# Supplementary material for: Transtibial limb loss does not increase metabolic cost in three-dimensional computer simulations of human walking
Source: PeerJ. 2021 Aug 4;9:e11960. doi: 10.7717/peerj.11960 (PMC8349165; doi:10.7717/peerj.11960)
Supplement: Supplemental Information 1 — Each subject’s simulation output and Matlab code for generating plots presenting the data. [file peerj-09-11960-s001.zip]

Archive with 314 entries (309 files):
- TTA3D_solns_rev/
- __MACOSX/._TTA3D_solns_rev
- TTA3D_solns_rev/Post/
- __MACOSX/TTA3D_solns_rev/._Post
- TTA3D_solns_rev/.DS_Store
- __MACOSX/TTA3D_solns_rev/._.DS_Store
- TTA3D_solns_rev/TTA3D_process_PeerJrev.m
- __MACOSX/TTA3D_solns_rev/._TTA3D_process_PeerJrev.m
- TTA3D_solns_rev/Pre/
- __MACOSX/TTA3D_solns_rev/._Pre
- TTA3D_solns_rev/Post.osim
- __MACOSX/TTA3D_solns_rev/._Post.osim
- TTA3D_solns_rev/Pre.osim
- __MACOSX/TTA3D_solns_rev/._Pre.osim
- TTA3D_solns_rev/Post/soln_walk_N50_wm100_TTA_S05.sto
- __MACOSX/TTA3D_solns_rev/Post/._soln_walk_N50_wm100_TTA_S05.sto
- TTA3D_solns_rev/Post/soln_walk_N50_wm100_TTA_S11.sto
- __MACOSX/TTA3D_solns_rev/Post/._soln_walk_N50_wm100_TTA_S11.sto
- TTA3D_solns_rev/Post/soln_walk_N50_wm100_TTA_S10.sto
- __MACOSX/TTA3D_solns_rev/Post/._soln_walk_N50_wm100_TTA_S10.sto
- TTA3D_solns_rev/Post/soln_walk_N50_wm100_TTA_S04.sto
- __MACOSX/TTA3D_solns_rev/Post/._soln_walk_N50_wm100_TTA_S04.sto
- TTA3D_solns_rev/Post/soln_walk_N50_wm100_TTA_S12.sto
- __MACOSX/TTA3D_solns_rev/Post/._soln_walk_N50_wm100_TTA_S12.sto
- TTA3D_solns_rev/Post/soln_walk_N50_wm100_TTA_S06.sto
- __MACOSX/TTA3D_solns_rev/Post/._soln_walk_N50_wm100_TTA_S06.sto
- TTA3D_solns_rev/Post/soln_walk_N50_wm100_TTA_S07.sto
- __MACOSX/TTA3D_solns_rev/Post/._soln_walk_N50_wm100_TTA_S07.sto
- TTA3D_solns_rev/Post/soln_walk_N50_wm100_TTA_S13.sto
- __MACOSX/TTA3D_solns_rev/Post/._soln_walk_N50_wm100_TTA_S13.sto
- TTA3D_solns_rev/Post/.DS_Store
- __MACOSX/TTA3D_solns_rev/Post/._.DS_Store
- TTA3D_solns_rev/Post/soln_walk_N50_wm100_TTA_S17.sto
- __MACOSX/TTA3D_solns_rev/Post/._soln_walk_N50_wm100_TTA_S17.sto
- TTA3D_solns_rev/Post/soln_walk_N50_wm100_TTA_S03.sto
- __MACOSX/TTA3D_solns_rev/Post/._soln_walk_N50_wm100_TTA_S03.sto
- TTA3D_solns_rev/Post/soln_walk_N50_wm100_TTA_S02.sto
- __MACOSX/TTA3D_solns_rev/Post/._soln_walk_N50_wm100_TTA_S02.sto
- TTA3D_solns_rev/Post/soln_walk_N50_wm100_TTA_S16.sto
- __MACOSX/TTA3D_solns_rev/Post/._soln_walk_N50_wm100_TTA_S16.sto
- TTA3D_solns_rev/Post/soln_walk_N50_wm100_TTA_S14.sto
- __MACOSX/TTA3D_solns_rev/Post/._soln_walk_N50_wm100_TTA_S14.sto
- TTA3D_solns_rev/Post/soln_walk_N50_wm100_TTA_S28.sto
- __MACOSX/TTA3D_solns_rev/Post/._soln_walk_N50_wm100_TTA_S28.sto
- TTA3D_solns_rev/Post/soln_walk_N50_wm100_TTA_S29.sto
- __MACOSX/TTA3D_solns_rev/Post/._soln_walk_N50_wm100_TTA_S29.sto
- TTA3D_solns_rev/Post/soln_walk_N50_wm100_TTA_S15.sto
- __MACOSX/TTA3D_solns_rev/Post/._soln_walk_N50_wm100_TTA_S15.sto
- TTA3D_solns_rev/Post/soln_walk_N50_wm100_TTA_S01.sto
- __MACOSX/TTA3D_solns_rev/Post/._soln_walk_N50_wm100_TTA_S01.sto
- TTA3D_solns_rev/Post/soln_walk_N50_wm100_TTA_S18.sto
- __MACOSX/TTA3D_solns_rev/Post/._soln_walk_N50_wm100_TTA_S18.sto
- TTA3D_solns_rev/Post/soln_walk_N50_wm100_TTA_S24.sto
- __MACOSX/TTA3D_solns_rev/Post/._soln_walk_N50_wm100_TTA_S24.sto
- TTA3D_solns_rev/Post/soln_walk_N50_wm100_TTA_S30.sto
- __MACOSX/TTA3D_solns_rev/Post/._soln_walk_N50_wm100_TTA_S30.sto
- TTA3D_solns_rev/Post/soln_walk_N50_wm100_TTA_S31.sto
- __MACOSX/TTA3D_solns_rev/Post/._soln_walk_N50_wm100_TTA_S31.sto
- TTA3D_solns_rev/Post/soln_walk_N50_wm100_TTA_S25.sto
- __MACOSX/TTA3D_solns_rev/Post/._soln_walk_N50_wm100_TTA_S25.sto
- TTA3D_solns_rev/Post/soln_walk_N50_wm100_TTA_S19.sto
- __MACOSX/TTA3D_solns_rev/Post/._soln_walk_N50_wm100_TTA_S19.sto
- TTA3D_solns_rev/Post/soln_walk_N50_wm100_TTA_S33.sto
- __MACOSX/TTA3D_solns_rev/Post/._soln_walk_N50_wm100_TTA_S33.sto
- TTA3D_solns_rev/Post/soln_walk_N50_wm100_TTA_S27.sto
- __MACOSX/TTA3D_solns_rev/Post/._soln_walk_N50_wm100_TTA_S27.sto
- TTA3D_solns_rev/Post/soln_walk_N50_wm100_TTA_S26.sto
- __MACOSX/TTA3D_solns_rev/Post/._soln_walk_N50_wm100_TTA_S26.sto
- TTA3D_solns_rev/Post/soln_walk_N50_wm100_TTA_S32.sto
- __MACOSX/TTA3D_solns_rev/Post/._soln_walk_N50_wm100_TTA_S32.sto
- TTA3D_solns_rev/Post/GRF/
- __MACOSX/TTA3D_solns_rev/Post/._GRF
- TTA3D_solns_rev/Post/soln_walk_N50_wm100_TTA_S36.sto
- __MACOSX/TTA3D_solns_rev/Post/._soln_walk_N50_wm100_TTA_S36.sto
- TTA3D_solns_rev/Post/soln_walk_N50_wm100_TTA_S22.sto
- __MACOSX/TTA3D_solns_rev/Post/._soln_walk_N50_wm100_TTA_S22.sto
- TTA3D_solns_rev/Post/soln_walk_N50_wm100_TTA_S23.sto
- __MACOSX/TTA3D_solns_rev/Post/._soln_walk_N50_wm100_TTA_S23.sto
- TTA3D_solns_rev/Post/soln_walk_N50_wm100_TTA_S21.sto
- __MACOSX/TTA3D_solns_rev/Post/._soln_walk_N50_wm100_TTA_S21.sto
- TTA3D_solns_rev/Post/soln_walk_N50_wm100_TTA_S35.sto
- __MACOSX/TTA3D_solns_rev/Post/._soln_walk_N50_wm100_TTA_S35.sto
- TTA3D_solns_rev/Post/soln_walk_N50_wm100_TTA_S09.sto
- __MACOSX/TTA3D_solns_rev/Post/._soln_walk_N50_wm100_TTA_S09.sto
- TTA3D_solns_rev/Post/soln_walk_N50_wm100_TTA_S08.sto
- __MACOSX/TTA3D_solns_rev/Post/._soln_walk_N50_wm100_TTA_S08.sto
- TTA3D_solns_rev/Post/soln_walk_N50_wm100_TTA_S34.sto
- __MACOSX/TTA3D_solns_rev/Post/._soln_walk_N50_wm100_TTA_S34.sto
- TTA3D_solns_rev/Post/soln_walk_N50_wm100_TTA_S20.sto
- __MACOSX/TTA3D_solns_rev/Post/._soln_walk_N50_wm100_TTA_S20.sto
- TTA3D_solns_rev/Pre/.DS_Store
- __MACOSX/TTA3D_solns_rev/Pre/._.DS_Store
- TTA3D_solns_rev/Pre/soln_walk_N50_wm100_S08.sto
- __MACOSX/TTA3D_solns_rev/Pre/._soln_walk_N50_wm100_S08.sto
- TTA3D_solns_rev/Pre/soln_walk_N50_wm100_S20.sto
- __MACOSX/TTA3D_solns_rev/Pre/._soln_walk_N50_wm100_S20.sto
- TTA3D_solns_rev/Pre/soln_walk_N50_wm100_S34.sto
- __MACOSX/TTA3D_solns_rev/Pre/._soln_walk_N50_wm100_S34.sto
- TTA3D_solns_rev/Pre/soln_walk_N50_wm100_S35.sto
- __MACOSX/TTA3D_solns_rev/Pre/._soln_walk_N50_wm100_S35.sto
- TTA3D_solns_rev/Pre/soln_walk_N50_wm100_S21.sto
- __MACOSX/TTA3D_solns_rev/Pre/._soln_walk_N50_wm100_S21.sto
- TTA3D_solns_rev/Pre/soln_walk_N50_wm100_S09.sto
- __MACOSX/TTA3D_solns_rev/Pre/._soln_walk_N50_wm100_S09.sto
- TTA3D_solns_rev/Pre/soln_walk_N50_wm100_S23.sto
- __MACOSX/TTA3D_solns_rev/Pre/._soln_walk_N50_wm100_S23.sto
- TTA3D_solns_rev/Pre/soln_walk_N50_wm100_S22.sto
- __MACOSX/TTA3D_solns_rev/Pre/._soln_walk_N50_wm100_S22.sto
- TTA3D_solns_rev/Pre/soln_walk_N50_wm100_S36.sto
- __MACOSX/TTA3D_solns_rev/Pre/._soln_walk_N50_wm100_S36.sto
- TTA3D_solns_rev/Pre/soln_walk_N50_wm100_S32.sto
- __MACOSX/TTA3D_solns_rev/Pre/._soln_walk_N50_wm100_S32.sto
- TTA3D_solns_rev/Pre/soln_walk_N50_wm100_S26.sto
- __MACOSX/TTA3D_solns_rev/Pre/._soln_walk_N50_wm100_S26.sto
- TTA3D_solns_rev/Pre/soln_walk_N50_wm100_S27.sto
- __MACOSX/TTA3D_solns_rev/Pre/._soln_walk_N50_wm100_S27.sto
- TTA3D_solns_rev/Pre/soln_walk_N50_wm100_S33.sto
- __MACOSX/TTA3D_solns_rev/Pre/._soln_walk_N50_wm100_S33.sto
- TTA3D_solns_rev/Pre/soln_walk_N50_wm100_S25.sto
- __MACOSX/TTA3D_solns_rev/Pre/._soln_walk_N50_wm100_S25.sto
- TTA3D_solns_rev/Pre/soln_walk_N50_wm100_S31.sto
- __MACOSX/TTA3D_solns_rev/Pre/._soln_walk_N50_wm100_S31.sto
- TTA3D_solns_rev/Pre/soln_walk_N50_wm100_S19.sto
- __MACOSX/TTA3D_solns_rev/Pre/._soln_walk_N50_wm100_S19.sto
- TTA3D_solns_rev/Pre/soln_walk_N50_wm100_S18.sto
- __MACOSX/TTA3D_solns_rev/Pre/._soln_walk_N50_wm100_S18.sto
- TTA3D_solns_rev/Pre/soln_walk_N50_wm100_S30.sto
- __MACOSX/TTA3D_solns_rev/Pre/._soln_walk_N50_wm100_S30.sto
- TTA3D_solns_rev/Pre/soln_walk_N50_wm100_S24.sto
- __MACOSX/TTA3D_solns_rev/Pre/._soln_walk_N50_wm100_S24.sto
- TTA3D_solns_rev/Pre/soln_walk_N50_wm100_S29.sto
- __MACOSX/TTA3D_solns_rev/Pre/._soln_walk_N50_wm100_S29.sto
- TTA3D_solns_rev/Pre/soln_walk_N50_wm100_S01.sto
- __MACOSX/TTA3D_solns_rev/Pre/._soln_walk_N50_wm100_S01.sto
- TTA3D_solns_rev/Pre/soln_walk_N50_wm100_S15.sto
- __MACOSX/TTA3D_solns_rev/Pre/._soln_walk_N50_wm100_S15.sto
- TTA3D_solns_rev/Pre/soln_walk_N50_wm100_S14.sto
- __MACOSX/TTA3D_solns_rev/Pre/._soln_walk_N50_wm100_S14.sto
- TTA3D_solns_rev/Pre/soln_walk_N50_wm100_S28.sto
- __MACOSX/TTA3D_solns_rev/Pre/._soln_walk_N50_wm100_S28.sto
- TTA3D_solns_rev/Pre/soln_walk_N50_wm100_S16.sto
- __MACOSX/TTA3D_solns_rev/Pre/._soln_walk_N50_wm100_S16.sto
- TTA3D_solns_rev/Pre/soln_walk_N50_wm100_S02.sto
- __MACOSX/TTA3D_solns_rev/Pre/._soln_walk_N50_wm100_S02.sto
- TTA3D_solns_rev/Pre/soln_walk_N50_wm100_S03.sto
- __MACOSX/TTA3D_solns_rev/Pre/._soln_walk_N50_wm100_S03.sto
- TTA3D_solns_rev/Pre/soln_walk_N50_wm100_S17.sto
- __MACOSX/TTA3D_solns_rev/Pre/._soln_walk_N50_wm100_S17.sto
- TTA3D_solns_rev/Pre/soln_walk_N50_wm100_S13.sto
- __MACOSX/TTA3D_solns_rev/Pre/._soln_walk_N50_wm100_S13.sto
- TTA3D_solns_rev/Pre/soln_walk_N50_wm100_S07.sto
- __MACOSX/TTA3D_solns_rev/Pre/._soln_walk_N50_wm100_S07.sto
- TTA3D_solns_rev/Pre/soln_walk_N50_wm100_S06.sto
- __MACOSX/TTA3D_solns_rev/Pre/._soln_walk_N50_wm100_S06.sto
- TTA3D_solns_rev/Pre/soln_walk_N50_wm100_S12.sto
- __MACOSX/TTA3D_solns_rev/Pre/._soln_walk_N50_wm100_S12.sto
- TTA3D_solns_rev/Pre/soln_walk_N50_wm100_S04.sto
- __MACOSX/TTA3D_solns_rev/Pre/._soln_walk_N50_wm100_S04.sto
- TTA3D_solns_rev/Pre/soln_walk_N50_wm100_S10.sto
- __MACOSX/TTA3D_solns_rev/Pre/._soln_walk_N50_wm100_S10.sto
- TTA3D_solns_rev/Pre/soln_walk_N50_wm100_S11.sto
- __MACOSX/TTA3D_solns_rev/Pre/._soln_walk_N50_wm100_S11.sto
- TTA3D_solns_rev/Pre/soln_walk_N50_wm100_S05.sto
- __MACOSX/TTA3D_solns_rev/Pre/._soln_walk_N50_wm100_S05.sto
- TTA3D_solns_rev/Pre/GRF/
- __MACOSX/TTA3D_solns_rev/Pre/._GRF
- TTA3D_solns_rev/Post/GRF/soln_walk_N50_wm100_TTA_S20_GRF.sto
- __MACOSX/TTA3D_solns_rev/Post/GRF/._soln_walk_N50_wm100_TTA_S20_GRF.sto
- TTA3D_solns_rev/Post/GRF/soln_walk_N50_wm100_TTA_S30_GRF.sto
- __MACOSX/TTA3D_solns_rev/Post/GRF/._soln_walk_N50_wm100_TTA_S30_GRF.sto
- TTA3D_solns_rev/Post/GRF/soln_walk_N50_wm100_TTA_S29_GRF.sto
- __MACOSX/TTA3D_solns_rev/Post/GRF/._soln_walk_N50_wm100_TTA_S29_GRF.sto
- TTA3D_solns_rev/Post/GRF/soln_walk_N50_wm100_TTA_S06_GRF.sto
- __MACOSX/TTA3D_solns_rev/Post/GRF/._soln_walk_N50_wm100_TTA_S06_GRF.sto
- TTA3D_solns_rev/Post/GRF/soln_walk_N50_wm100_TTA_S16_GRF.sto
- __MACOSX/TTA3D_solns_rev/Post/GRF/._soln_walk_N50_wm100_TTA_S16_GRF.sto
- TTA3D_solns_rev/Post/GRF/soln_walk_N50_wm100_TTA_S28_GRF.sto
- __MACOSX/TTA3D_solns_rev/Post/GRF/._soln_walk_N50_wm100_TTA_S28_GRF.sto
- TTA3D_solns_rev/Post/GRF/soln_walk_N50_wm100_TTA_S06b_GRF.sto
- __MACOSX/TTA3D_solns_rev/Post/GRF/._soln_walk_N50_wm100_TTA_S06b_GRF.sto
- TTA3D_solns_rev/Post/GRF/soln_walk_N50_wm100_TTA_S17_GRF.sto
- __MACOSX/TTA3D_solns_rev/Post/GRF/._soln_walk_N50_wm100_TTA_S17_GRF.sto
- TTA3D_solns_rev/Post/GRF/soln_walk_N50_wm100_TTA_S07_GRF.sto
- __MACOSX/TTA3D_solns_rev/Post/GRF/._soln_walk_N50_wm100_TTA_S07_GRF.sto
- TTA3D_solns_rev/Post/GRF/soln_walk_N50_wm100_TTA_S31_GRF.sto
- __MACOSX/TTA3D_solns_rev/Post/GRF/._soln_walk_N50_wm100_TTA_S31_GRF.sto
- TTA3D_solns_rev/Post/GRF/soln_walk_N50_wm100_TTA_S21_GRF.sto
- __MACOSX/TTA3D_solns_rev/Post/GRF/._soln_walk_N50_wm100_TTA_S21_GRF.sto
- TTA3D_solns_rev/Post/GRF/soln_walk_N50_wm100_TTA_S05_GRF.sto
- __MACOSX/TTA3D_solns_rev/Post/GRF/._soln_walk_N50_wm100_TTA_S05_GRF.sto
- TTA3D_solns_rev/Post/GRF/soln_walk_N50_wm100_TTA_S15_GRF.sto
- __MACOSX/TTA3D_solns_rev/Post/GRF/._soln_walk_N50_wm100_TTA_S15_GRF.sto
- TTA3D_solns_rev/Post/GRF/soln_walk_N50_wm100_TTA_S23_GRF.sto
- __MACOSX/TTA3D_solns_rev/Post/GRF/._soln_walk_N50_wm100_TTA_S23_GRF.sto
- TTA3D_solns_rev/Post/GRF/soln_walk_N50_wm100_TTA_S33_GRF.sto
- __MACOSX/TTA3D_solns_rev/Post/GRF/._soln_walk_N50_wm100_TTA_S33_GRF.sto
- TTA3D_solns_rev/Post/GRF/soln_walk_N50_wm100_TTA_S17b_GRF.sto
- __MACOSX/TTA3D_solns_rev/Post/GRF/._soln_walk_N50_wm100_TTA_S17b_GRF.sto
- TTA3D_solns_rev/Post/GRF/soln_walk_N50_wm100_TTA_S32_GRF.sto
- __MACOSX/TTA3D_solns_rev/Post/GRF/._soln_walk_N50_wm100_TTA_S32_GRF.sto
- TTA3D_solns_rev/Post/GRF/soln_walk_N50_wm100_TTA_S22_GRF.sto
- __MACOSX/TTA3D_solns_rev/Post/GRF/._soln_walk_N50_wm100_TTA_S22_GRF.sto
- TTA3D_solns_rev/Post/GRF/soln_walk_N50_wm100_TTA_S14_GRF.sto
- __MACOSX/TTA3D_solns_rev/Post/GRF/._soln_walk_N50_wm100_TTA_S14_GRF.sto
- TTA3D_solns_rev/Post/GRF/soln_walk_N50_wm100_TTA_S04_GRF.sto
- __MACOSX/TTA3D_solns_rev/Post/GRF/._soln_walk_N50_wm100_TTA_S04_GRF.sto
- TTA3D_solns_rev/Post/GRF/soln_walk_N50_wm100_TTA_S01_GRF.sto
- __MACOSX/TTA3D_solns_rev/Post/GRF/._soln_walk_N50_wm100_TTA_S01_GRF.sto
- TTA3D_solns_rev/Post/GRF/soln_walk_N50_wm100_TTA_S11_GRF.sto
- __MACOSX/TTA3D_solns_rev/Post/GRF/._soln_walk_N50_wm100_TTA_S11_GRF.sto
- TTA3D_solns_rev/Post/GRF/soln_walk_N50_wm100_TTA_S18_GRF.sto
- __MACOSX/TTA3D_solns_rev/Post/GRF/._soln_walk_N50_wm100_TTA_S18_GRF.sto
- TTA3D_solns_rev/Post/GRF/soln_walk_N50_wm100_TTA_S08_GRF.sto
- __MACOSX/TTA3D_solns_rev/Post/GRF/._soln_walk_N50_wm100_TTA_S08_GRF.sto
- TTA3D_solns_rev/Post/GRF/soln_walk_N50_wm100_TTA_S27_GRF.sto
- __MACOSX/TTA3D_solns_rev/Post/GRF/._soln_walk_N50_wm100_TTA_S27_GRF.sto
- TTA3D_solns_rev/Post/GRF/soln_walk_N50_wm100_TTA_S09_GRF.sto
- __MACOSX/TTA3D_solns_rev/Post/GRF/._soln_walk_N50_wm100_TTA_S09_GRF.sto
- TTA3D_solns_rev/Post/GRF/soln_walk_N50_wm100_TTA_S19_GRF.sto
- __MACOSX/TTA3D_solns_rev/Post/GRF/._soln_walk_N50_wm100_TTA_S19_GRF.sto
- TTA3D_solns_rev/Post/GRF/soln_walk_N50_wm100_TTA_S36_GRF.sto
- __MACOSX/TTA3D_solns_rev/Post/GRF/._soln_walk_N50_wm100_TTA_S36_GRF.sto
- TTA3D_solns_rev/Post/GRF/soln_walk_N50_wm100_TTA_S26_GRF.sto
- __MACOSX/TTA3D_solns_rev/Post/GRF/._soln_walk_N50_wm100_TTA_S26_GRF.sto
- TTA3D_solns_rev/Post/GRF/soln_walk_N50_wm100_TTA_S10_GRF.sto
- __MACOSX/TTA3D_solns_rev/Post/GRF/._soln_walk_N50_wm100_TTA_S10_GRF.sto
- TTA3D_solns_rev/Post/GRF/soln_walk_N50_wm100_TTA_S24_GRF.sto
- __MACOSX/TTA3D_solns_rev/Post/GRF/._soln_walk_N50_wm100_TTA_S24_GRF.sto
- TTA3D_solns_rev/Post/GRF/soln_walk_N50_wm100_TTA_S34_GRF.sto
- __MACOSX/TTA3D_solns_rev/Post/GRF/._soln_walk_N50_wm100_TTA_S34_GRF.sto
- TTA3D_solns_rev/Post/GRF/soln_walk_N50_wm100_TTA_S02_GRF.sto
- __MACOSX/TTA3D_solns_rev/Post/GRF/._soln_walk_N50_wm100_TTA_S02_GRF.sto
- TTA3D_solns_rev/Post/GRF/soln_walk_N50_wm100_TTA_S12_GRF.sto
- __MACOSX/TTA3D_solns_rev/Post/GRF/._soln_walk_N50_wm100_TTA_S12_GRF.sto
- TTA3D_solns_rev/Post/GRF/soln_walk_N50_wm100_TTA_S13_GRF.sto
- __MACOSX/TTA3D_solns_rev/Post/GRF/._soln_walk_N50_wm100_TTA_S13_GRF.sto
- TTA3D_solns_rev/Post/GRF/soln_walk_N50_wm100_TTA_S03_GRF.sto
- __MACOSX/TTA3D_solns_rev/Post/GRF/._soln_walk_N50_wm100_TTA_S03_GRF.sto
- TTA3D_solns_rev/Post/GRF/soln_walk_N50_wm100_TTA_S35_GRF.sto
- __MACOSX/TTA3D_solns_rev/Post/GRF/._soln_walk_N50_wm100_TTA_S35_GRF.sto
- TTA3D_solns_rev/Post/GRF/soln_walk_N50_wm100_TTA_S25_GRF.sto
- __MACOSX/TTA3D_solns_rev/Post/GRF/._soln_walk_N50_wm100_TTA_S25_GRF.sto
- TTA3D_solns_rev/Pre/GRF/soln_walk_N50_wm100_S11_GRF.sto
- __MACOSX/TTA3D_solns_rev/Pre/GRF/._soln_walk_N50_wm100_S11_GRF.sto
- TTA3D_solns_rev/Pre/GRF/soln_walk_N50_wm100_S01_GRF.sto
- __MACOSX/TTA3D_solns_rev/Pre/GRF/._soln_walk_N50_wm100_S01_GRF.sto
- TTA3D_solns_rev/Pre/GRF/soln_walk_N50_wm100_S27_GRF.sto
- __MACOSX/TTA3D_solns_rev/Pre/GRF/._soln_walk_N50_wm100_S27_GRF.sto
- TTA3D_solns_rev/Pre/GRF/soln_walk_N50_wm100_S08_GRF.sto
- __MACOSX/TTA3D_solns_rev/Pre/GRF/._soln_walk_N50_wm100_S08_GRF.sto
- TTA3D_solns_rev/Pre/GRF/soln_walk_N50_wm100_S18_GRF.sto
- __MACOSX/TTA3D_solns_rev/Pre/GRF/._soln_walk_N50_wm100_S18_GRF.sto
- TTA3D_solns_rev/Pre/GRF/soln_walk_N50_wm100_S26_GRF.sto
- __MACOSX/TTA3D_solns_rev/Pre/GRF/._soln_walk_N50_wm100_S26_GRF.sto
- TTA3D_solns_rev/Pre/GRF/soln_walk_N50_wm100_S36_GRF.sto
- __MACOSX/TTA3D_solns_rev/Pre/GRF/._soln_walk_N50_wm100_S36_GRF.sto
- TTA3D_solns_rev/Pre/GRF/soln_walk_N50_wm100_S19_GRF.sto
- __MACOSX/TTA3D_solns_rev/Pre/GRF/._soln_walk_N50_wm100_S19_GRF.sto
- TTA3D_solns_rev/Pre/GRF/soln_walk_N50_wm100_S09_GRF.sto
- __MACOSX/TTA3D_solns_rev/Pre/GRF/._soln_walk_N50_wm100_S09_GRF.sto
- TTA3D_solns_rev/Pre/GRF/soln_walk_N50_wm100_S10_GRF.sto
- __MACOSX/TTA3D_solns_rev/Pre/GRF/._soln_walk_N50_wm100_S10_GRF.sto
- TTA3D_solns_rev/Pre/GRF/soln_walk_N50_wm100_S34_GRF.sto
- __MACOSX/TTA3D_solns_rev/Pre/GRF/._soln_walk_N50_wm100_S34_GRF.sto
- TTA3D_solns_rev/Pre/GRF/soln_walk_N50_wm100_S24_GRF.sto
- __MACOSX/TTA3D_solns_rev/Pre/GRF/._soln_walk_N50_wm100_S24_GRF.sto
- TTA3D_solns_rev/Pre/GRF/soln_walk_N50_wm100_S12_GRF.sto
- __MACOSX/TTA3D_solns_rev/Pre/GRF/._soln_walk_N50_wm100_S12_GRF.sto
- TTA3D_solns_rev/Pre/GRF/soln_walk_N50_wm100_S02_GRF.sto
- __MACOSX/TTA3D_solns_rev/Pre/GRF/._soln_walk_N50_wm100_S02_GRF.sto
- TTA3D_solns_rev/Pre/GRF/soln_walk_N50_wm100_S03_GRF.sto
- __MACOSX/TTA3D_solns_rev/Pre/GRF/._soln_walk_N50_wm100_S03_GRF.sto
- TTA3D_solns_rev/Pre/GRF/soln_walk_N50_wm100_S13_GRF.sto
- __MACOSX/TTA3D_solns_rev/Pre/GRF/._soln_walk_N50_wm100_S13_GRF.sto
- TTA3D_solns_rev/Pre/GRF/soln_walk_N50_wm100_S25_GRF.sto
- __MACOSX/TTA3D_solns_rev/Pre/GRF/._soln_walk_N50_wm100_S25_GRF.sto
- TTA3D_solns_rev/Pre/GRF/soln_walk_N50_wm100_S35_GRF.sto
- __MACOSX/TTA3D_solns_rev/Pre/GRF/._soln_walk_N50_wm100_S35_GRF.sto
- TTA3D_solns_rev/Pre/GRF/soln_walk_N50_wm100_S30_GRF.sto
- __MACOSX/TTA3D_solns_rev/Pre/GRF/._soln_walk_N50_wm100_S30_GRF.sto
- TTA3D_solns_rev/Pre/GRF/soln_walk_N50_wm100_S20_GRF.sto
- __MACOSX/TTA3D_solns_rev/Pre/GRF/._soln_walk_N50_wm100_S20_GRF.sto
- TTA3D_solns_rev/Pre/GRF/soln_walk_N50_wm100_S16_GRF.sto
- __MACOSX/TTA3D_solns_rev/Pre/GRF/._soln_walk_N50_wm100_S16_GRF.sto
- TTA3D_solns_rev/Pre/GRF/soln_walk_N50_wm100_S06_GRF.sto
- __MACOSX/TTA3D_solns_rev/Pre/GRF/._soln_walk_N50_wm100_S06_GRF.sto
- TTA3D_solns_rev/Pre/GRF/soln_walk_N50_wm100_S29_GRF.sto
- __MACOSX/TTA3D_solns_rev/Pre/GRF/._soln_walk_N50_wm100_S29_GRF.sto
- TTA3D_solns_rev/Pre/GRF/soln_walk_N50_wm100_S07_GRF.sto
- __MACOSX/TTA3D_solns_rev/Pre/GRF/._soln_walk_N50_wm100_S07_GRF.sto
- TTA3D_solns_rev/Pre/GRF/soln_walk_N50_wm100_S17_GRF.sto
- __MACOSX/TTA3D_solns_rev/Pre/GRF/._soln_walk_N50_wm100_S17_GRF.sto
- TTA3D_solns_rev/Pre/GRF/soln_walk_N50_wm100_S28_GRF.sto
- __MACOSX/TTA3D_solns_rev/Pre/GRF/._soln_walk_N50_wm100_S28_GRF.sto
- TTA3D_solns_rev/Pre/GRF/soln_walk_N50_wm100_S21_GRF.sto
- __MACOSX/TTA3D_solns_rev/Pre/GRF/._soln_walk_N50_wm100_S21_GRF.sto
- TTA3D_solns_rev/Pre/GRF/soln_walk_N50_wm100_S31_GRF.sto
- __MACOSX/TTA3D_solns_rev/Pre/GRF/._soln_walk_N50_wm100_S31_GRF.sto
- TTA3D_solns_rev/Pre/GRF/soln_walk_N50_wm100_S15_GRF.sto
- __MACOSX/TTA3D_solns_rev/Pre/GRF/._soln_walk_N50_wm100_S15_GRF.sto
[truncated: 14 more entries]
