# Supplementary material for: Transtibial limb loss does not increase metabolic cost in three-dimensional computer simulations of human walking
Source: PeerJ. 2021 Aug 4;9:e11960. doi: 10.7717/peerj.11960 (PMC8349165; doi:10.7717/peerj.11960)
Supplement: Supplemental Information 1 — Each subject’s simulation output and Matlab code for generating plots presenting the data. [file peerj-09-11960-s001.zip › TTA3D_solns_rev/TTA3D_process_PeerJrev.m]

clear
close all
clc

% Pre-limb loss metabolic cost, per kg total mass
x1 = [3.47603303524448,3.61380481788395,3.46472909551293,3.42323225489750,3.61831538700660,3.50729040260646,3.74738362399238,3.49112510582962,3.59492952477128,3.55204992706786,3.75656668600064,3.74987411619312,3.65015297032951,3.66101112765679,3.61690718748733,3.51151413928762,3.51050192118489,3.54871617124858,3.59805051144337,3.52346735016583,3.61990176295765,3.55665727244210,3.70084082373273,3.53082739565686,3.63462620131143,3.50019998271918,3.48135218886370,3.42508722124609,3.60653627450353,3.73278332166219,3.43292211023891,3.63245721459203,3.71624597700449,3.73651786166690,3.55776240108727,3.38940756304020];
x1 = x1';

% Masses (kg)
m1 = 75.3370; % Control
m2 = 73.4586; % TTA total
m2b = 71.9413; % TTA biological

% Post-limb loss metabolic cost, per kg biological mass
x2b = [3.44612672028995,3.68930967879244,3.46547925635678,3.63850097501048,3.58891731955143,3.77335140776748,3.75383063607585,3.48681604258136,3.60099896046424,3.45268370812530,3.77242209579678,3.66224407897110,3.71250280381400,3.66686202417273,3.59721849317827,3.46191176059999,3.65725537926723,3.46184030387785,3.55456588573910,3.54690818049225,3.55524657643995,3.60826686068694,3.73218453810539,3.47556568281830,3.62350667951214,3.48936320443797,3.51935778879005,3.40092384412524,3.57038864348004,3.77207219200506,3.38998591039291,3.60781560297880,3.68832076492963,3.69800762329783,3.58545261732924,3.37400893247337];
x2b = x2b';

% Post-limb loss biological mass
rng(0,'twister');
dm = 0.2 + 0.6*rand(length(x1),1);
m2b = m2b + dm*(m2 - m2b);

% Post-limb loss metabolic cost, per kg total mass
x2 = x2b.*m2b/m2;

pmin = 0.02; % Minimum percent change in metabolic cost of interest

%%%%%%%%%%%%%%%%%%%%%%%%%%%%%%%%%%%
% Effect size (total mass scaling)
%%%%%%%%%%%%%%%%%%%%%%%%%%%%%%%%%%%
x = x2 - x1;
N = length(x);
M = mean(x);
temp = corrcoef(x1,x2);
r = temp(1,2);
SD = sqrt(std(x1)^2 + std(x2)^2 - 2*r*std(x1)*std(x2));
SE = SD/sqrt(N);

%dmax = pmin*mean(x1);
dmax = pmin*mean(x1)/std(x1);
dmin = -dmax;

d = (mean(x2) - mean(x1))/std(x1);
SEd = sqrt(1/N + d^2/(2*N));
ci95 = M + [norminv(0.05/2) norminv(1-0.05/2)]*SE;
ci90 = M + [norminv(0.10/2) norminv(1-0.10/2)]*SE;
ci95d = d + [norminv(0.05/2) norminv(1-0.05/2)]*SEd;
ci90d = d + [norminv(0.10/2) norminv(1-0.10/2)]*SEd;

figure('Units','inches','Position',[10 10 6.5 3.0])
hold on; box on;
h4=plot([dmin dmin],[-1 5],'k:','LineWidth',3);
plot([dmax dmax],[-1 5],'k:','LineWidth',3)
plot([0 0],[-1 5],'k:','LineWidth',1)
h2=plot(ci90d,[2 2],'k-','LineWidth',3);
h3=plot(ci95d,[2 2],'k-','LineWidth',1);
h1=plot(d,2,'sk','MarkerSize',16,'MarkerFaceColor','r','LineWidth',1);
xlabel('Change in metabolic cost (effect size)','FontWeight','b')
xlim([-2.0 1.0])
ylim([0.5 4.5])
set(gca,'FontSize',12)
set(gca,'YTick',[1 2 3])
set(gca,'YTickLabel',[{'Unscaled:'},{' Total mass:'},{'Bio mass:'}])
set(gca,'XTick',-2:0.5:2);
set(gca,'XTickLabel',[{'-2.0'},{'-1.5'},{'-1.0'},{'-0.5'},{'0'},{'0.5'},{'1.0'},{'1.5'},{'2.0'}])

%%%%%%%%%%%%%%%%%%%%%%%%%%%%%%%%%%%%%%%%
% Effect size (biological mass scaling)
%%%%%%%%%%%%%%%%%%%%%%%%%%%%%%%%%%%%%%%%
x = x2b - x1;
N = length(x);
M = mean(x);
temp = corrcoef(x1,x2b);
r = temp(1,2);
SD = sqrt(std(x1)^2 + std(x2b)^2 - 2*r*std(x1)*std(x2b));
SE = SD/sqrt(N);

dmax = pmin*mean(x1)/std(x1);
dmin = -dmax;

d = (mean(x2b) - mean(x1))/std(x1);
SEd = sqrt(1/N + d^2/(2*N));
ci95 = M + [norminv(0.05/2) norminv(1-0.05/2)]*SE;
ci90 = M + [norminv(0.10/2) norminv(1-0.10/2)]*SE;
ci95d = d + [norminv(0.05/2) norminv(1-0.05/2)]*SEd;
ci90d = d + [norminv(0.10/2) norminv(1-0.10/2)]*SEd;

plot(ci90d,[3 3],'k-','LineWidth',3)
plot(ci95d,[3 3],'k-','LineWidth',1)
plot(d,3,'sk-','MarkerSize',16,'MarkerFaceColor','r','LineWidth',1)

%%%%%%%%%%%%%%%%%%%%%%%%%%%%%%%%%%%%%%%%
% Effect size (no mass scaling)
%%%%%%%%%%%%%%%%%%%%%%%%%%%%%%%%%%%%%%%%
x = x2*m2 - x1*m1;
N = length(x);
M = mean(x);
temp = corrcoef(x1*m1,x2*m2);
r = temp(1,2);
SD = sqrt(std(x1*m1)^2 + std(x2*m2)^2 - 2*r*std(x1*m1)*std(x2*m2));
SE = SD/sqrt(N);
[h,p_nomass] = ttest(x) 


dmax = pmin*mean(x1)/std(x1);
dmin = -dmax;

d = (mean(x2*m2) - mean(x1*m1))/std(x1*m1);
SEd = sqrt(1/N + d^2/(2*N));
ci95 = M + [norminv(0.05/2) norminv(1-0.05/2)]*SE;
ci90 = M + [norminv(0.10/2) norminv(1-0.10/2)]*SE;
ci95d = d + [norminv(0.05/2) norminv(1-0.05/2)]*SEd;
ci90d = d + [norminv(0.10/2) norminv(1-0.10/2)]*SEd;

plot(ci90d,[1 1],'k-','LineWidth',3)
plot(ci95d,[1 1],'k-','LineWidth',1)
plot(d,1,'sk-','MarkerSize',16,'MarkerFaceColor','r','LineWidth',1)
legend([h1 h2 h3 h4],'Mean','90% CI','95% CI','Equiv. bounds','Box','off')

% Changes in metabolic cost (biological mass scaling) for each "subject"
x = x2b - x1;
figure('Units','inches','Position',[10 10 3 3.5])
hold on; box on;
set(gca,'FontSize',12)
set(gca,'TickLength',[0.02,0.02])
plot([1 2],[mean(x1) mean(x2b)],'s-','Color','none','MarkerEdgeColor','k','MarkerFaceColor','r','MarkerSize',16,'LineWidth',1.5)
for i = 1:N
    if (x(i) < 0)
        plot([1 2],[x1(i) x2b(i)],'o:','Color','k','MarkerEdgeColor','k','MarkerFaceColor','w','MarkerSize',8,'LineWidth',1)
    else
        plot([1 2],[x1(i) x2b(i)],'o-','Color','k','MarkerEdgeColor','k','MarkerFaceColor','k','MarkerSize',8,'LineWidth',1)
    end
    change(i) = x2b(i) - x1(i);
end
xlim([0.5 2.5])
ylim([3.3 3.8])
set(gca,'XTick',[1 2])
set(gca,'XTickLabel',[{'Pre-limb loss'},{'Post-limb loss'}])
set(gca,'YTick',[3.0:0.1:4.0])
ylabel('Metabolic cost (J/m/kg)','FontWeight','b')


%%%%%%%%%%%%%%%%%%%%%%%%%%%%%%%%%%%%%%%%
% TOST plot for biological mass scaling
%%%%%%%%%%%%%%%%%%%%%%%%%%%%%%%%%%%%%%%%
x = x2b - x1;
N = length(x);
M = mean(x);
temp = corrcoef(x1,x2b);
r = temp(1,2);
SD = sqrt(std(x1)^2 + std(x2b)^2 - 2*r*std(x1)*std(x2b));
SE = SD/sqrt(N);

dmax = pmin*mean(x1);
dmin = -dmax;

d = (mean(x2b) - mean(x1))/std(x1);
SEd = sqrt(1/N + d^2/(2*N));
ci95 = M + [norminv(0.05/2) norminv(1-0.05/2)]*SE;
ci90 = M + [norminv(0.10/2) norminv(1-0.10/2)]*SE;

figure('Units','inches','Position',[10 10 6.5 1.5])
hold on; box on;
h4=plot([dmin dmin],[-1 5],'k:','LineWidth',3);
plot([dmax dmax],[-1 5],'k:','LineWidth',3)
plot([0 0],[-1 5],'k:','LineWidth',1)
h2=plot(ci90,[2 2],'k-','LineWidth',3);
h3=plot(ci95,[2 2],'k-','LineWidth',1);
h1=plot(M,2,'sk','MarkerSize',16,'MarkerFaceColor','r','LineWidth',1);
xlabel('Change in metabolic cost (J/m/kg)','FontWeight','b')
%xlim([-2 1])
ylim([0 4])
set(gca,'FontSize',12)
set(gca,'YTick',[])
legend([h1 h2 h3 h4],'Mean','90% CI','95% CI','Equivalence bounds','Box','off')

%%%%%%%%%%%%%%%%%%%%%%%%%%%%%%%
% Validity 
%%%%%%%%%%%%%%%%%%%%%%%%%%%%%%%
AddedMass = [0 0.5 1.0 2.0];
MetCostExp_mean = [3.6398 3.7393 3.8842 4.2082];
MetCostExp_SD   = [0.2501 0.3780 0.2501 0.2785];
MetCostMod      = [3.6201 3.7435 3.8521 4.1451];

AnkleBrace = [0 1];
BraceCostExp_mean = [3.6788 3.8913];
BraceCostExp_SD = [0.4741 0.4496];
BraceCostMod    = [3.6201 3.8423];

figure('Units','inches','Position',[10 10 6.5 4])
subplot(1,2,1)
hold on; box on;
set(gca,'FontSize',12)
errorbar(AddedMass,MetCostExp_mean,MetCostExp_SD,'ks','MarkerFaceColor',[0.7 0.7 0.7],'MarkerSize',14,'LineWidth',1.5)
h1=plot(AddedMass,MetCostExp_mean,'ks','MarkerFaceColor',[0.7 0.7 0.7],'MarkerSize',14,'LineWidth',1.5);
h2=plot(AddedMass,MetCostMod,'ko','MarkerFaceColor',[0 0 0],'MarkerSize',10,'LineWidth',1.5);
plot(1.5,3.9165,'ko','MarkerFaceColor',[0 0 0],'MarkerSize',11,'LineWidth',1.5);
xlabel('Added foot mass (kg)','FontWeight','b')
ylabel('Metabolic cost (J/m/kg)','FontWeight','b')
xlim([-0.25 2.25])
ylim([3.0 4.8])
set(gca,'XTick',[0:0.5:2.0])
set(gca,'XTickLabel',[{'0'},{'0.5'},{'1.0'},{'1.5'},{'2.0'}])
set(gca,'YTick',[3.0:0.4:4.7])
set(gca,'YTickLabel',[{'3.0'},{'3.4'},{'3.8'},{'4.2'},{'4.6'}])
legend([h1 h2],'Schertzer & Riemer (2014)','Model','Box','off')
annotation('textbox','String','(a)','FontSize',12,'LineStyle','none','Position',[0.13 0.82 0.1 0.1])

subplot(1,2,2)
hold on; box on;
set(gca,'FontSize',12)
errorbar(AnkleBrace,BraceCostExp_mean,BraceCostExp_SD,'ks','MarkerFaceColor',[0.7 0.7 0.7],'MarkerSize',14,'LineWidth',1.5)
h1=plot(AnkleBrace,BraceCostExp_mean,'ks','MarkerFaceColor',[0.7 0.7 0.7],'MarkerSize',14,'LineWidth',1.5);
h2=plot(AnkleBrace,BraceCostMod,'ko','MarkerFaceColor',[0 0 0],'MarkerSize',10,'LineWidth',1.5);
xlabel('Ankle brace','FontWeight','b')
%ylabel('Metabolic cost (J/m/kg)','FontWeight','b')
xlim([-0.5 1.5])
ylim([3.0 4.8])
set(gca,'XTick',[0 1])
set(gca,'XTickLabel',[{'No'} {'Yes'}])
set(gca,'YTick',[3.0:0.4:4.7])
set(gca,'YTickLabel',[])
legend([h1 h2],'Wutzke et al. (2012)','Model','Box','off')
annotation('textbox','String','(b)','FontSize',12,'LineStyle','none','Position',[0.575 0.82 0.1 0.1])

%%%%%%%%%%%%%%%%%%%%%%%%%%%%
% Simulation gait mechanics
%%%%%%%%%%%%%%%%%%%%%%%%%%%%
path = [pwd filesep]; %  '/Users/rosshm/Documents/Matlab/TTA3D_solns/';
SIDpre = [{'S01'},{'S02'},{'S03'},{'S04'},{'S05'},{'S06'},{'S07'},{'S08'},{'S09'},{'S10'},...
       {'S11'},{'S12'},{'S13'},{'S14'},{'S15'},{'S16'},{'S17'},{'S18'},{'S19'},{'S20'},...
       {'S21'},{'S22'},{'S23'},{'S24'},{'S25'},{'S26'},{'S27'},{'S28'},{'S29'},{'S30'},...
       {'S31'},{'S32'},{'S33'},{'S34'},{'S35'},{'S36'}];
SIDpost = [{'S01'},{'S02'},{'S03'},{'S04'},{'S05'},{'S06b'},{'S07'},{'S08'},{'S09'},{'S10'},...
       {'S11'},{'S12'},{'S13'},{'S14'},{'S15'},{'S16'},{'S17b'},{'S18'},{'S19'},{'S20'},...
       {'S21'},{'S22'},{'S23'},{'S24'},{'S25'},{'S26'},{'S27'},{'S28'},{'S29'},{'S30'},...
       {'S31'},{'S32'},{'S33'},{'S34'},{'S35'},{'S36'}];
   
for i = 1:36
    file = horzcat(char(path),char('Pre/'),char('soln_walk_N50_wm100_'),char(SIDpre(i)),char('.sto'));
    predata = importdata(file);
    str = char(predata.textdata(14,1));
    ind = find(str == '=');
    obj_state_tracking(i,1) = str2double(str(ind+1:end));
    str = char(predata.textdata(10,1));
    ind = find(str == '=');
    obj_contactAP(i,1) = str2double(str(ind+1:end));
    str = char(predata.textdata(11,1));
    ind = find(str == '=');
    obj_contactML(i,1) = str2double(str(ind+1:end));
    str = char(predata.textdata(12,1));
    ind = find(str == '=');
    obj_contactVE(i,1) = str2double(str(ind+1:end));
    str = char(predata.textdata(15,1));
    ind = find(str == '=');
    obj_torsoGoal(i,1) = str2double(str(ind+1:end));
    
    pelvis_tilt(:,i,1) = predata.data(:,2);
    pelvis_list(:,i,1) = predata.data(:,3);
    pelvis_rot(:,i,1) = predata.data(:,4);
    pelvis_tx(:,i,1) = predata.data(:,5);
    pelvis_ty(:,i,1) = predata.data(:,6);
    pelvis_tz(:,i,1) = predata.data(:,7);
    hip_flex_l(:,i,1) = predata.data(:,8);
    hip_add_l(:,i,1) = predata.data(:,9);
    hip_rot_l(:,i,1) = predata.data(:,10);
    hip_flex_r(:,i,1) = predata.data(:,11);
    hip_add_r(:,i,1) = predata.data(:,12);
    hip_rot_r(:,i,1) = predata.data(:,13);
    lumbar_ext(:,i,1) = predata.data(:,14);
    lumbar_bend(:,i,1) = predata.data(:,15);
    lumbar_rot(:,i,1) = predata.data(:,16);
    knee_ext_l(:,i,1) = predata.data(:,19);
    knee_ext_r(:,i,1) = predata.data(:,20);
    shoulder_flex_l(:,i,1) = predata.data(:,24);
    shoulder_add_l(:,i,1) = predata.data(:,25);
    shoulder_rot_l(:,i,1) = predata.data(:,26);
    shoulder_flex_r(:,i,1) = predata.data(:,21);
    shoulder_add_r(:,i,1) = predata.data(:,22);
    shoulder_rot_r(:,i,1) = predata.data(:,23);
    ankle_l(:,i,1) = predata.data(:,27);
    ankle_r(:,i,1) = predata.data(:,28);
    elbow_r(:,i,1) = predata.data(:,29);
    elbow_l(:,i,1) = predata.data(:,30);
    subtalar_l(:,i,1) = predata.data(:,31);
    subtalar_r(:,i,1) = predata.data(:,32);
    mtp_l(:,i,1) = predata.data(:,33);
    mtp_r(:,i,1) = predata.data(:,34);
    
    file = horzcat(char(path),char('Pre/GRF/'),char('soln_walk_N50_wm100_'),char(SIDpre(i)),char('_GRF.sto'));
    predata_grf = importdata(file);
    grf_ap_r(:,i,1) = predata_grf.data(:,2)/(75.3370*9.81)*100;
    grf_ve_r(:,i,1) = predata_grf.data(:,3)/(75.3370*9.81)*100;
    grf_ml_r(:,i,1) = predata_grf.data(:,4)/(75.3370*9.81)*100;
    grf_ap_l(:,i,1) = predata_grf.data(:,8)/(75.3370*9.81)*100;
    grf_ve_l(:,i,1) = predata_grf.data(:,9)/(75.3370*9.81)*100;
    grf_ml_l(:,i,1) = predata_grf.data(:,10)/(75.3370*9.81)*100;
    
    file = horzcat(char(path),char('Post/'),char('soln_walk_N50_wm100_TTA_'),char(SIDpost(i)),char('.sto'));
    postdata = importdata(file);
    str = char(postdata.textdata(14,1));
    ind = find(str == '=');
    obj_state_tracking(i,2) = str2double(str(ind+1:end));
    str = char(postdata.textdata(10,1));
    ind = find(str == '=');
    obj_contactAP(i,2) = str2double(str(ind+1:end));
    str = char(postdata.textdata(11,1));
    ind = find(str == '=');
    obj_contactML(i,2) = str2double(str(ind+1:end));
    str = char(postdata.textdata(12,1));
    ind = find(str == '=');
    obj_contactVE(i,2) = str2double(str(ind+1:end));
    str = char(postdata.textdata(15,1));
    ind = find(str == '=');
    obj_torsoGoal(i,2) = str2double(str(ind+1:end));
    
    pelvis_tilt(:,i,2) = postdata.data(:,2);
    pelvis_list(:,i,2) = postdata.data(:,3);
    pelvis_rot(:,i,2) = postdata.data(:,4);
    pelvis_tx(:,i,2) = postdata.data(:,5);
    pelvis_ty(:,i,2) = postdata.data(:,6);
    pelvis_tz(:,i,2) = predata.data(:,7);
    hip_flex_l(:,i,2) = postdata.data(:,8);
    hip_add_l(:,i,2) = postdata.data(:,9);
    hip_rot_l(:,i,2) = postdata.data(:,10);
    hip_flex_r(:,i,2) = postdata.data(:,11);
    hip_add_r(:,i,2) = postdata.data(:,12);
    hip_rot_r(:,i,2) = postdata.data(:,13);
    lumbar_ext(:,i,2) = postdata.data(:,14);
    lumbar_bend(:,i,2) = postdata.data(:,15);
    lumbar_rot(:,i,2) = postdata.data(:,16);
    knee_ext_l(:,i,2) = postdata.data(:,19);
    knee_ext_r(:,i,2) = postdata.data(:,20);
    shoulder_flex_l(:,i,2) = postdata.data(:,24);
    shoulder_add_l(:,i,2) = postdata.data(:,25);
    shoulder_rot_l(:,i,2) = postdata.data(:,26);
    shoulder_flex_r(:,i,2) = postdata.data(:,21);
    shoulder_add_r(:,i,2) = postdata.data(:,22);
    shoulder_rot_r(:,i,2) = postdata.data(:,23);
    ankle_l(:,i,2) = postdata.data(:,27);
    ankle_r(:,i,2) = postdata.data(:,28);
    elbow_r(:,i,2) = postdata.data(:,29);
    elbow_l(:,i,2) = postdata.data(:,30);
    subtalar_l(:,i,2) = postdata.data(:,31);
    subtalar_r(:,i,2) = postdata.data(:,32);
    mtp_l(:,i,2) = postdata.data(:,33);
    mtp_r(:,i,2) = postdata.data(:,34);
    ankle_r_speed(:,i,2) = postdata.data(:,61);
    subtalar_r_speed(:,i,2) = postdata.data(:,65);
    mtp_r_speed(:,i,2) = postdata.data(:,67);
    
    file = horzcat(char(path),char('Post/GRF/'),char('soln_walk_N50_wm100_TTA_'),char(SIDpre(i)),char('_GRF.sto'));
    postdata_grf = importdata(file);
    grf_ap_r(:,i,2) = postdata_grf.data(:,2)/(73.4586*9.81)*100;
    grf_ve_r(:,i,2) = postdata_grf.data(:,3)/(73.4586*9.81)*100;
    grf_ml_r(:,i,2) = postdata_grf.data(:,4)/(73.4586*9.81)*100;
    grf_ap_l(:,i,2) = postdata_grf.data(:,8)/(73.4586*9.81)*100;
    grf_ve_l(:,i,2) = postdata_grf.data(:,9)/(73.4586*9.81)*100;
    grf_ml_l(:,i,2) = postdata_grf.data(:,10)/(73.4586*9.81)*100;
end
grf_errors = obj_contactAP + obj_contactML + obj_contactVE;
q_errors = obj_state_tracking + obj_torsoGoal;
total_errors = sqrt(grf_errors + q_errors);

pelvis_tilt_mean(:,1) = mean(squeeze(pelvis_tilt(:,:,1)),2);
pelvis_tilt_mean(:,2) = mean(squeeze(pelvis_tilt(:,:,2)),2);
pelvis_list_mean(:,1) = mean(squeeze(pelvis_list(:,:,1)),2);
pelvis_list_mean(:,2) = mean(squeeze(pelvis_list(:,:,2)),2);
pelvis_rot_mean(:,1) = mean(squeeze(pelvis_rot(:,:,1)),2);
pelvis_rot_mean(:,2) = mean(squeeze(pelvis_rot(:,:,2)),2);
pelvis_tx_mean(:,1) = mean(squeeze(pelvis_tx(:,:,1)),2);
pelvis_tx_mean(:,2) = mean(squeeze(pelvis_tx(:,:,2)),2);
pelvis_ty_mean(:,1) = mean(squeeze(pelvis_ty(:,:,1)),2);
pelvis_ty_mean(:,2) = mean(squeeze(pelvis_ty(:,:,2)),2);
pelvis_tz_mean(:,1) = mean(squeeze(pelvis_tz(:,:,1)),2);
pelvis_tz_mean(:,2) = mean(squeeze(pelvis_tz(:,:,2)),2);
hip_flex_l_mean(:,1) = mean(squeeze(hip_flex_l(:,:,1)),2);
hip_flex_l_mean(:,2) = mean(squeeze(hip_flex_l(:,:,2)),2);
hip_add_l_mean(:,1) = mean(squeeze(hip_add_l(:,:,1)),2);
hip_add_l_mean(:,2) = mean(squeeze(hip_add_l(:,:,2)),2);
hip_rot_l_mean(:,1) = mean(squeeze(hip_rot_l(:,:,1)),2);
hip_rot_l_mean(:,2) = mean(squeeze(hip_rot_l(:,:,2)),2);
hip_flex_r_mean(:,1) = mean(squeeze(hip_flex_r(:,:,1)),2);
hip_flex_r_mean(:,2) = mean(squeeze(hip_flex_r(:,:,2)),2);
hip_add_r_mean(:,1) = mean(squeeze(hip_add_r(:,:,1)),2);
hip_add_r_mean(:,2) = mean(squeeze(hip_add_r(:,:,2)),2);
hip_rot_r_mean(:,1) = mean(squeeze(hip_rot_r(:,:,1)),2);
hip_rot_r_mean(:,2) = mean(squeeze(hip_rot_r(:,:,2)),2);
lumbar_ext_mean(:,1) = mean(squeeze(lumbar_ext(:,:,1)),2);
lumbar_ext_mean(:,2) = mean(squeeze(lumbar_ext(:,:,2)),2);
lumbar_bend_mean(:,1) = mean(squeeze(lumbar_bend(:,:,1)),2);
lumbar_bend_mean(:,2) = mean(squeeze(lumbar_bend(:,:,2)),2);
lumbar_rot_mean(:,1) = mean(squeeze(lumbar_rot(:,:,1)),2);
lumbar_rot_mean(:,2) = mean(squeeze(lumbar_rot(:,:,2)),2);
knee_ext_l_mean(:,1) = mean(squeeze(knee_ext_l(:,:,1)),2);
knee_ext_l_mean(:,2) = mean(squeeze(knee_ext_l(:,:,2)),2);
knee_ext_r_mean(:,1) = mean(squeeze(knee_ext_r(:,:,1)),2);
knee_ext_r_mean(:,2) = mean(squeeze(knee_ext_r(:,:,2)),2);
shoulder_flex_l_mean(:,1) = mean(squeeze(shoulder_flex_l(:,:,1)),2);
shoulder_flex_l_mean(:,2) = mean(squeeze(shoulder_flex_l(:,:,2)),2);
shoulder_add_l_mean(:,1) = mean(squeeze(shoulder_add_l(:,:,1)),2);
shoulder_add_l_mean(:,2) = mean(squeeze(shoulder_add_l(:,:,2)),2);
shoulder_rot_l_mean(:,1) = mean(squeeze(shoulder_rot_l(:,:,1)),2);
shoulder_rot_l_mean(:,2) = mean(squeeze(shoulder_rot_l(:,:,2)),2);
shoulder_flex_r_mean(:,1) = mean(squeeze(shoulder_flex_r(:,:,1)),2);
shoulder_flex_r_mean(:,2) = mean(squeeze(shoulder_flex_r(:,:,2)),2);
shoulder_add_r_mean(:,1) = mean(squeeze(shoulder_add_r(:,:,1)),2);
shoulder_add_r_mean(:,2) = mean(squeeze(shoulder_add_r(:,:,2)),2);
shoulder_rot_r_mean(:,1) = mean(squeeze(shoulder_rot_r(:,:,1)),2);
shoulder_rot_r_mean(:,2) = mean(squeeze(shoulder_rot_r(:,:,2)),2);
ankle_l_mean(:,1) = mean(squeeze(ankle_l(:,:,1)),2);
ankle_l_mean(:,2) = mean(squeeze(ankle_l(:,:,2)),2);
ankle_r_mean(:,1) = mean(squeeze(ankle_r(:,:,1)),2);
ankle_r_mean(:,2) = mean(squeeze(ankle_r(:,:,2)),2);
subtalar_l_mean(:,1) = mean(squeeze(subtalar_l(:,:,1)),2);
subtalar_l_mean(:,2) = mean(squeeze(subtalar_l(:,:,2)),2);
subtalar_r_mean(:,1) = mean(squeeze(subtalar_r(:,:,1)),2);
subtalar_r_mean(:,2) = mean(squeeze(subtalar_r(:,:,2)),2);
mtp_l_mean(:,1) = mean(squeeze(mtp_l(:,:,1)),2);
mtp_l_mean(:,2) = mean(squeeze(mtp_l(:,:,2)),2);
mtp_r_mean(:,1) = mean(squeeze(mtp_r(:,:,1)),2);
mtp_r_mean(:,2) = mean(squeeze(mtp_r(:,:,2)),2);
elbow_l_mean(:,1) = mean(squeeze(elbow_l(:,:,1)),2);
elbow_l_mean(:,2) = mean(squeeze(elbow_l(:,:,2)),2);
elbow_r_mean(:,1) = mean(squeeze(elbow_r(:,:,1)),2);
elbow_r_mean(:,2) = mean(squeeze(elbow_r(:,:,2)),2);
grf_ap_l_mean(:,1) = mean(squeeze(grf_ap_l(:,:,1)),2);
grf_ap_l_mean(:,2) = mean(squeeze(grf_ap_l(:,:,2)),2);
grf_ml_l_mean(:,1) = mean(squeeze(grf_ml_l(:,:,1)),2);
grf_ml_l_mean(:,2) = mean(squeeze(grf_ml_l(:,:,2)),2);
grf_ve_l_mean(:,1) = mean(squeeze(grf_ve_l(:,:,1)),2);
grf_ve_l_mean(:,2) = mean(squeeze(grf_ve_l(:,:,2)),2);
grf_ap_r_mean(:,1) = mean(squeeze(grf_ap_r(:,:,1)),2);
grf_ap_r_mean(:,2) = mean(squeeze(grf_ap_r(:,:,2)),2);
grf_ml_r_mean(:,1) = mean(squeeze(grf_ml_r(:,:,1)),2);
grf_ml_r_mean(:,2) = mean(squeeze(grf_ml_r(:,:,2)),2);
grf_ve_r_mean(:,1) = mean(squeeze(grf_ve_r(:,:,1)),2);
grf_ve_r_mean(:,2) = mean(squeeze(grf_ve_r(:,:,2)),2);

% Data for OpenSim .mot files
OutputDataForMot_pre(:,1) = 0:0.01:1.0; % Time (s)
OutputDataForMot_pre(:,2) = zeros(101,1);
OutputDataForMot_pre(:,3) = pelvis_ty_mean(:,1);
OutputDataForMot_pre(:,4) = pelvis_tz_mean(:,1);
OutputDataForMot_pre(:,5) = pelvis_tilt_mean(:,1);
OutputDataForMot_pre(:,6) = pelvis_list_mean(:,1);
OutputDataForMot_pre(:,7) = pelvis_rot_mean(:,1);
OutputDataForMot_pre(:,8) = hip_flex_r_mean(:,1);
OutputDataForMot_pre(:,9) = hip_add_r_mean(:,1);
OutputDataForMot_pre(:,10) = hip_rot_r_mean(:,1);
OutputDataForMot_pre(:,11) = knee_ext_r_mean(:,1);
OutputDataForMot_pre(:,12) = ankle_r_mean(:,1);
OutputDataForMot_pre(:,13) = subtalar_r_mean(:,1);
OutputDataForMot_pre(:,14) = mtp_r_mean(:,1);
OutputDataForMot_pre(:,15) = shoulder_flex_r_mean(:,1);
OutputDataForMot_pre(:,16) = shoulder_add_r_mean(:,1);
OutputDataForMot_pre(:,17) = shoulder_rot_r_mean(:,1);
OutputDataForMot_pre(:,18) = elbow_r_mean(:,1);
OutputDataForMot_pre(:,19) = hip_flex_l_mean(:,1);
OutputDataForMot_pre(:,20) = hip_add_l_mean(:,1);
OutputDataForMot_pre(:,21) = hip_rot_l_mean(:,1);
OutputDataForMot_pre(:,22) = knee_ext_l_mean(:,1);
OutputDataForMot_pre(:,23) = ankle_l_mean(:,1);
OutputDataForMot_pre(:,24) = subtalar_l_mean(:,1);
OutputDataForMot_pre(:,25) = mtp_l_mean(:,1);
OutputDataForMot_pre(:,26) = shoulder_flex_l_mean(:,1);
OutputDataForMot_pre(:,27) = shoulder_add_l_mean(:,1);
OutputDataForMot_pre(:,28) = shoulder_rot_l_mean(:,1);
OutputDataForMot_pre(:,29) = elbow_l_mean(:,1);
OutputDataForMot_pre(:,30) = lumbar_ext_mean(:,1);
OutputDataForMot_pre(:,31) = lumbar_bend_mean(:,1);
OutputDataForMot_pre(:,32) = lumbar_rot_mean(:,1);

OutputDataForMot_post(:,1) = 0:0.01:1.0; % Time (s)
OutputDataForMot_post(:,2) = zeros(101,1);
OutputDataForMot_post(:,3) = pelvis_ty_mean(:,2);
OutputDataForMot_post(:,4) = pelvis_tz_mean(:,2);
OutputDataForMot_post(:,5) = pelvis_tilt_mean(:,2);
OutputDataForMot_post(:,6) = pelvis_list_mean(:,2);
OutputDataForMot_post(:,7) = pelvis_rot_mean(:,2);
OutputDataForMot_post(:,8) = hip_flex_r_mean(:,2);
OutputDataForMot_post(:,9) = hip_add_r_mean(:,2);
OutputDataForMot_post(:,10) = hip_rot_r_mean(:,2);
OutputDataForMot_post(:,11) = knee_ext_r_mean(:,2);
OutputDataForMot_post(:,12) = ankle_r_mean(:,2);
OutputDataForMot_post(:,13) = subtalar_r_mean(:,2);
OutputDataForMot_post(:,14) = mtp_r_mean(:,2);
OutputDataForMot_post(:,15) = shoulder_flex_r_mean(:,2);
OutputDataForMot_post(:,16) = shoulder_add_r_mean(:,2);
OutputDataForMot_post(:,17) = shoulder_rot_r_mean(:,2);
OutputDataForMot_post(:,18) = elbow_r_mean(:,2);
OutputDataForMot_post(:,19) = hip_flex_l_mean(:,2);
OutputDataForMot_post(:,20) = hip_add_l_mean(:,2);
OutputDataForMot_post(:,21) = hip_rot_l_mean(:,2);
OutputDataForMot_post(:,22) = knee_ext_l_mean(:,2);
OutputDataForMot_post(:,23) = ankle_l_mean(:,2);
OutputDataForMot_post(:,24) = subtalar_l_mean(:,2);
OutputDataForMot_post(:,25) = mtp_l_mean(:,2);
OutputDataForMot_post(:,26) = shoulder_flex_l_mean(:,2);
OutputDataForMot_post(:,27) = shoulder_add_l_mean(:,2);
OutputDataForMot_post(:,28) = shoulder_rot_l_mean(:,2);
OutputDataForMot_post(:,29) = elbow_l_mean(:,2);
OutputDataForMot_post(:,30) = lumbar_ext_mean(:,2);
OutputDataForMot_post(:,31) = lumbar_bend_mean(:,2);
OutputDataForMot_post(:,32) = lumbar_rot_mean(:,2);

figure('Units','inches','Position',[10 10 6.5 4.5])
subplot(3,2,1)
    hold on; box on;
    h1=plot(0:1:100,grf_ve_r_mean(:,1),'b-','LineWidth',2);
    h2=plot(0:1:100,grf_ve_r_mean(:,2),'r:','LineWidth',2);
    ylabel('Vert GRF (%BW)','FontWeight','b')
    ylim([0 150])
    set(gca,'YTick',[0:50:150])
    set(gca,'XTick',[0:25:100])
    legend([h1,h2],'Pre','Post','Box','off')
    text(50,180,'Prosthetic/right limb','FontWeight','b','FontSize',12,'HorizontalAlignment','center')
subplot(3,2,3)
    hold on; box on;
    plot(0:1:100,grf_ap_r_mean(:,1),'b-','LineWidth',2)
    plot(0:1:100,grf_ap_r_mean(:,2),'r:','LineWidth',2)
    ylabel('AP GRF (%BW)','FontWeight','b')
    ylim([-40 40])
    set(gca,'YTick',[-40:20:40])
    set(gca,'XTick',[0:25:100])
subplot(3,2,5)
    hold on; box on;
    h1=plot(0:1:100,grf_ml_r_mean(:,1),'b-','LineWidth',2);
    h2=plot(0:1:100,grf_ml_r_mean(:,2),'r:','LineWidth',2);
    ylabel('ML GRF (%BW)','FontWeight','b')
    ylim([-20 20])
    set(gca,'YTick',[-20:10:20])
    set(gca,'XTick',[0:25:100])
    xlabel('Stride (%)','FontWeight','b')
subplot(3,2,2)
    hold on; box on;
    plot(0:1:100,vertcat(grf_ve_l_mean(51:100,1),grf_ve_l_mean(1:51,1)),'b-','LineWidth',2)    
    plot(0:1:100,vertcat(grf_ve_l_mean(51:100,2),grf_ve_l_mean(1:51,2)),'r:','LineWidth',2) 
    ylim([0 150])
    set(gca,'YTick',[0:50:150])
    set(gca,'XTick',[0:25:100])
    text(50,180,'Intact/left limb','FontWeight','b','FontSize',12,'HorizontalAlignment','center')
subplot(3,2,4)
    hold on; box on;
    plot(0:1:100,vertcat(grf_ap_l_mean(51:100,1),grf_ap_l_mean(1:51,1)),'b-','LineWidth',2)    
    plot(0:1:100,vertcat(grf_ap_l_mean(51:100,2),grf_ap_l_mean(1:51,2)),'r:','LineWidth',2) 
    ylim([-40 40])
    set(gca,'YTick',[-40:20:40])
    set(gca,'XTick',[0:25:100])
subplot(3,2,6)
    hold on; box on;
    plot(0:1:100,-vertcat(grf_ml_l_mean(51:100,1),grf_ml_l_mean(1:51,1)),'b-','LineWidth',2)    
    plot(0:1:100,-vertcat(grf_ml_l_mean(51:100,2),grf_ml_l_mean(1:51,2)),'r:','LineWidth',2) 
    ylim([-20 20])
    set(gca,'YTick',[-20:10:20])
    set(gca,'XTick',[0:25:100])
    xlabel('Stride (%)','FontWeight','b')
    
figure('Units','inches','Position',[10 10 6.5 4.5])
subplot(3,2,1)
    hold on; box on;
    h1=plot(0:1:100,pelvis_tilt_mean(:,1)*180/pi,'b-','LineWidth',2);
    h2=plot(0:1:100,pelvis_tilt_mean(:,2)*180/pi,'r:','LineWidth',2);
    ylabel('Pelvis tilt (�)','FontWeight','b')
    ylim([-20 20])
    set(gca,'YTick',[-20:10:20])
    set(gca,'XTick',[0:25:100])
subplot(3,2,3)
    hold on; box on;
    h1=plot(0:1:100,pelvis_list_mean(:,1)*180/pi,'b-','LineWidth',2);
    h2=plot(0:1:100,pelvis_list_mean(:,2)*180/pi,'r:','LineWidth',2);
    ylabel('Pelvis list (�)','FontWeight','b')
    ylim([-20 20])
    set(gca,'YTick',[-20:10:20])
    set(gca,'XTick',[0:25:100])
    legend([h1,h2],'Pre','Post','Box','off')
subplot(3,2,5)
    hold on; box on;
    plot(0:1:100,pelvis_rot_mean(:,1)*180/pi,'b-','LineWidth',2)
    plot(0:1:100,pelvis_rot_mean(:,2)*180/pi,'r:','LineWidth',2)
    ylabel('Pelvis rot (�)','FontWeight','b')
    ylim([-20 20])
    set(gca,'YTick',[-20:10:20])
    set(gca,'XTick',[0:25:100])
    xlabel('Stride (%)','FontWeight','b')
subplot(3,2,2)
    hold on; box on;
    plot(0:1:100,lumbar_ext_mean(:,1)*180/pi,'b-','LineWidth',2)
    plot(0:1:100,lumbar_ext_mean(:,2)*180/pi,'r:','LineWidth',2)
    ylabel('Lumbar ext (�)','FontWeight','b')
    ylim([-20 20])
    set(gca,'YTick',[-20:10:20])
    set(gca,'XTick',[0:25:100])
subplot(3,2,4)
    hold on; box on;
    plot(0:1:100,lumbar_bend_mean(:,1)*180/pi,'b-','LineWidth',2)
    plot(0:1:100,lumbar_bend_mean(:,2)*180/pi,'r:','LineWidth',2)
    ylabel('Lumbar bend (�)','FontWeight','b')
    ylim([-20 20])
    set(gca,'YTick',[-20:10:20])
    set(gca,'XTick',[0:25:100])
subplot(3,2,6)
    hold on; box on;
    plot(0:1:100,lumbar_rot_mean(:,1)*180/pi,'b-','LineWidth',2)
    plot(0:1:100,lumbar_rot_mean(:,2)*180/pi,'r:','LineWidth',2)
    ylabel('Lumbar rot (�)','FontWeight','b')
    ylim([-20 20])
    set(gca,'YTick',[-20:10:20])
    xlabel('Stride (%)','FontWeight','b')
    set(gca,'XTick',[0:25:100])
    
figure('Units','inches','Position',[10 10 6.5 8.0])
subplot(7,2,1)
    hold on; box on;
    h1=plot(0:1:100,hip_flex_r_mean(:,1)*180/pi,'b-','LineWidth',2);
    h2=plot(0:1:100,hip_flex_r_mean(:,2)*180/pi,'r:','LineWidth',2);
    ylabel('Hip flex (�)','FontWeight','b')
    ylim([-20 40])
    set(gca,'YTick',[-20:20:40])
    set(gca,'XTick',[0:25:100])
    text(50,55,'Prosthetic/right limb','FontWeight','b','FontSize',12,'HorizontalAlignment','center')
    legend([h1,h2],'Pre','Post','Box','off')
subplot(7,2,2)
    hold on; box on;
    plot(0:1:100,vertcat(hip_flex_l_mean(51:100,1),hip_flex_l_mean(1:51,1))*180/pi,'b-','LineWidth',2)
    plot(0:1:100,vertcat(hip_flex_l_mean(51:100,2),hip_flex_l_mean(1:51,2))*180/pi,'r:','LineWidth',2)
    ylim([-20 40])
    set(gca,'YTick',[-20:20:40])
    set(gca,'XTick',[0:25:100])
    text(50,55,'Intact/left limb','FontWeight','b','FontSize',12,'HorizontalAlignment','center')
subplot(7,2,3)
    hold on; box on;
    plot(0:1:100,hip_add_r_mean(:,1)*180/pi,'b-','LineWidth',2)
    plot(0:1:100,hip_add_r_mean(:,2)*180/pi,'r:','LineWidth',2)
    ylabel('Hip add (�)','FontWeight','b')
    ylim([-12 12])
    set(gca,'YTick',[-12:6:12])
    set(gca,'XTick',[0:25:100])
subplot(7,2,4)
    hold on; box on;
    plot(0:1:100,vertcat(hip_add_l_mean(51:100,1),hip_add_l_mean(1:51,1))*180/pi,'b-','LineWidth',2)
    plot(0:1:100,vertcat(hip_add_l_mean(51:100,2),hip_add_l_mean(1:51,2))*180/pi,'r:','LineWidth',2)
    ylim([-12 12])
    set(gca,'YTick',[-12:6:12])
    set(gca,'XTick',[0:25:100])
subplot(7,2,5)
    hold on; box on;
    plot(0:1:100,hip_rot_r_mean(:,1)*180/pi,'b-','LineWidth',2)
    plot(0:1:100,hip_rot_r_mean(:,2)*180/pi,'r:','LineWidth',2)
    ylabel('Hip rot (�)','FontWeight','b')
    ylim([-12 12])
    set(gca,'YTick',[-12:6:12])
    set(gca,'XTick',[0:25:100])
subplot(7,2,6)
    hold on; box on;
    plot(0:1:100,vertcat(hip_rot_l_mean(51:100,1),hip_rot_l_mean(1:51,1))*180/pi,'b-','LineWidth',2)
    plot(0:1:100,vertcat(hip_rot_l_mean(51:100,2),hip_rot_l_mean(1:51,2))*180/pi,'r:','LineWidth',2)
    ylim([-12 12])
    set(gca,'YTick',[-12:6:12])
    set(gca,'XTick',[0:25:100])
subplot(7,2,7)
    hold on; box on;
    plot(0:1:100,knee_ext_r_mean(:,1)*180/pi,'b-','LineWidth',2)
    plot(0:1:100,knee_ext_r_mean(:,2)*180/pi,'r:','LineWidth',2)
    ylabel('Knee ext (�)','FontWeight','b')
    ylim([-75 0])
    set(gca,'YTick',[-75:25:0])
    set(gca,'XTick',[0:25:100])
subplot(7,2,8)
    hold on; box on;
    plot(0:1:100,vertcat(knee_ext_l_mean(51:100,1),knee_ext_l_mean(1:51,1))*180/pi,'b-','LineWidth',2)
    plot(0:1:100,vertcat(knee_ext_l_mean(51:100,2),knee_ext_l_mean(1:51,2))*180/pi,'r:','LineWidth',2)
    ylim([-75 0])
    set(gca,'YTick',[-75:25:0])
    set(gca,'XTick',[0:25:100])
subplot(7,2,9)
    hold on; box on;
    plot(0:1:100,ankle_r_mean(:,1)*180/pi,'b-','LineWidth',2)
    plot(0:1:100,ankle_r_mean(:,2)*180/pi,'r:','LineWidth',2)
    ylabel('Ankle dor (�)','FontWeight','b')
    ylim([-30 30])
    set(gca,'YTick',[-30:15:30])
    set(gca,'XTick',[0:25:100])
subplot(7,2,10)
    hold on; box on;
    plot(0:1:100,vertcat(ankle_l_mean(51:100,1),ankle_l_mean(1:51,1))*180/pi,'b-','LineWidth',2)
    plot(0:1:100,vertcat(ankle_l_mean(51:100,2),ankle_l_mean(1:51,2))*180/pi,'r:','LineWidth',2)
    ylim([-30 30])
    set(gca,'YTick',[-30:15:30])
    set(gca,'XTick',[0:25:100])
subplot(7,2,11)
    hold on; box on;
    plot(0:1:100,subtalar_r_mean(:,1)*180/pi,'b-','LineWidth',2)
    plot(0:1:100,subtalar_r_mean(:,2)*180/pi,'r:','LineWidth',2)
    ylabel('Subt inv (�)','FontWeight','b')
    ylim([-20 20])
    set(gca,'YTick',[-20:10:20])
    set(gca,'XTick',[0:25:100])
subplot(7,2,12)
    hold on; box on;
    plot(0:1:100,vertcat(subtalar_l_mean(51:100,1),subtalar_l_mean(1:51,1))*180/pi,'b-','LineWidth',2)
    plot(0:1:100,vertcat(subtalar_l_mean(51:100,2),subtalar_l_mean(1:51,2))*180/pi,'r:','LineWidth',2)
    ylim([-20 20])
    set(gca,'YTick',[-20:10:20])
    set(gca,'XTick',[0:25:100])
subplot(7,2,13)
    hold on; box on;
    plot(0:1:100,mtp_r_mean(:,1)*180/pi,'b-','LineWidth',2)
    plot(0:1:100,mtp_r_mean(:,2)*180/pi,'r:','LineWidth',2)
    ylabel('Toe ext (�)','FontWeight','b')
    ylim([-30 60])
    set(gca,'YTick',[-30:30:60])
    set(gca,'XTick',[0:25:100])
    xlabel('Stride (%)','FontWeight','b')
subplot(7,2,14)
    hold on; box on;
    plot(0:1:100,vertcat(mtp_l_mean(51:100,1),mtp_l_mean(1:51,1))*180/pi,'b-','LineWidth',2)
    plot(0:1:100,vertcat(mtp_l_mean(51:100,2),mtp_l_mean(1:51,2))*180/pi,'r:','LineWidth',2)
    ylim([-30 60])
    set(gca,'YTick',[-30:30:60])
    set(gca,'XTick',[0:25:100])
    xlabel('Stride (%)','FontWeight','b')
    
figure('Units','inches','Position',[10 10 6.5 6.0])    
subplot(4,2,1)
    hold on; box on;
    h1=plot(0:1:100,shoulder_flex_r_mean(:,1)*180/pi,'b-','LineWidth',2);
    h2=plot(0:1:100,shoulder_flex_r_mean(:,2)*180/pi,'r:','LineWidth',2);
    ylabel('Should flex (�)','FontWeight','b')
    ylim([-40 20])
    set(gca,'YTick',[-40:20:20])
    legend([h1,h2],'Pre','Post','Box','off')
    set(gca,'XTick',[0:25:100])
    text(50,30,'Prosthetic/right limb','FontWeight','b','FontSize',12,'HorizontalAlignment','center')
subplot(4,2,2)
    hold on; box on;
    plot(0:1:100,vertcat(shoulder_flex_l_mean(51:100,1),shoulder_flex_l_mean(1:51,1))*180/pi,'b-','LineWidth',2)
    plot(0:1:100,vertcat(shoulder_flex_l_mean(51:100,2),shoulder_flex_l_mean(1:51,2))*180/pi,'r:','LineWidth',2)
    ylim([-40 20])
    set(gca,'YTick',[-40:20:20])
    set(gca,'XTick',[0:25:100])
    text(50,30,'Intact/left limb','FontWeight','b','FontSize',12,'HorizontalAlignment','center')
subplot(4,2,3)
    hold on; box on;
    plot(0:1:100,shoulder_add_r_mean(:,1)*180/pi,'b-','LineWidth',2)
    plot(0:1:100,shoulder_add_r_mean(:,2)*180/pi,'r:','LineWidth',2)
    ylabel('Should add (�)','FontWeight','b')
    ylim([-20 20])
    set(gca,'YTick',[-20:10:20])
    set(gca,'XTick',[0:25:100])
subplot(4,2,4)
    hold on; box on;
    plot(0:1:100,vertcat(shoulder_add_l_mean(51:100,1),shoulder_add_l_mean(1:51,1))*180/pi,'b-','LineWidth',2)
    plot(0:1:100,vertcat(shoulder_add_l_mean(51:100,2),shoulder_add_l_mean(1:51,2))*180/pi,'r:','LineWidth',2)
    ylim([-20 20])
    set(gca,'YTick',[-20:10:20])
    set(gca,'XTick',[0:25:100])
subplot(4,2,5)
    hold on; box on;
    plot(0:1:100,shoulder_rot_r_mean(:,1)*180/pi,'b-','LineWidth',2)
    plot(0:1:100,shoulder_rot_r_mean(:,2)*180/pi,'r:','LineWidth',2)
    ylabel('Should rot (�)','FontWeight','b')
    ylim([-10 10])
    set(gca,'YTick',[-10:5:10])
    set(gca,'XTick',[0:25:100])
subplot(4,2,6)
    hold on; box on;
    plot(0:1:100,vertcat(shoulder_rot_l_mean(51:100,1),shoulder_rot_l_mean(1:51,1))*180/pi,'b-','LineWidth',2)
    plot(0:1:100,vertcat(shoulder_rot_l_mean(51:100,2),shoulder_rot_l_mean(1:51,2))*180/pi,'r:','LineWidth',2)
    ylim([-10 10])
    set(gca,'YTick',[-10:5:10])
    set(gca,'XTick',[0:25:100])
subplot(4,2,7)
    hold on; box on;
    plot(0:1:100,elbow_r_mean(:,1)*180/pi,'b-','LineWidth',2)
    plot(0:1:100,elbow_r_mean(:,2)*180/pi,'r:','LineWidth',2)
    ylabel('Elbow flex (�)','FontWeight','b')
    ylim([0 75])
    set(gca,'YTick',[0:25:75])
    set(gca,'XTick',[0:25:100])
    xlabel('Stride (%)','FontWeight','b')
subplot(4,2,8)
    hold on; box on;
    plot(0:1:100,vertcat(elbow_l_mean(51:100,1),elbow_l_mean(1:51,1))*180/pi,'b-','LineWidth',2)
    plot(0:1:100,vertcat(elbow_l_mean(51:100,2),elbow_l_mean(1:51,2))*180/pi,'r:','LineWidth',2)
    ylim([0 75])
    set(gca,'YTick',[0:25:75])
    set(gca,'XTick',[0:25:100])
    xlabel('Stride (%)','FontWeight','b')
