# Supplementary material for: Transtibial limb loss does not increase metabolic cost in three-dimensional computer simulations of human walking
Source: PeerJ. 2021 Aug 4;9:e11960. doi: 10.7717/peerj.11960 (PMC8349165; doi:10.7717/peerj.11960)
Supplement: Supplemental Information 1 — Each subject’s simulation output and Matlab code for generating plots presenting the data. [file peerj-09-11960-s001.zip › TTA3D_solns_rev/Post.osim]

<?xml version="1.0" encoding="UTF-8" ?>
<OpenSimDocument Version="40000">
	<Model name="3D_gait">
		<!--List of components that this component owns and serializes.-->
		<components>
		</components>
		
		<!--The model's ground reference frame.-->
		<Ground name="ground">
			<!--The geometry used to display the axes of this Frame.-->
			<FrameGeometry name="frame_geometry">
				<!--Path to a Component that satisfies the Socket 'frame' of type Frame.-->
				<socket_frame>..</socket_frame>
				<!--Scale factors in X, Y, Z directions respectively.-->
				<scale_factors>0.20000000000000001 0.20000000000000001 0.20000000000000001</scale_factors>
			</FrameGeometry>
			<attached_geometry />
			<WrapObjectSet name="wrapobjectset">
				<objects />
				<groups />
			</WrapObjectSet>
		</Ground>
		
		<!--Acceleration due to gravity, expressed in ground.-->
		<gravity>0 -9.81 0</gravity>
		<!--Units for all lengths.-->
		<length_units>meters</length_units>
		<!--Units for all forces.-->
		<force_units>N</force_units>
		
		<!--List of bodies that make up this model.-->
		<BodySet name="bodyset">
			<objects>
				<Body name="pelvis">
					<!--The geometry used to display the axes of this Frame.-->
					<FrameGeometry name="frame_geometry">
						<!--Path to a Component that satisfies the Socket 'frame' of type Frame.-->
						<socket_frame>..</socket_frame>
						<!--Scale factors in X, Y, Z directions respectively.-->
						<scale_factors>0.20000000000000001 0.20000000000000001 0.20000000000000001</scale_factors>
					</FrameGeometry>
                    <!--List of geometry attached to this Frame. Note, the geometry are treated as fixed to the frame and they share the transform of the frame when visualized-->
					<attached_geometry>
						<Mesh name="pelvis_geom_1">
							<!--Path to a Component that satisfies the Socket 'frame' of type Frame.-->
							<socket_frame>..</socket_frame>
							<!--Scale factors in X, Y, Z directions respectively.-->
							<scale_factors>1 1 1</scale_factors>
							<!--Default appearance attributes for this Geometry-->
							<Appearance>
								<!--The opacity used to display the geometry between 0:transparent, 1:opaque.-->
								<opacity>1</opacity>
								<!--The color, (red, green, blue), [0, 1], used to display the geometry. -->
								<color>1 1 1</color>
							</Appearance>
							<!--Name of geometry file.-->
							<mesh_file>r_pelvis.vtp</mesh_file>
						</Mesh>
						<Mesh name="pelvis_geom_2">
							<!--Path to a Component that satisfies the Socket 'frame' of type Frame.-->
							<socket_frame>..</socket_frame>
							<!--Scale factors in X, Y, Z directions respectively.-->
							<scale_factors>1 1 1</scale_factors>
							<!--Default appearance attributes for this Geometry-->
							<Appearance>
								<!--The opacity used to display the geometry between 0:transparent, 1:opaque.-->
								<opacity>1</opacity>
								<!--The color, (red, green, blue), [0, 1], used to display the geometry. -->
								<color>1 1 1</color>
							</Appearance>
							<!--Name of geometry file.-->
							<mesh_file>l_pelvis.vtp</mesh_file>
						</Mesh>
						<Mesh name="pelvis_geom_3">
							<!--Path to a Component that satisfies the Socket 'frame' of type Frame.-->
							<socket_frame>..</socket_frame>
							<!--Scale factors in X, Y, Z directions respectively.-->
							<scale_factors>1 1 1</scale_factors>
							<!--Default appearance attributes for this Geometry-->
							<Appearance>
								<!--The opacity used to display the geometry between 0:transparent, 1:opaque.-->
								<opacity>1</opacity>
								<!--The color, (red, green, blue), [0, 1], used to display the geometry. -->
								<color>1 1 1</color>
							</Appearance>
							<!--Name of geometry file.-->
							<mesh_file>sacrum.vtp</mesh_file>
						</Mesh>
					</attached_geometry>
					<WrapObjectSet name="wrapobjectset">
						<objects />
						<groups />
					</WrapObjectSet>
					<!--The mass of the body (kg)-->
					<mass>11.777</mass>
					<!--The location (Vec3) of the mass center in the body frame.-->
					<mass_center>-0.0707 0 0</mass_center>
					<!--The elements of the inertia tensor (Vec6) as [Ixx Iyy Izz Ixy Ixz Iyz] measured about the mass_center and not the body origin.-->
					<inertia>0.1028 0.0871 0.0579 0 0 0</inertia>
				</Body>
				<Body name="femur_l">
					<!--The geometry used to display the axes of this Frame.-->
					<FrameGeometry name="frame_geometry">
						<!--Path to a Component that satisfies the Socket 'frame' of type Frame.-->
						<socket_frame>..</socket_frame>
						<!--Scale factors in X, Y, Z directions respectively.-->
						<scale_factors>0.20000000000000001 0.20000000000000001 0.20000000000000001</scale_factors>
					</FrameGeometry>
                    <!--List of geometry attached to this Frame. Note, the geometry are treated as fixed to the frame and they share the transform of the frame when visualized-->
					<attached_geometry>
						<Mesh name="femur_l_geom_1">
							<!--Path to a Component that satisfies the Socket 'frame' of type Frame.-->
							<socket_frame>..</socket_frame>
							<!--Scale factors in X, Y, Z directions respectively.-->
							<scale_factors>1 1 1</scale_factors>
							<!--Default appearance attributes for this Geometry-->
							<Appearance>
								<!--The opacity used to display the geometry between 0:transparent, 1:opaque.-->
								<opacity>1</opacity>
								<!--The color, (red, green, blue), [0, 1], used to display the geometry. -->
								<color>1 1 1</color>
							</Appearance>
							<!--Name of geometry file.-->
							<mesh_file>l_femur.vtp</mesh_file>
						</Mesh>
					</attached_geometry>
					<WrapObjectSet name="wrapobjectset">
						<objects />
						<groups />
					</WrapObjectSet>
					<!--The mass of the body (kg)-->
					<mass>9.3014</mass>
					<!--The location (Vec3) of the mass center in the body frame.-->
					<mass_center>0 -0.17 0</mass_center>
					<!--The elements of the inertia tensor (Vec6) as [Ixx Iyy Izz Ixy Ixz Iyz] measured about the mass_center and not the body origin.-->
					<inertia>0.1339 0.0351 0.1412 0 0 0</inertia>
				</Body>
				<Body name="femur_r">
					<!--The geometry used to display the axes of this Frame.-->
					<FrameGeometry name="frame_geometry">
						<!--Path to a Component that satisfies the Socket 'frame' of type Frame.-->
						<socket_frame>..</socket_frame>
						<!--Scale factors in X, Y, Z directions respectively.-->
						<scale_factors>0.20000000000000001 0.20000000000000001 0.20000000000000001</scale_factors>
					</FrameGeometry>
                    <!--List of geometry attached to this Frame. Note, the geometry are treated as fixed to the frame and they share the transform of the frame when visualized-->
					<attached_geometry>
						<Mesh name="femur_r_geom_1">
							<!--Path to a Component that satisfies the Socket 'frame' of type Frame.-->
							<socket_frame>..</socket_frame>
							<!--Scale factors in X, Y, Z directions respectively.-->
							<scale_factors>1 1 1</scale_factors>
							<!--Default appearance attributes for this Geometry-->
							<Appearance>
								<!--The opacity used to display the geometry between 0:transparent, 1:opaque.-->
								<opacity>1</opacity>
								<!--The color, (red, green, blue), [0, 1], used to display the geometry. -->
								<color>1 1 1</color>
							</Appearance>
							<!--Name of geometry file.-->
							<mesh_file>r_femur.vtp</mesh_file>
						</Mesh>
					</attached_geometry>
					<WrapObjectSet name="wrapobjectset">
						<objects />
						<groups />
					</WrapObjectSet>
					<!--The mass of the body (kg)-->
					<mass>9.3014</mass>
					<!--The location (Vec3) of the mass center in the body frame.-->
					<mass_center>0 -0.17 0</mass_center>
					<!--The elements of the inertia tensor (Vec6) as [Ixx Iyy Izz Ixy Ixz Iyz] measured about the mass_center and not the body origin.-->
					<inertia>0.1339 0.0351 0.1412 0 0 0</inertia>
				</Body>
				<Body name="tibia_l">
					<!--The geometry used to display the axes of this Frame.-->
					<FrameGeometry name="frame_geometry">
						<!--Path to a Component that satisfies the Socket 'frame' of type Frame.-->
						<socket_frame>..</socket_frame>
						<!--Scale factors in X, Y, Z directions respectively.-->
						<scale_factors>0.20000000000000001 0.20000000000000001 0.20000000000000001</scale_factors>
					</FrameGeometry>
                    <!--List of geometry attached to this Frame. Note, the geometry are treated as fixed to the frame and they share the transform of the frame when visualized-->
					<attached_geometry>
						<Mesh name="tibia_l_geom_1">
							<!--Path to a Component that satisfies the Socket 'frame' of type Frame.-->
							<socket_frame>..</socket_frame>
							<!--Scale factors in X, Y, Z directions respectively.-->
							<scale_factors>1 1 1</scale_factors>
							<!--Default appearance attributes for this Geometry-->
							<Appearance>
								<!--The opacity used to display the geometry between 0:transparent, 1:opaque.-->
								<opacity>1</opacity>
								<!--The color, (red, green, blue), [0, 1], used to display the geometry. -->
								<color>1 1 1</color>
							</Appearance>
							<!--Name of geometry file.-->
							<mesh_file>l_tibia.vtp</mesh_file>
						</Mesh>
                        <Mesh name="fibula_l_geom_1">
							<!--Path to a Component that satisfies the Socket 'frame' of type Frame.-->
							<socket_frame>..</socket_frame>
							<!--Scale factors in X, Y, Z directions respectively.-->
							<scale_factors>1 1 1</scale_factors>
							<!--Default appearance attributes for this Geometry-->
							<Appearance>
								<!--The opacity used to display the geometry between 0:transparent, 1:opaque.-->
								<opacity>1</opacity>
								<!--The color, (red, green, blue), [0, 1], used to display the geometry. -->
								<color>1 1 1</color>
							</Appearance>
							<!--Name of geometry file.-->
							<mesh_file>l_fibula.vtp</mesh_file>
						</Mesh>
					</attached_geometry>
					<WrapObjectSet name="wrapobjectset">
						<objects />
						<groups />
					</WrapObjectSet>
					<!--The mass of the body (kg)-->
					<mass>3.7075</mass>
					<!--The location (Vec3) of the mass center in the body frame.-->
					<mass_center>0 -0.1867 0</mass_center>
					<!--The elements of the inertia tensor (Vec6) as [Ixx Iyy Izz Ixy Ixz Iyz] measured about the mass_center and not the body origin.-->
					<inertia>0.0504 0.0051 0.0511 0 0 0</inertia>
				</Body>
				<Body name="tibia_r">
					<!--The geometry used to display the axes of this Frame.-->
					<FrameGeometry name="frame_geometry">
						<!--Path to a Component that satisfies the Socket 'frame' of type Frame.-->
						<socket_frame>..</socket_frame>
						<!--Scale factors in X, Y, Z directions respectively.-->
						<scale_factors>0.20000000000000001 0.20000000000000001 0.20000000000000001</scale_factors>
					</FrameGeometry>
                    <!--List of geometry attached to this Frame. Note, the geometry are treated as fixed to the frame and they share the transform of the frame when visualized-->
					<attached_geometry>
						<Mesh name="tibia_r_geom_1">
							<!--Path to a Component that satisfies the Socket 'frame' of type Frame.-->
							<socket_frame>..</socket_frame>
							<!--Scale factors in X, Y, Z directions respectively.-->
							<scale_factors>1 1 1</scale_factors>
							<!--Default appearance attributes for this Geometry-->
							<Appearance>
								<!--The opacity used to display the geometry between 0:transparent, 1:opaque.-->
								<opacity>1</opacity>
								<!--The color, (red, green, blue), [0, 1], used to display the geometry. -->
								<color>1 1 1</color>
							</Appearance>
							<!--Name of geometry file.-->
							<mesh_file>r_tibia.vtp</mesh_file>
						</Mesh>
                        <Mesh name="fibula_r_geom_1">
							<!--Path to a Component that satisfies the Socket 'frame' of type Frame.-->
							<socket_frame>..</socket_frame>
							<!--Scale factors in X, Y, Z directions respectively.-->
							<scale_factors>1 1 1</scale_factors>
							<!--Default appearance attributes for this Geometry-->
							<Appearance>
								<!--The opacity used to display the geometry between 0:transparent, 1:opaque.-->
								<opacity>1</opacity>
								<!--The color, (red, green, blue), [0, 1], used to display the geometry. -->
								<color>1 1 1</color>
							</Appearance>
							<!--Name of geometry file.-->
							<mesh_file>r_fibula.vtp</mesh_file>
						</Mesh>
					</attached_geometry>
					<WrapObjectSet name="wrapobjectset">
						<objects />
						<groups />
					</WrapObjectSet>
					<!--The mass of the body (kg)-->
					<mass>2.4099</mass>
					<!--The location (Vec3) of the mass center in the body frame.-->
					<mass_center>0 -0.1867 0</mass_center>
					<!--The elements of the inertia tensor (Vec6) as [Ixx Iyy Izz Ixy Ixz Iyz] measured about the mass_center and not the body origin.-->
					<inertia>0.02016 0.00204 0.02044 0 0 0</inertia>
				</Body>
				<Body name="patella_l">
					<!--The geometry used to display the axes of this Frame.-->
					<FrameGeometry name="frame_geometry">
						<!--Path to a Component that satisfies the Socket 'frame' of type Frame.-->
						<socket_frame>..</socket_frame>
						<!--Scale factors in X, Y, Z directions respectively.-->
						<scale_factors>0.20000000000000001 0.20000000000000001 0.20000000000000001</scale_factors>
					</FrameGeometry>
                    <!--List of geometry attached to this Frame. Note, the geometry are treated as fixed to the frame and they share the transform of the frame when visualized-->
					<attached_geometry>
						<Mesh name="patella_l_geom">
							<!--Path to a Component that satisfies the Socket 'frame' of type Frame.-->
							<socket_frame>..</socket_frame>
							<!--Scale factors in X, Y, Z directions respectively.-->
							<scale_factors>1 1 1</scale_factors>
							<!--Default appearance attributes for this Geometry-->
							<Appearance>
								<!--The opacity used to display the geometry between 0:transparent, 1:opaque.-->
								<opacity>1</opacity>
								<!--The color, (red, green, blue), [0, 1], used to display the geometry. -->
								<color>1 1 1</color>
							</Appearance>
							<!--Name of geometry file.-->
							<mesh_file>l_patella.vtp</mesh_file>
						</Mesh>
					</attached_geometry>
					<WrapObjectSet name="wrapobjectset">
						<objects />
						<groups />
					</WrapObjectSet>
					<!--The mass of the body (kg)-->
					<mass>0.0862</mass>
					<!--The location (Vec3) of the mass center in the body frame.-->
					<mass_center>0.0018 0.0264 0</mass_center>
					<!--The elements of the inertia tensor (Vec6) as [Ixx Iyy Izz Ixy Ixz Iyz] measured about the mass_center and not the body origin.-->
					<inertia>2.87e-006 1.311e-005 1.311e-005 0 0 0</inertia>
				</Body>
				<Body name="patella_r">
					<!--The geometry used to display the axes of this Frame.-->
					<FrameGeometry name="frame_geometry">
						<!--Path to a Component that satisfies the Socket 'frame' of type Frame.-->
						<socket_frame>..</socket_frame>
						<!--Scale factors in X, Y, Z directions respectively.-->
						<scale_factors>0.20000000000000001 0.20000000000000001 0.20000000000000001</scale_factors>
					</FrameGeometry>
                    <!--List of geometry attached to this Frame. Note, the geometry are treated as fixed to the frame and they share the transform of the frame when visualized-->
					<attached_geometry>
						<Mesh name="patella_r_geom">
							<!--Path to a Component that satisfies the Socket 'frame' of type Frame.-->
							<socket_frame>..</socket_frame>
							<!--Scale factors in X, Y, Z directions respectively.-->
							<scale_factors>1 1 1</scale_factors>
							<!--Default appearance attributes for this Geometry-->
							<Appearance>
								<!--The opacity used to display the geometry between 0:transparent, 1:opaque.-->
								<opacity>1</opacity>
								<!--The color, (red, green, blue), [0, 1], used to display the geometry. -->
								<color>1 1 1</color>
							</Appearance>
							<!--Name of geometry file.-->
							<mesh_file>r_patella.vtp</mesh_file>
						</Mesh>
					</attached_geometry>
					<WrapObjectSet name="wrapobjectset">
						<objects />
						<groups />
					</WrapObjectSet>
					<!--The mass of the body (kg)-->
					<mass>0.0862</mass>
					<!--The location (Vec3) of the mass center in the body frame.-->
					<mass_center>0.0018 0.0264 0</mass_center>
					<!--The elements of the inertia tensor (Vec6) as [Ixx Iyy Izz Ixy Ixz Iyz] measured about the mass_center and not the body origin.-->
					<inertia>2.87e-006 1.311e-005 1.311e-005 0 0 0</inertia>
				</Body>
				<Body name="talus_l">
					<!--The geometry used to display the axes of this Frame.-->
					<FrameGeometry name="frame_geometry">
						<!--Path to a Component that satisfies the Socket 'frame' of type Frame.-->
						<socket_frame>..</socket_frame>
						<!--Scale factors in X, Y, Z directions respectively.-->
						<scale_factors>0.20000000000000001 0.20000000000000001 0.20000000000000001</scale_factors>
					</FrameGeometry>
                    <!--List of geometry attached to this Frame. Note, the geometry are treated as fixed to the frame and they share the transform of the frame when visualized-->
					<attached_geometry>
						<Mesh name="talus_l_geom_1">
							<!--Path to a Component that satisfies the Socket 'frame' of type Frame.-->
							<socket_frame>..</socket_frame>
							<!--Scale factors in X, Y, Z directions respectively.-->
							<scale_factors>1 1 1</scale_factors>
							<!--Default appearance attributes for this Geometry-->
							<Appearance>
								<!--The opacity used to display the geometry between 0:transparent, 1:opaque.-->
								<opacity>1</opacity>
								<!--The color, (red, green, blue), [0, 1], used to display the geometry. -->
								<color>1 1 1</color>
							</Appearance>
							<!--Name of geometry file.-->
							<mesh_file>l_talus.vtp</mesh_file>
						</Mesh>
					</attached_geometry>
					<WrapObjectSet name="wrapobjectset">
						<objects />
						<groups />
					</WrapObjectSet>
					<!--The mass of the body (kg)-->
					<mass>0.1</mass>
					<!--The location (Vec3) of the mass center in the body frame.-->
					<mass_center>0 0 0</mass_center>
					<!--The elements of the inertia tensor (Vec6) as [Ixx Iyy Izz Ixy Ixz Iyz] measured about the mass_center and not the body origin.-->
					<inertia>0.001 0.001 0.001 0 0 0</inertia>
				</Body>
				<Body name="talus_r">
					<!--The geometry used to display the axes of this Frame.-->
					<FrameGeometry name="frame_geometry">
						<!--Path to a Component that satisfies the Socket 'frame' of type Frame.-->
						<socket_frame>..</socket_frame>
						<!--Scale factors in X, Y, Z directions respectively.-->
						<scale_factors>0.20000000000000001 0.20000000000000001 0.20000000000000001</scale_factors>
					</FrameGeometry>
                    <!--List of geometry attached to this Frame. Note, the geometry are treated as fixed to the frame and they share the transform of the frame when visualized-->
					<attached_geometry>
						<Mesh name="talus_r_geom_1">
							<!--Path to a Component that satisfies the Socket 'frame' of type Frame.-->
							<socket_frame>..</socket_frame>
							<!--Scale factors in X, Y, Z directions respectively.-->
							<scale_factors>1 1 1</scale_factors>
							<!--Default appearance attributes for this Geometry-->
							<Appearance>
								<!--The opacity used to display the geometry between 0:transparent, 1:opaque.-->
								<opacity>1</opacity>
								<!--The color, (red, green, blue), [0, 1], used to display the geometry. -->
								<color>1 1 1</color>
							</Appearance>
							<!--Name of geometry file.-->
							<mesh_file>r_talus.vtp</mesh_file>
						</Mesh>
					</attached_geometry>
					<WrapObjectSet name="wrapobjectset">
						<objects />
						<groups />
					</WrapObjectSet>
					<!--The mass of the body (kg)-->
					<mass>0.0650</mass>
					<!--The location (Vec3) of the mass center in the body frame.-->
					<mass_center>0 0 0</mass_center>
					<!--The elements of the inertia tensor (Vec6) as [Ixx Iyy Izz Ixy Ixz Iyz] measured about the mass_center and not the body origin.-->
					<inertia>0.001 0.001 0.001 0 0 0</inertia>
				</Body>
				<Body name="calcn_l">
					<!--The geometry used to display the axes of this Frame.-->
					<FrameGeometry name="frame_geometry">
						<!--Path to a Component that satisfies the Socket 'frame' of type Frame.-->
						<socket_frame>..</socket_frame>
						<!--Scale factors in X, Y, Z directions respectively.-->
						<scale_factors>0.20000000000000001 0.20000000000000001 0.20000000000000001</scale_factors>
					</FrameGeometry>
                    <!--List of geometry attached to this Frame. Note, the geometry are treated as fixed to the frame and they share the transform of the frame when visualized-->
					<attached_geometry>
						<Mesh name="calc_l_geom_1">
							<!--Path to a Component that satisfies the Socket 'frame' of type Frame.-->
							<socket_frame>..</socket_frame>
							<!--Scale factors in X, Y, Z directions respectively.-->
							<scale_factors>1 1 1</scale_factors>
							<!--Default appearance attributes for this Geometry-->
							<Appearance>
								<!--The opacity used to display the geometry between 0:transparent, 1:opaque.-->
								<opacity>1</opacity>
								<!--The color, (red, green, blue), [0, 1], used to display the geometry. -->
								<color>1 1 1</color>
							</Appearance>
							<!--Name of geometry file.-->
							<mesh_file>l_foot.vtp</mesh_file>
						</Mesh>
					</attached_geometry>
					<WrapObjectSet name="wrapobjectset">
						<objects />
						<groups />
					</WrapObjectSet>
					<!--The mass of the body (kg)-->
					<mass>1.25</mass>
					<!--The location (Vec3) of the mass center in the body frame.-->
					<mass_center>0.1 0.03 0</mass_center>
					<!--The elements of the inertia tensor (Vec6) as [Ixx Iyy Izz Ixy Ixz Iyz] measured about the mass_center and not the body origin.-->
					<inertia>0.0014 0.0039 0.0041 0 0 0</inertia>
				</Body>
				<Body name="calcn_r">
					<!--The geometry used to display the axes of this Frame.-->
					<FrameGeometry name="frame_geometry">
						<!--Path to a Component that satisfies the Socket 'frame' of type Frame.-->
						<socket_frame>..</socket_frame>
						<!--Scale factors in X, Y, Z directions respectively.-->
						<scale_factors>0.20000000000000001 0.20000000000000001 0.20000000000000001</scale_factors>
					</FrameGeometry>
                    <!--List of geometry attached to this Frame. Note, the geometry are treated as fixed to the frame and they share the transform of the frame when visualized-->
					<attached_geometry>
						<Mesh name="calc_r_geom_1">
							<!--Path to a Component that satisfies the Socket 'frame' of type Frame.-->
							<socket_frame>..</socket_frame>
							<!--Scale factors in X, Y, Z directions respectively.-->
							<scale_factors>1 1 1</scale_factors>
							<!--Default appearance attributes for this Geometry-->
							<Appearance>
								<!--The opacity used to display the geometry between 0:transparent, 1:opaque.-->
								<opacity>1</opacity>
								<!--The color, (red, green, blue), [0, 1], used to display the geometry. -->
								<color>1 1 1</color>
							</Appearance>
							<!--Name of geometry file.-->
							<mesh_file>r_foot.vtp</mesh_file>
						</Mesh>
					</attached_geometry>
					<WrapObjectSet name="wrapobjectset">
						<objects />
						<groups />
					</WrapObjectSet>
					<!--The mass of the body (kg)-->
					<mass>0.7800</mass>
					<!--The location (Vec3) of the mass center in the body frame.-->
					<mass_center>0.1 0.03 0</mass_center>
					<!--The elements of the inertia tensor (Vec6) as [Ixx Iyy Izz Ixy Ixz Iyz] measured about the mass_center and not the body origin.-->
					<inertia>0.00056 0.00156 0.00164 0 0 0</inertia>
				</Body>
				<Body name="toes_l">
					<!--The geometry used to display the axes of this Frame.-->
					<FrameGeometry name="frame_geometry">
						<!--Path to a Component that satisfies the Socket 'frame' of type Frame.-->
						<socket_frame>..</socket_frame>
						<!--Scale factors in X, Y, Z directions respectively.-->
						<scale_factors>0.20000000000000001 0.20000000000000001 0.20000000000000001</scale_factors>
					</FrameGeometry>
                    <!--List of geometry attached to this Frame. Note, the geometry are treated as fixed to the frame and they share the transform of the frame when visualized-->
					<attached_geometry>
						<Mesh name="toes_l_geom_1">
							<!--Path to a Component that satisfies the Socket 'frame' of type Frame.-->
							<socket_frame>..</socket_frame>
							<!--Scale factors in X, Y, Z directions respectively.-->
							<scale_factors>1 1 1</scale_factors>
							<!--Default appearance attributes for this Geometry-->
							<Appearance>
								<!--The opacity used to display the geometry between 0:transparent, 1:opaque.-->
								<opacity>1</opacity>
								<!--The color, (red, green, blue), [0, 1], used to display the geometry. -->
								<color>1 1 1</color>
							</Appearance>
							<!--Name of geometry file.-->
							<mesh_file>l_bofoot.vtp</mesh_file>
						</Mesh>
					</attached_geometry>
					<WrapObjectSet name="wrapobjectset">
						<objects />
						<groups />
					</WrapObjectSet>
					<!--The mass of the body (kg)-->
					<mass>0.2166</mass>
					<!--The location (Vec3) of the mass center in the body frame.-->
					<mass_center>0.0346 0.006 0.0175</mass_center>
					<!--The elements of the inertia tensor (Vec6) as [Ixx Iyy Izz Ixy Ixz Iyz] measured about the mass_center and not the body origin.-->
					<inertia>0.0001 0.0002 0.001 0 0 0</inertia>
				</Body>
				<Body name="toes_r">
					<!--The geometry used to display the axes of this Frame.-->
					<FrameGeometry name="frame_geometry">
						<!--Path to a Component that satisfies the Socket 'frame' of type Frame.-->
						<socket_frame>..</socket_frame>
						<!--Scale factors in X, Y, Z directions respectively.-->
						<scale_factors>0.20000000000000001 0.20000000000000001 0.20000000000000001</scale_factors>
					</FrameGeometry>
                    <!--List of geometry attached to this Frame. Note, the geometry are treated as fixed to the frame and they share the transform of the frame when visualized-->
					<attached_geometry>
						<Mesh name="toes_r_geom_1">
							<!--Path to a Component that satisfies the Socket 'frame' of type Frame.-->
							<socket_frame>..</socket_frame>
							<!--Scale factors in X, Y, Z directions respectively.-->
							<scale_factors>1 1 1</scale_factors>
							<!--Default appearance attributes for this Geometry-->
							<Appearance>
								<!--The opacity used to display the geometry between 0:transparent, 1:opaque.-->
								<opacity>1</opacity>
								<!--The color, (red, green, blue), [0, 1], used to display the geometry. -->
								<color>1 1 1</color>
							</Appearance>
							<!--Name of geometry file.-->
							<mesh_file>r_bofoot.vtp</mesh_file>
						</Mesh>
					</attached_geometry>
					<WrapObjectSet name="wrapobjectset">
						<objects />
						<groups />
					</WrapObjectSet>
					<!--The mass of the body (kg)-->
					<mass>0.1408</mass>
					<!--The location (Vec3) of the mass center in the body frame.-->
					<mass_center>0.0346 0.006 0.0175</mass_center>
					<!--The elements of the inertia tensor (Vec6) as [Ixx Iyy Izz Ixy Ixz Iyz] measured about the mass_center and not the body origin.-->
					<inertia>0.0001 0.0002 0.001 0 0 0</inertia>
				</Body>
				<Body name="torso">
					<!--The geometry used to display the axes of this Frame.-->
					<FrameGeometry name="frame_geometry">
						<!--Path to a Component that satisfies the Socket 'frame' of type Frame.-->
						<socket_frame>..</socket_frame>
						<!--Scale factors in X, Y, Z directions respectively.-->
						<scale_factors>0.20000000000000001 0.20000000000000001 0.20000000000000001</scale_factors>
					</FrameGeometry>
                    <!--List of geometry attached to this Frame. Note, the geometry are treated as fixed to the frame and they share the transform of the frame when visualized-->
					<attached_geometry>
						<Mesh name="torso_geom_1">
							<!--Path to a Component that satisfies the Socket 'frame' of type Frame.-->
							<socket_frame>..</socket_frame>
							<!--Scale factors in X, Y, Z directions respectively.-->
							<scale_factors>1 1 1</scale_factors>
							<!--Default appearance attributes for this Geometry-->
							<Appearance>
								<!--The opacity used to display the geometry between 0:transparent, 1:opaque.-->
								<opacity>1</opacity>
								<!--The color, (red, green, blue), [0, 1], used to display the geometry. -->
								<color>1 1 1</color>
							</Appearance>
							<!--Name of geometry file.-->
							<mesh_file>hat_spine.vtp</mesh_file>
						</Mesh>
                        <Mesh name="torso_geom_2">
							<!--Path to a Component that satisfies the Socket 'frame' of type Frame.-->
							<socket_frame>..</socket_frame>
							<!--Scale factors in X, Y, Z directions respectively.-->
							<scale_factors>1 1 1</scale_factors>
							<!--Default appearance attributes for this Geometry-->
							<Appearance>
								<!--The opacity used to display the geometry between 0:transparent, 1:opaque.-->
								<opacity>1</opacity>
								<!--The color, (red, green, blue), [0, 1], used to display the geometry. -->
								<color>1 1 1</color>
							</Appearance>
							<!--Name of geometry file.-->
							<mesh_file>hat_jaw.vtp</mesh_file>
						</Mesh>
                        <Mesh name="torso_geom_3">
							<!--Path to a Component that satisfies the Socket 'frame' of type Frame.-->
							<socket_frame>..</socket_frame>
							<!--Scale factors in X, Y, Z directions respectively.-->
							<scale_factors>1 1 1</scale_factors>
							<!--Default appearance attributes for this Geometry-->
							<Appearance>
								<!--The opacity used to display the geometry between 0:transparent, 1:opaque.-->
								<opacity>1</opacity>
								<!--The color, (red, green, blue), [0, 1], used to display the geometry. -->
								<color>1 1 1</color>
							</Appearance>
							<!--Name of geometry file.-->
							<mesh_file>hat_skull.vtp</mesh_file>
						</Mesh>
                        <Mesh name="torso_geom_4">
							<!--Path to a Component that satisfies the Socket 'frame' of type Frame.-->
							<socket_frame>..</socket_frame>
							<!--Scale factors in X, Y, Z directions respectively.-->
							<scale_factors>1 1 1</scale_factors>
							<!--Default appearance attributes for this Geometry-->
							<Appearance>
								<!--The opacity used to display the geometry between 0:transparent, 1:opaque.-->
								<opacity>1</opacity>
								<!--The color, (red, green, blue), [0, 1], used to display the geometry. -->
								<color>1 1 1</color>
							</Appearance>
							<!--Name of geometry file.-->
							<mesh_file>hat_ribs_scap.vtp</mesh_file>
						</Mesh>
					</attached_geometry>
					<WrapObjectSet name="wrapobjectset">
						<objects />
						<groups />
					</WrapObjectSet>
					<!--The mass of the body (kg)-->
					<mass>26.8266</mass>
					<!--The location (Vec3) of the mass center in the body frame.-->
					<mass_center>-0.03 0.32 0</mass_center>
					<!--The elements of the inertia tensor (Vec6) as [Ixx Iyy Izz Ixy Ixz Iyz] measured about the mass_center and not the body origin.-->
					<inertia>1.4745 0.7555 1.4314 0 0 0</inertia>
				</Body>
				<Body name="humerus_r">
					<!--The geometry used to display the axes of this Frame.-->
					<FrameGeometry name="frame_geometry">
						<!--Path to a Component that satisfies the Socket 'frame' of type Frame.-->
						<socket_frame>..</socket_frame>
						<!--Scale factors in X, Y, Z directions respectively.-->
						<scale_factors>0.20000000000000001 0.20000000000000001 0.20000000000000001</scale_factors>
					</FrameGeometry>
                    <!--List of geometry attached to this Frame. Note, the geometry are treated as fixed to the frame and they share the transform of the frame when visualized-->
					<attached_geometry>
						<Mesh name="humerus_r_geom_1">
							<!--Path to a Component that satisfies the Socket 'frame' of type Frame.-->
							<socket_frame>..</socket_frame>
							<!--Scale factors in X, Y, Z directions respectively.-->
							<scale_factors>1 1 1</scale_factors>
							<!--Default appearance attributes for this Geometry-->
							<Appearance>
								<!--The opacity used to display the geometry between 0:transparent, 1:opaque.-->
								<opacity>1</opacity>
								<!--The color, (red, green, blue), [0, 1], used to display the geometry. -->
								<color>1 1 1</color>
							</Appearance>
							<!--Name of geometry file.-->
							<mesh_file>humerus_rv.vtp</mesh_file>
						</Mesh>
					</attached_geometry>
					<WrapObjectSet name="wrapobjectset">
						<objects />
						<groups />
					</WrapObjectSet>
					<!--The mass of the body (kg)-->
					<mass>2.0325</mass>
					<!--The location (Vec3) of the mass center in the body frame.-->
					<mass_center>0 -0.164502 0</mass_center>
					<!--The elements of the inertia tensor (Vec6) as [Ixx Iyy Izz Ixy Ixz Iyz] measured about the mass_center and not the body origin.-->
					<inertia>0.011946 0.004121 0.013409 0 0 0</inertia>
				</Body>
				<Body name="ulna_r">
					<!--The geometry used to display the axes of this Frame.-->
					<FrameGeometry name="frame_geometry">
						<!--Path to a Component that satisfies the Socket 'frame' of type Frame.-->
						<socket_frame>..</socket_frame>
						<!--Scale factors in X, Y, Z directions respectively.-->
						<scale_factors>0.20000000000000001 0.20000000000000001 0.20000000000000001</scale_factors>
					</FrameGeometry>
                    <!--List of geometry attached to this Frame. Note, the geometry are treated as fixed to the frame and they share the transform of the frame when visualized-->
					<attached_geometry>
						<Mesh name="ulna_r_geom_1">
							<!--Path to a Component that satisfies the Socket 'frame' of type Frame.-->
							<socket_frame>..</socket_frame>
							<!--Scale factors in X, Y, Z directions respectively.-->
							<scale_factors>1 1 1</scale_factors>
							<!--Default appearance attributes for this Geometry-->
							<Appearance>
								<!--The opacity used to display the geometry between 0:transparent, 1:opaque.-->
								<opacity>1</opacity>
								<!--The color, (red, green, blue), [0, 1], used to display the geometry. -->
								<color>1 1 1</color>
							</Appearance>
							<!--Name of geometry file.-->
							<mesh_file>ulna_rv.vtp</mesh_file>
						</Mesh>
					</attached_geometry>
					<WrapObjectSet name="wrapobjectset">
						<objects />
						<groups />
					</WrapObjectSet>
					<!--The mass of the body (kg)-->
					<mass>0.6075</mass>
					<!--The location (Vec3) of the mass center in the body frame.-->
					<mass_center>0 -0.120525 0</mass_center>
					<!--The elements of the inertia tensor (Vec6) as [Ixx Iyy Izz Ixy Ixz Iyz] measured about the mass_center and not the body origin.-->
					<inertia>0.002962 0.000618 0.003213 0 0 0</inertia>
				</Body>
				<Body name="radius_r">
					<!--The geometry used to display the axes of this Frame.-->
					<FrameGeometry name="frame_geometry">
						<!--Path to a Component that satisfies the Socket 'frame' of type Frame.-->
						<socket_frame>..</socket_frame>
						<!--Scale factors in X, Y, Z directions respectively.-->
						<scale_factors>0.20000000000000001 0.20000000000000001 0.20000000000000001</scale_factors>
					</FrameGeometry>
                    <!--List of geometry attached to this Frame. Note, the geometry are treated as fixed to the frame and they share the transform of the frame when visualized-->
					<attached_geometry>
						<Mesh name="radius_r_geom_1">
							<!--Path to a Component that satisfies the Socket 'frame' of type Frame.-->
							<socket_frame>..</socket_frame>
							<!--Scale factors in X, Y, Z directions respectively.-->
							<scale_factors>1 1 1</scale_factors>
							<!--Default appearance attributes for this Geometry-->
							<Appearance>
								<!--The opacity used to display the geometry between 0:transparent, 1:opaque.-->
								<opacity>1</opacity>
								<!--The color, (red, green, blue), [0, 1], used to display the geometry. -->
								<color>1 1 1</color>
							</Appearance>
							<!--Name of geometry file.-->
							<mesh_file>radius_rv.vtp</mesh_file>
						</Mesh>
					</attached_geometry>
					<WrapObjectSet name="wrapobjectset">
						<objects />
						<groups />
					</WrapObjectSet>
					<!--The mass of the body (kg)-->
					<mass>0.6075</mass>
					<!--The location (Vec3) of the mass center in the body frame.-->
					<mass_center>0 -0.120525 0</mass_center>
					<!--The elements of the inertia tensor (Vec6) as [Ixx Iyy Izz Ixy Ixz Iyz] measured about the mass_center and not the body origin.-->
					<inertia>0.002962 0.000618 0.003213 0 0 0</inertia>
				</Body>
				<Body name="hand_r">
					<!--The geometry used to display the axes of this Frame.-->
					<FrameGeometry name="frame_geometry">
						<!--Path to a Component that satisfies the Socket 'frame' of type Frame.-->
						<socket_frame>..</socket_frame>
						<!--Scale factors in X, Y, Z directions respectively.-->
						<scale_factors>0.20000000000000001 0.20000000000000001 0.20000000000000001</scale_factors>
					</FrameGeometry>
                    <!--List of geometry attached to this Frame. Note, the geometry are treated as fixed to the frame and they share the transform of the frame when visualized-->
					<attached_geometry>
						<Mesh name="hand_r_geom_1">
							<!--Path to a Component that satisfies the Socket 'frame' of type Frame.-->
							<socket_frame>..</socket_frame>
							<!--Scale factors in X, Y, Z directions respectively.-->
							<scale_factors>0.85 0.85 0.85</scale_factors>
							<!--Default appearance attributes for this Geometry-->
							<Appearance>
								<!--The opacity used to display the geometry between 0:transparent, 1:opaque.-->
								<opacity>1</opacity>
								<!--The color, (red, green, blue), [0, 1], used to display the geometry. -->
								<color>1 1 1</color>
							</Appearance>
							<!--Name of geometry file.-->
							<mesh_file>pisiform_rvs.vtp</mesh_file>
						</Mesh>
						<Mesh name="hand_r_geom_2">
							<!--Path to a Component that satisfies the Socket 'frame' of type Frame.-->
							<socket_frame>..</socket_frame>
							<!--Scale factors in X, Y, Z directions respectively.-->
							<scale_factors>0.85 0.85 0.85</scale_factors>
							<!--Default appearance attributes for this Geometry-->
							<Appearance>
								<!--The opacity used to display the geometry between 0:transparent, 1:opaque.-->
								<opacity>1</opacity>
								<!--The color, (red, green, blue), [0, 1], used to display the geometry. -->
								<color>1 1 1</color>
							</Appearance>
							<!--Name of geometry file.-->
							<mesh_file>lunate_rvs.vtp</mesh_file>
						</Mesh>
						<Mesh name="hand_r_geom_3">
							<!--Path to a Component that satisfies the Socket 'frame' of type Frame.-->
							<socket_frame>..</socket_frame>
							<!--Scale factors in X, Y, Z directions respectively.-->
							<scale_factors>0.85 0.85 0.85</scale_factors>
							<!--Default appearance attributes for this Geometry-->
							<Appearance>
								<!--The opacity used to display the geometry between 0:transparent, 1:opaque.-->
								<opacity>1</opacity>
								<!--The color, (red, green, blue), [0, 1], used to display the geometry. -->
								<color>1 1 1</color>
							</Appearance>
							<!--Name of geometry file.-->
							<mesh_file>scaphoid_rvs.vtp</mesh_file>
						</Mesh>
						<Mesh name="hand_r_geom_4">
							<!--Path to a Component that satisfies the Socket 'frame' of type Frame.-->
							<socket_frame>..</socket_frame>
							<!--Scale factors in X, Y, Z directions respectively.-->
							<scale_factors>0.85 0.85 0.85</scale_factors>
							<!--Default appearance attributes for this Geometry-->
							<Appearance>
								<!--The opacity used to display the geometry between 0:transparent, 1:opaque.-->
								<opacity>1</opacity>
								<!--The color, (red, green, blue), [0, 1], used to display the geometry. -->
								<color>1 1 1</color>
							</Appearance>
							<!--Name of geometry file.-->
							<mesh_file>triquetrum_rvs.vtp</mesh_file>
						</Mesh>
						<Mesh name="hand_r_geom_5">
							<!--Path to a Component that satisfies the Socket 'frame' of type Frame.-->
							<socket_frame>..</socket_frame>
							<!--Scale factors in X, Y, Z directions respectively.-->
							<scale_factors>0.85 0.85 0.85</scale_factors>
							<!--Default appearance attributes for this Geometry-->
							<Appearance>
								<!--The opacity used to display the geometry between 0:transparent, 1:opaque.-->
								<opacity>1</opacity>
								<!--The color, (red, green, blue), [0, 1], used to display the geometry. -->
								<color>1 1 1</color>
							</Appearance>
							<!--Name of geometry file.-->
							<mesh_file>hamate_rvs.vtp</mesh_file>
						</Mesh>
						<Mesh name="hand_r_geom_6">
							<!--Path to a Component that satisfies the Socket 'frame' of type Frame.-->
							<socket_frame>..</socket_frame>
							<!--Scale factors in X, Y, Z directions respectively.-->
							<scale_factors>0.85 0.85 0.85</scale_factors>
							<!--Default appearance attributes for this Geometry-->
							<Appearance>
								<!--The opacity used to display the geometry between 0:transparent, 1:opaque.-->
								<opacity>1</opacity>
								<!--The color, (red, green, blue), [0, 1], used to display the geometry. -->
								<color>1 1 1</color>
							</Appearance>
							<!--Name of geometry file.-->
							<mesh_file>capitate_rvs.vtp</mesh_file>
						</Mesh>
						<Mesh name="hand_r_geom_7">
							<!--Path to a Component that satisfies the Socket 'frame' of type Frame.-->
							<socket_frame>..</socket_frame>
							<!--Scale factors in X, Y, Z directions respectively.-->
							<scale_factors>0.85 0.85 0.85</scale_factors>
							<!--Default appearance attributes for this Geometry-->
							<Appearance>
								<!--The opacity used to display the geometry between 0:transparent, 1:opaque.-->
								<opacity>1</opacity>
								<!--The color, (red, green, blue), [0, 1], used to display the geometry. -->
								<color>1 1 1</color>
							</Appearance>
							<!--Name of geometry file.-->
							<mesh_file>trapezoid_rvs.vtp</mesh_file>
						</Mesh>
						<Mesh name="hand_r_geom_8">
							<!--Path to a Component that satisfies the Socket 'frame' of type Frame.-->
							<socket_frame>..</socket_frame>
							<!--Scale factors in X, Y, Z directions respectively.-->
							<scale_factors>0.85 0.85 0.85</scale_factors>
							<!--Default appearance attributes for this Geometry-->
							<Appearance>
								<!--The opacity used to display the geometry between 0:transparent, 1:opaque.-->
								<opacity>1</opacity>
								<!--The color, (red, green, blue), [0, 1], used to display the geometry. -->
								<color>1 1 1</color>
							</Appearance>
							<!--Name of geometry file.-->
							<mesh_file>trapezium_rvs.vtp</mesh_file>
						</Mesh>
						<Mesh name="hand_r_geom_9">
							<!--Path to a Component that satisfies the Socket 'frame' of type Frame.-->
							<socket_frame>..</socket_frame>
							<!--Scale factors in X, Y, Z directions respectively.-->
							<scale_factors>0.85 0.85 0.85</scale_factors>
							<!--Default appearance attributes for this Geometry-->
							<Appearance>
								<!--The opacity used to display the geometry between 0:transparent, 1:opaque.-->
								<opacity>1</opacity>
								<!--The color, (red, green, blue), [0, 1], used to display the geometry. -->
								<color>1 1 1</color>
							</Appearance>
							<!--Name of geometry file.-->
							<mesh_file>metacarpal2_rvs.vtp</mesh_file>
						</Mesh>
						<Mesh name="hand_r_geom_10">
							<!--Path to a Component that satisfies the Socket 'frame' of type Frame.-->
							<socket_frame>..</socket_frame>
							<!--Scale factors in X, Y, Z directions respectively.-->
							<scale_factors>0.85 0.85 0.85</scale_factors>
							<!--Default appearance attributes for this Geometry-->
							<Appearance>
								<!--The opacity used to display the geometry between 0:transparent, 1:opaque.-->
								<opacity>1</opacity>
								<!--The color, (red, green, blue), [0, 1], used to display the geometry. -->
								<color>1 1 1</color>
							</Appearance>
							<!--Name of geometry file.-->
							<mesh_file>index_proximal_rvs.vtp</mesh_file>
						</Mesh>
						<Mesh name="hand_r_geom_11">
							<!--Path to a Component that satisfies the Socket 'frame' of type Frame.-->
							<socket_frame>..</socket_frame>
							<!--Scale factors in X, Y, Z directions respectively.-->
							<scale_factors>0.85 0.85 0.85</scale_factors>
							<!--Default appearance attributes for this Geometry-->
							<Appearance>
								<!--The opacity used to display the geometry between 0:transparent, 1:opaque.-->
								<opacity>1</opacity>
								<!--The color, (red, green, blue), [0, 1], used to display the geometry. -->
								<color>1 1 1</color>
							</Appearance>
							<!--Name of geometry file.-->
							<mesh_file>index_medial_rvs.vtp</mesh_file>
						</Mesh>
						<Mesh name="hand_r_geom_12">
							<!--Path to a Component that satisfies the Socket 'frame' of type Frame.-->
							<socket_frame>..</socket_frame>
							<!--Scale factors in X, Y, Z directions respectively.-->
							<scale_factors>0.85 0.85 0.85</scale_factors>
							<!--Default appearance attributes for this Geometry-->
							<Appearance>
								<!--The opacity used to display the geometry between 0:transparent, 1:opaque.-->
								<opacity>1</opacity>
								<!--The color, (red, green, blue), [0, 1], used to display the geometry. -->
								<color>1 1 1</color>
							</Appearance>
							<!--Name of geometry file.-->
							<mesh_file>index_distal_rvs.vtp</mesh_file>
						</Mesh>
						<Mesh name="hand_r_geom_13">
							<!--Path to a Component that satisfies the Socket 'frame' of type Frame.-->
							<socket_frame>..</socket_frame>
							<!--Scale factors in X, Y, Z directions respectively.-->
							<scale_factors>0.85 0.85 0.85</scale_factors>
							<!--Default appearance attributes for this Geometry-->
							<Appearance>
								<!--The opacity used to display the geometry between 0:transparent, 1:opaque.-->
								<opacity>1</opacity>
								<!--The color, (red, green, blue), [0, 1], used to display the geometry. -->
								<color>1 1 1</color>
							</Appearance>
							<!--Name of geometry file.-->
							<mesh_file>metacarpal3_rvs.vtp</mesh_file>
						</Mesh>
						<Mesh name="hand_r_geom_14">
							<!--Path to a Component that satisfies the Socket 'frame' of type Frame.-->
							<socket_frame>..</socket_frame>
							<!--Scale factors in X, Y, Z directions respectively.-->
							<scale_factors>0.85 0.85 0.85</scale_factors>
							<!--Default appearance attributes for this Geometry-->
							<Appearance>
								<!--The opacity used to display the geometry between 0:transparent, 1:opaque.-->
								<opacity>1</opacity>
								<!--The color, (red, green, blue), [0, 1], used to display the geometry. -->
								<color>1 1 1</color>
							</Appearance>
							<!--Name of geometry file.-->
							<mesh_file>middle_proximal_rvs.vtp</mesh_file>
						</Mesh>
						<Mesh name="hand_r_geom_15">
							<!--Path to a Component that satisfies the Socket 'frame' of type Frame.-->
							<socket_frame>..</socket_frame>
							<!--Scale factors in X, Y, Z directions respectively.-->
							<scale_factors>0.85 0.85 0.85</scale_factors>
							<!--Default appearance attributes for this Geometry-->
							<Appearance>
								<!--The opacity used to display the geometry between 0:transparent, 1:opaque.-->
								<opacity>1</opacity>
								<!--The color, (red, green, blue), [0, 1], used to display the geometry. -->
								<color>1 1 1</color>
							</Appearance>
							<!--Name of geometry file.-->
							<mesh_file>middle_medial_rvs.vtp</mesh_file>
						</Mesh>
						<Mesh name="hand_r_geom_16">
							<!--Path to a Component that satisfies the Socket 'frame' of type Frame.-->
							<socket_frame>..</socket_frame>
							<!--Scale factors in X, Y, Z directions respectively.-->
							<scale_factors>0.85 0.85 0.85</scale_factors>
							<!--Default appearance attributes for this Geometry-->
							<Appearance>
								<!--The opacity used to display the geometry between 0:transparent, 1:opaque.-->
								<opacity>1</opacity>
								<!--The color, (red, green, blue), [0, 1], used to display the geometry. -->
								<color>1 1 1</color>
							</Appearance>
							<!--Name of geometry file.-->
							<mesh_file>middle_distal_rvs.vtp</mesh_file>
						</Mesh>
						<Mesh name="hand_r_geom_17">
							<!--Path to a Component that satisfies the Socket 'frame' of type Frame.-->
							<socket_frame>..</socket_frame>
							<!--Scale factors in X, Y, Z directions respectively.-->
							<scale_factors>0.85 0.85 0.85</scale_factors>
							<!--Default appearance attributes for this Geometry-->
							<Appearance>
								<!--The opacity used to display the geometry between 0:transparent, 1:opaque.-->
								<opacity>1</opacity>
								<!--The color, (red, green, blue), [0, 1], used to display the geometry. -->
								<color>1 1 1</color>
							</Appearance>
							<!--Name of geometry file.-->
							<mesh_file>metacarpal4_rvs.vtp</mesh_file>
						</Mesh>
						<Mesh name="hand_r_geom_18">
							<!--Path to a Component that satisfies the Socket 'frame' of type Frame.-->
							<socket_frame>..</socket_frame>
							<!--Scale factors in X, Y, Z directions respectively.-->
							<scale_factors>0.85 0.85 0.85</scale_factors>
							<!--Default appearance attributes for this Geometry-->
							<Appearance>
								<!--The opacity used to display the geometry between 0:transparent, 1:opaque.-->
								<opacity>1</opacity>
								<!--The color, (red, green, blue), [0, 1], used to display the geometry. -->
								<color>1 1 1</color>
							</Appearance>
							<!--Name of geometry file.-->
							<mesh_file>ring_proximal_rvs.vtp</mesh_file>
						</Mesh>
						<Mesh name="hand_r_geom_19">
							<!--Path to a Component that satisfies the Socket 'frame' of type Frame.-->
							<socket_frame>..</socket_frame>
							<!--Scale factors in X, Y, Z directions respectively.-->
							<scale_factors>0.85 0.85 0.85</scale_factors>
							<!--Default appearance attributes for this Geometry-->
							<Appearance>
								<!--The opacity used to display the geometry between 0:transparent, 1:opaque.-->
								<opacity>1</opacity>
								<!--The color, (red, green, blue), [0, 1], used to display the geometry. -->
								<color>1 1 1</color>
							</Appearance>
							<!--Name of geometry file.-->
							<mesh_file>ring_medial_rvs.vtp</mesh_file>
						</Mesh>
						<Mesh name="hand_r_geom_20">
							<!--Path to a Component that satisfies the Socket 'frame' of type Frame.-->
							<socket_frame>..</socket_frame>
							<!--Scale factors in X, Y, Z directions respectively.-->
							<scale_factors>0.85 0.85 0.85</scale_factors>
							<!--Default appearance attributes for this Geometry-->
							<Appearance>
								<!--The opacity used to display the geometry between 0:transparent, 1:opaque.-->
								<opacity>1</opacity>
								<!--The color, (red, green, blue), [0, 1], used to display the geometry. -->
								<color>1 1 1</color>
							</Appearance>
							<!--Name of geometry file.-->
							<mesh_file>ring_distal_rvs.vtp</mesh_file>
						</Mesh>
						<Mesh name="hand_r_geom_21">
							<!--Path to a Component that satisfies the Socket 'frame' of type Frame.-->
							<socket_frame>..</socket_frame>
							<!--Scale factors in X, Y, Z directions respectively.-->
							<scale_factors>0.85 0.85 0.85</scale_factors>
							<!--Default appearance attributes for this Geometry-->
							<Appearance>
								<!--The opacity used to display the geometry between 0:transparent, 1:opaque.-->
								<opacity>1</opacity>
								<!--The color, (red, green, blue), [0, 1], used to display the geometry. -->
								<color>1 1 1</color>
							</Appearance>
							<!--Name of geometry file.-->
							<mesh_file>metacarpal5_rvs.vtp</mesh_file>
						</Mesh>
						<Mesh name="hand_r_geom_22">
							<!--Path to a Component that satisfies the Socket 'frame' of type Frame.-->
							<socket_frame>..</socket_frame>
							<!--Scale factors in X, Y, Z directions respectively.-->
							<scale_factors>0.85 0.85 0.85</scale_factors>
							<!--Default appearance attributes for this Geometry-->
							<Appearance>
								<!--The opacity used to display the geometry between 0:transparent, 1:opaque.-->
								<opacity>1</opacity>
								<!--The color, (red, green, blue), [0, 1], used to display the geometry. -->
								<color>1 1 1</color>
							</Appearance>
							<!--Name of geometry file.-->
							<mesh_file>little_proximal_rvs.vtp</mesh_file>
						</Mesh>
						<Mesh name="hand_r_geom_23">
							<!--Path to a Component that satisfies the Socket 'frame' of type Frame.-->
							<socket_frame>..</socket_frame>
							<!--Scale factors in X, Y, Z directions respectively.-->
							<scale_factors>0.85 0.85 0.85</scale_factors>
							<!--Default appearance attributes for this Geometry-->
							<Appearance>
								<!--The opacity used to display the geometry between 0:transparent, 1:opaque.-->
								<opacity>1</opacity>
								<!--The color, (red, green, blue), [0, 1], used to display the geometry. -->
								<color>1 1 1</color>
							</Appearance>
							<!--Name of geometry file.-->
							<mesh_file>little_medial_rvs.vtp</mesh_file>
						</Mesh>
						<Mesh name="hand_r_geom_24">
							<!--Path to a Component that satisfies the Socket 'frame' of type Frame.-->
							<socket_frame>..</socket_frame>
							<!--Scale factors in X, Y, Z directions respectively.-->
							<scale_factors>0.85 0.85 0.85</scale_factors>
							<!--Default appearance attributes for this Geometry-->
							<Appearance>
								<!--The opacity used to display the geometry between 0:transparent, 1:opaque.-->
								<opacity>1</opacity>
								<!--The color, (red, green, blue), [0, 1], used to display the geometry. -->
								<color>1 1 1</color>
							</Appearance>
							<!--Name of geometry file.-->
							<mesh_file>little_distal_rvs.vtp</mesh_file>
						</Mesh>
						<Mesh name="hand_r_geom_25">
							<!--Path to a Component that satisfies the Socket 'frame' of type Frame.-->
							<socket_frame>..</socket_frame>
							<!--Scale factors in X, Y, Z directions respectively.-->
							<scale_factors>0.85 0.85 0.85</scale_factors>
							<!--Default appearance attributes for this Geometry-->
							<Appearance>
								<!--The opacity used to display the geometry between 0:transparent, 1:opaque.-->
								<opacity>1</opacity>
								<!--The color, (red, green, blue), [0, 1], used to display the geometry. -->
								<color>1 1 1</color>
							</Appearance>
							<!--Name of geometry file.-->
							<mesh_file>metacarpal1_rvs.vtp</mesh_file>
						</Mesh>
						<Mesh name="hand_r_geom_26">
							<!--Path to a Component that satisfies the Socket 'frame' of type Frame.-->
							<socket_frame>..</socket_frame>
							<!--Scale factors in X, Y, Z directions respectively.-->
							<scale_factors>0.85 0.85 0.85</scale_factors>
							<!--Default appearance attributes for this Geometry-->
							<Appearance>
								<!--The opacity used to display the geometry between 0:transparent, 1:opaque.-->
								<opacity>1</opacity>
								<!--The color, (red, green, blue), [0, 1], used to display the geometry. -->
								<color>1 1 1</color>
							</Appearance>
							<!--Name of geometry file.-->
							<mesh_file>thumb_proximal_rvs.vtp</mesh_file>
						</Mesh>
						<Mesh name="hand_r_geom_27">
							<!--Path to a Component that satisfies the Socket 'frame' of type Frame.-->
							<socket_frame>..</socket_frame>
							<!--Scale factors in X, Y, Z directions respectively.-->
							<scale_factors>0.85 0.85 0.85</scale_factors>
							<!--Default appearance attributes for this Geometry-->
							<Appearance>
								<!--The opacity used to display the geometry between 0:transparent, 1:opaque.-->
								<opacity>1</opacity>
								<!--The color, (red, green, blue), [0, 1], used to display the geometry. -->
								<color>1 1 1</color>
							</Appearance>
							<!--Name of geometry file.-->
							<mesh_file>thumb_distal_rvs.vtp</mesh_file>
						</Mesh>
					</attached_geometry>
					<WrapObjectSet name="wrapobjectset">
						<objects />
						<groups />
					</WrapObjectSet>
					<!--The mass of the body (kg)-->
					<mass>0.4575</mass>
					<!--The location (Vec3) of the mass center in the body frame.-->
					<mass_center>0 -0.068095 0</mass_center>
					<!--The elements of the inertia tensor (Vec6) as [Ixx Iyy Izz Ixy Ixz Iyz] measured about the mass_center and not the body origin.-->
					<inertia>0.000892 0.000547 0.00134 0 0 0</inertia>
				</Body>
				
				<Body name="humerus_l">
					<!--The geometry used to display the axes of this Frame.-->
					<FrameGeometry name="frame_geometry">
						<!--Path to a Component that satisfies the Socket 'frame' of type Frame.-->
						<socket_frame>..</socket_frame>
						<!--Scale factors in X, Y, Z directions respectively.-->
						<scale_factors>0.20000000000000001 0.20000000000000001 0.20000000000000001</scale_factors>
					</FrameGeometry>
                    <!--List of geometry attached to this Frame. Note, the geometry are treated as fixed to the frame and they share the transform of the frame when visualized-->
					<attached_geometry>
						<Mesh name="humerus_l_geom_1">
							<!--Path to a Component that satisfies the Socket 'frame' of type Frame.-->
							<socket_frame>..</socket_frame>
							<!--Scale factors in X, Y, Z directions respectively.-->
							<scale_factors>1 1 1</scale_factors>
							<!--Default appearance attributes for this Geometry-->
							<Appearance>
								<!--The opacity used to display the geometry between 0:transparent, 1:opaque.-->
								<opacity>1</opacity>
								<!--The color, (red, green, blue), [0, 1], used to display the geometry. -->
								<color>1 1 1</color>
							</Appearance>
							<!--Name of geometry file.-->
							<mesh_file>humerus_lv.vtp</mesh_file>
						</Mesh>
					</attached_geometry>
					<WrapObjectSet name="wrapobjectset">
						<objects />
						<groups />
					</WrapObjectSet>
					<!--The mass of the body (kg)-->
					<mass>2.0325</mass>
					<!--The location (Vec3) of the mass center in the body frame.-->
					<mass_center>0 -0.164502 0</mass_center>
					<!--The elements of the inertia tensor (Vec6) as [Ixx Iyy Izz Ixy Ixz Iyz] measured about the mass_center and not the body origin.-->
					<inertia>0.011946 0.004121 0.013409 0 0 0</inertia>
				</Body>
				<Body name="ulna_l">
					<!--The geometry used to display the axes of this Frame.-->
					<FrameGeometry name="frame_geometry">
						<!--Path to a Component that satisfies the Socket 'frame' of type Frame.-->
						<socket_frame>..</socket_frame>
						<!--Scale factors in X, Y, Z directions respectively.-->
						<scale_factors>0.20000000000000001 0.20000000000000001 0.20000000000000001</scale_factors>
					</FrameGeometry>
                    <!--List of geometry attached to this Frame. Note, the geometry are treated as fixed to the frame and they share the transform of the frame when visualized-->
					<attached_geometry>
						<Mesh name="ulna_l_geom_1">
							<!--Path to a Component that satisfies the Socket 'frame' of type Frame.-->
							<socket_frame>..</socket_frame>
							<!--Scale factors in X, Y, Z directions respectively.-->
							<scale_factors>1 1 1</scale_factors>
							<!--Default appearance attributes for this Geometry-->
							<Appearance>
								<!--The opacity used to display the geometry between 0:transparent, 1:opaque.-->
								<opacity>1</opacity>
								<!--The color, (red, green, blue), [0, 1], used to display the geometry. -->
								<color>1 1 1</color>
							</Appearance>
							<!--Name of geometry file.-->
							<mesh_file>ulna_lv.vtp</mesh_file>
						</Mesh>
					</attached_geometry>
					<WrapObjectSet name="wrapobjectset">
						<objects />
						<groups />
					</WrapObjectSet>
					<!--The mass of the body (kg)-->
					<mass>0.6075</mass>
					<!--The location (Vec3) of the mass center in the body frame.-->
					<mass_center>0 -0.120525 0</mass_center>
					<!--The elements of the inertia tensor (Vec6) as [Ixx Iyy Izz Ixy Ixz Iyz] measured about the mass_center and not the body origin.-->
					<inertia>0.002962 0.000618 0.003213 0 0 0</inertia>
				</Body>
				<Body name="radius_l">
					<!--The geometry used to display the axes of this Frame.-->
					<FrameGeometry name="frame_geometry">
						<!--Path to a Component that satisfies the Socket 'frame' of type Frame.-->
						<socket_frame>..</socket_frame>
						<!--Scale factors in X, Y, Z directions respectively.-->
						<scale_factors>0.20000000000000001 0.20000000000000001 0.20000000000000001</scale_factors>
					</FrameGeometry>
                    <!--List of geometry attached to this Frame. Note, the geometry are treated as fixed to the frame and they share the transform of the frame when visualized-->
					<attached_geometry>
						<Mesh name="radius_l_geom_1">
							<!--Path to a Component that satisfies the Socket 'frame' of type Frame.-->
							<socket_frame>..</socket_frame>
							<!--Scale factors in X, Y, Z directions respectively.-->
							<scale_factors>1 1 1</scale_factors>
							<!--Default appearance attributes for this Geometry-->
							<Appearance>
								<!--The opacity used to display the geometry between 0:transparent, 1:opaque.-->
								<opacity>1</opacity>
								<!--The color, (red, green, blue), [0, 1], used to display the geometry. -->
								<color>1 1 1</color>
							</Appearance>
							<!--Name of geometry file.-->
							<mesh_file>radius_lv.vtp</mesh_file>
						</Mesh>
					</attached_geometry>
					<WrapObjectSet name="wrapobjectset">
						<objects />
						<groups />
					</WrapObjectSet>
					<!--The mass of the body (kg)-->
					<mass>0.6075</mass>
					<!--The location (Vec3) of the mass center in the body frame.-->
					<mass_center>0 -0.120525 0</mass_center>
					<!--The elements of the inertia tensor (Vec6) as [Ixx Iyy Izz Ixy Ixz Iyz] measured about the mass_center and not the body origin.-->
					<inertia>0.002962 0.000618 0.003213 0 0 0</inertia>
				</Body>
				<Body name="hand_l">
					<!--The geometry used to display the axes of this Frame.-->
					<FrameGeometry name="frame_geometry">
						<!--Path to a Component that satisfies the Socket 'frame' of type Frame.-->
						<socket_frame>..</socket_frame>
						<!--Scale factors in X, Y, Z directions respectively.-->
						<scale_factors>0.20000000000000001 0.20000000000000001 0.20000000000000001</scale_factors>
					</FrameGeometry>
                    <!--List of geometry attached to this Frame. Note, the geometry are treated as fixed to the frame and they share the transform of the frame when visualized-->
					<attached_geometry>
						<Mesh name="hand_l_geom_1">
							<!--Path to a Component that satisfies the Socket 'frame' of type Frame.-->
							<socket_frame>..</socket_frame>
							<!--Scale factors in X, Y, Z directions respectively.-->
							<scale_factors>0.85 0.85 0.85</scale_factors>
							<!--Default appearance attributes for this Geometry-->
							<Appearance>
								<!--The opacity used to display the geometry between 0:transparent, 1:opaque.-->
								<opacity>1</opacity>
								<!--The color, (red, green, blue), [0, 1], used to display the geometry. -->
								<color>1 1 1</color>
							</Appearance>
							<!--Name of geometry file.-->
							<mesh_file>pisiform_lvs.vtp</mesh_file>
						</Mesh>
						<Mesh name="hand_l_geom_2">
							<!--Path to a Component that satisfies the Socket 'frame' of type Frame.-->
							<socket_frame>..</socket_frame>
							<!--Scale factors in X, Y, Z directions respectively.-->
							<scale_factors>0.85 0.85 0.85</scale_factors>
							<!--Default appearance attributes for this Geometry-->
							<Appearance>
								<!--The opacity used to display the geometry between 0:transparent, 1:opaque.-->
								<opacity>1</opacity>
								<!--The color, (red, green, blue), [0, 1], used to display the geometry. -->
								<color>1 1 1</color>
							</Appearance>
							<!--Name of geometry file.-->
							<mesh_file>lunate_lvs.vtp</mesh_file>
						</Mesh>
						<Mesh name="hand_l_geom_3">
							<!--Path to a Component that satisfies the Socket 'frame' of type Frame.-->
							<socket_frame>..</socket_frame>
							<!--Scale factors in X, Y, Z directions respectively.-->
							<scale_factors>0.85 0.85 0.85</scale_factors>
							<!--Default appearance attributes for this Geometry-->
							<Appearance>
								<!--The opacity used to display the geometry between 0:transparent, 1:opaque.-->
								<opacity>1</opacity>
								<!--The color, (red, green, blue), [0, 1], used to display the geometry. -->
								<color>1 1 1</color>
							</Appearance>
							<!--Name of geometry file.-->
							<mesh_file>scaphoid_lvs.vtp</mesh_file>
						</Mesh>
						<Mesh name="hand_l_geom_4">
							<!--Path to a Component that satisfies the Socket 'frame' of type Frame.-->
							<socket_frame>..</socket_frame>
							<!--Scale factors in X, Y, Z directions respectively.-->
							<scale_factors>0.85 0.85 0.85</scale_factors>
							<!--Default appearance attributes for this Geometry-->
							<Appearance>
								<!--The opacity used to display the geometry between 0:transparent, 1:opaque.-->
								<opacity>1</opacity>
								<!--The color, (red, green, blue), [0, 1], used to display the geometry. -->
								<color>1 1 1</color>
							</Appearance>
							<!--Name of geometry file.-->
							<mesh_file>triquetrum_lvs.vtp</mesh_file>
						</Mesh>
						<Mesh name="hand_l_geom_5">
							<!--Path to a Component that satisfies the Socket 'frame' of type Frame.-->
							<socket_frame>..</socket_frame>
							<!--Scale factors in X, Y, Z directions respectively.-->
							<scale_factors>0.85 0.85 0.85</scale_factors>
							<!--Default appearance attributes for this Geometry-->
							<Appearance>
								<!--The opacity used to display the geometry between 0:transparent, 1:opaque.-->
								<opacity>1</opacity>
								<!--The color, (red, green, blue), [0, 1], used to display the geometry. -->
								<color>1 1 1</color>
							</Appearance>
							<!--Name of geometry file.-->
							<mesh_file>hamate_lvs.vtp</mesh_file>
						</Mesh>
						<Mesh name="hand_l_geom_6">
							<!--Path to a Component that satisfies the Socket 'frame' of type Frame.-->
							<socket_frame>..</socket_frame>
							<!--Scale factors in X, Y, Z directions respectively.-->
							<scale_factors>0.85 0.85 0.85</scale_factors>
							<!--Default appearance attributes for this Geometry-->
							<Appearance>
								<!--The opacity used to display the geometry between 0:transparent, 1:opaque.-->
								<opacity>1</opacity>
								<!--The color, (red, green, blue), [0, 1], used to display the geometry. -->
								<color>1 1 1</color>
							</Appearance>
							<!--Name of geometry file.-->
							<mesh_file>capitate_lvs.vtp</mesh_file>
						</Mesh>
						<Mesh name="hand_l_geom_7">
							<!--Path to a Component that satisfies the Socket 'frame' of type Frame.-->
							<socket_frame>..</socket_frame>
							<!--Scale factors in X, Y, Z directions respectively.-->
							<scale_factors>0.85 0.85 0.85</scale_factors>
							<!--Default appearance attributes for this Geometry-->
							<Appearance>
								<!--The opacity used to display the geometry between 0:transparent, 1:opaque.-->
								<opacity>1</opacity>
								<!--The color, (red, green, blue), [0, 1], used to display the geometry. -->
								<color>1 1 1</color>
							</Appearance>
							<!--Name of geometry file.-->
							<mesh_file>trapezoid_lvs.vtp</mesh_file>
						</Mesh>
						<Mesh name="hand_l_geom_8">
							<!--Path to a Component that satisfies the Socket 'frame' of type Frame.-->
							<socket_frame>..</socket_frame>
							<!--Scale factors in X, Y, Z directions respectively.-->
							<scale_factors>0.85 0.85 0.85</scale_factors>
							<!--Default appearance attributes for this Geometry-->
							<Appearance>
								<!--The opacity used to display the geometry between 0:transparent, 1:opaque.-->
								<opacity>1</opacity>
								<!--The color, (red, green, blue), [0, 1], used to display the geometry. -->
								<color>1 1 1</color>
							</Appearance>
							<!--Name of geometry file.-->
							<mesh_file>trapezium_lvs.vtp</mesh_file>
						</Mesh>
						<Mesh name="hand_l_geom_9">
							<!--Path to a Component that satisfies the Socket 'frame' of type Frame.-->
							<socket_frame>..</socket_frame>
							<!--Scale factors in X, Y, Z directions respectively.-->
							<scale_factors>0.85 0.85 0.85</scale_factors>
							<!--Default appearance attributes for this Geometry-->
							<Appearance>
								<!--The opacity used to display the geometry between 0:transparent, 1:opaque.-->
								<opacity>1</opacity>
								<!--The color, (red, green, blue), [0, 1], used to display the geometry. -->
								<color>1 1 1</color>
							</Appearance>
							<!--Name of geometry file.-->
							<mesh_file>metacarpal2_lvs.vtp</mesh_file>
						</Mesh>
						<Mesh name="hand_l_geom_10">
							<!--Path to a Component that satisfies the Socket 'frame' of type Frame.-->
							<socket_frame>..</socket_frame>
							<!--Scale factors in X, Y, Z directions respectively.-->
							<scale_factors>0.85 0.85 0.85</scale_factors>
							<!--Default appearance attributes for this Geometry-->
							<Appearance>
								<!--The opacity used to display the geometry between 0:transparent, 1:opaque.-->
								<opacity>1</opacity>
								<!--The color, (red, green, blue), [0, 1], used to display the geometry. -->
								<color>1 1 1</color>
							</Appearance>
							<!--Name of geometry file.-->
							<mesh_file>index_proximal_lvs.vtp</mesh_file>
						</Mesh>
						<Mesh name="hand_l_geom_11">
							<!--Path to a Component that satisfies the Socket 'frame' of type Frame.-->
							<socket_frame>..</socket_frame>
							<!--Scale factors in X, Y, Z directions respectively.-->
							<scale_factors>0.85 0.85 0.85</scale_factors>
							<!--Default appearance attributes for this Geometry-->
							<Appearance>
								<!--The opacity used to display the geometry between 0:transparent, 1:opaque.-->
								<opacity>1</opacity>
								<!--The color, (red, green, blue), [0, 1], used to display the geometry. -->
								<color>1 1 1</color>
							</Appearance>
							<!--Name of geometry file.-->
							<mesh_file>index_medial_lvs.vtp</mesh_file>
						</Mesh>
						<Mesh name="hand_l_geom_12">
							<!--Path to a Component that satisfies the Socket 'frame' of type Frame.-->
							<socket_frame>..</socket_frame>
							<!--Scale factors in X, Y, Z directions respectively.-->
							<scale_factors>0.85 0.85 0.85</scale_factors>
							<!--Default appearance attributes for this Geometry-->
							<Appearance>
								<!--The opacity used to display the geometry between 0:transparent, 1:opaque.-->
								<opacity>1</opacity>
								<!--The color, (red, green, blue), [0, 1], used to display the geometry. -->
								<color>1 1 1</color>
							</Appearance>
							<!--Name of geometry file.-->
							<mesh_file>index_distal_lvs.vtp</mesh_file>
						</Mesh>
						<Mesh name="hand_l_geom_13">
							<!--Path to a Component that satisfies the Socket 'frame' of type Frame.-->
							<socket_frame>..</socket_frame>
							<!--Scale factors in X, Y, Z directions respectively.-->
							<scale_factors>0.85 0.85 0.85</scale_factors>
							<!--Default appearance attributes for this Geometry-->
							<Appearance>
								<!--The opacity used to display the geometry between 0:transparent, 1:opaque.-->
								<opacity>1</opacity>
								<!--The color, (red, green, blue), [0, 1], used to display the geometry. -->
								<color>1 1 1</color>
							</Appearance>
							<!--Name of geometry file.-->
							<mesh_file>metacarpal3_lvs.vtp</mesh_file>
						</Mesh>
						<Mesh name="hand_l_geom_14">
							<!--Path to a Component that satisfies the Socket 'frame' of type Frame.-->
							<socket_frame>..</socket_frame>
							<!--Scale factors in X, Y, Z directions respectively.-->
							<scale_factors>0.85 0.85 0.85</scale_factors>
							<!--Default appearance attributes for this Geometry-->
							<Appearance>
								<!--The opacity used to display the geometry between 0:transparent, 1:opaque.-->
								<opacity>1</opacity>
								<!--The color, (red, green, blue), [0, 1], used to display the geometry. -->
								<color>1 1 1</color>
							</Appearance>
							<!--Name of geometry file.-->
							<mesh_file>middle_proximal_lvs.vtp</mesh_file>
						</Mesh>
						<Mesh name="hand_l_geom_15">
							<!--Path to a Component that satisfies the Socket 'frame' of type Frame.-->
							<socket_frame>..</socket_frame>
							<!--Scale factors in X, Y, Z directions respectively.-->
							<scale_factors>0.85 0.85 0.85</scale_factors>
							<!--Default appearance attributes for this Geometry-->
							<Appearance>
								<!--The opacity used to display the geometry between 0:transparent, 1:opaque.-->
								<opacity>1</opacity>
								<!--The color, (red, green, blue), [0, 1], used to display the geometry. -->
								<color>1 1 1</color>
							</Appearance>
							<!--Name of geometry file.-->
							<mesh_file>middle_medial_lvs.vtp</mesh_file>
						</Mesh>
						<Mesh name="hand_l_geom_16">
							<!--Path to a Component that satisfies the Socket 'frame' of type Frame.-->
							<socket_frame>..</socket_frame>
							<!--Scale factors in X, Y, Z directions respectively.-->
							<scale_factors>0.85 0.85 0.85</scale_factors>
							<!--Default appearance attributes for this Geometry-->
							<Appearance>
								<!--The opacity used to display the geometry between 0:transparent, 1:opaque.-->
								<opacity>1</opacity>
								<!--The color, (red, green, blue), [0, 1], used to display the geometry. -->
								<color>1 1 1</color>
							</Appearance>
							<!--Name of geometry file.-->
							<mesh_file>middle_distal_lvs.vtp</mesh_file>
						</Mesh>
						<Mesh name="hand_l_geom_17">
							<!--Path to a Component that satisfies the Socket 'frame' of type Frame.-->
							<socket_frame>..</socket_frame>
							<!--Scale factors in X, Y, Z directions respectively.-->
							<scale_factors>0.85 0.85 0.85</scale_factors>
							<!--Default appearance attributes for this Geometry-->
							<Appearance>
								<!--The opacity used to display the geometry between 0:transparent, 1:opaque.-->
								<opacity>1</opacity>
								<!--The color, (red, green, blue), [0, 1], used to display the geometry. -->
								<color>1 1 1</color>
							</Appearance>
							<!--Name of geometry file.-->
							<mesh_file>metacarpal4_lvs.vtp</mesh_file>
						</Mesh>
						<Mesh name="hand_l_geom_18">
							<!--Path to a Component that satisfies the Socket 'frame' of type Frame.-->
							<socket_frame>..</socket_frame>
							<!--Scale factors in X, Y, Z directions respectively.-->
							<scale_factors>0.85 0.85 0.85</scale_factors>
							<!--Default appearance attributes for this Geometry-->
							<Appearance>
								<!--The opacity used to display the geometry between 0:transparent, 1:opaque.-->
								<opacity>1</opacity>
								<!--The color, (red, green, blue), [0, 1], used to display the geometry. -->
								<color>1 1 1</color>
							</Appearance>
							<!--Name of geometry file.-->
							<mesh_file>ring_proximal_lvs.vtp</mesh_file>
						</Mesh>
						<Mesh name="hand_l_geom_19">
							<!--Path to a Component that satisfies the Socket 'frame' of type Frame.-->
							<socket_frame>..</socket_frame>
							<!--Scale factors in X, Y, Z directions respectively.-->
							<scale_factors>0.85 0.85 0.85</scale_factors>
							<!--Default appearance attributes for this Geometry-->
							<Appearance>
								<!--The opacity used to display the geometry between 0:transparent, 1:opaque.-->
								<opacity>1</opacity>
								<!--The color, (red, green, blue), [0, 1], used to display the geometry. -->
								<color>1 1 1</color>
							</Appearance>
							<!--Name of geometry file.-->
							<mesh_file>ring_medial_lvs.vtp</mesh_file>
						</Mesh>
						<Mesh name="hand_l_geom_20">
							<!--Path to a Component that satisfies the Socket 'frame' of type Frame.-->
							<socket_frame>..</socket_frame>
							<!--Scale factors in X, Y, Z directions respectively.-->
							<scale_factors>0.85 0.85 0.85</scale_factors>
							<!--Default appearance attributes for this Geometry-->
							<Appearance>
								<!--The opacity used to display the geometry between 0:transparent, 1:opaque.-->
								<opacity>1</opacity>
								<!--The color, (red, green, blue), [0, 1], used to display the geometry. -->
								<color>1 1 1</color>
							</Appearance>
							<!--Name of geometry file.-->
							<mesh_file>ring_distal_lvs.vtp</mesh_file>
						</Mesh>
						<Mesh name="hand_l_geom_21">
							<!--Path to a Component that satisfies the Socket 'frame' of type Frame.-->
							<socket_frame>..</socket_frame>
							<!--Scale factors in X, Y, Z directions respectively.-->
							<scale_factors>0.85 0.85 0.85</scale_factors>
							<!--Default appearance attributes for this Geometry-->
							<Appearance>
								<!--The opacity used to display the geometry between 0:transparent, 1:opaque.-->
								<opacity>1</opacity>
								<!--The color, (red, green, blue), [0, 1], used to display the geometry. -->
								<color>1 1 1</color>
							</Appearance>
							<!--Name of geometry file.-->
							<mesh_file>metacarpal5_lvs.vtp</mesh_file>
						</Mesh>
						<Mesh name="hand_l_geom_22">
							<!--Path to a Component that satisfies the Socket 'frame' of type Frame.-->
							<socket_frame>..</socket_frame>
							<!--Scale factors in X, Y, Z directions respectively.-->
							<scale_factors>0.85 0.85 0.85</scale_factors>
							<!--Default appearance attributes for this Geometry-->
							<Appearance>
								<!--The opacity used to display the geometry between 0:transparent, 1:opaque.-->
								<opacity>1</opacity>
								<!--The color, (red, green, blue), [0, 1], used to display the geometry. -->
								<color>1 1 1</color>
							</Appearance>
							<!--Name of geometry file.-->
							<mesh_file>little_proximal_lvs.vtp</mesh_file>
						</Mesh>
						<Mesh name="hand_l_geom_23">
							<!--Path to a Component that satisfies the Socket 'frame' of type Frame.-->
							<socket_frame>..</socket_frame>
							<!--Scale factors in X, Y, Z directions respectively.-->
							<scale_factors>0.85 0.85 0.85</scale_factors>
							<!--Default appearance attributes for this Geometry-->
							<Appearance>
								<!--The opacity used to display the geometry between 0:transparent, 1:opaque.-->
								<opacity>1</opacity>
								<!--The color, (red, green, blue), [0, 1], used to display the geometry. -->
								<color>1 1 1</color>
							</Appearance>
							<!--Name of geometry file.-->
							<mesh_file>little_medial_lvs.vtp</mesh_file>
						</Mesh>
						<Mesh name="hand_l_geom_24">
							<!--Path to a Component that satisfies the Socket 'frame' of type Frame.-->
							<socket_frame>..</socket_frame>
							<!--Scale factors in X, Y, Z directions respectively.-->
							<scale_factors>0.85 0.85 0.85</scale_factors>
							<!--Default appearance attributes for this Geometry-->
							<Appearance>
								<!--The opacity used to display the geometry between 0:transparent, 1:opaque.-->
								<opacity>1</opacity>
								<!--The color, (red, green, blue), [0, 1], used to display the geometry. -->
								<color>1 1 1</color>
							</Appearance>
							<!--Name of geometry file.-->
							<mesh_file>little_distal_lvs.vtp</mesh_file>
						</Mesh>
						<Mesh name="hand_l_geom_25">
							<!--Path to a Component that satisfies the Socket 'frame' of type Frame.-->
							<socket_frame>..</socket_frame>
							<!--Scale factors in X, Y, Z directions respectively.-->
							<scale_factors>0.85 0.85 0.85</scale_factors>
							<!--Default appearance attributes for this Geometry-->
							<Appearance>
								<!--The opacity used to display the geometry between 0:transparent, 1:opaque.-->
								<opacity>1</opacity>
								<!--The color, (red, green, blue), [0, 1], used to display the geometry. -->
								<color>1 1 1</color>
							</Appearance>
							<!--Name of geometry file.-->
							<mesh_file>metacarpal1_lvs.vtp</mesh_file>
						</Mesh>
						<Mesh name="hand_l_geom_26">
							<!--Path to a Component that satisfies the Socket 'frame' of type Frame.-->
							<socket_frame>..</socket_frame>
							<!--Scale factors in X, Y, Z directions respectively.-->
							<scale_factors>0.85 0.85 0.85</scale_factors>
							<!--Default appearance attributes for this Geometry-->
							<Appearance>
								<!--The opacity used to display the geometry between 0:transparent, 1:opaque.-->
								<opacity>1</opacity>
								<!--The color, (red, green, blue), [0, 1], used to display the geometry. -->
								<color>1 1 1</color>
							</Appearance>
							<!--Name of geometry file.-->
							<mesh_file>thumb_proximal_lvs.vtp</mesh_file>
						</Mesh>
						<Mesh name="hand_l_geom_27">
							<!--Path to a Component that satisfies the Socket 'frame' of type Frame.-->
							<socket_frame>..</socket_frame>
							<!--Scale factors in X, Y, Z directions respectively.-->
							<scale_factors>0.85 0.85 0.85</scale_factors>
							<!--Default appearance attributes for this Geometry-->
							<Appearance>
								<!--The opacity used to display the geometry between 0:transparent, 1:opaque.-->
								<opacity>1</opacity>
								<!--The color, (red, green, blue), [0, 1], used to display the geometry. -->
								<color>1 1 1</color>
							</Appearance>
							<!--Name of geometry file.-->
							<mesh_file>thumb_distal_lvs.vtp</mesh_file>
						</Mesh>
					</attached_geometry>
					<WrapObjectSet name="wrapobjectset">
						<objects />
						<groups />
					</WrapObjectSet>
					<!--The mass of the body (kg)-->
					<mass>0.4575</mass>
					<!--The location (Vec3) of the mass center in the body frame.-->
					<mass_center>0 -0.068095 0</mass_center>
					<!--The elements of the inertia tensor (Vec6) as [Ixx Iyy Izz Ixy Ixz Iyz] measured about the mass_center and not the body origin.-->
					<inertia>0.000892 0.000547 0.00134 0 0 0</inertia>
				</Body>
			</objects>
			<groups />
		</BodySet>
		
		<!--List of joints that connect the bodies.-->
		<JointSet name="jointset">
			<objects>
				<CustomJoint name="groundPelvis">
					<!--Path to a Component that satisfies the Socket 'parent_frame' of type PhysicalFrame (description: The parent frame for the joint.).-->
					<socket_parent_frame>ground_offset</socket_parent_frame>
					<!--Path to a Component that satisfies the Socket 'child_frame' of type PhysicalFrame (description: The child frame for the joint.).-->
					<socket_child_frame>pelvis_offset</socket_child_frame>
					<!--List containing the generalized coordinates (q's) that parameterize this joint.-->
					<coordinates>
						<Coordinate name="pelvis_tilt">
							<motion_type>rotational</motion_type>
							<!--The minimum and maximum values that the coordinate can range between. Rotational coordinate range in radians and Translational in meters.-->
							<range>-1.570796326794897 1.570796326794897</range>
						</Coordinate>
						<Coordinate name="pelvis_list">
							<motion_type>rotational</motion_type>
							<!--The minimum and maximum values that the coordinate can range between. Rotational coordinate range in radians and Translational in meters.-->
							<range>-1.570796326794897 1.570796326794897</range>
						</Coordinate>
						<Coordinate name="pelvis_rotation">
							<motion_type>rotational</motion_type>
							<!--The minimum and maximum values that the coordinate can range between. Rotational coordinate range in radians and Translational in meters.-->
							<range>-1.570796326794897 1.570796326794897</range>
						</Coordinate>
						<Coordinate name="pelvis_tx">
							<motion_type>translational</motion_type>
							<!--The minimum and maximum values that the coordinate can range between. Rotational coordinate range in radians and Translational in meters.-->
							<range>-5 5</range>
						</Coordinate>
						<Coordinate name="pelvis_ty">
							<motion_type>translational</motion_type>
							<!--The minimum and maximum values that the coordinate can range between. Rotational coordinate range in radians and Translational in meters.-->
							<range>-3 3</range>
							<!--The value of this coordinate before any value has been set. Rotational coordinate value is in radians and Translational in meters.-->
							<default_value>0.94</default_value>
						</Coordinate>
						<Coordinate name="pelvis_tz">
							<motion_type>translational</motion_type>
							<!--The minimum and maximum values that the coordinate can range between. Rotational coordinate range in radians and Translational in meters.-->
							<range>-3 3</range>
							<!--The value of this coordinate before any value has been set. Rotational coordinate value is in radians and Translational in meters.-->
							<default_value>0.0</default_value>
						</Coordinate>
					</coordinates>
					<SpatialTransform>
						<!--3 Axes for rotations are listed first.-->
						<TransformAxis name="rotation1">
							<!--Names of the coordinates that serve as the independent variables         of the transform function.-->
							<coordinates>pelvis_tilt</coordinates>
							<!--Rotation or translation axis for the transform.-->
							<axis>0 0 1</axis>
							<!--Transform function of the generalized coordinates used to        represent the amount of transformation along a specified axis.-->
							<function>
								<LinearFunction>
									<coefficients> 1 0</coefficients>
								</LinearFunction>
							</function>
						</TransformAxis>
						<TransformAxis name="rotation2">
							<!--Names of the coordinates that serve as the independent variables         of the transform function.-->
							<coordinates>pelvis_list</coordinates>
							<!--Rotation or translation axis for the transform.-->
							<axis>1 0 0</axis>
							<!--Transform function of the generalized coordinates used to        represent the amount of transformation along a specified axis.-->
							<function>
								<LinearFunction>
									<coefficients> 1 0</coefficients>
								</LinearFunction>
							</function>
						</TransformAxis>
						<TransformAxis name="rotation3">
							<!--Names of the coordinates that serve as the independent variables         of the transform function.-->
							<coordinates>pelvis_rotation</coordinates>
							<!--Rotation or translation axis for the transform.-->
							<axis>0 1 0</axis>
							<!--Transform function of the generalized coordinates used to        represent the amount of transformation along a specified axis.-->
							<function>
								<LinearFunction>
									<coefficients> 1 0</coefficients>
								</LinearFunction>
							</function>
						</TransformAxis>
						<!--3 Axes for translations are listed next.-->
						<TransformAxis name="translation1">
							<!--Names of the coordinates that serve as the independent variables         of the transform function.-->
							<coordinates>pelvis_tx</coordinates>
							<!--Rotation or translation axis for the transform.-->
							<axis>1 0 0</axis>
							<!--Transform function of the generalized coordinates used to        represent the amount of transformation along a specified axis.-->
							<function>
								<LinearFunction>
									<coefficients> 1 0</coefficients>
								</LinearFunction>
							</function>
						</TransformAxis>
						<TransformAxis name="translation2">
							<!--Names of the coordinates that serve as the independent variables         of the transform function.-->
							<coordinates>pelvis_ty</coordinates>
							<!--Rotation or translation axis for the transform.-->
							<axis>0 1 0</axis>
							<!--Transform function of the generalized coordinates used to        represent the amount of transformation along a specified axis.-->
							<function>
								<LinearFunction>
									<coefficients> 1 0</coefficients>
								</LinearFunction>
							</function>
						</TransformAxis>
						<TransformAxis name="translation3">
							<!--Names of the coordinates that serve as the independent variables         of the transform function.-->
							<coordinates>pelvis_tz</coordinates>
							<!--Rotation or translation axis for the transform.-->
							<axis>0 0 1</axis>
							<!--Transform function of the generalized coordinates used to        represent the amount of transformation along a specified axis.-->
							<function>
								<LinearFunction>
									<coefficients> 1 0</coefficients>
								</LinearFunction>
							</function>
						</TransformAxis>
					</SpatialTransform>
					<!--Physical offset frames owned by the Joint that are typically used to satisfy the owning Joint's parent and child frame connections (sockets). PhysicalOffsetFrames are often used to describe the fixed transformation from a Body's origin to another location of interest on the Body (e.g., the joint center). When the joint is deleted, so are the PhysicalOffsetFrame components in this list.-->
					<frames>
						<PhysicalOffsetFrame name="ground_offset">
							<!--The geometry used to display the axes of this Frame.-->
							<FrameGeometry name="frame_geometry">
								<!--Path to a Component that satisfies the Socket 'frame' of type Frame.-->
								<socket_frame>..</socket_frame>
								<!--Scale factors in X, Y, Z directions respectively.-->
								<scale_factors>0.20000000000000001 0.20000000000000001 0.20000000000000001</scale_factors>
							</FrameGeometry>
							<!--Path to a Component that satisfies the Socket 'parent' of type C (description: The parent frame to this frame.).-->
							<socket_parent>/ground</socket_parent>
							<!--Translational offset (in meters) of this frame's origin from the parent frame's origin, expressed in the parent frame.-->
							<translation>0 0 0</translation>
							<!--Orientation offset (in radians) of this frame in its parent frame, expressed as a frame-fixed x-y-z rotation sequence.-->
							<orientation>0 0 0</orientation>
						</PhysicalOffsetFrame>
						<PhysicalOffsetFrame name="pelvis_offset">
							<!--The geometry used to display the axes of this Frame.-->
							<FrameGeometry name="frame_geometry">
								<!--Path to a Component that satisfies the Socket 'frame' of type Frame.-->
								<socket_frame>..</socket_frame>
								<!--Scale factors in X, Y, Z directions respectively.-->
								<scale_factors>0.20000000000000001 0.20000000000000001 0.20000000000000001</scale_factors>
							</FrameGeometry>
							<!--Path to a Component that satisfies the Socket 'parent' of type C (description: The parent frame to this frame.).-->
							<socket_parent>/bodyset/pelvis</socket_parent>
							<!--Translational offset (in meters) of this frame's origin from the parent frame's origin, expressed in the parent frame.-->
							<translation>0 0 0</translation>
							<!--Orientation offset (in radians) of this frame in its parent frame, expressed as a frame-fixed x-y-z rotation sequence.-->
							<orientation>0 0 0</orientation>
						</PhysicalOffsetFrame>
					</frames>
				</CustomJoint>
				<CustomJoint name="hip_l">
					<!--Path to a Component that satisfies the Socket 'parent_frame' of type PhysicalFrame (description: The parent frame for the joint.).-->
					<socket_parent_frame>pelvis_offset</socket_parent_frame>
					<!--Path to a Component that satisfies the Socket 'child_frame' of type PhysicalFrame (description: The child frame for the joint.).-->
					<socket_child_frame>femur_l_offset</socket_child_frame>
					<!--List containing the generalized coordinates (q's) that parameterize this joint.-->
					<coordinates>
						<Coordinate name="hip_flexion_l">
							<!--Coordinate can describe rotational, translational, or coupled motion. Defaults to rotational.-->
							<motion_type>rotational</motion_type>
							<!--The minimum and maximum values that the coordinate can range between. Rotational coordinate range in radians and Translational in meters.-->
							<range>-0.52359878 2.0943951</range>
							<default_value>0.0</default_value>
						</Coordinate>
						<Coordinate name="hip_adduction_l">
							<!--Coordinate can describe rotational, translational, or coupled motion. Defaults to rotational.-->
							<motion_type>rotational</motion_type>
							<!--The minimum and maximum values that the coordinate can range between. Rotational coordinate range in radians and Translational in meters.-->
							<range>-0.87266463 0.52359878</range>
						</Coordinate>
						<Coordinate name="hip_rotation_l">
							<!--Coordinate can describe rotational, translational, or coupled motion. Defaults to rotational.-->
							<motion_type>rotational</motion_type>
							<!--The minimum and maximum values that the coordinate can range between. Rotational coordinate range in radians and Translational in meters.-->
							<range>-0.6981317 0.6981317</range>
						</Coordinate>
					</coordinates>
					<SpatialTransform>
						<!--3 Axes for rotations are listed first.-->
						<TransformAxis name="rotation1">
							<!--Names of the coordinates that serve as the independent variables         of the transform function.-->
							<coordinates>hip_flexion_l</coordinates>
							<!--Rotation or translation axis for the transform.-->
							<axis>0 0 1</axis>
							<!--Transform function of the generalized coordinates used to        represent the amount of transformation along a specified axis.-->
							<function>
								<LinearFunction>
									<coefficients> 1 0</coefficients>
								</LinearFunction>
							</function>
						</TransformAxis>
						<TransformAxis name="rotation2">
							<!--Names of the coordinates that serve as the independent variables         of the transform function.-->
							<coordinates>hip_adduction_l</coordinates>
							<!--Rotation or translation axis for the transform.-->
							<axis>1 0 0</axis>
							<!--Transform function of the generalized coordinates used to        represent the amount of transformation along a specified axis.-->
							<function>
								<LinearFunction>
									<coefficients> -1 0</coefficients>
								</LinearFunction>
							</function>
						</TransformAxis>
						<TransformAxis name="rotation3">
							<!--Names of the coordinates that serve as the independent variables         of the transform function.-->
							<coordinates>hip_rotation_l</coordinates>
							<!--Rotation or translation axis for the transform.-->
							<axis>0 1 0</axis>
							<!--Transform function of the generalized coordinates used to        represent the amount of transformation along a specified axis.-->
							<function>
								<LinearFunction>
									<coefficients> -1 0</coefficients>
								</LinearFunction>
							</function>
						</TransformAxis>
						<!--3 Axes for translations are listed next.-->
						<TransformAxis name="translation1">
							<!--Names of the coordinates that serve as the independent variables         of the transform function.-->
							<coordinates></coordinates>
							<!--Rotation or translation axis for the transform.-->
							<axis>1 0 0</axis>
							<!--Transform function of the generalized coordinates used to        represent the amount of transformation along a specified axis.-->
							<function>
								<Constant>
									<value>0</value>
								</Constant>
							</function>
						</TransformAxis>
						<TransformAxis name="translation2">
							<!--Names of the coordinates that serve as the independent variables         of the transform function.-->
							<coordinates></coordinates>
							<!--Rotation or translation axis for the transform.-->
							<axis>0 1 0</axis>
							<!--Transform function of the generalized coordinates used to        represent the amount of transformation along a specified axis.-->
							<function>
								<Constant>
									<value>0</value>
								</Constant>
							</function>
						</TransformAxis>
						<TransformAxis name="translation3">
							<!--Names of the coordinates that serve as the independent variables         of the transform function.-->
							<coordinates></coordinates>
							<!--Rotation or translation axis for the transform.-->
							<axis>0 0 1</axis>
							<!--Transform function of the generalized coordinates used to        represent the amount of transformation along a specified axis.-->
							<function>
								<Constant>
									<value>0</value>
								</Constant>
							</function>
						</TransformAxis>
					</SpatialTransform>
					<!--Physical offset frames owned by the Joint that are typically used to satisfy the owning Joint's parent and child frame connections (sockets). PhysicalOffsetFrames are often used to describe the fixed transformation from a Body's origin to another location of interest on the Body (e.g., the joint center). When the joint is deleted, so are the PhysicalOffsetFrame components in this list.-->
					<frames>
						<PhysicalOffsetFrame name="pelvis_offset">
							<!--The geometry used to display the axes of this Frame.-->
							<FrameGeometry name="frame_geometry">
								<!--Path to a Component that satisfies the Socket 'frame' of type Frame.-->
								<socket_frame>..</socket_frame>
								<!--Scale factors in X, Y, Z directions respectively.-->
								<scale_factors>0.20000000000000001 0.20000000000000001 0.20000000000000001</scale_factors>
							</FrameGeometry>
							<!--Path to a Component that satisfies the Socket 'parent' of type C (description: The parent frame to this frame.).-->
							<socket_parent>/bodyset/pelvis</socket_parent>
							<!--Translational offset (in meters) of this frame's origin from the parent frame's origin, expressed in the parent frame.-->
							<translation>-0.056276 -0.07849 -0.07726</translation>
							<!--Orientation offset (in radians) of this frame in its parent frame, expressed as a frame-fixed x-y-z rotation sequence.-->
							<orientation>0 0 0</orientation>
						</PhysicalOffsetFrame>
						<PhysicalOffsetFrame name="femur_l_offset">
							<!--The geometry used to display the axes of this Frame.-->
							<FrameGeometry name="frame_geometry">
								<!--Path to a Component that satisfies the Socket 'frame' of type Frame.-->
								<socket_frame>..</socket_frame>
								<!--Scale factors in X, Y, Z directions respectively.-->
								<scale_factors>0.20000000000000001 0.20000000000000001 0.20000000000000001</scale_factors>
							</FrameGeometry>
							<!--Path to a Component that satisfies the Socket 'parent' of type C (description: The parent frame to this frame.).-->
							<socket_parent>/bodyset/femur_l</socket_parent>
							<!--Translational offset (in meters) of this frame's origin from the parent frame's origin, expressed in the parent frame.-->
							<translation>0 0 0</translation>
							<!--Orientation offset (in radians) of this frame in its parent frame, expressed as a frame-fixed x-y-z rotation sequence.-->
							<orientation>0 0 0</orientation>
						</PhysicalOffsetFrame>
					</frames>
				</CustomJoint>
				<CustomJoint name="hip_r">
					<!--Path to a Component that satisfies the Socket 'parent_frame' of type PhysicalFrame (description: The parent frame for the joint.).-->
					<socket_parent_frame>pelvis_offset</socket_parent_frame>
					<!--Path to a Component that satisfies the Socket 'child_frame' of type PhysicalFrame (description: The child frame for the joint.).-->
					<socket_child_frame>femur_r_offset</socket_child_frame>
					<!--List containing the generalized coordinates (q's) that parameterize this joint.-->
					<coordinates>
						<Coordinate name="hip_flexion_r">
							<!--Coordinate can describe rotational, translational, or coupled motion. Defaults to rotational.-->
							<motion_type>rotational</motion_type>
							<!--The minimum and maximum values that the coordinate can range between. Rotational coordinate range in radians and Translational in meters.-->
							<range>-0.52359878 2.0943951</range>
							<default_value>0.0</default_value>
						</Coordinate>
						<Coordinate name="hip_adduction_r">
							<!--Coordinate can describe rotational, translational, or coupled motion. Defaults to rotational.-->
							<motion_type>rotational</motion_type>
							<!--The minimum and maximum values that the coordinate can range between. Rotational coordinate range in radians and Translational in meters.-->
							<range>-0.87266463 0.52359878</range>
						</Coordinate>
						<Coordinate name="hip_rotation_r">
							<!--Coordinate can describe rotational, translational, or coupled motion. Defaults to rotational.-->
							<motion_type>rotational</motion_type>
							<!--The minimum and maximum values that the coordinate can range between. Rotational coordinate range in radians and Translational in meters.-->
							<range>-0.6981317 0.6981317</range>
						</Coordinate>
					</coordinates>
					<SpatialTransform>
						<!--3 Axes for rotations are listed first.-->
						<TransformAxis name="rotation1">
							<!--Names of the coordinates that serve as the independent variables         of the transform function.-->
							<coordinates>hip_flexion_r</coordinates>
							<!--Rotation or translation axis for the transform.-->
							<axis>0 0 1</axis>
							<!--Transform function of the generalized coordinates used to        represent the amount of transformation along a specified axis.-->
							<function>
								<LinearFunction>
									<coefficients> 1 0</coefficients>
								</LinearFunction>
							</function>
						</TransformAxis>
						<TransformAxis name="rotation2">
							<!--Names of the coordinates that serve as the independent variables         of the transform function.-->
							<coordinates>hip_adduction_r</coordinates>
							<!--Rotation or translation axis for the transform.-->
							<axis>1 0 0</axis>
							<!--Transform function of the generalized coordinates used to        represent the amount of transformation along a specified axis.-->
							<function>
								<LinearFunction>
									<coefficients> 1 0</coefficients>
								</LinearFunction>
							</function>
						</TransformAxis>
						<TransformAxis name="rotation3">
							<!--Names of the coordinates that serve as the independent variables         of the transform function.-->
							<coordinates>hip_rotation_r</coordinates>
							<!--Rotation or translation axis for the transform.-->
							<axis>0 1 0</axis>
							<!--Transform function of the generalized coordinates used to        represent the amount of transformation along a specified axis.-->
							<function>
								<LinearFunction>
									<coefficients> 1 0</coefficients>
								</LinearFunction>
							</function>
						</TransformAxis>
						<!--3 Axes for translations are listed next.-->
						<TransformAxis name="translation1">
							<!--Names of the coordinates that serve as the independent variables         of the transform function.-->
							<coordinates></coordinates>
							<!--Rotation or translation axis for the transform.-->
							<axis>1 0 0</axis>
							<!--Transform function of the generalized coordinates used to        represent the amount of transformation along a specified axis.-->
							<function>
								<Constant>
									<value>0</value>
								</Constant>
							</function>
						</TransformAxis>
						<TransformAxis name="translation2">
							<!--Names of the coordinates that serve as the independent variables         of the transform function.-->
							<coordinates></coordinates>
							<!--Rotation or translation axis for the transform.-->
							<axis>0 1 0</axis>
							<!--Transform function of the generalized coordinates used to        represent the amount of transformation along a specified axis.-->
							<function>
								<Constant>
									<value>0</value>
								</Constant>
							</function>
						</TransformAxis>
						<TransformAxis name="translation3">
							<!--Names of the coordinates that serve as the independent variables         of the transform function.-->
							<coordinates></coordinates>
							<!--Rotation or translation axis for the transform.-->
							<axis>0 0 1</axis>
							<!--Transform function of the generalized coordinates used to        represent the amount of transformation along a specified axis.-->
							<function>
								<Constant>
									<value>0</value>
								</Constant>
							</function>
						</TransformAxis>
					</SpatialTransform>
					<!--Physical offset frames owned by the Joint that are typically used to satisfy the owning Joint's parent and child frame connections (sockets). PhysicalOffsetFrames are often used to describe the fixed transformation from a Body's origin to another location of interest on the Body (e.g., the joint center). When the joint is deleted, so are the PhysicalOffsetFrame components in this list.-->
					<frames>
						<PhysicalOffsetFrame name="pelvis_offset">
							<!--The geometry used to display the axes of this Frame.-->
							<FrameGeometry name="frame_geometry">
								<!--Path to a Component that satisfies the Socket 'frame' of type Frame.-->
								<socket_frame>..</socket_frame>
								<!--Scale factors in X, Y, Z directions respectively.-->
								<scale_factors>0.20000000000000001 0.20000000000000001 0.20000000000000001</scale_factors>
							</FrameGeometry>
							<!--Path to a Component that satisfies the Socket 'parent' of type C (description: The parent frame to this frame.).-->
							<socket_parent>/bodyset/pelvis</socket_parent>
							<!--Translational offset (in meters) of this frame's origin from the parent frame's origin, expressed in the parent frame.-->
							<translation>-0.056276 -0.07849 0.07726</translation>
							<!--Orientation offset (in radians) of this frame in its parent frame, expressed as a frame-fixed x-y-z rotation sequence.-->
							<orientation>0 0 0</orientation>
						</PhysicalOffsetFrame>
						<PhysicalOffsetFrame name="femur_r_offset">
							<!--The geometry used to display the axes of this Frame.-->
							<FrameGeometry name="frame_geometry">
								<!--Path to a Component that satisfies the Socket 'frame' of type Frame.-->
								<socket_frame>..</socket_frame>
								<!--Scale factors in X, Y, Z directions respectively.-->
								<scale_factors>0.20000000000000001 0.20000000000000001 0.20000000000000001</scale_factors>
							</FrameGeometry>
							<!--Path to a Component that satisfies the Socket 'parent' of type C (description: The parent frame to this frame.).-->
							<socket_parent>/bodyset/femur_r</socket_parent>
							<!--Translational offset (in meters) of this frame's origin from the parent frame's origin, expressed in the parent frame.-->
							<translation>0 0 0</translation>
							<!--Orientation offset (in radians) of this frame in its parent frame, expressed as a frame-fixed x-y-z rotation sequence.-->
							<orientation>0 0 0</orientation>
						</PhysicalOffsetFrame>
					</frames>
				</CustomJoint>
				<CustomJoint name="patellofemoral_l">
					<!--Path to a Component that satisfies the Socket 'parent_frame' of type PhysicalFrame (description: The parent frame for the joint.).-->
					<socket_parent_frame>tibia_l_offset</socket_parent_frame>
					<!--Path to a Component that satisfies the Socket 'child_frame' of type PhysicalFrame (description: The child frame for the joint.).-->
					<socket_child_frame>patella_l_offset</socket_child_frame>
					<!--Physical offset frames owned by the Joint that are typically used to satisfy the owning Joint's parent and child frame connections (sockets). PhysicalOffsetFrames are often used to describe the fixed transformation from a Body's origin to another location of interest on the Body (e.g., the joint center). When the joint is deleted, so are the PhysicalOffsetFrame components in this list.-->
					<frames>
						<PhysicalOffsetFrame name="tibia_l_offset">
							<!--The geometry used to display the axes of this Frame.-->
							<FrameGeometry name="frame_geometry">
								<!--Path to a Component that satisfies the Socket 'frame' of type Frame.-->
								<socket_frame>..</socket_frame>
								<!--Scale factors in X, Y, Z directions respectively.-->
								<scale_factors>0.20000000000000001 0.20000000000000001 0.20000000000000001</scale_factors>
							</FrameGeometry>
							<!--Path to a Component that satisfies the Socket 'parent' of type C (description: The parent frame to this frame.).-->
							<socket_parent>/bodyset/femur_l</socket_parent>
							<!--Translational offset (in meters) of this frame's origin from the parent frame's origin, expressed in the parent frame.-->
							<translation>-0.00809 -0.40796 0.00275</translation>
							<!--Orientation offset (in radians) of this frame in its parent frame, expressed as a frame-fixed x-y-z rotation sequence.-->
							<orientation>0 0 0</orientation>
						</PhysicalOffsetFrame>
						<PhysicalOffsetFrame name="patella_l_offset">
							<!--The geometry used to display the axes of this Frame.-->
							<FrameGeometry name="frame_geometry">
								<!--Path to a Component that satisfies the Socket 'frame' of type Frame.-->
								<socket_frame>..</socket_frame>
								<!--Scale factors in X, Y, Z directions respectively.-->
								<scale_factors>0.20000000000000001 0.20000000000000001 0.20000000000000001</scale_factors>
							</FrameGeometry>
							<!--Path to a Component that satisfies the Socket 'parent' of type C (description: The parent frame to this frame.).-->
							<socket_parent>/bodyset/patella_l</socket_parent>
							<!--Translational offset (in meters) of this frame's origin from the parent frame's origin, expressed in the parent frame.-->
							<translation>0 0 0</translation>
							<!--Orientation offset (in radians) of this frame in its parent frame, expressed as a frame-fixed x-y-z rotation sequence.-->
							<orientation>0 0 0</orientation>
						</PhysicalOffsetFrame>
					</frames>
					<CoordinateSet>
						<objects>
							<Coordinate name="knee_angle_l_beta">
								<!--Coordinate can describe rotational, translational, or coupled motion. Defaults to rotational.-->
								<motion_type>Coupled</motion_type>
								<!--The value of this coordinate before any value has been set. Rotational coordinate value is in radians and Translational in meters.-->
								<default_value>0</default_value>
								<!--The speed value of this coordinate before any value has been set. Rotational coordinate value is in rad/s and Translational in m/s.-->
								<default_speed_value>0</default_speed_value>
								<!--The minimum and maximum values that the coordinate can range between. Rotational coordinate range in radians and Translational in meters.-->
								<range>-99999.9 99999.9</range>
								<!--Flag indicating whether or not the values of the coordinates should be limited to the range, above.-->
								<clamped>false</clamped>
								<!--Flag indicating whether or not the values of the coordinates should be constrained to the current (e.g. default) value, above.-->
								<locked>false</locked>
								<!--If specified, the coordinate can be prescribed by a function of time. It can be any OpenSim Function with valid second order derivatives.-->
								<prescribed_function />
								<!--Flag indicating whether or not the values of the coordinates should be prescribed according to the function above. It is ignored if the no prescribed function is specified.-->
								<prescribed>false</prescribed>
							</Coordinate>
						</objects>
						<groups />
					</CoordinateSet>
					<!--Whether the joint transform defines parent->child or child->parent.-->
					<reverse>false</reverse>
					<!--Defines how the child body moves with respect to the parent as a function of the generalized coordinates.-->
					<SpatialTransform>
						<!--3 Axes for rotations are listed first.-->
						<TransformAxis name="rotation1">
							<!--Names of the coordinates that serve as the independent variables         of the transform function.-->
							<coordinates>knee_angle_l_beta</coordinates>
							<!--Rotation or translation axis for the transform.-->
							<axis>0 0 1</axis>
							<!--Transform function of the generalized coordinates used to        represent the amount of transformation along a specified axis.-->
							<function>
								<SimmSpline name="f11">
									<x> 0 0.174533 0.349066 0.523599 0.698132 0.872665 1.0472 1.22173 1.39626 1.5708 1.74533 1.91986 2.0944</x>
									<y> 0.00113686 -0.00629212 -0.105582 -0.253683 -0.414245 -0.579047 -0.747244 -0.91799 -1.09044 -1.26379 -1.43763 -1.61186 -1.78634</y>
								</SimmSpline>
							</function>
						</TransformAxis>
						<TransformAxis name="rotation2">
							<!--Names of the coordinates that serve as the independent variables         of the transform function.-->
							<coordinates></coordinates>
							<!--Rotation or translation axis for the transform.-->
							<axis>0 1 0</axis>
							<!--Transform function of the generalized coordinates used to        represent the amount of transformation along a specified axis.-->
							<function>
								<Constant>
									<value>0</value>
								</Constant>
							</function>
						</TransformAxis>
						<TransformAxis name="rotation3">
							<!--Names of the coordinates that serve as the independent variables         of the transform function.-->
							<coordinates></coordinates>
							<!--Rotation or translation axis for the transform.-->
							<axis>1 0 0</axis>
							<!--Transform function of the generalized coordinates used to        represent the amount of transformation along a specified axis.-->
							<function>
								<Constant>
									<value>0</value>
								</Constant>
							</function>
						</TransformAxis>
						<!--3 Axes for translations are listed next.-->
						<TransformAxis name="translation1">
							<!--Names of the coordinates that serve as the independent variables         of the transform function.-->
							<coordinates>knee_angle_l_beta</coordinates>
							<!--Rotation or translation axis for the transform.-->
							<axis>1 0 0</axis>
							<!--Transform function of the generalized coordinates used to        represent the amount of transformation along a specified axis.-->
							<function>
								<SimmSpline name="f9">
									<x> 0 0.174533 0.349066 0.523599 0.698132 0.872665 1.0472 1.22173 1.39626 1.5708 1.74533 1.91986 2.0944</x>
									<y> 0.0524 0.0488 0.0437 0.0371 0.0296 0.0216 0.0136 0.0057 -0.0019 -0.0088 -0.0148 -0.0196 -0.0227</y>
								</SimmSpline>
							</function>
						</TransformAxis>
						<TransformAxis name="translation2">
							<!--Names of the coordinates that serve as the independent variables         of the transform function.-->
							<coordinates>knee_angle_l_beta</coordinates>
							<!--Rotation or translation axis for the transform.-->
							<axis>0 1 0</axis>
							<!--Transform function of the generalized coordinates used to        represent the amount of transformation along a specified axis.-->
							<function>
								<SimmSpline name="f10">
									<x> 0 0.174533 0.349066 0.523599 0.698132 0.872665 1.0472 1.22173 1.39626 1.5708 1.74533 1.91986 2.0944</x>
									<y> -0.0108 -0.019 -0.0263 -0.0322 -0.0367 -0.0395 -0.0408 -0.0404 -0.0384 -0.0349 -0.0301 -0.0245 -0.0187</y>
								</SimmSpline>
							</function>
						</TransformAxis>
						<TransformAxis name="translation3">
							<!--Names of the coordinates that serve as the independent variables         of the transform function.-->
							<coordinates></coordinates>
							<!--Rotation or translation axis for the transform.-->
							<axis>0 0 1</axis>
							<!--Transform function of the generalized coordinates used to        represent the amount of transformation along a specified axis.-->
							<function>
								<Constant>
									<value>-0.00275</value>
								</Constant>
							</function>
						</TransformAxis>
					</SpatialTransform>
				</CustomJoint>
				<CustomJoint name="patellofemoral_r">
					<!--Path to a Component that satisfies the Socket 'parent_frame' of type PhysicalFrame (description: The parent frame for the joint.).-->
					<socket_parent_frame>tibia_r_offset</socket_parent_frame>
					<!--Path to a Component that satisfies the Socket 'child_frame' of type PhysicalFrame (description: The child frame for the joint.).-->
					<socket_child_frame>patella_r_offset</socket_child_frame>
					<!--Physical offset frames owned by the Joint that are typically used to satisfy the owning Joint's parent and child frame connections (sockets). PhysicalOffsetFrames are often used to describe the fixed transformation from a Body's origin to another location of interest on the Body (e.g., the joint center). When the joint is deleted, so are the PhysicalOffsetFrame components in this list.-->
					<frames>
						<PhysicalOffsetFrame name="tibia_r_offset">
							<!--The geometry used to display the axes of this Frame.-->
							<FrameGeometry name="frame_geometry">
								<!--Path to a Component that satisfies the Socket 'frame' of type Frame.-->
								<socket_frame>..</socket_frame>
								<!--Scale factors in X, Y, Z directions respectively.-->
								<scale_factors>0.20000000000000001 0.20000000000000001 0.20000000000000001</scale_factors>
							</FrameGeometry>
							<!--Path to a Component that satisfies the Socket 'parent' of type C (description: The parent frame to this frame.).-->
							<socket_parent>/bodyset/femur_r</socket_parent>
							<!--Translational offset (in meters) of this frame's origin from the parent frame's origin, expressed in the parent frame.-->
							<translation>-0.00809 -0.40796 -0.00275</translation>
							<!--Orientation offset (in radians) of this frame in its parent frame, expressed as a frame-fixed x-y-z rotation sequence.-->
							<orientation>0 0 0</orientation>
						</PhysicalOffsetFrame>
						<PhysicalOffsetFrame name="patella_r_offset">
							<!--The geometry used to display the axes of this Frame.-->
							<FrameGeometry name="frame_geometry">
								<!--Path to a Component that satisfies the Socket 'frame' of type Frame.-->
								<socket_frame>..</socket_frame>
								<!--Scale factors in X, Y, Z directions respectively.-->
								<scale_factors>0.20000000000000001 0.20000000000000001 0.20000000000000001</scale_factors>
							</FrameGeometry>
							<!--Path to a Component that satisfies the Socket 'parent' of type C (description: The parent frame to this frame.).-->
							<socket_parent>/bodyset/patella_r</socket_parent>
							<!--Translational offset (in meters) of this frame's origin from the parent frame's origin, expressed in the parent frame.-->
							<translation>0 0 0</translation>
							<!--Orientation offset (in radians) of this frame in its parent frame, expressed as a frame-fixed x-y-z rotation sequence.-->
							<orientation>0 0 0</orientation>
						</PhysicalOffsetFrame>
					</frames>
					<CoordinateSet>
						<objects>
							<Coordinate name="knee_angle_r_beta">
								<!--Coordinate can describe rotational, translational, or coupled motion. Defaults to rotational.-->
								<motion_type>Coupled</motion_type>
								<!--The value of this coordinate before any value has been set. Rotational coordinate value is in radians and Translational in meters.-->
								<default_value>0</default_value>
								<!--The speed value of this coordinate before any value has been set. Rotational coordinate value is in rad/s and Translational in m/s.-->
								<default_speed_value>0</default_speed_value>
								<!--The minimum and maximum values that the coordinate can range between. Rotational coordinate range in radians and Translational in meters.-->
								<range>-99999.9 99999.9</range>
								<!--Flag indicating whether or not the values of the coordinates should be limited to the range, above.-->
								<clamped>false</clamped>
								<!--Flag indicating whether or not the values of the coordinates should be constrained to the current (e.g. default) value, above.-->
								<locked>false</locked>
								<!--If specified, the coordinate can be prescribed by a function of time. It can be any OpenSim Function with valid second order derivatives.-->
								<prescribed_function />
								<!--Flag indicating whether or not the values of the coordinates should be prescribed according to the function above. It is ignored if the no prescribed function is specified.-->
								<prescribed>false</prescribed>
							</Coordinate>
						</objects>
						<groups />
					</CoordinateSet>
					<!--Whether the joint transform defines parent->child or child->parent.-->
					<reverse>false</reverse>
					<!--Defines how the child body moves with respect to the parent as a function of the generalized coordinates.-->
					<SpatialTransform>
						<!--3 Axes for rotations are listed first.-->
						<TransformAxis name="rotation1">
							<!--Names of the coordinates that serve as the independent variables         of the transform function.-->
							<coordinates>knee_angle_r_beta</coordinates>
							<!--Rotation or translation axis for the transform.-->
							<axis>0 0 1</axis>
							<!--Transform function of the generalized coordinates used to        represent the amount of transformation along a specified axis.-->
							<function>
								<SimmSpline name="f11">
									<x> 0 0.174533 0.349066 0.523599 0.698132 0.872665 1.0472 1.22173 1.39626 1.5708 1.74533 1.91986 2.0944</x>
									<y> 0.00113686 -0.00629212 -0.105582 -0.253683 -0.414245 -0.579047 -0.747244 -0.91799 -1.09044 -1.26379 -1.43763 -1.61186 -1.78634</y>
								</SimmSpline>
							</function>
						</TransformAxis>
						<TransformAxis name="rotation2">
							<!--Names of the coordinates that serve as the independent variables         of the transform function.-->
							<coordinates></coordinates>
							<!--Rotation or translation axis for the transform.-->
							<axis>0 1 0</axis>
							<!--Transform function of the generalized coordinates used to        represent the amount of transformation along a specified axis.-->
							<function>
								<Constant>
									<value>0</value>
								</Constant>
							</function>
						</TransformAxis>
						<TransformAxis name="rotation3">
							<!--Names of the coordinates that serve as the independent variables         of the transform function.-->
							<coordinates></coordinates>
							<!--Rotation or translation axis for the transform.-->
							<axis>1 0 0</axis>
							<!--Transform function of the generalized coordinates used to        represent the amount of transformation along a specified axis.-->
							<function>
								<Constant>
									<value>0</value>
								</Constant>
							</function>
						</TransformAxis>
						<!--3 Axes for translations are listed next.-->
						<TransformAxis name="translation1">
							<!--Names of the coordinates that serve as the independent variables         of the transform function.-->
							<coordinates>knee_angle_r_beta</coordinates>
							<!--Rotation or translation axis for the transform.-->
							<axis>1 0 0</axis>
							<!--Transform function of the generalized coordinates used to        represent the amount of transformation along a specified axis.-->
							<function>
								<SimmSpline name="f9">
									<x> 0 0.174533 0.349066 0.523599 0.698132 0.872665 1.0472 1.22173 1.39626 1.5708 1.74533 1.91986 2.0944</x>
									<y> 0.0524 0.0488 0.0437 0.0371 0.0296 0.0216 0.0136 0.0057 -0.0019 -0.0088 -0.0148 -0.0196 -0.0227</y>
								</SimmSpline>
							</function>
						</TransformAxis>
						<TransformAxis name="translation2">
							<!--Names of the coordinates that serve as the independent variables         of the transform function.-->
							<coordinates>knee_angle_r_beta</coordinates>
							<!--Rotation or translation axis for the transform.-->
							<axis>0 1 0</axis>
							<!--Transform function of the generalized coordinates used to        represent the amount of transformation along a specified axis.-->
							<function>
								<SimmSpline name="f10">
									<x> 0 0.174533 0.349066 0.523599 0.698132 0.872665 1.0472 1.22173 1.39626 1.5708 1.74533 1.91986 2.0944</x>
									<y> -0.0108 -0.019 -0.0263 -0.0322 -0.0367 -0.0395 -0.0408 -0.0404 -0.0384 -0.0349 -0.0301 -0.0245 -0.0187</y>
								</SimmSpline>
							</function>
						</TransformAxis>
						<TransformAxis name="translation3">
							<!--Names of the coordinates that serve as the independent variables         of the transform function.-->
							<coordinates></coordinates>
							<!--Rotation or translation axis for the transform.-->
							<axis>0 0 1</axis>
							<!--Transform function of the generalized coordinates used to        represent the amount of transformation along a specified axis.-->
							<function>
								<Constant>
									<value>0.00275</value>
								</Constant>
							</function>
						</TransformAxis>
					</SpatialTransform>
				</CustomJoint>
				<PinJoint name="knee_l">
					<!--Path to a Component that satisfies the Socket 'parent_frame' of type PhysicalFrame (description: The parent frame for the joint.).-->
					<socket_parent_frame>femur_l_offset</socket_parent_frame>
					<!--Path to a Component that satisfies the Socket 'child_frame' of type PhysicalFrame (description: The child frame for the joint.).-->
					<socket_child_frame>tibia_l_offset</socket_child_frame>
					<!--List containing the generalized coordinates (q's) that parameterize this joint.-->
					<coordinates>
						<Coordinate name="knee_angle_l">
							<!--The minimum and maximum values that the coordinate can range between. Rotational coordinate range in radians and Translational in meters.-->
							<range>-2.094395102393195 0.0</range>
							<default_value>0.0</default_value>
						</Coordinate>
					</coordinates>
					<!--Physical offset frames owned by the Joint that are typically used to satisfy the owning Joint's parent and child frame connections (sockets). PhysicalOffsetFrames are often used to describe the fixed transformation from a Body's origin to another location of interest on the Body (e.g., the joint center). When the joint is deleted, so are the PhysicalOffsetFrame components in this list.-->
					<frames>
						<PhysicalOffsetFrame name="femur_l_offset">
							<!--The geometry used to display the axes of this Frame.-->
							<FrameGeometry name="frame_geometry">
								<!--Path to a Component that satisfies the Socket 'frame' of type Frame.-->
								<socket_frame>..</socket_frame>
								<!--Scale factors in X, Y, Z directions respectively.-->
								<scale_factors>0.20000000000000001 0.20000000000000001 0.20000000000000001</scale_factors>
							</FrameGeometry>
							<!--Path to a Component that satisfies the Socket 'parent' of type C (description: The parent frame to this frame.).-->
							<socket_parent>/bodyset/femur_l</socket_parent>
							<!--Translational offset (in meters) of this frame's origin from the parent frame's origin, expressed in the parent frame.-->
							<translation>-0.0 -0.40796 0.00275</translation>
							<!--Orientation offset (in radians) of this frame in its parent frame, expressed as a frame-fixed x-y-z rotation sequence.-->
							<orientation>0 0 0</orientation>
						</PhysicalOffsetFrame>
						<PhysicalOffsetFrame name="tibia_l_offset">
							<!--The geometry used to display the axes of this Frame.-->
							<FrameGeometry name="frame_geometry">
								<!--Path to a Component that satisfies the Socket 'frame' of type Frame.-->
								<socket_frame>..</socket_frame>
								<!--Scale factors in X, Y, Z directions respectively.-->
								<scale_factors>0.20000000000000001 0.20000000000000001 0.20000000000000001</scale_factors>
							</FrameGeometry>
							<!--Path to a Component that satisfies the Socket 'parent' of type C (description: The parent frame to this frame.).-->
							<socket_parent>/bodyset/tibia_l</socket_parent>
							<!--Translational offset (in meters) of this frame's origin from the parent frame's origin, expressed in the parent frame.-->
							<translation>0 0 0</translation>
							<!--Orientation offset (in radians) of this frame in its parent frame, expressed as a frame-fixed x-y-z rotation sequence.-->
							<orientation>0 0 0</orientation>
						</PhysicalOffsetFrame>
					</frames>
				</PinJoint>
				<PinJoint name="knee_r">
					<!--Path to a Component that satisfies the Socket 'parent_frame' of type PhysicalFrame (description: The parent frame for the joint.).-->
					<socket_parent_frame>femur_r_offset</socket_parent_frame>
					<!--Path to a Component that satisfies the Socket 'child_frame' of type PhysicalFrame (description: The child frame for the joint.).-->
					<socket_child_frame>tibia_r_offset</socket_child_frame>
					<!--List containing the generalized coordinates (q's) that parameterize this joint.-->
					<coordinates>
						<Coordinate name="knee_angle_r">
							<!--The minimum and maximum values that the coordinate can range between. Rotational coordinate range in radians and Translational in meters.-->
							<range>-2.094395102393195 0.0</range>
							<default_value>0.0</default_value>
						</Coordinate>
					</coordinates>
					<!--Physical offset frames owned by the Joint that are typically used to satisfy the owning Joint's parent and child frame connections (sockets). PhysicalOffsetFrames are often used to describe the fixed transformation from a Body's origin to another location of interest on the Body (e.g., the joint center). When the joint is deleted, so are the PhysicalOffsetFrame components in this list.-->
					<frames>
						<PhysicalOffsetFrame name="femur_r_offset">
							<!--The geometry used to display the axes of this Frame.-->
							<FrameGeometry name="frame_geometry">
								<!--Path to a Component that satisfies the Socket 'frame' of type Frame.-->
								<socket_frame>..</socket_frame>
								<!--Scale factors in X, Y, Z directions respectively.-->
								<scale_factors>0.20000000000000001 0.20000000000000001 0.20000000000000001</scale_factors>
							</FrameGeometry>
							<!--Path to a Component that satisfies the Socket 'parent' of type C (description: The parent frame to this frame.).-->
							<socket_parent>/bodyset/femur_r</socket_parent>
							<!--Translational offset (in meters) of this frame's origin from the parent frame's origin, expressed in the parent frame.-->
							<translation>-0.0 -0.40796 -0.00275</translation>
							<!--Orientation offset (in radians) of this frame in its parent frame, expressed as a frame-fixed x-y-z rotation sequence.-->
							<orientation>0 0 0</orientation>
						</PhysicalOffsetFrame>
						<PhysicalOffsetFrame name="tibia_r_offset">
							<!--The geometry used to display the axes of this Frame.-->
							<FrameGeometry name="frame_geometry">
								<!--Path to a Component that satisfies the Socket 'frame' of type Frame.-->
								<socket_frame>..</socket_frame>
								<!--Scale factors in X, Y, Z directions respectively.-->
								<scale_factors>0.20000000000000001 0.20000000000000001 0.20000000000000001</scale_factors>
							</FrameGeometry>
							<!--Path to a Component that satisfies the Socket 'parent' of type C (description: The parent frame to this frame.).-->
							<socket_parent>/bodyset/tibia_r</socket_parent>
							<!--Translational offset (in meters) of this frame's origin from the parent frame's origin, expressed in the parent frame.-->
							<translation>0 0 0</translation>
							<!--Orientation offset (in radians) of this frame in its parent frame, expressed as a frame-fixed x-y-z rotation sequence.-->
							<orientation>0 0 0</orientation>
						</PhysicalOffsetFrame>
					</frames>
				</PinJoint>
				<PinJoint name="ankle_l">
					<!--Path to a Component that satisfies the Socket 'parent_frame' of type PhysicalFrame (description: The parent frame for the joint.).-->
					<socket_parent_frame>tibia_l_offset</socket_parent_frame>
					<!--Path to a Component that satisfies the Socket 'child_frame' of type PhysicalFrame (description: The child frame for the joint.).-->
					<socket_child_frame>talus_l_offset</socket_child_frame>
					<!--List containing the generalized coordinates (q's) that parameterize this joint.-->
					<coordinates>
						<Coordinate name="ankle_angle_l">
							<!--The minimum and maximum values that the coordinate can range between. Rotational coordinate range in radians and Translational in meters.-->
							<range>-0.698131700797732 0.523598775598299</range>
						</Coordinate>
					</coordinates>
					<!--Physical offset frames owned by the Joint that are typically used to satisfy the owning Joint's parent and child frame connections (sockets). PhysicalOffsetFrames are often used to describe the fixed transformation from a Body's origin to another location of interest on the Body (e.g., the joint center). When the joint is deleted, so are the PhysicalOffsetFrame components in this list.-->
					<frames>
						<PhysicalOffsetFrame name="tibia_l_offset">
							<!--The geometry used to display the axes of this Frame.-->
							<FrameGeometry name="frame_geometry">
								<!--Path to a Component that satisfies the Socket 'frame' of type Frame.-->
								<socket_frame>..</socket_frame>
								<!--Scale factors in X, Y, Z directions respectively.-->
								<scale_factors>0.20000000000000001 0.20000000000000001 0.20000000000000001</scale_factors>
							</FrameGeometry>
							<!--Path to a Component that satisfies the Socket 'parent' of type C (description: The parent frame to this frame.).-->
							<socket_parent>/bodyset/tibia_l</socket_parent>
							<!--Translational offset (in meters) of this frame's origin from the parent frame's origin, expressed in the parent frame.-->
							<translation>-0.01 -0.4 0</translation>
							<!--Orientation offset (in radians) of this frame in its parent frame, expressed as a frame-fixed x-y-z rotation sequence.-->
							<orientation>-0.17589522912764 0.10520801930018 0.0186621863143491</orientation>
						</PhysicalOffsetFrame>
						<PhysicalOffsetFrame name="talus_l_offset">
							<!--The geometry used to display the axes of this Frame.-->
							<FrameGeometry name="frame_geometry">
								<!--Path to a Component that satisfies the Socket 'frame' of type Frame.-->
								<socket_frame>..</socket_frame>
								<!--Scale factors in X, Y, Z directions respectively.-->
								<scale_factors>0.20000000000000001 0.20000000000000001 0.20000000000000001</scale_factors>
							</FrameGeometry>
							<!--Path to a Component that satisfies the Socket 'parent' of type C (description: The parent frame to this frame.).-->
							<socket_parent>/bodyset/talus_l</socket_parent>
							<!--Translational offset (in meters) of this frame's origin from the parent frame's origin, expressed in the parent frame.-->
							<translation>0 0 0</translation>
							<!--Orientation offset (in radians) of this frame in its parent frame, expressed as a frame-fixed x-y-z rotation sequence.-->
							<orientation>-0.17589522912764 0.10520801930018 0.0186621863143491</orientation>
						</PhysicalOffsetFrame>
					</frames>
				</PinJoint>
				<PinJoint name="ankle_r">
					<!--Path to a Component that satisfies the Socket 'parent_frame' of type PhysicalFrame (description: The parent frame for the joint.).-->
					<socket_parent_frame>tibia_r_offset</socket_parent_frame>
					<!--Path to a Component that satisfies the Socket 'child_frame' of type PhysicalFrame (description: The child frame for the joint.).-->
					<socket_child_frame>talus_r_offset</socket_child_frame>
					<!--List containing the generalized coordinates (q's) that parameterize this joint.-->
					<coordinates>
						<Coordinate name="ankle_angle_r">
							<!--The minimum and maximum values that the coordinate can range between. Rotational coordinate range in radians and Translational in meters.-->
							<range>-0.698131700797732 0.523598775598299</range>
						</Coordinate>
					</coordinates>
					<!--Physical offset frames owned by the Joint that are typically used to satisfy the owning Joint's parent and child frame connections (sockets). PhysicalOffsetFrames are often used to describe the fixed transformation from a Body's origin to another location of interest on the Body (e.g., the joint center). When the joint is deleted, so are the PhysicalOffsetFrame components in this list.-->
					<frames>
						<PhysicalOffsetFrame name="tibia_r_offset">
							<!--The geometry used to display the axes of this Frame.-->
							<FrameGeometry name="frame_geometry">
								<!--Path to a Component that satisfies the Socket 'frame' of type Frame.-->
								<socket_frame>..</socket_frame>
								<!--Scale factors in X, Y, Z directions respectively.-->
								<scale_factors>0.20000000000000001 0.20000000000000001 0.20000000000000001</scale_factors>
							</FrameGeometry>
							<!--Path to a Component that satisfies the Socket 'parent' of type C (description: The parent frame to this frame.).-->
							<socket_parent>/bodyset/tibia_r</socket_parent>
							<!--Translational offset (in meters) of this frame's origin from the parent frame's origin, expressed in the parent frame.-->
							<translation>-0.01 -0.4 0</translation>
							<!--Orientation offset (in radians) of this frame in its parent frame, expressed as a frame-fixed x-y-z rotation sequence.-->
							<orientation>0.17589522912764 -0.10520801930018 0.0186621863143491</orientation>
						</PhysicalOffsetFrame>
						<PhysicalOffsetFrame name="talus_r_offset">
							<!--The geometry used to display the axes of this Frame.-->
							<FrameGeometry name="frame_geometry">
								<!--Path to a Component that satisfies the Socket 'frame' of type Frame.-->
								<socket_frame>..</socket_frame>
								<!--Scale factors in X, Y, Z directions respectively.-->
								<scale_factors>0.20000000000000001 0.20000000000000001 0.20000000000000001</scale_factors>
							</FrameGeometry>
							<!--Path to a Component that satisfies the Socket 'parent' of type C (description: The parent frame to this frame.).-->
							<socket_parent>/bodyset/talus_r</socket_parent>
							<!--Translational offset (in meters) of this frame's origin from the parent frame's origin, expressed in the parent frame.-->
							<translation>0 0 0</translation>
							<!--Orientation offset (in radians) of this frame in its parent frame, expressed as a frame-fixed x-y-z rotation sequence.-->
							<orientation>0.17589522912764 -0.10520801930018 0.0186621863143491</orientation>
						</PhysicalOffsetFrame>
					</frames>
				</PinJoint>
				<PinJoint name="subtalar_l">
					<!--Path to a Component that satisfies the Socket 'parent_frame' of type PhysicalFrame (description: The parent frame for the joint.).-->
					<socket_parent_frame>talus_l_offset</socket_parent_frame>
					<!--Path to a Component that satisfies the Socket 'child_frame' of type PhysicalFrame (description: The child frame for the joint.).-->
					<socket_child_frame>calcn_l_offset</socket_child_frame>
					<!--Physical offset frames owned by the Joint that are typically used to satisfy the owning Joint's parent and child frame connections (sockets). PhysicalOffsetFrames are often used to describe the fixed transformation from a Body's origin to another location of interest on the Body (e.g., the joint center). When the joint is deleted, so are the PhysicalOffsetFrame components in this list.-->
					<coordinates>
						<Coordinate name="subtalar_angle_l">
							<!--The minimum and maximum values that the coordinate can range between. Rotational coordinate range in radians and Translational in meters.-->
							<range>-0.34906585 0.34906585</range>
						</Coordinate>
					</coordinates>
					<frames>
						<PhysicalOffsetFrame name="talus_l_offset">
							<!--The geometry used to display the axes of this Frame.-->
							<FrameGeometry name="frame_geometry">
								<!--Path to a Component that satisfies the Socket 'frame' of type Frame.-->
								<socket_frame>..</socket_frame>
								<!--Scale factors in X, Y, Z directions respectively.-->
								<scale_factors>0.20000000000000001 0.20000000000000001 0.20000000000000001</scale_factors>
							</FrameGeometry>
							<!--Path to a Component that satisfies the Socket 'parent' of type C (description: The parent frame to this frame.).-->
							<socket_parent>/bodyset/talus_l</socket_parent>
							<!--Translational offset (in meters) of this frame's origin from the parent frame's origin, expressed in the parent frame.-->
							<translation>-0.04877 -0.04195 -0.00792</translation>
							<!--Orientation offset (in radians) of this frame in its parent frame, expressed as a frame-fixed x-y-z rotation sequence.-->
							<orientation>1.76819124429091 -0.906223037055776 1.81960249671312</orientation>
						</PhysicalOffsetFrame>
						<PhysicalOffsetFrame name="calcn_l_offset">
							<!--The geometry used to display the axes of this Frame.-->
							<FrameGeometry name="frame_geometry">
								<!--Path to a Component that satisfies the Socket 'frame' of type Frame.-->
								<socket_frame>..</socket_frame>
								<!--Scale factors in X, Y, Z directions respectively.-->
								<scale_factors>0.20000000000000001 0.20000000000000001 0.20000000000000001</scale_factors>
							</FrameGeometry>
							<!--Path to a Component that satisfies the Socket 'parent' of type C (description: The parent frame to this frame.).-->
							<socket_parent>/bodyset/calcn_l</socket_parent>
							<!--Translational offset (in meters) of this frame's origin from the parent frame's origin, expressed in the parent frame.-->
							<translation>0 0 0</translation>
							<!--Orientation offset (in radians) of this frame in its parent frame, expressed as a frame-fixed x-y-z rotation sequence.-->
							<orientation>1.76819124429091 -0.906223037055776 1.81960249671312</orientation>
						</PhysicalOffsetFrame>
					</frames>
				</PinJoint>
				<PinJoint name="subtalar_r">
					<!--Path to a Component that satisfies the Socket 'parent_frame' of type PhysicalFrame (description: The parent frame for the joint.).-->
					<socket_parent_frame>talus_r_offset</socket_parent_frame>
					<!--Path to a Component that satisfies the Socket 'child_frame' of type PhysicalFrame (description: The child frame for the joint.).-->
					<socket_child_frame>calcn_r_offset</socket_child_frame>
					<!--Physical offset frames owned by the Joint that are typically used to satisfy the owning Joint's parent and child frame connections (sockets). PhysicalOffsetFrames are often used to describe the fixed transformation from a Body's origin to another location of interest on the Body (e.g., the joint center). When the joint is deleted, so are the PhysicalOffsetFrame components in this list.-->
					<coordinates>
						<Coordinate name="subtalar_angle_r">
							<!--The minimum and maximum values that the coordinate can range between. Rotational coordinate range in radians and Translational in meters.-->
							<range>-0.34906585 0.34906585</range>
						</Coordinate>
					</coordinates>
					<frames>
						<PhysicalOffsetFrame name="talus_r_offset">
							<!--The geometry used to display the axes of this Frame.-->
							<FrameGeometry name="frame_geometry">
								<!--Path to a Component that satisfies the Socket 'frame' of type Frame.-->
								<socket_frame>..</socket_frame>
								<!--Scale factors in X, Y, Z directions respectively.-->
								<scale_factors>0.20000000000000001 0.20000000000000001 0.20000000000000001</scale_factors>
							</FrameGeometry>
							<!--Path to a Component that satisfies the Socket 'parent' of type C (description: The parent frame to this frame.).-->
							<socket_parent>/bodyset/talus_r</socket_parent>
							<!--Translational offset (in meters) of this frame's origin from the parent frame's origin, expressed in the parent frame.-->
							<translation>-0.04877 -0.04195 0.00792</translation>
							<!--Orientation offset (in radians) of this frame in its parent frame, expressed as a frame-fixed x-y-z rotation sequence.-->
							<orientation>-1.76819124429091 0.906223037055776 1.81960249671312</orientation>
						</PhysicalOffsetFrame>
						<PhysicalOffsetFrame name="calcn_r_offset">
							<!--The geometry used to display the axes of this Frame.-->
							<FrameGeometry name="frame_geometry">
								<!--Path to a Component that satisfies the Socket 'frame' of type Frame.-->
								<socket_frame>..</socket_frame>
								<!--Scale factors in X, Y, Z directions respectively.-->
								<scale_factors>0.20000000000000001 0.20000000000000001 0.20000000000000001</scale_factors>
							</FrameGeometry>
							<!--Path to a Component that satisfies the Socket 'parent' of type C (description: The parent frame to this frame.).-->
							<socket_parent>/bodyset/calcn_r</socket_parent>
							<!--Translational offset (in meters) of this frame's origin from the parent frame's origin, expressed in the parent frame.-->
							<translation>0 0 0</translation>
							<!--Orientation offset (in radians) of this frame in its parent frame, expressed as a frame-fixed x-y-z rotation sequence.-->
							<orientation>-1.76819124429091 0.906223037055776 1.81960249671312</orientation>
						</PhysicalOffsetFrame>
					</frames>
				</PinJoint>
				<PinJoint name="mtp_l">
					<!--Path to a Component that satisfies the Socket 'parent_frame' of type PhysicalFrame (description: The parent frame for the joint.).-->
					<socket_parent_frame>calcn_l_offset</socket_parent_frame>
					<!--Path to a Component that satisfies the Socket 'child_frame' of type PhysicalFrame (description: The child frame for the joint.).-->
					<socket_child_frame>toes_l_offset</socket_child_frame>
					<!--List containing the generalized coordinates (q's) that parameterize this joint.-->
					<coordinates>
						<Coordinate name="mtp_angle_l">
							<!--The minimum and maximum values that the coordinate can range between. Rotational coordinate range in radians and Translational in meters.-->
							<range>-1.0472 1.0472</range>
						</Coordinate>
					</coordinates>
					<!--Physical offset frames owned by the Joint that are typically used to satisfy the owning Joint's parent and child frame connections (sockets). PhysicalOffsetFrames are often used to describe the fixed transformation from a Body's origin to another location of interest on the Body (e.g., the joint center). When the joint is deleted, so are the PhysicalOffsetFrame components in this list.-->
					<frames>
						<PhysicalOffsetFrame name="calcn_l_offset">
							<!--The geometry used to display the axes of this Frame.-->
							<FrameGeometry name="frame_geometry">
								<!--Path to a Component that satisfies the Socket 'frame' of type Frame.-->
								<socket_frame>..</socket_frame>
								<!--Scale factors in X, Y, Z directions respectively.-->
								<scale_factors>0.20000000000000001 0.20000000000000001 0.20000000000000001</scale_factors>
							</FrameGeometry>
							<!--Path to a Component that satisfies the Socket 'parent' of type C (description: The parent frame to this frame.).-->
							<socket_parent>/bodyset/calcn_l</socket_parent>
							<!--Translational offset (in meters) of this frame's origin from the parent frame's origin, expressed in the parent frame.-->
							<translation>0.1788 -0.002 -0.00108</translation>
							<!--Orientation offset (in radians) of this frame in its parent frame, expressed as a frame-fixed x-y-z rotation sequence.-->
							<orientation>0 0.619900514052744 0</orientation>
						</PhysicalOffsetFrame>
						<PhysicalOffsetFrame name="toes_l_offset">
							<!--The geometry used to display the axes of this Frame.-->
							<FrameGeometry name="frame_geometry">
								<!--Path to a Component that satisfies the Socket 'frame' of type Frame.-->
								<socket_frame>..</socket_frame>
								<!--Scale factors in X, Y, Z directions respectively.-->
								<scale_factors>0.20000000000000001 0.20000000000000001 0.20000000000000001</scale_factors>
							</FrameGeometry>
							<!--Path to a Component that satisfies the Socket 'parent' of type C (description: The parent frame to this frame.).-->
							<socket_parent>/bodyset/toes_l</socket_parent>
							<!--Translational offset (in meters) of this frame's origin from the parent frame's origin, expressed in the parent frame.-->
							<translation>0 0 0</translation>
							<!--Orientation offset (in radians) of this frame in its parent frame, expressed as a frame-fixed x-y-z rotation sequence.-->
							<orientation>0 0.619900514052744 0</orientation>
						</PhysicalOffsetFrame>
					</frames>
				</PinJoint>
				<PinJoint name="mtp_r">
					<!--Path to a Component that satisfies the Socket 'parent_frame' of type PhysicalFrame (description: The parent frame for the joint.).-->
					<socket_parent_frame>calcn_r_offset</socket_parent_frame>
					<!--Path to a Component that satisfies the Socket 'child_frame' of type PhysicalFrame (description: The child frame for the joint.).-->
					<socket_child_frame>toes_r_offset</socket_child_frame>
					<!--List containing the generalized coordinates (q's) that parameterize this joint.-->
					<coordinates>
						<Coordinate name="mtp_angle_r">
							<!--The minimum and maximum values that the coordinate can range between. Rotational coordinate range in radians and Translational in meters.-->
							<range>-1.0472 1.0472</range>
						</Coordinate>
					</coordinates>
					<!--Physical offset frames owned by the Joint that are typically used to satisfy the owning Joint's parent and child frame connections (sockets). PhysicalOffsetFrames are often used to describe the fixed transformation from a Body's origin to another location of interest on the Body (e.g., the joint center). When the joint is deleted, so are the PhysicalOffsetFrame components in this list.-->
					<frames>
						<PhysicalOffsetFrame name="calcn_r_offset">
							<!--The geometry used to display the axes of this Frame.-->
							<FrameGeometry name="frame_geometry">
								<!--Path to a Component that satisfies the Socket 'frame' of type Frame.-->
								<socket_frame>..</socket_frame>
								<!--Scale factors in X, Y, Z directions respectively.-->
								<scale_factors>0.20000000000000001 0.20000000000000001 0.20000000000000001</scale_factors>
							</FrameGeometry>
							<!--Path to a Component that satisfies the Socket 'parent' of type C (description: The parent frame to this frame.).-->
							<socket_parent>/bodyset/calcn_r</socket_parent>
							<!--Translational offset (in meters) of this frame's origin from the parent frame's origin, expressed in the parent frame.-->
							<translation>0.1788 -0.002 0.00108</translation>
							<!--Orientation offset (in radians) of this frame in its parent frame, expressed as a frame-fixed x-y-z rotation sequence.-->
							<orientation>0 -0.619900514052744 0</orientation>
						</PhysicalOffsetFrame>
						<PhysicalOffsetFrame name="toes_r_offset">
							<!--The geometry used to display the axes of this Frame.-->
							<FrameGeometry name="frame_geometry">
								<!--Path to a Component that satisfies the Socket 'frame' of type Frame.-->
								<socket_frame>..</socket_frame>
								<!--Scale factors in X, Y, Z directions respectively.-->
								<scale_factors>0.20000000000000001 0.20000000000000001 0.20000000000000001</scale_factors>
							</FrameGeometry>
							<!--Path to a Component that satisfies the Socket 'parent' of type C (description: The parent frame to this frame.).-->
							<socket_parent>/bodyset/toes_r</socket_parent>
							<!--Translational offset (in meters) of this frame's origin from the parent frame's origin, expressed in the parent frame.-->
							<translation>0 0 0</translation>
							<!--Orientation offset (in radians) of this frame in its parent frame, expressed as a frame-fixed x-y-z rotation sequence.-->
							<orientation>0 -0.619900514052744 0</orientation>
						</PhysicalOffsetFrame>
					</frames>
				</PinJoint>
				<CustomJoint name="lumbar">
					<!--Path to a Component that satisfies the Socket 'parent_frame' of type PhysicalFrame (description: The parent frame for the joint.).-->
					<socket_parent_frame>pelvis_offset</socket_parent_frame>
					<!--Path to a Component that satisfies the Socket 'child_frame' of type PhysicalFrame (description: The child frame for the joint.).-->
					<socket_child_frame>torso_offset</socket_child_frame>
					<!--List containing the generalized coordinates (q's) that parameterize this joint.-->
					<coordinates>
						<Coordinate name="lumbar_ext">
							<!--The minimum and maximum values that the coordinate can range between. Rotational coordinate range in radians and Translational in meters.-->
							<range>-1.570796326794897 1.570796326794897</range>
							<motion_type>rotational</motion_type>
						</Coordinate>
						<Coordinate name="lumbar_bend">
							<!--The minimum and maximum values that the coordinate can range between. Rotational coordinate range in radians and Translational in meters.-->
							<range>-1.570796326794897 1.570796326794897</range>
							<motion_type>rotational</motion_type>
						</Coordinate>
						<Coordinate name="lumbar_rota">
							<!--The minimum and maximum values that the coordinate can range between. Rotational coordinate range in radians and Translational in meters.-->
							<range>-1.570796326794897 1.570796326794897</range>
							<motion_type>rotational</motion_type>
						</Coordinate>
					</coordinates>
					<SpatialTransform>
						<!--3 Axes for rotations are listed first.-->
						<TransformAxis name="rotation1">
							<!--Names of the coordinates that serve as the independent variables         of the transform function.-->
							<coordinates>lumbar_ext</coordinates>
							<!--Rotation or translation axis for the transform.-->
							<axis>0 0 1</axis>
							<!--Transform function of the generalized coordinates used to        represent the amount of transformation along a specified axis.-->
							<function>
								<LinearFunction>
									<coefficients> 1 0</coefficients>
								</LinearFunction>
							</function>
						</TransformAxis>
						<TransformAxis name="rotation2">
							<!--Names of the coordinates that serve as the independent variables         of the transform function.-->
							<coordinates>lumbar_bend</coordinates>
							<!--Rotation or translation axis for the transform.-->
							<axis>1 0 0</axis>
							<!--Transform function of the generalized coordinates used to        represent the amount of transformation along a specified axis.-->
							<function>
								<LinearFunction>
									<coefficients> 1 0</coefficients>
								</LinearFunction>
							</function>
						</TransformAxis>
						<TransformAxis name="rotation3">
							<!--Names of the coordinates that serve as the independent variables         of the transform function.-->
							<coordinates>lumbar_rota</coordinates>
							<!--Rotation or translation axis for the transform.-->
							<axis>0 1 0</axis>
							<!--Transform function of the generalized coordinates used to        represent the amount of transformation along a specified axis.-->
							<function>
								<LinearFunction>
									<coefficients> 1 0</coefficients>
								</LinearFunction>
							</function>
						</TransformAxis>
						<!--3 Axes for translations are listed next.-->
						<TransformAxis name="translation1">
							<!--Names of the coordinates that serve as the independent variables         of the transform function.-->
							<coordinates></coordinates>
							<!--Rotation or translation axis for the transform.-->
							<axis>1 0 0</axis>
							<!--Transform function of the generalized coordinates used to        represent the amount of transformation along a specified axis.-->
							<function>
								<Constant>
									<value>0</value>
								</Constant>
							</function>
						</TransformAxis>
						<TransformAxis name="translation2">
							<!--Names of the coordinates that serve as the independent variables         of the transform function.-->
							<coordinates></coordinates>
							<!--Rotation or translation axis for the transform.-->
							<axis>0 1 0</axis>
							<!--Transform function of the generalized coordinates used to        represent the amount of transformation along a specified axis.-->
							<function>
								<Constant>
									<value>0</value>
								</Constant>
							</function>
						</TransformAxis>
						<TransformAxis name="translation3">
							<!--Names of the coordinates that serve as the independent variables         of the transform function.-->
							<coordinates></coordinates>
							<!--Rotation or translation axis for the transform.-->
							<axis>0 0 1</axis>
							<!--Transform function of the generalized coordinates used to        represent the amount of transformation along a specified axis.-->
							<function>
								<Constant>
									<value>0</value>
								</Constant>
							</function>
						</TransformAxis>
					</SpatialTransform>
					<!--Physical offset frames owned by the Joint that are typically used to satisfy the owning Joint's parent and child frame connections (sockets). PhysicalOffsetFrames are often used to describe the fixed transformation from a Body's origin to another location of interest on the Body (e.g., the joint center). When the joint is deleted, so are the PhysicalOffsetFrame components in this list.-->
					<frames>
						<PhysicalOffsetFrame name="pelvis_offset">
							<!--The geometry used to display the axes of this Frame.-->
							<FrameGeometry name="frame_geometry">
								<!--Path to a Component that satisfies the Socket 'frame' of type Frame.-->
								<socket_frame>..</socket_frame>
								<!--Scale factors in X, Y, Z directions respectively.-->
								<scale_factors>0.20000000000000001 0.20000000000000001 0.20000000000000001</scale_factors>
							</FrameGeometry>
							<!--Path to a Component that satisfies the Socket 'parent' of type C (description: The parent frame to this frame.).-->
							<socket_parent>/bodyset/pelvis</socket_parent>
							<!--Translational offset (in meters) of this frame's origin from the parent frame's origin, expressed in the parent frame.-->
							<translation>-0.1007 0.0815 0</translation>
							<!--Orientation offset (in radians) of this frame in its parent frame, expressed as a frame-fixed x-y-z rotation sequence.-->
							<orientation>0 0 0</orientation>
						</PhysicalOffsetFrame>
						<PhysicalOffsetFrame name="torso_offset">
							<!--The geometry used to display the axes of this Frame.-->
							<FrameGeometry name="frame_geometry">
								<!--Path to a Component that satisfies the Socket 'frame' of type Frame.-->
								<socket_frame>..</socket_frame>
								<!--Scale factors in X, Y, Z directions respectively.-->
								<scale_factors>0.20000000000000001 0.20000000000000001 0.20000000000000001</scale_factors>
							</FrameGeometry>
							<!--Path to a Component that satisfies the Socket 'parent' of type C (description: The parent frame to this frame.).-->
							<socket_parent>/bodyset/torso</socket_parent>
							<!--Translational offset (in meters) of this frame's origin from the parent frame's origin, expressed in the parent frame.-->
							<translation>0 0 0</translation>
							<!--Orientation offset (in radians) of this frame in its parent frame, expressed as a frame-fixed x-y-z rotation sequence.-->
							<orientation>0 0 0</orientation>
						</PhysicalOffsetFrame>
					</frames>
				</CustomJoint>
				<CustomJoint name="shoulder_r">
					<!--Path to a Component that satisfies the Socket 'parent_frame' of type PhysicalFrame (description: The parent frame for the joint.).-->
					<socket_parent_frame>torso_offset</socket_parent_frame>
					<!--Path to a Component that satisfies the Socket 'child_frame' of type PhysicalFrame (description: The child frame for the joint.).-->
					<socket_child_frame>humerus_r_offset</socket_child_frame>
					<coordinates>
						<Coordinate name="shoulder_flexion_r">
							<!--Coordinate can describe rotational, translational, or coupled motion. Defaults to rotational.-->
							<motion_type>rotational</motion_type>
							<!--The minimum and maximum values that the coordinate can range between. Rotational coordinate range in radians and Translational in meters.-->
							<range>-1.0472 3.1416</range>
						</Coordinate>
						<Coordinate name="shoulder_adduction_r">
							<!--Coordinate can describe rotational, translational, or coupled motion. Defaults to rotational.-->
							<motion_type>rotational</motion_type>
							<!--The minimum and maximum values that the coordinate can range between. Rotational coordinate range in radians and Translational in meters.-->
							<range>-0.5236 0.1745</range>
						</Coordinate>
						<Coordinate name="shoulder_rotation_r">
							<!--Coordinate can describe rotational, translational, or coupled motion. Defaults to rotational.-->
							<motion_type>rotational</motion_type>
							<!--The minimum and maximum values that the coordinate can range between. Rotational coordinate range in radians and Translational in meters.-->
							<range>-0.5236 0.5236</range>
						</Coordinate>
					</coordinates>
					<SpatialTransform>
						<!--3 Axes for rotations are listed first.-->
						<TransformAxis name="rotation1">
							<!--Names of the coordinates that serve as the independent variables         of the transform function.-->
							<coordinates>shoulder_flexion_r</coordinates>
							<!--Rotation or translation axis for the transform.-->
							<axis>0 0 1</axis>
							<!--Transform function of the generalized coordinates used to        represent the amount of transformation along a specified axis.-->
							<function>
								<LinearFunction>
									<coefficients> 1 0</coefficients>
								</LinearFunction>
							</function>
						</TransformAxis>
						<TransformAxis name="rotation2">
							<!--Names of the coordinates that serve as the independent variables         of the transform function.-->
							<coordinates>shoulder_adduction_r</coordinates>
							<!--Rotation or translation axis for the transform.-->
							<axis>1 0 0</axis>
							<!--Transform function of the generalized coordinates used to        represent the amount of transformation along a specified axis.-->
							<function>
								<LinearFunction>
									<coefficients> 1 0</coefficients>
								</LinearFunction>
							</function>
						</TransformAxis>
						<TransformAxis name="rotation3">
							<!--Names of the coordinates that serve as the independent variables         of the transform function.-->
							<coordinates>shoulder_rotation_r</coordinates>
							<!--Rotation or translation axis for the transform.-->
							<axis>0 1 0</axis>
							<!--Transform function of the generalized coordinates used to        represent the amount of transformation along a specified axis.-->
							<function>
								<LinearFunction>
									<coefficients> 1 0</coefficients>
								</LinearFunction>
							</function>
						</TransformAxis>
						<!--3 Axes for translations are listed next.-->
						<TransformAxis name="translation1">
							<!--Names of the coordinates that serve as the independent variables         of the transform function.-->
							<coordinates></coordinates>
							<!--Rotation or translation axis for the transform.-->
							<axis>1 0 0</axis>
							<!--Transform function of the generalized coordinates used to        represent the amount of transformation along a specified axis.-->
							<function>
								<Constant>
									<value>0</value>
								</Constant>
							</function>
						</TransformAxis>
						<TransformAxis name="translation2">
							<!--Names of the coordinates that serve as the independent variables         of the transform function.-->
							<coordinates></coordinates>
							<!--Rotation or translation axis for the transform.-->
							<axis>0 1 0</axis>
							<!--Transform function of the generalized coordinates used to        represent the amount of transformation along a specified axis.-->
							<function>
								<Constant>
									<value>0</value>
								</Constant>
							</function>
						</TransformAxis>
						<TransformAxis name="translation3">
							<!--Names of the coordinates that serve as the independent variables         of the transform function.-->
							<coordinates></coordinates>
							<!--Rotation or translation axis for the transform.-->
							<axis>0 0 1</axis>
							<!--Transform function of the generalized coordinates used to        represent the amount of transformation along a specified axis.-->
							<function>
								<Constant>
									<value>0</value>
								</Constant>
							</function>
						</TransformAxis>
					</SpatialTransform>
					<!--Physical offset frames owned by the Joint that are typically used to satisfy the owning Joint's parent and child frame connections (sockets). PhysicalOffsetFrames are often used to describe the fixed transformation from a Body's origin to another location of interest on the Body (e.g., the joint center). When the joint is deleted, so are the PhysicalOffsetFrame components in this list.-->
					<frames>
						<PhysicalOffsetFrame name="torso_offset">
							<!--The geometry used to display the axes of this Frame.-->
							<FrameGeometry name="frame_geometry">
								<!--Path to a Component that satisfies the Socket 'frame' of type Frame.-->
								<socket_frame>..</socket_frame>
								<!--Scale factors in X, Y, Z directions respectively.-->
								<scale_factors>0.20000000000000001 0.20000000000000001 0.20000000000000001</scale_factors>
							</FrameGeometry>
							<!--Path to a Component that satisfies the Socket 'parent' of type C (description: The parent frame to this frame.).-->
							<socket_parent>/bodyset/torso</socket_parent>
							<!--Translational offset (in meters) of this frame's origin from the parent frame's origin, expressed in the parent frame.-->
							<translation>0.003155 0.3715 0.17</translation>
							<!--Orientation offset (in radians) of this frame in its parent frame, expressed as a frame-fixed x-y-z rotation sequence.-->
							<orientation>0 0 0</orientation>
						</PhysicalOffsetFrame>
						<PhysicalOffsetFrame name="humerus_r_offset">
							<!--The geometry used to display the axes of this Frame.-->
							<FrameGeometry name="frame_geometry">
								<!--Path to a Component that satisfies the Socket 'frame' of type Frame.-->
								<socket_frame>..</socket_frame>
								<!--Scale factors in X, Y, Z directions respectively.-->
								<scale_factors>0.20000000000000001 0.20000000000000001 0.20000000000000001</scale_factors>
							</FrameGeometry>
							<!--Path to a Component that satisfies the Socket 'parent' of type C (description: The parent frame to this frame.).-->
							<socket_parent>/bodyset/humerus_r</socket_parent>
							<!--Translational offset (in meters) of this frame's origin from the parent frame's origin, expressed in the parent frame.-->
							<translation>0 0 0</translation>
							<!--Orientation offset (in radians) of this frame in its parent frame, expressed as a frame-fixed x-y-z rotation sequence.-->
							<orientation>0 0 0</orientation>
						</PhysicalOffsetFrame>
					</frames>
				</CustomJoint>
				<PinJoint name="elbow_r">
					<!--Path to a Component that satisfies the Socket 'parent_frame' of type PhysicalFrame (description: The parent frame for the joint.).-->
					<socket_parent_frame>humerus_r_offset</socket_parent_frame>
					<!--Path to a Component that satisfies the Socket 'child_frame' of type PhysicalFrame (description: The child frame for the joint.).-->
					<socket_child_frame>ulna_r_offset</socket_child_frame>
					<coordinates>
						<Coordinate name="elbow_flexion_r">
							<!--The minimum and maximum values that the coordinate can range between. Rotational coordinate range in radians and Translational in meters.-->
							<range>0 2.6180</range>
						</Coordinate>
					</coordinates>
					<!--Physical offset frames owned by the Joint that are typically used to satisfy the owning Joint's parent and child frame connections (sockets). PhysicalOffsetFrames are often used to describe the fixed transformation from a Body's origin to another location of interest on the Body (e.g., the joint center). When the joint is deleted, so are the PhysicalOffsetFrame components in this list.-->
					<frames>
						<PhysicalOffsetFrame name="humerus_r_offset">
							<!--The geometry used to display the axes of this Frame.-->
							<FrameGeometry name="frame_geometry">
								<!--Path to a Component that satisfies the Socket 'frame' of type Frame.-->
								<socket_frame>..</socket_frame>
								<!--Scale factors in X, Y, Z directions respectively.-->
								<scale_factors>0.20000000000000001 0.20000000000000001 0.20000000000000001</scale_factors>
							</FrameGeometry>
							<!--Path to a Component that satisfies the Socket 'parent' of type C (description: The parent frame to this frame.).-->
							<socket_parent>/bodyset/humerus_r</socket_parent>
							<!--Translational offset (in meters) of this frame's origin from the parent frame's origin, expressed in the parent frame.-->
							<translation>0.013144 -0.286273 -0.009595</translation>
							<!--Orientation offset (in radians) of this frame in its parent frame, expressed as a frame-fixed x-y-z rotation sequence.-->
							<orientation>-0.0228627092170849 0.22801768148951 0.00516890052104986</orientation>
						</PhysicalOffsetFrame>
						<PhysicalOffsetFrame name="ulna_r_offset">
							<!--The geometry used to display the axes of this Frame.-->
							<FrameGeometry name="frame_geometry">
								<!--Path to a Component that satisfies the Socket 'frame' of type Frame.-->
								<socket_frame>..</socket_frame>
								<!--Scale factors in X, Y, Z directions respectively.-->
								<scale_factors>0.20000000000000001 0.20000000000000001 0.20000000000000001</scale_factors>
							</FrameGeometry>
							<!--Path to a Component that satisfies the Socket 'parent' of type C (description: The parent frame to this frame.).-->
							<socket_parent>/bodyset/ulna_r</socket_parent>
							<!--Translational offset (in meters) of this frame's origin from the parent frame's origin, expressed in the parent frame.-->
							<translation>0 0 0</translation>
							<!--Orientation offset (in radians) of this frame in its parent frame, expressed as a frame-fixed x-y-z rotation sequence.-->
							<orientation>-0.0228627092170849 0.22801768148951 0.00516890052104986</orientation>
						</PhysicalOffsetFrame>
					</frames>
				</PinJoint>
				<WeldJoint name="radioulnar_r">
					<!--Path to a Component that satisfies the Socket 'parent_frame' of type PhysicalFrame (description: The parent frame for the joint.).-->
					<socket_parent_frame>ulna_r_offset</socket_parent_frame>
					<!--Path to a Component that satisfies the Socket 'child_frame' of type PhysicalFrame (description: The child frame for the joint.).-->
					<socket_child_frame>radius_r_offset</socket_child_frame>
					<!--Physical offset frames owned by the Joint that are typically used to satisfy the owning Joint's parent and child frame connections (sockets). PhysicalOffsetFrames are often used to describe the fixed transformation from a Body's origin to another location of interest on the Body (e.g., the joint center). When the joint is deleted, so are the PhysicalOffsetFrame components in this list.-->
					<frames>
						<PhysicalOffsetFrame name="ulna_r_offset">
							<!--The geometry used to display the axes of this Frame.-->
							<FrameGeometry name="frame_geometry">
								<!--Path to a Component that satisfies the Socket 'frame' of type Frame.-->
								<socket_frame>..</socket_frame>
								<!--Scale factors in X, Y, Z directions respectively.-->
								<scale_factors>0.20000000000000001 0.20000000000000001 0.20000000000000001</scale_factors>
							</FrameGeometry>
							<!--Path to a Component that satisfies the Socket 'parent' of type C (description: The parent frame to this frame.).-->
							<socket_parent>/bodyset/ulna_r</socket_parent>
							<!--Translational offset (in meters) of this frame's origin from the parent frame's origin, expressed in the parent frame.-->
							<translation>-0.006727 -0.013007 0.026083</translation>
							<!--Orientation offset (in radians) of this frame in its parent frame, expressed as a frame-fixed x-y-z rotation sequence.-->
							<orientation>-1.56884121373118 0.0564279705551235 1.53614382325004</orientation>
						</PhysicalOffsetFrame>
						<PhysicalOffsetFrame name="radius_r_offset">
							<!--The geometry used to display the axes of this Frame.-->
							<FrameGeometry name="frame_geometry">
								<!--Path to a Component that satisfies the Socket 'frame' of type Frame.-->
								<socket_frame>..</socket_frame>
								<!--Scale factors in X, Y, Z directions respectively.-->
								<scale_factors>0.20000000000000001 0.20000000000000001 0.20000000000000001</scale_factors>
							</FrameGeometry>
							<!--Path to a Component that satisfies the Socket 'parent' of type C (description: The parent frame to this frame.).-->
							<socket_parent>/bodyset/radius_r</socket_parent>
							<!--Translational offset (in meters) of this frame's origin from the parent frame's origin, expressed in the parent frame.-->
							<translation>0 0 0</translation>
							<!--Orientation offset (in radians) of this frame in its parent frame, expressed as a frame-fixed x-y-z rotation sequence.-->
							<orientation>-1.56884121373118 0.0564279705551235 -0.034652504</orientation>
						</PhysicalOffsetFrame>
					</frames>
				</WeldJoint>
				<WeldJoint name="wrist_r">
					<!--Path to a Component that satisfies the Socket 'parent_frame' of type PhysicalFrame (description: The parent frame for the joint.).-->
					<socket_parent_frame>radius_r_offset</socket_parent_frame>
					<!--Path to a Component that satisfies the Socket 'child_frame' of type PhysicalFrame (description: The child frame for the joint.).-->
					<socket_child_frame>hand_r_offset</socket_child_frame>
					<!--Physical offset frames owned by the Joint that are typically used to satisfy the owning Joint's parent and child frame connections (sockets). PhysicalOffsetFrames are often used to describe the fixed transformation from a Body's origin to another location of interest on the Body (e.g., the joint center). When the joint is deleted, so are the PhysicalOffsetFrame components in this list.-->
					<frames>
						<PhysicalOffsetFrame name="radius_r_offset">
							<!--The geometry used to display the axes of this Frame.-->
							<FrameGeometry name="frame_geometry">
								<!--Path to a Component that satisfies the Socket 'frame' of type Frame.-->
								<socket_frame>..</socket_frame>
								<!--Scale factors in X, Y, Z directions respectively.-->
								<scale_factors>0.20000000000000001 0.20000000000000001 0.20000000000000001</scale_factors>
							</FrameGeometry>
							<!--Path to a Component that satisfies the Socket 'parent' of type C (description: The parent frame to this frame.).-->
							<socket_parent>/bodyset/radius_r</socket_parent>
							<!--Translational offset (in meters) of this frame's origin from the parent frame's origin, expressed in the parent frame.-->
							<translation>-0.008797 -0.235841 0.01361</translation>
							<!--Orientation offset (in radians) of this frame in its parent frame, expressed as a frame-fixed x-y-z rotation sequence.-->
							<orientation>0 0 0</orientation>
						</PhysicalOffsetFrame>
						<PhysicalOffsetFrame name="hand_r_offset">
							<!--The geometry used to display the axes of this Frame.-->
							<FrameGeometry name="frame_geometry">
								<!--Path to a Component that satisfies the Socket 'frame' of type Frame.-->
								<socket_frame>..</socket_frame>
								<!--Scale factors in X, Y, Z directions respectively.-->
								<scale_factors>0.20000000000000001 0.20000000000000001 0.20000000000000001</scale_factors>
							</FrameGeometry>
							<!--Path to a Component that satisfies the Socket 'parent' of type C (description: The parent frame to this frame.).-->
							<socket_parent>/bodyset/hand_r</socket_parent>
							<!--Translational offset (in meters) of this frame's origin from the parent frame's origin, expressed in the parent frame.-->
							<translation>0 0 0</translation>
							<!--Orientation offset (in radians) of this frame in its parent frame, expressed as a frame-fixed x-y-z rotation sequence.-->
							<orientation>0 0 0</orientation>
						</PhysicalOffsetFrame>
					</frames>
				</WeldJoint>
				<CustomJoint name="shoulder_l">
					<!--Path to a Component that satisfies the Socket 'parent_frame' of type PhysicalFrame (description: The parent frame for the joint.).-->
					<socket_parent_frame>torso_offset</socket_parent_frame>
					<!--Path to a Component that satisfies the Socket 'child_frame' of type PhysicalFrame (description: The child frame for the joint.).-->
					<socket_child_frame>humerus_l_offset</socket_child_frame>
					<coordinates>
						<Coordinate name="shoulder_flexion_l">
							<!--Coordinate can describe rotational, translational, or coupled motion. Defaults to rotational.-->
							<motion_type>rotational</motion_type>
							<!--The minimum and maximum values that the coordinate can range between. Rotational coordinate range in radians and Translational in meters.-->
							<range>-1.0472 3.1416</range>
						</Coordinate>
						<Coordinate name="shoulder_adduction_l">
							<!--Coordinate can describe rotational, translational, or coupled motion. Defaults to rotational.-->
							<motion_type>rotational</motion_type>
							<!--The minimum and maximum values that the coordinate can range between. Rotational coordinate range in radians and Translational in meters.-->
							<range>-0.5236 0.1745</range>
						</Coordinate>
						<Coordinate name="shoulder_rotation_l">
							<!--Coordinate can describe rotational, translational, or coupled motion. Defaults to rotational.-->
							<motion_type>rotational</motion_type>
							<!--The minimum and maximum values that the coordinate can range between. Rotational coordinate range in radians and Translational in meters.-->
							<range>-0.5236 0.5236</range>
						</Coordinate>
					</coordinates>
					<SpatialTransform>
						<!--3 Axes for rotations are listed first.-->
						<TransformAxis name="rotation1">
							<!--Names of the coordinates that serve as the independent variables         of the transform function.-->
							<coordinates>shoulder_flexion_l</coordinates>
							<!--Rotation or translation axis for the transform.-->
							<axis>0 0 1</axis>
							<!--Transform function of the generalized coordinates used to        represent the amount of transformation along a specified axis.-->
							<function>
								<LinearFunction>
									<coefficients> 1 0</coefficients>
								</LinearFunction>
							</function>
						</TransformAxis>
						<TransformAxis name="rotation2">
							<!--Names of the coordinates that serve as the independent variables         of the transform function.-->
							<coordinates>shoulder_adduction_l</coordinates>
							<!--Rotation or translation axis for the transform.-->
							<axis>1 0 0</axis>
							<!--Transform function of the generalized coordinates used to        represent the amount of transformation along a specified axis.-->
							<function>
								<LinearFunction>
									<coefficients> -1 0</coefficients>
								</LinearFunction>
							</function>
						</TransformAxis>
						<TransformAxis name="rotation3">
							<!--Names of the coordinates that serve as the independent variables         of the transform function.-->
							<coordinates>shoulder_rotation_l</coordinates>
							<!--Rotation or translation axis for the transform.-->
							<axis>0 1 0</axis>
							<!--Transform function of the generalized coordinates used to        represent the amount of transformation along a specified axis.-->
							<function>
								<LinearFunction>
									<coefficients> -1 0</coefficients>
								</LinearFunction>
							</function>
						</TransformAxis>
						<!--3 Axes for translations are listed next.-->
						<TransformAxis name="translation1">
							<!--Names of the coordinates that serve as the independent variables         of the transform function.-->
							<coordinates></coordinates>
							<!--Rotation or translation axis for the transform.-->
							<axis>1 0 0</axis>
							<!--Transform function of the generalized coordinates used to        represent the amount of transformation along a specified axis.-->
							<function>
								<Constant>
									<value>0</value>
								</Constant>
							</function>
						</TransformAxis>
						<TransformAxis name="translation2">
							<!--Names of the coordinates that serve as the independent variables         of the transform function.-->
							<coordinates></coordinates>
							<!--Rotation or translation axis for the transform.-->
							<axis>0 1 0</axis>
							<!--Transform function of the generalized coordinates used to        represent the amount of transformation along a specified axis.-->
							<function>
								<Constant>
									<value>0</value>
								</Constant>
							</function>
						</TransformAxis>
						<TransformAxis name="translation3">
							<!--Names of the coordinates that serve as the independent variables         of the transform function.-->
							<coordinates></coordinates>
							<!--Rotation or translation axis for the transform.-->
							<axis>0 0 1</axis>
							<!--Transform function of the generalized coordinates used to        represent the amount of transformation along a specified axis.-->
							<function>
								<Constant>
									<value>0</value>
								</Constant>
							</function>
						</TransformAxis>
					</SpatialTransform>
					<!--Physical offset frames owned by the Joint that are typically used to satisfy the owning Joint's parent and child frame connections (sockets). PhysicalOffsetFrames are often used to describe the fixed transformation from a Body's origin to another location of interest on the Body (e.g., the joint center). When the joint is deleted, so are the PhysicalOffsetFrame components in this list.-->
					<frames>
						<PhysicalOffsetFrame name="torso_offset">
							<!--The geometry used to display the axes of this Frame.-->
							<FrameGeometry name="frame_geometry">
								<!--Path to a Component that satisfies the Socket 'frame' of type Frame.-->
								<socket_frame>..</socket_frame>
								<!--Scale factors in X, Y, Z directions respectively.-->
								<scale_factors>0.20000000000000001 0.20000000000000001 0.20000000000000001</scale_factors>
							</FrameGeometry>
							<!--Path to a Component that satisfies the Socket 'parent' of type C (description: The parent frame to this frame.).-->
							<socket_parent>/bodyset/torso</socket_parent>
							<!--Translational offset (in meters) of this frame's origin from the parent frame's origin, expressed in the parent frame.-->
							<translation>0.003155 0.3715 -0.17</translation>
							<!--Orientation offset (in radians) of this frame in its parent frame, expressed as a frame-fixed x-y-z rotation sequence.-->
							<orientation>0 0 0</orientation>
						</PhysicalOffsetFrame>
						<PhysicalOffsetFrame name="humerus_l_offset">
							<!--The geometry used to display the axes of this Frame.-->
							<FrameGeometry name="frame_geometry">
								<!--Path to a Component that satisfies the Socket 'frame' of type Frame.-->
								<socket_frame>..</socket_frame>
								<!--Scale factors in X, Y, Z directions respectively.-->
								<scale_factors>0.20000000000000001 0.20000000000000001 0.20000000000000001</scale_factors>
							</FrameGeometry>
							<!--Path to a Component that satisfies the Socket 'parent' of type C (description: The parent frame to this frame.).-->
							<socket_parent>/bodyset/humerus_l</socket_parent>
							<!--Translational offset (in meters) of this frame's origin from the parent frame's origin, expressed in the parent frame.-->
							<translation>0 0 0</translation>
							<!--Orientation offset (in radians) of this frame in its parent frame, expressed as a frame-fixed x-y-z rotation sequence.-->
							<orientation>0 0 0</orientation>
						</PhysicalOffsetFrame>
					</frames>
				</CustomJoint>
				<PinJoint name="elbow_l">
					<!--Path to a Component that satisfies the Socket 'parent_frame' of type PhysicalFrame (description: The parent frame for the joint.).-->
					<socket_parent_frame>humerus_l_offset</socket_parent_frame>
					<!--Path to a Component that satisfies the Socket 'child_frame' of type PhysicalFrame (description: The child frame for the joint.).-->
					<socket_child_frame>ulna_l_offset</socket_child_frame>
					<coordinates>
						<Coordinate name="elbow_flexion_l">
							<!--The minimum and maximum values that the coordinate can range between. Rotational coordinate range in radians and Translational in meters.-->
							<range>0 2.6180</range>
						</Coordinate>
					</coordinates>
					<!--Physical offset frames owned by the Joint that are typically used to satisfy the owning Joint's parent and child frame connections (sockets). PhysicalOffsetFrames are often used to describe the fixed transformation from a Body's origin to another location of interest on the Body (e.g., the joint center). When the joint is deleted, so are the PhysicalOffsetFrame components in this list.-->
					<frames>
						<PhysicalOffsetFrame name="humerus_l_offset">
							<!--The geometry used to display the axes of this Frame.-->
							<FrameGeometry name="frame_geometry">
								<!--Path to a Component that satisfies the Socket 'frame' of type Frame.-->
								<socket_frame>..</socket_frame>
								<!--Scale factors in X, Y, Z directions respectively.-->
								<scale_factors>0.20000000000000001 0.20000000000000001 0.20000000000000001</scale_factors>
							</FrameGeometry>
							<!--Path to a Component that satisfies the Socket 'parent' of type C (description: The parent frame to this frame.).-->
							<socket_parent>/bodyset/humerus_l</socket_parent>
							<!--Translational offset (in meters) of this frame's origin from the parent frame's origin, expressed in the parent frame.-->
							<translation>0.013144 -0.286273 0.009595</translation>
							<!--Orientation offset (in radians) of this frame in its parent frame, expressed as a frame-fixed x-y-z rotation sequence.-->
							<orientation>0.0228627092170849 -0.22801768148951 0.00516890052104986</orientation>
						</PhysicalOffsetFrame>
						<PhysicalOffsetFrame name="ulna_l_offset">
							<!--The geometry used to display the axes of this Frame.-->
							<FrameGeometry name="frame_geometry">
								<!--Path to a Component that satisfies the Socket 'frame' of type Frame.-->
								<socket_frame>..</socket_frame>
								<!--Scale factors in X, Y, Z directions respectively.-->
								<scale_factors>0.20000000000000001 0.20000000000000001 0.20000000000000001</scale_factors>
							</FrameGeometry>
							<!--Path to a Component that satisfies the Socket 'parent' of type C (description: The parent frame to this frame.).-->
							<socket_parent>/bodyset/ulna_l</socket_parent>
							<!--Translational offset (in meters) of this frame's origin from the parent frame's origin, expressed in the parent frame.-->
							<translation>0 0 0</translation>
							<!--Orientation offset (in radians) of this frame in its parent frame, expressed as a frame-fixed x-y-z rotation sequence.-->
							<orientation>0.0228627092170849 -0.22801768148951 0.00516890052104986</orientation>
						</PhysicalOffsetFrame>
					</frames>
				</PinJoint>
				<WeldJoint name="radioulnar_l">
					<!--Path to a Component that satisfies the Socket 'parent_frame' of type PhysicalFrame (description: The parent frame for the joint.).-->
					<socket_parent_frame>ulna_l_offset</socket_parent_frame>
					<!--Path to a Component that satisfies the Socket 'child_frame' of type PhysicalFrame (description: The child frame for the joint.).-->
					<socket_child_frame>radius_l_offset</socket_child_frame>
					<!--Physical offset frames owned by the Joint that are typically used to satisfy the owning Joint's parent and child frame connections (sockets). PhysicalOffsetFrames are often used to describe the fixed transformation from a Body's origin to another location of interest on the Body (e.g., the joint center). When the joint is deleted, so are the PhysicalOffsetFrame components in this list.-->
					<frames>
						<PhysicalOffsetFrame name="ulna_l_offset">
							<!--The geometry used to display the axes of this Frame.-->
							<FrameGeometry name="frame_geometry">
								<!--Path to a Component that satisfies the Socket 'frame' of type Frame.-->
								<socket_frame>..</socket_frame>
								<!--Scale factors in X, Y, Z directions respectively.-->
								<scale_factors>0.20000000000000001 0.20000000000000001 0.20000000000000001</scale_factors>
							</FrameGeometry>
							<!--Path to a Component that satisfies the Socket 'parent' of type C (description: The parent frame to this frame.).-->
							<socket_parent>/bodyset/ulna_l</socket_parent>
							<!--Translational offset (in meters) of this frame's origin from the parent frame's origin, expressed in the parent frame.-->
							<translation>-0.006727 -0.013007 -0.026083</translation>
							<!--Orientation offset (in radians) of this frame in its parent frame, expressed as a frame-fixed x-y-z rotation sequence.-->
							<orientation>1.56884121373118 -0.0564279705551235 1.53614382325004</orientation>
						</PhysicalOffsetFrame>
						<PhysicalOffsetFrame name="radius_l_offset">
							<!--The geometry used to display the axes of this Frame.-->
							<FrameGeometry name="frame_geometry">
								<!--Path to a Component that satisfies the Socket 'frame' of type Frame.-->
								<socket_frame>..</socket_frame>
								<!--Scale factors in X, Y, Z directions respectively.-->
								<scale_factors>0.20000000000000001 0.20000000000000001 0.20000000000000001</scale_factors>
							</FrameGeometry>
							<!--Path to a Component that satisfies the Socket 'parent' of type C (description: The parent frame to this frame.).-->
							<socket_parent>/bodyset/radius_l</socket_parent>
							<!--Translational offset (in meters) of this frame's origin from the parent frame's origin, expressed in the parent frame.-->
							<translation>0 0 0</translation>
							<!--Orientation offset (in radians) of this frame in its parent frame, expressed as a frame-fixed x-y-z rotation sequence.-->
							<orientation>1.56884121373118 -0.0564279705551235 -0.034652504</orientation>
						</PhysicalOffsetFrame>
					</frames>
				</WeldJoint>
				<WeldJoint name="wrist_l">
					<!--Path to a Component that satisfies the Socket 'parent_frame' of type PhysicalFrame (description: The parent frame for the joint.).-->
					<socket_parent_frame>radius_l_offset</socket_parent_frame>
					<!--Path to a Component that satisfies the Socket 'child_frame' of type PhysicalFrame (description: The child frame for the joint.).-->
					<socket_child_frame>hand_l_offset</socket_child_frame>
					<!--Physical offset frames owned by the Joint that are typically used to satisfy the owning Joint's parent and child frame connections (sockets). PhysicalOffsetFrames are often used to describe the fixed transformation from a Body's origin to another location of interest on the Body (e.g., the joint center). When the joint is deleted, so are the PhysicalOffsetFrame components in this list.-->
					<frames>
						<PhysicalOffsetFrame name="radius_l_offset">
							<!--The geometry used to display the axes of this Frame.-->
							<FrameGeometry name="frame_geometry">
								<!--Path to a Component that satisfies the Socket 'frame' of type Frame.-->
								<socket_frame>..</socket_frame>
								<!--Scale factors in X, Y, Z directions respectively.-->
								<scale_factors>0.20000000000000001 0.20000000000000001 0.20000000000000001</scale_factors>
							</FrameGeometry>
							<!--Path to a Component that satisfies the Socket 'parent' of type C (description: The parent frame to this frame.).-->
							<socket_parent>/bodyset/radius_l</socket_parent>
							<!--Translational offset (in meters) of this frame's origin from the parent frame's origin, expressed in the parent frame.-->
							<translation>-0.008797 -0.235841 -0.01361</translation>
							<!--Orientation offset (in radians) of this frame in its parent frame, expressed as a frame-fixed x-y-z rotation sequence.-->
							<orientation>0 0 0</orientation>
						</PhysicalOffsetFrame>
						<PhysicalOffsetFrame name="hand_l_offset">
							<!--The geometry used to display the axes of this Frame.-->
							<FrameGeometry name="frame_geometry">
								<!--Path to a Component that satisfies the Socket 'frame' of type Frame.-->
								<socket_frame>..</socket_frame>
								<!--Scale factors in X, Y, Z directions respectively.-->
								<scale_factors>0.20000000000000001 0.20000000000000001 0.20000000000000001</scale_factors>
							</FrameGeometry>
							<!--Path to a Component that satisfies the Socket 'parent' of type C (description: The parent frame to this frame.).-->
							<socket_parent>/bodyset/hand_l</socket_parent>
							<!--Translational offset (in meters) of this frame's origin from the parent frame's origin, expressed in the parent frame.-->
							<translation>0 0 0</translation>
							<!--Orientation offset (in radians) of this frame in its parent frame, expressed as a frame-fixed x-y-z rotation sequence.-->
							<orientation>0 0 0</orientation>
						</PhysicalOffsetFrame>
					</frames>
				</WeldJoint>
			</objects>
			<groups />
		</JointSet>
			
		<!--Controllers that provide the control inputs for Actuators.-->
		<ControllerSet name="controllerset">
			<objects />
			<groups />
		</ControllerSet>
		
		<!--Forces in the model (includes Actuators).-->
		<ForceSet name="forceset">
			<objects>
				<!--Prosthesis forces-->
				<SpringGeneralizedForce name="prosthetic_ankle_r">
					<isDisabled>false</isDisabled>
					<coordinate>ankle_angle_r</coordinate>
					<stiffness>400.0</stiffness>
					<rest_length>0</rest_length>
					<viscosity>1.0</viscosity>
				</SpringGeneralizedForce>
				<SpringGeneralizedForce name="prosthetic_subtalar_r">
					<isDisabled>false</isDisabled>
					<coordinate>subtalar_angle_r</coordinate>
					<stiffness>400.0</stiffness>
					<rest_length>0</rest_length>
					<viscosity>1.0</viscosity>
				</SpringGeneralizedForce>
				<SpringGeneralizedForce name="prosthetic_mtp_r">
					<isDisabled>false</isDisabled>
					<coordinate>mtp_angle_r</coordinate>
					<stiffness>400.0</stiffness>
					<rest_length>0</rest_length>
					<viscosity>1.0</viscosity>
				</SpringGeneralizedForce>

				<!--Biological forces-->
				<ExpressionBasedCoordinateForce name="PassiveToeMoment_l">
					<!--Coordinate (name) to apply force to.-->
					<coordinate>mtp_angle_l</coordinate>
					<!--Expression of the force magnitude as a function of the coordinate value (q)and its time derivative (qdot). Note, expression cannot have any whitespaceseparating characters-->
					<expression>-10.0*q-1.0*qdot</expression>
				</ExpressionBasedCoordinateForce>
				<ExpressionBasedCoordinateForce name="PassiveHipDampingX_r">
					<!--Coordinate (name) to apply force to.-->
					<coordinate>hip_flexion_r</coordinate>
					<!--Expression of the force magnitude as a function of the coordinate value (q)and its time derivative (qdot). Note, expression cannot have any whitespaceseparating characters-->
					<expression>-2.44*exp(5.05*(q-1.81))+1.51*exp(-21.88*(q+0.47))-0.1*qdot</expression>
				</ExpressionBasedCoordinateForce>
				<ExpressionBasedCoordinateForce name="PassiveHipDampingY_r">
					<!--Coordinate (name) to apply force to.-->
					<coordinate>hip_adduction_r</coordinate>
					<!--Expression of the force magnitude as a function of the coordinate value (q)and its time derivative (qdot). Note, expression cannot have any whitespaceseparating characters-->
					<expression>-0.03*exp(14.94*(q-0.50))+0.03*exp(-14.94*(q+0.50))-0.1*qdot</expression>
				</ExpressionBasedCoordinateForce>
				<ExpressionBasedCoordinateForce name="PassiveHipDampingZ_r">
					<!--Coordinate (name) to apply force to.-->
					<coordinate>hip_rotation_r</coordinate>
					<!--Expression of the force magnitude as a function of the coordinate value (q)and its time derivative (qdot). Note, expression cannot have any whitespaceseparating characters-->
					<expression>-0.03*exp(14.94*(q-0.92))+0.03*exp(-14.94*(q+0.92))-0.1*qdot</expression>
				</ExpressionBasedCoordinateForce>
				<ExpressionBasedCoordinateForce name="PassiveHipDampingX_l">
					<!--Coordinate (name) to apply force to.-->
					<coordinate>hip_flexion_l</coordinate>
					<!--Expression of the force magnitude as a function of the coordinate value (q)and its time derivative (qdot). Note, expression cannot have any whitespaceseparating characters-->
					<expression>-2.44*exp(5.05*(q-1.81))+1.51*exp(-21.88*(q+0.47))-0.1*qdot</expression>
				</ExpressionBasedCoordinateForce>
				<ExpressionBasedCoordinateForce name="PassiveHipDampingY_l">
					<!--Coordinate (name) to apply force to.-->
					<coordinate>hip_adduction_l</coordinate>
					<!--Expression of the force magnitude as a function of the coordinate value (q)and its time derivative (qdot). Note, expression cannot have any whitespaceseparating characters-->
					<expression>-0.03*exp(14.94*(q-0.50))+0.03*exp(-14.94*(q+0.50))-0.1*qdot</expression>
				</ExpressionBasedCoordinateForce>
				<ExpressionBasedCoordinateForce name="PassiveHipDampingZ_l">
					<!--Coordinate (name) to apply force to.-->
					<coordinate>hip_rotation_l</coordinate>
					<!--Expression of the force magnitude as a function of the coordinate value (q)and its time derivative (qdot). Note, expression cannot have any whitespaceseparating characters-->
					<expression>-0.03*exp(14.94*(q-0.92))+0.03*exp(-14.94*(q+0.92))-0.1*qdot</expression>
				</ExpressionBasedCoordinateForce>
				<ExpressionBasedCoordinateForce name="PassiveKneeDamping_r">
					<!--Coordinate (name) to apply force to.-->
					<coordinate>knee_angle_r</coordinate>
					<!--Expression of the force magnitude as a function of the coordinate value (q)and its time derivative (qdot). Note, expression cannot have any whitespaceseparating characters-->
					<expression>-6.09*exp(33.94*(q-0.13))+11.03*exp(-11.33*(q+2.40))-0.1*qdot</expression>
				</ExpressionBasedCoordinateForce>
				<ExpressionBasedCoordinateForce name="PassiveKneeDamping_l">
					<!--Coordinate (name) to apply force to.-->
					<coordinate>knee_angle_l</coordinate>
					<!--Expression of the force magnitude as a function of the coordinate value (q)and its time derivative (qdot). Note, expression cannot have any whitespaceseparating characters-->
					<expression>-6.09*exp(33.94*(q-0.13))+11.03*exp(-11.33*(q+2.40))-0.1*qdot</expression>
				</ExpressionBasedCoordinateForce>
				<ExpressionBasedCoordinateForce name="PassiveAnkleDamping_l">
					<!--Coordinate (name) to apply force to.-->
					<coordinate>ankle_angle_l</coordinate>
					<!--Expression of the force magnitude as a function of the coordinate value (q)and its time derivative (qdot). Note, expression cannot have any whitespaceseparating characters-->
					<expression>-2.03*exp(38.11*(q-0.52))+0.18*exp(-42.12*(q+0.74))-0.1*qdot</expression>
				</ExpressionBasedCoordinateForce>
				<ExpressionBasedCoordinateForce name="PassiveSubtalarDamping_l">
					<!--Coordinate (name) to apply force to.-->
					<coordinate>subtalar_angle_l</coordinate>
					<!--Expression of the force magnitude as a function of the coordinate value (q)and its time derivative (qdot). Note, expression cannot have any whitespaceseparating characters-->
					<expression>-60.21*exp(16.32*(q-0.65))+60.21*exp(-16.32*(q+0.65))-0.1*qdot</expression>
				</ExpressionBasedCoordinateForce>
				<ExpressionBasedCoordinateForce name="PassiveLumbarDampingX">
					<!--Coordinate (name) to apply force to.-->
					<coordinate>lumbar_ext</coordinate>
					<!--Expression of the force magnitude as a function of the coordinate value (q)and its time derivative (qdot). Note, expression cannot have any whitespaceseparating characters-->
					<expression>-0.35*exp(30.72*(q-0.17))+0.25*exp(-20.36*(q+0.35))-0.1*qdot</expression>
				</ExpressionBasedCoordinateForce>
				<ExpressionBasedCoordinateForce name="PassiveLumbarDampingY">
					<!--Coordinate (name) to apply force to.-->
					<coordinate>lumbar_bend</coordinate>
					<!--Expression of the force magnitude as a function of the coordinate value (q)and its time derivative (qdot). Note, expression cannot have any whitespaceseparating characters-->
					<expression>-0.25*exp(20.36*(q-0.17))+0.25*exp(-20.36*(q+0.17))-0.1*qdot</expression>
				</ExpressionBasedCoordinateForce>
				<ExpressionBasedCoordinateForce name="PassiveLumbarDampingZ">
					<!--Coordinate (name) to apply force to.-->
					<coordinate>lumbar_rota</coordinate>
					<!--Expression of the force magnitude as a function of the coordinate value (q)and its time derivative (qdot). Note, expression cannot have any whitespaceseparating characters-->
					<expression>-0.25*exp(20.36*(q-0.17))+0.25*exp(-20.36*(q+0.17))-0.1*qdot</expression>
				</ExpressionBasedCoordinateForce>
				<ExpressionBasedCoordinateForce name="PassiveShoulderDampingX_r">
					<!--Coordinate (name) to apply force to.-->
					<coordinate>shoulder_flexion_r</coordinate>
					<!--Expression of the force magnitude as a function of the coordinate value (q)and its time derivative (qdot). Note, expression cannot have any whitespaceseparating characters-->
					<expression>-2.44*exp(5.05*(q-1.81))+1.51*exp(-11.88*(q+0.50))-1.0*qdot</expression>
				</ExpressionBasedCoordinateForce>
				<ExpressionBasedCoordinateForce name="PassiveShoulderDampingY_r">
					<!--Coordinate (name) to apply force to.-->
					<coordinate>shoulder_adduction_r</coordinate>
					<!--Expression of the force magnitude as a function of the coordinate value (q)and its time derivative (qdot). Note, expression cannot have any whitespaceseparating characters-->
					<expression>-15.03*exp(20.94*(q-0.10))+5.03*exp(-14.93*(q+1.57))-1.0*qdot</expression>
				</ExpressionBasedCoordinateForce>
				<ExpressionBasedCoordinateForce name="PassiveShoulderDampingZ_r">
					<!--Coordinate (name) to apply force to.-->
					<coordinate>shoulder_rotation_r</coordinate>
					<!--Expression of the force magnitude as a function of the coordinate value (q)and its time derivative (qdot). Note, expression cannot have any whitespaceseparating characters-->
					<expression>-0.43*exp(14.94*(q-0.15))+0.43*exp(-14.93*(q+0.15))-1.0*qdot</expression>
				</ExpressionBasedCoordinateForce>
				<ExpressionBasedCoordinateForce name="PassiveElbowDamping_r">
					<!--Coordinate (name) to apply force to.-->
					<coordinate>elbow_flexion_r</coordinate>
					<!--Expression of the force magnitude as a function of the coordinate value (q)and its time derivative (qdot). Note, expression cannot have any whitespaceseparating characters-->
					<expression>6.09*exp(-6.94*(q-0.30))-11.03*exp(11.33*(q-2.40))-1.0*qdot</expression>
				</ExpressionBasedCoordinateForce>
				<ExpressionBasedCoordinateForce name="PassiveShoulderDampingX_l">
					<!--Coordinate (name) to apply force to.-->
					<coordinate>shoulder_flexion_l</coordinate>
					<!--Expression of the force magnitude as a function of the coordinate value (q)and its time derivative (qdot). Note, expression cannot have any whitespaceseparating characters-->
					<expression>-2.44*exp(5.05*(q-1.81))+1.51*exp(-11.88*(q+0.50))-1.0*qdot</expression>
				</ExpressionBasedCoordinateForce>
				<ExpressionBasedCoordinateForce name="PassiveShoulderDampingY_l">
					<!--Coordinate (name) to apply force to.-->
					<coordinate>shoulder_adduction_l</coordinate>
					<!--Expression of the force magnitude as a function of the coordinate value (q)and its time derivative (qdot). Note, expression cannot have any whitespaceseparating characters-->
					<expression>-15.03*exp(20.94*(q-0.10))+5.03*exp(-14.93*(q+1.57))-1.0*qdot</expression>
				</ExpressionBasedCoordinateForce>
				<ExpressionBasedCoordinateForce name="PassiveShoulderDampingZ_l">
					<!--Coordinate (name) to apply force to.-->
					<coordinate>shoulder_rotation_l</coordinate>
					<!--Expression of the force magnitude as a function of the coordinate value (q)and its time derivative (qdot). Note, expression cannot have any whitespaceseparating characters-->
					<expression>-0.43*exp(14.94*(q-0.15))+0.43*exp(-14.93*(q+0.15))-1.0*qdot</expression>
				</ExpressionBasedCoordinateForce>
				<ExpressionBasedCoordinateForce name="PassiveElbowDamping_l">
					<!--Coordinate (name) to apply force to.-->
					<coordinate>elbow_flexion_l</coordinate>
					<!--Expression of the force magnitude as a function of the coordinate value (q)and its time derivative (qdot). Note, expression cannot have any whitespaceseparating characters-->
					<expression>6.09*exp(-6.94*(q-0.30))-11.03*exp(11.33*(q-2.40))-1.0*qdot</expression>
				</ExpressionBasedCoordinateForce>
			
				<DeGrooteFregly2016Muscle name="addbrev_r">
					<!--Minimum allowed value for control signal. Used primarily when solving for control values.-->
					<min_control>0.001</min_control>
					<!--Maximum allowed value for control signal. Used primarily when solving for control values.-->
					<max_control>1</max_control>
					<!--The set of points defining the path of the muscle.-->
					<GeometryPath name="geometrypath">
						<PathPointSet>
							<objects>
								<PathPoint name="addbrev_r-P1">
									<location> -0.0191 -0.094 0.0154</location>
									<socket_parent_frame>/bodyset/pelvis</socket_parent_frame>
								</PathPoint>
								<PathPoint name="addbrev_r-P2">
									<location> -0.002 -0.118 0.0249</location>
									<socket_parent_frame>/bodyset/femur_r</socket_parent_frame>
								</PathPoint>
							</objects>
							<groups />
						</PathPointSet>
						<!--The wrap objecs that are associated with this path-->
						<PathWrapSet>
							<objects />
							<groups />
						</PathWrapSet>
						<!--Default appearance attributes for this GeometryPath-->
						<Appearance>
							<!--The color, (red, green, blue), [0, 1], used to display the geometry. -->
							<color>0.80000000000000004 0.10000000000000001 0.10000000000000001</color>
						</Appearance>
					</GeometryPath>
					<!--Maximum isometric force that the fibers can generate-->
					<max_isometric_force>626</max_isometric_force>
					<!--Optimal length of the muscle fibers-->
					<optimal_fiber_length>0.1031</optimal_fiber_length>
					<!--Resting length of the tendon-->
					<tendon_slack_length>0.0355</tendon_slack_length>
					<!--Angle between tendon and fibers at optimal fiber length expressed in radians-->
					<pennation_angle_at_optimal>0.1148</pennation_angle_at_optimal>
					<!--Maximum contraction velocity of the fibers, in optimal fiberlengths/second-->
					<max_contraction_velocity>12</max_contraction_velocity>
					<!--Compute muscle dynamics ignoring tendon compliance. Tendon is assumed to be rigid.-->
					<ignore_tendon_compliance>false</ignore_tendon_compliance>
					<!--Compute muscle dynamics ignoring activation dynamics. Activation is equivalent to excitation.-->
					<ignore_activation_dynamics>false</ignore_activation_dynamics>
					<!--time constant for ramping up muscle activation-->
					<activation_time_constant>0.016</activation_time_constant>
					<!--time constant for ramping down of muscle activation-->
					<deactivation_time_constant>0.057</deactivation_time_constant>
					<!--Value of activation in the default state returned by initSystem().-->
					<default_activation>0.01</default_activation>
					<!--Scale factor for the width of the active force-length curve. Larger values make the curve wider. (default: 1.0).-->
					<active_force_width_scale>1.0</active_force_width_scale>
					<!--The linear damping of the fiber (default: 0.01).-->
					<fiber_damping>0.01</fiber_damping>
					<!--Tendon strain at a tension of 1 normalized force.-->
					<tendon_strain_at_one_norm_force>0.049000000000000002</tendon_strain_at_one_norm_force>
					<!--Make the passive fiber force 0 (default: false).-->
					<ignore_passive_fiber_force>false</ignore_passive_fiber_force>
					<!--Passive fiber strain at a tension of 1 normalized force.-->
					<passive_fiber_strain_at_one_norm_force>0.75</passive_fiber_strain_at_one_norm_force>
				</DeGrooteFregly2016Muscle> 
				<DeGrooteFregly2016Muscle name="addlong_r">
					<!--Minimum allowed value for control signal. Used primarily when solving for control values.-->
					<min_control>0.001</min_control>
					<!--Maximum allowed value for control signal. Used primarily when solving for control values.-->
					<max_control>1</max_control>
					<!--The set of points defining the path of the muscle.-->
					<GeometryPath name="geometrypath">
						<PathPointSet>
							<objects>
								<PathPoint name="addlong_r-P1">
									<location> -0.00758 -0.0889 0.01888</location>
									<socket_parent_frame>/bodyset/pelvis</socket_parent_frame>
								</PathPoint>
								<PathPoint name="addlong_r-P2">
									<location> 0.01126 -0.23937 0.01583</location>
									<socket_parent_frame>/bodyset/femur_r</socket_parent_frame>
								</PathPoint>
							</objects>
							<groups />
						</PathPointSet>
						<!--The wrap objecs that are associated with this path-->
						<PathWrapSet>
							<objects />
							<groups />
						</PathWrapSet>
						<!--Default appearance attributes for this GeometryPath-->
						<Appearance>
							<!--The color, (red, green, blue), [0, 1], used to display the geometry. -->
							<color>0.80000000000000004 0.10000000000000001 0.10000000000000001</color>
						</Appearance>
					</GeometryPath>
					<!--Maximum isometric force that the fibers can generate-->
					<max_isometric_force>917</max_isometric_force>
					<!--Optimal length of the muscle fibers-->
					<optimal_fiber_length>0.1082</optimal_fiber_length>
					<!--Resting length of the tendon-->
					<tendon_slack_length>0.1318</tendon_slack_length>
					<!--Angle between tendon and fibers at optimal fiber length expressed in radians-->
					<pennation_angle_at_optimal>0.1378</pennation_angle_at_optimal>
					<!--Maximum contraction velocity of the fibers, in optimal fiberlengths/second-->
					<max_contraction_velocity>12</max_contraction_velocity>
					<!--Compute muscle dynamics ignoring tendon compliance. Tendon is assumed to be rigid.-->
					<ignore_tendon_compliance>false</ignore_tendon_compliance>
					<!--Compute muscle dynamics ignoring activation dynamics. Activation is equivalent to excitation.-->
					<ignore_activation_dynamics>false</ignore_activation_dynamics>
					<!--time constant for ramping up muscle activation-->
					<activation_time_constant>0.018</activation_time_constant>
					<!--time constant for ramping down of muscle activation-->
					<deactivation_time_constant>0.062</deactivation_time_constant>
					<!--Value of activation in the default state returned by initSystem().-->
					<default_activation>0.01</default_activation>
					<!--Scale factor for the width of the active force-length curve. Larger values make the curve wider. (default: 1.0).-->
					<active_force_width_scale>1.0</active_force_width_scale>
					<!--The linear damping of the fiber (default: 0.01).-->
					<fiber_damping>0.01</fiber_damping>
					<!--Tendon strain at a tension of 1 normalized force.-->
					<tendon_strain_at_one_norm_force>0.049000000000000002</tendon_strain_at_one_norm_force>
					<!--Make the passive fiber force 0 (default: false).-->
					<ignore_passive_fiber_force>false</ignore_passive_fiber_force>
					<!--Passive fiber strain at a tension of 1 normalized force.-->
					<passive_fiber_strain_at_one_norm_force>0.75</passive_fiber_strain_at_one_norm_force>
				</DeGrooteFregly2016Muscle>
				<DeGrooteFregly2016Muscle name="addmagMid_r">
					<!--Minimum allowed value for control signal. Used primarily when solving for control values.-->
					<min_control>0.001</min_control>
					<!--Maximum allowed value for control signal. Used primarily when solving for control values.-->
					<max_control>1</max_control>
					<!--The set of points defining the path of the muscle.-->
					<GeometryPath name="geometrypath">
						<!--The set of points defining the path-->
						<PathPointSet>
							<objects>
								<PathPoint name="addmagMid_r-P1">
									<location> -0.05266 -0.12075 0.02854</location>
									<socket_parent_frame>/bodyset/pelvis</socket_parent_frame>
								</PathPoint>
								<PathPoint name="addmagMid_r-P2">
									<location> 0.00242 -0.1624 0.02922</location>
									<socket_parent_frame>/bodyset/femur_r</socket_parent_frame>
								</PathPoint>
							</objects>
							<groups />
						</PathPointSet>
						<!--The wrap objecs that are associated with this path-->
						<PathWrapSet>
							<objects />
							<groups />
						</PathWrapSet>
						<!--Default appearance attributes for this GeometryPath-->
						<Appearance>
							<!--The color, (red, green, blue), [0, 1], used to display the geometry. -->
							<color>0.80000000000000004 0.10000000000000001 0.10000000000000001</color>
						</Appearance>
					</GeometryPath>
					<!--Maximum isometric force that the fibers can generate-->
					<max_isometric_force>2389</max_isometric_force>
					<!--Optimal length of the muscle fibers-->
					<optimal_fiber_length>0.1377</optimal_fiber_length>
					<!--Resting length of the tendon-->
					<tendon_slack_length>0.0466</tendon_slack_length>
					<!--Angle between tendon and fibers at optimal fiber length expressed in radians-->
					<pennation_angle_at_optimal>0.2073</pennation_angle_at_optimal>
					<!--Maximum contraction velocity of the fibers, in optimal fiberlengths/second-->
					<max_contraction_velocity>12</max_contraction_velocity>
					<!--Compute muscle dynamics ignoring tendon compliance. Tendon is assumed to be rigid.-->
					<ignore_tendon_compliance>false</ignore_tendon_compliance>
					<!--Compute muscle dynamics ignoring activation dynamics. Activation is equivalent to excitation.-->
					<ignore_activation_dynamics>false</ignore_activation_dynamics>
					<!--Smaller value means activation can change more rapidly (units: seconds).-->
					<activation_time_constant>0.050</activation_time_constant>
					<!--Smaller value means activation can decrease more rapidly (units: seconds).-->
					<deactivation_time_constant>0.142</deactivation_time_constant>
					<!--Value of activation in the default state returned by initSystem().-->
					<default_activation>0.01</default_activation>
					<!--Scale factor for the width of the active force-length curve. Larger values make the curve wider. (default: 1.0).-->
					<active_force_width_scale>1.0</active_force_width_scale>
					<!--The linear damping of the fiber (default: 0.01).-->
					<fiber_damping>0.01</fiber_damping>
					<!--Tendon strain at a tension of 1 normalized force.-->
					<tendon_strain_at_one_norm_force>0.049000000000000002</tendon_strain_at_one_norm_force>
					<!--Make the passive fiber force 0 (default: false).-->
					<ignore_passive_fiber_force>false</ignore_passive_fiber_force>
					<!--Passive fiber strain at a tension of 1 normalized force.-->
					<passive_fiber_strain_at_one_norm_force>0.75</passive_fiber_strain_at_one_norm_force>
				</DeGrooteFregly2016Muscle>
				<DeGrooteFregly2016Muscle name="bflh_r">
					<!--Minimum allowed value for control signal. Used primarily when solving for control values.-->
					<min_control>0.001</min_control>
					<!--Maximum allowed value for control signal. Used primarily when solving for control values.-->
					<max_control>1</max_control>
					<!--The set of points defining the path of the muscle.-->
					<GeometryPath name="geometrypath">
						<!--The set of points defining the path-->
						<PathPointSet>
							<objects>
								<PathPoint name="bflh_r-P1">
									<location> -0.104 -0.1191 0.0586</location>
									<socket_parent_frame>/bodyset/pelvis</socket_parent_frame>
								</PathPoint>
								<PathPoint name="bflh_r-P2">
									<location> -0.0337 -0.035 0.0253</location>
									<socket_parent_frame>/bodyset/tibia_r</socket_parent_frame>
								</PathPoint>
								<PathPoint name="bflh_r-P3">
									<location> -0.0287 -0.0455 0.0303</location>
									<socket_parent_frame>/bodyset/tibia_r</socket_parent_frame>
								</PathPoint>
							</objects>
							<groups />
						</PathPointSet>
						<!--The wrap objecs that are associated with this path-->
						<PathWrapSet>
							<objects />
							<groups />
						</PathWrapSet>
						<!--Default appearance attributes for this GeometryPath-->
						<Appearance>
							<!--The color, (red, green, blue), [0, 1], used to display the geometry. -->
							<color>0.80000000000000004 0.10000000000000001 0.10000000000000001</color>
						</Appearance>
					</GeometryPath>
					<!--Maximum isometric force that the fibers can generate-->
					<max_isometric_force>1313</max_isometric_force>
					<!--Optimal length of the muscle fibers-->
					<optimal_fiber_length>0.1303</optimal_fiber_length>
					<!--Resting length of the tendon-->
					<tendon_slack_length>0.3252</tendon_slack_length>
					<!--Angle between tendon and fibers at optimal fiber length expressed in radians-->
					<pennation_angle_at_optimal>0.17591823</pennation_angle_at_optimal>
					<!--Maximum contraction velocity of the fibers, in optimal fiberlengths/second-->
					<max_contraction_velocity>12</max_contraction_velocity>
					<!--Compute muscle dynamics ignoring tendon compliance. Tendon is assumed to be rigid.-->
					<ignore_tendon_compliance>false</ignore_tendon_compliance>
					<!--Compute muscle dynamics ignoring activation dynamics. Activation is equivalent to excitation.-->
					<ignore_activation_dynamics>false</ignore_activation_dynamics>
					<!--Smaller value means activation can change more rapidly (units: seconds).-->
					<activation_time_constant>0.027</activation_time_constant>
					<!--Smaller value means activation can decrease more rapidly (units: seconds).-->
					<deactivation_time_constant>0.084</deactivation_time_constant>
					<!--Value of activation in the default state returned by initSystem().-->
					<default_activation>0.01</default_activation>
					<!--Scale factor for the width of the active force-length curve. Larger values make the curve wider. (default: 1.0).-->
					<active_force_width_scale>1.5</active_force_width_scale>
					<!--The linear damping of the fiber (default: 0.01).-->
					<fiber_damping>0.01</fiber_damping>
					<!--Tendon strain at a tension of 1 normalized force.-->
					<tendon_strain_at_one_norm_force>0.049000000000000002</tendon_strain_at_one_norm_force>
					<!--Make the passive fiber force 0 (default: false).-->
					<ignore_passive_fiber_force>false</ignore_passive_fiber_force>
					<!--Passive fiber strain at a tension of 1 normalized force.-->
					<passive_fiber_strain_at_one_norm_force>0.75</passive_fiber_strain_at_one_norm_force>
				</DeGrooteFregly2016Muscle>      
				<DeGrooteFregly2016Muscle name="bfsh_r">
					<!--Minimum allowed value for control signal. Used primarily when solving for control values.-->
					<min_control>0.001</min_control>
					<!--Maximum allowed value for control signal. Used primarily when solving for control values.-->
					<max_control>1</max_control>
					<!--The set of points defining the path of the muscle.-->
					<GeometryPath name="geometrypath">
						<!--The set of points defining the path-->
						<PathPointSet>
							<objects>
								<PathPoint name="bfsh_r-P1">
                                <location> 0.005 -0.2111 0.0234</location>
                                <socket_parent_frame>/bodyset/femur_r</socket_parent_frame>
                            </PathPoint>
                            <PathPoint name="bfsh_r-P2">
								<location> -0.0337 -0.035 0.0253</location>
								<socket_parent_frame>/bodyset/tibia_r</socket_parent_frame>
							</PathPoint>
							<PathPoint name="bfsh_r-P3">
								<location> -0.0287 -0.0455 0.0303</location>
								<socket_parent_frame>/bodyset/tibia_r</socket_parent_frame>
							</PathPoint>
							</objects>
							<groups />
						</PathPointSet>
						<!--The wrap objecs that are associated with this path-->
						<PathWrapSet>
							<objects />
							<groups />
						</PathWrapSet>
						<!--Default appearance attributes for this GeometryPath-->
						<Appearance>
							<!--The color, (red, green, blue), [0, 1], used to display the geometry. -->
							<color>0.80000000000000004 0.10000000000000001 0.10000000000000001</color>
						</Appearance>
					</GeometryPath>
					<!--Maximum isometric force that the fibers can generate-->
					<max_isometric_force>557</max_isometric_force>
					<!--Optimal length of the muscle fibers-->
					<optimal_fiber_length>0.1232</optimal_fiber_length>
					<!--Resting length of the tendon-->
					<tendon_slack_length>0.1058</tendon_slack_length>
					<!--Angle between tendon and fibers at optimal fiber length expressed in radians-->
					<pennation_angle_at_optimal>0.2642</pennation_angle_at_optimal>
					<!--Maximum contraction velocity of the fibers, in optimal fiberlengths/second-->
					<max_contraction_velocity>12</max_contraction_velocity>
					<!--Compute muscle dynamics ignoring tendon compliance. Tendon is assumed to be rigid.-->
					<ignore_tendon_compliance>false</ignore_tendon_compliance>
					<!--Compute muscle dynamics ignoring activation dynamics. Activation is equivalent to excitation.-->
					<ignore_activation_dynamics>false</ignore_activation_dynamics>
					<!--Smaller value means activation can change more rapidly (units: seconds).-->
					<activation_time_constant>0.012</activation_time_constant>
					<!--Smaller value means activation can decrease more rapidly (units: seconds).-->
					<deactivation_time_constant>0.048</deactivation_time_constant>
					<!--Value of activation in the default state returned by initSystem().-->
					<default_activation>0.01</default_activation>
					<!--Scale factor for the width of the active force-length curve. Larger values make the curve wider. (default: 1.0).-->
					<active_force_width_scale>1.0</active_force_width_scale>
					<!--The linear damping of the fiber (default: 0.01).-->
					<fiber_damping>0.01</fiber_damping>
					<!--Tendon strain at a tension of 1 normalized force.-->
					<tendon_strain_at_one_norm_force>0.049000000000000002</tendon_strain_at_one_norm_force>
					<!--Make the passive fiber force 0 (default: false).-->
					<ignore_passive_fiber_force>false</ignore_passive_fiber_force>
					<!--Passive fiber strain at a tension of 1 normalized force.-->
					<passive_fiber_strain_at_one_norm_force>0.75</passive_fiber_strain_at_one_norm_force>
				</DeGrooteFregly2016Muscle>
				<DeGrooteFregly2016Muscle name="ercspn_r">
					<!--Minimum allowed value for control signal. Used primarily when solving for control values.-->
					<min_control>0.001</min_control>
					<!--Maximum allowed value for control signal. Used primarily when solving for control values.-->
					<max_control>1</max_control>
					<!--The set of points defining the path of the muscle.-->
					<GeometryPath name="geometrypath">
						<PathPointSet>
							<objects>
								<PathPoint name="ercspn_r-P1">
									<location> -0.14 0.0439 0.0436</location>
									<socket_parent_frame>/bodyset/pelvis</socket_parent_frame>
								</PathPoint>
								<PathPoint name="ercspn_r-P2">
									<location> -0.055 0.11 0.0241</location>
									<socket_parent_frame>/bodyset/torso</socket_parent_frame>
								</PathPoint>
							</objects>
							<groups />
						</PathPointSet>
						<!--The wrap objecs that are associated with this path-->
						<PathWrapSet>
							<objects />
							<groups />
						</PathWrapSet>
						<!--Default appearance attributes for this GeometryPath-->
						<Appearance>
							<!--The color, (red, green, blue), [0, 1], used to display the geometry. -->
							<color>0.80000000000000004 0.10000000000000001 0.10000000000000001</color>
						</Appearance>
					</GeometryPath>
					<!--The maximum force this actuator can produce.-->
					<max_isometric_force>2500</max_isometric_force>
					<!--Optimal length of the muscle fibers-->
					<optimal_fiber_length>0.1438</optimal_fiber_length>
					<!--Resting length of the tendon-->
					<tendon_slack_length>0.0300</tendon_slack_length>
					<!--Angle between tendon and fibers at optimal fiber length expressed in radians-->
					<pennation_angle_at_optimal>0</pennation_angle_at_optimal>
					<!--Maximum contraction velocity of the fibers, in optimal fiberlengths/second-->
					<max_contraction_velocity>12</max_contraction_velocity>
					<!--Compute muscle dynamics ignoring tendon compliance. Tendon is assumed to be rigid.-->
					<ignore_tendon_compliance>false</ignore_tendon_compliance>
					<!--Compute muscle dynamics ignoring activation dynamics. Activation is equivalent to excitation.-->
					<ignore_activation_dynamics>false</ignore_activation_dynamics>
					<!--time constant for ramping up muscle activation-->
					<activation_time_constant>0.051</activation_time_constant>
					<!--time constant for ramping down of muscle activation-->
					<deactivation_time_constant>0.146</deactivation_time_constant>
					<!--Value of activation in the default state returned by initSystem().-->
					<default_activation>0.01</default_activation>
					<!--Scale factor for the width of the active force-length curve. Larger values make the curve wider. (default: 1.0).-->
					<active_force_width_scale>1.0</active_force_width_scale>
					<!--The linear damping of the fiber (default: 0.01).-->
					<fiber_damping>0.01</fiber_damping>
					<!--Tendon strain at a tension of 1 normalized force.-->
					<tendon_strain_at_one_norm_force>0.049000000000000002</tendon_strain_at_one_norm_force>
					<!--Make the passive fiber force 0 (default: false).-->
					<ignore_passive_fiber_force>false</ignore_passive_fiber_force>
					<!--Passive fiber strain at a tension of 1 normalized force.-->
					<passive_fiber_strain_at_one_norm_force>0.75</passive_fiber_strain_at_one_norm_force>
				</DeGrooteFregly2016Muscle>  
				<DeGrooteFregly2016Muscle name="extobl_r">
					<!--Minimum allowed value for control signal. Used primarily when solving for control values.-->
					<min_control>0.001</min_control>
					<!--Maximum allowed value for control signal. Used primarily when solving for control values.-->
					<max_control>1</max_control>
					<!--The set of points defining the path of the muscle.-->
					<GeometryPath name="geometrypath">
						<PathPointSet>
							<objects>
								<PathPoint name="extobl_r-P1">
									<location> -0.03 -0.0636 0.01</location>
									<socket_parent_frame>/bodyset/pelvis</socket_parent_frame>
								</PathPoint>
								<PathPoint name="extobl_r-P2">
									<location> 0.065 0.11 0.11</location>
									<socket_parent_frame>/bodyset/torso</socket_parent_frame>
								</PathPoint>
							</objects>
							<groups />
						</PathPointSet>
						<!--The wrap objecs that are associated with this path-->
						<PathWrapSet>
							<objects />
							<groups />
						</PathWrapSet>
						<!--Default appearance attributes for this GeometryPath-->
						<Appearance>
							<!--The color, (red, green, blue), [0, 1], used to display the geometry. -->
							<color>0.80000000000000004 0.10000000000000001 0.10000000000000001</color>
						</Appearance>
					</GeometryPath>
					<!--The maximum force this actuator can produce.-->
					<max_isometric_force>900</max_isometric_force>
					<!--Optimal length of the muscle fibers-->
					<optimal_fiber_length>0.12</optimal_fiber_length>
					<!--Resting length of the tendon-->
					<tendon_slack_length>0.14</tendon_slack_length>
					<!--Angle between tendon and fibers at optimal fiber length expressed in radians-->
					<pennation_angle_at_optimal>0</pennation_angle_at_optimal>
					<!--Maximum contraction velocity of the fibers, in optimal fiberlengths/second-->
					<max_contraction_velocity>12</max_contraction_velocity>
					<!--Compute muscle dynamics ignoring tendon compliance. Tendon is assumed to be rigid.-->
					<ignore_tendon_compliance>false</ignore_tendon_compliance>
					<!--Compute muscle dynamics ignoring activation dynamics. Activation is equivalent to excitation.-->
					<ignore_activation_dynamics>false</ignore_activation_dynamics>
					<!--time constant for ramping up muscle activation-->
					<activation_time_constant>0.014</activation_time_constant>
					<!--time constant for ramping down of muscle activation-->
					<deactivation_time_constant>0.053</deactivation_time_constant>
					<!--Value of activation in the default state returned by initSystem().-->
					<default_activation>0.01</default_activation>
					<!--Scale factor for the width of the active force-length curve. Larger values make the curve wider. (default: 1.0).-->
					<active_force_width_scale>1.0</active_force_width_scale>
					<!--The linear damping of the fiber (default: 0.01).-->
					<fiber_damping>0.01</fiber_damping>
					<!--Tendon strain at a tension of 1 normalized force.-->
					<tendon_strain_at_one_norm_force>0.049000000000000002</tendon_strain_at_one_norm_force>
					<!--Make the passive fiber force 0 (default: false).-->
					<ignore_passive_fiber_force>false</ignore_passive_fiber_force>
					<!--Passive fiber strain at a tension of 1 normalized force.-->
					<passive_fiber_strain_at_one_norm_force>0.75</passive_fiber_strain_at_one_norm_force>
				</DeGrooteFregly2016Muscle> 
				<DeGrooteFregly2016Muscle name="glmax2_r">
					<!--Minimum allowed value for control signal. Used primarily when solving for control values.-->
					<min_control>0.001</min_control>
					<!--Maximum allowed value for control signal. Used primarily when solving for control values.-->
					<max_control>1</max_control>
					<!--The set of points defining the path of the muscle.-->
					<GeometryPath name="geometrypath">
						<!--The set of points defining the path-->
						<PathPointSet>
							<objects>
								<PathPoint name="glmax2_r-P1">
									<location> -0.1317 0.0087 0.0462</location>
									<socket_parent_frame>/bodyset/pelvis</socket_parent_frame>
								</PathPoint>
								<PathPoint name="glmax2_r-P2">
									<location> -0.1344 -0.0609 0.0813</location>
									<socket_parent_frame>/bodyset/pelvis</socket_parent_frame>
								</PathPoint>
								<PathPoint name="glmax2_r-P3">
									<location> -0.045 -0.0584 0.0252</location>
									<socket_parent_frame>/bodyset/femur_r</socket_parent_frame>
								</PathPoint>
								<PathPoint name="glmax2_r-P4">
									<location> -0.0156 -0.1016 0.0419</location>
									<socket_parent_frame>/bodyset/femur_r</socket_parent_frame>
								</PathPoint>
							</objects>
							<groups />
						</PathPointSet>
						<!--The wrap objecs that are associated with this path-->
						<PathWrapSet>
							<objects />
							<groups />
						</PathWrapSet>
						<!--Default appearance attributes for this GeometryPath-->
						<Appearance>
							<!--The color, (red, green, blue), [0, 1], used to display the geometry. -->
							<color>0.80000000000000004 0.10000000000000001 0.10000000000000001</color>
						</Appearance>
					</GeometryPath>
					<!--Maximum isometric force that the fibers can generate-->
					<max_isometric_force>3338</max_isometric_force>
					<!--Optimal length of the muscle fibers-->
					<optimal_fiber_length>0.2104</optimal_fiber_length>
					<!--Resting length of the tendon-->
					<tendon_slack_length>0.0679</tendon_slack_length>
					<!--Angle between tendon and fibers at optimal fiber length expressed in radians-->
					<pennation_angle_at_optimal>0.36738206</pennation_angle_at_optimal>
					<!--Maximum contraction velocity of the fibers, in optimal fiberlengths/second-->
					<max_contraction_velocity>12</max_contraction_velocity>
					<!--Compute muscle dynamics ignoring tendon compliance. Tendon is assumed to be rigid.-->
					<ignore_tendon_compliance>false</ignore_tendon_compliance>
					<!--Compute muscle dynamics ignoring activation dynamics. Activation is equivalent to excitation.-->
					<ignore_activation_dynamics>false</ignore_activation_dynamics>
					<!--Smaller value means activation can change more rapidly (units: seconds).-->
					<activation_time_constant>0.103</activation_time_constant>
					<!--Smaller value means activation can decrease more rapidly (units: seconds).-->
					<deactivation_time_constant>0.274</deactivation_time_constant>
					<!--Value of activation in the default state returned by initSystem().-->
					<default_activation>0.01</default_activation>
					<!--Scale factor for the width of the active force-length curve. Larger values make the curve wider. (default: 1.0).-->
					<active_force_width_scale>1.0</active_force_width_scale>
					<!--The linear damping of the fiber (default: 0.01).-->
					<fiber_damping>0.01</fiber_damping>
					<!--Tendon strain at a tension of 1 normalized force.-->
					<tendon_strain_at_one_norm_force>0.049000000000000002</tendon_strain_at_one_norm_force>
					<!--Make the passive fiber force 0 (default: false).-->
					<ignore_passive_fiber_force>false</ignore_passive_fiber_force>
					<!--Passive fiber strain at a tension of 1 normalized force.-->
					<passive_fiber_strain_at_one_norm_force>0.75</passive_fiber_strain_at_one_norm_force>
				</DeGrooteFregly2016Muscle>
				<DeGrooteFregly2016Muscle name="glmed2_r">
					<!--Minimum allowed value for control signal. Used primarily when solving for control values.-->
					<min_control>0.001</min_control>
					<!--Maximum allowed value for control signal. Used primarily when solving for control values.-->
					<max_control>1</max_control>
					<!--The set of points defining the path of the muscle.-->
					<GeometryPath name="geometrypath">
						<!--The set of points defining the path-->
						<PathPointSet>
							<objects>
								<PathPoint name="glmed2_r-P1">
									<location> -0.085 0.0316 0.0675</location>
									<socket_parent_frame>/bodyset/pelvis</socket_parent_frame>
								</PathPoint>
								<PathPoint name="glmed2_r-P2">
									<location> -0.0258 -0.0058 0.0527</location>
									<socket_parent_frame>/bodyset/femur_r</socket_parent_frame>
								</PathPoint>
							</objects>
							<groups />
						</PathPointSet>
						<!--The wrap objecs that are associated with this path-->
						<PathWrapSet>
							<objects />
							<groups />
						</PathWrapSet>
						<!--Default appearance attributes for this GeometryPath-->
						<Appearance>
							<!--The color, (red, green, blue), [0, 1], used to display the geometry. -->
							<color>0.80000000000000004 0.10000000000000001 0.10000000000000001</color>
						</Appearance>
					</GeometryPath>
					<!--Maximum isometric force that the fibers can generate-->
					<max_isometric_force>2729</max_isometric_force>
					<!--Optimal length of the muscle fibers-->
					<optimal_fiber_length>0.0730</optimal_fiber_length>
					<!--Resting length of the tendon-->
					<tendon_slack_length>0.0652</tendon_slack_length>
					<!--Angle between tendon and fibers at optimal fiber length expressed in radians-->
					<pennation_angle_at_optimal>0.31655591</pennation_angle_at_optimal>
					<!--Maximum contraction velocity of the fibers, in optimal fiberlengths/second-->
					<max_contraction_velocity>12</max_contraction_velocity>
					<!--Compute muscle dynamics ignoring tendon compliance. Tendon is assumed to be rigid.-->
					<ignore_tendon_compliance>false</ignore_tendon_compliance>
					<!--Compute muscle dynamics ignoring activation dynamics. Activation is equivalent to excitation.-->
					<ignore_activation_dynamics>false</ignore_activation_dynamics>
					<!--Smaller value means activation can change more rapidly (units: seconds).-->
					<activation_time_constant>0.055</activation_time_constant>
					<!--Smaller value means activation can decrease more rapidly (units: seconds).-->
					<deactivation_time_constant>0.156</deactivation_time_constant>
					<!--Value of activation in the default state returned by initSystem().-->
					<default_activation>0.01</default_activation>
					<!--Scale factor for the width of the active force-length curve. Larger values make the curve wider. (default: 1.0).-->
					<active_force_width_scale>1.0</active_force_width_scale>
					<!--The linear damping of the fiber (default: 0.01).-->
					<fiber_damping>0.01</fiber_damping>
					<!--Tendon strain at a tension of 1 normalized force.-->
					<tendon_strain_at_one_norm_force>0.049000000000000002</tendon_strain_at_one_norm_force>
					<!--Make the passive fiber force 0 (default: false).-->
					<ignore_passive_fiber_force>false</ignore_passive_fiber_force>
					<!--Passive fiber strain at a tension of 1 normalized force.-->
					<passive_fiber_strain_at_one_norm_force>0.75</passive_fiber_strain_at_one_norm_force>
				</DeGrooteFregly2016Muscle>
				<DeGrooteFregly2016Muscle name="glmin2_r">
					<!--Minimum allowed value for control signal. Used primarily when solving for control values.-->
					<min_control>0.001</min_control>
					<!--Maximum allowed value for control signal. Used primarily when solving for control values.-->
					<max_control>1</max_control>
					<!--The set of points defining the path of the muscle.-->
					<GeometryPath name="geometrypath">
						<!--The set of points defining the path-->
						<PathPointSet>
							<objects>
								<PathPoint name="glmin2_r-P1">
									<location> -0.0616 -0.0142 0.0971</location>
									<socket_parent_frame>/bodyset/pelvis</socket_parent_frame>
								</PathPoint>
								<PathPoint name="glmin2_r-P2">
									<location> -0.0096 -0.0104 0.056</location>
									<socket_parent_frame>/bodyset/femur_r</socket_parent_frame>
								</PathPoint>
							</objects>
							<groups />
						</PathPointSet>
						<!--The wrap objecs that are associated with this path-->
						<PathWrapSet>
							<objects />
							<groups />
						</PathWrapSet>
						<!--Default appearance attributes for this GeometryPath-->
						<Appearance>
							<!--The color, (red, green, blue), [0, 1], used to display the geometry. -->
							<color>0.80000000000000004 0.10000000000000001 0.10000000000000001</color>
						</Appearance>
					</GeometryPath>
					<!--Maximum isometric force that the fibers can generate-->
					<max_isometric_force>1216</max_isometric_force>
					<!--Optimal length of the muscle fibers-->
					<optimal_fiber_length>0.0560</optimal_fiber_length>
					<!--Resting length of the tendon-->
					<tendon_slack_length>0.0261</tendon_slack_length>
					<!--Angle between tendon and fibers at optimal fiber length expressed in radians-->
					<pennation_angle_at_optimal>0.0</pennation_angle_at_optimal>
					<!--Maximum contraction velocity of the fibers, in optimal fiberlengths/second-->
					<max_contraction_velocity>12</max_contraction_velocity>
					<!--Compute muscle dynamics ignoring tendon compliance. Tendon is assumed to be rigid.-->
					<ignore_tendon_compliance>false</ignore_tendon_compliance>
					<!--Compute muscle dynamics ignoring activation dynamics. Activation is equivalent to excitation.-->
					<ignore_activation_dynamics>false</ignore_activation_dynamics>
					<!--Smaller value means activation can change more rapidly (units: seconds).-->
					<activation_time_constant>0.014</activation_time_constant>
					<!--Smaller value means activation can decrease more rapidly (units: seconds).-->
					<deactivation_time_constant>0.054</deactivation_time_constant>
					<!--Value of activation in the default state returned by initSystem().-->
					<default_activation>0.01</default_activation>
					<!--Scale factor for the width of the active force-length curve. Larger values make the curve wider. (default: 1.0).-->
					<active_force_width_scale>1.0</active_force_width_scale>
					<!--The linear damping of the fiber (default: 0.01).-->
					<fiber_damping>0.01</fiber_damping>
					<!--Tendon strain at a tension of 1 normalized force.-->
					<tendon_strain_at_one_norm_force>0.049000000000000002</tendon_strain_at_one_norm_force>
					<!--Make the passive fiber force 0 (default: false).-->
					<ignore_passive_fiber_force>false</ignore_passive_fiber_force>
					<!--Passive fiber strain at a tension of 1 normalized force.-->
					<passive_fiber_strain_at_one_norm_force>0.75</passive_fiber_strain_at_one_norm_force>
				</DeGrooteFregly2016Muscle>
				<DeGrooteFregly2016Muscle name="grac_r">
					<!--Minimum allowed value for control signal. Used primarily when solving for control values.-->
					<min_control>0.001</min_control>
					<!--Maximum allowed value for control signal. Used primarily when solving for control values.-->
					<max_control>1</max_control>
					<!--The set of points defining the path of the muscle.-->
					<GeometryPath name="geometrypath">
						<!--The set of points defining the path-->
						<PathPointSet>
							<objects>								
								<PathPoint name="grac_r-P1">
									<location> -0.04736 -0.12932 0.02456</location>
									<socket_parent_frame>/bodyset/pelvis</socket_parent_frame>
								</PathPoint>
								<PathPoint name="grac_r-P2">
									<location> -0.01842 -0.04755 -0.02961</location>
									<socket_parent_frame>/bodyset/tibia_r</socket_parent_frame>
								</PathPoint>
								<PathPoint name="grac_r-P3">
									<location> 0.00178 -0.06962 -0.01573</location>
									<socket_parent_frame>/bodyset/tibia_r</socket_parent_frame>
								</PathPoint>
							</objects>
							<groups />
						</PathPointSet>
						<!--The wrap objecs that are associated with this path-->
						<PathWrapSet>
							<objects />
							<groups />
						</PathWrapSet>
						<!--Default appearance attributes for this GeometryPath-->
						<Appearance>
							<!--The color, (red, green, blue), [0, 1], used to display the geometry. -->
							<color>0.80000000000000004 0.10000000000000001 0.10000000000000001</color>
						</Appearance>
					</GeometryPath>
					<!--Maximum isometric force that the fibers can generate-->
					<max_isometric_force>281</max_isometric_force>
					<!--Optimal length of the muscle fibers-->
					<optimal_fiber_length>0.2640</optimal_fiber_length>
					<!--Resting length of the tendon-->
					<tendon_slack_length>0.1720</tendon_slack_length>
					<!--Angle between tendon and fibers at optimal fiber length expressed in radians-->
					<pennation_angle_at_optimal>0.1720</pennation_angle_at_optimal>
					<!--Maximum contraction velocity of the fibers, in optimal fiberlengths/second-->
					<max_contraction_velocity>12</max_contraction_velocity>
					<!--Compute muscle dynamics ignoring tendon compliance. Tendon is assumed to be rigid.-->
					<ignore_tendon_compliance>false</ignore_tendon_compliance>
					<!--Compute muscle dynamics ignoring activation dynamics. Activation is equivalent to excitation.-->
					<ignore_activation_dynamics>false</ignore_activation_dynamics>
					<!--Smaller value means activation can change more rapidly (units: seconds).-->
					<activation_time_constant>0.016</activation_time_constant>
					<!--Smaller value means activation can decrease more rapidly (units: seconds).-->
					<deactivation_time_constant>0.057</deactivation_time_constant>
					<!--Value of activation in the default state returned by initSystem().-->
					<default_activation>0.01</default_activation>
					<!--Scale factor for the width of the active force-length curve. Larger values make the curve wider. (default: 1.0).-->
					<active_force_width_scale>1.0</active_force_width_scale>
					<!--The linear damping of the fiber (default: 0.01).-->
					<fiber_damping>0.01</fiber_damping>
					<!--Tendon strain at a tension of 1 normalized force.-->
					<tendon_strain_at_one_norm_force>0.049000000000000002</tendon_strain_at_one_norm_force>
					<!--Make the passive fiber force 0 (default: false).-->
					<ignore_passive_fiber_force>false</ignore_passive_fiber_force>
					<!--Passive fiber strain at a tension of 1 normalized force.-->
					<passive_fiber_strain_at_one_norm_force>0.75</passive_fiber_strain_at_one_norm_force>
				</DeGrooteFregly2016Muscle>
				<DeGrooteFregly2016Muscle name="iliacus_r">
					<!--Minimum allowed value for control signal. Used primarily when solving for control values.-->
					<min_control>0.001</min_control>
					<!--Maximum allowed value for control signal. Used primarily when solving for control values.-->
					<max_control>1</max_control>
					<!--The set of points defining the path of the muscle.-->
					<GeometryPath name="geometrypath">
						<!--The set of points defining the path-->
						<PathPointSet>
							<objects>
								<PathPoint name="iliacus_r-P1">
									<location> -0.0605 0.0309 0.0843</location>
									<socket_parent_frame>/bodyset/pelvis</socket_parent_frame>
								</PathPoint>
								<PathPoint name="iliacus_r-P2">
									<location> -0.0135 -0.0557 0.0756</location>
									<socket_parent_frame>/bodyset/pelvis</socket_parent_frame>
								</PathPoint>
								<ConditionalPathPoint name="iliacus_r-P3">
									<location> -0.036 -0.095 0.083</location>
									<range> -1.5708 0.0</range>
									<coordinate>hip_flexion_r</coordinate>
									<socket_coordinate>/jointset/hip_r/hip_flexion_r</socket_coordinate>
									<socket_parent_frame>/bodyset/pelvis</socket_parent_frame>
								</ConditionalPathPoint>
								<PathPoint name="iliacus_r-P4">
									<location> -0.0023 -0.0565 0.0139</location>
									<socket_parent_frame>/bodyset/femur_r</socket_parent_frame>
								</PathPoint>
								<PathPoint name="iliacus_r-P5">
									<location> -0.0122 -0.0637 0.0196</location>
									<socket_parent_frame>/bodyset/femur_r</socket_parent_frame>
								</PathPoint>
							</objects>
							<groups />
						</PathPointSet>
						<!--The wrap objecs that are associated with this path-->
						<PathWrapSet>
							<objects />
							<groups />
						</PathWrapSet>
						<!--Default appearance attributes for this GeometryPath-->
						<Appearance>
							<!--The color, (red, green, blue), [0, 1], used to display the geometry. -->
							<color>0.80000000000000004 0.10000000000000001 0.10000000000000001</color>
						</Appearance>
					</GeometryPath>
					<!--Maximum isometric force that the fibers can generate-->
					<max_isometric_force>1021</max_isometric_force>
					<!--Optimal length of the muscle fibers-->
					<optimal_fiber_length>0.1145</optimal_fiber_length>
					<!--Resting length of the tendon-->
					<tendon_slack_length>0.0961</tendon_slack_length>
					<!--Angle between tendon and fibers at optimal fiber length expressed in radians-->
					<pennation_angle_at_optimal>0.2799</pennation_angle_at_optimal>
					<!--Maximum contraction velocity of the fibers, in optimal fiberlengths/second-->
					<max_contraction_velocity>12</max_contraction_velocity>
					<!--Compute muscle dynamics ignoring tendon compliance. Tendon is assumed to be rigid.-->
					<ignore_tendon_compliance>false</ignore_tendon_compliance>
					<!--Compute muscle dynamics ignoring activation dynamics. Activation is equivalent to excitation.-->
					<ignore_activation_dynamics>false</ignore_activation_dynamics>
					<!--Smaller value means activation can change more rapidly (units: seconds).-->
					<activation_time_constant>0.021</activation_time_constant>
					<!--Smaller value means activation can decrease more rapidly (units: seconds).-->
					<deactivation_time_constant>0.070</deactivation_time_constant>
					<!--Value of activation in the default state returned by initSystem().-->
					<default_activation>0.01</default_activation>
					<!--Scale factor for the width of the active force-length curve. Larger values make the curve wider. (default: 1.0).-->
					<active_force_width_scale>1.0</active_force_width_scale>
					<!--The linear damping of the fiber (default: 0.01).-->
					<fiber_damping>0.01</fiber_damping>
					<!--Tendon strain at a tension of 1 normalized force.-->
					<tendon_strain_at_one_norm_force>0.049000000000000002</tendon_strain_at_one_norm_force>
					<!--Make the passive fiber force 0 (default: false).-->
					<ignore_passive_fiber_force>false</ignore_passive_fiber_force>
					<!--Passive fiber strain at a tension of 1 normalized force.-->
					<passive_fiber_strain_at_one_norm_force>0.75</passive_fiber_strain_at_one_norm_force>
				</DeGrooteFregly2016Muscle>
				<DeGrooteFregly2016Muscle name="intobl_r">
					<!--Minimum allowed value for control signal. Used primarily when solving for control values.-->
					<min_control>0.001</min_control>
					<!--Maximum allowed value for control signal. Used primarily when solving for control values.-->
					<max_control>1</max_control>
					<!--The set of points defining the path of the muscle.-->
					<GeometryPath name="geometrypath">
						<PathPointSet>
							<objects>
								<PathPoint name="intobl_r-P1">
									<location> -0.04 0.07 0.1157</location>
									<socket_parent_frame>/bodyset/pelvis</socket_parent_frame>
								</PathPoint>
								<PathPoint name="intobl_r-P2">
									<location> 0.07 0.16 0.015</location>
									<socket_parent_frame>/bodyset/torso</socket_parent_frame>
								</PathPoint>
							</objects>
							<groups />
						</PathPointSet>
						<!--The wrap objecs that are associated with this path-->
						<PathWrapSet>
							<objects />
							<groups />
						</PathWrapSet>
						<!--Default appearance attributes for this GeometryPath-->
						<Appearance>
							<!--The color, (red, green, blue), [0, 1], used to display the geometry. -->
							<color>0.80000000000000004 0.10000000000000001 0.10000000000000001</color>
						</Appearance>
					</GeometryPath>
					<!--The maximum force this actuator can produce.-->
					<max_isometric_force>900</max_isometric_force>
					<!--Optimal length of the muscle fibers-->
					<optimal_fiber_length>0.1</optimal_fiber_length>
					<!--Resting length of the tendon-->
					<tendon_slack_length>0.1</tendon_slack_length>
					<!--Angle between tendon and fibers at optimal fiber length expressed in radians-->
					<pennation_angle_at_optimal>0</pennation_angle_at_optimal>
					<!--Maximum contraction velocity of the fibers, in optimal fiberlengths/second-->
					<max_contraction_velocity>12</max_contraction_velocity>
					<!--Compute muscle dynamics ignoring tendon compliance. Tendon is assumed to be rigid.-->
					<ignore_tendon_compliance>false</ignore_tendon_compliance>
					<!--Compute muscle dynamics ignoring activation dynamics. Activation is equivalent to excitation.-->
					<ignore_activation_dynamics>false</ignore_activation_dynamics>
					<!--time constant for ramping up muscle activation-->
					<activation_time_constant>0.013</activation_time_constant>
					<!--time constant for ramping down of muscle activation-->
					<deactivation_time_constant>0.049</deactivation_time_constant>
					<!--Value of activation in the default state returned by initSystem().-->
					<default_activation>0.01</default_activation>
					<!--Scale factor for the width of the active force-length curve. Larger values make the curve wider. (default: 1.0).-->
					<active_force_width_scale>1.0</active_force_width_scale>
					<!--The linear damping of the fiber (default: 0.01).-->
					<fiber_damping>0.01</fiber_damping>
					<!--Tendon strain at a tension of 1 normalized force.-->
					<tendon_strain_at_one_norm_force>0.049000000000000002</tendon_strain_at_one_norm_force>
					<!--Make the passive fiber force 0 (default: false).-->
					<ignore_passive_fiber_force>false</ignore_passive_fiber_force>
					<!--Passive fiber strain at a tension of 1 normalized force.-->
					<passive_fiber_strain_at_one_norm_force>0.75</passive_fiber_strain_at_one_norm_force>
				</DeGrooteFregly2016Muscle>
				<DeGrooteFregly2016Muscle name="obtext_r">
					<!--Minimum allowed value for control signal. Used primarily when solving for control values.-->
					<min_control>0.001</min_control>
					<!--Maximum allowed value for control signal. Used primarily when solving for control values.-->
					<max_control>1</max_control>
					<!--The set of points defining the path of the muscle.-->
					<GeometryPath name="geometrypath">
						<!--The set of points defining the path-->
						<PathPointSet>
							<objects>
								<PathPoint name="obtext_r-P1">
									<location> -0.0850 -0.1151 0.0370</location>
									<socket_parent_frame>/bodyset/pelvis</socket_parent_frame>
								</PathPoint>
								<PathPoint name="obtext_r-P2">
									<location> -0.0350 -0.0320 0.0410</location>
									<socket_parent_frame>/bodyset/femur_r</socket_parent_frame>
								</PathPoint>
							</objects>
							<groups />
						</PathPointSet>
						<!--The wrap objecs that are associated with this path-->
						<PathWrapSet>
							<objects />
							<groups />
						</PathWrapSet>
						<!--Default appearance attributes for this GeometryPath-->
						<Appearance>
							<!--The color, (red, green, blue), [0, 1], used to display the geometry. -->
							<color>0.80000000000000004 0.10000000000000001 0.10000000000000001</color>
						</Appearance>
					</GeometryPath>
					<!--Maximum isometric force that the fibers can generate-->
					<max_isometric_force>109</max_isometric_force>
					<!--Optimal length of the muscle fibers-->
					<optimal_fiber_length>0.0492</optimal_fiber_length>
					<!--Resting length of the tendon-->
					<tendon_slack_length>0.0402</tendon_slack_length>
					<!--Angle between tendon and fibers at optimal fiber length expressed in radians-->
					<pennation_angle_at_optimal>0.1222</pennation_angle_at_optimal>
					<!--Maximum contraction velocity of the fibers, in optimal fiberlengths/second-->
					<max_contraction_velocity>12</max_contraction_velocity>
					<!--Compute muscle dynamics ignoring tendon compliance. Tendon is assumed to be rigid.-->
					<ignore_tendon_compliance>false</ignore_tendon_compliance>
					<!--Compute muscle dynamics ignoring activation dynamics. Activation is equivalent to excitation.-->
					<ignore_activation_dynamics>false</ignore_activation_dynamics>
					<!--Smaller value means activation can change more rapidly (units: seconds).-->
					<activation_time_constant>0.006</activation_time_constant>
					<!--Smaller value means activation can decrease more rapidly (units: seconds).-->
					<deactivation_time_constant>0.032</deactivation_time_constant>
					<!--Value of activation in the default state returned by initSystem().-->
					<default_activation>0.01</default_activation>
					<!--Scale factor for the width of the active force-length curve. Larger values make the curve wider. (default: 1.0).-->
					<active_force_width_scale>1.0</active_force_width_scale>
					<!--The linear damping of the fiber (default: 0.01).-->
					<fiber_damping>0.01</fiber_damping>
					<!--Tendon strain at a tension of 1 normalized force.-->
					<tendon_strain_at_one_norm_force>0.049000000000000002</tendon_strain_at_one_norm_force>
					<!--Make the passive fiber force 0 (default: false).-->
					<ignore_passive_fiber_force>false</ignore_passive_fiber_force>
					<!--Passive fiber strain at a tension of 1 normalized force.-->
					<passive_fiber_strain_at_one_norm_force>0.75</passive_fiber_strain_at_one_norm_force>
				</DeGrooteFregly2016Muscle>
				<DeGrooteFregly2016Muscle name="pect_r">
					<!--Minimum allowed value for control signal. Used primarily when solving for control values.-->
					<min_control>0.001</min_control>
					<!--Maximum allowed value for control signal. Used primarily when solving for control values.-->
					<max_control>1</max_control>
					<!--The set of points defining the path of the muscle.-->
					<GeometryPath name="geometrypath">
						<PathPointSet>
							<objects>
								<PathPoint name="pect_r-P1">
									<location> -0.0431 -0.0768 0.0451</location>
									<socket_parent_frame>/bodyset/pelvis</socket_parent_frame>
								</PathPoint>
								<PathPoint name="pect_r-P2">
									<location> -0.0122 -0.0822 0.0253</location>
									<socket_parent_frame>/bodyset/femur_r</socket_parent_frame>
								</PathPoint>
							</objects>
							<groups />
						</PathPointSet>
						<!--The wrap objecs that are associated with this path-->
						<PathWrapSet>
							<objects />
							<groups />
						</PathWrapSet>
						<!--Default appearance attributes for this GeometryPath-->
						<Appearance>
							<!--The color, (red, green, blue), [0, 1], used to display the geometry. -->
							<color>0.80000000000000004 0.10000000000000001 0.10000000000000001</color>
						</Appearance>
					</GeometryPath>
					<!--Maximum isometric force that the fibers can generate-->
					<max_isometric_force>266</max_isometric_force>
					<!--Optimal length of the muscle fibers-->
					<optimal_fiber_length>0.0800</optimal_fiber_length>
					<!--Resting length of the tendon-->
					<tendon_slack_length>0.0330</tendon_slack_length>
					<!--Angle between tendon and fibers at optimal fiber length expressed in radians-->
					<pennation_angle_at_optimal>0</pennation_angle_at_optimal>
					<!--Maximum contraction velocity of the fibers, in optimal fiberlengths/second-->
					<max_contraction_velocity>12</max_contraction_velocity>
					<!--Compute muscle dynamics ignoring tendon compliance. Tendon is assumed to be rigid.-->
					<ignore_tendon_compliance>false</ignore_tendon_compliance>
					<!--Compute muscle dynamics ignoring activation dynamics. Activation is equivalent to excitation.-->
					<ignore_activation_dynamics>false</ignore_activation_dynamics>
					<!--time constant for ramping up muscle activation-->
					<activation_time_constant>0.008</activation_time_constant>
					<!--time constant for ramping down of muscle activation-->
					<deactivation_time_constant>0.037</deactivation_time_constant>
					<!--Value of activation in the default state returned by initSystem().-->
					<default_activation>0.01</default_activation>
					<!--Scale factor for the width of the active force-length curve. Larger values make the curve wider. (default: 1.0).-->
					<active_force_width_scale>1.0</active_force_width_scale>
					<!--The linear damping of the fiber (default: 0.01).-->
					<fiber_damping>0.01</fiber_damping>
					<!--Tendon strain at a tension of 1 normalized force.-->
					<tendon_strain_at_one_norm_force>0.049000000000000002</tendon_strain_at_one_norm_force>
					<!--Make the passive fiber force 0 (default: false).-->
					<ignore_passive_fiber_force>false</ignore_passive_fiber_force>
					<!--Passive fiber strain at a tension of 1 normalized force.-->
					<passive_fiber_strain_at_one_norm_force>0.75</passive_fiber_strain_at_one_norm_force>
				</DeGrooteFregly2016Muscle>
				<DeGrooteFregly2016Muscle name="piri_r">
					<!--Minimum allowed value for control signal. Used primarily when solving for control values.-->
					<min_control>0.001</min_control>
					<!--Maximum allowed value for control signal. Used primarily when solving for control values.-->
					<max_control>1</max_control>
					<!--The set of points defining the path of the muscle.-->
					<GeometryPath name="geometrypath">
						<!--The set of points defining the path-->
						<PathPointSet>
							<objects>								
								<PathPoint name="piri_r-P1">
									<location> -0.10181 -0.00653 0.01351</location>
									<socket_parent_frame>/bodyset/pelvis</socket_parent_frame>
								</PathPoint>
								<PathPoint name="piri_r-P2">
									<location> -0.10202 -0.03066 0.06092</location>
									<socket_parent_frame>/bodyset/pelvis</socket_parent_frame>
								</PathPoint>
								<PathPoint name="piri_r-P3">
									<location> -0.093 -0.056 0.091</location>
									<socket_parent_frame>/bodyset/pelvis</socket_parent_frame>
								</PathPoint>
								<PathPoint name="piri_r-P4">
									<location> -0.0148 -0.0036 0.0437</location>
									<socket_parent_frame>/bodyset/femur_r</socket_parent_frame>
								</PathPoint>
							</objects>
							<groups />
						</PathPointSet>
						<!--The wrap objecs that are associated with this path-->
						<PathWrapSet>
							<objects />
							<groups />
						</PathWrapSet>
						<!--Default appearance attributes for this GeometryPath-->
						<Appearance>
							<!--The color, (red, green, blue), [0, 1], used to display the geometry. -->
							<color>0.80000000000000004 0.10000000000000001 0.10000000000000001</color>
						</Appearance>
					</GeometryPath>
					<!--Maximum isometric force that the fibers can generate-->
					<max_isometric_force>1030</max_isometric_force>
					<!--Optimal length of the muscle fibers-->
					<optimal_fiber_length>0.0260</optimal_fiber_length>
					<!--Resting length of the tendon-->
					<tendon_slack_length>0.1149</tendon_slack_length>
					<!--Angle between tendon and fibers at optimal fiber length expressed in radians-->
					<pennation_angle_at_optimal>0.1745</pennation_angle_at_optimal>
					<!--Maximum contraction velocity of the fibers, in optimal fiberlengths/second-->
					<max_contraction_velocity>12</max_contraction_velocity>
					<!--Compute muscle dynamics ignoring tendon compliance. Tendon is assumed to be rigid.-->
					<ignore_tendon_compliance>false</ignore_tendon_compliance>
					<!--Compute muscle dynamics ignoring activation dynamics. Activation is equivalent to excitation.-->
					<ignore_activation_dynamics>false</ignore_activation_dynamics>
					<!--Smaller value means activation can change more rapidly (units: seconds).-->
					<activation_time_constant>0.012</activation_time_constant>
					<!--Smaller value means activation can decrease more rapidly (units: seconds).-->
					<deactivation_time_constant>0.046</deactivation_time_constant>
					<!--Value of activation in the default state returned by initSystem().-->
					<default_activation>0.01</default_activation>
					<!--Scale factor for the width of the active force-length curve. Larger values make the curve wider. (default: 1.0).-->
					<active_force_width_scale>1.0</active_force_width_scale>
					<!--The linear damping of the fiber (default: 0.01).-->
					<fiber_damping>0.01</fiber_damping>
					<!--Tendon strain at a tension of 1 normalized force.-->
					<tendon_strain_at_one_norm_force>0.049000000000000002</tendon_strain_at_one_norm_force>
					<!--Make the passive fiber force 0 (default: false).-->
					<ignore_passive_fiber_force>false</ignore_passive_fiber_force>
					<!--Passive fiber strain at a tension of 1 normalized force.-->
					<passive_fiber_strain_at_one_norm_force>0.75</passive_fiber_strain_at_one_norm_force>
				</DeGrooteFregly2016Muscle>
				<DeGrooteFregly2016Muscle name="popli_r">
					<!--Minimum allowed value for control signal. Used primarily when solving for control values.-->
					<min_control>0.001</min_control>
					<!--Maximum allowed value for control signal. Used primarily when solving for control values.-->
					<max_control>1</max_control>
					<!--The set of points defining the path of the muscle.-->
					<GeometryPath name="geometrypath">
						<!--The set of points defining the path-->
						<PathPointSet>
							<objects>
								<PathPoint name="popli_r-P1">
									<location> -0.0100 -0.3900 0.0350</location>
									<socket_parent_frame>/bodyset/femur_r</socket_parent_frame>
								</PathPoint>
								<ConditionalPathPoint name="popli_r-P2">
									<location> -0.019 -0.393 0.023</location>
									<range> -0.9599 0.0</range>
									<coordinate>knee_angle_r</coordinate>
									<socket_coordinate>/jointset/knee_r/knee_angle_r</socket_coordinate>
									<socket_parent_frame>/bodyset/femur_r</socket_parent_frame>
								</ConditionalPathPoint>
								<PathPoint name="popli_r-P3">
									<location> -0.0310 -0.0350 -0.0100</location>
									<socket_parent_frame>/bodyset/tibia_r</socket_parent_frame>
								</PathPoint>
								<PathPoint name="popli_r-P4">
									<location> -0.0100 -0.0650 -0.0150</location>
									<socket_parent_frame>/bodyset/tibia_r</socket_parent_frame>
								</PathPoint>
							</objects>
							<groups />
						</PathPointSet>
						<!--The wrap objecs that are associated with this path-->
						<PathWrapSet>
							<objects />
							<groups />
						</PathWrapSet>
						<!--Default appearance attributes for this GeometryPath-->
						<Appearance>
							<!--The color, (red, green, blue), [0, 1], used to display the geometry. -->
							<color>0.80000000000000004 0.10000000000000001 0.10000000000000001</color>
						</Appearance>
					</GeometryPath>
					<!--Maximum isometric force that the fibers can generate-->
					<max_isometric_force>344</max_isometric_force>
					<!--Optimal length of the muscle fibers-->
					<optimal_fiber_length>0.0410</optimal_fiber_length>
					<!--Resting length of the tendon-->
					<tendon_slack_length>0.0700</tendon_slack_length>
					<!--Angle between tendon and fibers at optimal fiber length expressed in radians-->
					<pennation_angle_at_optimal>0</pennation_angle_at_optimal>
					<!--Maximum contraction velocity of the fibers, in optimal fiberlengths/second-->
					<max_contraction_velocity>12</max_contraction_velocity>
					<!--Compute muscle dynamics ignoring tendon compliance. Tendon is assumed to be rigid.-->
					<ignore_tendon_compliance>false</ignore_tendon_compliance>
					<!--Compute muscle dynamics ignoring activation dynamics. Activation is equivalent to excitation.-->
					<ignore_activation_dynamics>false</ignore_activation_dynamics>
					<!--Smaller value means activation can change more rapidly (units: seconds).-->
					<activation_time_constant>0.009</activation_time_constant>
					<!--Smaller value means activation can decrease more rapidly (units: seconds).-->
					<deactivation_time_constant>0.040</deactivation_time_constant>
					<!--Value of activation in the default state returned by initSystem().-->
					<default_activation>0.01</default_activation>
					<!--Scale factor for the width of the active force-length curve. Larger values make the curve wider. (default: 1.0).-->
					<active_force_width_scale>1.0</active_force_width_scale>
					<!--The linear damping of the fiber (default: 0.01).-->
					<fiber_damping>0.01</fiber_damping>
					<!--Tendon strain at a tension of 1 normalized force.-->
					<tendon_strain_at_one_norm_force>0.049000000000000002</tendon_strain_at_one_norm_force>
					<!--Make the passive fiber force 0 (default: false).-->
					<ignore_passive_fiber_force>false</ignore_passive_fiber_force>
					<!--Passive fiber strain at a tension of 1 normalized force.-->
					<passive_fiber_strain_at_one_norm_force>0.75</passive_fiber_strain_at_one_norm_force>
				</DeGrooteFregly2016Muscle>
				<DeGrooteFregly2016Muscle name="psoas_r">
					<!--Minimum allowed value for control signal. Used primarily when solving for control values.-->
					<min_control>0.001</min_control>
					<!--Maximum allowed value for control signal. Used primarily when solving for control values.-->
					<max_control>1</max_control>
					<!--The set of points defining the path of the muscle.-->
					<GeometryPath name="geometrypath">
						<!--The set of points defining the path-->
						<PathPointSet>
							<objects>
								<PathPoint name="psoas_r-P1">
									<location> -0.011 0.095 0.025</location>
									<socket_parent_frame>/bodyset/torso</socket_parent_frame>
								</PathPoint>
								<PathPoint name="psoas_r-P2">
									<location> -0.0606 0.062 0.039</location>
									<socket_parent_frame>/bodyset/pelvis</socket_parent_frame>
								</PathPoint>
								<PathPoint name="psoas_r-P3">
									<location> -0.0205 -0.0654 0.0656</location>
									<socket_parent_frame>/bodyset/pelvis</socket_parent_frame>
								</PathPoint>
								<ConditionalPathPoint name="psoas_r-P4">
									<location> -0.031 -0.095 0.074</location>
									<range> -1.5708 0.5585</range>
									<coordinate>hip_flexion_r</coordinate>
									<socket_coordinate>/jointset/hip_r/hip_flexion_r</socket_coordinate>
									<socket_parent_frame>/bodyset/pelvis</socket_parent_frame>
								</ConditionalPathPoint>
								<PathPoint name="psoas_r-P5">
									<location> -0.0132 -0.0467 0.0046</location>
									<socket_parent_frame>/bodyset/femur_r</socket_parent_frame>
								</PathPoint>
								<PathPoint name="psoas_r-P6">
									<location> -0.0235 -0.0524 0.0088</location>
									<socket_parent_frame>/bodyset/femur_r</socket_parent_frame>
								</PathPoint>
							</objects>
							<groups />
						</PathPointSet>
						<!--The wrap objecs that are associated with this path-->
						<PathWrapSet>
							<objects />
							<groups />
						</PathWrapSet>
						<!--Default appearance attributes for this GeometryPath-->
						<Appearance>
							<!--The color, (red, green, blue), [0, 1], used to display the geometry. -->
							<color>0.80000000000000004 0.10000000000000001 0.10000000000000001</color>
						</Appearance>
					</GeometryPath>
					<!--Maximum isometric force that the fibers can generate-->
					<max_isometric_force>1427</max_isometric_force>
					<!--Optimal length of the muscle fibers-->
					<optimal_fiber_length>0.2616</optimal_fiber_length>
					<!--Resting length of the tendon-->
					<tendon_slack_length>0.0995</tendon_slack_length>
					<!--Angle between tendon and fibers at optimal fiber length expressed in radians-->
					<pennation_angle_at_optimal>0.21552513</pennation_angle_at_optimal>
					<!--Maximum contraction velocity of the fibers, in optimal fiberlengths/second-->
					<max_contraction_velocity>12</max_contraction_velocity>
					<!--Compute muscle dynamics ignoring tendon compliance. Tendon is assumed to be rigid.-->
					<ignore_tendon_compliance>false</ignore_tendon_compliance>
					<!--Compute muscle dynamics ignoring activation dynamics. Activation is equivalent to excitation.-->
					<ignore_activation_dynamics>false</ignore_activation_dynamics>
					<!--Smaller value means activation can change more rapidly (units: seconds).-->
					<activation_time_constant>0.049</activation_time_constant>
					<!--Smaller value means activation can decrease more rapidly (units: seconds).-->
					<deactivation_time_constant>0.139</deactivation_time_constant>
					<!--Value of activation in the default state returned by initSystem().-->
					<default_activation>0.01</default_activation>
					<!--Scale factor for the width of the active force-length curve. Larger values make the curve wider. (default: 1.0).-->
					<active_force_width_scale>1.0</active_force_width_scale>
					<!--The linear damping of the fiber (default: 0.01).-->
					<fiber_damping>0.01</fiber_damping>
					<!--Tendon strain at a tension of 1 normalized force.-->
					<tendon_strain_at_one_norm_force>0.049000000000000002</tendon_strain_at_one_norm_force>
					<!--Make the passive fiber force 0 (default: false).-->
					<ignore_passive_fiber_force>false</ignore_passive_fiber_force>
					<!--Passive fiber strain at a tension of 1 normalized force.-->
					<passive_fiber_strain_at_one_norm_force>0.75</passive_fiber_strain_at_one_norm_force>
				</DeGrooteFregly2016Muscle>
				<DeGrooteFregly2016Muscle name="quadfem_r">
					<!--Minimum allowed value for control signal. Used primarily when solving for control values.-->
					<min_control>0.001</min_control>
					<!--Maximum allowed value for control signal. Used primarily when solving for control values.-->
					<max_control>1</max_control>
					<!--The set of points defining the path of the muscle.-->
					<GeometryPath name="geometrypath">
						<!--The set of points defining the path-->
						<PathPointSet>
							<objects>
								<PathPoint name="quad_fem_r-P1">
									<location> -0.1143 -0.1151 0.052</location>
									<socket_parent_frame>/bodyset/pelvis</socket_parent_frame>
								</PathPoint>
								<PathPoint name="quad_fem_r-P2">
									<location> -0.0381 -0.0359 0.0366</location>
									<socket_parent_frame>/bodyset/femur_r</socket_parent_frame>
								</PathPoint>
							</objects>
							<groups />
						</PathPointSet>
						<!--The wrap objecs that are associated with this path-->
						<PathWrapSet>
							<objects />
							<groups />
						</PathWrapSet>
						<!--Default appearance attributes for this GeometryPath-->
						<Appearance>
							<!--The color, (red, green, blue), [0, 1], used to display the geometry. -->
							<color>0.80000000000000004 0.10000000000000001 0.10000000000000001</color>
						</Appearance>
					</GeometryPath>
					<!--Maximum isometric force that the fibers can generate-->
					<max_isometric_force>381</max_isometric_force>
					<!--Optimal length of the muscle fibers-->
					<optimal_fiber_length>0.0540</optimal_fiber_length>
					<!--Resting length of the tendon-->
					<tendon_slack_length>0.02400</tendon_slack_length>
					<!--Angle between tendon and fibers at optimal fiber length expressed in radians-->
					<pennation_angle_at_optimal>0</pennation_angle_at_optimal>
					<!--Maximum contraction velocity of the fibers, in optimal fiberlengths/second-->
					<max_contraction_velocity>12</max_contraction_velocity>
					<!--Compute muscle dynamics ignoring tendon compliance. Tendon is assumed to be rigid.-->
					<ignore_tendon_compliance>false</ignore_tendon_compliance>
					<!--Compute muscle dynamics ignoring activation dynamics. Activation is equivalent to excitation.-->
					<ignore_activation_dynamics>false</ignore_activation_dynamics>
					<!--Smaller value means activation can change more rapidly (units: seconds).-->
					<activation_time_constant>0.011</activation_time_constant>
					<!--Smaller value means activation can decrease more rapidly (units: seconds).-->
					<deactivation_time_constant>0.045</deactivation_time_constant>
					<!--Value of activation in the default state returned by initSystem().-->
					<default_activation>0.01</default_activation>
					<!--Scale factor for the width of the active force-length curve. Larger values make the curve wider. (default: 1.0).-->
					<active_force_width_scale>1.0</active_force_width_scale>
					<!--The linear damping of the fiber (default: 0.01).-->
					<fiber_damping>0.01</fiber_damping>
					<!--Tendon strain at a tension of 1 normalized force.-->
					<tendon_strain_at_one_norm_force>0.049000000000000002</tendon_strain_at_one_norm_force>
					<!--Make the passive fiber force 0 (default: false).-->
					<ignore_passive_fiber_force>false</ignore_passive_fiber_force>
					<!--Passive fiber strain at a tension of 1 normalized force.-->
					<passive_fiber_strain_at_one_norm_force>0.75</passive_fiber_strain_at_one_norm_force>
				</DeGrooteFregly2016Muscle>
				<DeGrooteFregly2016Muscle name="recabd_r">
					<!--Minimum allowed value for control signal. Used primarily when solving for control values.-->
					<min_control>0.001</min_control>
					<!--Maximum allowed value for control signal. Used primarily when solving for control values.-->
					<max_control>1</max_control>
					<!--The set of points defining the path of the muscle.-->
					<GeometryPath name="geometrypath">
						<PathPointSet>
							<objects>
								<PathPoint name="rectabd_r-P1">
									<location> -0.026 -0.07 0.011</location>
									<socket_parent_frame>/bodyset/pelvis</socket_parent_frame>
								</PathPoint>
								<PathPoint name="rectabd_r-P2">
									<location> 0.092 0.221982 0.031</location>
									<socket_parent_frame>/bodyset/torso</socket_parent_frame>
								</PathPoint>
							</objects>
							<groups />
						</PathPointSet>
						<!--The wrap objecs that are associated with this path-->
						<PathWrapSet>
							<objects />
							<groups />
						</PathWrapSet>
						<!--Default appearance attributes for this GeometryPath-->
						<Appearance>
							<!--The color, (red, green, blue), [0, 1], used to display the geometry. -->
							<color>0.80000000000000004 0.10000000000000001 0.10000000000000001</color>
						</Appearance>
					</GeometryPath>
					<!--The maximum force this actuator can produce.-->
					<max_isometric_force>658</max_isometric_force>
					<!--Optimal length of the muscle fibers-->
					<optimal_fiber_length>0.3583</optimal_fiber_length>
					<!--Resting length of the tendon-->
					<tendon_slack_length>0.0170</tendon_slack_length>
					<!--Angle between tendon and fibers at optimal fiber length expressed in radians-->
					<pennation_angle_at_optimal>0</pennation_angle_at_optimal>
					<!--Maximum contraction velocity of the fibers, in optimal fiberlengths/second-->
					<max_contraction_velocity>12</max_contraction_velocity>
					<!--Compute muscle dynamics ignoring tendon compliance. Tendon is assumed to be rigid.-->
					<ignore_tendon_compliance>false</ignore_tendon_compliance>
					<!--Compute muscle dynamics ignoring activation dynamics. Activation is equivalent to excitation.-->
					<ignore_activation_dynamics>false</ignore_activation_dynamics>
					<!--time constant for ramping up muscle activation-->
					<activation_time_constant>0.029</activation_time_constant>
					<!--time constant for ramping down of muscle activation-->
					<deactivation_time_constant>0.091</deactivation_time_constant>
					<!--Value of activation in the default state returned by initSystem().-->
					<default_activation>0.01</default_activation>
					<!--Scale factor for the width of the active force-length curve. Larger values make the curve wider. (default: 1.0).-->
					<active_force_width_scale>1.0</active_force_width_scale>
					<!--The linear damping of the fiber (default: 0.01).-->
					<fiber_damping>0.01</fiber_damping>
					<!--Tendon strain at a tension of 1 normalized force.-->
					<tendon_strain_at_one_norm_force>0.049000000000000002</tendon_strain_at_one_norm_force>
					<!--Make the passive fiber force 0 (default: false).-->
					<ignore_passive_fiber_force>false</ignore_passive_fiber_force>
					<!--Passive fiber strain at a tension of 1 normalized force.-->
					<passive_fiber_strain_at_one_norm_force>0.75</passive_fiber_strain_at_one_norm_force>
				</DeGrooteFregly2016Muscle> 
				<DeGrooteFregly2016Muscle name="recfem_r">
					<!--Minimum allowed value for control signal. Used primarily when solving for control values.-->
					<min_control>0.001</min_control>
					<!--Maximum allowed value for control signal. Used primarily when solving for control values.-->
					<max_control>1</max_control>
					<!--The set of points defining the path of the muscle.-->
					<GeometryPath name="geometrypath">
						<!--The set of points defining the path-->
						<PathPointSet>
							<objects>
								<PathPoint name="recfem_r-P1">
									<location> -0.024 -0.0388 0.0933</location>
									<socket_parent_frame>/bodyset/pelvis</socket_parent_frame>
								</PathPoint>
								<ConditionalPathPoint name="recfem_r-P2">
									<location> 0.04 -0.4 0.002</location>
									<range> -3.1416 -1.3090</range>
									<coordinate>knee_angle_r</coordinate>
									<socket_coordinate>/jointset/knee_r/knee_angle_r</socket_coordinate>
									<socket_parent_frame>/bodyset/femur_r</socket_parent_frame>
								</ConditionalPathPoint>
								<PathPoint name="recfem_r-P3">
									<location> 0.01 0.049 0.0007</location>
									<socket_parent_frame>/bodyset/patella_r</socket_parent_frame>
								</PathPoint>
								<PathPoint name="recfem_r-P4">
									<location> 0.0121 0.0437 -0.001</location>
									<socket_parent_frame>/bodyset/patella_r</socket_parent_frame>
								</PathPoint>
								<PathPoint name="recfem_r-P5">
									<location> 0.005 0.00247 3e-005</location>
									<socket_parent_frame>/bodyset/patella_r</socket_parent_frame>
								</PathPoint>
								<PathPoint name="recfem_r-P6">
									<location> 0.0326 -0.06312 -0.00047</location>
									<socket_parent_frame>/bodyset/tibia_r</socket_parent_frame>
								</PathPoint>
							</objects>
							<groups />
						</PathPointSet>
						<!--The wrap objecs that are associated with this path-->
						<PathWrapSet>
							<objects />
							<groups />
						</PathWrapSet>
						<!--Default appearance attributes for this GeometryPath-->
						<Appearance>
							<!--The color, (red, green, blue), [0, 1], used to display the geometry. -->
							<color>0.80000000000000004 0.10000000000000001 0.10000000000000001</color>
						</Appearance>
					</GeometryPath>
					<!--Maximum isometric force that the fibers can generate-->
					<max_isometric_force>2192</max_isometric_force>
					<!--Optimal length of the muscle fibers-->
					<optimal_fiber_length>0.0759</optimal_fiber_length>
					<!--Resting length of the tendon-->
					<tendon_slack_length>0.4273</tendon_slack_length>
					<!--Angle between tendon and fibers at optimal fiber length expressed in radians-->
					<pennation_angle_at_optimal>0.2170</pennation_angle_at_optimal>
					<!--Maximum contraction velocity of the fibers, in optimal fiberlengths/second-->
					<max_contraction_velocity>12</max_contraction_velocity>
					<!--Compute muscle dynamics ignoring tendon compliance. Tendon is assumed to be rigid.-->
					<ignore_tendon_compliance>false</ignore_tendon_compliance>
					<!--Compute muscle dynamics ignoring activation dynamics. Activation is equivalent to excitation.-->
					<ignore_activation_dynamics>false</ignore_activation_dynamics>
					<!--Smaller value means activation can change more rapidly (units: seconds).-->
					<activation_time_constant>0.016</activation_time_constant>
					<!--Smaller value means activation can decrease more rapidly (units: seconds).-->
					<deactivation_time_constant>0.057</deactivation_time_constant>
					<!--Value of activation in the default state returned by initSystem().-->
					<default_activation>0.01</default_activation>
					<!--Scale factor for the width of the active force-length curve. Larger values make the curve wider. (default: 1.0).-->
					<active_force_width_scale>1.5</active_force_width_scale>
					<!--The linear damping of the fiber (default: 0.01).-->
					<fiber_damping>0.01</fiber_damping>
					<!--Tendon strain at a tension of 1 normalized force.-->
					<tendon_strain_at_one_norm_force>0.049000000000000002</tendon_strain_at_one_norm_force>
					<!--Make the passive fiber force 0 (default: false).-->
					<ignore_passive_fiber_force>false</ignore_passive_fiber_force>
					<!--Passive fiber strain at a tension of 1 normalized force.-->
					<passive_fiber_strain_at_one_norm_force>1.5</passive_fiber_strain_at_one_norm_force>
				</DeGrooteFregly2016Muscle>
				<DeGrooteFregly2016Muscle name="sart_r">
					<!--Minimum allowed value for control signal. Used primarily when solving for control values.-->
					<min_control>0.001</min_control>
					<!--Maximum allowed value for control signal. Used primarily when solving for control values.-->
					<max_control>1</max_control>
					<!--The set of points defining the path of the muscle.-->
					<GeometryPath name="geometrypath">
						<!--The set of points defining the path-->
						<PathPointSet>
							<objects>
								<PathPoint name="sart_r-P1">
									<location> -0.0195 -0.0156 0.1056</location>
									<socket_parent_frame>/bodyset/pelvis</socket_parent_frame>
								</PathPoint>
								<PathPoint name="sart_r-P2">
									<location> -0.003 -0.3568 -0.0421</location>
									<socket_parent_frame>/bodyset/femur_r</socket_parent_frame>
								</PathPoint>
								<PathPoint name="sart_r-P3">
									<location> -0.0251 -0.0401 -0.0365</location>
									<socket_parent_frame>/bodyset/tibia_r</socket_parent_frame>
								</PathPoint>
								<PathPoint name="sart_r-P4">
									<location> -0.0159 -0.0599 -0.0264</location>
									<socket_parent_frame>/bodyset/tibia_r</socket_parent_frame>
								</PathPoint>
								<PathPoint name="sart_r-P5">
									<location> 0.0136 -0.081 -0.0026</location>
									<socket_parent_frame>/bodyset/tibia_r</socket_parent_frame>
								</PathPoint>
							</objects>
							<groups />
						</PathPointSet>
						<!--The wrap objecs that are associated with this path-->
						<PathWrapSet>
							<objects />
							<groups />
						</PathWrapSet>
						<!--Default appearance attributes for this GeometryPath-->
						<Appearance>
							<!--The color, (red, green, blue), [0, 1], used to display the geometry. -->
							<color>0.80000000000000004 0.10000000000000001 0.10000000000000001</color>
						</Appearance>
					</GeometryPath>
					<!--Maximum isometric force that the fibers can generate-->
					<max_isometric_force>249</max_isometric_force>
					<!--Optimal length of the muscle fibers-->
					<optimal_fiber_length>0.4030</optimal_fiber_length>
					<!--Resting length of the tendon-->
					<tendon_slack_length>0.1240</tendon_slack_length>
					<!--Angle between tendon and fibers at optimal fiber length expressed in radians-->
					<pennation_angle_at_optimal>0.0261</pennation_angle_at_optimal>
					<!--Maximum contraction velocity of the fibers, in optimal fiberlengths/second-->
					<max_contraction_velocity>12</max_contraction_velocity>
					<!--Compute muscle dynamics ignoring tendon compliance. Tendon is assumed to be rigid.-->
					<ignore_tendon_compliance>false</ignore_tendon_compliance>
					<!--Compute muscle dynamics ignoring activation dynamics. Activation is equivalent to excitation.-->
					<ignore_activation_dynamics>false</ignore_activation_dynamics>
					<!--Smaller value means activation can change more rapidly (units: seconds).-->
					<activation_time_constant>0.017</activation_time_constant>
					<!--Smaller value means activation can decrease more rapidly (units: seconds).-->
					<deactivation_time_constant>0.059</deactivation_time_constant>
					<!--Value of activation in the default state returned by initSystem().-->
					<default_activation>0.01</default_activation>
					<!--Scale factor for the width of the active force-length curve. Larger values make the curve wider. (default: 1.0).-->
					<active_force_width_scale>1.0</active_force_width_scale>
					<!--The linear damping of the fiber (default: 0.01).-->
					<fiber_damping>0.01</fiber_damping>
					<!--Tendon strain at a tension of 1 normalized force.-->
					<tendon_strain_at_one_norm_force>0.049000000000000002</tendon_strain_at_one_norm_force>
					<!--Make the passive fiber force 0 (default: false).-->
					<ignore_passive_fiber_force>false</ignore_passive_fiber_force>
					<!--Passive fiber strain at a tension of 1 normalized force.-->
					<passive_fiber_strain_at_one_norm_force>0.75</passive_fiber_strain_at_one_norm_force>
				</DeGrooteFregly2016Muscle>
				<DeGrooteFregly2016Muscle name="semimem_r">
					<!--Minimum allowed value for control signal. Used primarily when solving for control values.-->
					<min_control>0.001</min_control>
					<!--Maximum allowed value for control signal. Used primarily when solving for control values.-->
					<max_control>1</max_control>
					<!--The set of points defining the path of the muscle.-->
					<GeometryPath name="geometrypath">
						<!--The set of points defining the path-->
						<PathPointSet>
							<objects>
								<PathPoint name="semimem_r-P1">
									<location> -0.0987 -0.114 0.0614</location>
									<socket_parent_frame>/bodyset/pelvis</socket_parent_frame>
								</PathPoint>
								<PathPoint name="semimem_r-P2">
									<location> -0.029 -0.0417 -0.0196</location>
									<socket_parent_frame>/bodyset/tibia_r</socket_parent_frame>
								</PathPoint>
							</objects>
							<groups />
						</PathPointSet>
						<!--The wrap objecs that are associated with this path-->
						<PathWrapSet>
							<objects />
							<groups />
						</PathWrapSet>
						<!--Default appearance attributes for this GeometryPath-->
						<Appearance>
							<!--The color, (red, green, blue), [0, 1], used to display the geometry. -->
							<color>0.80000000000000004 0.10000000000000001 0.10000000000000001</color>
						</Appearance>
					</GeometryPath>
					<!--Maximum isometric force that the fibers can generate-->
					<max_isometric_force>2201</max_isometric_force>
					<!--Optimal length of the muscle fibers-->
					<optimal_fiber_length>0.0987</optimal_fiber_length>
					<!--Resting length of the tendon-->
					<tendon_slack_length>0.3476</tendon_slack_length>
					<!--Angle between tendon and fibers at optimal fiber length expressed in radians-->
					<pennation_angle_at_optimal>0.2546</pennation_angle_at_optimal>
					<!--Maximum contraction velocity of the fibers, in optimal fiberlengths/second-->
					<max_contraction_velocity>12</max_contraction_velocity>
					<!--Compute muscle dynamics ignoring tendon compliance. Tendon is assumed to be rigid.-->
					<ignore_tendon_compliance>false</ignore_tendon_compliance>
					<!--Compute muscle dynamics ignoring activation dynamics. Activation is equivalent to excitation.-->
					<ignore_activation_dynamics>false</ignore_activation_dynamics>
					<!--Smaller value means activation can change more rapidly (units: seconds).-->
					<activation_time_constant>0.035</activation_time_constant>
					<!--Smaller value means activation can decrease more rapidly (units: seconds).-->
					<deactivation_time_constant>0.106</deactivation_time_constant>
					<!--Value of activation in the default state returned by initSystem().-->
					<default_activation>0.01</default_activation>
					<!--Scale factor for the width of the active force-length curve. Larger values make the curve wider. (default: 1.0).-->
					<active_force_width_scale>1.5</active_force_width_scale>
					<!--The linear damping of the fiber (default: 0.01).-->
					<fiber_damping>0.01</fiber_damping>
					<!--Tendon strain at a tension of 1 normalized force.-->
					<tendon_strain_at_one_norm_force>0.049000000000000002</tendon_strain_at_one_norm_force>
					<!--Make the passive fiber force 0 (default: false).-->
					<ignore_passive_fiber_force>false</ignore_passive_fiber_force>
					<!--Passive fiber strain at a tension of 1 normalized force.-->
					<passive_fiber_strain_at_one_norm_force>0.75</passive_fiber_strain_at_one_norm_force>
				</DeGrooteFregly2016Muscle>
				<DeGrooteFregly2016Muscle name="semiten_r">
					<!--Minimum allowed value for control signal. Used primarily when solving for control values.-->
					<min_control>0.001</min_control>
					<!--Maximum allowed value for control signal. Used primarily when solving for control values.-->
					<max_control>1</max_control>
					<!--The set of points defining the path of the muscle.-->
					<GeometryPath name="geometrypath">
						<!--The set of points defining the path-->
						<PathPointSet>
							<objects>
								<PathPoint name="semiten_r-P1">
									<location> -0.1038 -0.1253 0.0515</location>
									<socket_parent_frame>/bodyset/pelvis</socket_parent_frame>
								</PathPoint>
								<PathPoint name="semiten_r-P2">
									<location> -0.0312 -0.0508 -0.0229</location>
									<socket_parent_frame>/bodyset/tibia_r</socket_parent_frame>
								</PathPoint>
								<PathPoint name="semiten_r-P3">
									<location> 0.0019 -0.0773 -0.0117</location>
									<socket_parent_frame>/bodyset/tibia_r</socket_parent_frame>
								</PathPoint>
							</objects>
							<groups />
						</PathPointSet>
						<!--The wrap objecs that are associated with this path-->
						<PathWrapSet>
							<objects />
							<groups />
						</PathWrapSet>
						<!--Default appearance attributes for this GeometryPath-->
						<Appearance>
							<!--The color, (red, green, blue), [0, 1], used to display the geometry. -->
							<color>0.80000000000000004 0.10000000000000001 0.10000000000000001</color>
						</Appearance>
					</GeometryPath>
					<!--Maximum isometric force that the fibers can generate-->
					<max_isometric_force>591</max_isometric_force>
					<!--Optimal length of the muscle fibers-->
					<optimal_fiber_length>0.2594</optimal_fiber_length>
					<!--Resting length of the tendon-->
					<tendon_slack_length>0.2472</tendon_slack_length>
					<!--Angle between tendon and fibers at optimal fiber length expressed in radians-->
					<pennation_angle_at_optimal>0.2413</pennation_angle_at_optimal>
					<!--Maximum contraction velocity of the fibers, in optimal fiberlengths/second-->
					<max_contraction_velocity>12</max_contraction_velocity>
					<!--Compute muscle dynamics ignoring tendon compliance. Tendon is assumed to be rigid.-->
					<ignore_tendon_compliance>false</ignore_tendon_compliance>
					<!--Compute muscle dynamics ignoring activation dynamics. Activation is equivalent to excitation.-->
					<ignore_activation_dynamics>false</ignore_activation_dynamics>
					<!--Smaller value means activation can change more rapidly (units: seconds).-->
					<activation_time_constant>0.019</activation_time_constant>
					<!--Smaller value means activation can decrease more rapidly (units: seconds).-->
					<deactivation_time_constant>0.065</deactivation_time_constant>
					<!--Value of activation in the default state returned by initSystem().-->
					<default_activation>0.01</default_activation>
					<!--Scale factor for the width of the active force-length curve. Larger values make the curve wider. (default: 1.0).-->
					<active_force_width_scale>1.5</active_force_width_scale>
					<!--The linear damping of the fiber (default: 0.01).-->
					<fiber_damping>0.01</fiber_damping>
					<!--Tendon strain at a tension of 1 normalized force.-->
					<tendon_strain_at_one_norm_force>0.049000000000000002</tendon_strain_at_one_norm_force>
					<!--Make the passive fiber force 0 (default: false).-->
					<ignore_passive_fiber_force>false</ignore_passive_fiber_force>
					<!--Passive fiber strain at a tension of 1 normalized force.-->
					<passive_fiber_strain_at_one_norm_force>0.75</passive_fiber_strain_at_one_norm_force>
				</DeGrooteFregly2016Muscle>
				<DeGrooteFregly2016Muscle name="tfl_r">
					<!--Minimum allowed value for control signal. Used primarily when solving for control values.-->
					<min_control>0.001</min_control>
					<!--Maximum allowed value for control signal. Used primarily when solving for control values.-->
					<max_control>1</max_control>
					<!--The set of points defining the path of the muscle.-->
					<GeometryPath name="geometrypath">
						<!--The set of points defining the path-->
						<PathPointSet>
							<objects>
								<PathPoint name="tfl_r-P1">
									<location> -0.0311 0.0214 0.1241</location>
									<socket_parent_frame>/bodyset/pelvis</socket_parent_frame>
								</PathPoint>
								<PathPoint name="tfl_r-P2">
									<location> 0.0294 -0.0995 0.0597</location>
									<socket_parent_frame>/bodyset/femur_r</socket_parent_frame>
								</PathPoint>
								<PathPoint name="tfl_r-P3">
									<location> 0.0107 -0.405 0.0324</location>
									<socket_parent_frame>/bodyset/femur_r</socket_parent_frame>
								</PathPoint>
								<PathPoint name="tfl_r-P4">
									<location> 0.0108 -0.041 0.0346</location>
									<socket_parent_frame>/bodyset/tibia_r</socket_parent_frame>
								</PathPoint>
							</objects>
							<groups />
						</PathPointSet>
						<!--The wrap objecs that are associated with this path-->
						<PathWrapSet>
							<objects />
							<groups />
						</PathWrapSet>
						<!--Default appearance attributes for this GeometryPath-->
						<Appearance>
							<!--The color, (red, green, blue), [0, 1], used to display the geometry. -->
							<color>0.80000000000000004 0.10000000000000001 0.10000000000000001</color>
						</Appearance>
					</GeometryPath>
					<!--Maximum isometric force that the fibers can generate-->
					<max_isometric_force>411</max_isometric_force>
					<!--Optimal length of the muscle fibers-->
					<optimal_fiber_length>0.0950</optimal_fiber_length>
					<!--Resting length of the tendon-->
					<tendon_slack_length>0.4495</tendon_slack_length>
					<!--Angle between tendon and fibers at optimal fiber length expressed in radians-->
					<pennation_angle_at_optimal>0.0524</pennation_angle_at_optimal>
					<!--Maximum contraction velocity of the fibers, in optimal fiberlengths/second-->
					<max_contraction_velocity>12</max_contraction_velocity>
					<!--Compute muscle dynamics ignoring tendon compliance. Tendon is assumed to be rigid.-->
					<ignore_tendon_compliance>false</ignore_tendon_compliance>
					<!--Compute muscle dynamics ignoring activation dynamics. Activation is equivalent to excitation.-->
					<ignore_activation_dynamics>false</ignore_activation_dynamics>
					<!--Smaller value means activation can change more rapidly (units: seconds).-->
					<activation_time_constant>0.010</activation_time_constant>
					<!--Smaller value means activation can decrease more rapidly (units: seconds).-->
					<deactivation_time_constant>0.043</deactivation_time_constant>
					<!--Value of activation in the default state returned by initSystem().-->
					<default_activation>0.01</default_activation>
					<!--Scale factor for the width of the active force-length curve. Larger values make the curve wider. (default: 1.0).-->
					<active_force_width_scale>1.0</active_force_width_scale>
					<!--The linear damping of the fiber (default: 0.01).-->
					<fiber_damping>0.01</fiber_damping>
					<!--Tendon strain at a tension of 1 normalized force.-->
					<tendon_strain_at_one_norm_force>0.049000000000000002</tendon_strain_at_one_norm_force>
					<!--Make the passive fiber force 0 (default: false).-->
					<ignore_passive_fiber_force>false</ignore_passive_fiber_force>
					<!--Passive fiber strain at a tension of 1 normalized force.-->
					<passive_fiber_strain_at_one_norm_force>0.75</passive_fiber_strain_at_one_norm_force>
				</DeGrooteFregly2016Muscle>
				<DeGrooteFregly2016Muscle name="tricox_r">
					<!--Minimum allowed value for control signal. Used primarily when solving for control values.-->
					<min_control>0.001</min_control>
					<!--Maximum allowed value for control signal. Used primarily when solving for control values.-->
					<max_control>1</max_control>
					<!--The set of points defining the path of the muscle.-->
					<GeometryPath name="geometrypath">
						<!--The set of points defining the path-->
						<PathPointSet>
							<objects>
								<PathPoint name="tricox_r-P1">
									<location> -0.111 -0.102 0.037</location>
									<socket_parent_frame>/bodyset/pelvis</socket_parent_frame>
								</PathPoint>
								<PathPoint name="tricox_r-P2">
									<location> -0.132 -0.085 0.063</location>
									<socket_parent_frame>/bodyset/pelvis</socket_parent_frame>
								</PathPoint>
								<PathPoint name="tricox_r-P3">
									<location> -0.0142 -0.0033 0.0443</location>
									<socket_parent_frame>/bodyset/femur_r</socket_parent_frame>
								</PathPoint>
							</objects>
							<groups />
						</PathPointSet>
						<!--The wrap objecs that are associated with this path-->
						<PathWrapSet>
							<objects />
							<groups />
						</PathWrapSet>
						<!--Default appearance attributes for this GeometryPath-->
						<Appearance>
							<!--The color, (red, green, blue), [0, 1], used to display the geometry. -->
							<color>0.80000000000000004 0.10000000000000001 0.10000000000000001</color>
						</Appearance>
					</GeometryPath>
					<!--Maximum isometric force that the fibers can generate-->
					<max_isometric_force>565</max_isometric_force>
					<!--Optimal length of the muscle fibers-->
					<optimal_fiber_length>0.057</optimal_fiber_length>
					<!--Resting length of the tendon-->
					<tendon_slack_length>0.058</tendon_slack_length>
					<!--Angle between tendon and fibers at optimal fiber length expressed in radians-->
					<pennation_angle_at_optimal>0.0</pennation_angle_at_optimal>
					<!--Maximum contraction velocity of the fibers, in optimal fiberlengths/second-->
					<max_contraction_velocity>12</max_contraction_velocity>
					<!--Compute muscle dynamics ignoring tendon compliance. Tendon is assumed to be rigid.-->
					<ignore_tendon_compliance>false</ignore_tendon_compliance>
					<!--Compute muscle dynamics ignoring activation dynamics. Activation is equivalent to excitation.-->
					<ignore_activation_dynamics>false</ignore_activation_dynamics>
					<!--Smaller value means activation can change more rapidly (units: seconds).-->
					<activation_time_constant>0.010</activation_time_constant>
					<!--Smaller value means activation can decrease more rapidly (units: seconds).-->
					<deactivation_time_constant>0.042</deactivation_time_constant>
					<!--Value of activation in the default state returned by initSystem().-->
					<default_activation>0.01</default_activation>
					<!--Scale factor for the width of the active force-length curve. Larger values make the curve wider. (default: 1.0).-->
					<active_force_width_scale>1.0</active_force_width_scale>
					<!--The linear damping of the fiber (default: 0.01).-->
					<fiber_damping>0.01</fiber_damping>
					<!--Tendon strain at a tension of 1 normalized force.-->
					<tendon_strain_at_one_norm_force>0.049000000000000002</tendon_strain_at_one_norm_force>
					<!--Make the passive fiber force 0 (default: false).-->
					<ignore_passive_fiber_force>false</ignore_passive_fiber_force>
					<!--Passive fiber strain at a tension of 1 normalized force.-->
					<passive_fiber_strain_at_one_norm_force>0.75</passive_fiber_strain_at_one_norm_force>
				</DeGrooteFregly2016Muscle>
				<DeGrooteFregly2016Muscle name="vasint_r">
					<!--Minimum allowed value for control signal. Used primarily when solving for control values.-->
					<min_control>0.001</min_control>
					<!--Maximum allowed value for control signal. Used primarily when solving for control values.-->
					<max_control>1</max_control>
					<!--The set of points defining the path of the muscle.-->
					<GeometryPath name="geometrypath">
						<!--The set of points defining the path-->
						<PathPointSet>
							<objects>
								<PathPoint name="vasint_r-P1">
									<location> 0.029 -0.1924 0.031</location>
									<socket_parent_frame>/bodyset/femur_r</socket_parent_frame>
								</PathPoint>
								<PathPoint name="vasint_r-P2">
									<location> 0.0335 -0.2084 0.0285</location>
									<socket_parent_frame>/bodyset/femur_r</socket_parent_frame>
								</PathPoint>
								<ConditionalPathPoint name="vasint_r-P3">
									<location> 0.037 -0.399 0.003</location>
									<range> -3.1416 -1.3090</range>
									<coordinate>knee_angle_r</coordinate>
									<socket_coordinate>/jointset/knee_r/knee_angle_r</socket_coordinate>
									<socket_parent_frame>/bodyset/femur_r</socket_parent_frame>
								</ConditionalPathPoint>
								<PathPoint name="vasint_r-P4">
									<location> 0.0058 0.048 -0.0006</location>
									<socket_parent_frame>/bodyset/patella_r</socket_parent_frame>
								</PathPoint>
								<PathPoint name="vasint_r-P5">
									<location> 0.005 0.00247 -0.00039</location>
									<socket_parent_frame>/bodyset/patella_r</socket_parent_frame>
								</PathPoint>
								<PathPoint name="vasint_r-P6">
									<location> 0.03257 -0.0632 0.00043</location>
									<socket_parent_frame>/bodyset/tibia_r</socket_parent_frame>
								</PathPoint>
							</objects>
							<groups />
						</PathPointSet>
						<!--The wrap objecs that are associated with this path-->
						<PathWrapSet>
							<objects />
							<groups />
						</PathWrapSet>
						<!--Default appearance attributes for this GeometryPath-->
						<Appearance>
							<!--The color, (red, green, blue), [0, 1], used to display the geometry. -->
							<color>0.80000000000000004 0.10000000000000001 0.10000000000000001</color>
						</Appearance>
					</GeometryPath>
					<!--Maximum isometric force that the fibers can generate-->
					<max_isometric_force>1697</max_isometric_force>
					<!--Optimal length of the muscle fibers-->
					<optimal_fiber_length>0.1189</optimal_fiber_length>
					<!--Resting length of the tendon-->
					<tendon_slack_length>0.2022</tendon_slack_length>
					<!--Angle between tendon and fibers at optimal fiber length expressed in radians-->
					<pennation_angle_at_optimal>0.06309973</pennation_angle_at_optimal>
					<!--Maximum contraction velocity of the fibers, in optimal fiberlengths/second-->
					<max_contraction_velocity>12</max_contraction_velocity>
					<!--Compute muscle dynamics ignoring tendon compliance. Tendon is assumed to be rigid.-->
					<ignore_tendon_compliance>false</ignore_tendon_compliance>
					<!--Compute muscle dynamics ignoring activation dynamics. Activation is equivalent to excitation.-->
					<ignore_activation_dynamics>false</ignore_activation_dynamics>
					<!--Smaller value means activation can change more rapidly (units: seconds).-->
					<activation_time_constant>0.026</activation_time_constant>
					<!--Smaller value means activation can decrease more rapidly (units: seconds).-->
					<deactivation_time_constant>0.082</deactivation_time_constant>
					<!--Value of activation in the default state returned by initSystem().-->
					<default_activation>0.01</default_activation>
					<!--Scale factor for the width of the active force-length curve. Larger values make the curve wider. (default: 1.0).-->
					<active_force_width_scale>1.0</active_force_width_scale>
					<!--The linear damping of the fiber (default: 0.01).-->
					<fiber_damping>0.01</fiber_damping>
					<!--Tendon strain at a tension of 1 normalized force.-->
					<tendon_strain_at_one_norm_force>0.049000000000000002</tendon_strain_at_one_norm_force>
					<!--Make the passive fiber force 0 (default: false).-->
					<ignore_passive_fiber_force>false</ignore_passive_fiber_force>
					<!--Passive fiber strain at a tension of 1 normalized force.-->
					<passive_fiber_strain_at_one_norm_force>0.75</passive_fiber_strain_at_one_norm_force>
				</DeGrooteFregly2016Muscle>
				<DeGrooteFregly2016Muscle name="vaslat_r">
					<!--Minimum allowed value for control signal. Used primarily when solving for control values.-->
					<min_control>0.001</min_control>
					<!--Maximum allowed value for control signal. Used primarily when solving for control values.-->
					<max_control>1</max_control>
					<!--The set of points defining the path of the muscle.-->
					<GeometryPath name="geometrypath">
						<!--The set of points defining the path-->
						<PathPointSet>
							<objects>
								<PathPoint name="vaslat_r-P1">
									<location> 0.0048 -0.1854 0.0349</location>
									<socket_parent_frame>/bodyset/femur_r</socket_parent_frame>
								</PathPoint>
								<PathPoint name="vaslat_r-P2">
									<location> 0.0269 -0.2591 0.0409</location>
									<socket_parent_frame>/bodyset/femur_r</socket_parent_frame>
								</PathPoint>
								<ConditionalPathPoint name="vaslat_r-P3">
									<location> 0.034 -0.412 0.017</location>
									<range> -3.1416 -1.3090</range>
									<coordinate>knee_angle_r</coordinate>
									<socket_coordinate>/jointset/knee_r/knee_angle_r</socket_coordinate>
									<socket_parent_frame>/bodyset/femur_r</socket_parent_frame>
								</ConditionalPathPoint>
								<PathPoint name="vaslat_r-P4">
									<location> 0.0103 0.0423 0.0141</location>
									<socket_parent_frame>/bodyset/patella_r</socket_parent_frame>
								</PathPoint>
								<PathPoint name="vaslat_r-P5">
									<location> 0.005 0.00247 0.00733</location>
									<socket_parent_frame>/bodyset/patella_r</socket_parent_frame>
								</PathPoint>
								<PathPoint name="vaslat_r-P6">
									<location> 0.03254 -0.06338 0.00511</location>
									<socket_parent_frame>/bodyset/tibia_r</socket_parent_frame>
								</PathPoint>
							</objects>
							<groups />
						</PathPointSet>
						<!--The wrap objecs that are associated with this path-->
						<PathWrapSet>
							<objects />
							<groups />
						</PathWrapSet>
						<!--Default appearance attributes for this GeometryPath-->
						<Appearance>
							<!--The color, (red, green, blue), [0, 1], used to display the geometry. -->
							<color>0.80000000000000004 0.10000000000000001 0.10000000000000001</color>
						</Appearance>
					</GeometryPath>
					<!--Maximum isometric force that the fibers can generate-->
					<max_isometric_force>5149</max_isometric_force>
					<!--Optimal length of the muscle fibers-->
					<optimal_fiber_length>0.1163</optimal_fiber_length>
					<!--Resting length of the tendon-->
					<tendon_slack_length>0.2206</tendon_slack_length>
					<!--Angle between tendon and fibers at optimal fiber length expressed in radians-->
					<pennation_angle_at_optimal>0.2529</pennation_angle_at_optimal>
					<!--Maximum contraction velocity of the fibers, in optimal fiberlengths/second-->
					<max_contraction_velocity>12</max_contraction_velocity>
					<!--Compute muscle dynamics ignoring tendon compliance. Tendon is assumed to be rigid.-->
					<ignore_tendon_compliance>false</ignore_tendon_compliance>
					<!--Compute muscle dynamics ignoring activation dynamics. Activation is equivalent to excitation.-->
					<ignore_activation_dynamics>false</ignore_activation_dynamics>
					<!--Smaller value means activation can change more rapidly (units: seconds).-->
					<activation_time_constant>0.047</activation_time_constant>
					<!--Smaller value means activation can decrease more rapidly (units: seconds).-->
					<deactivation_time_constant>0.135</deactivation_time_constant>
					<!--Value of activation in the default state returned by initSystem().-->
					<default_activation>0.01</default_activation>
					<!--Scale factor for the width of the active force-length curve. Larger values make the curve wider. (default: 1.0).-->
					<active_force_width_scale>1.0</active_force_width_scale>
					<!--The linear damping of the fiber (default: 0.01).-->
					<fiber_damping>0.01</fiber_damping>
					<!--Tendon strain at a tension of 1 normalized force.-->
					<tendon_strain_at_one_norm_force>0.049000000000000002</tendon_strain_at_one_norm_force>
					<!--Make the passive fiber force 0 (default: false).-->
					<ignore_passive_fiber_force>false</ignore_passive_fiber_force>
					<!--Passive fiber strain at a tension of 1 normalized force.-->
					<passive_fiber_strain_at_one_norm_force>0.75</passive_fiber_strain_at_one_norm_force>
				</DeGrooteFregly2016Muscle>
				<DeGrooteFregly2016Muscle name="vasmed_r">
					<!--Minimum allowed value for control signal. Used primarily when solving for control values.-->
					<min_control>0.001</min_control>
					<!--Maximum allowed value for control signal. Used primarily when solving for control values.-->
					<max_control>1</max_control>
					<!--The set of points defining the path of the muscle.-->
					<GeometryPath name="geometrypath">
						<!--The set of points defining the path-->
						<PathPointSet>
							<objects>
								<PathPoint name="vasmed_r-P1">
									<location> 0.014 -0.2099 0.0188</location>
									<socket_parent_frame>/bodyset/femur_r</socket_parent_frame>
								</PathPoint>
								<PathPoint name="vasmed_r-P2">
									<location> 0.0356 -0.2769 0.0009</location>
									<socket_parent_frame>/bodyset/femur_r</socket_parent_frame>
								</PathPoint>
								<ConditionalPathPoint name="vasmed_r-P3">
									<location> 0.035 -0.41 -0.015</location>
									<range> -3.1416 -1.3090</range>
									<coordinate>knee_angle_r</coordinate>
									<socket_coordinate>/jointset/knee_r/knee_angle_r</socket_coordinate>
									<socket_parent_frame>/bodyset/femur_r</socket_parent_frame>
								</ConditionalPathPoint>
								<PathPoint name="vasmed_r-P4">
									<location> 0.0063 0.0445 -0.017</location>
									<socket_parent_frame>/bodyset/patella_r</socket_parent_frame>
								</PathPoint>
								<PathPoint name="vasmed_r-P5">
									<location> 0.005 0.00247 -0.0085</location>
									<socket_parent_frame>/bodyset/patella_r</socket_parent_frame>
								</PathPoint>
								<PathPoint name="vasmed_r-P6">
									<location> 0.0319 -0.06357 -0.00678</location>
									<socket_parent_frame>/bodyset/tibia_r</socket_parent_frame>
								</PathPoint>
							</objects>
							<groups />
						</PathPointSet>
						<!--The wrap objecs that are associated with this path-->
						<PathWrapSet>
							<objects />
							<groups />
						</PathWrapSet>
						<!--Default appearance attributes for this GeometryPath-->
						<Appearance>
							<!--The color, (red, green, blue), [0, 1], used to display the geometry. -->
							<color>0.80000000000000004 0.10000000000000001 0.10000000000000001</color>
						</Appearance>
					</GeometryPath>
					<!--Maximum isometric force that the fibers can generate-->
					<max_isometric_force>2748</max_isometric_force>
					<!--Optimal length of the muscle fibers-->
					<optimal_fiber_length>0.1185</optimal_fiber_length>
					<!--Resting length of the tendon-->
					<tendon_slack_length>0.1999</tendon_slack_length>
					<!--Angle between tendon and fibers at optimal fiber length expressed in radians-->
					<pennation_angle_at_optimal>0.4222</pennation_angle_at_optimal>
					<!--Maximum contraction velocity of the fibers, in optimal fiberlengths/second-->
					<max_contraction_velocity>12</max_contraction_velocity>
					<!--Compute muscle dynamics ignoring tendon compliance. Tendon is assumed to be rigid.-->
					<ignore_tendon_compliance>false</ignore_tendon_compliance>
					<!--Compute muscle dynamics ignoring activation dynamics. Activation is equivalent to excitation.-->
					<ignore_activation_dynamics>false</ignore_activation_dynamics>
					<!--Smaller value means activation can change more rapidly (units: seconds).-->
					<activation_time_constant>0.035</activation_time_constant>
					<!--Smaller value means activation can decrease more rapidly (units: seconds).-->
					<deactivation_time_constant>0.105</deactivation_time_constant>
					<!--Value of activation in the default state returned by initSystem().-->
					<default_activation>0.01</default_activation>
					<!--Scale factor for the width of the active force-length curve. Larger values make the curve wider. (default: 1.0).-->
					<active_force_width_scale>1.0</active_force_width_scale>
					<!--The linear damping of the fiber (default: 0.01).-->
					<fiber_damping>0.01</fiber_damping>
					<!--Tendon strain at a tension of 1 normalized force.-->
					<tendon_strain_at_one_norm_force>0.049000000000000002</tendon_strain_at_one_norm_force>
					<!--Make the passive fiber force 0 (default: false).-->
					<ignore_passive_fiber_force>false</ignore_passive_fiber_force>
					<!--Passive fiber strain at a tension of 1 normalized force.-->
					<passive_fiber_strain_at_one_norm_force>0.75</passive_fiber_strain_at_one_norm_force>
				</DeGrooteFregly2016Muscle>
				
				<DeGrooteFregly2016Muscle name="addbrev_l">
					<!--Minimum allowed value for control signal. Used primarily when solving for control values.-->
					<min_control>0.001</min_control>
					<!--Maximum allowed value for control signal. Used primarily when solving for control values.-->
					<max_control>1</max_control>
					<!--The set of points defining the path of the muscle.-->
					<GeometryPath name="geometrypath">
						<PathPointSet>
							<objects>
								<PathPoint name="addbrev_l-P1">
									<location> -0.0191 -0.094 -0.0154</location>
									<socket_parent_frame>/bodyset/pelvis</socket_parent_frame>
								</PathPoint>
								<PathPoint name="addbrev_l-P2">
									<location> -0.002 -0.118 -0.0249</location>
									<socket_parent_frame>/bodyset/femur_l</socket_parent_frame>
								</PathPoint>
							</objects>
							<groups />
						</PathPointSet>
						<!--The wrap objecs that are associated with this path-->
						<PathWrapSet>
							<objects />
							<groups />
						</PathWrapSet>
						<!--Default appearance attributes for this GeometryPath-->
						<Appearance>
							<!--The color, (red, green, blue), [0, 1], used to display the geometry. -->
							<color>0.80000000000000004 0.10000000000000001 0.10000000000000001</color>
						</Appearance>
					</GeometryPath>
					<!--Maximum isometric force that the fibers can generate-->
					<max_isometric_force>626</max_isometric_force>
					<!--Optimal length of the muscle fibers-->
					<optimal_fiber_length>0.1031</optimal_fiber_length>
					<!--Resting length of the tendon-->
					<tendon_slack_length>0.0355</tendon_slack_length>
					<!--Angle between tendon and fibers at optimal fiber length expressed in radians-->
					<pennation_angle_at_optimal>0.1148</pennation_angle_at_optimal>
					<!--Maximum contraction velocity of the fibers, in optimal fiberlengths/second-->
					<max_contraction_velocity>12</max_contraction_velocity>
					<!--Compute muscle dynamics ignoring tendon compliance. Tendon is assumed to be rigid.-->
					<ignore_tendon_compliance>false</ignore_tendon_compliance>
					<!--Compute muscle dynamics ignoring activation dynamics. Activation is equivalent to excitation.-->
					<ignore_activation_dynamics>false</ignore_activation_dynamics>
					<!--time constant for ramping up muscle activation-->
					<activation_time_constant>0.016</activation_time_constant>
					<!--time constant for ramping down of muscle activation-->
					<deactivation_time_constant>0.057</deactivation_time_constant>
					<!--Value of activation in the default state returned by initSystem().-->
					<default_activation>0.01</default_activation>
					<!--Scale factor for the width of the active force-length curve. Larger values make the curve wider. (default: 1.0).-->
					<active_force_width_scale>1.0</active_force_width_scale>
					<!--The linear damping of the fiber (default: 0.01).-->
					<fiber_damping>0.01</fiber_damping>
					<!--Tendon strain at a tension of 1 normalized force.-->
					<tendon_strain_at_one_norm_force>0.049000000000000002</tendon_strain_at_one_norm_force>
					<!--Make the passive fiber force 0 (default: false).-->
					<ignore_passive_fiber_force>false</ignore_passive_fiber_force>
					<!--Passive fiber strain at a tension of 1 normalized force.-->
					<passive_fiber_strain_at_one_norm_force>0.75</passive_fiber_strain_at_one_norm_force>
				</DeGrooteFregly2016Muscle> 
				<DeGrooteFregly2016Muscle name="addlong_l">
					<!--Minimum allowed value for control signal. Used primarily when solving for control values.-->
					<min_control>0.001</min_control>
					<!--Maximum allowed value for control signal. Used primarily when solving for control values.-->
					<max_control>1</max_control>
					<!--The set of points defining the path of the muscle.-->
					<GeometryPath name="geometrypath">
						<PathPointSet>
							<objects>
								<PathPoint name="addlong_l-P1">
									<location> -0.00758 -0.0889 -0.01888</location>
									<socket_parent_frame>/bodyset/pelvis</socket_parent_frame>
								</PathPoint>
								<PathPoint name="addlong_l-P2">
									<location> 0.01126 -0.23937 -0.01583</location>
									<socket_parent_frame>/bodyset/femur_l</socket_parent_frame>
								</PathPoint>
							</objects>
							<groups />
						</PathPointSet>
						<!--The wrap objecs that are associated with this path-->
						<PathWrapSet>
							<objects />
							<groups />
						</PathWrapSet>
						<!--Default appearance attributes for this GeometryPath-->
						<Appearance>
							<!--The color, (red, green, blue), [0, 1], used to display the geometry. -->
							<color>0.80000000000000004 0.10000000000000001 0.10000000000000001</color>
						</Appearance>
					</GeometryPath>
					<!--Maximum isometric force that the fibers can generate-->
					<max_isometric_force>917</max_isometric_force>
					<!--Optimal length of the muscle fibers-->
					<optimal_fiber_length>0.1082</optimal_fiber_length>
					<!--Resting length of the tendon-->
					<tendon_slack_length>0.1318</tendon_slack_length>
					<!--Angle between tendon and fibers at optimal fiber length expressed in radians-->
					<pennation_angle_at_optimal>0.1378</pennation_angle_at_optimal>
					<!--Maximum contraction velocity of the fibers, in optimal fiberlengths/second-->
					<max_contraction_velocity>12</max_contraction_velocity>
					<!--Compute muscle dynamics ignoring tendon compliance. Tendon is assumed to be rigid.-->
					<ignore_tendon_compliance>false</ignore_tendon_compliance>
					<!--Compute muscle dynamics ignoring activation dynamics. Activation is equivalent to excitation.-->
					<ignore_activation_dynamics>false</ignore_activation_dynamics>
					<!--time constant for ramping up muscle activation-->
					<activation_time_constant>0.018</activation_time_constant>
					<!--time constant for ramping down of muscle activation-->
					<deactivation_time_constant>0.062</deactivation_time_constant>
					<!--Value of activation in the default state returned by initSystem().-->
					<default_activation>0.01</default_activation>
					<!--Scale factor for the width of the active force-length curve. Larger values make the curve wider. (default: 1.0).-->
					<active_force_width_scale>1.0</active_force_width_scale>
					<!--The linear damping of the fiber (default: 0.01).-->
					<fiber_damping>0.01</fiber_damping>
					<!--Tendon strain at a tension of 1 normalized force.-->
					<tendon_strain_at_one_norm_force>0.049000000000000002</tendon_strain_at_one_norm_force>
					<!--Make the passive fiber force 0 (default: false).-->
					<ignore_passive_fiber_force>false</ignore_passive_fiber_force>
					<!--Passive fiber strain at a tension of 1 normalized force.-->
					<passive_fiber_strain_at_one_norm_force>0.75</passive_fiber_strain_at_one_norm_force>
				</DeGrooteFregly2016Muscle>
				<DeGrooteFregly2016Muscle name="addmagMid_l">
					<!--Minimum allowed value for control signal. Used primarily when solving for control values.-->
					<min_control>0.001</min_control>
					<!--Maximum allowed value for control signal. Used primarily when solving for control values.-->
					<max_control>1</max_control>
					<!--The set of points defining the path of the muscle.-->
					<GeometryPath name="geometrypath">
						<!--The set of points defining the path-->
						<PathPointSet>
							<objects>
								<PathPoint name="addmagMid_l-P1">
									<location> -0.05266 -0.12075 -0.02854</location>
									<socket_parent_frame>/bodyset/pelvis</socket_parent_frame>
								</PathPoint>
								<PathPoint name="addmagMid_l-P2">
									<location> 0.00242 -0.1624 -0.02922</location>
									<socket_parent_frame>/bodyset/femur_l</socket_parent_frame>
								</PathPoint>
							</objects>
							<groups />
						</PathPointSet>
						<!--The wrap objecs that are associated with this path-->
						<PathWrapSet>
							<objects />
							<groups />
						</PathWrapSet>
						<!--Default appearance attributes for this GeometryPath-->
						<Appearance>
							<!--The color, (red, green, blue), [0, 1], used to display the geometry. -->
							<color>0.80000000000000004 0.10000000000000001 0.10000000000000001</color>
						</Appearance>
					</GeometryPath>
					<!--Maximum isometric force that the fibers can generate-->
					<max_isometric_force>2389</max_isometric_force>
					<!--Optimal length of the muscle fibers-->
					<optimal_fiber_length>0.1377</optimal_fiber_length>
					<!--Resting length of the tendon-->
					<tendon_slack_length>0.0466</tendon_slack_length>
					<!--Angle between tendon and fibers at optimal fiber length expressed in radians-->
					<pennation_angle_at_optimal>0.2073</pennation_angle_at_optimal>
					<!--Maximum contraction velocity of the fibers, in optimal fiberlengths/second-->
					<max_contraction_velocity>12</max_contraction_velocity>
					<!--Compute muscle dynamics ignoring tendon compliance. Tendon is assumed to be rigid.-->
					<ignore_tendon_compliance>false</ignore_tendon_compliance>
					<!--Compute muscle dynamics ignoring activation dynamics. Activation is equivalent to excitation.-->
					<ignore_activation_dynamics>false</ignore_activation_dynamics>
					<!--Smaller value means activation can change more rapidly (units: seconds).-->
					<activation_time_constant>0.050</activation_time_constant>
					<!--Smaller value means activation can decrease more rapidly (units: seconds).-->
					<deactivation_time_constant>0.142</deactivation_time_constant>
					<!--Value of activation in the default state returned by initSystem().-->
					<default_activation>0.01</default_activation>
					<!--Scale factor for the width of the active force-length curve. Larger values make the curve wider. (default: 1.0).-->
					<active_force_width_scale>1.0</active_force_width_scale>
					<!--The linear damping of the fiber (default: 0.01).-->
					<fiber_damping>0.01</fiber_damping>
					<!--Tendon strain at a tension of 1 normalized force.-->
					<tendon_strain_at_one_norm_force>0.049000000000000002</tendon_strain_at_one_norm_force>
					<!--Make the passive fiber force 0 (default: false).-->
					<ignore_passive_fiber_force>false</ignore_passive_fiber_force>
					<!--Passive fiber strain at a tension of 1 normalized force.-->
					<passive_fiber_strain_at_one_norm_force>0.75</passive_fiber_strain_at_one_norm_force>
				</DeGrooteFregly2016Muscle>
				<DeGrooteFregly2016Muscle name="bflh_l">
					<!--Minimum allowed value for control signal. Used primarily when solving for control values.-->
					<min_control>0.001</min_control>
					<!--Maximum allowed value for control signal. Used primarily when solving for control values.-->
					<max_control>1</max_control>
					<!--The set of points defining the path of the muscle.-->
					<GeometryPath name="geometrypath">
						<!--The set of points defining the path-->
						<PathPointSet>
							<objects>
								<PathPoint name="bflh_l-P1">
									<location> -0.104 -0.1191 -0.0586</location>
									<socket_parent_frame>/bodyset/pelvis</socket_parent_frame>
								</PathPoint>
								<PathPoint name="bflh_l-P2">
									<location> -0.0337 -0.035 -0.0253</location>
									<socket_parent_frame>/bodyset/tibia_l</socket_parent_frame>
								</PathPoint>
								<PathPoint name="bflh_l-P3">
									<location> -0.0287 -0.0455 -0.0303</location>
									<socket_parent_frame>/bodyset/tibia_l</socket_parent_frame>
								</PathPoint>
							</objects>
							<groups />
						</PathPointSet>
						<!--The wrap objecs that are associated with this path-->
						<PathWrapSet>
							<objects />
							<groups />
						</PathWrapSet>
						<!--Default appearance attributes for this GeometryPath-->
						<Appearance>
							<!--The color, (red, green, blue), [0, 1], used to display the geometry. -->
							<color>0.80000000000000004 0.10000000000000001 0.10000000000000001</color>
						</Appearance>
					</GeometryPath>
					<!--Maximum isometric force that the fibers can generate-->
					<max_isometric_force>1313</max_isometric_force>
					<!--Optimal length of the muscle fibers-->
					<optimal_fiber_length>0.1303</optimal_fiber_length>
					<!--Resting length of the tendon-->
					<tendon_slack_length>0.3252</tendon_slack_length>
					<!--Angle between tendon and fibers at optimal fiber length expressed in radians-->
					<pennation_angle_at_optimal>0.17591823</pennation_angle_at_optimal>
					<!--Maximum contraction velocity of the fibers, in optimal fiberlengths/second-->
					<max_contraction_velocity>12</max_contraction_velocity>
					<!--Compute muscle dynamics ignoring tendon compliance. Tendon is assumed to be rigid.-->
					<ignore_tendon_compliance>false</ignore_tendon_compliance>
					<!--Compute muscle dynamics ignoring activation dynamics. Activation is equivalent to excitation.-->
					<ignore_activation_dynamics>false</ignore_activation_dynamics>
					<!--Smaller value means activation can change more rapidly (units: seconds).-->
					<activation_time_constant>0.021</activation_time_constant>
					<!--Smaller value means activation can decrease more rapidly (units: seconds).-->
					<deactivation_time_constant>0.070</deactivation_time_constant>
					<!--Value of activation in the default state returned by initSystem().-->
					<default_activation>0.01</default_activation>
					<!--Scale factor for the width of the active force-length curve. Larger values make the curve wider. (default: 1.0).-->
					<active_force_width_scale>1.5</active_force_width_scale>
					<!--The linear damping of the fiber (default: 0.01).-->
					<fiber_damping>0.01</fiber_damping>
					<!--Tendon strain at a tension of 1 normalized force.-->
					<tendon_strain_at_one_norm_force>0.049000000000000002</tendon_strain_at_one_norm_force>
					<!--Make the passive fiber force 0 (default: false).-->
					<ignore_passive_fiber_force>false</ignore_passive_fiber_force>
					<!--Passive fiber strain at a tension of 1 normalized force.-->
					<passive_fiber_strain_at_one_norm_force>0.75</passive_fiber_strain_at_one_norm_force>
				</DeGrooteFregly2016Muscle>      
				<DeGrooteFregly2016Muscle name="bfsh_l">
					<!--Minimum allowed value for control signal. Used primarily when solving for control values.-->
					<min_control>0.001</min_control>
					<!--Maximum allowed value for control signal. Used primarily when solving for control values.-->
					<max_control>1</max_control>
					<!--The set of points defining the path of the muscle.-->
					<GeometryPath name="geometrypath">
						<!--The set of points defining the path-->
						<PathPointSet>
							<objects>
								<PathPoint name="bfsh_l-P1">
                                <location> 0.005 -0.2111 -0.0234</location>
                                <socket_parent_frame>/bodyset/femur_l</socket_parent_frame>
                            </PathPoint>
                            <PathPoint name="bfsh_l-P2">
								<location> -0.0337 -0.035 -0.0253</location>
								<socket_parent_frame>/bodyset/tibia_l</socket_parent_frame>
							</PathPoint>
							<PathPoint name="bfsh_l-P3">
								<location> -0.0287 -0.0455 -0.0303</location>
								<socket_parent_frame>/bodyset/tibia_l</socket_parent_frame>
							</PathPoint>
							</objects>
							<groups />
						</PathPointSet>
						<!--The wrap objecs that are associated with this path-->
						<PathWrapSet>
							<objects />
							<groups />
						</PathWrapSet>
						<!--Default appearance attributes for this GeometryPath-->
						<Appearance>
							<!--The color, (red, green, blue), [0, 1], used to display the geometry. -->
							<color>0.80000000000000004 0.10000000000000001 0.10000000000000001</color>
						</Appearance>
					</GeometryPath>
					<!--Maximum isometric force that the fibers can generate-->
					<max_isometric_force>557</max_isometric_force>
					<!--Optimal length of the muscle fibers-->
					<optimal_fiber_length>0.1232</optimal_fiber_length>
					<!--Resting length of the tendon-->
					<tendon_slack_length>0.1058</tendon_slack_length>
					<!--Angle between tendon and fibers at optimal fiber length expressed in radians-->
					<pennation_angle_at_optimal>0.26422317</pennation_angle_at_optimal>
					<!--Maximum contraction velocity of the fibers, in optimal fiberlengths/second-->
					<max_contraction_velocity>12</max_contraction_velocity>
					<!--Compute muscle dynamics ignoring tendon compliance. Tendon is assumed to be rigid.-->
					<ignore_tendon_compliance>false</ignore_tendon_compliance>
					<!--Compute muscle dynamics ignoring activation dynamics. Activation is equivalent to excitation.-->
					<ignore_activation_dynamics>false</ignore_activation_dynamics>
					<!--Smaller value means activation can change more rapidly (units: seconds).-->
					<activation_time_constant>0.011</activation_time_constant>
					<!--Smaller value means activation can decrease more rapidly (units: seconds).-->
					<deactivation_time_constant>0.046</deactivation_time_constant>
					<!--Value of activation in the default state returned by initSystem().-->
					<default_activation>0.01</default_activation>
					<!--Scale factor for the width of the active force-length curve. Larger values make the curve wider. (default: 1.0).-->
					<active_force_width_scale>1.0</active_force_width_scale>
					<!--The linear damping of the fiber (default: 0.01).-->
					<fiber_damping>0.01</fiber_damping>
					<!--Tendon strain at a tension of 1 normalized force.-->
					<tendon_strain_at_one_norm_force>0.049000000000000002</tendon_strain_at_one_norm_force>
					<!--Make the passive fiber force 0 (default: false).-->
					<ignore_passive_fiber_force>false</ignore_passive_fiber_force>
					<!--Passive fiber strain at a tension of 1 normalized force.-->
					<passive_fiber_strain_at_one_norm_force>0.75</passive_fiber_strain_at_one_norm_force>
				</DeGrooteFregly2016Muscle>
				<DeGrooteFregly2016Muscle name="edl_l">
					<!--Minimum allowed value for control signal. Used primarily when solving for control values.-->
					<min_control>0.001</min_control>
					<!--Maximum allowed value for control signal. Used primarily when solving for control values.-->
					<max_control>1</max_control>
					<!--The set of points defining the path of the muscle.-->
					<GeometryPath name="geometrypath">
						<!--The set of points defining the path-->
						<PathPointSet>
							<objects>
								<PathPoint name="edl_l-P1">
									<location> -0.016 -0.1157 -0.0205</location>
									<socket_parent_frame>/bodyset/tibia_l</socket_parent_frame>
								</PathPoint>
								<PathPoint name="edl_l-P2">
									<location> 0.0164 -0.376 -0.0112</location>
									<socket_parent_frame>/bodyset/tibia_l</socket_parent_frame>
								</PathPoint>
								<PathPoint name="edl_l-P3">
									<location> 0.0919 0.036 -0.0008</location>
									<socket_parent_frame>/bodyset/calcn_l</socket_parent_frame>
								</PathPoint>
								<PathPoint name="edl_l-P4">
									<location> 0.1616 0.0055 -0.013</location>
									<socket_parent_frame>/bodyset/calcn_l</socket_parent_frame>
								</PathPoint>
								<PathPoint name="edl_l-P5">
									<location> 0.0003 0.0047 -0.0153</location>
									<socket_parent_frame>/bodyset/toes_l</socket_parent_frame>
								</PathPoint>
								<PathPoint name="edl_l-P6">
									<location> 0.0443 -0.0004 -0.025</location>
									<socket_parent_frame>/bodyset/toes_l</socket_parent_frame>
								</PathPoint>
							</objects>
							<groups />
						</PathPointSet>
						<!--The wrap objecs that are associated with this path-->
						<PathWrapSet>
							<objects />
							<groups />
						</PathWrapSet>
						<!--Default appearance attributes for this GeometryPath-->
						<Appearance>
							<!--The color, (red, green, blue), [0, 1], used to display the geometry. -->
							<color>0.80000000000000004 0.10000000000000001 0.10000000000000001</color>
						</Appearance>
					</GeometryPath>
					<!--Maximum isometric force that the fibers can generate-->
					<max_isometric_force>603</max_isometric_force>
					<!--Optimal length of the muscle fibers-->
					<optimal_fiber_length>0.0693</optimal_fiber_length>
					<!--Resting length of the tendon-->
					<tendon_slack_length>0.3619</tendon_slack_length>
					<!--Angle between tendon and fibers at optimal fiber length expressed in radians-->
					<pennation_angle_at_optimal>0.2183</pennation_angle_at_optimal>
					<!--Maximum contraction velocity of the fibers, in optimal fiberlengths/second-->
					<max_contraction_velocity>12</max_contraction_velocity>
					<!--Compute muscle dynamics ignoring tendon compliance. Tendon is assumed to be rigid.-->
					<ignore_tendon_compliance>false</ignore_tendon_compliance>
					<!--Compute muscle dynamics ignoring activation dynamics. Activation is equivalent to excitation.-->
					<ignore_activation_dynamics>false</ignore_activation_dynamics>
					<!--Smaller value means activation can change more rapidly (units: seconds).-->
					<activation_time_constant>0.009</activation_time_constant>
					<!--Smaller value means activation can decrease more rapidly (units: seconds).-->
					<deactivation_time_constant>0.041</deactivation_time_constant>
					<!--Value of activation in the default state returned by initSystem().-->
					<default_activation>0.01</default_activation>
					<!--Scale factor for the width of the active force-length curve. Larger values make the curve wider. (default: 1.0).-->
					<active_force_width_scale>1.5</active_force_width_scale>
					<!--The linear damping of the fiber (default: 0.01).-->
					<fiber_damping>0.01</fiber_damping>
					<!--Tendon strain at a tension of 1 normalized force.-->
					<tendon_strain_at_one_norm_force>0.049000000000000002</tendon_strain_at_one_norm_force>
					<!--Make the passive fiber force 0 (default: false).-->
					<ignore_passive_fiber_force>false</ignore_passive_fiber_force>
					<!--Passive fiber strain at a tension of 1 normalized force.-->
					<passive_fiber_strain_at_one_norm_force>1.5</passive_fiber_strain_at_one_norm_force>
				</DeGrooteFregly2016Muscle> 
				<DeGrooteFregly2016Muscle name="ehl_l">
					<!--Minimum allowed value for control signal. Used primarily when solving for control values.-->
					<min_control>0.001</min_control>
					<!--Maximum allowed value for control signal. Used primarily when solving for control values.-->
					<max_control>1</max_control>
					<!--The set of points defining the path of the muscle.-->
					<GeometryPath name="geometrypath">
						<!--The set of points defining the path-->
						<PathPointSet>
							<objects>
								<PathPoint name="ehl_l-P1">
									<location> -0.014 -0.155 -0.0189</location>
									<socket_parent_frame>/bodyset/tibia_l</socket_parent_frame>
								</PathPoint>
								<PathPoint name="ehl_l-P2">
									<location> 0.0071 -0.2909 -0.0164</location>
									<socket_parent_frame>/bodyset/tibia_l</socket_parent_frame>
								</PathPoint>
								<PathPoint name="ehl_l-P3">
									<location> 0.02 -0.3693 0.0028</location>
									<socket_parent_frame>/bodyset/tibia_l</socket_parent_frame>
								</PathPoint>
								<PathPoint name="ehl_l-P4">
									<location> 0.097 0.0389 0.0211</location>
									<socket_parent_frame>/bodyset/calcn_l</socket_parent_frame>
								</PathPoint>
								<PathPoint name="ehl_l-P5">
									<location> 0.1293 0.0309 0.0257</location>
									<socket_parent_frame>/bodyset/calcn_l</socket_parent_frame>
								</PathPoint>
								<PathPoint name="ehl_l-P6">
									<location> 0.1734 0.0139 0.028</location>
									<socket_parent_frame>/bodyset/calcn_l</socket_parent_frame>
								</PathPoint>
								<PathPoint name="ehl_l-P7">
									<location> 0.0298 0.0041 0.0245</location>
									<socket_parent_frame>/bodyset/toes_l</socket_parent_frame>
								</PathPoint>
								<PathPoint name="ehl_l-P8">
									<location> 0.0563 0.0034 0.0186</location>
									<socket_parent_frame>/bodyset/toes_l</socket_parent_frame>
								</PathPoint>
							</objects>
							<groups />
						</PathPointSet>
						<!--The wrap objecs that are associated with this path-->
						<PathWrapSet>
							<objects />
							<groups />
						</PathWrapSet>
						<!--Default appearance attributes for this GeometryPath-->
						<Appearance>
							<!--The color, (red, green, blue), [0, 1], used to display the geometry. -->
							<color>0.80000000000000004 0.10000000000000001 0.10000000000000001</color>
						</Appearance>
					</GeometryPath>
					<!--Maximum isometric force that the fibers can generate-->
					<max_isometric_force>286</max_isometric_force>
					<!--Optimal length of the muscle fibers-->
					<optimal_fiber_length>0.0748</optimal_fiber_length>
					<!--Resting length of the tendon-->
					<tendon_slack_length>0.3256</tendon_slack_length>
					<!--Angle between tendon and fibers at optimal fiber length expressed in radians-->
					<pennation_angle_at_optimal>0.19726811</pennation_angle_at_optimal>
					<!--Maximum contraction velocity of the fibers, in optimal fiberlengths/second-->
					<max_contraction_velocity>12</max_contraction_velocity>
					<!--Compute muscle dynamics ignoring tendon compliance. Tendon is assumed to be rigid.-->
					<ignore_tendon_compliance>false</ignore_tendon_compliance>
					<!--Compute muscle dynamics ignoring activation dynamics. Activation is equivalent to excitation.-->
					<ignore_activation_dynamics>false</ignore_activation_dynamics>
					<!--Smaller value means activation can change more rapidly (units: seconds).-->
					<activation_time_constant>0.010</activation_time_constant>
					<!--Smaller value means activation can decrease more rapidly (units: seconds).-->
					<deactivation_time_constant>0.043</deactivation_time_constant>
					<!--Value of activation in the default state returned by initSystem().-->
					<default_activation>0.01</default_activation>
					<!--Scale factor for the width of the active force-length curve. Larger values make the curve wider. (default: 1.0).-->
					<active_force_width_scale>1.5</active_force_width_scale>
					<!--The linear damping of the fiber (default: 0.01).-->
					<fiber_damping>0.01</fiber_damping>
					<!--Tendon strain at a tension of 1 normalized force.-->
					<tendon_strain_at_one_norm_force>0.049000000000000002</tendon_strain_at_one_norm_force>
					<!--Make the passive fiber force 0 (default: false).-->
					<ignore_passive_fiber_force>false</ignore_passive_fiber_force>
					<!--Passive fiber strain at a tension of 1 normalized force.-->
					<passive_fiber_strain_at_one_norm_force>1.5</passive_fiber_strain_at_one_norm_force>
				</DeGrooteFregly2016Muscle> 
				<DeGrooteFregly2016Muscle name="ercspn_l">
					<!--Minimum allowed value for control signal. Used primarily when solving for control values.-->
					<min_control>0.001</min_control>
					<!--Maximum allowed value for control signal. Used primarily when solving for control values.-->
					<max_control>1</max_control>
					<!--The set of points defining the path of the muscle.-->
					<GeometryPath name="geometrypath">
						<PathPointSet>
							<objects>
								<PathPoint name="ercspn_l-P1">
									<location> -0.14 0.0439 -0.0436</location>
									<socket_parent_frame>/bodyset/pelvis</socket_parent_frame>
								</PathPoint>
								<PathPoint name="ercspn_l-P2">
									<location> -0.055 0.11 -0.0241</location>
									<socket_parent_frame>/bodyset/torso</socket_parent_frame>
								</PathPoint>
							</objects>
							<groups />
						</PathPointSet>
						<!--The wrap objecs that are associated with this path-->
						<PathWrapSet>
							<objects />
							<groups />
						</PathWrapSet>
						<!--Default appearance attributes for this GeometryPath-->
						<Appearance>
							<!--The color, (red, green, blue), [0, 1], used to display the geometry. -->
							<color>0.80000000000000004 0.10000000000000001 0.10000000000000001</color>
						</Appearance>
					</GeometryPath>
					<!--The maximum force this actuator can produce.-->
					<max_isometric_force>2500</max_isometric_force>
					<!--Optimal length of the muscle fibers-->
					<optimal_fiber_length>0.1438</optimal_fiber_length>
					<!--Resting length of the tendon-->
					<tendon_slack_length>0.0300</tendon_slack_length>
					<!--Angle between tendon and fibers at optimal fiber length expressed in radians-->
					<pennation_angle_at_optimal>0</pennation_angle_at_optimal>
					<!--Maximum contraction velocity of the fibers, in optimal fiberlengths/second-->
					<max_contraction_velocity>12</max_contraction_velocity>
					<!--Compute muscle dynamics ignoring tendon compliance. Tendon is assumed to be rigid.-->
					<ignore_tendon_compliance>false</ignore_tendon_compliance>
					<!--Compute muscle dynamics ignoring activation dynamics. Activation is equivalent to excitation.-->
					<ignore_activation_dynamics>false</ignore_activation_dynamics>
					<!--time constant for ramping up muscle activation-->
					<activation_time_constant>0.044</activation_time_constant>
					<!--time constant for ramping down of muscle activation-->
					<deactivation_time_constant>0.127</deactivation_time_constant>
					<!--Value of activation in the default state returned by initSystem().-->
					<default_activation>0.01</default_activation>
					<!--Scale factor for the width of the active force-length curve. Larger values make the curve wider. (default: 1.0).-->
					<active_force_width_scale>1.0</active_force_width_scale>
					<!--The linear damping of the fiber (default: 0.01).-->
					<fiber_damping>0.01</fiber_damping>
					<!--Tendon strain at a tension of 1 normalized force.-->
					<tendon_strain_at_one_norm_force>0.049000000000000002</tendon_strain_at_one_norm_force>
					<!--Make the passive fiber force 0 (default: false).-->
					<ignore_passive_fiber_force>false</ignore_passive_fiber_force>
					<!--Passive fiber strain at a tension of 1 normalized force.-->
					<passive_fiber_strain_at_one_norm_force>0.75</passive_fiber_strain_at_one_norm_force>
				</DeGrooteFregly2016Muscle> 
				<DeGrooteFregly2016Muscle name="extobl_l">
					<!--Minimum allowed value for control signal. Used primarily when solving for control values.-->
					<min_control>0.001</min_control>
					<!--Maximum allowed value for control signal. Used primarily when solving for control values.-->
					<max_control>1</max_control>
					<!--The set of points defining the path of the muscle.-->
					<GeometryPath name="geometrypath">
						<PathPointSet>
							<objects>
								<PathPoint name="extobl_l-P1">
									<location> -0.03 -0.0636 -0.01</location>
									<socket_parent_frame>/bodyset/pelvis</socket_parent_frame>
								</PathPoint>
								<PathPoint name="extobl_l-P2">
									<location> 0.065 0.11 -0.11</location>
									<socket_parent_frame>/bodyset/torso</socket_parent_frame>
								</PathPoint>
							</objects>
							<groups />
						</PathPointSet>
						<!--The wrap objecs that are associated with this path-->
						<PathWrapSet>
							<objects />
							<groups />
						</PathWrapSet>
						<!--Default appearance attributes for this GeometryPath-->
						<Appearance>
							<!--The color, (red, green, blue), [0, 1], used to display the geometry. -->
							<color>0.80000000000000004 0.10000000000000001 0.10000000000000001</color>
						</Appearance>
					</GeometryPath>
					<!--The maximum force this actuator can produce.-->
					<max_isometric_force>900</max_isometric_force>
					<!--Optimal length of the muscle fibers-->
					<optimal_fiber_length>0.12</optimal_fiber_length>
					<!--Resting length of the tendon-->
					<tendon_slack_length>0.14</tendon_slack_length>
					<!--Angle between tendon and fibers at optimal fiber length expressed in radians-->
					<pennation_angle_at_optimal>0</pennation_angle_at_optimal>
					<!--Maximum contraction velocity of the fibers, in optimal fiberlengths/second-->
					<max_contraction_velocity>12</max_contraction_velocity>
					<!--Compute muscle dynamics ignoring tendon compliance. Tendon is assumed to be rigid.-->
					<ignore_tendon_compliance>false</ignore_tendon_compliance>
					<!--Compute muscle dynamics ignoring activation dynamics. Activation is equivalent to excitation.-->
					<ignore_activation_dynamics>false</ignore_activation_dynamics>
					<!--time constant for ramping up muscle activation-->
					<activation_time_constant>0.014</activation_time_constant>
					<!--time constant for ramping down of muscle activation-->
					<deactivation_time_constant>0.053</deactivation_time_constant>
					<!--Value of activation in the default state returned by initSystem().-->
					<default_activation>0.01</default_activation>
					<!--Scale factor for the width of the active force-length curve. Larger values make the curve wider. (default: 1.0).-->
					<active_force_width_scale>1.0</active_force_width_scale>
					<!--The linear damping of the fiber (default: 0.01).-->
					<fiber_damping>0.01</fiber_damping>
					<!--Tendon strain at a tension of 1 normalized force.-->
					<tendon_strain_at_one_norm_force>0.049000000000000002</tendon_strain_at_one_norm_force>
					<!--Make the passive fiber force 0 (default: false).-->
					<ignore_passive_fiber_force>false</ignore_passive_fiber_force>
					<!--Passive fiber strain at a tension of 1 normalized force.-->
					<passive_fiber_strain_at_one_norm_force>0.75</passive_fiber_strain_at_one_norm_force>
				</DeGrooteFregly2016Muscle> 
				<DeGrooteFregly2016Muscle name="fdb_l">
					<!--Minimum allowed value for control signal. Used primarily when solving for control values.-->
					<min_control>0.001</min_control>
					<!--Maximum allowed value for control signal. Used primarily when solving for control values.-->
					<max_control>1</max_control>
					<!--The set of points defining the path of the muscle.-->
					<GeometryPath name="geometrypath">
						<!--The set of points defining the path-->
						<PathPointSet>
							<objects>
								<PathPoint name="fdb_l-P1">
									<location> 0.0213 0.0054 -0.000</location>
									<socket_parent_frame>/bodyset/calcn_l</socket_parent_frame>
								</PathPoint>
								<PathPoint name="fdb_l-P2">
									<location> 0.1658 -0.0081 -0.0116</location>
									<socket_parent_frame>/bodyset/calcn_l</socket_parent_frame>
								</PathPoint>
								<PathPoint name="fdb_l-P3">
									<location> -0.0019 -0.0078 -0.0147</location>
									<socket_parent_frame>/bodyset/toes_l</socket_parent_frame>
								</PathPoint>
								<PathPoint name="fdb_l-P4">
									<location> 0.0285 -0.0071 -0.0215</location>
									<socket_parent_frame>/bodyset/toes_l</socket_parent_frame>
								</PathPoint>
								<PathPoint name="fdb_l-P5">
									<location> 0.0441 -0.006 -0.0242</location>
									<socket_parent_frame>/bodyset/toes_l</socket_parent_frame>
								</PathPoint>
							</objects>
							<groups />
						</PathPointSet>
						<!--The wrap objecs that are associated with this path-->
						<PathWrapSet>
							<objects />
							<groups />
						</PathWrapSet>
						<!--Default appearance attributes for this GeometryPath-->
						<Appearance>
							<!--The color, (red, green, blue), [0, 1], used to display the geometry. -->
							<color>0.80000000000000004 0.10000000000000001 0.10000000000000001</color>
						</Appearance>
					</GeometryPath>
					<!--Maximum isometric force that the fibers can generate-->
					<max_isometric_force>938</max_isometric_force>
					<!--Optimal length of the muscle fibers-->
					<optimal_fiber_length>0.0299</optimal_fiber_length>
					<!--Resting length of the tendon-->
					<tendon_slack_length>0.1693</tendon_slack_length>
					<!--Angle between tendon and fibers at optimal fiber length expressed in radians-->
					<pennation_angle_at_optimal>0.0</pennation_angle_at_optimal>
					<!--Maximum contraction velocity of the fibers, in optimal fiberlengths/second-->
					<max_contraction_velocity>12</max_contraction_velocity>
					<!--Compute muscle dynamics ignoring tendon compliance. Tendon is assumed to be rigid.-->
					<ignore_tendon_compliance>false</ignore_tendon_compliance>
					<!--Compute muscle dynamics ignoring activation dynamics. Activation is equivalent to excitation.-->
					<ignore_activation_dynamics>false</ignore_activation_dynamics>
					<!--Smaller value means activation can change more rapidly (units: seconds).-->
					<activation_time_constant>0.007</activation_time_constant>
					<!--Smaller value means activation can decrease more rapidly (units: seconds).-->
					<deactivation_time_constant>0.036</deactivation_time_constant>
					<!--Value of activation in the default state returned by initSystem().-->
					<default_activation>0.01</default_activation>
					<!--Scale factor for the width of the active force-length curve. Larger values make the curve wider. (default: 1.0).-->
					<active_force_width_scale>1.0</active_force_width_scale>
					<!--The linear damping of the fiber (default: 0.01).-->
					<fiber_damping>0.01</fiber_damping>
					<!--Tendon strain at a tension of 1 normalized force.-->
					<tendon_strain_at_one_norm_force>0.049000000000000002</tendon_strain_at_one_norm_force>
					<!--Make the passive fiber force 0 (default: false).-->
					<ignore_passive_fiber_force>false</ignore_passive_fiber_force>
					<!--Passive fiber strain at a tension of 1 normalized force.-->
					<passive_fiber_strain_at_one_norm_force>0.75</passive_fiber_strain_at_one_norm_force>
				</DeGrooteFregly2016Muscle> 
				<DeGrooteFregly2016Muscle name="fdl_l">
					<!--Minimum allowed value for control signal. Used primarily when solving for control values.-->
					<min_control>0.001</min_control>
					<!--Maximum allowed value for control signal. Used primarily when solving for control values.-->
					<max_control>1</max_control>
					<!--The set of points defining the path of the muscle.-->
					<GeometryPath name="geometrypath">
						<!--The set of points defining the path-->
						<PathPointSet>
							<objects>
								<PathPoint name="fdl_l-P1">
									<location> -0.0023 -0.1832 0.0018</location>
									<socket_parent_frame>/bodyset/tibia_l</socket_parent_frame>
								</PathPoint>
								<PathPoint name="fdl_l-P2">
									<location> -0.0176 -0.3645 0.0124</location>
									<socket_parent_frame>/bodyset/tibia_l</socket_parent_frame>
								</PathPoint>
								<PathPoint name="fdl_l-P3">
									<location> 0.0436 0.0315 0.028</location>
									<socket_parent_frame>/bodyset/calcn_l</socket_parent_frame>
								</PathPoint>
								<PathPoint name="fdl_l-P4">
									<location> 0.0708 0.0176 0.0263</location>
									<socket_parent_frame>/bodyset/calcn_l</socket_parent_frame>
								</PathPoint>
								<PathPoint name="fdl_l-P5">
									<location> 0.1658 -0.0081 -0.0116</location>
									<socket_parent_frame>/bodyset/calcn_l</socket_parent_frame>
								</PathPoint>
								<PathPoint name="fdl_l-P6">
									<location> -0.0019 -0.0078 -0.0147</location>
									<socket_parent_frame>/bodyset/toes_l</socket_parent_frame>
								</PathPoint>
								<PathPoint name="fdl_l-P7">
									<location> 0.0285 -0.0071 -0.0215</location>
									<socket_parent_frame>/bodyset/toes_l</socket_parent_frame>
								</PathPoint>
								<PathPoint name="fdl_l-P8">
									<location> 0.0441 -0.006 -0.0242</location>
									<socket_parent_frame>/bodyset/toes_l</socket_parent_frame>
								</PathPoint>
							</objects>
							<groups />
						</PathPointSet>
						<!--The wrap objecs that are associated with this path-->
						<PathWrapSet>
							<objects />
							<groups />
						</PathWrapSet>
						<!--Default appearance attributes for this GeometryPath-->
						<Appearance>
							<!--The color, (red, green, blue), [0, 1], used to display the geometry. -->
							<color>0.80000000000000004 0.10000000000000001 0.10000000000000001</color>
						</Appearance>
					</GeometryPath>
					<!--Maximum isometric force that the fibers can generate-->
					<max_isometric_force>423</max_isometric_force>
					<!--Optimal length of the muscle fibers-->
					<optimal_fiber_length>0.0446</optimal_fiber_length>
					<!--Resting length of the tendon-->
					<tendon_slack_length>0.3678</tendon_slack_length>
					<!--Angle between tendon and fibers at optimal fiber length expressed in radians-->
					<pennation_angle_at_optimal>0.2248</pennation_angle_at_optimal>
					<!--Maximum contraction velocity of the fibers, in optimal fiberlengths/second-->
					<max_contraction_velocity>12</max_contraction_velocity>
					<!--Compute muscle dynamics ignoring tendon compliance. Tendon is assumed to be rigid.-->
					<ignore_tendon_compliance>false</ignore_tendon_compliance>
					<!--Compute muscle dynamics ignoring activation dynamics. Activation is equivalent to excitation.-->
					<ignore_activation_dynamics>false</ignore_activation_dynamics>
					<!--Smaller value means activation can change more rapidly (units: seconds).-->
					<activation_time_constant>0.007</activation_time_constant>
					<!--Smaller value means activation can decrease more rapidly (units: seconds).-->
					<deactivation_time_constant>0.035</deactivation_time_constant>
					<!--Value of activation in the default state returned by initSystem().-->
					<default_activation>0.01</default_activation>
					<!--Scale factor for the width of the active force-length curve. Larger values make the curve wider. (default: 1.0).-->
					<active_force_width_scale>1.5</active_force_width_scale>
					<!--The linear damping of the fiber (default: 0.01).-->
					<fiber_damping>0.01</fiber_damping>
					<!--Tendon strain at a tension of 1 normalized force.-->
					<tendon_strain_at_one_norm_force>0.049000000000000002</tendon_strain_at_one_norm_force>
					<!--Make the passive fiber force 0 (default: false).-->
					<ignore_passive_fiber_force>false</ignore_passive_fiber_force>
					<!--Passive fiber strain at a tension of 1 normalized force.-->
					<passive_fiber_strain_at_one_norm_force>1.5</passive_fiber_strain_at_one_norm_force>
				</DeGrooteFregly2016Muscle>
				<DeGrooteFregly2016Muscle name="fhl_l">
					<!--Minimum allowed value for control signal. Used primarily when solving for control values.-->
					<min_control>0.001</min_control>
					<!--Maximum allowed value for control signal. Used primarily when solving for control values.-->
					<max_control>1</max_control>
					<!--The set of points defining the path of the muscle.-->
					<GeometryPath name="geometrypath">
						<!--The set of points defining the path-->
						<PathPointSet>
							<objects>
								<PathPoint name="fhl_l-P1">
									<location> -0.031 -0.2163 -0.02</location>
									<socket_parent_frame>/bodyset/tibia_l</socket_parent_frame>
								</PathPoint>
								<PathPoint name="fhl_l-P2">
									<location> -0.0242 -0.3671 0.0076</location>
									<socket_parent_frame>/bodyset/tibia_l</socket_parent_frame>
								</PathPoint>
								<PathPoint name="fhl_l-P3">
									<location> 0.0374 0.0276 0.0241</location>
									<socket_parent_frame>/bodyset/calcn_l</socket_parent_frame>
								</PathPoint>
								<PathPoint name="fhl_l-P4">
									<location> 0.1038 0.0068 0.0256</location>
									<socket_parent_frame>/bodyset/calcn_l</socket_parent_frame>
								</PathPoint>
								<PathPoint name="fhl_l-P5">
									<location> 0.1726 -0.0053 0.0269</location>
									<socket_parent_frame>/bodyset/calcn_l</socket_parent_frame>
								</PathPoint>
								<PathPoint name="fhl_l-P6">
									<location> 0.0155 -0.0064 0.0265</location>
									<socket_parent_frame>/bodyset/toes_l</socket_parent_frame>
								</PathPoint>
								<PathPoint name="fhl_l-P7">
									<location> 0.0562 -0.0102 0.0181</location>
									<socket_parent_frame>/bodyset/toes_l</socket_parent_frame>
								</PathPoint>
							</objects>
							<groups />
						</PathPointSet>
						<!--The wrap objecs that are associated with this path-->
						<PathWrapSet>
							<objects />
							<groups />
						</PathWrapSet>
						<!--Default appearance attributes for this GeometryPath-->
						<Appearance>
							<!--The color, (red, green, blue), [0, 1], used to display the geometry. -->
							<color>0.80000000000000004 0.10000000000000001 0.10000000000000001</color>
						</Appearance>
					</GeometryPath>
					<!--Maximum isometric force that the fibers can generate-->
					<max_isometric_force>908</max_isometric_force>
					<!--Optimal length of the muscle fibers-->
					<optimal_fiber_length>0.0527</optimal_fiber_length>
					<!--Resting length of the tendon-->
					<tendon_slack_length>0.3443</tendon_slack_length>
					<!--Angle between tendon and fibers at optimal fiber length expressed in radians-->
					<pennation_angle_at_optimal>0.2580</pennation_angle_at_optimal>
					<!--Maximum contraction velocity of the fibers, in optimal fiberlengths/second-->
					<max_contraction_velocity>12</max_contraction_velocity>
					<!--Compute muscle dynamics ignoring tendon compliance. Tendon is assumed to be rigid.-->
					<ignore_tendon_compliance>false</ignore_tendon_compliance>
					<!--Compute muscle dynamics ignoring activation dynamics. Activation is equivalent to excitation.-->
					<ignore_activation_dynamics>false</ignore_activation_dynamics>
					<!--Smaller value means activation can change more rapidly (units: seconds).-->
					<activation_time_constant>0.010</activation_time_constant>
					<!--Smaller value means activation can decrease more rapidly (units: seconds).-->
					<deactivation_time_constant>0.042</deactivation_time_constant>
					<!--Value of activation in the default state returned by initSystem().-->
					<default_activation>0.01</default_activation>
					<!--Scale factor for the width of the active force-length curve. Larger values make the curve wider. (default: 1.0).-->
					<active_force_width_scale>1.5</active_force_width_scale>
					<!--The linear damping of the fiber (default: 0.01).-->
					<fiber_damping>0.01</fiber_damping>
					<!--Tendon strain at a tension of 1 normalized force.-->
					<tendon_strain_at_one_norm_force>0.049000000000000002</tendon_strain_at_one_norm_force>
					<!--Make the passive fiber force 0 (default: false).-->
					<ignore_passive_fiber_force>false</ignore_passive_fiber_force>
					<!--Passive fiber strain at a tension of 1 normalized force.-->
					<passive_fiber_strain_at_one_norm_force>1.5</passive_fiber_strain_at_one_norm_force>
				</DeGrooteFregly2016Muscle>
				<DeGrooteFregly2016Muscle name="gaslat_l">
					<!--Minimum allowed value for control signal. Used primarily when solving for control values.-->
					<min_control>0.001</min_control>
					<!--Maximum allowed value for control signal. Used primarily when solving for control values.-->
					<max_control>1</max_control>
					<!--The set of points defining the path of the muscle.-->
					<GeometryPath name="geometrypath">
						<!--The set of points defining the path-->
						<PathPointSet>
							<objects>
								<PathPoint name="gaslat_l-P1">
									<location> -0.003 -0.3814 -0.0277</location>
									<socket_parent_frame>/bodyset/femur_l</socket_parent_frame>
								</PathPoint>
								<ConditionalPathPoint name="gaslat_l-P2">
									<location> -0.027 -0.399 -0.026</location>
									<range> -0.8727 0.0</range>
									<coordinate>knee_angle_l</coordinate>
									<socket_coordinate>/jointset/knee_l/knee_angle_l</socket_coordinate>
									<socket_parent_frame>/bodyset/femur_l</socket_parent_frame>
								</ConditionalPathPoint>
								<ConditionalPathPoint name="gaslat_l-P3">
									<location> -0.029 -0.041 -0.028</location>
									<range> -1.5708 0.0</range>
									<coordinate>knee_angle_l</coordinate>
									<socket_coordinate>/jointset/knee_l/knee_angle_l</socket_coordinate>
									<socket_parent_frame>/bodyset/tibia_l</socket_parent_frame>
								</ConditionalPathPoint>
								<PathPoint name="gaslat_l-P4">
									<location> 0.0044 0.031 0.0053</location>
									<socket_parent_frame>/bodyset/calcn_l</socket_parent_frame>
								</PathPoint>
							</objects>
							<groups />
						</PathPointSet>
						<!--The wrap objecs that are associated with this path-->
						<PathWrapSet>
							<objects />
							<groups />
						</PathWrapSet>
						<!--Default appearance attributes for this GeometryPath-->
						<Appearance>
							<!--The color, (red, green, blue), [0, 1], used to display the geometry. -->
							<color>0.80000000000000004 0.10000000000000001 0.10000000000000001</color>
						</Appearance>
					</GeometryPath>
					<!--Maximum isometric force that the fibers can generate-->
					<max_isometric_force>1575</max_isometric_force>
					<!--Optimal length of the muscle fibers-->
					<optimal_fiber_length>0.0664</optimal_fiber_length>
					<!--Resting length of the tendon-->
					<tendon_slack_length>0.3761</tendon_slack_length>
					<!--Angle between tendon and fibers at optimal fiber length expressed in radians-->
					<pennation_angle_at_optimal>0.2102</pennation_angle_at_optimal>
					<!--Maximum contraction velocity of the fibers, in optimal fiberlengths/second-->
					<max_contraction_velocity>12</max_contraction_velocity>
					<!--Compute muscle dynamics ignoring tendon compliance. Tendon is assumed to be rigid.-->
					<ignore_tendon_compliance>false</ignore_tendon_compliance>
					<!--Compute muscle dynamics ignoring activation dynamics. Activation is equivalent to excitation.-->
					<ignore_activation_dynamics>false</ignore_activation_dynamics>
					<!--Smaller value means activation can change more rapidly (units: seconds).-->
					<activation_time_constant>0.015</activation_time_constant>
					<!--Smaller value means activation can decrease more rapidly (units: seconds).-->
					<deactivation_time_constant>0.055</deactivation_time_constant>
					<!--Value of activation in the default state returned by initSystem().-->
					<default_activation>0.01</default_activation>
					<!--Scale factor for the width of the active force-length curve. Larger values make the curve wider. (default: 1.0).-->
					<active_force_width_scale>1.5</active_force_width_scale>
					<!--The linear damping of the fiber (default: 0.01).-->
					<fiber_damping>0.01</fiber_damping>
					<!--Tendon strain at a tension of 1 normalized force.-->
					<tendon_strain_at_one_norm_force>0.049000000000000002</tendon_strain_at_one_norm_force>
					<!--Make the passive fiber force 0 (default: false).-->
					<ignore_passive_fiber_force>false</ignore_passive_fiber_force>
					<!--Passive fiber strain at a tension of 1 normalized force.-->
					<passive_fiber_strain_at_one_norm_force>0.75</passive_fiber_strain_at_one_norm_force>
				</DeGrooteFregly2016Muscle>
				<DeGrooteFregly2016Muscle name="gasmed_l">
					<!--Minimum allowed value for control signal. Used primarily when solving for control values.-->
					<min_control>0.001</min_control>
					<!--Maximum allowed value for control signal. Used primarily when solving for control values.-->
					<max_control>1</max_control>
					<!--The set of points defining the path of the muscle.-->
					<GeometryPath name="geometrypath">
						<!--The set of points defining the path-->
						<PathPointSet>
							<objects>
								<PathPoint name="gasmed_l-P1">
									<location> 0.008 -0.3788 0.0208</location>
									<socket_parent_frame>/bodyset/femur_l</socket_parent_frame>
								</PathPoint>
								<ConditionalPathPoint name="gasmed_l-P2">
									<location> -0.023 -0.395 0.019</location>
									<range> -0.8727 0.0</range>
									<coordinate>knee_angle_l</coordinate>
									<socket_coordinate>/jointset/knee_l/knee_angle_l</socket_coordinate>
									<socket_parent_frame>/bodyset/femur_l</socket_parent_frame>
								</ConditionalPathPoint>
								<ConditionalPathPoint name="gasmed_l-P3">
									<location> -0.032 -0.044 0.015</location>
									<range> -1.5708 0.0</range>
									<coordinate>knee_angle_l</coordinate>
									<socket_coordinate>/jointset/knee_l/knee_angle_l</socket_coordinate>
									<socket_parent_frame>/bodyset/tibia_l</socket_parent_frame>
								</ConditionalPathPoint>
								<PathPoint name="gasmed_l-P4">
									<location> 0.0044 0.031 0.0053</location>
									<socket_parent_frame>/bodyset/calcn_l</socket_parent_frame>
								</PathPoint>
							</objects>
							<groups />
						</PathPointSet>
						<!--The wrap objecs that are associated with this path-->
						<PathWrapSet>
							<objects />
							<groups />
						</PathWrapSet>
						<!--Default appearance attributes for this GeometryPath-->
						<Appearance>
							<!--The color, (red, green, blue), [0, 1], used to display the geometry. -->
							<color>0.80000000000000004 0.10000000000000001 0.10000000000000001</color>
						</Appearance>
					</GeometryPath>
					<!--Maximum isometric force that the fibers can generate-->
					<max_isometric_force>3116</max_isometric_force>
					<!--Optimal length of the muscle fibers-->
					<optimal_fiber_length>0.0531</optimal_fiber_length>
					<!--Resting length of the tendon-->
					<tendon_slack_length>0.3987</tendon_slack_length>
					<!--Angle between tendon and fibers at optimal fiber length expressed in radians-->
					<pennation_angle_at_optimal>0.16568155</pennation_angle_at_optimal>
					<!--Maximum contraction velocity of the fibers, in optimal fiberlengths/second-->
					<max_contraction_velocity>12</max_contraction_velocity>
					<!--Compute muscle dynamics ignoring tendon compliance. Tendon is assumed to be rigid.-->
					<ignore_tendon_compliance>false</ignore_tendon_compliance>
					<!--Compute muscle dynamics ignoring activation dynamics. Activation is equivalent to excitation.-->
					<ignore_activation_dynamics>false</ignore_activation_dynamics>
					<!--Smaller value means activation can change more rapidly (units: seconds).-->
					<activation_time_constant>0.022</activation_time_constant>
					<!--Smaller value means activation can decrease more rapidly (units: seconds).-->
					<deactivation_time_constant>0.072</deactivation_time_constant>
					<!--Value of activation in the default state returned by initSystem().-->
					<default_activation>0.01</default_activation>
					<!--Scale factor for the width of the active force-length curve. Larger values make the curve wider. (default: 1.0).-->
					<active_force_width_scale>1.5</active_force_width_scale>
					<!--The linear damping of the fiber (default: 0.01).-->
					<fiber_damping>0.01</fiber_damping>
					<!--Tendon strain at a tension of 1 normalized force.-->
					<tendon_strain_at_one_norm_force>0.049000000000000002</tendon_strain_at_one_norm_force>
					<!--Make the passive fiber force 0 (default: false).-->
					<ignore_passive_fiber_force>false</ignore_passive_fiber_force>
					<!--Passive fiber strain at a tension of 1 normalized force.-->
					<passive_fiber_strain_at_one_norm_force>0.75</passive_fiber_strain_at_one_norm_force>
				</DeGrooteFregly2016Muscle>
				<DeGrooteFregly2016Muscle name="glmax2_l">
					<!--Minimum allowed value for control signal. Used primarily when solving for control values.-->
					<min_control>0.001</min_control>
					<!--Maximum allowed value for control signal. Used primarily when solving for control values.-->
					<max_control>1</max_control>
					<!--The set of points defining the path of the muscle.-->
					<GeometryPath name="geometrypath">
						<!--The set of points defining the path-->
						<PathPointSet>
							<objects>
								<PathPoint name="glmax2_l-P1">
									<location> -0.1317 0.0087 -0.0462</location>
									<socket_parent_frame>/bodyset/pelvis</socket_parent_frame>
								</PathPoint>
								<PathPoint name="glmax2_l-P2">
									<location> -0.1344 -0.0609 -0.0813</location>
									<socket_parent_frame>/bodyset/pelvis</socket_parent_frame>
								</PathPoint>
								<PathPoint name="glmax2_l-P3">
									<location> -0.045 -0.0584 -0.0252</location>
									<socket_parent_frame>/bodyset/femur_l</socket_parent_frame>
								</PathPoint>
								<PathPoint name="glmax2_l-P4">
									<location> -0.0156 -0.1016 -0.0419</location>
									<socket_parent_frame>/bodyset/femur_l</socket_parent_frame>
								</PathPoint>
							</objects>
							<groups />
						</PathPointSet>
						<!--The wrap objecs that are associated with this path-->
						<PathWrapSet>
							<objects />
							<groups />
						</PathWrapSet>
						<!--Default appearance attributes for this GeometryPath-->
						<Appearance>
							<!--The color, (red, green, blue), [0, 1], used to display the geometry. -->
							<color>0.80000000000000004 0.10000000000000001 0.10000000000000001</color>
						</Appearance>
					</GeometryPath>
					<!--Maximum isometric force that the fibers can generate-->
					<max_isometric_force>3338</max_isometric_force>
					<!--Optimal length of the muscle fibers-->
					<optimal_fiber_length>0.2104</optimal_fiber_length>
					<!--Resting length of the tendon-->
					<tendon_slack_length>0.0679</tendon_slack_length>
					<!--Angle between tendon and fibers at optimal fiber length expressed in radians-->
					<pennation_angle_at_optimal>0.36738206</pennation_angle_at_optimal>
					<!--Maximum contraction velocity of the fibers, in optimal fiberlengths/second-->
					<max_contraction_velocity>12</max_contraction_velocity>
					<!--Compute muscle dynamics ignoring tendon compliance. Tendon is assumed to be rigid.-->
					<ignore_tendon_compliance>false</ignore_tendon_compliance>
					<!--Compute muscle dynamics ignoring activation dynamics. Activation is equivalent to excitation.-->
					<ignore_activation_dynamics>false</ignore_activation_dynamics>
					<!--Smaller value means activation can change more rapidly (units: seconds).-->
					<activation_time_constant>0.103</activation_time_constant>
					<!--Smaller value means activation can decrease more rapidly (units: seconds).-->
					<deactivation_time_constant>0.274</deactivation_time_constant>
					<!--Value of activation in the default state returned by initSystem().-->
					<default_activation>0.01</default_activation>
					<!--Scale factor for the width of the active force-length curve. Larger values make the curve wider. (default: 1.0).-->
					<active_force_width_scale>1.0</active_force_width_scale>
					<!--The linear damping of the fiber (default: 0.01).-->
					<fiber_damping>0.01</fiber_damping>
					<!--Tendon strain at a tension of 1 normalized force.-->
					<tendon_strain_at_one_norm_force>0.049000000000000002</tendon_strain_at_one_norm_force>
					<!--Make the passive fiber force 0 (default: false).-->
					<ignore_passive_fiber_force>false</ignore_passive_fiber_force>
					<!--Passive fiber strain at a tension of 1 normalized force.-->
					<passive_fiber_strain_at_one_norm_force>0.75</passive_fiber_strain_at_one_norm_force>
				</DeGrooteFregly2016Muscle>
				<DeGrooteFregly2016Muscle name="glmed2_l">
					<!--Minimum allowed value for control signal. Used primarily when solving for control values.-->
					<min_control>0.001</min_control>
					<!--Maximum allowed value for control signal. Used primarily when solving for control values.-->
					<max_control>1</max_control>
					<!--The set of points defining the path of the muscle.-->
					<GeometryPath name="geometrypath">
						<!--The set of points defining the path-->
						<PathPointSet>
							<objects>
								<PathPoint name="glmed2_l-P1">
									<location> -0.085 0.0316 -0.0675</location>
									<socket_parent_frame>/bodyset/pelvis</socket_parent_frame>
								</PathPoint>
								<PathPoint name="glmed2_l-P2">
									<location> -0.0258 -0.0058 -0.0527</location>
									<socket_parent_frame>/bodyset/femur_l</socket_parent_frame>
								</PathPoint>
							</objects>
							<groups />
						</PathPointSet>
						<!--The wrap objecs that are associated with this path-->
						<PathWrapSet>
							<objects />
							<groups />
						</PathWrapSet>
						<!--Default appearance attributes for this GeometryPath-->
						<Appearance>
							<!--The color, (red, green, blue), [0, 1], used to display the geometry. -->
							<color>0.80000000000000004 0.10000000000000001 0.10000000000000001</color>
						</Appearance>
					</GeometryPath>
					<!--Maximum isometric force that the fibers can generate-->
					<max_isometric_force>2729</max_isometric_force>
					<!--Optimal length of the muscle fibers-->
					<optimal_fiber_length>0.0730</optimal_fiber_length>
					<!--Resting length of the tendon-->
					<tendon_slack_length>0.0652</tendon_slack_length>
					<!--Angle between tendon and fibers at optimal fiber length expressed in radians-->
					<pennation_angle_at_optimal>0.31655591</pennation_angle_at_optimal>
					<!--Maximum contraction velocity of the fibers, in optimal fiberlengths/second-->
					<max_contraction_velocity>12</max_contraction_velocity>
					<!--Compute muscle dynamics ignoring tendon compliance. Tendon is assumed to be rigid.-->
					<ignore_tendon_compliance>false</ignore_tendon_compliance>
					<!--Compute muscle dynamics ignoring activation dynamics. Activation is equivalent to excitation.-->
					<ignore_activation_dynamics>false</ignore_activation_dynamics>
					<!--Smaller value means activation can change more rapidly (units: seconds).-->
					<activation_time_constant>0.055</activation_time_constant>
					<!--Smaller value means activation can decrease more rapidly (units: seconds).-->
					<deactivation_time_constant>0.156</deactivation_time_constant>
					<!--Value of activation in the default state returned by initSystem().-->
					<default_activation>0.01</default_activation>
					<!--Scale factor for the width of the active force-length curve. Larger values make the curve wider. (default: 1.0).-->
					<active_force_width_scale>1.0</active_force_width_scale>
					<!--The linear damping of the fiber (default: 0.01).-->
					<fiber_damping>0.01</fiber_damping>
					<!--Tendon strain at a tension of 1 normalized force.-->
					<tendon_strain_at_one_norm_force>0.049000000000000002</tendon_strain_at_one_norm_force>
					<!--Make the passive fiber force 0 (default: false).-->
					<ignore_passive_fiber_force>false</ignore_passive_fiber_force>
					<!--Passive fiber strain at a tension of 1 normalized force.-->
					<passive_fiber_strain_at_one_norm_force>0.75</passive_fiber_strain_at_one_norm_force>
				</DeGrooteFregly2016Muscle>
				<DeGrooteFregly2016Muscle name="glmin2_l">
					<!--Minimum allowed value for control signal. Used primarily when solving for control values.-->
					<min_control>0.001</min_control>
					<!--Maximum allowed value for control signal. Used primarily when solving for control values.-->
					<max_control>1</max_control>
					<!--The set of points defining the path of the muscle.-->
					<GeometryPath name="geometrypath">
						<!--The set of points defining the path-->
						<PathPointSet>
							<objects>
								<PathPoint name="glmin2_l-P1">
									<location> -0.0616 -0.0142 -0.0971</location>
									<socket_parent_frame>/bodyset/pelvis</socket_parent_frame>
								</PathPoint>
								<PathPoint name="glmin2_l-P2">
									<location> -0.0096 -0.0104 -0.056</location>
									<socket_parent_frame>/bodyset/femur_l</socket_parent_frame>
								</PathPoint>
							</objects>
							<groups />
						</PathPointSet>
						<!--The wrap objecs that are associated with this path-->
						<PathWrapSet>
							<objects />
							<groups />
						</PathWrapSet>
						<!--Default appearance attributes for this GeometryPath-->
						<Appearance>
							<!--The color, (red, green, blue), [0, 1], used to display the geometry. -->
							<color>0.80000000000000004 0.10000000000000001 0.10000000000000001</color>
						</Appearance>
					</GeometryPath>
					<!--Maximum isometric force that the fibers can generate-->
					<max_isometric_force>1216</max_isometric_force>
					<!--Optimal length of the muscle fibers-->
					<optimal_fiber_length>0.0560</optimal_fiber_length>
					<!--Resting length of the tendon-->
					<tendon_slack_length>0.0261</tendon_slack_length>
					<!--Angle between tendon and fibers at optimal fiber length expressed in radians-->
					<pennation_angle_at_optimal>0.0</pennation_angle_at_optimal>
					<!--Maximum contraction velocity of the fibers, in optimal fiberlengths/second-->
					<max_contraction_velocity>12</max_contraction_velocity>
					<!--Compute muscle dynamics ignoring tendon compliance. Tendon is assumed to be rigid.-->
					<ignore_tendon_compliance>false</ignore_tendon_compliance>
					<!--Compute muscle dynamics ignoring activation dynamics. Activation is equivalent to excitation.-->
					<ignore_activation_dynamics>false</ignore_activation_dynamics>
					<!--Smaller value means activation can change more rapidly (units: seconds).-->
					<activation_time_constant>0.014</activation_time_constant>
					<!--Smaller value means activation can decrease more rapidly (units: seconds).-->
					<deactivation_time_constant>0.054</deactivation_time_constant>
					<!--Value of activation in the default state returned by initSystem().-->
					<default_activation>0.01</default_activation>
					<!--Scale factor for the width of the active force-length curve. Larger values make the curve wider. (default: 1.0).-->
					<active_force_width_scale>1.0</active_force_width_scale>
					<!--The linear damping of the fiber (default: 0.01).-->
					<fiber_damping>0.01</fiber_damping>
					<!--Tendon strain at a tension of 1 normalized force.-->
					<tendon_strain_at_one_norm_force>0.049000000000000002</tendon_strain_at_one_norm_force>
					<!--Make the passive fiber force 0 (default: false).-->
					<ignore_passive_fiber_force>false</ignore_passive_fiber_force>
					<!--Passive fiber strain at a tension of 1 normalized force.-->
					<passive_fiber_strain_at_one_norm_force>0.75</passive_fiber_strain_at_one_norm_force>
				</DeGrooteFregly2016Muscle>
				<DeGrooteFregly2016Muscle name="grac_l">
					<!--Minimum allowed value for control signal. Used primarily when solving for control values.-->
					<min_control>0.001</min_control>
					<!--Maximum allowed value for control signal. Used primarily when solving for control values.-->
					<max_control>1</max_control>
					<!--The set of points defining the path of the muscle.-->
					<GeometryPath name="geometrypath">
						<!--The set of points defining the path-->
						<PathPointSet>
							<objects>								
								<PathPoint name="grac_l-P1">
									<location> -0.04736 -0.12932 -0.02456</location>
									<socket_parent_frame>/bodyset/pelvis</socket_parent_frame>
								</PathPoint>
								<PathPoint name="grac_l-P2">
									<location> -0.01842 -0.04755 0.02961</location>
									<socket_parent_frame>/bodyset/tibia_l</socket_parent_frame>
								</PathPoint>
								<PathPoint name="grac_l-P3">
									<location> 0.00178 -0.06962 0.01573</location>
									<socket_parent_frame>/bodyset/tibia_l</socket_parent_frame>
								</PathPoint>
							</objects>
							<groups />
						</PathPointSet>
						<!--The wrap objecs that are associated with this path-->
						<PathWrapSet>
							<objects />
							<groups />
						</PathWrapSet>
						<!--Default appearance attributes for this GeometryPath-->
						<Appearance>
							<!--The color, (red, green, blue), [0, 1], used to display the geometry. -->
							<color>0.80000000000000004 0.10000000000000001 0.10000000000000001</color>
						</Appearance>
					</GeometryPath>
					<!--Maximum isometric force that the fibers can generate-->
					<max_isometric_force>281</max_isometric_force>
					<!--Optimal length of the muscle fibers-->
					<optimal_fiber_length>0.2640</optimal_fiber_length>
					<!--Resting length of the tendon-->
					<tendon_slack_length>0.1720</tendon_slack_length>
					<!--Angle between tendon and fibers at optimal fiber length expressed in radians-->
					<pennation_angle_at_optimal>0.1720</pennation_angle_at_optimal>
					<!--Maximum contraction velocity of the fibers, in optimal fiberlengths/second-->
					<max_contraction_velocity>12</max_contraction_velocity>
					<!--Compute muscle dynamics ignoring tendon compliance. Tendon is assumed to be rigid.-->
					<ignore_tendon_compliance>false</ignore_tendon_compliance>
					<!--Compute muscle dynamics ignoring activation dynamics. Activation is equivalent to excitation.-->
					<ignore_activation_dynamics>false</ignore_activation_dynamics>
					<!--Smaller value means activation can change more rapidly (units: seconds).-->
					<activation_time_constant>0.014</activation_time_constant>
					<!--Smaller value means activation can decrease more rapidly (units: seconds).-->
					<deactivation_time_constant>0.053</deactivation_time_constant>
					<!--Value of activation in the default state returned by initSystem().-->
					<default_activation>0.01</default_activation>
					<!--Scale factor for the width of the active force-length curve. Larger values make the curve wider. (default: 1.0).-->
					<active_force_width_scale>1.0</active_force_width_scale>
					<!--The linear damping of the fiber (default: 0.01).-->
					<fiber_damping>0.01</fiber_damping>
					<!--Tendon strain at a tension of 1 normalized force.-->
					<tendon_strain_at_one_norm_force>0.049000000000000002</tendon_strain_at_one_norm_force>
					<!--Make the passive fiber force 0 (default: false).-->
					<ignore_passive_fiber_force>false</ignore_passive_fiber_force>
					<!--Passive fiber strain at a tension of 1 normalized force.-->
					<passive_fiber_strain_at_one_norm_force>0.75</passive_fiber_strain_at_one_norm_force>
				</DeGrooteFregly2016Muscle>
				<DeGrooteFregly2016Muscle name="iliacus_l">
					<!--Minimum allowed value for control signal. Used primarily when solving for control values.-->
					<min_control>0.001</min_control>
					<!--Maximum allowed value for control signal. Used primarily when solving for control values.-->
					<max_control>1</max_control>
					<!--The set of points defining the path of the muscle.-->
					<GeometryPath name="geometrypath">
						<!--The set of points defining the path-->
						<PathPointSet>
							<objects>
								<PathPoint name="iliacus_l-P1">
									<location> -0.0605 0.0309 -0.0843</location>
									<socket_parent_frame>/bodyset/pelvis</socket_parent_frame>
								</PathPoint>
								<PathPoint name="iliacus_l-P2">
									<location> -0.0135 -0.0557 -0.0756</location>
									<socket_parent_frame>/bodyset/pelvis</socket_parent_frame>
								</PathPoint>
								<ConditionalPathPoint name="iliacus_l-P3">
									<location> -0.036 -0.095 -0.083</location>
									<range> -1.5708 0.0</range>
									<coordinate>hip_flexion_l</coordinate>
									<socket_coordinate>/jointset/hip_l/hip_flexion_l</socket_coordinate>
									<socket_parent_frame>/bodyset/pelvis</socket_parent_frame>
								</ConditionalPathPoint>
								<PathPoint name="iliacus_l-P4">
									<location> -0.0023 -0.0565 -0.0139</location>
									<socket_parent_frame>/bodyset/femur_l</socket_parent_frame>
								</PathPoint>
								<PathPoint name="iliacus_l-P5">
									<location> -0.0122 -0.0637 -0.0196</location>
									<socket_parent_frame>/bodyset/femur_l</socket_parent_frame>
								</PathPoint>
							</objects>
							<groups />
						</PathPointSet>
						<!--The wrap objecs that are associated with this path-->
						<PathWrapSet>
							<objects />
							<groups />
						</PathWrapSet>
						<!--Default appearance attributes for this GeometryPath-->
						<Appearance>
							<!--The color, (red, green, blue), [0, 1], used to display the geometry. -->
							<color>0.80000000000000004 0.10000000000000001 0.10000000000000001</color>
						</Appearance>
					</GeometryPath>
					<!--Maximum isometric force that the fibers can generate-->
					<max_isometric_force>1021</max_isometric_force>
					<!--Optimal length of the muscle fibers-->
					<optimal_fiber_length>0.1145</optimal_fiber_length>
					<!--Resting length of the tendon-->
					<tendon_slack_length>0.0961</tendon_slack_length>
					<!--Angle between tendon and fibers at optimal fiber length expressed in radians-->
					<pennation_angle_at_optimal>0.2799</pennation_angle_at_optimal>
					<!--Maximum contraction velocity of the fibers, in optimal fiberlengths/second-->
					<max_contraction_velocity>12</max_contraction_velocity>
					<!--Compute muscle dynamics ignoring tendon compliance. Tendon is assumed to be rigid.-->
					<ignore_tendon_compliance>false</ignore_tendon_compliance>
					<!--Compute muscle dynamics ignoring activation dynamics. Activation is equivalent to excitation.-->
					<ignore_activation_dynamics>false</ignore_activation_dynamics>
					<!--Smaller value means activation can change more rapidly (units: seconds).-->
					<activation_time_constant>0.020</activation_time_constant>
					<!--Smaller value means activation can decrease more rapidly (units: seconds).-->
					<deactivation_time_constant>0.067</deactivation_time_constant>
					<!--Value of activation in the default state returned by initSystem().-->
					<default_activation>0.01</default_activation>
					<!--Scale factor for the width of the active force-length curve. Larger values make the curve wider. (default: 1.0).-->
					<active_force_width_scale>1.0</active_force_width_scale>
					<!--The linear damping of the fiber (default: 0.01).-->
					<fiber_damping>0.01</fiber_damping>
					<!--Tendon strain at a tension of 1 normalized force.-->
					<tendon_strain_at_one_norm_force>0.049000000000000002</tendon_strain_at_one_norm_force>
					<!--Make the passive fiber force 0 (default: false).-->
					<ignore_passive_fiber_force>false</ignore_passive_fiber_force>
					<!--Passive fiber strain at a tension of 1 normalized force.-->
					<passive_fiber_strain_at_one_norm_force>0.75</passive_fiber_strain_at_one_norm_force>
				</DeGrooteFregly2016Muscle>
				<DeGrooteFregly2016Muscle name="intobl_l">
					<!--Minimum allowed value for control signal. Used primarily when solving for control values.-->
					<min_control>0.001</min_control>
					<!--Maximum allowed value for control signal. Used primarily when solving for control values.-->
					<max_control>1</max_control>
					<!--The set of points defining the path of the muscle.-->
					<GeometryPath name="geometrypath">
						<PathPointSet>
							<objects>
								<PathPoint name="intobl_l-P1">
									<location> -0.04 0.07 -0.1157</location>
									<socket_parent_frame>/bodyset/pelvis</socket_parent_frame>
								</PathPoint>
								<PathPoint name="intobl_l-P2">
									<location> 0.07 0.16 -0.015</location>
									<socket_parent_frame>/bodyset/torso</socket_parent_frame>
								</PathPoint>
							</objects>
							<groups />
						</PathPointSet>
						<!--The wrap objecs that are associated with this path-->
						<PathWrapSet>
							<objects />
							<groups />
						</PathWrapSet>
						<!--Default appearance attributes for this GeometryPath-->
						<Appearance>
							<!--The color, (red, green, blue), [0, 1], used to display the geometry. -->
							<color>0.80000000000000004 0.10000000000000001 0.10000000000000001</color>
						</Appearance>
					</GeometryPath>
					<!--The maximum force this actuator can produce.-->
					<max_isometric_force>900</max_isometric_force>
					<!--Optimal length of the muscle fibers-->
					<optimal_fiber_length>0.1</optimal_fiber_length>
					<!--Resting length of the tendon-->
					<tendon_slack_length>0.1</tendon_slack_length>
					<!--Angle between tendon and fibers at optimal fiber length expressed in radians-->
					<pennation_angle_at_optimal>0</pennation_angle_at_optimal>
					<!--Maximum contraction velocity of the fibers, in optimal fiberlengths/second-->
					<max_contraction_velocity>12</max_contraction_velocity>
					<!--Compute muscle dynamics ignoring tendon compliance. Tendon is assumed to be rigid.-->
					<ignore_tendon_compliance>false</ignore_tendon_compliance>
					<!--Compute muscle dynamics ignoring activation dynamics. Activation is equivalent to excitation.-->
					<ignore_activation_dynamics>false</ignore_activation_dynamics>
					<!--time constant for ramping up muscle activation-->
					<activation_time_constant>0.013</activation_time_constant>
					<!--time constant for ramping down of muscle activation-->
					<deactivation_time_constant>0.049</deactivation_time_constant>
					<!--Value of activation in the default state returned by initSystem().-->
					<default_activation>0.01</default_activation>
					<!--Scale factor for the width of the active force-length curve. Larger values make the curve wider. (default: 1.0).-->
					<active_force_width_scale>1.0</active_force_width_scale>
					<!--The linear damping of the fiber (default: 0.01).-->
					<fiber_damping>0.01</fiber_damping>
					<!--Tendon strain at a tension of 1 normalized force.-->
					<tendon_strain_at_one_norm_force>0.049000000000000002</tendon_strain_at_one_norm_force>
					<!--Make the passive fiber force 0 (default: false).-->
					<ignore_passive_fiber_force>false</ignore_passive_fiber_force>
					<!--Passive fiber strain at a tension of 1 normalized force.-->
					<passive_fiber_strain_at_one_norm_force>0.75</passive_fiber_strain_at_one_norm_force>
				</DeGrooteFregly2016Muscle>
				<DeGrooteFregly2016Muscle name="obtext_l">
					<!--Minimum allowed value for control signal. Used primarily when solving for control values.-->
					<min_control>0.001</min_control>
					<!--Maximum allowed value for control signal. Used primarily when solving for control values.-->
					<max_control>1</max_control>
					<!--The set of points defining the path of the muscle.-->
					<GeometryPath name="geometrypath">
						<!--The set of points defining the path-->
						<PathPointSet>
							<objects>
								<PathPoint name="obtext_l-P1">
									<location> -0.0850 -0.1151 -0.0370</location>
									<socket_parent_frame>/bodyset/pelvis</socket_parent_frame>
								</PathPoint>
								<PathPoint name="obtext_l-P2">
									<location> -0.0350 -0.0320 -0.0410</location>
									<socket_parent_frame>/bodyset/femur_l</socket_parent_frame>
								</PathPoint>
							</objects>
							<groups />
						</PathPointSet>
						<!--The wrap objecs that are associated with this path-->
						<PathWrapSet>
							<objects />
							<groups />
						</PathWrapSet>
						<!--Default appearance attributes for this GeometryPath-->
						<Appearance>
							<!--The color, (red, green, blue), [0, 1], used to display the geometry. -->
							<color>0.80000000000000004 0.10000000000000001 0.10000000000000001</color>
						</Appearance>
					</GeometryPath>
					<!--Maximum isometric force that the fibers can generate-->
					<max_isometric_force>109</max_isometric_force>
					<!--Optimal length of the muscle fibers-->
					<optimal_fiber_length>0.0492</optimal_fiber_length>
					<!--Resting length of the tendon-->
					<tendon_slack_length>0.0402</tendon_slack_length>
					<!--Angle between tendon and fibers at optimal fiber length expressed in radians-->
					<pennation_angle_at_optimal>0.1222</pennation_angle_at_optimal>
					<!--Maximum contraction velocity of the fibers, in optimal fiberlengths/second-->
					<max_contraction_velocity>12</max_contraction_velocity>
					<!--Compute muscle dynamics ignoring tendon compliance. Tendon is assumed to be rigid.-->
					<ignore_tendon_compliance>false</ignore_tendon_compliance>
					<!--Compute muscle dynamics ignoring activation dynamics. Activation is equivalent to excitation.-->
					<ignore_activation_dynamics>false</ignore_activation_dynamics>
					<!--Smaller value means activation can change more rapidly (units: seconds).-->
					<activation_time_constant>0.006</activation_time_constant>
					<!--Smaller value means activation can decrease more rapidly (units: seconds).-->
					<deactivation_time_constant>0.032</deactivation_time_constant>
					<!--Value of activation in the default state returned by initSystem().-->
					<default_activation>0.01</default_activation>
					<!--Scale factor for the width of the active force-length curve. Larger values make the curve wider. (default: 1.0).-->
					<active_force_width_scale>1.0</active_force_width_scale>
					<!--The linear damping of the fiber (default: 0.01).-->
					<fiber_damping>0.01</fiber_damping>
					<!--Tendon strain at a tension of 1 normalized force.-->
					<tendon_strain_at_one_norm_force>0.049000000000000002</tendon_strain_at_one_norm_force>
					<!--Make the passive fiber force 0 (default: false).-->
					<ignore_passive_fiber_force>false</ignore_passive_fiber_force>
					<!--Passive fiber strain at a tension of 1 normalized force.-->
					<passive_fiber_strain_at_one_norm_force>0.75</passive_fiber_strain_at_one_norm_force>
				</DeGrooteFregly2016Muscle>
				<DeGrooteFregly2016Muscle name="pect_l">
					<!--Minimum allowed value for control signal. Used primarily when solving for control values.-->
					<min_control>0.001</min_control>
					<!--Maximum allowed value for control signal. Used primarily when solving for control values.-->
					<max_control>1</max_control>
					<!--The set of points defining the path of the muscle.-->
					<GeometryPath name="geometrypath">
						<PathPointSet>
							<objects>
								<PathPoint name="pect_l-P1">
									<location> -0.0431 -0.0768 -0.0451</location>
									<socket_parent_frame>/bodyset/pelvis</socket_parent_frame>
								</PathPoint>
								<PathPoint name="pect_l-P2">
									<location> -0.0122 -0.0822 -0.0253</location>
									<socket_parent_frame>/bodyset/femur_l</socket_parent_frame>
								</PathPoint>
							</objects>
							<groups />
						</PathPointSet>
						<!--The wrap objecs that are associated with this path-->
						<PathWrapSet>
							<objects />
							<groups />
						</PathWrapSet>
						<!--Default appearance attributes for this GeometryPath-->
						<Appearance>
							<!--The color, (red, green, blue), [0, 1], used to display the geometry. -->
							<color>0.80000000000000004 0.10000000000000001 0.10000000000000001</color>
						</Appearance>
					</GeometryPath>
					<!--Maximum isometric force that the fibers can generate-->
					<max_isometric_force>266</max_isometric_force>
					<!--Optimal length of the muscle fibers-->
					<optimal_fiber_length>0.0800</optimal_fiber_length>
					<!--Resting length of the tendon-->
					<tendon_slack_length>0.0330</tendon_slack_length>
					<!--Angle between tendon and fibers at optimal fiber length expressed in radians-->
					<pennation_angle_at_optimal>0</pennation_angle_at_optimal>
					<!--Maximum contraction velocity of the fibers, in optimal fiberlengths/second-->
					<max_contraction_velocity>12</max_contraction_velocity>
					<!--Compute muscle dynamics ignoring tendon compliance. Tendon is assumed to be rigid.-->
[truncated: 130,288 more chars]
