# Supplementary material for: Transtibial limb loss does not increase metabolic cost in three-dimensional computer simulations of human walking
Source: PeerJ. 2021 Aug 4;9:e11960. doi: 10.7717/peerj.11960 (PMC8349165; doi:10.7717/peerj.11960)
Supplement: Supplemental Information 1 — Each subject’s simulation output and Matlab code for generating plots presenting the data. [file peerj-09-11960-s001.zip › TTA3D_solns_rev/Post/soln_walk_N50_wm100_TTA_S05.sto]

num_controls=79
num_derivatives=71
num_iterations=983
num_multipliers=2
num_parameters=6
num_slacks=2
num_states=216
objective=0.963974
objective_auxiliary_derivatives=0.001278
objective_contactAP=0.016987
objective_contactML=0.012765
objective_contactVE=0.032236
objective_control_effort=0.549977
objective_state_tracking=0.287552
objective_torsoGoal=0.063180
solver_duration=28849.304943
status=Solve_Succeeded
success=true
DataType=double
version=3
OpenSimVersion=4.2
endheader
time	/jointset/groundPelvis/pelvis_tilt/value	/jointset/groundPelvis/pelvis_list/value	/jointset/groundPelvis/pelvis_rotation/value	/jointset/groundPelvis/pelvis_tx/value	/jointset/groundPelvis/pelvis_ty/value	/jointset/groundPelvis/pelvis_tz/value	/jointset/hip_l/hip_flexion_l/value	/jointset/hip_l/hip_adduction_l/value	/jointset/hip_l/hip_rotation_l/value	/jointset/hip_r/hip_flexion_r/value	/jointset/hip_r/hip_adduction_r/value	/jointset/hip_r/hip_rotation_r/value	/jointset/lumbar/lumbar_ext/value	/jointset/lumbar/lumbar_bend/value	/jointset/lumbar/lumbar_rota/value	/jointset/patellofemoral_l/knee_angle_l_beta/value	/jointset/patellofemoral_r/knee_angle_r_beta/value	/jointset/knee_l/knee_angle_l/value	/jointset/knee_r/knee_angle_r/value	/jointset/shoulder_r/shoulder_flexion_r/value	/jointset/shoulder_r/shoulder_adduction_r/value	/jointset/shoulder_r/shoulder_rotation_r/value	/jointset/shoulder_l/shoulder_flexion_l/value	/jointset/shoulder_l/shoulder_adduction_l/value	/jointset/shoulder_l/shoulder_rotation_l/value	/jointset/ankle_l/ankle_angle_l/value	/jointset/ankle_r/ankle_angle_r/value	/jointset/elbow_r/elbow_flexion_r/value	/jointset/elbow_l/elbow_flexion_l/value	/jointset/subtalar_l/subtalar_angle_l/value	/jointset/subtalar_r/subtalar_angle_r/value	/jointset/mtp_l/mtp_angle_l/value	/jointset/mtp_r/mtp_angle_r/value	/jointset/groundPelvis/pelvis_tilt/speed	/jointset/groundPelvis/pelvis_list/speed	/jointset/groundPelvis/pelvis_rotation/speed	/jointset/groundPelvis/pelvis_tx/speed	/jointset/groundPelvis/pelvis_ty/speed	/jointset/groundPelvis/pelvis_tz/speed	/jointset/hip_l/hip_flexion_l/speed	/jointset/hip_l/hip_adduction_l/speed	/jointset/hip_l/hip_rotation_l/speed	/jointset/hip_r/hip_flexion_r/speed	/jointset/hip_r/hip_adduction_r/speed	/jointset/hip_r/hip_rotation_r/speed	/jointset/lumbar/lumbar_ext/speed	/jointset/lumbar/lumbar_bend/speed	/jointset/lumbar/lumbar_rota/speed	/jointset/patellofemoral_l/knee_angle_l_beta/speed	/jointset/patellofemoral_r/knee_angle_r_beta/speed	/jointset/knee_l/knee_angle_l/speed	/jointset/knee_r/knee_angle_r/speed	/jointset/shoulder_r/shoulder_flexion_r/speed	/jointset/shoulder_r/shoulder_adduction_r/speed	/jointset/shoulder_r/shoulder_rotation_r/speed	/jointset/shoulder_l/shoulder_flexion_l/speed	/jointset/shoulder_l/shoulder_adduction_l/speed	/jointset/shoulder_l/shoulder_rotation_l/speed	/jointset/ankle_l/ankle_angle_l/speed	/jointset/ankle_r/ankle_angle_r/speed	/jointset/elbow_r/elbow_flexion_r/speed	/jointset/elbow_l/elbow_flexion_l/speed	/jointset/subtalar_l/subtalar_angle_l/speed	/jointset/subtalar_r/subtalar_angle_r/speed	/jointset/mtp_l/mtp_angle_l/speed	/jointset/mtp_r/mtp_angle_r/speed	/forceset/addbrev_r/activation	/forceset/addbrev_r/normalized_tendon_force	/forceset/addlong_r/activation	/forceset/addlong_r/normalized_tendon_force	/forceset/addmagMid_r/activation	/forceset/addmagMid_r/normalized_tendon_force	/forceset/bflh_r/activation	/forceset/bflh_r/normalized_tendon_force	/forceset/bfsh_r/activation	/forceset/bfsh_r/normalized_tendon_force	/forceset/ercspn_r/activation	/forceset/ercspn_r/normalized_tendon_force	/forceset/extobl_r/activation	/forceset/extobl_r/normalized_tendon_force	/forceset/glmax2_r/activation	/forceset/glmax2_r/normalized_tendon_force	/forceset/glmed2_r/activation	/forceset/glmed2_r/normalized_tendon_force	/forceset/glmin2_r/activation	/forceset/glmin2_r/normalized_tendon_force	/forceset/grac_r/activation	/forceset/grac_r/normalized_tendon_force	/forceset/iliacus_r/activation	/forceset/iliacus_r/normalized_tendon_force	/forceset/intobl_r/activation	/forceset/intobl_r/normalized_tendon_force	/forceset/obtext_r/activation	/forceset/obtext_r/normalized_tendon_force	/forceset/pect_r/activation	/forceset/pect_r/normalized_tendon_force	/forceset/piri_r/activation	/forceset/piri_r/normalized_tendon_force	/forceset/popli_r/activation	/forceset/popli_r/normalized_tendon_force	/forceset/psoas_r/activation	/forceset/psoas_r/normalized_tendon_force	/forceset/quadfem_r/activation	/forceset/quadfem_r/normalized_tendon_force	/forceset/recabd_r/activation	/forceset/recabd_r/normalized_tendon_force	/forceset/recfem_r/activation	/forceset/recfem_r/normalized_tendon_force	/forceset/sart_r/activation	/forceset/sart_r/normalized_tendon_force	/forceset/semimem_r/activation	/forceset/semimem_r/normalized_tendon_force	/forceset/semiten_r/activation	/forceset/semiten_r/normalized_tendon_force	/forceset/tfl_r/activation	/forceset/tfl_r/normalized_tendon_force	/forceset/tricox_r/activation	/forceset/tricox_r/normalized_tendon_force	/forceset/vasint_r/activation	/forceset/vasint_r/normalized_tendon_force	/forceset/vaslat_r/activation	/forceset/vaslat_r/normalized_tendon_force	/forceset/vasmed_r/activation	/forceset/vasmed_r/normalized_tendon_force	/forceset/addbrev_l/activation	/forceset/addbrev_l/normalized_tendon_force	/forceset/addlong_l/activation	/forceset/addlong_l/normalized_tendon_force	/forceset/addmagMid_l/activation	/forceset/addmagMid_l/normalized_tendon_force	/forceset/bflh_l/activation	/forceset/bflh_l/normalized_tendon_force	/forceset/bfsh_l/activation	/forceset/bfsh_l/normalized_tendon_force	/forceset/edl_l/activation	/forceset/edl_l/normalized_tendon_force	/forceset/ehl_l/activation	/forceset/ehl_l/normalized_tendon_force	/forceset/ercspn_l/activation	/forceset/ercspn_l/normalized_tendon_force	/forceset/extobl_l/activation	/forceset/extobl_l/normalized_tendon_force	/forceset/fdb_l/activation	/forceset/fdb_l/normalized_tendon_force	/forceset/fdl_l/activation	/forceset/fdl_l/normalized_tendon_force	/forceset/fhl_l/activation	/forceset/fhl_l/normalized_tendon_force	/forceset/gaslat_l/activation	/forceset/gaslat_l/normalized_tendon_force	/forceset/gasmed_l/activation	/forceset/gasmed_l/normalized_tendon_force	/forceset/glmax2_l/activation	/forceset/glmax2_l/normalized_tendon_force	/forceset/glmed2_l/activation	/forceset/glmed2_l/normalized_tendon_force	/forceset/glmin2_l/activation	/forceset/glmin2_l/normalized_tendon_force	/forceset/grac_l/activation	/forceset/grac_l/normalized_tendon_force	/forceset/iliacus_l/activation	/forceset/iliacus_l/normalized_tendon_force	/forceset/intobl_l/activation	/forceset/intobl_l/normalized_tendon_force	/forceset/obtext_l/activation	/forceset/obtext_l/normalized_tendon_force	/forceset/pect_l/activation	/forceset/pect_l/normalized_tendon_force	/forceset/perbrev_l/activation	/forceset/perbrev_l/normalized_tendon_force	/forceset/perlong_l/activation	/forceset/perlong_l/normalized_tendon_force	/forceset/pertert_l/activation	/forceset/pertert_l/normalized_tendon_force	/forceset/piri_l/activation	/forceset/piri_l/normalized_tendon_force	/forceset/popli_l/activation	/forceset/popli_l/normalized_tendon_force	/forceset/psoas_l/activation	/forceset/psoas_l/normalized_tendon_force	/forceset/quadfem_l/activation	/forceset/quadfem_l/normalized_tendon_force	/forceset/recabd_l/activation	/forceset/recabd_l/normalized_tendon_force	/forceset/recfem_l/activation	/forceset/recfem_l/normalized_tendon_force	/forceset/sart_l/activation	/forceset/sart_l/normalized_tendon_force	/forceset/semimem_l/activation	/forceset/semimem_l/normalized_tendon_force	/forceset/semiten_l/activation	/forceset/semiten_l/normalized_tendon_force	/forceset/soleus_l/activation	/forceset/soleus_l/normalized_tendon_force	/forceset/tfl_l/activation	/forceset/tfl_l/normalized_tendon_force	/forceset/tibant_l/activation	/forceset/tibant_l/normalized_tendon_force	/forceset/tibpost_l/activation	/forceset/tibpost_l/normalized_tendon_force	/forceset/tricox_l/activation	/forceset/tricox_l/normalized_tendon_force	/forceset/vasint_l/activation	/forceset/vasint_l/normalized_tendon_force	/forceset/vaslat_l/activation	/forceset/vaslat_l/normalized_tendon_force	/forceset/vasmed_l/activation	/forceset/vasmed_l/normalized_tendon_force	/forceset/shoulder_flexionAct_r/activation	/forceset/shoulder_adductionAct_r/activation	/forceset/shoulder_rotationAct_r/activation	/forceset/elbow_flexionAct_r/activation	/forceset/shoulder_flexionAct_l/activation	/forceset/shoulder_adductionAct_l/activation	/forceset/shoulder_rotationAct_l/activation	/forceset/elbow_flexionAct_l/activation	/forceset/addbrev_r	/forceset/addlong_r	/forceset/addmagMid_r	/forceset/bflh_r	/forceset/bfsh_r	/forceset/ercspn_r	/forceset/extobl_r	/forceset/glmax2_r	/forceset/glmed2_r	/forceset/glmin2_r	/forceset/grac_r	/forceset/iliacus_r	/forceset/intobl_r	/forceset/obtext_r	/forceset/pect_r	/forceset/piri_r	/forceset/popli_r	/forceset/psoas_r	/forceset/quadfem_r	/forceset/recabd_r	/forceset/recfem_r	/forceset/sart_r	/forceset/semimem_r	/forceset/semiten_r	/forceset/tfl_r	/forceset/tricox_r	/forceset/vasint_r	/forceset/vaslat_r	/forceset/vasmed_r	/forceset/addbrev_l	/forceset/addlong_l	/forceset/addmagMid_l	/forceset/bflh_l	/forceset/bfsh_l	/forceset/edl_l	/forceset/ehl_l	/forceset/ercspn_l	/forceset/extobl_l	/forceset/fdb_l	/forceset/fdl_l	/forceset/fhl_l	/forceset/gaslat_l	/forceset/gasmed_l	/forceset/glmax2_l	/forceset/glmed2_l	/forceset/glmin2_l	/forceset/grac_l	/forceset/iliacus_l	/forceset/intobl_l	/forceset/obtext_l	/forceset/pect_l	/forceset/perbrev_l	/forceset/perlong_l	/forceset/pertert_l	/forceset/piri_l	/forceset/popli_l	/forceset/psoas_l	/forceset/quadfem_l	/forceset/recabd_l	/forceset/recfem_l	/forceset/sart_l	/forceset/semimem_l	/forceset/semiten_l	/forceset/soleus_l	/forceset/tfl_l	/forceset/tibant_l	/forceset/tibpost_l	/forceset/tricox_l	/forceset/vasint_l	/forceset/vaslat_l	/forceset/vasmed_l	/forceset/shoulder_flexionAct_r	/forceset/shoulder_adductionAct_r	/forceset/shoulder_rotationAct_r	/forceset/elbow_flexionAct_r	/forceset/shoulder_flexionAct_l	/forceset/shoulder_adductionAct_l	/forceset/shoulder_rotationAct_l	/forceset/elbow_flexionAct_l	lambda_cid33_p0	lambda_cid34_p0	/forceset/addbrev_r/implicitderiv_normalized_tendon_force	/forceset/addlong_r/implicitderiv_normalized_tendon_force	/forceset/addmagMid_r/implicitderiv_normalized_tendon_force	/forceset/bflh_r/implicitderiv_normalized_tendon_force	/forceset/bfsh_r/implicitderiv_normalized_tendon_force	/forceset/ercspn_r/implicitderiv_normalized_tendon_force	/forceset/extobl_r/implicitderiv_normalized_tendon_force	/forceset/glmax2_r/implicitderiv_normalized_tendon_force	/forceset/glmed2_r/implicitderiv_normalized_tendon_force	/forceset/glmin2_r/implicitderiv_normalized_tendon_force	/forceset/grac_r/implicitderiv_normalized_tendon_force	/forceset/iliacus_r/implicitderiv_normalized_tendon_force	/forceset/intobl_r/implicitderiv_normalized_tendon_force	/forceset/obtext_r/implicitderiv_normalized_tendon_force	/forceset/pect_r/implicitderiv_normalized_tendon_force	/forceset/piri_r/implicitderiv_normalized_tendon_force	/forceset/popli_r/implicitderiv_normalized_tendon_force	/forceset/psoas_r/implicitderiv_normalized_tendon_force	/forceset/quadfem_r/implicitderiv_normalized_tendon_force	/forceset/recabd_r/implicitderiv_normalized_tendon_force	/forceset/recfem_r/implicitderiv_normalized_tendon_force	/forceset/sart_r/implicitderiv_normalized_tendon_force	/forceset/semimem_r/implicitderiv_normalized_tendon_force	/forceset/semiten_r/implicitderiv_normalized_tendon_force	/forceset/tfl_r/implicitderiv_normalized_tendon_force	/forceset/tricox_r/implicitderiv_normalized_tendon_force	/forceset/vasint_r/implicitderiv_normalized_tendon_force	/forceset/vaslat_r/implicitderiv_normalized_tendon_force	/forceset/vasmed_r/implicitderiv_normalized_tendon_force	/forceset/addbrev_l/implicitderiv_normalized_tendon_force	/forceset/addlong_l/implicitderiv_normalized_tendon_force	/forceset/addmagMid_l/implicitderiv_normalized_tendon_force	/forceset/bflh_l/implicitderiv_normalized_tendon_force	/forceset/bfsh_l/implicitderiv_normalized_tendon_force	/forceset/edl_l/implicitderiv_normalized_tendon_force	/forceset/ehl_l/implicitderiv_normalized_tendon_force	/forceset/ercspn_l/implicitderiv_normalized_tendon_force	/forceset/extobl_l/implicitderiv_normalized_tendon_force	/forceset/fdb_l/implicitderiv_normalized_tendon_force	/forceset/fdl_l/implicitderiv_normalized_tendon_force	/forceset/fhl_l/implicitderiv_normalized_tendon_force	/forceset/gaslat_l/implicitderiv_normalized_tendon_force	/forceset/gasmed_l/implicitderiv_normalized_tendon_force	/forceset/glmax2_l/implicitderiv_normalized_tendon_force	/forceset/glmed2_l/implicitderiv_normalized_tendon_force	/forceset/glmin2_l/implicitderiv_normalized_tendon_force	/forceset/grac_l/implicitderiv_normalized_tendon_force	/forceset/iliacus_l/implicitderiv_normalized_tendon_force	/forceset/intobl_l/implicitderiv_normalized_tendon_force	/forceset/obtext_l/implicitderiv_normalized_tendon_force	/forceset/pect_l/implicitderiv_normalized_tendon_force	/forceset/perbrev_l/implicitderiv_normalized_tendon_force	/forceset/perlong_l/implicitderiv_normalized_tendon_force	/forceset/pertert_l/implicitderiv_normalized_tendon_force	/forceset/piri_l/implicitderiv_normalized_tendon_force	/forceset/popli_l/implicitderiv_normalized_tendon_force	/forceset/psoas_l/implicitderiv_normalized_tendon_force	/forceset/quadfem_l/implicitderiv_normalized_tendon_force	/forceset/recabd_l/implicitderiv_normalized_tendon_force	/forceset/recfem_l/implicitderiv_normalized_tendon_force	/forceset/sart_l/implicitderiv_normalized_tendon_force	/forceset/semimem_l/implicitderiv_normalized_tendon_force	/forceset/semiten_l/implicitderiv_normalized_tendon_force	/forceset/soleus_l/implicitderiv_normalized_tendon_force	/forceset/tfl_l/implicitderiv_normalized_tendon_force	/forceset/tibant_l/implicitderiv_normalized_tendon_force	/forceset/tibpost_l/implicitderiv_normalized_tendon_force	/forceset/tricox_l/implicitderiv_normalized_tendon_force	/forceset/vasint_l/implicitderiv_normalized_tendon_force	/forceset/vaslat_l/implicitderiv_normalized_tendon_force	/forceset/vasmed_l/implicitderiv_normalized_tendon_force	gamma_cid33_p0	gamma_cid34_p0	prosthetic_ankle_stiffness	prosthetic_subtalar_stiffness	prosthetic_mtp_stiffness	prosthetic_ankle_damping	prosthetic_subtalar_damping	prosthetic_mtp_damping
0	-0.07434771820137076	0.02334292134337558	0.1178031791284637	0.1598734807460412	0.895651029983886	-0.006383378634097252	-0.2376756705922742	0.00841306682606472	-0.04005670308950367	0.5243116898998035	-0.03231672123678675	0.1650299015689105	-0.0116514414997758	-0.06487305142709932	-0.09578393571485826	0.1855711753758191	0.04469746186760907	-0.1855711753757981	-0.04469746186760705	-0.3920704409374965	-0.01338222097086516	0.02388067170429921	0.15101287248189	-0.1758900879485219	-0.02063355921730147	0.2108436864689102	0.001803849673415485	0.5501916636975765	0.9327682500866881	0.1349268460646489	-0.0003904162418066819	0.5776557753132645	0.0008720426805578279	0.03653451873762856	-0.6466559524593969	0.3529872904885314	1.692455303212073	-0.01682783033478076	0.0409630586963171	-0.7332169444336423	-1.302314550934636	-0.7231219572770691	-0.1895645786445789	0.5767753779097975	-2.43188086977741	0.4051969692995894	0.9295572850363483	-0.6404182532833078	1.896675653307694	1.783264678597055	-1.896675653307696	-1.783264678597055	-0.2343943155221397	-0.1833600130611022	0.0483416866036472	-0.1473020829908802	0.05818408640849299	-0.3239967303710296	-2.566945631952085	0.3511373662024173	-0.2047777791488065	0.4329700409556513	0.9927580743553757	-0.2839303681465969	6.328777845184079	0.1522285083247069	0.07501452553702635	0.07508834933163	0.09178442871989635	0.08979478253352424	0.01448700013919909	0.01551303564963499	0.05458208978145706	0.0654910334286387	0.07835168962978611	0.1078195535217484	0.2077692569985711	0.1831907214422876	0.006393884636210026	0.06077019207725159	0.00100358452444922	0.01223482763691924	0.001007870796795576	0.02539187735959959	0.002932209997949861	0.02281561835091856	0.03951145700353139	0.05818145882416168	0.03456440322060498	0.04024346261710537	0.08387389522324856	0.09534787002420482	0.08962341774456796	0.07572793569800136	0.04501826044273339	0.04460057780723268	0.009174917029183547	0.125773244868089	0.1702982710092957	0.1835051306967921	0.02332762321921486	0.03777121318798351	0.07021708359773518	0.06990478716279276	0.001003780138574414	0.01920962435048352	0.001002540537001545	0.01963720640889821	0.03634552589755374	0.06543690708305641	0.05318504520545373	0.05607046208882401	0.02400495342979953	0.03061318557988777	0.01159620825608746	0.01752579421557639	0.06695054230399078	0.1083558509068426	0.001003100369520203	0.005381833166536824	0.001001062932158472	0.00716987837151785	0.00100254860615649	0.003852226537431984	0.001003951875048275	0.02976552367237259	0.001004599975282514	0.04488720497149087	0.001000525165884947	0.00550506152846869	0.00100140531416147	0.002993823495852731	0.1647395555090454	0.1648862014819192	0.001487334506291645	0.01652091962632618	0.001592517711729656	0.01678047359929194	0.01676582451376708	0.0213205018603139	0.001001396709169313	0.03330055852559033	0.1428899965982689	0.1411701013813681	0.006084826212366373	0.1003147158417083	0.09584941971861402	0.1012311036255812	0.4361559852620035	0.293918223768289	0.5139492813087674	0.3418537406834163	0.001000266213415053	0.003887943906564965	0.00100150737144877	0.008495040014704504	0.3581453880100238	0.2806775948579429	0.001005445691174418	0.02191130303580175	0.4751614745927025	0.4929672040565836	0.001001166003648381	0.02015160645843064	0.00100638598188123	0.01108337746750017	0.001009750562575823	0.01257357056697424	0.4923925510556239	0.437625446673447	0.3149682069976855	0.1978383116242859	0.001065364458143784	0.01172971084296947	0.001001579588934401	0.01580619396790671	0.2797684470357905	0.2504894793668545	0.004521322329661842	0.02569155543719302	0.001001671088101251	0.004463426061934266	0.001002387231028908	0.01845336478656259	0.1535959124291239	0.1771730762670323	0.1233976549200359	0.1471438356521745	0.00100182078702347	0.001686629689183919	0.001003369622028674	0.004503940202113655	0.3896072164027743	0.2610861487714798	0.5980895465149827	0.6095066076027298	0.001044467665561787	0.00805159141485846	0.033070052496208	0.09302822997005654	0.00100122624509216	0.03197009256855199	0.001001748275269446	0.006767003988261419	0.001000554332457465	0.009010105389120292	0.001001374184494584	0.004816342529454001	-0.01405846798795588	0.01781514084369735	-0.01154267079624417	0.002704041957668099	-0.035684796507317	0.000445709462626965	0.00273696344839713	0.008941744231646885	0.0564313109501549	0.05507108696860365	0.01575117812846109	0.04235005335721886	0.04206540137253342	0.2071805466741734	0.01281643860532278	0.001004593477491043	0.001011348629019194	0.001021816136504651	0.02970673106110498	0.01846046159293496	0.025387754251973	0.08051845495514626	0.03781963706674678	0.0010163042983526	0.07903730580562822	0.01635129492792734	0.001131688942705921	0.001005813524482897	0.001002708000800129	0.006619663977137007	0.06103742315623365	0.03248337604624002	0.001050795462912471	0.001019625288113627	0.001004461752282191	0.001001465707292653	0.001003563222102142	0.001005946378286585	0.001006747224749689	0.001000691919619105	0.001001921033945998	0.1825427271915802	0.001002103509126849	0.001003274863524892	0.009119146546493002	0.001001760690540974	0.3105925836410134	0.002875494794731567	0.1173437328650932	0.4424372733192659	0.4851248381279234	0.001000341663726245	0.001001547157127633	0.2163106525748052	0.001008035276058419	0.4701605725344128	0.001001570623507272	0.001008964385283	0.001014924372669518	0.7448490149340572	0.4251599930747206	0.001017878698764338	0.001001956104502153	0.2893322562600551	0.001057266118490825	0.001002095518533519	0.001003271568283902	0.1026896185989793	0.1256589789742172	0.001002589651316026	0.001004761532079901	0.4174673437136704	0.4644639747357819	0.001000704789412631	0.001022782292997474	0.001001529284317585	0.001002087545648774	0.001000633132287037	0.001001616203551433	-0.01748925766687362	0.01683177652820827	-0.01232710640039754	0.005924319879135545	-0.04475236580634173	-0.001445718169469685	0.00237870834087244	0.005123139962100646	-0.8093579779287151	-2.368238991398301	-1.06192280772266	-1.779242794310184	-0.03934289677499248	-1.048504031041425	-1.63424438870189	-0.3779283144998798	0.2411555890740371	-0.02135456185179822	0.1074577817357436	0.07304573782003283	-0.7021938149966089	-0.7610799918028014	-3.127180786620067	-2.127405767952441	-0.43774543683518	-0.6178065528634333	-4.450276789844604	-0.4382592410372028	-3.677055827588956	-0.007184483788316848	0.09205825646633065	-1.745227651371788	-0.05894566513545561	0.3618767677741245	-0.4187174614661252	-2.864880087593587	0.004797471895536149	0.01089440727293916	-0.005241561823596762	0.1322070298672322	0.2261907313325039	0.04899754025951417	-0.01204351547342299	0.4665033552808946	0.03900580115215258	0.02974951349988392	-0.4002438418078439	0.1077464316148802	4.587244037911735	-0.06996126514328799	0.9659601315369057	-1.484404484455463	-2.738499706033398	-0.004671383069962384	-0.03948723170500027	-5.214811173474404	0.01709424308065599	-0.06026103209179524	0.1400847818770001	0.0358784857313446	0.01797341204284814	6.424229116976155	2.026739682980454	0.1389917823103267	-0.1885101027219276	-0.1719585129917821	-0.2086997071521169	0.0244715027756072	0.01461880564757075	-1.783785587913349	0.04189053154564537	-0.01209139229250598	-0.007121989101840118	-0.4236689657371126	-3.808470804638403	0.1037844661251496	-1.166769136630995	-0.03055532390673116	0.03058689946471411	0.03833604878233571	0.02200383216639116	1.144275683518518e-13	7.872293113951253e-13	425.2551644013618	547.1921783010838	486.5719215339039	0.1326854760726704	1.045091879808322	0.7992843721152422
0.01	-0.07356625730470789	0.01650185692950273	0.1201709834147298	0.1770621905700597	0.8956694474789237	-0.005892656808647008	-0.2447889961924765	-0.004738980866336831	-0.04775524348457341	0.5214693358901916	-0.025274384843703	0.1355645715395973	-0.007346746429806359	-0.05492603457620349	-0.1011303298872177	0.2058077185628973	0.06540302987305807	-0.205807718562896	-0.06540302987304447	-0.3948710871575711	-0.0155377915107467	0.0241011837986683	0.1479717994862814	-0.1750378655764348	-0.0239203750659695	0.1823366236602132	-0.006957936649914438	0.5490853383211923	0.9367129877615945	0.1422927856905964	-0.000138685912738646	0.6430323362072573	0.0006213390184479018	0.120542396325128	-0.7093231659777652	0.1178910960976133	1.744444755149824	0.02029033381645579	0.05664865872463742	-0.679054381680755	-1.310682483433302	-0.8160318969982863	-0.3823874610202005	0.8057079934643789	-3.348527931673642	0.4509118145085367	1.047411251241265	-0.4257456724023943	2.173131158627041	2.335371218198505	-2.173131158627059	-2.335371218198516	-0.319557211168155	-0.2463537526195857	-0.001046210362849608	-0.4574131887872711	0.1127264658577867	-0.3322144164001292	-3.137246812203018	-1.629822094248871	-0.0285935526250614	0.348079648764385	0.4588880082541485	0.2295874892858708	6.730846094955654	-0.1462699971346712	0.06855086194729761	0.06802612709661321	0.07388565653377287	0.07329648622334126	0.02505341780387241	0.02209135417712382	0.05171947260433992	0.05714886518578892	0.05767183484764434	0.09070414599301466	0.204608633468525	0.1776023248645182	0.01359456920037935	0.06515556312647119	0.004618698526297921	0.01506004491671532	0.001008190183727626	0.0266132927679645	0.00199601027990397	0.02381056036590762	0.03698618074883162	0.05414836725451734	0.02487966296284816	0.03231129209839306	0.05557066977842649	0.06897049373342662	0.09158451256012066	0.06172022876348988	0.04228589699277024	0.0415823168719708	0.005244670808843865	0.1194231976578809	0.1264948594098534	0.1395007011086967	0.01807018895616164	0.03269886953303427	0.06068312402623564	0.05208912030413793	0.001004333277569712	0.01926583808111634	0.00100323452520068	0.02075995734763473	0.02181795809070292	0.05144729395312606	0.05515754330334897	0.0541651277353702	0.02759419975091395	0.03265425231725381	0.006503511315722115	0.01369688483821873	0.04654520139941122	0.08884090282294209	0.004610241043597451	0.008674609767832894	0.004904524234727979	0.01088579558752493	0.00352739406974164	0.005675795428937766	0.001005166490427872	0.03111874811995921	0.007897518946770554	0.05349121847906035	0.001000578121950338	0.005682152525050685	0.001001568031174613	0.002837935212088073	0.1744301083181823	0.1695830879371231	0.001249574967090719	0.01682358929860767	0.001303736611307229	0.01700329577047276	0.0143902658942551	0.01939067184173338	0.001001463631656893	0.03454397011365554	0.2154553869321876	0.1891372184789094	0.004279307546736002	0.09980179400292825	0.1060375314523898	0.109811514645603	0.4347583903024494	0.2764820747810987	0.4996198848586274	0.3110770015934672	0.001000278804872744	0.003828523574189149	0.001001381543062195	0.007924180038964071	0.2925598178766711	0.2294744141649704	0.001006122159200674	0.0220532848317453	0.4710577154711718	0.4897025503913684	0.001001276675709358	0.02155955053528556	0.001006865109239098	0.01140210661205842	0.001011049715619218	0.01284848078304341	0.568792278279254	0.4931018579689386	0.3516644773715708	0.2151491087467528	0.001042076850992368	0.01268441769287983	0.00100161366511494	0.01400877597356835	0.2835645040062186	0.2473763589368113	0.004334889842623047	0.02578662902225519	0.00100174100403342	0.004514665338661256	0.001002611289615549	0.01861676246102156	0.1226584487141648	0.1552776975297924	0.1238793387411712	0.1470696575091485	0.001002065007229954	0.001543927153747654	0.001003754566818726	0.004411395288388767	0.3956285417665442	0.253964575653707	0.5495061562687468	0.5697502425686259	0.001022963643135305	0.00898339774932615	0.01808312744408282	0.08247027167235726	0.001001268026664779	0.03156734802779302	0.001001743125175813	0.007075798167167521	0.001000540880432637	0.009400649771170722	0.001001360771063914	0.005030049384477096	-0.01531047433624099	0.01734669638903749	-0.01220624852348507	0.003830056375637197	-0.04533557483618199	-0.002120520535600369	0.002166248059289044	0.00438856002842603	0.06330238084087891	0.04540643951783867	0.05474533326844563	0.05315865504478542	0.02154066564244691	0.1920983006056226	0.02857933991820579	0.01467498531410435	0.001006131461423329	0.001011342280640311	0.03765697206337244	0.009731754968506397	0.01319566696480635	0.1061078225529378	0.04001817075102196	0.001088250701310873	0.04003896243904034	0.008685078231652651	0.08768885794109937	0.001004143499147147	0.001005013266992631	0.003814790619496037	0.05462328931038889	0.03094944975812474	0.001026040922298178	0.03739942738587489	0.01464391631332334	0.01576809179912466	0.01053921497347106	0.001006840110231889	0.02716661188705937	0.001000583576480539	0.001001581965402489	0.1966520536144832	0.001001521968273889	0.001002181942431229	0.01403652197737153	0.001001340864364073	0.3520159295277349	0.001943576455490579	0.1227763302201259	0.4219487600837827	0.4494790899023483	0.001000249811353168	0.001000999685502308	0.1086815194626835	0.001005803114162968	0.4541387823061435	0.001001240588734392	0.001006009442940403	0.001010267332977549	0.7467396380220228	0.425722677441029	0.001017802175379758	0.001001389399186778	0.2921395077091523	0.006741717174792416	0.001001575376813098	0.001002483088482852	0.05185093781152064	0.1236536758171067	0.001002090296833991	0.001003642122124201	0.4004225166468373	0.4042341651057176	0.001000478488177418	0.001012381953691624	0.001001127250501963	0.001001441823883967	0.001000436984545394	0.001001118885520287	-0.01481945402001992	0.01729018782304105	-0.01277313994919601	0.003280659990807369	-0.05545292038891919	-0.00522659242673233	0.001425564444914293	-0.0007522881217347576	-1.04356288066803	-2.103655827290334	-0.3771047130836013	-1.496965879034167	1.223766124197974	-0.5984254182977367	-1.751134204487632	-0.7195687880562376	0.6001304663643335	0.5336061479857702	0.1288641389944599	0.127998927728563	-0.1344439541157521	-0.8165546898138649	-2.223562691389665	-0.7401744288689261	-0.1762893789145339	-0.6418960466874325	-4.303639451432922	-0.5705290785767815	-0.2320819774997636	0.01177525357174787	0.1276346710649912	-1.096331711922131	-0.3193652890860153	0.07023956466834276	-0.3183095556328607	-1.143066601816994	0.6041649738085187	0.6781362403593196	0.3378186207440335	0.1347967848414439	1.374894796159568	0.0007098466484876781	-0.0188008241582082	0.4624012773854509	0.02977521581714187	0.02464929527808979	-0.01232338410390893	0.1366318151013456	4.923292756473085	-0.0338665232434372	0.7638759941181026	-2.002285707100458	-3.40355830537501	-0.006065155877335383	-0.06322984271055485	-5.243404216442127	0.01018365347613355	-0.5801995210236522	0.1412684394537677	0.02647746123071194	0.03098921235790141	4.506512894755438	1.3900325049667	0.0761710787222154	-0.170625749863586	-0.4694198275532232	0.192704089801915	-0.007298103193585118	0.0171106332517968	-2.577931056560066	-0.05712496251612306	-0.01660978882474052	-0.01120184677598138	-0.9964491959368118	-4.108709393472527	0.09346758920178494	-0.9086012073789999	-0.04845735998742449	0.03317998681273369	0.04209398114218075	0.02256559128856014	2.803478905985536e-13	3.33171896812147e-13	nan	nan	nan	nan	nan	nan
0.02	-0.0719211755598272	0.009401133310779167	0.1201073516370981	0.1947455377204606	0.8960524167501651	-0.00526105841323844	-0.2510488823470806	-0.01745233276015298	-0.05636625653484482	0.5165943159245537	-0.01672223951242969	0.1003124870230474	-0.00272980981226604	-0.04417352308055439	-0.1042365509872898	0.2294837620386122	0.09095533214565572	-0.2294837620386125	-0.09095533214565689	-0.3983380308143674	-0.01828128917734601	0.0239236086443808	0.1419345952530198	-0.1736262370743784	-0.02725480708605187	0.1480431525765763	-0.02131914147934158	0.5493776675151346	0.9395718861567515	0.143673769378118	0.002107554650397078	0.7119589324392157	-0.0009313723899071813	0.2092586883906711	-0.6985877934313952	-0.1332999222926499	1.791382768488561	0.05608252498577316	0.06913837268798093	-0.5625290553133067	-1.214575391200494	-0.9056164883344019	-0.5960977698509133	0.8787371655264847	-3.589231767284225	0.4676452789186054	1.090656213962797	-0.1923836388343552	2.584575711034839	2.752611532026521	-2.58457571103484	-2.752611532026521	-0.3676538028665393	-0.3009454384046059	-0.03127576312766568	-0.7465283305214038	0.1700653124022757	-0.3335199646539112	-3.724227286939414	-0.768746335037955	0.07495313491645962	0.2158021850056445	-0.2042331133325411	0.1149716786632099	7.038784912777206	-0.1081730409269699	0.06795387515185308	0.06701459359410335	0.059170673747012	0.06032447672668237	0.04868128865377602	0.03736354857227758	0.05506653380641054	0.05395260904731782	0.03634450610168211	0.07355092768313627	0.1969724838855347	0.1692029899413085	0.02482704171281472	0.07205703831678692	0.01315344479825115	0.02185111320008209	0.001005739893403212	0.02780993692030408	0.001520630483642137	0.02541672215636182	0.03934355915605064	0.05489219063837814	0.01548606499010628	0.02408835726361441	0.03343359840161467	0.04937125179948863	0.1035705480380505	0.05960367092360562	0.04183018757489922	0.04086713765523561	0.0032761366756239	0.1131414607846661	0.08206145532870174	0.09837173519491055	0.01158499425676115	0.02647423984405076	0.09298334333266606	0.05834305894701376	0.001003774248965948	0.01931208984401025	0.00100473456148631	0.02209275462603567	0.01261265223685895	0.04263753809904193	0.05330945479179309	0.04973827463648342	0.02872561555506807	0.03249603657273425	0.003879089450197282	0.01173470026989548	0.05152940760497523	0.08339537741864954	0.01312601735443984	0.01647327515159403	0.01411377064396347	0.01964954726715346	0.009504966917079961	0.009965864564647093	0.001006220580846352	0.03238863787327888	0.02403824551133898	0.06999075741435036	0.001000550387093458	0.005805042213332522	0.001001479726593648	0.002624473355212502	0.1857034097102286	0.1739247738620811	0.001130318005845644	0.01728136559282548	0.001158656163317797	0.01747014699540645	0.01555689753317499	0.02054200973431379	0.001001287055195793	0.03594711341032853	0.2715861749254252	0.2379782240083505	0.002902564085816827	0.09961251696416014	0.1140968574982388	0.1167837019409686	0.427355951675769	0.2538833017439294	0.4786833791741807	0.2740483707075557	0.001000239147695995	0.003789591339764428	0.001001044784830726	0.00745954157515034	0.2080521405335282	0.1714579255027284	0.001005343574836455	0.02209260685264483	0.4632629885417419	0.4816126172346731	0.001001166881600597	0.02297226336688283	0.001005626336675487	0.01158512905519584	0.001009369302400454	0.01307296643878651	0.6211626479842741	0.5244648996212361	0.3756412496832264	0.2247312169927128	0.001030398910574708	0.01373756223845823	0.001001347196269092	0.01240063389630771	0.2870068203322472	0.2407259977250563	0.007057207164387792	0.02884543054586647	0.001001515740645133	0.004455974886105185	0.001002328818785472	0.01877657552994428	0.08185096582025986	0.1259616371954519	0.1233404828881324	0.1459933603545284	0.001001937249355234	0.001351220432118996	0.001003386949887416	0.004283606204216595	0.3942307727922558	0.2412410940903633	0.4966391191385752	0.5280142759074733	0.001012102718792639	0.01013875896745247	0.010016632011115	0.07558063213287705	0.00100108778681617	0.03103166985440252	0.001001417524818624	0.007470764734438277	0.001000436033712195	0.009898408082242294	0.00100110528113495	0.005304215404224732	-0.01394794068776683	0.01749615576737277	-0.01272479679843103	0.002442954589407914	-0.05568620400085528	-0.005496513373184605	0.001340580332280959	-0.00104612009520474	0.07017345073160425	0.03574179206707759	0.09373948840843094	0.06396725673235312	0.001015929912360687	0.17701605453707	0.04434224123109163	0.02834537715069012	0.001000914293843798	0.001000868424803554	0.04560721306564201	0.001003048344074467	0.001003579677633883	0.1316971901507297	0.04221670443530095	0.001160197104273875	0.001040619072454777	0.001018861535369355	0.1742460269394897	0.001002473473808461	0.001007318533191625	0.001009917261852486	0.04820915546454538	0.02941552347000795	0.001001286381699671	0.07377922948363684	0.0282833708743556	0.03053471789092715	0.02007486672482892	0.001007733842188995	0.05332647654937277	0.001000475233346915	0.001001242896860036	0.2107613800373847	0.001000940427426141	0.001001089021340371	0.01895389740825066	0.001000921038187969	0.3934392754144556	0.001011658116251577	0.1282089275751594	0.4014602468482993	0.4138333416767731	0.001000157958982022	0.001000452213876584	0.001052386350560339	0.001003570952270804	0.4381169920778727	0.001000910553966872	0.001003054500609836	0.00100561029329959	0.7486302611099879	0.4262853618073371	0.001017725651991675	0.001000822693872107	0.2949467591582485	0.01242616823108926	0.001001055235101295	0.001001694608683574	0.00101225702405255	0.121648372659995	0.001001590942351655	0.00100252271217025	0.3833776895800045	0.3440043554756529	0.001000252186998208	0.001001981614399493	0.001000725216689143	0.001000796102120346	0.001000240836805695	0.001000621567490222	-0.01214965037316662	0.01774859911787388	-0.01321917349799451	0.0006370001024791323	-0.06615347497149725	-0.009007466683995014	0.0004724205489561762	-0.006627716205569976	-1.608178834212337	-1.781163278058633	0.1482149387995594	-1.073985431605252	1.699432276776136	-0.01932161016427814	-1.641806544930434	-0.9401159835666846	0.7443764173309195	0.7718156388544026	0.1025035304956418	0.1952896928962985	0.2531891757254681	-0.8192328549906401	-1.771553915230337	0.250824051109049	0.02287090689528212	-0.6041444854115919	-3.875184054987054	-0.6687164478351758	1.136865272856639	-0.00917688244111668	0.1340675244187136	-0.7092561961433858	-0.5632494142242015	-0.07797972859155214	-0.04537249971353551	-0.05099555159642907	0.9059752283867468	1.020461299976879	0.4880584870106343	0.1155400910414246	1.805295816887263	0.03815727860578951	-0.02355823008563444	0.3954632492225292	0.07002712552800323	0.07855532421937522	0.2159897404223592	0.1396927734012882	4.762021724291041	-0.005232305149495156	0.6443153866091343	-2.516929294451814	-3.988878065227378	-0.0005737634608757781	-0.01824292931960345	-6.577472767318074	-0.003437711932665023	-1.025316930384522	0.1410385328439387	0.008737145654068693	0.007888500070916328	1.601555188334613	0.481001907675305	0.1586793214498838	-0.150654919303859	-0.8794066693371493	0.3840458805454336	0.002485557249935971	0.01390188435964815	-3.267921907311817	-0.1585332707756486	-0.022092229527815	-0.01417082316277485	-1.544050654850975	-4.204391130046726	0.1484954428454713	-0.4331053850108178	-0.057142050388727	0.04782137713688643	0.05977883458531329	0.0340956651102573	4.462682128452553e-13	-1.208855177708313e-13	nan	nan	nan	nan	nan	nan
0.03	-0.06923144844746987	0.002200386466952044	0.1174380015205183	0.2128390551894016	0.8968276548707633	-0.004518025373140675	-0.2557543336359819	-0.02933632303026465	-0.06606348304030937	0.5090729172935281	-0.007728448226857255	0.06528551689075569	0.001750496604494252	-0.03267461458856008	-0.1049134281898042	0.2581715199727815	0.1175268788603959	-0.2581715199727782	-0.1175268788603989	-0.4017926765683079	-0.02161258807296843	0.02356329072119872	0.1332685016272309	-0.1714552057901001	-0.03062279318190104	0.1079494888234509	-0.0253852404282282	0.5498826079716452	0.9405899356459997	0.1379405300355554	0.001373935462060485	0.7830508680951611	-0.0001657704693650219	0.3229548238019685	-0.7440920118872978	-0.388254043120232	1.823981213965876	0.09965792669889149	0.07871882480493966	-0.3483069860255597	-1.166808278254499	-1.018730783121825	-0.9103418718126973	0.9177680445802613	-3.440649034013026	0.4274446820071903	1.210252379927724	0.04326511647613	3.184709253078092	2.498703117385749	-3.184709253078103	-2.498703117385747	-0.3042824710719559	-0.3625005629615508	-0.03767102421345404	-0.9755391239777431	0.2643386743061925	-0.3381214774882411	-4.294329937082135	-0.3278123826540013	-0.001806945236899012	-0.0305705248445303	-0.9589915733773741	-0.1579810007197857	7.116546154335479	0.163298441268023	0.06076762586150583	0.06160860742105754	0.0444678434913151	0.04842576387482393	0.06171392364608912	0.04561394003052262	0.05864326595259909	0.05402422158175284	0.01990141192122755	0.06066188953897905	0.1837732833812654	0.1565027289303773	0.03075667272040123	0.07506463596277024	0.02454577031725587	0.03067559881632417	0.01097143569483289	0.03876033022074683	0.006881466980755573	0.03434485478584356	0.03686084709012271	0.0526349759832652	0.00854055969239524	0.01786983799249134	0.01827781738435271	0.03497660613329008	0.1008330964711506	0.05599907710891849	0.03692914664286819	0.03709953372444335	0.002230461187433129	0.107365052978953	0.04659507817670022	0.06775297793283609	0.006486438228993901	0.02151713963244955	0.1079833712162812	0.06063913194096821	0.001003636487940251	0.01932568669795178	0.001005223978982926	0.02333448131267709	0.007024073431940214	0.03741015895145602	0.05526514392052946	0.04671940915730878	0.03169820294052662	0.03375648419843805	0.002475591654447671	0.01111763115076287	0.05278555704428217	0.07943593796333982	0.02701606033540508	0.02829310236589728	0.02880926173284793	0.03267077494392796	0.01989266021080592	0.01696827265626999	0.01583719940811446	0.04889853210996373	0.06315236163229576	0.1031783060022173	0.001000631931973683	0.005931472442859945	0.001001679646310687	0.002364097328872042	0.1980099419704606	0.1767385540264515	0.00106691318095355	0.01789760190539689	0.00108144286180422	0.0181914654881252	0.01965866083247711	0.02446328258323876	0.001001243990705905	0.03753329252683206	0.3179599960748086	0.2839600042676745	0.001990754781998003	0.09978761508759385	0.1276103649551974	0.1240931723616066	0.4107662722385202	0.2261096794206459	0.4486588204686417	0.2317222103729893	0.001000205374611272	0.003779806344117609	0.001000754394286932	0.00705710251556022	0.129457970143234	0.1115308106456773	0.001116959264265912	0.0221159810914108	0.450336603460208	0.4676322360267467	0.001005894248658758	0.02448495295688404	0.001004693218811967	0.01167607177432104	0.001010591786637939	0.01327656613305262	0.6388256372530376	0.5236697331444807	0.3811141170520225	0.2241481557229651	0.003789522279187282	0.01807910478278884	0.001001111417783031	0.01088680041984738	0.2894159476213945	0.2291087167723154	0.01471514601573589	0.03682085467131305	0.001001366719302651	0.004364119482360927	0.001002318498052639	0.01892552819779498	0.04645338827735904	0.09976237331239522	0.1224953974719659	0.1442098504109668	0.001005043416450699	0.00111323808424332	0.001004684444639401	0.004124743448431925	0.3809506639504884	0.2230338253970131	0.4439562564747546	0.4848285722300225	0.001006297953792496	0.01160736618543748	0.005658477692639936	0.07151091285390604	0.0010009513735442	0.03033589914258008	0.001001097520449612	0.007994719197757716	0.00100033491470864	0.01055800744179522	0.001000855184623987	0.00566932268436621	-0.01029970544829992	0.01747057087246398	-0.01319201981556124	0.0001439976383473909	-0.06299679304942329	-0.009279684319060974	0.000402849725550816	-0.007050590442611609	0.03559109702845305	0.01837234365277188	0.06369193240363884	0.06234182569140629	0.001013528150799098	0.148097367603178	0.03158937953022011	0.04468552763298853	0.03896910217318471	0.02229361544801919	0.02390868502305562	0.001003109278578393	0.001002525652794604	0.06637712117084099	0.02162982561146286	0.001113359093477051	0.001039627965138077	0.001010357807959557	0.08764098723531685	0.001004355796714724	0.001004392062143732	0.001007028419775673	0.06580364271520821	0.03998500663533698	0.001003588926435363	0.03739178805226559	0.05459166455720487	0.05780156504189215	0.04076132148096316	0.0578146546124169	0.1592705247127535	0.001000921171643329	0.001002433245467905	0.225571068046033	0.001000873984229393	0.001001020275659484	0.02863836132362249	0.001001434502054274	0.4195665292771614	0.001057457232437827	0.1640834431386065	0.3500514554158441	0.3507613702656643	0.001000180609024784	0.001000452180494898	0.001027611497748255	0.001427379762542373	0.4060572053574561	0.00101919297084542	0.001004287010794308	0.001017155113900839	0.6207506244236701	0.3622233908238683	0.01146683943824493	0.001000902736904486	0.2932607975244594	0.03194597603465618	0.001001343969936115	0.001002826529450212	0.00100684583905105	0.1209086309878611	0.001013931945458846	0.001009006131230536	0.3248681596810007	0.305638806017044	0.00100026092939357	0.001001954348955271	0.001000880650983919	0.001000737769747674	0.001000220247574618	0.001000572371618211	-0.005171514268939254	0.0172225633812273	-0.01363751988674485	-0.002549361284018636	-0.06778203656033174	-0.01328062937299014	-0.0005905375399036227	-0.0133933601796519	-2.417020002568168	-1.510420713236476	-1.164671173763649	-1.296199950377636	0.05109741437340949	0.01794351382762255	-0.9707335903403269	-1.554443074221975	-0.08830798604772747	0.9676880960238167	1.898564137009316	1.479685992254735	-0.6669528926817948	-0.4436298637411787	-1.118618009438958	-0.9832533732716131	-0.734006092374377	-0.5657625548041341	-2.316527115984107	-0.3486047890109044	-0.7004949515610315	0.006052670254395374	0.1150523640936316	-0.36311524771519	-0.03292046191782235	0.3079854479903705	-0.05321224477766703	-0.7766204216550463	1.407740559831822	1.533428540908379	0.8723437664766425	2.880310829273921	4.551032633546011	-0.0006489467947648228	-0.02810319105216723	0.1599999608642153	0.06012581895982147	0.07463985197689749	0.5428559277014432	0.1726439333516728	4.393310684896041	0.03923506331892591	0.8491531293544237	-3.031210999281182	-4.448410701934772	0.0005018435056858869	-0.04807952848865895	-5.235359702557346	0.004432516467211781	-1.804290215882934	0.1603441617593076	0.007706319422042114	0.025860871134243	-1.784006361907458	-0.6196327721906619	0.6873224849491996	-0.1447647905136919	-1.438991062185789	1.141748441587509	-0.01429458617162036	0.0152207241244126	-1.949912157273221	-0.200329692658549	-0.02547619859060829	-0.01747943139274641	-2.106774886085818	-4.40649280652914	0.1553654225988315	-0.3580525521430895	-0.07709888305138288	0.05859365392655334	0.07420393731787049	0.0404586546198422	-7.893531634879539e-14	-2.200986112798558e-13	nan	nan	nan	nan	nan	nan
0.04	-0.06557671728914952	-0.005531315657796632	0.1125885919329082	0.231158371773362	0.8980594318344324	-0.003701670127924333	-0.2574099377383954	-0.0408802106336148	-0.07643891160471145	0.4983442801787394	0.001588060439160803	0.0310097708454588	0.005799657380422039	-0.01994593757251261	-0.1036461102949779	0.2938126146456653	0.1396695006226036	-0.2938126146456619	-0.1396695006226169	-0.4040438226988139	-0.02547502488141273	0.02323252410601659	0.1226468381866411	-0.1683355089911871	-0.03397812109525959	0.06216006436704771	-0.03354216769073665	0.5487846905779453	0.9385929109060918	0.1241624015466283	0.00102222494809708	0.8530287342444151	0.0003746967600309841	0.4022594975636277	-0.8047788496130284	-0.5693118164844865	1.836542591492464	0.1473902934799592	0.08380281371169528	0.04744038199504758	-1.146554857823001	-1.041256900139828	-1.237545466657476	0.9432806416175782	-3.438986949938293	0.3814161508579588	1.336609918738982	0.1964553806266634	3.975243058777612	1.866826541519915	-3.975243058777612	-1.866826541519915	-0.1269538781796926	-0.4071730209689461	-0.02536550152766434	-1.137642293481511	0.3597984153291474	-0.3309883281558036	-4.863379427595137	-1.586911997758231	-0.2456184351256456	-0.3872126608256899	-1.813210942605742	0.1913534135259276	6.815971011439394	-0.1531999791631682	0.0409008841608312	0.04501599011196809	0.02813117045091317	0.03459162148687912	0.05501138133754081	0.04039452484994958	0.05985424321187872	0.05399746725938299	0.01099611805735019	0.05344160574745267	0.1642980680350446	0.1390239913450525	0.02775726804394261	0.07138185663788808	0.03804038952870725	0.04069700735333297	0.03414934656420075	0.06200099980886219	0.01994942114432853	0.05279742518679366	0.02525037587129002	0.04230671706629219	0.004945415308440749	0.0148325826991426	0.0101188574404917	0.02677403578191697	0.0708372931404067	0.03970839227582592	0.02453496335927372	0.02703472782154697	0.001681538268427955	0.1015337001073834	0.02577117827864533	0.05068199850378813	0.003867095988977841	0.01898412017332361	0.07902580433275425	0.04387627436775926	0.00100450926239546	0.01931627153869923	0.001004004584423436	0.0244092929315568	0.004149191737481586	0.03483732085845923	0.06425025047829942	0.04923192979196241	0.03821945593802842	0.03821406941780888	0.001770238197381347	0.01116703696114759	0.03659003403565869	0.06714840734259038	0.04636408092392537	0.04362309325543687	0.04897360679080791	0.04931100419597167	0.03497426152342623	0.02661115259748412	0.04997059640501373	0.08387229591845681	0.1284035235700228	0.1553877847425429	0.001000895767039347	0.006036508995622565	0.00100237503592773	0.002070685216947502	0.2110885380610453	0.1769789166235928	0.00103518326380643	0.01862199561150254	0.001042806024143036	0.01914157358790603	0.02640476929267534	0.03089095025515989	0.001001479333496327	0.03930200974712431	0.3560093987662183	0.3250239648527191	0.001555763257097512	0.100376880900243	0.1498582394182104	0.1343982531647557	0.3828645911941113	0.1933907651767902	0.4077834814512035	0.1856390226639095	0.001000199827594241	0.003837329793563163	0.001000609256867544	0.006781258087643418	0.07633668867818474	0.0702025414819438	0.001384639746415238	0.02210765631766912	0.4313428701340115	0.4448561948234009	0.001017402395788681	0.02615604213434843	0.001004843470420074	0.01170435387086011	0.001016977947834299	0.01345077250931257	0.6137421569573929	0.4883164148186902	0.3639557871822353	0.2118981893376375	0.01033027696332858	0.02703787788824133	0.001001033631172757	0.009652277795611413	0.2904094321213789	0.2120473456618562	0.02795958410365981	0.05029458931843726	0.001001436689338019	0.004301324202538822	0.001002879590291433	0.01906763150899877	0.02567425107267637	0.08740376829030959	0.1216926629613362	0.1419435470069262	0.00101276929571167	0.0008422572895523947	0.001008576212462341	0.003936463508767428	0.3527976577679353	0.1989181603233155	0.3944596678337135	0.4404095557551642	0.001003401341702348	0.01344885585631678	0.003431426643660282	0.06887529946281817	0.001000960959102295	0.02958795637236644	0.001000908419306899	0.008675120581039438	0.001000274081237431	0.01142374482846654	0.001000705590027329	0.006144045770701661	-0.004431536298992398	0.01711135208306336	-0.01362665841377155	-0.00274656226967138	-0.06651936379150197	-0.0133895164270165	-0.0006183658692657731	-0.01356250987446861	0.001008743325297112	0.00100289523846538	0.0336443763988448	0.06071639465045869	0.001011126389237054	0.1191786806692868	0.01883651782934623	0.06102567811529601	0.07693729005253448	0.04358636247124929	0.002210156980462269	0.001003170213074669	0.001001471627967096	0.001057052190914228	0.001042946787620528	0.00106652108267922	0.001038636857837275	0.001001854080560254	0.00103594753112831	0.001006238119595495	0.001001465591111502	0.001004139577698594	0.08339812996586865	0.05055448980066843	0.001005891471173407	0.001004346620883552	0.08089995824005868	0.08506841219286559	0.06144777623710187	0.1146215753826464	0.265214572876137	0.001001367109943299	0.001003623594074698	0.2403807560546813	0.001000807541039517	0.001000951529982264	0.03832282523899042	0.001001947965925382	0.4456937831398676	0.001103256348627357	0.199957958702054	0.2986426639833888	0.2876893988545557	0.001000203259067514	0.001000452147112064	0.001002836644949872	0.001851188572815195	0.3739974186370404	0.001037475387778314	0.001005519520987165	0.001028699934518712	0.4928709877373528	0.2981614198403996	0.02191595322448709	0.001000982779935678	0.2915748358906704	0.05146578383822449	0.001001632704777115	0.001003958450223761	0.001001434654070144	0.1201688893157268	0.001026272948586423	0.001015489550307725	0.2663586297819967	0.2672732565584354	0.001000269671838553	0.001001927083506195	0.001001036085277981	0.001000679437372095	0.001000199658342403	0.001000523175744586	0.001806621835288561	0.01669652764458072	-0.01405586627549519	-0.00573572267051642	-0.06941059814916566	-0.01755379206198523	-0.00165349562876342	-0.02015900415373415	-3.408418769815006	-1.389793462928478	-2.08911128838482	-1.461071338825438	-0.9945290509678354	-0.03899498152608096	-0.5080556744131394	-1.895811298420314	-0.5936989768071338	1.011200223022852	2.560558788030878	2.100177247213338	-1.361019676621689	-0.182980059387922	-0.5331388522820155	-2.286394152342103	-1.236569487501653	-0.6151334985515385	-1.165628488415295	-0.1839002973437467	-2.674920840381553	-0.01377929016941479	0.1006845108623415	-0.1783479851716298	0.5430278085380562	0.5614477901534385	0.08792248619808647	-1.716613784596727	1.608007963437857	1.744261615032812	1.016152856932653	3.808314005415861	5.609681847385915	0.03387854326100367	-0.03016544718367249	-0.1192202642294812	0.09165860423503083	0.1243132456210079	0.7172687050249196	0.1762003942317659	3.778457789435503	0.07760123269877947	1.243437463111852	-3.505987678566251	-4.740283540129768	0.01288792557777146	0.007075997021788791	-2.857703628685711	-0.009777514430043157	-2.784448929463482	0.1727184503622825	-0.003794978641157174	0.002009836553506847	-5.31007518147329	-1.852379115441197	1.08212543368874	-0.09479274885048421	-1.968224700882285	1.483707984873597	0.008297582366884094	0.01253201286021966	-0.4997901351366574	-0.255091962871536	-0.0286919188750846	-0.02005425989667659	-2.725729930920695	-4.451053689527466	0.2230719334181326	-0.1462842074368946	-0.06757646201665872	0.07911076113660225	0.1010064400102336	0.05601882635303938	-6.335483711360697e-13	-3.04211946445308e-13	nan	nan	nan	nan	nan	nan
0.05	-0.06136881564468998	-0.01348678331723718	0.1067122511686811	0.2495074352227819	0.8997546516788303	-0.002883622879737124	-0.2542119310576931	-0.05195714561871742	-0.08582265209748632	0.4846631126275722	0.01061942620174938	-0.003109550958082511	0.009389692296429846	-0.006500543412419429	-0.1016898106364525	0.3381359822432836	0.1564893211575466	-0.338135982243275	-0.1564893211575132	-0.4041422409248107	-0.02959547335690486	0.02306508766791327	0.1106487942830286	-0.1644584553745225	-0.03717388018267574	0.01088621871046407	-0.04798584139942948	0.5448449672976972	0.9328362262057899	0.1010691414685525	0.002898739128833601	0.9167683210428735	-0.0006338761779528011	0.4390776069308618	-0.7856598233285901	-0.6046729553687779	1.830964212245041	0.1910769614353375	0.08043157843569627	0.5965588174196425	-1.07050237635284	-0.8258831439237938	-1.489719922171125	0.8714454182837978	-3.346788534138393	0.3306955542547256	1.348634157410944	0.1952001015213695	4.887692885015898	1.534476423298404	-4.88769288501591	-1.534476423298417	0.1005126022795098	-0.4166576895713223	-0.01102430324354133	-1.261239848507896	0.412243470944039	-0.3081436179697145	-5.370658044667868	-1.155740768610171	-0.507945154321039	-0.7412808617738984	-2.776283287706972	0.1540734178248798	5.74371726601238	-0.04677361588902947	0.02245400826626894	0.02897607604342407	0.01535768573080425	0.02310841878904986	0.04911286883268299	0.0356566042633322	0.058421253983818	0.05244538600055497	0.006174994635397941	0.0490701448055972	0.1466710548070868	0.1240127063932346	0.02133213491139202	0.06538123047495459	0.04911518948037471	0.04858394971596335	0.05404584285989251	0.0813876504294445	0.03221668768503467	0.06944147533306221	0.01425331782605673	0.03186628288074932	0.003024938280714067	0.01338372018802987	0.005711669155435529	0.02213201199832359	0.04042055991009584	0.02368713401464438	0.01342665386819477	0.01778677749422482	0.001881436549690383	0.09519022040940466	0.01408286179523344	0.04050678633648645	0.002469094061007371	0.01766333757502983	0.05028161814563089	0.02804878256745059	0.001005077208792443	0.01929507869257857	0.0010034796456283	0.02553828532490617	0.002615225211832593	0.03357131365487372	0.06793430640852838	0.05241922014882291	0.04156668302536974	0.04086319293720623	0.00139572730614305	0.01169090366358751	0.02003864818404172	0.05376899137626612	0.06623800699812414	0.05955665873875871	0.06974311138087619	0.06664599348324449	0.05082247010775871	0.0368267379477825	0.08521822910293364	0.117243359325975	0.182574381975489	0.1993264625521567	0.001001122341445655	0.006084189753369013	0.001004416397823673	0.001744704673120874	0.2192313388406099	0.1721616093061556	0.001018338162575072	0.01949668502338126	0.001022299368964605	0.02040429417075367	0.03431268679612198	0.03831025645309143	0.001001714405591299	0.04109386055291907	0.379751072728903	0.3574415102611752	0.001345680524408813	0.101370252672183	0.1604856377622113	0.1459392794916069	0.3490974819100613	0.1576058589296659	0.3619449524764055	0.1386701468152949	0.001000204429852049	0.003981487551442006	0.001000553716002132	0.006762608155733686	0.04311583414103093	0.04600361387474629	0.01534837766215968	0.0335698749122751	0.4074115949804373	0.4135622712391813	0.02070146418191022	0.04972039310606757	0.001005788931892849	0.01171442784373962	0.001024556458995354	0.0135550312139017	0.5769197867677449	0.4241219950810358	0.3422213152022309	0.1886806038034954	0.03485735182701619	0.05539537490571211	0.001001048453855445	0.009074134192165035	0.2840444034345552	0.1893054147040532	0.03960294444097787	0.06192839145110648	0.001001633734166189	0.004345478554145138	0.001003346009118009	0.01919267598822033	0.014015773619704	0.08406459697308284	0.1215788302588867	0.1397789423673536	0.003467515846158749	0.00146305320128331	0.001172806385632841	0.003817618029528335	0.3198769664866426	0.170337980347801	0.3529533412129635	0.3982828532416738	0.001001890292932101	0.01579931744422735	0.00224520245659548	0.06766262881474951	0.001001073478239151	0.02901969739844141	0.001000781204522606	0.009526583376657741	0.00100023332062008	0.01252942684887384	0.001000604730556749	0.006736338348425923	-0.0008657649169975111	0.01639539398051869	-0.0139813311171548	-0.002597693106463723	-0.06940060043195381	-0.01751198121871701	-0.001699022818282189	-0.01592895158125291	0.00101556876017794	0.001003739266329365	0.04879258792743036	0.0531010139854288	0.001007750099140607	0.1185724163630031	0.01002328021771649	0.0634804471663996	0.07846903515416452	0.04823061673145164	0.001794902998487305	0.001002786375846635	0.001001312419348988	0.003370182380511727	0.001082352658973996	0.002955970736931672	0.001025581751425905	0.001001861146751153	0.02350705666799069	0.001005186067708441	0.00100417520017908	0.001003796120431064	0.06326202142158749	0.04119129776455118	0.001004419315780249	0.001024202651386749	0.09951629247631967	0.1049400627980761	0.07686752132052453	0.1436652093805358	0.2672129546247362	0.001001350529538774	0.001009008932930339	0.2271659622175297	0.001000805103366722	0.001000959952459729	0.04775200055214962	0.001001968402803144	0.4143214081680405	0.001146482665199767	0.1566910373267547	0.2597565527584038	0.2424247000503877	0.001000214262160422	0.001000532949350259	0.001003599029565144	0.05446388908797912	0.3377357245026847	0.07683326241037383	0.001007833188792517	0.001035611204835268	0.483300055260774	0.2962161333448315	0.09715040408012396	0.001001132495984569	0.2541010633076035	0.05449531453715972	0.001002013157856272	0.001003723890929555	0.001001426491943565	0.1224948143616126	0.01027357219730905	0.001621539053841005	0.2403661716850273	0.2628480038601045	0.00100035848670847	0.001001742957213327	0.001001321281748914	0.001000622909586369	0.001000183494428406	0.001000479966651399	0.0005620970631681224	0.01543852894672446	-0.01427637569386572	6.159970798594129e-05	-0.07227383889863688	-0.02160099733580302	-0.002816101518913602	-0.01491135123005181	-4.407231706321493	-1.383104431226185	-1.184106167360236	-0.8596838151497912	-0.05489762635475317	-0.2712763137197284	-0.35983137087273	-1.157674920286978	-0.6264884207624277	0.595166894476835	1.384655009527334	1.300712082366058	-0.7720290777171717	-0.103321776351249	-0.3856760467725882	-1.062974100614452	-0.6602318551337935	-0.6386417126182324	-0.84405512864909	-0.08936686376634899	-0.7638813435284435	0.00305247609774146	0.1231470535696837	-0.08138158165020155	0.04995391101154276	-0.007910011376146376	0.03935812905354893	-1.034185306330023	1.576452699788363	1.720453650985491	1.022769048449706	2.919436681309957	3.228468881764748	-0.01041594332103217	-0.03419173539706867	-0.8166506483201659	0.08994740674381378	0.1353899879676838	0.7710215478645307	0.1796085105291564	2.605268280758076	0.11533964079071	0.9276691451633312	-3.580574949924565	-4.56963149617633	0.01637724960332361	-0.002875417295798208	-1.966863785877563	2.055504244799056	-3.415050816849867	4.129506705904176	0.003326791999012101	0.0134417948254003	-7.115181146375535	-2.66993121079586	4.309615902446947	-0.0280422452474459	-2.539838938355503	0.8876603770934884	0.004013727153351155	0.0117896804044802	-0.1410514909279667	-0.1835306967693917	0.1324536017466343	-0.005035509781536887	-2.916495623304963	-3.932354319952154	0.2544165382983967	-0.08281791997444064	-0.04657076005989717	0.09199834484862757	0.1211665275974398	0.06331305824795078	-3.357876009965134e-13	-2.313347038377519e-13	nan	nan	nan	nan	nan	nan
0.06	-0.05680002963794647	-0.02123141494529338	0.1005208004455403	0.2677315382955924	0.9018694367848595	-0.002080539709263437	-0.2453908041242216	-0.06232366290356782	-0.09276441339354959	0.4687292441634682	0.01918602695268756	-0.03516422230542435	0.01229566290479131	0.00695005045800911	-0.09973419725578386	0.3915317208313087	0.1711058062451241	-0.3915317208312972	-0.1711058062451194	-0.4021687232672395	-0.03380299898167848	0.02295398769813366	0.09743657399114873	-0.1601580163134886	-0.04014059602749589	-0.04483846334517996	-0.05373534355555039	0.5393134088235838	0.9242241620198313	0.06921989149854138	0.003506173208606983	0.9641384979198746	-0.0005259557069040106	0.4744363700218043	-0.762611643337706	-0.6323338082536362	1.811550516170584	0.2313033458129208	0.08080999816899015	1.172064432555536	-1.00447131775245	-0.5528610608162442	-1.688085649271033	0.8503276392922373	-3.026056858767677	0.2446032894339139	1.337649860774636	0.1963181250489908	5.789717256858977	1.426159452047013	-5.789717256858977	-1.426159452047013	0.2874332985338523	-0.4245884508251745	-0.01409820786291503	-1.380477571134894	0.4444755042029517	-0.2851796796366119	-5.753546707406628	0.1519223127525552	-0.5639854738986416	-0.9582885579571273	-3.564408920993229	-0.06246260667172034	3.542089027148491	0.07009870263881782	0.012376858526986	0.02002917392429827	0.00855802733021916	0.01691565289567638	0.05277850284841117	0.03725972112312997	0.05418046887032325	0.04857484011541544	0.003703942653717823	0.04637308119160075	0.1354993664533387	0.1148459083726173	0.01366982176628039	0.05845084492343505	0.05606368493794726	0.05317991814257353	0.065040808205145	0.09105177346821379	0.04065729663395951	0.08025325284071255	0.008235245486537283	0.02596689716764587	0.002055434831251431	0.0128355605023333	0.003458943556348991	0.01925231199957911	0.02397696010774267	0.01554657825302581	0.007578207015598915	0.01288586517566708	0.002923956599176771	0.08905928042387279	0.007885644745027164	0.03430807225803301	0.00176538267715396	0.01701457006929689	0.04385603439190394	0.02313257102287304	0.001004834727553631	0.01924755611270968	0.001004572803984671	0.02683289571841486	0.001842355261171146	0.03307912670402493	0.06093307752478636	0.04934148097577972	0.03897650478575623	0.03853013068835872	0.001207465648271783	0.01240434503750169	0.0110810514003813	0.0449663832642111	0.08494690590514098	0.07510709858245075	0.0894587141352319	0.08367442538696587	0.06606719008281646	0.0469826302729477	0.1160394768355897	0.1433317896491968	0.2139215587137463	0.2209654657224003	0.001001227276429943	0.006106719097035455	0.001008130594509035	0.001403629032832105	0.2194674138803362	0.1611977146759204	0.001009917954413384	0.02055430631850167	0.001012054392900157	0.02199255568761367	0.04282100689615561	0.04639996147856706	0.001001842105317993	0.0428429548304075	0.3853304342550207	0.3751336702379249	0.001262162074105595	0.1025690040979931	0.1497180443946529	0.1502096629260987	0.3128427311851562	0.1231876385969897	0.3149267732155555	0.09592359540874255	0.001000212234214701	0.00417354725794236	0.001000566381665385	0.00688236106397937	0.02378528679911295	0.03116962790161149	0.04715180197569335	0.05828340144265383	0.3792019248169708	0.3777408778970256	0.0655741375351455	0.1005332754907723	0.001007418856242283	0.01172123008855834	0.001031801071691816	0.01361160621555046	0.5478307023761944	0.354285344284852	0.326762823879507	0.1609237007335931	0.0811951940167895	0.1076350345902134	0.001001130757881411	0.008947307422596038	0.2667842718304306	0.1620570179412119	0.04703400442573821	0.06893995556891398	0.001001922531331879	0.004451207532852346	0.001003461758872564	0.01928968106366977	0.007841933001610055	0.0851225912193099	0.1224677947555252	0.1381588984370303	0.009268868709643226	0.003083379334791623	0.001557826879962777	0.003809339836624673	0.2885177538875597	0.1420644566747675	0.322661328024372	0.3626011192204757	0.001001179579061674	0.01868510970492713	0.001648649200565928	0.0674875811074664	0.001001272380587796	0.02864663262583989	0.001000689351427896	0.01053141841534571	0.001000204864667524	0.01386780665096162	0.001000532711085784	0.007427774316841219	-0.0005068576377465034	0.0153180754810997	-0.01424656163052956	0.001316811533606954	-0.07226983981175247	-0.02158427299849576	-0.002834312394721121	-0.01321933020105912	0.001022394195057738	0.001004583294196423	0.06394079945601479	0.04548563332039829	0.001004373809046745	0.1179661520567198	0.001210042606079826	0.06593521621749426	0.08000078025579165	0.05287487099165539	0.001379649016513695	0.001002402538618825	0.001001153210728187	0.005683312570092038	0.001121758530329152	0.004845420391183559	0.001012526645030628	0.001001868212935168	0.04597816580484498	0.001004134015801851	0.001006884809261009	0.001003452663164309	0.04312591287730815	0.03182810572842813	0.001002947160382653	0.001044058681894732	0.1181326267125792	0.1248117134032821	0.09228726640394522	0.172708843378427	0.2692113363733358	0.001001333949129117	0.001014394271792911	0.2139511683803777	0.001000802665710363	0.001000968374951284	0.0571811758653088	0.001001988839682061	0.3829490331962131	0.001189708981769995	0.1134241159514547	0.2208704415334187	0.1971600012462195	0.001000225265252157	0.00100061375158674	0.001004361414181622	0.1070765896031458	0.3014740303683283	0.1526290494329623	0.001010146856611341	0.00104252247516307	0.4737291227841949	0.2942708468492637	0.1723848549357744	0.001001282212031332	0.2166272907245363	0.05752484523609319	0.001002393610932483	0.001003489331635077	0.001001418329813847	0.1248207394074975	0.01952087144602596	0.002227588557372821	0.2143737135880578	0.258422751161773	0.001000447301646777	0.001001558830919684	0.00100160647821876	0.001000566381799787	0.001000167330517771	0.001000436757558737	-0.0006824277089525499	0.01418053024886825	-0.01449688511223624	0.005858922086488304	-0.07513707964810845	-0.02564820260962083	-0.003978707409063769	-0.009663698306369289	-5.370658126231179	-1.455096840568398	-0.670508898474099	-0.4029839779356564	0.2736784383417294	-0.5026879067846791	-0.1731762088542084	-0.7269139121589946	-0.7796508544759555	0.3530054358408832	0.616053271662884	0.93372271949883	-0.4528099821025111	-0.002839494250757159	-0.1806740953286725	-0.7102536520337266	-0.3671618857256516	-0.5726255560269572	-0.3703288707182773	-0.04949727880273116	-0.4926647889675571	-0.0190452420184741	0.1338081109184984	-0.02358393455926711	-0.7099780974412635	-0.4349893634808794	0.125837420495208	-0.8012522135918466	1.531382835512404	1.682950138321864	1.004214251906876	2.351787388565903	1.149746919512484	0.02884826044781395	-0.03318446645859838	-1.348537726794865	0.128244980889665	0.1894214324204533	0.8513484705382518	0.1676490886375024	0.833380703094353	0.1186771634646113	-0.2106911153593031	-3.232650495676205	-3.895818651716202	0.02246831532276875	0.03475656506238795	-0.984715301903149	2.640484072726354	-3.689942881047032	5.6224247329453	-0.00444932403904263	-0.007526903981534722	-6.438521393180297	-2.760242622594262	5.858557967112302	-0.004529382063584442	-2.86951786189123	0.5592603818936437	0.02061250811498319	0.006924131924212163	0.37964297754722	-0.1461798210201256	0.1712141254572565	0.002059197382615942	-2.664398670424172	-3.162059991068075	0.3301380679715449	0.06124038072900966	-0.02853762170081593	0.1097852097606123	0.1475459963484771	0.07584750449692335	3.773973135876036e-14	-1.445027432059286e-13	nan	nan	nan	nan	nan	nan
0.07000000000000001	-0.05170072740893516	-0.02885493386375011	0.09387006092855928	0.2857169835431091	0.9043818504667356	-0.001235885735461415	-0.2311162098891909	-0.07224601599881678	-0.09725035470546792	0.4504106426229828	0.02797190655095776	-0.06319509581662727	0.0140032347363126	0.02033578200496528	-0.0974748582941133	0.45349649155899	0.1833622147355573	-0.4534964915589458	-0.1833622147355257	-0.3986463229518664	-0.03812364283747788	0.02272868191749258	0.08301840652374312	-0.1555953001437148	-0.04286111264202439	-0.104106422223253	-0.05136364963805184	0.5344478330562255	0.914283479933758	0.03137965229158413	0.002951608936048704	0.9841929723104064	-0.000198645333314737	0.5495787358289244	-0.7497804140690133	-0.692089408484833	1.784679088381474	0.2699669399885522	0.08804920257934576	1.664028651563576	-0.9665681595048121	-0.3365709383256301	-1.986781420752179	0.8967414043010283	-2.575329948848394	0.08847069898263642	1.322188410400913	0.2541526117512182	6.554134589778553	1.007898196862498	-6.554134589778561	-1.00789819686251	0.4199043392802837	-0.4344317205805026	-0.02924877701409945	-1.492738500326637	0.4637838547659848	-0.2545624652756257	-6.133947509122499	0.2789107710583189	-0.4119487271622148	-1.03330860340499	-3.98222832444202	-0.04666987096640342	0.4440211963030128	0.004680254073073901	0.006904283153817639	0.01514844797532061	0.004898021152562873	0.0137106906521383	0.05064917116412792	0.03525492002968739	0.0481573089011231	0.04346004387054217	0.002386462977369042	0.04477947755394636	0.1255959740361227	0.1073844536250452	0.007653299940344829	0.05228680228667226	0.06114036456619135	0.0559296820179071	0.07786465256143145	0.100181886611729	0.05471121207354572	0.09591454955228615	0.004864417661428051	0.02254340162103314	0.001540218108325638	0.01279143302509328	0.002258977008212563	0.01724559218057115	0.0147381054841394	0.01082028349377637	0.004433623114307692	0.01024375497577797	0.01528492791056043	0.08719252076548882	0.004552233791367514	0.03105485298871406	0.001391625033084744	0.01669499041541516	0.04103456428618113	0.02020300340646431	0.001004527342649715	0.01915359720018877	0.001183338173395369	0.02829870629674523	0.001431814492406453	0.03304824251280009	0.0517640960361585	0.04213764826728358	0.03426358719072797	0.03431662096099809	0.00110837536516391	0.01340623958986243	0.006236854842471506	0.03881449080684039	0.09768162851866143	0.08602199593183359	0.1029422515565735	0.0958847778352423	0.07673586886155843	0.05408965694290478	0.1448912827912959	0.1659924747664853	0.2365995306590285	0.2308527289349603	0.001011569585756895	0.006146646764034284	0.001009819363574375	0.001070244926657579	0.2092739545740696	0.1451968143077824	0.001005542870246506	0.02195017654868051	0.001006629345704738	0.02402500900514848	0.05069959091268628	0.05428535130917162	0.001002020055717395	0.04448008343875383	0.3718760672361378	0.3733648347756766	0.001201521879034891	0.1035659170041228	0.1233815493520223	0.1403305095411632	0.26450169111321	0.09212336939596526	0.2600598318649326	0.06071797631076194	0.001000225404030602	0.004379100838764883	0.001000598321331964	0.007056298731026324	0.01299121301822013	0.02241076285423894	0.07356450071217949	0.07777138166527955	0.3485771793006388	0.341406690897879	0.1127524249137949	0.1537479589018476	0.001013736244008587	0.01172580005018726	0.006008158788163624	0.01840965186049285	0.4917746763590087	0.2946288636299641	0.2933230684010222	0.1333875771974321	0.1384692835119817	0.1727609418446562	0.001001286210398724	0.008985732670407214	0.2403171253742994	0.1337256794285331	0.05277090731286716	0.07398657413623148	0.001002504805676934	0.004580466950254448	0.001003605914973366	0.0193404154038988	0.004541622810761471	0.08910011385882924	0.1199558417747222	0.134060700374117	0.01180450222830088	0.003386626809738831	0.001723643979411203	0.003633521209173402	0.2432903662698951	0.1147737022605735	0.2980140048181663	0.3334678284309563	0.001000803948347111	0.02228751694348362	0.001331757554046249	0.06804199645516565	0.001001677663632313	0.02840036497583057	0.001000716737620675	0.01169243016693343	0.001000214897163596	0.01544595617298171	0.001000551938253184	0.008213678391824955	0.002384597001306058	0.01384844944025435	-0.01459481742376956	0.003614211697610296	-0.07150946377382046	-0.02514639574321513	-0.004114006959963967	-0.01289216200477184	0.001013112341568534	0.001003248155396517	0.03428392116335435	0.03672604616745868	0.00100441815862541	0.1045177559855122	0.001112098609244027	0.06883310467501308	0.1070317073261945	0.08801935811781077	0.001197213908753266	0.001002339389171256	0.001001047764464791	0.00341682284989452	0.001076380848099392	0.04868992850649317	0.001012358345717298	0.00100171229292099	0.03053209046592184	0.001004269550486657	0.001676201395336045	0.001003556652368459	0.03793757799516945	0.02608494007247615	0.001007090415395326	0.001045868728399632	0.1122379360338607	0.1185673764956037	0.08898509272827505	0.2010018187323056	0.2831025152645025	0.001040099413914531	0.001009193008986842	0.171616867152187	0.001001148013743334	0.001000996270250143	0.06283223639548879	0.001002388335707243	0.3076785098831362	0.001094917956598253	0.05722506539674732	0.1258445097163989	0.1147970466301347	0.001000250822753659	0.001000646627008877	0.001003302436234372	0.1059422878191519	0.2690379351204534	0.1969258020398561	0.001028910107155893	0.0198724850554201	0.2567486527696529	0.1662949712236977	0.2611877500128688	0.001001588240403893	0.1689240715139904	0.06170226707122522	0.001003717516853951	0.001003981495027692	0.001067621891276228	0.1088176345095268	0.01026278408078765	0.001616332785338279	0.1076874862321467	0.2407793803977553	0.001000384054264683	0.00100116189795088	0.001002516499354413	0.001000896563928663	0.001000274416396302	0.001000686328804621	0.007729671408565478	0.0121131587525179	-0.01502141906623619	0.004115843550510982	-0.06784699503645832	-0.02830707299480999	-0.005501941165926894	-0.01514776476720645	-6.011490657909216	-1.534237709991137	-0.333980748394867	-0.2346347253894684	-0.6310818330098836	-0.5299625218591192	-0.1332052950367867	-0.7638608729515055	-0.4829703743360475	0.2044582634971552	1.149136355268324	2.072835324475737	-0.2497172453234035	0.002598006841947085	-0.1964025353684007	-0.3104548383959423	-0.1792315033081133	0.1446862078136352	-0.2633864800048225	-0.01770248489572284	-0.2303286633055424	-0.00560737323533292	0.1590570159428353	0.01525812449645904	-0.7038815581535681	-0.4203224459823431	0.08963351353037505	-0.4766771576642038	0.6752993308945744	0.7776972106078641	0.4428800976401487	2.147415689671984	0.8162974077525352	-0.009175941221860162	-0.03225463818226631	-1.823640471660041	0.1552163017311508	0.2238682571938486	0.7325325387244687	0.1540985935208054	-1.179349335264033	0.07754722170636656	-1.78174670730888	-3.015208942449739	-3.161166639745753	0.01985197981532372	0.01118122507123282	-0.7199125703209454	1.310655902023	-3.568274957714114	4.956164371310522	0.003088375988940744	0.8788521694462592	-5.738616719320466	-2.821511222727472	7.157162819542873	0.01557721706343237	-2.761765071546641	0.4504359963978016	0.00993888245842648	0.002619445067972943	0.4467513202539101	-0.6442122789144126	-0.0864421033226167	-0.03332400070216836	-2.897222713419739	-2.684851372252257	0.4026591247479905	0.05785908605422074	-0.01825886682196347	0.1221352458540744	0.167658982490078	0.08138366340700516	4.910450016502847e-14	-1.558065076893443e-13	nan	nan	nan	nan	nan	nan
0.08	-0.04572536171985932	-0.03598078870082978	0.08679350600912733	0.3034079311644547	0.907244526573754	-0.0003209875381699072	-0.2124867463503607	-0.08138640325763745	-0.09934070689545185	0.4287706805099796	0.03691871751769528	-0.08657506339050468	0.01389626932770765	0.03304765790134412	-0.09467908613151503	0.5216323666488621	0.1909192891987713	-0.5216323666488473	-0.1909192891987689	-0.3937134849868426	-0.04238946139820755	0.02240329558287442	0.06779015242501116	-0.1509680167178722	-0.04514462177313523	-0.1681954623458747	-0.04902724212807045	0.5310180533285568	0.9034887750687839	-0.009996463071158528	0.002608383326731417	0.9725232287528413	-0.0002460129855932066	0.6496490620498264	-0.6630788270652127	-0.717496888732715	1.752650990936319	0.3013558308206466	0.09485884286688667	2.043038293333076	-0.8480781504489212	-0.07374323644943999	-2.352357763792124	0.8825139129955861	-2.095875671356589	-0.1183041584888947	1.202878730622936	0.3036047652294976	7.023938129297335	0.4862926466033589	-7.023938129297335	-0.4862926466033594	0.5695208284639692	-0.4136233918111452	-0.03411431865831157	-1.542494897400072	0.4573889554166584	-0.197778182953087	-6.717762956317484	0.1448650312527818	-0.2768262659606357	-1.129093113737402	-4.271584152151075	-0.02019487402563301	-2.802754562471355	-0.004836902537892269	0.004087459818528236	0.01278266981515266	0.003033638937774627	0.01229043329544563	0.03571668825421093	0.0255092209436167	0.04080493255229112	0.03778176608487149	0.001723574284359708	0.04395575976370537	0.1140953476755864	0.09959901420183516	0.004503967825768765	0.04819518340800701	0.06520028323496642	0.05741930189823987	0.09655797450848735	0.112817840538159	0.07781910383443888	0.1191959333635135	0.003058931479253966	0.02061598989937421	0.001282019562908725	0.01305920080057726	0.001655511172338023	0.01580960795415107	0.008765077170699567	0.007828490718140438	0.002813695299040214	0.008941808128553419	0.0422579439019363	0.09086125624964195	0.002857512511932847	0.02937891271994549	0.001204400463273906	0.01659484371332097	0.0322720277462088	0.01578439918005238	0.001004441510215387	0.01901819194208168	0.001607225951589668	0.03000809626122058	0.001226262044162023	0.03334130975829613	0.04428791469413604	0.03580198753478637	0.02902369867108479	0.02987148448912267	0.001060901858742918	0.01449885577940503	0.003756105514009494	0.03448182251645885	0.1022979031888008	0.0890871391309712	0.1078825710181516	0.09959990678466128	0.0811299637161802	0.05635401253690029	0.1725064135475566	0.1856214245383244	0.2556526295530356	0.2370632475725255	0.001036129793979562	0.006156935989150657	0.001008061369128138	0.0007832906010124939	0.1868723506808933	0.1252849427461536	0.001003529155464466	0.02374437708492886	0.001003932083701733	0.02660590135363383	0.05746425142431695	0.06118667311599145	0.001002308836051679	0.04581136591127644	0.33796224431676	0.3517026527382437	0.001123794875504308	0.1040567846108328	0.0833212806071232	0.1142425858662777	0.196832993212074	0.06218334778957144	0.1922014617883332	0.03238303317651462	0.00100024477091507	0.004594778433931134	0.001000630729147119	0.007328990699993923	0.007298076989444199	0.01771427923983542	0.08691804588123139	0.08556739808761517	0.3167114875720503	0.3065477699641261	0.1558061979264349	0.1983696113577984	0.001026279417618693	0.01173749880261151	0.01770775861391706	0.02942297233435577	0.3837107816920571	0.2345961702679998	0.225210458631378	0.1030028935173062	0.203965130405251	0.2505890776964866	0.001001516989564111	0.009326107472737358	0.2053621484385229	0.1075214118922485	0.0577466723013073	0.07795612879340187	0.001003458088435082	0.004743975327082153	0.00100392416293341	0.01933000414214275	0.002896923940791442	0.0946754130223897	0.1118351295927278	0.1258596031117466	0.008528782187583062	0.001836987811217133	0.001501124686446071	0.003220838266105134	0.1728658633882052	0.08205059238622257	0.2753092323700924	0.3084990276670886	0.001000584588651801	0.0269846070999945	0.001172933143362706	0.06880909077363492	0.001002335446096147	0.02833059611946871	0.001000895599508014	0.01296848543850213	0.001000273481233295	0.01721248778948492	0.001000686396550383	0.009056454643200091	0.008956481292668888	0.01198032642907236	-0.01506059199084951	0.00321795939495966	-0.06639594868674324	-0.02810635024824771	-0.005556060986286948	-0.01643915024656738	0.001003830488080893	0.001001913016597722	0.004627042870693794	0.02796645901451929	0.001004462508202211	0.09106935991430547	0.0010141546124138	0.07173099313253409	0.1340626343965968	0.1231638452439666	0.001014778800993506	0.001002276239724346	0.001000942318204819	0.001150333129677705	0.001031003165871636	0.09253443662180966	0.001012190046398731	0.001001556372909505	0.01508601512699153	0.001004405085114008	0.002345517981407415	0.001003660641577223	0.03274924311302919	0.02034177441652165	0.001011233670407514	0.001047678774897666	0.1063432453551429	0.1123230395879267	0.08568291905260558	0.2292947940861837	0.2969936941556683	0.001078864878733101	0.001003991746183947	0.129282565923996	0.001001493361795901	0.001001024165563527	0.0684832969256654	0.001002787831735867	0.2324079865700594	0.001000126931436276	0.001026014842041486	0.03081857789937937	0.03243409201405031	0.00100027638025531	0.001000679502432466	0.001002243458292547	0.1048079860351565	0.2366018398725791	0.2412225546467489	0.001047673357719456	0.03870244763568251	0.03976818275511154	0.0383190955981309	0.3499906450899543	0.001001894268777223	0.1212208523034448	0.06587968890635619	0.001005041422775659	0.001004473658419627	0.00113382545275684	0.09281452961155545	0.001004696715547971	0.001005077013309546	0.001001258876237752	0.2231360096337381	0.001000320806880762	0.001000764964986019	0.001003426520492394	0.001001226746058993	0.001000381502273513	0.001000935900050735	0.01614177052608367	0.0100457872561676	-0.01554595302023614	0.002372765014533659	-0.06055691042480797	-0.03096594337999912	-0.007025174922789998	-0.02063183122804372	-6.173921064098615	-1.642931558886675	-0.1675193406931716	-0.04604300057699286	-1.274501160155047	-0.6153842149405645	-0.01919903936827054	-0.791710847267345	-0.3651661028077396	0.1009766368718616	1.317221428245558	2.457740139439074	-0.153593217084604	0.05953955635620429	-0.06652697682606618	-0.3633532548440854	-0.09912921517601389	0.5344734725020321	-0.05487307068671852	-0.005610688408568139	-0.7904721106535407	-0.02733451622926645	0.1825239881536965	0.04120635285590191	-0.5363437022424582	-0.4813147123578076	0.1439817479583917	-0.4374073800714656	-0.03856799453462603	-0.01609456144501782	0.03568003671822792	1.745440319484671	0.4143980045157865	0.02292057207933309	-0.02389851035917649	-2.130731965497938	0.2079110421152731	0.2991092386102614	0.6545348657902997	0.1064798615409621	-3.145288611942103	0.01746810355174857	-3.452445173349735	-3.007800976750718	-2.521683458969946	0.0244931182126883	0.05450742545735126	-0.1722390153464826	0.3020913126683255	-3.394889667964211	3.903818541916216	-0.003023565692442256	1.235528061837019	-6.513763934597669	-3.32995465138477	8.39900368659937	0.05586052885344979	-2.444103666613445	0.3438475998599648	0.02746230032319892	-0.005304988653374953	0.6991982823692918	-0.9667596609076701	-0.199363169241465	-0.04531366572994162	-3.750869762463252	-2.329161985937102	0.5490746515561516	0.1037761749049741	0.00676213707971034	0.1327939137708712	0.1852224152485098	0.0872219397832536	9.934957778412208e-15	-1.808036291655841e-13	nan	nan	nan	nan	nan	nan
0.09	-0.0388843616908412	-0.04202260837816032	0.07964402713361318	0.3207392330449552	0.9103491004922418	0.0006568210398361885	-0.1905011721907519	-0.08906594134783191	-0.0986164337495566	0.4039192424825012	0.04552423260805533	-0.1048509521140447	0.01178043586975941	0.04420404006482621	-0.09144950909804558	0.5927664280198245	0.1940273833083375	-0.5927664280197438	-0.1940273833083123	-0.3870924891146705	-0.04630539719061492	0.0220981778584104	0.0524919731789839	-0.1464630453160588	-0.04675944146538653	-0.2387268015971211	-0.04585612476259845	0.5284963636517037	0.8912635988132261	-0.05440875606023948	0.00228258950257338	0.9251809305933033	-0.0003261434187436585	0.6994309572419125	-0.5580730246142268	-0.7029113917017056	1.712510579291311	0.3158808414346909	0.1001577911782441	2.352435251472535	-0.7045650793860394	0.2337997322089243	-2.582891724957905	0.8475118869912825	-1.56186033323721	-0.2826802915562046	1.03968841023487	0.3340540304066229	7.164260039544931	0.1541676411646701	-7.16426003954493	-0.154167641164681	0.7535518738698148	-0.3703881146178554	-0.02669388243420821	-1.512085391679966	0.4457523063861755	-0.126282631118721	-7.052046417407601	0.4686327347100145	-0.2314687639614739	-1.318885876787868	-4.071606602550522	-0.05344920127781991	-6.518626691193814	-0.00458824756154032	0.00258323202944404	0.0115913910542974	0.002041015382237118	0.01172281158767622	0.0207863618806964	0.01591639368123625	0.03156408659247495	0.03098585128395951	0.001371727884187911	0.04358248907399988	0.1046581640288435	0.09323042876880895	0.002802403059676299	0.04518746465679897	0.06623187056152785	0.0569935097610251	0.1169852490755221	0.126181002916608	0.1142071009510023	0.1521836524161645	0.002059320393189866	0.01945353978721256	0.001145078686027063	0.01346204987444454	0.001335067730775228	0.01477420126503199	0.005063348604756775	0.005971816064051837	0.001940669200180429	0.00826719549960298	0.06438418893617785	0.09530981661185245	0.001956748537506709	0.02855167772310446	0.001105048202435011	0.01660358046322406	0.02247243069306562	0.01153201011907448	0.001004491383736099	0.01886195659304307	0.007619529219478146	0.03685363020528651	0.001117670648358156	0.03381031710126959	0.03666856792575827	0.03024655652996481	0.02312940234174862	0.02496615673942908	0.01610450809987622	0.02947053739912792	0.002429288214744998	0.03141210772203874	0.1017408404382927	0.08754098335895381	0.1073405842871169	0.09808857793997319	0.08120047142900656	0.0558220885972792	0.1895323109213256	0.1956352343792298	0.2637498765254265	0.2367941480008783	0.001060630228270416	0.006144954302990471	0.00100672845998424	0.0005964733332842514	0.1677641081344565	0.1084567643705242	0.03232859536496874	0.05410758565166525	0.02848734891595515	0.05987387556068532	0.06237004465808198	0.06625678690843569	0.001002556776709299	0.04675380659202797	0.2937876311699101	0.3121952955205135	0.001949227071525551	0.1039326530559124	0.0473640445372865	0.07987526345858173	0.130269296302619	0.03541486656469209	0.1275735594361296	0.01229222201120407	0.001000264523366538	0.00482683270929483	0.001000671828479244	0.007700370849342021	0.004242061741426569	0.01527283966115122	0.09605601990900779	0.08894176968040317	0.2860047332673762	0.274090652073365	0.1827386049436515	0.2248916941678558	0.00103776850677447	0.01178869298900372	0.02981993469703034	0.04055522833051343	0.2673234491174185	0.1703340168093541	0.1520068499880026	0.06915871996656281	0.2503782011274239	0.317581279656144	0.001001765784278238	0.009983506450982595	0.1750014573787456	0.08728132647519839	0.06035858085431375	0.07961464760112351	0.001004506277514449	0.00498971154877986	0.001004169857466589	0.01927587112339871	0.00356682032943645	0.101814564191411	0.1054152733555426	0.1190154030042436	0.005190870562380695	0.0005388979188384219	0.001263491613897308	0.002852912658146027	0.1052172408661227	0.04637997799086228	0.2591435626112583	0.2875511221575496	0.06279946839006185	0.09596454045690526	0.001090572594670952	0.06959919637421622	0.00100333883337414	0.02849632477554376	0.001001044170902809	0.01432132844593445	0.001000326052778917	0.01911486916826396	0.001000798098410237	0.009924793144311174	0.01537918802742606	0.009808038088847502	-0.0153716771004748	0.002579835439888927	-0.05934765688307152	-0.03054313441518471	-0.006977470365399287	-0.01874417977566338	0.001003192736247999	0.001001681421943912	0.002814678605130467	0.01455380374871981	0.001005058483915818	0.09125295122156374	0.001012418517539967	0.06393263843173166	0.1561279868391232	0.2003495937327416	0.001010927312794943	0.00100259604160833	0.001000945205375679	0.001098382313866527	0.001024043824253802	0.09048914790552069	0.001015852243172341	0.001001623819981729	0.008055933162856375	0.001004660185854961	0.02380991000157971	0.001005370751672023	0.02322693816110965	0.01311384281730556	0.05874736605988627	0.001028319969093339	0.09627564916940153	0.1015590381831447	0.0774905839331033	0.2068110569143973	0.262396659063082	0.001092279431131548	0.001006483188625966	0.1424531019788481	0.1233767977625307	0.107874780772873	0.06856546023790121	0.001002837615276491	0.1812320710750325	0.00434146585138392	0.001062362628698068	0.01591023578571366	0.01671786052476414	0.001000292439031782	0.001000744293738816	0.001002499184355013	0.1117430241501063	0.2158378395497206	0.211882803618844	0.001051462808461702	0.04747011654522622	0.02038611823740699	0.01966055913094745	0.3148898562817496	0.001002135045955661	0.1261157754484699	0.06168717362167455	0.00100606720796321	0.001004384830645562	0.006922170746324819	0.09922999747776266	0.002171460678473718	0.001024914193279659	0.001000721982852627	0.2335858769293118	0.2514404089255529	0.001008247741589381	0.001005192296887808	0.001001175125132024	0.001000380135879631	0.001000896102919567	0.02119182876325703	0.007445550414766661	-0.015543341474291	0.002107367825102066	-0.0513319622460111	-0.03264167141027023	-0.008360716098599071	-0.01953908814285481	-6.124532594750749	-1.850487211382272	-0.08008179753132109	-0.05305273441745754	-0.7035205864058962	-0.7444671138998395	-0.03988306678849376	-0.5051733624605925	-0.2501645483770881	-0.1704715105001217	1.385180827218545	4.033018244810394	-0.08561279121926388	0.03125201227380143	-0.1173415144563124	-0.0736989032719275	-0.04357913420640195	0.3734314118392849	-0.08505391324179165	0.005336918100667901	-0.2203273130035508	-0.009419348138728457	1.105470642775278	0.05179039206582958	-0.5715848811739073	-0.5045514925650251	2.598244772319135	-0.2146857225340125	-0.276738931465005	-0.291104729067388	-0.1471571217084454	0.3247698259465187	-0.4633631579779892	-0.0126204819701737	-0.01291166567138264	-1.244287247703896	5.37326126977048	5.702659294832452	0.3756099099124338	0.0839561300684193	-4.586168853427448	-0.09179946294271307	-3.208510048336278	-2.217162874388005	-1.447140866405706	0.02335457068455538	0.0294980520893441	-0.250744118288294	0.3588767747382342	-3.098102679195209	1.495262063443422	0.01432957224217436	1.006411053793001	-5.605329370172367	-3.117155937008201	5.15443120762034	0.07870832372851308	-1.596030530378567	0.007548433771527205	0.02897115703641953	-0.005326994819178908	0.7413900501710332	-0.4307414214276056	-0.0729383630037146	-0.02872748477015426	-3.090624215405811	-1.864214457498072	11.59173260751921	-0.003178386671245102	0.03136721725022275	0.1379523740247027	0.1952149495710107	0.08689163155122401	3.404187886464633e-14	2.099318301977712e-13	nan	nan	nan	nan	nan	nan
0.1	-0.03211914230457569	-0.04739800751726176	0.0729250280686089	0.3376361666330903	0.9134885811744902	0.001671266654021201	-0.1654708670628442	-0.09581241708114735	-0.09436067492008855	0.3778136083460017	0.05404741089610531	-0.1178634352534318	0.008686308328485525	0.05406724026886724	-0.08816313774460814	0.6641452853327576	0.1943794713391087	-0.6641452853327378	-0.1943794713391066	-0.3786649769514573	-0.04981371064951896	0.02187372481019445	0.03764955579392302	-0.142010030961332	-0.04769221190793655	-0.3025072211634916	-0.04006910157642471	0.5263095361582975	0.8770521827447542	-0.08064323825974898	0.001369693091717649	0.845092262493817	-0.0002057592062311614	0.6344929335414869	-0.5297947194264541	-0.6314009266180061	1.665777332463213	0.3083371835791506	0.1021862501026699	2.651984487025243	-0.6614656790584104	0.6325539002261337	-2.603196985592291	0.8660465525498714	-1.043194554567036	-0.3139629750519391	0.9442423386951566	0.3149636292182271	7.072897317691316	-0.06490856915568025	-7.072897317691315	0.06490856915567986	0.9308240866721781	-0.3320989251103634	-0.01798138340867836	-1.451342525206725	0.4469975459993023	-0.06136833301284673	-5.367579019343152	0.6680461953984	-0.2098538292712626	-1.526341076320358	-0.6360219942222048	-0.1376153913676593	-9.352028550462416	0.03526602659282409	0.0018253118986729	0.01099412614390764	0.001542283299140744	0.01151795073831932	0.01184589541672745	0.01024968333408248	0.02016967694089452	0.02287905643374129	0.001195869516261083	0.04346953906370087	0.0991679159287491	0.089032204490315	0.001943662159851119	0.0429161544220299	0.06331291145678206	0.05432314276477414	0.1375227830752656	0.1411168526780389	0.1652097339173721	0.1977205897341958	0.001555242286988918	0.01876941435778725	0.001076754199853469	0.01388867612383397	0.001174662464548328	0.01392703459571487	0.003151769815600597	0.005040168111714062	0.001498902823147973	0.007914508972728976	0.0750429254554723	0.09869374072438584	0.001506307714381469	0.02818823476326724	0.001055405439360106	0.01666115966997025	0.01384164089265891	0.008171420694323774	0.001004643901868262	0.01871966903719062	0.02107770216298213	0.0504952659591115	0.001064226946319808	0.03436102312677336	0.02804606919768252	0.02443344226229184	0.01652609156988153	0.01968444153842452	0.0507570227479002	0.06142155515260677	0.001751945521524453	0.02942510519248449	0.09714617546561757	0.08343084506975247	0.1024925908382211	0.09367914177182861	0.07765864610609848	0.05330902416142576	0.1912951597813823	0.1934657846023548	0.2566979950251272	0.2278930796303453	0.001079584512828722	0.006158454896265925	0.001007308697541961	0.0005361228380255263	0.1608359342636874	0.100211527030548	0.1024490487579572	0.1213802144511992	0.09035826836811341	0.127622561090996	0.06507928362811945	0.06902131165866772	0.001002705588238894	0.04752944562247948	0.2455402623721712	0.2633795552332199	0.00402641926933146	0.1012306943843676	0.0262284540161435	0.05432257009652581	0.07979924543081143	0.0204147381785828	0.07821926396759941	0.004426974002171105	0.001000282428098353	0.005090606524325352	0.001000724779909864	0.00811354069544091	0.002690786840772741	0.01400549251587218	0.1041419523887636	0.09246680895940308	0.2580060631292746	0.2445543410000873	0.1874508216695269	0.2301681334936603	0.001045405846157066	0.01204543363433756	0.04010753777703805	0.04986095173845676	0.1750100495459287	0.1371563306038524	0.09474128599140245	0.04709425721229023	0.2659376983592764	0.3567775918947903	0.001002010568608192	0.01096205508606472	0.157351538515697	0.07575845901302967	0.0598954261840208	0.07850094291055978	0.001005543263369009	0.00546912273124166	0.001004248204240279	0.01922735664943182	0.006773920025349922	0.1097583760000892	0.1043432390660744	0.1166715534665659	0.004070791102859997	0.0001245494756708698	0.001154504371257196	0.002637167992709305	0.06086340595889115	0.02609068610209967	0.2521955312129744	0.2711388316865607	0.1967164965289282	0.2257156710042649	0.00105313812729022	0.06759705640299414	0.001004723608086679	0.02905761292714159	0.001001092594848602	0.01573108664526501	0.001000351641552173	0.02111600856219588	0.001000834011953044	0.01080320469651481	0.02088679576379393	0.007350450747838678	-0.01547363110638646	0.002190195995244009	-0.05084826082931673	-0.0324725478243445	-0.008341634275642803	-0.01878402756190254	0.001002554984407602	0.001001449827287705	0.001002314339567167	0.001141148482918857	0.001005654459634025	0.09143654252882223	0.001010682422665388	0.05613428373092951	0.1781933392816488	0.2775353422215173	0.001007075824596739	0.001002915843499296	0.001000948092551106	0.001046431498022852	0.001017084482634541	0.08844385918923085	0.001019514439943005	0.001001691267060342	0.001025851198703832	0.001004915286581626	0.04527430202175986	0.001007080861781313	0.01370463320918966	0.005885911218088501	0.1164834984493792	0.001008961163280968	0.08620805298365988	0.09079503677836227	0.06929824881360079	0.1843273197426106	0.2277996239704952	0.001105693983527195	0.00100897463106803	0.1556236380336994	0.2457521021632779	0.2147485373801919	0.06864762355013589	0.001002887398818865	0.1300561555800057	0.007682804771332732	0.001098710415341497	0.001001893672046276	0.001001629035475836	0.001000308497806354	0.001000809085043723	0.001002754910414298	0.118678062265056	0.1950738392268618	0.1825430525909369	0.001055252259216138	0.05623778545477341	0.001004053719696613	0.001002022663766238	0.2797890674735558	0.001002375823129643	0.1310106985934952	0.05749465833699268	0.001007092993144986	0.001004296002870908	0.01271051603989429	0.105645465343969	0.003338224641397832	0.001044751373259498	0.001000185089474248	0.2440357442248855	0.5018804970442321	0.00101573051820529	0.001006958073290572	0.001001123504207159	0.001000378769493375	0.001000856305791263	0.02624188700043027	0.004845313573365759	-0.01554072992834586	0.001841970635670499	-0.04210701406721442	-0.0343173994405413	-0.009696257274408149	-0.01844634505766578	-5.983515573612987	-2.223866486193137	-0.04871657055965729	0.02650917110707621	-0.4892777770818223	-0.8775602247972626	0.03286509652253002	-0.3576386163446702	-0.2178843994779586	-0.347938334908638	1.631758904843928	4.967583792525336	-0.05792828051546471	0.06429499152843177	-0.02887897287925969	-0.1783479139928533	-0.03474399474680056	0.3215462225670733	0.03788533665299967	0.004157803000669363	-0.6121121830466028	-0.02454496268376152	1.54174435011174	0.05754608942847892	-0.5878803548104627	-0.5565922025890879	3.539848974725771	-0.2208649269831705	-0.5513644979706569	-0.5957160261346607	-0.3605480625263693	-0.6912116040601231	-1.311995755254915	0.02801702794069903	0.001394844148570835	-0.4141437583703292	7.589795088685655	7.195251503268775	0.1934170573629624	0.07311953154704585	-5.006965225854751	-0.4980973197134381	-1.689519364228504	-0.6541304089912024	-0.07657082770328055	0.03083702616748132	0.06286536481971323	0.06257947131104021	0.3322248499140359	-2.810728304464062	-0.3453101549338776	0.03808572624693699	0.870221544220652	-0.2968704839555612	-0.9740124920880404	2.839825742408062	0.1200904602326274	-0.7006600756398554	-0.2105970997994208	0.07419729278385934	-0.004181279882759234	0.8601304102613275	-0.06668954693643603	-0.02261487940849342	-0.01487747720516557	-0.674605261157145	-1.422038978227902	12.70331408964987	-0.4546729394027249	0.08587403622511978	0.1441769521598885	0.2049740182810192	0.08923655000672776	7.04954269699732e-14	6.817858419200722e-13	nan	nan	nan	nan	nan	nan
0.11	-0.02654768225859166	-0.05268798722665465	0.06731274593300948	0.3540501898642254	0.9164618352034439	0.002668320513355776	-0.1373674477194123	-0.1023230804165926	-0.085392940454669	0.3523194361677212	0.06271134485027265	-0.126384456502746	0.005943848939441449	0.06315096736179814	-0.08546341069423467	0.7343212982950338	0.1927297692200451	-0.7343212982950422	-0.1927297692200313	-0.3685613487170326	-0.05296791763268487	0.02172268845986069	0.02344640126963513	-0.1375117241650209	-0.04803245998771264	-0.3310225970824603	-0.03330751353346909	0.5243327474641654	0.8608495419203506	-0.05496654237913824	-0.0001095214957877104	0.7561008722443991	-0.0001256522310698744	0.4791368736372737	-0.519325928720939	-0.4865491326457609	1.617600219114924	0.2866960163952092	0.09601156629427882	2.965021541339957	-0.6216425309520689	1.140357523747543	-2.494080351772699	0.8527633217739438	-0.6855576284698559	-0.2318573178426237	0.8644318407802044	0.2199718929720481	6.940409728236816	-0.2605077499830655	-6.940409728236783	0.2605077499830579	1.08213771783696	-0.3000162763790276	-0.01438788388271236	-1.389883810383184	0.4525774806605407	-0.009093511613741339	-0.5459340595826382	0.6857038869208472	-0.1694744578789883	-1.710107789262113	5.239435828243404	-0.1508877969061495	-8.359515089282791	-0.006343819490011541	0.001422590434315137	0.01070711174111308	0.001277453694785599	0.01152583983660736	0.00661762612869554	0.006968922640559793	0.0110898385585896	0.01585687312978806	0.001103195484380973	0.0435449003668512	0.0961293404436717	0.08626838361034951	0.001486770067310787	0.04118076078163775	0.05785273719126233	0.05013872583940105	0.1542306736078377	0.1554957542928665	0.2150802598626361	0.2425682437174222	0.00128658682836033	0.01834337294884003	0.001041881623993473	0.01431649567145403	0.001089571399202987	0.01326653978013687	0.002119690442230803	0.004450362235234427	0.001262377670481696	0.007724271639395804	0.07237382892829791	0.09952526089956187	0.0012696361954771	0.02817023382225194	0.001029160211667783	0.01674872195970108	0.007678441952410391	0.005478930844529244	0.001004697305166291	0.01861599846933872	0.03383143606740533	0.06411276387342017	0.001037294209733121	0.03492961001013904	0.02045489567918504	0.01924430853510453	0.01084780661842005	0.01510778167293502	0.09227714309250967	0.09899932848167906	0.001387437938266902	0.0280465728040395	0.09106108593528893	0.07765919314634648	0.09605267248598733	0.08738454451874185	0.07280812706574447	0.04966894746676029	0.1815082644082646	0.1813988923268637	0.2402707729632274	0.2115390796088304	0.001078534445828993	0.006162422972324492	0.00100835892920615	0.0005434482064423094	0.1593465882384556	0.09629648304668444	0.1504828615156706	0.1829368974411752	0.1232381777824857	0.162592574261392	0.06639961669952328	0.07006485841006263	0.001002760868936532	0.04829429626891021	0.2037997228461039	0.2196651683247895	0.004940592110027031	0.09462264078115612	0.0143524177499289	0.04337974539621113	0.04520800311897027	0.01939650292658298	0.04425324947128512	0.007046129407443514	0.001000306929166031	0.005398346320625135	0.001000890242089616	0.008625585816752854	0.001871762289811237	0.01347298054791027	0.1085592412943919	0.09392941592303569	0.2316366184828076	0.2171136283195028	0.1791239816232335	0.2227044052422193	0.001153522210248593	0.01264271326182757	0.04530713670392787	0.05453354189545224	0.1155930429394263	0.1509908980896775	0.05583669505740614	0.04475939019845054	0.2711689126204941	0.3732033029196301	0.001003189024183076	0.01242197623816451	0.146128607994118	0.06990196421703	0.05684744867718743	0.07506991499369607	0.001007343603248321	0.006184170617108722	0.001004193160442155	0.01920893030984255	0.009248715106592897	0.1170496442910879	0.1056600918114124	0.1163706097907705	0.003778964279827574	1.075711615813279e-06	0.001102744961665036	0.002495064130897349	0.03392195510476293	0.0271631842903341	0.2476131279096425	0.2581146838007989	0.2649847794931223	0.2760822591460452	0.001033521876335384	0.06057023274177255	0.001011624616716646	0.03018410839511222	0.001001115373662267	0.01721645219026204	0.001000370637337457	0.02321290653647325	0.001000848821277607	0.01170919743534282	0.02298332731369813	0.00476344400539189	-0.01548160350529646	0.003632357488158134	-0.04372322516795062	-0.03391171309462731	-0.009550483611788745	-0.01791895833285768	0.00100238734338984	0.001001377368194233	0.001001862070352826	0.001075739149884161	0.001007577623399328	0.09232147696353676	0.001009353777553383	0.04653729165628902	0.1813719117420204	0.3155924208603476	0.001006094485759772	0.00100783861782553	0.001000996138272665	0.001032262430618482	0.001014836914474146	0.05187666388201344	0.001025885367685826	0.001001971739645778	0.001016751557891299	0.00100461544838255	0.05092686138322759	0.00101110487472862	0.01032254467343011	0.003615399104243073	0.1714818312128583	0.00100581879551075	0.07963798890187671	0.08385641140818301	0.06398701268185221	0.1483591514665966	0.1944605957906465	0.001053536304663445	0.001009855643117107	0.1581759776667534	0.196806810962234	0.1271685084489823	0.06760075815560374	0.001002760015914068	0.1287579642126221	0.004392064954666169	0.001054506695486845	0.001010978051941386	0.001013798168069347	0.001000352672330809	0.001001276785141632	0.00102561206370305	0.1114138595340184	0.173089054111589	0.150171784399908	0.001444458775995427	0.04741754915669907	0.04101298130255163	0.007080804791197285	0.2820697263240017	0.001006141061318994	0.1264552898445968	0.04919538278534422	0.001011014360253425	0.001004000397859527	0.01118541520014489	0.1091462437643367	0.003585189677609008	0.001052325226450235	0.001000234123347236	0.2349137515621281	0.269985579696585	0.001010882512213271	0.001028831193936699	0.001001152256148438	0.001000400250704387	0.001000870939800983	0.02247301111421654	0.002110941608566025	-0.0154422747657669	0.006506828463062396	-0.03789115838717352	-0.03502632928817889	-0.01064271401783911	-0.01663197972396625	-5.745013597320458	-2.786901123720747	-0.0124930613161652	-0.00788578645041803	-0.206655090927792	-0.5356510917932855	-0.0018568984319839	-0.1957397034739461	-0.1387579422012879	-0.4896304838125315	1.215320261265621	4.022887287661391	-0.03042047521131434	0.03203976212259429	-0.08038052014557394	0.008006681728155426	-0.007889672964046404	-0.2426370418793577	-0.01701509929296708	0.01197247839653284	-0.0681451775472104	-0.00239361319207729	1.177232757391185	0.05647221002049781	-0.4524553886049575	-0.3759216840035329	3.936885982412937	-0.08732477389499849	-0.5943485131353085	-0.651978731458111	-0.3677365282491994	-1.703963732328257	-1.942593447338469	-0.01522627587544517	0.0016363146319809	-0.3403559944755202	4.396705352151954	0.1372892543697376	0.02717682697196	0.07661799598631525	-3.723455686472274	-0.7655380539659317	-0.6365767454509486	0.2633759808827695	0.4615943322482857	0.03136377898551344	0.0478845146707858	-0.09884551311855783	-0.03590449131507593	-2.663024034031825	-1.200438758494778	0.07476321583815872	0.1013006585617707	1.953167539105411	0.122976313664884	0.4550550520548525	0.1679787358965789	-0.4694876949229611	-0.4675295033080598	0.06964374510328618	-0.0002481666948431035	0.6312154106034233	0.0141469064805854	-0.004110191383192614	-0.01246987933054993	0.5006531375362433	-1.201377833399004	-1.645910458900766	-0.8579887256665593	0.1359213108009874	0.1523742224347013	0.2138948001925751	0.09187170500804122	6.237228944326934e-14	5.137695818578209e-13	nan	nan	nan	nan	nan	nan
0.12	-0.02254964887203554	-0.0576070202168693	0.0632841727728288	0.3699996291226694	0.9192301493872914	0.003567238870255446	-0.1062439930425661	-0.1078647785584941	-0.07196623382743099	0.3279631432765482	0.07082313900167447	-0.132065546486724	0.00410259367091872	0.0711944523018454	-0.08386389764291667	0.80251556896697	0.1892597984328792	-0.8025155689669704	-0.1892597984328793	-0.3571774994422332	-0.05583951227422874	0.02154272718804571	0.009839970971615507	-0.1329602080001544	-0.04792232671363449	-0.317634660257837	-0.02632637436341125	0.5232406360342416	0.842931612945479	0.01350697146323537	-0.001501268261862948	0.6796366489109282	-7.461935463189577e-05	0.3198076016608028	-0.4556053755929078	-0.3146591315320659	1.572860537924955	0.2673492146083287	0.08255914961568896	3.255991553703591	-0.467672640334837	1.52434833257685	-2.375621128169071	0.7556185920130429	-0.4752083015353176	-0.1337221508469454	0.7361939080779069	0.09492082940244816	6.676548859623169	-0.4289623027763152	-6.676548859623169	0.4289623027763149	1.186868294747065	-0.2755764567858667	-0.02376636770489993	-1.331997679953012	0.4576394197103876	0.02870793775798533	3.013083529367123	0.7119564208213003	-0.03291837642953502	-1.869398706414048	7.92334159814326	-0.1201218270827796	-6.846595167274603	0.02945120684713599	0.001220826804316572	0.01066812989186275	0.001144887903372618	0.0117011463093989	0.0039340630333137	0.005320966929766018	0.006307619236556887	0.01199054148179447	0.001057821172067829	0.04375111984426056	0.09475199577910115	0.08510512754449118	0.001257230353164985	0.03994972330644685	0.05045814883036676	0.04451682441579576	0.1653074423230743	0.1648492347662418	0.2582182829152267	0.2785971411583177	0.00115164801206969	0.01809819537511937	0.001026913377654363	0.01474488824935986	0.001047052786297549	0.0127762135944896	0.001594038333511261	0.004152700612089943	0.001142902827594819	0.007664991492773416	0.05444769248009642	0.09209310279985565	0.00115439572519914	0.02833734128813605	0.001016182781370181	0.01687296570730635	0.004495913501311261	0.003973329334320794	0.001004573981530806	0.0185477074763515	0.04299463230313891	0.07394947159973739	0.001025845507260638	0.03549648578307637	0.01480238277219645	0.01533415453067554	0.006790514204625123	0.01182236958874022	0.1369565138560939	0.139382880627325	0.001203358903250323	0.02702894525196401	0.08471148546935303	0.07171622227855566	0.08933813055152071	0.08086406100316824	0.06771627882352696	0.04594890855960611	0.1614598510288472	0.1597505723300562	0.2174168747718209	0.1893654267177834	0.00105192056321311	0.006093872115341683	0.001009324510087379	0.000600170832672767	0.1594392403569892	0.0939745880195951	0.1573927018298515	0.2028175983510202	0.1045053022529874	0.137139108649548	0.06666212725978887	0.06980253887937904	0.001002724771160314	0.04899715350780001	0.17561946478776	0.1891595708909495	0.003762945775204556	0.08707944024500772	0.008034482891442794	0.03884041179553704	0.02497356810087863	0.02194011024215646	0.02443536183361928	0.01088270911707662	0.001000341272068639	0.00573093902211297	0.001001206900780831	0.009238048093558306	0.001472122569674152	0.01343330928899479	0.108057234768187	0.09182469845059231	0.2062015052808846	0.1915816642718791	0.1613848023824432	0.2050992930610141	0.001402147377881484	0.01340855828406739	0.04398430135344749	0.05262704833758421	0.09368993986874792	0.1540073525453896	0.03538732460081261	0.04187252797244484	0.2753463151073948	0.3660734647257187	0.001005661520496174	0.01424332911823741	0.137424055849175	0.06639172888729203	0.05139248577029339	0.06931193244967178	0.001010204979554566	0.006878626850323281	0.001004017773898508	0.01920750974048883	0.009744106611673518	0.1230445274649262	0.1078908713751162	0.1171074134903348	0.003755076493935703	1.739288264953078e-06	0.001080657164604758	0.002409238722550472	0.01864461184098724	0.02833471362740913	0.241383699188623	0.2467395303290845	0.2206581390833953	0.2124791818741096	0.001021292329724341	0.05229134323351148	0.001026015109267756	0.03170596421197012	0.001001141140594504	0.01876813240596725	0.001000390876496175	0.02538368903843007	0.001000863542910985	0.01263883294171359	0.02116958723952363	0.002078193781376493	-0.01541862419654714	0.007222983204057481	-0.03853764282746802	-0.03486405474981331	-0.01058440455279134	-0.01642102503404298	0.001002219702370931	0.001001304909102051	0.00100140980113747	0.00101032981685592	0.001009500787172352	0.09320641139825053	0.001008025132438623	0.03694029958164947	0.1845504842023926	0.3536494994991789	0.001005113146922373	0.001012761392175049	0.001001044184003127	0.001018093363196011	0.001012589346313526	0.01530946857479501	0.00103225629541869	0.001002252212244028	0.001007651917071695	0.001004315610222834	0.05657942074469444	0.001015128887690047	0.006940456137668689	0.001344886990399445	0.2264801639763367	0.001002676427739145	0.07306792482009358	0.07691778603800339	0.05867577655010355	0.1123909831905849	0.1611215676107984	0.001001378625825146	0.001010736655165978	0.1607283172998063	0.1478615197611853	0.0395884795177711	0.06655389276107219	0.00100263263300951	0.1274597728452382	0.001101325138004555	0.001010302975629034	0.001020062431863693	0.00102596730068923	0.001000396846851517	0.001001744485239473	0.00104846921701118	0.1041496568029802	0.1511042689963169	0.1178005162088779	0.001833665292768408	0.03859731285862396	0.0810219088853875	0.01315958691862117	0.2843503851744505	0.001009906299527758	0.1218998810956983	0.04089610723369656	0.001014935727352527	0.001003704792848555	0.009660314360396105	0.1126470221847032	0.003832154713822557	0.001059899079642709	0.001000283157243233	0.2257917588993706	0.03809066234893804	0.001006034506233822	0.00105070431458895	0.001001181008089061	0.001000421731916014	0.001000885573810182	0.01870413522800297	-0.0006234303562336342	-0.01534381960318793	0.01117168629045402	-0.0336753027071326	-0.03573525913581649	-0.01158917076127006	-0.01481761439026678	-5.476171036803585	-3.234232618904222	0.0008899402083045829	0.05999264601767198	-0.1627167805029246	-0.2463898936133243	0.05903673137707581	-0.03752565350571726	-0.1170131663932962	-0.6354352345326196	0.6266746765547441	3.203832484067623	-0.02175551344133692	0.06440959764560883	0.00515475309459087	-0.1199190628069666	-0.008552557385756485	-1.33118943240604	0.07490701798354239	0.01149409461529301	-0.374734514764429	-0.01746905280035297	0.7855863125114557	0.05720386738589579	-0.3320844102536715	-0.2983426462999939	4.101004738040758	-0.1486839595965824	-0.5856282868468563	-0.6408932786302929	-0.376540505022238	-2.607497148315013	-2.475926329156236	0.01351324128035529	0.01127429571924966	-0.09551396701400308	-0.7454013273417656	-4.889444253180365	-0.06775619903659302	0.06072085010424338	-2.365207330936498	-0.6851267062289786	-0.4088211442655766	0.05823810453559332	0.1669140331832075	0.03580760722691731	0.08294879593337315	0.1611476131038952	-0.381240037296776	-2.428978577869152	-2.373586940881423	0.07179880532351519	-0.4455951987291539	-2.460493089998503	-1.084411534520413	-1.871284101349105	0.1923768058361886	-0.231408182390768	-0.6759880252349868	0.07007896253433522	-0.00078012602089107	0.6008533867758793	0.1408599281449137	0.002212588718860305	-0.003621786518504781	-0.6547990313927351	-1.092240095418415	-10.09061899309134	-0.7050861087773244	0.164946106021683	0.1574398863122201	0.2197509238190469	0.09396510352090735	4.281923252373712e-14	1.816840213379926e-13	nan	nan	nan	nan	nan	nan
0.13	-0.02000863725929673	-0.06174324299138296	0.06095843207301747	0.385533912092915	0.9218412454609552	0.004309874282742098	-0.07249717969563971	-0.1114944047913463	-0.0560085006047947	0.3046007989604813	0.07778297555072863	-0.1361343077633335	0.003174078775227139	0.07787301155612902	-0.08351638164040902	0.8665837412717596	0.1840884799375479	-0.8665837412717866	-0.1840884799375384	-0.3450409546398261	-0.05854825452046589	0.02120451163392963	-0.00325295316472954	-0.1283329588755295	-0.04751762009834933	-0.2878455701003829	-0.01890808401832192	0.524124218248742	0.8235968176939734	0.08518851622469686	-0.002650319757931303	0.6144598396464769	0.0001116326845774855	0.1946050399616102	-0.3727510454518186	-0.1543102562676311	1.535279714458559	0.2554230606732319	0.06615334990995828	3.477978711645564	-0.2626252991550523	1.632975664642123	-2.308939938890744	0.6390472119243105	-0.349762824208719	-0.05613547861309542	0.6020893601887761	-0.02229067479743168	6.118357795765945	-0.615494833049424	-6.118357795765928	0.6154948330494171	1.237756866567456	-0.2670911911038815	-0.04344377030231543	-1.291185318680334	0.4675071937555976	0.0499068566334248	2.875113817258079	0.7538885441931673	0.2074668580970531	-1.986336869142852	6.184237426095701	-0.1108460784694901	-6.197817746305417	0.01440233407083397	0.00111369766254484	0.01077060102454559	0.001074521397046973	0.01201409997306971	0.00250326181839447	0.004433521489024665	0.003731909054935268	0.009832611531947302	0.001035181772816596	0.04409013820029443	0.09147300430801343	0.0827138568649672	0.001134535336325694	0.0391032911247159	0.04342324674121298	0.03895435178593067	0.1725230939549646	0.1695983492707408	0.2946629653401402	0.3068745813899993	0.001079866401031482	0.01796273666803027	0.001020601133421872	0.0151910044425395	0.001024513662771849	0.01243250690754872	0.001311456886692715	0.003950818089396796	0.001079169353922933	0.007675437935622273	0.03497806017388693	0.0779576466477226	0.001094464311542839	0.02870469150464742	0.001009388100237031	0.01702764934629752	0.002795379429406214	0.002989545299766429	0.001004393876948277	0.01850512556017859	0.04887045845892549	0.08014594051628933	0.001021482542356462	0.03606150111152962	0.0108177769240755	0.01248328101351994	0.004106962851530005	0.00957309161472987	0.1776117012475117	0.1795757049136336	0.001104995837406069	0.02616316559985172	0.07844541885448791	0.06582831737682122	0.08265666498388602	0.074392297056628	0.06275991716109083	0.04224255359212496	0.1404067720315228	0.1371454855124342	0.1942748725880069	0.165971490361886	0.001027240621233136	0.00600193395335909	0.001010920717907375	0.0007527140621958946	0.1613376083058109	0.09495458050220766	0.1565160467292654	0.1938030643279839	0.07989167517453778	0.1008069098977469	0.06783543863600887	0.07026568767847348	0.001002797007228673	0.04959662007407732	0.1555911036881514	0.1691384378324412	0.002461548857342598	0.08131468995445755	0.004628583286892088	0.03600505254838062	0.01410734396152919	0.01746339082881292	0.01416058418400692	0.008641004032286348	0.001000383310129914	0.006065292363623578	0.001001604761729328	0.009906526732044386	0.003737351348751247	0.01625342398406982	0.1068452108686501	0.08945309904925017	0.1828168274693337	0.169189580807988	0.1443025019658347	0.184896479024353	0.003796977173693661	0.01624975143062721	0.04148113069198858	0.04916121845791566	0.09177756137188327	0.1480178374577764	0.03133807721826316	0.03832493095084821	0.2772555406517032	0.3462627215079803	0.001059305452597823	0.01628567914351483	0.1308951513535191	0.06561470542960131	0.0464318841950548	0.06389703583572945	0.00101510189052751	0.00744156566977648	0.001003923559460167	0.0192159482130025	0.008585509942428446	0.1278816740836087	0.1097043744266946	0.1183190471985457	0.003779052247987258	0.0001125279533887676	0.002499649162082311	0.003271093863197909	0.01022203329611556	0.02105856741885987	0.2315228260208941	0.2354091071430921	0.1635799659646475	0.1388045224672691	0.001013651123338902	0.04660487329445075	0.008330685709577474	0.04103416119149607	0.001001169834440276	0.02030918651656933	0.001000412202504298	0.02753808115249187	0.001000878469298508	0.01354035182494071	0.01865948407864884	-0.0002428979579049839	-0.01529115087845255	0.009402681631312821	-0.03502620096925948	-0.03560891680378061	-0.01147330880566272	-0.01493954409990045	0.001002070440714564	0.001001225467388944	0.001001219976467392	0.001008329020995826	0.001013408273967617	0.08157117426869241	0.001005676621294346	0.03313980001863572	0.1837607348187235	0.3720908422285594	0.001005147799983458	0.001015106206963573	0.001001063592595937	0.00101582089786757	0.001013006865150566	0.008176491838814975	0.001031904670498143	0.001002371373192558	0.001007044766170568	0.001004114052273847	0.05540369653044495	0.001018475433545235	0.006103500385906486	0.001199173117511631	0.2541447640345531	0.001002481637488143	0.06751435016259208	0.07081382477891351	0.05449998531900423	0.1031997896249947	0.148415857765372	0.001001700744181806	0.001014143063434487	0.1675247218017219	0.1614871844971765	0.05134405809835571	0.07174197484542712	0.001003074855387575	0.1198130790809292	0.001091569810863693	0.001010213177143029	0.002803972349325648	0.004127651921397938	0.001000452618517465	0.00100225089458047	0.01039249782740188	0.1059697031273402	0.1363183730385553	0.1172127410598661	0.0100897792958143	0.03838996972995584	0.09615753659136413	0.03795914435849305	0.2777829812402378	0.001204173146858678	0.1203106681151018	0.03994045327145591	0.001024650530442322	0.001003927650652468	0.005379111963283526	0.1119699037270671	0.003780627217782931	0.00645284397269709	0.001000280932784213	0.2030851487667842	0.09051196863404536	0.001005414690044669	0.02874592485905933	0.001001215505967767	0.001000445110375514	0.001000901134278864	0.01611365999829058	-0.002259563778523493	-0.01512154258056965	0.01016717633125547	-0.03259547772075258	-0.03625270499211911	-0.01226952349404823	-0.01355560693346477	-5.187327513452384	-3.433402691978241	0.01740014500534376	0.0190799954718379	-0.04099681939390506	-0.1779167293852012	0.02502529173665239	-0.4156646084441029	-0.06121484885467093	-0.4926915286551111	0.3187020868908723	2.466850495062977	-0.007366581613223837	0.03521834715038417	-0.05254594895556668	0.03184357048398952	0.006967421900432244	-1.412657375859307	0.02197796991332542	0.01819471232357255	0.04921203966787152	0.002770380846262143	0.452899522453978	0.05659813625130008	-0.23707761419135	-0.1633156076551079	3.904917283200913	-0.05307073287845383	-0.5914126737127693	-0.6525652562504881	-0.3661345655164676	-1.945396806264654	-2.160437396622488	-0.02019706749179193	0.01831698978440614	0.2651261467976868	-0.9740858486451305	-2.463603043449123	0.145793986616676	0.05683187611928784	-1.677020812494884	-0.4558596935339063	-0.1777175440852922	-0.7342626538898076	-0.4425849057794026	0.03202939592341504	0.05896483476093306	0.4369014925511722	-0.1156517690060958	-2.052976194167819	-1.670766715290265	0.4601297287336041	-0.2688023949809157	0.4869407700405991	0.223688525167697	-2.451316380051873	0.2149066985579614	0.04655698183143481	-0.4282521137970464	0.04726852056498464	0.001770494228624247	0.3911443520317102	0.1006381413757173	0.01648470508074298	0.1649563359184302	-0.6927110974210449	-1.204528411221497	-4.791193827011704	-0.4158794792786775	1.563525463230224	0.1513821770516788	0.2115563879933663	0.08719180634699826	1.320168163522506e-15	1.827520692897143e-14	nan	nan	nan	nan	nan	nan
0.14	-0.01853334169118347	-0.06508427844854814	0.06012154269072201	0.4007308965787877	0.924349671812532	0.004894014208768948	-0.03699226689048428	-0.1132047383998433	-0.0399911734808517	0.2815425004219378	0.0836580531229828	-0.1392851803797132	0.002896791093209852	0.08328766785339643	-0.08424717205684581	0.9245081687709451	0.1767460330366579	-0.924508168770948	-0.1767460330366591	-0.3324760380942202	-0.06119972006915882	0.02068251123831746	-0.01607569882927519	-0.1236161283542078	-0.04697072015427389	-0.2615247976099765	-0.01160486555958299	0.5273466139715323	0.8034293450575091	0.1326171214241424	-0.003741341958041828	0.5554992727710265	0.0003454899883050023	0.106664392738277	-0.2965679121240267	-0.01688886802859079	1.505400841050412	0.2468152702158962	0.05086005232372884	3.607611445343161	-0.08381411544547483	1.536267112826481	-2.314811972663882	0.5386667966716614	-0.2916305695209965	-0.003476708012945941	0.4834133166324497	-0.1207404543910202	5.447799898500905	-0.863187983888281	-5.447799898500904	0.8631879838882807	1.27254264338681	-0.2641211172769032	-0.06052333600408101	-1.27796198559308	0.4755556990497508	0.0571466035160282	2.319419995955017	0.688942043553505	0.4348443252284895	-2.03593418340589	3.072753685746803	-0.1085159678932161	-5.603346689475699	0.03897225975074213	0.00106005582155266	0.0109720499661678	0.001039303469198479	0.01241238439408178	0.001782821226731004	0.003976540307301195	0.00242651388360637	0.008577794233336967	0.001025820887880828	0.04457679271698163	0.08456865667037189	0.07729311285490059	0.00107200474788563	0.03854659475179947	0.03781130303383259	0.03435034909858822	0.1765975146458005	0.1711343537549705	0.3239470779644029	0.3282380497155117	0.001043997563084158	0.01791025667048271	0.001018619386521838	0.015657349315784	0.001013258236452318	0.01215229744578719	0.001168890307515524	0.003835592271364862	0.001047516420781096	0.007730851449932394	0.02074012721660055	0.06550484372579937	0.001064326855269538	0.02924519957796257	0.001006051972319903	0.0172119015368945	0.001937735278375172	0.002382256767832314	0.001004203021592666	0.0184794692680302	0.05146356854535865	0.08299130308191371	0.001020976105895734	0.03664442726719935	0.008353655623702128	0.010612855826646	0.002674053145594147	0.008320004252760565	0.2115437963880324	0.2168283695709256	0.001055716690047333	0.02539555535470894	0.07243257058427771	0.059898769200049	0.07616000662509233	0.06783064096672346	0.05811574510410476	0.03859813570844343	0.123616271084518	0.1202051043836687	0.1745367258992486	0.1470051496933371	0.001015066492395879	0.005924006889093228	0.001013422455637069	0.000948163420344374	0.1651422687890293	0.09874938462081183	0.1613243835832762	0.1850042739504947	0.07042192869573448	0.08613489685516899	0.07078732992934823	0.07242657916706929	0.001003054332084726	0.05008697929023078	0.1400120377807148	0.1548591240064558	0.001801801229994513	0.07820151954157802	0.00289642079897225	0.03489672413602182	0.009236500630273649	0.0116412438304019	0.01025310949363395	0.005484413888466538	0.001000432218580087	0.006390853637763184	0.001002056924606405	0.01058170284882445	0.009490877916920779	0.02285186247243894	0.1069038177478341	0.08906022454982766	0.1621448419858277	0.1504513788033257	0.1335029977864211	0.1716081417784817	0.009078482698614956	0.02188495095486065	0.04003572080013175	0.04682636808266622	0.09713821683051549	0.1482331818974866	0.04077065481416813	0.04332222637518412	0.2762089691807975	0.309838100367559	0.00118327226073862	0.01851773307605989	0.1263255312397796	0.06673393834347764	0.04328172983363923	0.0603216738488026	0.001022408843510693	0.007919191648276114	0.001003987961764759	0.0192289730973394	0.005879756924452413	0.1313587828064264	0.1104728833995112	0.1191036028755432	0.003765458706372966	0.0002622246051551824	0.005888770569096475	0.00548763586623775	0.005830659164906731	0.01663487393692816	0.2168657177329759	0.2220352847158257	0.1461728907265825	0.1137176865591169	0.001009522229615596	0.044300321643242	0.02539921705245481	0.06023311694371278	0.00100120143187269	0.02180800077199291	0.001000434555283725	0.02962339457832635	0.001000893712930217	0.01439973173316772	0.01609579953854882	-0.002107350819192045	-0.0151004750906755	0.009459574467599124	-0.03313583702560339	-0.03620216805930476	-0.0122231787118053	-0.0136043788173182	0.001001921179061869	0.001001146025682879	0.001001030151797751	0.001006328225135626	0.001017315760768165	0.06993593713913326	0.001003328110151218	0.02933930045562268	0.1829709854350545	0.3905321849579388	0.001005182453047321	0.001017451021760256	0.001001083001205957	0.001013548432532566	0.001013424383987141	0.001043515102846886	0.001031553045563294	0.001002490534149688	0.001006437615273808	0.001003912494348515	0.05422797231619544	0.001021821979408354	0.005266544634143269	0.001053459244629033	0.2818093640927696	0.00100228684723879	0.06196077550509065	0.06470986351982322	0.05032419408790488	0.09400859605940573	0.1357101479199461	0.001002022862543845	0.001017549471704961	0.1743211263036373	0.1751128492331683	0.06309963667893878	0.07693005692978265	0.001003517077767139	0.1121663853166202	0.001081814483718614	0.001010123378652199	0.004587882266768874	0.007229336542086884	0.001000508390178694	0.001002757303919802	0.01973652643778621	0.1077897494517	0.1215324770807954	0.1166249659108534	0.01834589329887035	0.03818262660129004	0.1112931642973425	0.06275870179837084	0.2712155773060164	0.001398439994174571	0.1187214551345052	0.03898479930921655	0.001034365333540275	0.001004150508456892	0.001097909566168352	0.1112927852694294	0.003729099721741004	0.01184578886574634	0.001000278708305763	0.1803785386341979	0.1429332749191495	0.001004794873850995	0.05644114540351843	0.001001250003845646	0.001000468488833892	0.001000916694746581	0.01352318476857806	-0.003895697200813318	-0.01489926555795138	0.009162666372057171	-0.03151565273437263	-0.03677015084842174	-0.01294987622682641	-0.01229359947666266	-4.875488356823247	-3.548557097275418	0.02068550206103445	0.07705879749976963	-0.0766239286616732	-0.0657673633841713	0.0885639634959724	-0.6434203195940666	-0.0590660045855059	-0.4437412460078898	-0.01594732749932322	1.821038102841717	-0.005159771497563204	0.06845533368513182	0.01785419811775567	-0.1025877213476416	0.0004408569297458109	-0.9946587863753202	0.1095385893141022	0.01740780496757935	-0.2994354138552138	-0.01408393308187104	0.1153650423248791	0.06078603284964192	-0.1359947441881624	-0.09910452387185081	3.512972812238483	-0.1290500780694954	-0.5939569418537192	-0.6588717073002064	-0.3641530882600986	-1.474556010541234	-1.59040719168456	0.01631546080938107	0.01985552144641099	0.4674483601885969	-0.7022525982304029	-0.5574071113345789	0.2717923388781123	0.03889938014885032	-1.216843484431277	-0.1548107306551004	-0.06341497725106206	-0.2108474125013403	-0.01606297864632631	0.03404919377470098	0.08428829160418981	0.9168123717269009	0.01450494309270126	-1.69820228602455	-0.9906915827159837	0.6306000809822315	-0.2193992978227211	-1.219521184533267	0.6245669546722631	-5.194059685888728	0.2303175872784293	0.1478430919199765	-0.308081099838133	0.05301639459767907	0.0001371561618068061	0.3288458075458491	0.05544432191543425	0.009994186021144696	0.2673155859495004	-0.08430848607069659	-1.500919943672872	-0.3730542933535259	-0.02870245118756903	2.139097860577647	0.1489919152889103	0.2059351861763822	0.08553730852743199	-4.7296520231508e-14	-9.042763576843657e-14	nan	nan	nan	nan	nan	nan
0.15	-0.01771344502172875	-0.06762808328569885	0.06048522739384942	0.4156661284576715	0.9267837468065688	0.005343186545921706	-0.0007274043502423417	-0.1132742651046206	-0.02559061764686693	0.2579995143596453	0.08856102981436616	-0.142124405375737	0.002954021551976242	0.08749250004274337	-0.08580470737051511	0.9754517860342541	0.1666107561042718	-0.9754517860342873	-0.1666107561042673	-0.3195502880156071	-0.06379602515184646	0.02001706004574141	-0.0289098429632137	-0.118872418774974	-0.04640367635992813	-0.2381295720031242	-0.005130862068780107	0.5325313186514069	0.7831455144479438	0.1500740655564795	-0.004610624363029846	0.5012108825889363	0.0005681544594433397	0.05506279541340455	-0.2082521937014243	0.08027300368556736	1.482278525686681	0.2394238432774395	0.0399805122391015	3.642041507919061	0.06807081580015473	1.335353487958816	-2.387181415939367	0.439707925257426	-0.2731736745636233	0.01767684889957861	0.3526955396964354	-0.1824009136870776	4.737982166394532	-1.153174695725716	-4.737982166394509	1.153174695725707	1.310696973265959	-0.253944828090569	-0.07224708043863165	-1.293587155752827	0.4708248440891555	0.05526638838942637	2.407799253297554	0.6106557433114934	0.5970657456623107	-2.010585403842875	0.6027877765076088	-0.06636258510744979	-5.235858215666868	0.01305895391272123	0.001031581550448048	0.01126386921843768	0.001020612674026048	0.0129329258434385	0.001400140176616929	0.003724332457544945	0.001731793706734785	0.007832599815048235	0.001022148829341831	0.04525404761841975	0.07575102118181812	0.07035243587037368	0.001038287897703675	0.038199649257786	0.03103871728546296	0.02893619882696534	0.1771334024617208	0.1688959290567413	0.3462465707800968	0.3425424513021697	0.001025158854913451	0.0179238755938789	0.001137952221998483	0.0162903617457748	0.001007330539039047	0.01197838692821631	0.001092889567629452	0.003729356290995386	0.001030991286245186	0.007821667285572083	0.01136323126095777	0.05640032143773754	0.001092041344245759	0.03007948620601807	0.001004341786342767	0.01742841176891101	0.001481936837834506	0.001887773425818435	0.001004115367146822	0.01846405598336415	0.05213879580413996	0.0832552912691777	0.001021443028182979	0.03726122927163551	0.006330607100167898	0.009124016977391635	0.001880940982199673	0.007578777301079461	0.2426980485017901	0.2505778274804066	0.001029538290918409	0.02461213468847547	0.06405136142703255	0.05267195441213445	0.06719986329233747	0.05989455098799151	0.05160564276806295	0.03402652420828653	0.1110228080344484	0.1079133553156251	0.1583456425998181	0.1329612159219512	0.001008959626042563	0.00586281220451667	0.001703727662743126	0.001477866658334457	0.1692204595906498	0.1040984150985031	0.1675547767967806	0.1766844438129034	0.07238232075174571	0.08410514148598351	0.07390755805417394	0.07480008968391426	0.001003489762940637	0.05042698449829932	0.1278602715918833	0.1441085506397526	0.001446127158179953	0.07749026397521223	0.001974085152469894	0.03477592188576401	0.00651945096802286	0.009982355541168391	0.007980861192746659	0.004857000762100079	0.001000489039134755	0.006705069208930579	0.0010023752585167	0.01127443950226104	0.0119966487126092	0.02630525354196557	0.1075006448498224	0.08978096615416579	0.1442449390488759	0.1350156774833731	0.1255246665726464	0.1617152177878427	0.01486307259332257	0.02772670908888895	0.03965057344683092	0.04550829363655435	0.1030381367478067	0.1392305478585027	0.04863978281163159	0.04715017724568325	0.2712632998667147	0.2541390562465753	0.001297517634673146	0.020828402202626	0.1226508465938165	0.0684320995106644	0.04106565096889552	0.0576831740221754	0.001032185613456098	0.008344361455063518	0.001004152380053963	0.01923817059049415	0.003542759893252206	0.1338882832546312	0.1098708769624703	0.1191211099323539	0.005162590715100113	0.0006119091571196185	0.01126204186328043	0.009129629324383015	0.003480765156285778	0.01527981131886666	0.1987608513408036	0.2057031711676462	0.1451935160116018	0.1150566205353917	0.00100710721893473	0.0449686722360278	0.04103030769826604	0.07749776790431623	0.001001252531737921	0.02319890994136425	0.001000463877428968	0.0315523942978814	0.001000922251104409	0.01517865438289112	0.0135404197928985	-0.003753956165234873	-0.01481744768298534	0.009493497498391916	-0.03204136799091953	-0.03630105101476742	-0.01280116642879546	-0.01226800173055463	0.001001963415105627	0.001001170970468499	0.001000921096445439	0.001005273809468832	0.0010191827410075	0.0589390640953497	0.001003077659099513	0.01785645389871426	0.1736343842042919	0.3920191972602871	0.001005863637123304	0.001469235999816609	0.001001227998904018	0.001013935241228565	0.001014102377522255	0.001030479344093226	0.001196479036806305	0.001002622504683392	0.001006146874664669	0.001004118583907913	0.05188427053199979	0.001022019413496694	0.003252190205801709	0.001049741142819103	0.3118323432302079	0.001002294187006289	0.04577840159737844	0.0476771077545236	0.03771000283932642	0.09153934885894634	0.1292863218343537	0.001003095910804177	0.003612451671268115	0.1770392447783115	0.1796029626213301	0.08508964581287624	0.07885611470181964	0.001004303171862127	0.107230768511957	0.001069407426462423	0.001007740209827372	0.002799049117551605	0.004119049461852388	0.001000581827506521	0.00100266358427943	0.01037873288276108	0.1088319936510333	0.111446744804247	0.1109894299643518	0.0234755351165659	0.04005854717623951	0.1112205353229854	0.0540024654374158	0.2535975319359691	0.001431798889721892	0.1159264896100022	0.03793468042107126	0.001049125894527343	0.001004469831445161	0.001056414442057875	0.1070252076066518	0.009096630150940296	0.02139411503849925	0.00100026009820801	0.1561169826782728	0.1443392451270707	0.001004424003296482	0.06136843932165759	0.001001352841035882	0.001000516308106175	0.001000981778410839	0.01099882806670468	-0.005287168682814829	-0.01446896597532236	0.009792085430252315	-0.03136747116147316	-0.03602465410330657	-0.01326018630736086	-0.01091114644690463	-4.464650385297645	-3.84484035339949	0.03500079555661175	0.04107490338343453	0.004042436035223911	-0.07218191182336352	0.0606956656730793	-0.7444728368124415	-0.01648075176145641	-0.6267458986063585	-0.4074082175433529	1.052297118846315	0.005969781921784461	0.06518709891859158	-0.03147577576021895	0.03806925991117237	0.01402616719074328	-0.8038390957991703	0.07567676626275691	0.02448718703367373	0.08135859207907727	0.005339682505908713	-0.05474127570713886	0.06247622320889707	-0.1565160944717579	-0.05337251966897812	3.237155495290371	-0.05101031194104499	-0.8457379665852682	-0.9248745607096774	-0.5416900975234794	-1.018073925033824	-1.237660075714914	-0.01733311228593757	0.08323527477304708	0.5943339812127932	-0.945878785038587	0.09869997975697377	0.201948891485208	0.02819010009429714	-0.9377252538701616	0.004597550437230778	0.02785296887409664	-0.1296290731413266	-0.08842888985038432	0.03022063223476201	0.06283856068872719	-0.1003071935259393	0.1177831779985375	-1.42388538645643	-0.9796899113427306	0.5393203608006794	-0.0641281125223587	-0.6900006859088319	0.1458243344751104	-5.597268752522188	0.2327504280381528	0.1662197986376595	-0.2286662014475178	0.03616149272606995	0.001487978875834737	0.1895617322783519	-0.05332130944737374	0.05515903808170287	0.4522796448265552	-0.1281704755300935	-1.759102909351848	0.424845910608397	0.1555210153666479	1.354542366878933	0.130187232055548	0.1807978067840823	0.07142985859497726	-1.507678721122531e-14	-9.17814599277516e-14	nan	nan	nan	nan	nan	nan
0.16	-0.01747712869757009	-0.06917050509029316	0.06153994666505007	0.4303891269119871	0.92912663097257	0.005713746395944546	0.03578217217203308	-0.111880081257525	-0.013453915042062	0.2339309485804769	0.09240779930160137	-0.1446878387688294	0.003305409054841721	0.09024442701609851	-0.08772787643750371	1.019208984343553	0.1538963932593689	-1.019208984343552	-0.1538963932593686	-0.3063003066102965	-0.06625471520757643	0.0192439660709924	-0.04204184823549284	-0.1142468589265676	-0.04588530772575451	-0.2124053299863829	0.0007041910807748613	0.539187311583096	0.7634225676739401	0.1483559296700682	-0.005089035100251016	0.4511515710832053	0.000756635455285695	-0.01005167631859984	-0.0962913056126317	0.121318045585665	1.462954156136789	0.2285771046179357	0.03513755489774574	3.656554241739313	0.2089279949462405	1.083496466974524	-2.419927916030124	0.3274253558735395	-0.236472248954606	0.05535470090421367	0.1928322733926254	-0.1938672050584821	4.010516107698081	-1.379005166391959	-4.01051610769808	1.379005166391959	1.337388908726296	-0.2365981118852341	-0.0820518924386377	-1.337534213261143	0.451925752884245	0.04741157148158861	2.785223277929142	0.5611519753071508	0.7291019755914029	-1.923757416293655	-0.762262317999473	-0.03034163434022987	-4.757530954204672	0.0321355646926587	0.001017370672242383	0.01161851482124034	0.001011283610898049	0.013514390682155	0.001208462373839246	0.003614590574904378	0.001382827769926287	0.007355948165757561	0.001021247550630825	0.04606687900785089	0.06584412673394074	0.06240850092884472	0.001021309775137378	0.03809382656630816	0.02193045082357512	0.02206228932084906	0.1738692760076489	0.1634727772961511	0.3613628015997939	0.349533090179625	0.001016084052687528	0.0179913768241769	0.001423464950603648	0.01710189022639799	0.001004440644670418	0.01194599244787313	0.001055086116948656	0.00373155216765392	0.001023071171484451	0.007937451933889773	0.006444895802337485	0.04987619331799265	0.001188374859617435	0.03112589550255847	0.001003553137605896	0.01767350418983288	0.001253466667522262	0.001625825545927997	0.001004174639189176	0.01847303099446984	0.0514348264795497	0.08205300015106098	0.001021775129966313	0.03789198883484962	0.004304015608120625	0.00758767256109438	0.001481058529991368	0.007167920795328894	0.2725623124694871	0.2815762139893664	0.001016457630590644	0.02390782398198614	0.05201823985963044	0.0430973708512098	0.05446536938197621	0.04940258430727303	0.04220659793389425	0.02793391604293519	0.1024685583336787	0.09915802344364659	0.1457108146685454	0.1218663379165778	0.001006444441508149	0.00580177035203111	0.003342669740682428	0.002555871888169406	0.1727536374254438	0.1104755891623717	0.1730669575267954	0.1664033911347006	0.08309468391867815	0.08705377529551805	0.07648793262808938	0.07644633953678269	0.001004100616945906	0.05063255006536537	0.1184812516667095	0.1360155376298338	0.00126182634771422	0.07813422921165521	0.001509747569405359	0.03522575234738134	0.00424905603365971	0.008874685811626348	0.005283663815475839	0.004135651227116593	0.001000554172406554	0.007023800518194704	0.001002487460278696	0.01201006449477771	0.008658690559322049	0.02336225788755918	0.1082836243371031	0.0911786841143216	0.1291003017266383	0.1212747229043301	0.1184260207712778	0.1521784096330637	0.02026880092927855	0.03270273447155645	0.0403182277063867	0.04514555540995747	0.1063764920818774	0.1322532669263791	0.04878091933730574	0.04633473536559164	0.2618410679264809	0.2048623330328886	0.001371301242230196	0.02319142543693436	0.1193204372849094	0.06954694745862695	0.03938428958300451	0.05556740310057295	0.001044455167089942	0.008725300024361787	0.001004394290004418	0.01925444540115143	0.00233987835366043	0.1354001664550366	0.1077334616827945	0.118009608708883	0.008518275814889158	0.001269731640948364	0.01861143354961301	0.01435715954571882	0.002292105276910054	0.01524213566651982	0.1779572357504076	0.1869812236610101	0.1451645933654669	0.1178947012113537	0.00100571479388379	0.04727371086305885	0.05132712964744707	0.08813816498838233	0.00100132951361421	0.02443169168264795	0.001000502452901674	0.03325801169503145	0.00100096907143208	0.01585198164869584	0.01100572207643291	-0.005230472268583435	-0.01443623882533595	0.009924417880786129	-0.0315777572640919	-0.03583701416984481	-0.01320070238814848	-0.01090090734846143	0.001002005651158168	0.001001195915268106	0.001000812041096375	0.001004219393801716	0.001021049721245764	0.04794219105156546	0.001002827208049839	0.006373607341805997	0.1642977829735303	0.3935062095626363	0.001006544821202703	0.001921020977870936	0.001001372996621444	0.001014322049926562	0.001014780371055777	0.001017443585348772	0.001361405028016404	0.001002754475218982	0.001005856134072775	0.001004324673485585	0.0495405687478062	0.001022216847588556	0.001237835777461824	0.001046023041013933	0.3418553223676461	0.001002301526784958	0.02959602768966767	0.03064435198922504	0.0250958115907488	0.08907010165848807	0.1228624957487618	0.00100416895907468	0.006207353870826143	0.179757363252985	0.1840930760094935	0.1070796549468158	0.08078217247385716	0.001005089265960572	0.1022951517072937	0.00105700036920557	0.001005357041000328	0.001010215968320577	0.001008762381601866	0.001000655264830985	0.001002569864636203	0.001020939327730566	0.1098742378503662	0.1013610125276995	0.1053538940178503	0.02860517693426005	0.04193446775119006	0.1111479063486262	0.04524622907646	0.2359794865659283	0.001465157785267373	0.1131315240854987	0.03688456153292618	0.00106388645552267	0.001004789154435365	0.001014919317947854	0.1027576299438719	0.01446416058013866	0.03094244121125189	0.001000241488099894	0.1318554267223474	0.1457452153349954	0.001004053132741563	0.06629573323978787	0.001001455678226246	0.001000564127378974	0.001001046862075132	0.008474471364831374	-0.0066786401648163	-0.01403866639269334	0.01042150448844731	-0.03121928958857368	-0.03527915735819141	-0.01357049638789531	-0.009528693417146652	-3.882632968136489	-4.276531771178386	0.03325077223461526	0.08924347538899303	-0.04813073519868603	-0.01205880959790946	0.1156792610735216	-0.844071910971477	-0.01084144401905276	-0.7356930928884322	-0.6528927399738972	0.3582855610096555	0.005616689918802602	0.104158543826621	0.04615740554975408	-0.08090134941131033	0.005434619492871721	-0.4785799527728154	0.1519631230170238	0.02312424277932931	-0.2529283210334135	-0.009206279010416053	-0.1778908187538149	0.06357754461160044	-0.1454958575885086	-0.0330304346810813	2.96275853213515	-0.1132280859842319	-1.063510696457026	-1.170047047695491	-0.6683524212981343	-0.7672725713295345	-1.000596038481865	0.0163460272174382	0.1295159198080757	0.6730770774296969	-1.09449710634895	0.438270724412855	0.1263402060962613	0.01201145201650008	-0.6853314130738581	0.1162334299345537	0.05071156515950969	-0.1006037005633343	-0.03485026035327631	0.03495234141598855	0.09286595942767305	-0.3624649730839793	0.1499002142627803	-1.359252937847834	-0.9194684155361849	0.4574535308282959	-0.02833205390043313	-0.8144505631618998	-0.3041115954493526	-3.909595504424905	0.2407884088306211	0.03118044807393439	-0.2035353188416781	0.04417014732786312	0.001552619479344875	0.1253223579179397	-0.1703573341226963	0.07162177238630221	0.5844229385868538	0.1791689070691407	-1.978886735363682	-0.07322495340479775	0.2986351556648892	0.8142470853071905	0.1173664296856717	0.1612587216988885	0.064418231751267	4.947751437518213e-14	-5.019567667183007e-14	nan	nan	nan	nan	nan	nan
0.17	-0.01811036551780254	-0.06940998109091172	0.06268653504787096	0.4449286553286073	0.9313292950556555	0.006067372225511248	0.07256258237394057	-0.1090175760692222	-0.004006151752942272	0.2100480173892825	0.09496935356459274	-0.1466421166560241	0.004259125751614757	0.09117081677378634	-0.08948658196651602	1.055667147613396	0.1395095750310037	-1.055667147613412	-0.1395095750310093	-0.2928710755522544	-0.06850356244615254	0.01838172411313544	-0.05575265515500502	-0.1098851383071575	-0.04546684328172353	-0.1825599697954316	0.006281893359453073	0.5470850929911832	0.7448359599641093	0.1381355707293894	-0.005263268927997952	0.4053636949979175	0.000986605549022225	-0.117691854465548	0.05230039139680669	0.1029741490001531	1.445055079520868	0.2113293002577734	0.03592032987256004	3.69914316426493	0.3664327428785654	0.806961614245308	-2.343368038033737	0.1794396078410422	-0.1495402380385432	0.1358815204059613	-0.01146026488584404	-0.1537854944320233	3.281293097447942	-1.473250091313891	-3.281293097447909	1.473250091313889	1.347215805200095	-0.2130855685631766	-0.08988536987117408	-1.406628375738583	0.4189845610858707	0.03611117792185569	3.1466288276119	0.5594327818804433	0.8496860590653985	-1.786978172128584	-1.207666465429374	-0.008266800453534263	-4.386301769053278	0.01908383998104534	0.001009909408394142	0.0120149604538458	0.001006393779525423	0.01415188983098611	0.001106714900689306	0.003588742511134474	0.001197289801921762	0.007080054586887922	0.00232286493701175	0.04805395650676075	0.05618889994469822	0.05448828183051049	0.001012329556815363	0.03827816857359108	0.01385649063498839	0.01611033315808849	0.1684169265975734	0.15678068136813	0.3716675137220253	0.3509392949300063	0.001011484295788924	0.01809991461589041	0.007287457783192283	0.02356135566426574	0.00100302274945196	0.01215431712131679	0.001035360837265082	0.003820665346178517	0.001018875644898429	0.008069886267890396	0.003806460004461954	0.0450529777892526	0.01809739480898455	0.04785504867677581	0.001003253667350422	0.01794177242399798	0.001132194016191848	0.001530038217176959	0.001004285012427385	0.01852268481560554	0.04470548539811429	0.0773101796256412	0.001273221314915372	0.03874195234661906	0.002782058665130867	0.006393676027167419	0.001263672309051822	0.006924574439637191	0.3003335609282823	0.3091138973458017	0.001009614712487663	0.02332620567628344	0.03836163425694197	0.03255111948909341	0.04009684312085708	0.03776447725495	0.03135218221782869	0.02124719763055157	0.09704796890540365	0.09244245878195272	0.1357597944143019	0.1122714847313842	0.0010069633728936	0.005733240612116467	0.007998689677252355	0.005284976627215257	0.1750561137033428	0.1173569650107228	0.1790185346676388	0.1564859414545393	0.09707571439300992	0.09209308074199257	0.07751633915502772	0.07632377415077973	0.001005037069871558	0.05074433779888664	0.1107181683870399	0.1298346678902839	0.001161705036473795	0.07938461034802882	0.0012626484660199	0.03587623440117332	0.002668775037029423	0.008165551293035393	0.003201474285026588	0.003687480755559001	0.001000624586057313	0.007361130608390063	0.001002460584039317	0.01284141516278634	0.004956886829807741	0.02000184043922851	0.1085548634467131	0.09248489953302767	0.1158818080931366	0.1089712366736539	0.1064058013147083	0.1388899936117118	0.02319413738228294	0.03484883211171403	0.04160903388975101	0.04515103022355833	0.107086308745084	0.1265836427500504	0.04704342132025074	0.04369121795492228	0.2524426015604397	0.1768362625731942	0.001356947533325444	0.02559001428735928	0.1158330947947253	0.06998188929761606	0.03769856626780458	0.05343697430696926	0.001051796381442127	0.009049023447164826	0.001004739088714232	0.01929102045114117	0.001691551529264023	0.1357008495345743	0.1041144975716088	0.1156508127532932	0.01244583021410355	0.002076487248333554	0.02605478577104161	0.02009221859820917	0.001660276874230695	0.01627231875807097	0.1560996532024575	0.166570849228553	0.1477809991895538	0.1156675894531706	0.001004949951497242	0.05043419067065183	0.05020602473871387	0.0876137555465111	0.001001434833913691	0.02547319661544182	0.001000551518422223	0.03469699524849985	0.001001036106767033	0.01640684516471028	0.009023899784722528	-0.006644094182597907	-0.01410495492127207	0.01067410153367112	-0.031020291190207	-0.03459290635755329	-0.01337542620906236	-0.009235948604746745	0.00100226164654541	0.001001397162569322	0.00100072384126854	0.001003790164525249	0.005931930076532247	0.04060499305253697	0.001003115871217753	0.003687821415591678	0.1554489426159571	0.392908547146974	0.001006826194838187	0.02325461913717334	0.001001694541466929	0.001015259691831594	0.001014279817171654	0.001015449556687071	0.06599253196285892	0.001003100685395044	0.001005926560392905	0.001004463469759657	0.02536209221802711	0.001968951872993224	0.001135745152842088	0.001029583948463795	0.3638592966370418	0.001002655322141276	0.01530091022955832	0.01582306592670724	0.0130501784015087	0.08983341822810863	0.1185183222257749	0.001010324578393366	0.01862973144527382	0.1779540989836099	0.1928086304867241	0.1238927078039567	0.07721442013788603	0.001006791956977773	0.0970736404522755	0.001057787801572914	0.001004902622416961	0.001006798378813085	0.001005626206380861	0.001000733904601276	0.001002316489864116	0.001013815956241808	0.1081283545227639	0.09213872403529814	0.07502217135080827	0.02462643699614615	0.04418013328074893	0.1054292944920325	0.04466345462591517	0.2341331802098754	0.001237761844223788	0.1087056838610304	0.03470224000465303	0.001055673035951453	0.001005359133363421	0.001013535740926444	0.09572508452796032	0.01854868428385557	0.03732993640718704	0.001000223308348449	0.1112624077759735	0.1571353114628052	0.001004239343303846	0.03370474604238127	0.001001619533758223	0.001000635112479512	0.001001155791791108	0.007481620228925088	-0.008030079310837573	-0.01382670184007114	0.01162586282273525	-0.03030362639762884	-0.03279979774475124	-0.01339409388690986	-0.00733679401111205	-3.179647392233889	-4.771916241206014	0.04390915570174392	0.05173030224211149	0.02189653407915856	-0.03335400218340211	0.276784872814215	-0.7472504104463514	0.04100527504413563	-0.4774802056268784	-0.686611314523709	-0.06311197195536476	0.0142537094556808	1.103722018505929	0.0129271808009726	0.05679304779311436	0.01765205688453476	-0.4628313373564131	2.92632794397869	0.02910689187437645	0.1169948138545311	0.01298029566456581	-0.8084960654116324	0.1025494622618869	-0.09376404924439394	-0.01764890958572214	2.534913976599956	-0.02582044086324255	-1.048905122983945	-1.160359933067127	-0.6717444320315679	-0.5811344263427476	-0.9134415985703631	-0.01884097957813999	0.404821483057115	0.6972640341316798	-0.8520381123768375	0.5671495701204611	-0.1316524001149466	0.008375059715687413	-0.5547224589904385	0.1331197577282437	0.07463356569028053	-0.04200308961064312	-0.04282448882401312	0.03353468762133037	0.08098968589505784	-0.2715348066912607	0.1101332154290954	-1.128194341221325	-1.722046776519125	0.00395600151461157	0.02085027014421251	-0.3718103692697102	-0.216376141188062	-1.830681696196668	0.2415131370492538	0.04497723450241542	-0.2236893666362579	0.02518723201261074	0.005098141599356028	-0.05062639377139667	-0.3004548322282845	0.08871175320992258	0.5668170128149235	0.07336960726019762	-2.085096923178499	-0.3031778982828711	0.3319870848964699	-0.8554663144110416	0.09208441249580505	0.1278006543934756	0.04777551076430403	3.510095184825815e-14	-1.771026658706719e-15	nan	nan	nan	nan	nan	nan
0.18	-0.0198528891215329	-0.06804641154400626	0.0634989200054787	0.4592922995493358	0.9333406887435266	0.006438807370283042	0.1097573427696557	-0.1044942323965918	0.002703425710552845	0.187329393503524	0.09588767368120343	-0.147581781720858	0.006032897103046333	0.08993710285735378	-0.09072181819992338	1.084838377316104	0.1249335591923967	-1.084838377316102	-0.1249335591923983	-0.2793808204599332	-0.07051471123351277	0.01745648125879774	-0.07021443985220728	-0.1058958439030741	-0.04516648695536741	-0.1502171520871062	0.01199373274741749	0.5561656678251912	0.7278147233022499	0.1256854604556524	-0.005329604494184152	0.3637003855781361	0.001242819973444851	-0.2319090330185921	0.2243178038949046	0.05447736054294986	1.427777316958453	0.1903230255437145	0.03869941793876491	3.739424280491113	0.5410956918262346	0.535859301828543	-2.18706645493546	-0.001221473368975396	-0.03354968449647392	0.2193656319329551	-0.2391884614721271	-0.0891733459403681	2.553129394271043	-1.416844688440521	-2.553129394271042	1.41684468844052	1.349593715582125	-0.189058421641938	-0.09465207173475525	-1.48772976879908	0.3774405098188797	0.02378994794661219	3.284714781403125	0.5879793971633434	0.9656606607755753	-1.610683206699435	-1.208212584608283	-0.008761982027439824	-3.932617621104262	0.03738443083094154	0.001006308587426872	0.01245411396421974	0.001004050721437489	0.01481847568446941	0.001055796122047545	0.003631229489585418	0.001104263517114389	0.006884186201912213	0.005415322022277834	0.05150354914610307	0.04744061007462642	0.04731792268510234	0.00100798591917451	0.03877984065922461	0.008310058069241313	0.01205704388928724	0.1616054550227342	0.1497188536277927	0.37836809618919	0.3485495035201198	0.001009326267071502	0.01823970783426407	0.02061483078100995	0.03749608009184248	0.001002475011210177	0.01255292909697658	0.001025970972871113	0.004028794382241084	0.001016528459243813	0.008222489263453304	0.002468857587399574	0.04108420288246148	0.0567152070603539	0.08430166302553618	0.001003277202520126	0.01822719178404876	0.001071585056646348	0.001630200998425543	0.001004409587071407	0.01860950190549052	0.02969597927370356	0.06512662326118403	0.001871924083876297	0.03986566417049176	0.001964285960454386	0.005703179575256217	0.001146684323250927	0.006774741140980985	0.3255563823857928	0.3320772102703071	0.001006371853545923	0.02293691785188191	0.02407155942910339	0.02205595745116619	0.0251499922677069	0.02613967424003403	0.01971400557015767	0.01444396398526613	0.09422465115253263	0.08742945361007973	0.1279597983423138	0.1036961659448796	0.001010302045977539	0.005649170672659321	0.01640884741503148	0.01042263065047833	0.1757729663542368	0.1243021886828731	0.1859845366543593	0.1501017232332291	0.1119683146397483	0.09834795080266073	0.07652741766619349	0.07419730919823007	0.001006356838567138	0.05076063056082955	0.1039387662524685	0.124843489966934	0.001112032433863608	0.08078216357415967	0.001138775127929681	0.03662339806344086	0.001870845965845255	0.008019026290175837	0.002148100694565612	0.003518348353275563	0.001000699114949702	0.007714914490798364	0.001002320400494743	0.01378156844717672	0.00306790110934346	0.0186932359512042	0.1079809833787208	0.09335715534197192	0.1040968272496991	0.098175835421171	0.08633629920316556	0.1180608343470205	0.02279089095861856	0.03342565458934734	0.04333964309792727	0.04539102588348982	0.1050936671412561	0.1237703375976857	0.0458330068667055	0.04217152745177642	0.2456609256440855	0.1655474369352127	0.001236076274064804	0.02807336369385628	0.1119386537335593	0.0702298784442501	0.03577515871741112	0.05107083723263998	0.001051356974429185	0.009321298562315554	0.001005196534430875	0.01934312325287823	0.001365762578696223	0.1346788255440201	0.09903176348269606	0.1120194525598732	0.0164210355735398	0.003023614787558645	0.03289944237213407	0.0257780626201029	0.001343478666171219	0.01763956573210625	0.1341578011132882	0.1456411097564235	0.1538618342726417	0.1132115332445625	0.001004660878445385	0.05388397814193441	0.03443245208244579	0.07230209188617429	0.001001569436941961	0.02629637704517125	0.001000611549371545	0.0358392780909133	0.00100112410007771	0.01683191265031556	0.007701391596881567	-0.008016260917950199	-0.01385321725150264	0.01172690164082483	-0.03022402703828217	-0.03252529734449592	-0.01331606581537667	-0.007219696086152048	0.001002517641941586	0.00100159840988513	0.001000635641450049	0.001003360935249517	0.01084281043180851	0.03326779505350968	0.001003404534388678	0.00100203548937239	0.1466001022583827	0.3923108847313114	0.001007107568475521	0.04458821729648117	0.001002016086319091	0.001016197333724052	0.001013779263286673	0.001013455528026248	0.1306236588977213	0.001003446895572651	0.001005996986722842	0.001004602266081771	0.001183615688244638	0.002915686898395946	0.001033654528218159	0.001013144855917541	0.3858632709064376	0.00100300911750352	0.001005792769445515	0.00100177986418073	0.001004545212265088	0.09059673479773016	0.114174148702789	0.001016480197723909	0.03105210901972127	0.1761508347142346	0.201524184963954	0.1407057606610967	0.07364666780191594	0.001008494647999734	0.09185212919725728	0.00105857523394349	0.001004448203839289	0.001003380789308167	0.001002490031162219	0.001000812544370022	0.001002063115089202	0.001006692584755605	0.1063824711951613	0.08291643554289535	0.04469044868376768	0.02064769705802393	0.04642579881030876	0.09971068263544086	0.04408068017537141	0.2322868738538196	0.001010365903177946	0.1042798436365621	0.03251991847637904	0.001047459616386977	0.001005929112294761	0.001012152163903257	0.08869253911204671	0.02263320798757173	0.04371743160312098	0.001000205128571322	0.09066938882959975	0.1685254075906134	0.00100442555386677	0.001113758844955682	0.001001783389290518	0.001000706097580035	0.001001264721507106	0.006488769093018768	-0.009381518456858803	-0.01361473728744893	0.01283022115702323	-0.02938796320668405	-0.03032043813131099	-0.01321769138592439	-0.005144894605077406	-2.371503279303858	-5.196827272241874	0.04179234785289222	0.09506081633769689	-0.03446372671383139	0.003946229177250729	0.4081822891433553	-0.69409992036405	0.05262457171643396	-0.3559597140729351	-0.726839102439763	-0.4009136710366281	0.01186777528514692	1.599210341782884	0.08421486597846178	-0.05709817738485045	0.009468351836826566	-0.3076918284623005	4.09545535795541	0.02655446798900352	-0.2137382986351765	-0.001773630341563271	-1.666037986563841	0.1183272070331366	-0.04479584118149741	-0.01432782328119441	2.047884445750077	-0.07476198959378802	-1.053292831619292	-1.167386240204884	-0.6916554678748855	-0.4267606733698941	-0.7966891587461413	0.01323798728681609	0.6112257766547605	0.6858466421961653	-0.3878508145815694	0.6813836472500904	-0.2744397072010685	-0.007087542236595051	-0.4473930498333771	0.1456678479066044	0.0700478868945634	0.01191820257206413	0.02095735349927781	0.03824309988014104	0.1146264827118602	0.047897618944697	0.06310829231757446	-1.057635942213893	-2.427617064197914	-0.2564015015431346	0.01857211538327176	-0.2431867583676843	-0.07934621394489692	-0.5621465400898563	0.2577405200505156	-0.006210090396886804	-0.2506769749945769	0.03388048600943035	0.00465816964275314	-0.1392190561427123	-0.4248701816653957	0.09969615875497102	0.5745799324678995	0.2465816835646819	-2.082759743297155	-0.1190138434948567	0.3564966884104293	-2.143203758321666	0.07370152908857117	0.1019185794919141	0.03845902567772753	-1.754512055179619e-14	4.996943753972677e-14	nan	nan	nan	nan	nan	nan
0.19	-0.02262426746652992	-0.06495566318492606	0.0637960642435083	0.4734849684757967	0.9351332223585322	0.006835459215413309	0.1472073182625161	-0.09823189455225538	0.006842990844659014	0.1664301609517722	0.09492745237096906	-0.147336401475547	0.008504980493195159	0.08645519022833374	-0.091297342180938	1.106776852403158	0.1116633517896835	-1.106776852403166	-0.1116633517896944	-0.2658732745920599	-0.07231005796462237	0.01649745444927366	-0.08548114400966655	-0.1023338442027839	-0.04498008874177729	-0.1175139908727001	0.01820781297887088	0.5664065930196078	0.7126645175714934	0.1145021999788103	-0.005439647000740605	0.326105062420112	0.001594438265845734	-0.317278929122978	0.3891079587518944	0.005577874284530901	1.410976119189499	0.1680856185976285	0.04033676652186319	3.743496609958432	0.7056566671381981	0.2960817403075653	-1.992419452097713	-0.1870766450491356	0.08173749000925225	0.270137769824204	-0.4501040878344377	-0.02655035574111906	1.836703867509228	-1.226917832153438	-1.83670386750918	1.226917832153433	1.352163802824291	-0.1717485066234546	-0.09707943688818828	-1.560237979992563	0.3368117200729613	0.01506097862262617	3.238933757007088	0.6523415229145936	1.080969856636332	-1.429259835448458	-1.014421392005751	-0.01674057469538972	-3.580008183347327	0.03715924948717135	0.001004541593612026	0.01292778692663482	0.001002936430128182	0.01553105967687263	0.001028754902467219	0.003703464984355262	0.001055124526255097	0.006748388493928014	0.02212847113395348	0.06548382172324409	0.04061393936059113	0.04173662226061881	0.001005945463882005	0.03955430524207231	0.00476782549684219	0.009432360707035422	0.1522815127653099	0.1415294308295249	0.3821713401632732	0.3440841412813893	0.00100851709831668	0.01839639108096578	0.03920782888549253	0.05627418224654119	0.001002412430877425	0.01310624488180977	0.001021086806307505	0.004264320316763231	0.001015243936843173	0.008388439461362958	0.001756526598461641	0.03784483782285775	0.1149567423258515	0.1345988666783891	0.001003992774456164	0.01851996022159054	0.001039549286993787	0.001777111235660327	0.0010046959417809	0.01871933026429455	0.01627778325863493	0.05147318024285105	0.008222613694289354	0.04622075583769725	0.002730077076520664	0.00609152165211208	0.001084810615336281	0.006670525936079642	0.3481293161469719	0.3503588071865372	0.001004763543270919	0.0226994405586135	0.01314671770702135	0.01384828729902141	0.01373062950362379	0.01697330903911132	0.0107964269451187	0.009198825395727384	0.09286518709178428	0.08366033478523012	0.121693146599107	0.09637248336862758	0.001667111347102329	0.00604221926559971	0.02421599447586245	0.01600889576788973	0.1744560131830037	0.1306813180482266	0.1932920989630242	0.1485967644214597	0.1259446531644292	0.1056824685481277	0.0736282144962194	0.07058162685044592	0.001008051989747272	0.05064731010165806	0.09789840520436466	0.1205802328163919	0.001087265740211173	0.08206654690493793	0.001073138891075188	0.03731886250547799	0.001446126772761597	0.008199132916977806	0.001587527517037134	0.003581310836183869	0.00100077505327734	0.008079296158675678	0.001002196816509459	0.0148386860947086	0.002061069566010927	0.01848643888785918	0.1060167306741428	0.09349164237245204	0.0940581523159076	0.08874107749143587	0.06325219317483398	0.09443639598651192	0.01928937138569939	0.0292910649652353	0.04486632537353546	0.04543655937468834	0.1026313368212664	0.1220446353384414	0.04439147577265374	0.04150718579125089	0.2427852875905323	0.1638977538403671	0.001124698346690637	0.03085652866737929	0.1076292397270745	0.07001942953148474	0.03324015596254376	0.04818916953307901	0.001045349190846949	0.009574119505110593	0.001005781548578673	0.01939933959820598	0.001192696896600249	0.1324634206612527	0.09267600183094662	0.1072214790913435	0.02052700775843984	0.004191487379387169	0.03846871840274068	0.03093388835388458	0.001175348984109214	0.01940752256833829	0.1136979189829813	0.1253541054859363	0.1603238298015319	0.1128533923660637	0.001004673355634558	0.05726495145808473	0.01887077969588992	0.05659661613192367	0.001001743336856528	0.02689061178191519	0.0010006864114471	0.0366761897131689	0.001001240232118952	0.01712558936678017	0.00691747127092433	-0.009384256595475308	-0.01356723837336165	0.01276367303133622	-0.02838949264130526	-0.0295601505823939	-0.0131174041585901	-0.006209952769641043	0.001002859284437227	0.001001927749558609	0.001000587172211102	0.00100448772947441	0.06552125200942584	0.03166506285964674	0.001004175176828178	0.001001377685168371	0.1296620790742013	0.3883461620696552	0.001008155060246085	0.07424848618680238	0.001002627537059778	0.001015839845670098	0.00101401532600716	0.001010748993375629	0.247905732820031	0.001005829349483221	0.001006378301451854	0.001005325291317854	0.001092801964389316	0.02512296955473782	0.005643878296926053	0.00102652296928901	0.4010311683356588	0.001003158061442215	0.001003499724560089	0.001001093096680954	0.001002768398786718	0.09134448738482413	0.1109163018300552	0.003481209542975524	0.03445925394924332	0.1689285906226126	0.2090007789433187	0.1511024372383384	0.06653441456102702	0.001010934100195876	0.08736005415042644	0.001063940056233416	0.001005107194300695	0.001002663454968655	0.001001896407550479	0.001000889221737859	0.001002072515090166	0.001006994778233868	0.1004919019230816	0.07758652535845689	0.02284962133958271	0.01090055150641427	0.04693255359053668	0.09868833839727066	0.04143401852557083	0.2422004603318584	0.001007307844560434	0.09903891774475578	0.02837521112076687	0.001032019590498891	0.001006780595742454	0.001012603460450164	0.0797355507553007	0.02714301450200444	0.04605395111236954	0.001000202627640647	0.07719132303939867	0.172228720462049	0.00100490697799742	0.001061940255203302	0.001002043536356541	0.001000813576657064	0.001001442618976099	0.006476512687291563	-0.01075444278389356	-0.01324326036395081	0.01374720592129801	-0.02575618179202532	-0.02598677378115831	-0.0128385127199361	-0.006052255984781008	-1.674265302540093	-5.499760597984515	0.05078464057565454	0.05976848762641586	0.02855782882065947	-0.02227098177684091	2.217981030713802	-0.4403141025600426	0.09511356353091215	-0.1849555792396463	-0.9154498838680285	-0.478958807366268	0.01782589619794608	2.119049038872414	0.042919587359648	0.06507689938839768	0.02038206143923689	-0.3202644017134391	5.877409407796607	0.03066158411373668	0.1308251820271326	0.01765237612680506	-1.049796587729785	1.064398379087097	0.114824542055784	-0.007701102719234382	1.623808066615671	0.00598777703419307	-0.6058048537834307	-0.6820269581474949	-0.3770040042793684	-0.3260677030358127	-0.6671976897134572	0.06883457894345185	0.5134123538128821	0.5807736321342746	0.0660878507140472	0.7734772434244945	-0.4381369946919494	-0.01678493842988433	-0.4039052577711063	0.1141514850338113	0.06765594258083237	0.02636359078774153	0.0007651954985874201	0.03563949607355826	0.1036517611938979	-0.03897751120480986	-0.03730471062295349	-0.8411828992441281	-2.30029040310886	-0.5524409760187056	-0.01004481000727622	-0.1032885938425642	-0.06101774132777851	0.1901454064527063	0.2982942806085963	-0.03668361097714215	-0.3226477267028127	0.0206258633682539	0.00604436031307498	-0.2902477131971922	-0.5359747436364346	0.1340079187539072	0.4626160142616606	0.143886270782029	-1.960622136065794	0.03353486867376248	0.3216092501552734	-1.090172434777461	0.04624435959381558	0.06671841193185755	0.02137954612397152	-5.024877905086145e-14	7.226622499568019e-14	nan	nan	nan	nan	nan	nan
0.2	-0.02609671356675268	-0.06035873055219706	0.06362300523559496	0.4875162149504998	0.9367004395394087	0.007239659009159788	0.1844857908062551	-0.09049540325182152	0.008705620822721532	0.1474882165281384	0.09222106365323834	-0.1459647967918199	0.01133738697506706	0.08107682063021229	-0.09126520342432645	1.121615219553717	0.1006007817482645	-1.121615219553716	-0.1006007817482652	-0.2523325775068104	-0.07398443300686193	0.01551636958666824	-0.1013117377980516	-0.09912256370492413	-0.0448338417058855	-0.08577815103636437	0.02499066068141731	0.5777539745284895	0.6990314886733513	0.1056773949906542	-0.005734297096308166	0.2922289984542616	0.002070405399948628	-0.3721225840650489	0.5255546586248305	-0.03956328864615958	1.395492826606878	0.145259738734476	0.04020900766200834	3.705123690658851	0.8359263830593937	0.08047227059291444	-1.795608829304122	-0.3504549548360156	0.1916952031734679	0.2914302503760546	-0.6184798553316266	0.03235920158267216	1.1331078069721	-0.9753172161821874	-1.133107806972099	0.975317216182187	1.356223959057357	-0.1648640838678317	-0.09906368235099439	-1.600507694984165	0.3072966693327963	0.01575971240693595	3.09125050578883	0.701732891377797	1.186951923668635	-1.307247840176666	-0.7365214868688014	-0.0456834998298468	-3.188765782670139	0.06225419917147874	0.00100382944385586	0.0134266546952617	0.001002544318095978	0.01626009554684868	0.001015215053155269	0.003795326129466343	0.001031124786526408	0.006615462346360413	0.0559788186191431	0.09246534584894786	0.03615093838113011	0.03814856187351835	0.001005311257741549	0.04053901630404043	0.002964832343432413	0.008038359167494263	0.1398082091511102	0.1313217674173696	0.3834570437631273	0.3392343267597068	0.001008636725094972	0.01856336620139449	0.06226274297646207	0.07912983986366198	0.001002687038489477	0.0137407467714367	0.001018467015558909	0.004547803077035065	0.001014720081053532	0.00856333796646068	0.001397865739590884	0.03507725048233327	0.1921926948295663	0.200118331885152	0.001005542209978504	0.01881367075846247	0.001023727480246374	0.002000801361790476	0.001005200724059018	0.01884081085769468	0.009067015148705601	0.04442777209393422	0.0221951896893998	0.05938777680585131	0.005405292893967585	0.007846876126117249	0.001060569799281291	0.00659700138612317	0.3679324181208254	0.3648608341849932	0.001004034297908097	0.02263109831565728	0.007380404164160694	0.009588587275846661	0.007689950158403408	0.01217633191362118	0.006134871820563586	0.006511248814648759	0.09240585010685771	0.08092800732058995	0.1166166919610183	0.09036920548638629	0.00322459922240787	0.007095119203960157	0.02982072775808229	0.02083857986649564	0.1708565680099166	0.1357335493508028	0.2006057030134188	0.15100805621722	0.1382157920041631	0.113576642502769	0.06884954756976651	0.06564576465775439	0.001010119475057459	0.0504007640160609	0.09246682636935645	0.116792447261587	0.001077569024210466	0.08312404661059897	0.001040655702291674	0.03794873573676957	0.001233047610833985	0.008591507465802225	0.001306270608437035	0.003716253311511368	0.001000851361387705	0.008447829660040245	0.001002139758612603	0.01599169795915675	0.001555425010056316	0.0189192761350335	0.1023916973416798	0.09258918464154654	0.08590096531506952	0.08111483232604458	0.03985758576418683	0.07199463038078419	0.01272267808473654	0.02273834401575883	0.04591853482279552	0.04517854182623631	0.1007694822996925	0.1216778677135987	0.04238804256289391	0.04080126016187433	0.2444881537928421	0.168509054770912	0.001067475250466721	0.0340272854250416	0.1029013946715319	0.06948012784829205	0.02993221404184523	0.04467805946284169	0.001034623146920285	0.009812659048096086	0.00100649986340687	0.01945319567501378	0.001106354264977416	0.1291461554241373	0.0851379070417066	0.1012749530554858	0.02479601903614734	0.005706364345590817	0.04248200800823077	0.03515099890483855	0.001091252457464352	0.02125482288973427	0.09560609994043541	0.1067090465297912	0.1656600876093182	0.1136052146355884	0.001004920426060623	0.06035438865182169	0.01045185981844995	0.04865302234646118	0.001001960382586957	0.02724324306387973	0.001000777590400975	0.03719873966904284	0.00100138726275351	0.01728156814305237	0.006647993558453797	-0.01075553803934017	-0.01322426079831589	0.01372058667102322	-0.0253567935658738	-0.02568265876159151	-0.01279839782900239	-0.006478279250606506	0.001003200926934959	0.001002257089234387	0.001000538702992782	0.001005614523704781	0.1201996935870455	0.03006233066578506	0.001004945819270483	0.00100071988096323	0.1127240558900195	0.3843814394079995	0.001009202552020495	0.1039087550771269	0.001003238987798626	0.001015482357602583	0.001014251388728364	0.001008042458725682	0.3651878067423444	0.001008211803405476	0.001006759616184438	0.001006048316579605	0.001001988240548914	0.04733025221108237	0.01025410206561826	0.00103990108266461	0.41619906576488	0.00100330700538146	0.001001206679682954	0.001000406329189199	0.001000991585313361	0.09209223997191833	0.1076584549573219	0.005945938888220346	0.03786639887876404	0.1617063465309894	0.2164773729226838	0.1614991138155804	0.05942216132013887	0.001013373552397446	0.0828679791035956	0.001069304878525126	0.00100576618477017	0.00100194612062493	0.00100130278393293	0.001000965899104076	0.001002081915087778	0.001007296971707371	0.09460133265100117	0.07225661517401831	0.001008793995394889	0.001153405954792523	0.0474393083707649	0.09766599415909959	0.03878735687576918	0.2521140468098974	0.001004249785947577	0.09379799185294936	0.0242305037651532	0.001016579564612335	0.001007632079193225	0.001013054756997582	0.07077856239855217	0.03165282101643654	0.04839047062161697	0.001000200126692617	0.06371325724919738	0.1759320333334861	0.001005388402128046	0.001010121665449865	0.001002303683422872	0.001000921055733006	0.001001620516444742	0.006464256281564398	-0.01212736711092827	-0.01287178344045267	0.01466419068557275	-0.02212440037736659	-0.02165310943100559	-0.01245933405394779	-0.006959617364484555	-1.309021338094561	-5.668863412529225	0.04683130915779279	0.0983511918714573	-0.03053859660458593	0.004520541266932199	3.008432598850457	-0.2954519128694872	0.09467386760507625	-0.1098233855072875	-1.130487225216038	-0.477804127619315	0.01392615006392413	2.414721434273283	0.1004520869230522	-0.04750681173044963	0.01125801330820688	-0.2133362847238761	7.139907668739597	0.0267428878833331	-0.1983823204633539	0.0005568114965196396	-0.3444310126970377	1.480713067224475	0.2286066382133138	-0.008189692299962872	1.291970462195897	-0.04093497941018637	-0.2636988058446054	-0.2935086251279436	-0.1801430661934853	-0.2194024013348029	-0.5326082199492563	0.1452082563279959	0.4599095728990832	0.4204670296485571	0.39539930692397	0.7933148890851287	-0.538475676172965	-0.03373266747085431	-0.3522987306854007	0.100291122891986	0.0569296447809279	0.05437178696445201	0.03535335197723406	0.03907346659857036	0.1338053261066859	0.175824481025313	-0.1442806599515304	-0.6959333893475632	-2.191082513234411	-0.7400277664511868	-0.04213809253018497	0.02860016851239596	-0.0876630077151046	0.6900502649883141	0.335258876870516	-0.0719806444819994	-0.3765654491351912	0.03102420625052828	0.004186115747322301	-0.3595911270350926	-0.6545806951029542	0.1690970336381028	0.3868368959058756	0.2624503805948195	-1.754370680427835	0.1029787861083683	0.2981894639341966	-0.5908273644796874	0.02538083814943127	0.03904624621974265	0.0109194376478685	-7.137297141386844e-14	7.746668402051605e-14	nan	nan	nan	nan	nan	nan
0.21	-0.02999114482797603	-0.05459299661292353	0.06301422485163345	0.5014024658060118	0.938036560535082	0.00763338400954428	0.2211797558425844	-0.08168924640963218	0.008499387933619771	0.1304249490167222	0.08806841862195924	-0.1435226281125198	0.01427875646534921	0.07429008885542507	-0.09065629268280719	1.129481836093073	0.09212637574203335	-1.129481836093081	-0.09212637574203665	-0.238749618120764	-0.07565123280547267	0.01451028016812518	-0.1173661024488697	-0.0961288897609896	-0.04463024228284824	-0.05578503906946953	0.0323931645729592	0.5900906380610029	0.6862565956327361	0.09972562124912655	-0.006287088581693729	0.2619052274133868	0.002703211376674514	-0.4040377916420517	0.6225511877419532	-0.0874134343837361	1.382072333401468	0.1218914137025866	0.03867699395569595	3.6263873817814	0.9183040565252004	-0.1232165957665166	-1.618783393501654	-0.4745420621840802	0.3018965312710523	0.2944807090227566	-0.7313183293621696	0.0951269700987728	0.440315775201392	-0.7169315662080458	-0.4403157752013503	0.7169315662080398	1.359903407766221	-0.170284607749078	-0.1029934297033643	-1.60950813704794	0.2930378686177342	0.02640554049871059	2.901273168830675	0.781571558800816	1.277377580888812	-1.244192233728722	-0.4629454851083369	-0.06559940428534042	-2.873228765658454	0.06771462281868382	0.001003654210464771	0.01393904927338416	0.001002630579185843	0.01701768646170024	0.001008023127002956	0.003883259158045226	0.001021369527882143	0.006507445539614998	0.09657292787364846	0.1241706144937266	0.03395333987499106	0.03642451253259824	0.001005251372409226	0.04165239048754029	0.002005156596449696	0.007244996602675975	0.1240767934678442	0.1188634814343243	0.3831537271840409	0.3351568636694287	0.001010435188578204	0.01873402544754423	0.08816794345494565	0.1044283842010774	0.001006745578812195	0.01445404168966996	0.00101692851467018	0.004822260545224645	0.001014900812268676	0.008739519746571656	0.001206576082217402	0.03282079838717336	0.2760556899930558	0.2735477198778836	0.002721765569172938	0.02084868843047769	0.001015386119804431	0.00220403037479074	0.00100578965942662	0.01896522996182284	0.005162322709933887	0.04139292348685035	0.03957698793984631	0.0753752393808024	0.01082946535948305	0.01134604890898509	0.001053961921407513	0.006535558938476529	0.3858173654387383	0.3767090874205257	0.001003671232817257	0.02269111397229873	0.004284157546827927	0.007376646858480517	0.004444625982150775	0.009678652922266672	0.003638410239223067	0.005099982022175342	0.09322606232684862	0.07958533728442901	0.113434135439291	0.08606472507978602	0.006429316987930828	0.009354194341477393	0.03310124332105188	0.02474470467102469	0.1650084297778719	0.1389496313724011	0.2078039858781191	0.1561187025641065	0.1491350752795651	0.1216176391935656	0.06370367029559466	0.06066958583805471	0.001011678933793432	0.05004467958165883	0.08751948805148733	0.113357384960804	0.001074062196751601	0.08393581065668108	0.001023963492980162	0.03848148995229328	0.001119758350944482	0.009153392500010109	0.001156830258786391	0.003971242753259477	0.001000915505268548	0.008815469063301889	0.001002133830503446	0.01723426701879203	0.001288264358952163	0.01973367298181161	0.09754613528795895	0.0908396404523699	0.0797148265473949	0.07516819249282992	0.02186450946788145	0.05481374479960129	0.007136325254404574	0.01723266635836196	0.0468574454517452	0.04495024697815037	0.09942637786728577	0.1222565855781699	0.04062820010913375	0.04001882090364665	0.2480413997246193	0.1762443167307469	0.001036312441064304	0.03754243384832961	0.09778193166194951	0.06864754373315204	0.02621248265842637	0.04087734376508257	0.001024445713415063	0.01004037032417192	0.001007027152149687	0.01950201243940641	0.001061464073923609	0.1249158862615936	0.07674854361136442	0.09438906015139602	0.02894374513403228	0.007644499390113494	0.04481217151520901	0.0382886868001377	0.001046640313816832	0.02330396559557527	0.08025445389636482	0.0903822291732099	0.1704760050741884	0.1149083361601727	0.001005263456697221	0.06306229093244776	0.005889353386754437	0.04451107249750863	0.001002241610511973	0.0273510689211281	0.001000893365578596	0.03740727506925531	0.001001580795714634	0.01729968506956902	0.005738811774635881	-0.01198906501627101	-0.01284067484820756	0.01425653397718773	-0.02195327450860904	-0.02135339135214422	-0.01165265870059815	-0.005427809690937523	0.001003701062467453	0.001003112294799251	0.001000538149681868	0.001015956165007323	0.1753337866382096	0.03251032528725471	0.001005394835246486	0.001000550624211372	0.08977197031128681	0.3808280383025816	0.001014933275195712	0.137740368023742	0.001017509646749318	0.001015196333158621	0.001015797500139865	0.001006619317089512	0.4772903531392972	0.007480637214576312	0.001006658638701153	0.001006702214233669	0.001001483226604367	0.07008837822434355	0.02203036664511051	0.001053161202675275	0.4300453430688231	0.001003281890565026	0.001000912740786875	0.001000303673205833	0.001000747214860143	0.09630694960253873	0.1098523432443112	0.0130890850928765	0.03604056186744053	0.150225629028489	0.2233401561393486	0.1696935892227729	0.05512764674603	0.00101324111045215	0.07897264665442955	0.001071346479754549	0.00100728754379213	0.001001640289628913	0.0010010601133007	0.001000996097996919	0.001002166365814583	0.001011878160244863	0.08747452580944962	0.07072121169090712	0.001005512431297491	0.001093170337468756	0.04846671480736231	0.0974529475657205	0.0383110127910099	0.2566604048464587	0.001003559431765806	0.08788414374477251	0.02002937804142674	0.001011546629084109	0.001007528336792374	0.001016153209018525	0.06108681910871198	0.03537367589129595	0.04692692463582039	0.001000202550955866	0.05568707785078586	0.1802313777473003	0.001005816747499003	0.001006915465058811	0.00100272937128367	0.00100109235891091	0.001001918994172119	0.00424927438527514	-0.01311195031747596	-0.01243220202430314	0.01446635591664426	-0.01841285475633827	-0.01678434947960778	-0.009861579289514193	-0.003151893992430819	-1.125117439683794	-5.703279367501903	0.05353503196763627	0.06432031353352227	0.02854739732146752	-0.01870997646088083	3.308279520890161	-0.06479595343454871	0.1212021292045246	-0.05523027386196836	-1.364034034009158	-0.3459911114190056	0.01862312572444384	2.635370085741203	0.05824163591435646	0.06637275279263981	0.02082932342775431	-0.2207937237307375	7.504310822951911	0.3516848576856016	0.1316683446872775	0.01831709446192748	-0.2425694294400771	1.695204250178947	0.4592646919264253	-0.004987708585641122	1.090213293568148	0.03432573536605622	-0.1725714541316334	-0.1974554563792341	-0.1037614513456609	-0.05258634826662595	-0.3286045451015964	0.3015903810133189	0.3216022892950305	0.2170177573937767	0.6123392776726134	0.8135447867291505	-0.4631528777137736	-0.03799819093163075	-0.3328140386167217	0.06598124879669499	0.04950825000978847	0.06016520129014571	0.02131432021825899	0.03537814315416278	0.1211944317736899	0.03997164019509745	-0.2092712720038462	-0.498473071795788	-1.291860133018383	-0.3937941171182296	-0.007908073531229751	0.07778931854958741	-0.06697785954432443	0.8370639228360942	0.3662234480954749	-0.09358790297297521	-0.3853056356773565	0.01749427278381682	0.005066990767271599	-0.4749799795478943	-0.7247011922754396	0.2197281065730984	0.2440389731344887	0.1752411744717051	-1.504685224100723	0.1612271526454843	0.2470118078895922	-0.2755331818332784	-0.002890095729818862	0.003697347254391591	-0.006363318698482718	-6.926104592477809e-14	7.756956549396298e-14	nan	nan	nan	nan	nan	nan
0.22	-0.03412295186875191	-0.04800852562697536	0.06177032362316814	0.5151639613969072	0.9391368068807175	0.008016018918837796	0.2568678997452457	-0.07226934069834559	0.006211333960004777	0.1150777742478807	0.08284086219467193	-0.1398237061948707	0.01717974238340355	0.06660141744787203	-0.08924858355481412	1.130423540543827	0.08631479880119211	-1.130423540543828	-0.08631479880119076	-0.2251437995591984	-0.07742589979975061	0.01343971642568244	-0.1334847585763776	-0.09322981134928242	-0.0442768235299422	-0.02787466203493385	0.04067816529483702	0.6032414621073614	0.6742184146831326	0.09623624081507474	-0.007060777322742706	0.2348196163380311	0.003492850389219845	-0.4195977399759684	0.6893020679574351	-0.1665874575477945	1.370541773683566	0.09808480879057882	0.03799098944381361	3.503959463916975	0.958676156890171	-0.3358919463388433	-1.452390280780554	-0.5654372340083672	0.4430458508290025	0.2833535360344418	-0.7988677819199925	0.192118878874483	-0.2518746107479081	-0.4427514031044777	0.2518746107479083	0.4427514031044774	1.360795794161174	-0.1864375230011859	-0.1119585471309083	-1.613365990322074	0.2883775628873468	0.04572357838068507	2.674703519316502	0.8782322574440832	1.349784026437703	-1.159905421974427	-0.2440428253723228	-0.08986295096031716	-2.541133789566665	0.09362080633511996	0.001003816833662446	0.01445510384523444	0.001003101509443897	0.01776956826640351	0.001004428590145964	0.003974717976325486	0.00102166727917739	0.0063895413401794	0.14086788054288	0.1581441040824025	0.03393447240731541	0.0365438828425685	0.001005446066111808	0.04282708209089594	0.001523089065192888	0.006806130762445049	0.1049948714920075	0.103983805484905	0.3818005022177174	0.3321484521117042	0.001014200739166039	0.01890417724726567	0.1164425589015995	0.1316448946291232	0.001015912633865127	0.01522627427327948	0.001016016558551417	0.005154747086242347	0.001015764573142548	0.008916944049596543	0.001110172143871459	0.03100458421860525	0.363751202687311	0.3493713662070925	0.006791954676221033	0.02527585213555957	0.001011166817349156	0.002486972691867038	0.001006411071371681	0.01908695439871562	0.003171306350370979	0.03997576909061488	0.05890638711728613	0.09286035785769016	0.01928596131128008	0.0167929054359359	0.001057291975325246	0.006479468987118603	0.4022168269860137	0.3869157622294868	0.001003477228505165	0.02294536551667339	0.002711868534823626	0.006259514663093821	0.002795492501137721	0.00839865712124846	0.002374553387213661	0.004402996606840411	0.09549513361565323	0.07980718550782459	0.112476013185897	0.08379078090969916	0.01155205047185522	0.01302659902076539	0.03395879188638129	0.0272763636782336	0.1569125635653094	0.1399592721532091	0.2148248189114276	0.1629670280750502	0.1588345023663204	0.1298207449904468	0.0588984020546904	0.05625485130462986	0.001012392020037417	0.04963052076733808	0.08299169024762762	0.1101741603063386	0.001073330540483032	0.08452206283597839	0.001016381867879285	0.03893664177092224	0.001062956218511773	0.009838011119803373	0.00108196878348979	0.00425593539276843	0.001000962668033569	0.009173867105330481	0.001002173115146001	0.01854530551382623	0.001156855030806173	0.02077704397603121	0.09169066464158618	0.08833089731914992	0.07551047219547903	0.07104380100010499	0.01205065828972838	0.04522211711996079	0.004233652865877456	0.01420873463338782	0.04783556603842593	0.04493263642689797	0.09856043359631136	0.1230465723675468	0.03946104032258353	0.03949864265871818	0.251937107010226	0.1848515691447814	0.00102039103905085	0.04132080719310546	0.09228483933785052	0.06762733530029735	0.02223687478099768	0.03693738784408266	0.001016841532004227	0.01022206898226124	0.001007238764651764	0.01954433056108647	0.001040574479907913	0.1198762103515376	0.06767271249867794	0.08673886307907513	0.03285919602377192	0.01012488910329799	0.04538207773962857	0.04009854416720012	0.001024341694412766	0.02531690665712663	0.06777982610211052	0.07674149338352494	0.1750659146135841	0.1169013903652286	0.001005649167177802	0.06536704112363707	0.003553879649309754	0.04238294718017594	0.001002595105651505	0.02720395256884252	0.001001036919000318	0.03729341688280133	0.001001826828012352	0.01717295644208314	0.003959096582503729	-0.01305662947961308	-0.01241975858740511	0.01430329323329027	-0.01834440440883526	-0.01666446224806327	-0.009538909148174353	-0.002539170923011964	0.001004201198003056	0.001003967500367677	0.001000537596407608	0.001026297806319272	0.2304678796893728	0.0349583199087252	0.001005843851225754	0.001000381367459162	0.06681988473255246	0.377274637197164	0.001020663998379086	0.1715719809703584	0.001031780305720224	0.001014910308704866	0.001017343611554867	0.001005196175455319	0.5893928995362494	0.01395306262574803	0.001006557661212602	0.001007356111893714	0.001000978212656401	0.09284650423760514	0.03380663122459971	0.001066421322687751	0.4438916203727663	0.001003256775749094	0.001000618801887876	0.001000201017222654	0.001000502844406185	0.1005216592331585	0.1120462315313006	0.02023223129752724	0.03421472485611596	0.1387449115259866	0.2302029393560133	0.1778880646299653	0.05083313217192074	0.001013108668510002	0.07507731420526349	0.00107338808098516	0.00100880890282158	0.001001334458640629	0.001000817442680113	0.00100102629688797	0.001002250816540478	0.001016459348783109	0.08034771896789679	0.06918580820779575	0.001002230867209601	0.001032934720150583	0.0494941212439594	0.09723990097234145	0.03783466870625099	0.2612067628830201	0.001002869077584522	0.08197029563659562	0.01582825231769811	0.001006513693551649	0.001007424594392521	0.001019251661040246	0.05139507581886942	0.03909453076615476	0.04546337865002246	0.001000204975241501	0.04766089845237435	0.1845307221611142	0.001006245092870759	0.001003709264667882	0.001003155059144699	0.001001263662086029	0.001002217471898489	0.00203429248898586	-0.01409653352402367	-0.01199262060815361	0.01426852114771581	-0.01470130913530996	-0.01191558952821003	-0.007263824525080612	0.0006558293796227998	-1.034729611759752	-5.604145503592914	0.047563307964834	0.09720936986322545	-0.02983343862347604	0.002543062726495071	3.462076787621692	0.07323201732331473	0.1069373516341235	-0.03892404056047603	-1.614765218486203	-0.2639938211025105	0.01382466080265445	2.798314652400125	0.1122396199735837	-0.03590099667764627	0.01150651792248939	-0.1252886994729427	7.618759336032707	0.5051720945052253	-0.1824396592626423	1.787296310636131e-05	-0.02089217054190997	1.780244247609829	0.6181433870218241	-0.007119193060056808	0.9636547768821265	-0.002087801749270004	-0.04473716145677897	-0.04997198706723163	-0.0372867907676127	0.09350125057020965	-0.1265009726528485	0.4278741646557772	0.1850164134433266	-0.02082121849833904	0.7429351397347423	0.8257367103017264	-0.426186818909006	-0.04534754341691088	-0.3019312014213412	0.055188749536428	0.04140916542704364	0.07891850407470419	0.04129399152651304	0.03722519437217826	0.1474992131999384	0.2216193104965266	-0.2961204487501045	-0.3314837212515779	-0.6732309329403908	-0.2436785797828963	-1.233146312488716e-06	0.07085395347441639	-0.03521080505422037	0.8644483558273671	0.387903861164154	-0.1095055080244321	-0.4044134937846216	0.02182168285944365	0.002886387006411536	-0.5214724765526482	-0.8074415287162673	0.2775479673818838	0.1212707902648884	0.2552100517356244	-1.217154367047505	0.2409653221994612	0.2175590460521245	-0.1880624580736334	-0.02560760374025956	-0.02543247110945426	-0.01804967314408092	-5.112421157217243e-14	7.415687624231413e-14	nan	nan	nan	nan	nan	nan
0.23	-0.03833389988823377	-0.04089646681652804	0.05950513275568455	0.5288185294656672	0.9399981326942741	0.00840173537419428	0.2910959005325539	-0.06266604414470786	0.001714671007517732	0.1013592320028541	0.07686351099620296	-0.1344939367148645	0.01989775253325856	0.05845422054342662	-0.08662149868498377	1.124424634762582	0.08331029417565261	-1.124424634762593	-0.08331029417565185	-0.2115509633404301	-0.07941591806557467	0.01224708965304232	-0.1496968173191427	-0.09034344546356346	-0.04369553225368344	-0.002285724510797057	0.0499769180829424	0.6170300596298787	0.663378743433511	0.09461191387267115	-0.008071322099105473	0.2107549248481321	0.00445613209936323	-0.4178327938015433	0.7243312791489142	-0.2869756167736596	1.360497864931494	0.07428270281201957	0.03881767623938553	3.334004498584483	0.9533495082703053	-0.5548188237363996	-1.296378923282602	-0.6213829969364069	0.6199612658764002	0.2554095983192033	-0.8182993211427777	0.3333798396715408	-0.9467076435933666	-0.1595032672604642	0.9467076435934004	0.1595032672604591	1.356984258057921	-0.2141753488700315	-0.1277659470353469	-1.636454495643339	0.289822614579372	0.07062051977146211	2.441665917473276	0.9787983486568815	1.406793413401424	-0.9813373154045183	-0.0952822995926451	-0.1093610254362774	-2.27119012446046	0.1013446673230066	0.001004143493740229	0.01496044786738669	0.001003943729104612	0.0185181188018068	0.00100253642108568	0.00405553514570906	0.001027317125785906	0.006282634988942108	0.1861248368442744	0.1924705655977947	0.03489267411710766	0.03746353419107678	0.001005480389304021	0.04396576029958339	0.001267129270286311	0.006546054100326926	0.08525333179644937	0.08813742319299291	0.3813758770238961	0.3312322600521384	0.001019092422762409	0.01906522712651836	0.1453960446443015	0.1593636770974668	0.009743932396714177	0.02562421485103699	0.001015467254882516	0.005508664642875341	0.001016876125003141	0.009089226921696801	0.001058755723956302	0.02975470756848347	0.44874783282699	0.4234738315030754	0.01452162922002707	0.03330486409884116	0.00100875742478648	0.002783883367412499	0.00100670165147649	0.01919727750890938	0.002111205830225416	0.03959858805701837	0.07919864839202208	0.1109681872896766	0.02790746415710214	0.02258939212568744	0.001091438418005813	0.006442743966743404	0.4172860700632436	0.3961345885184432	0.001003381777947138	0.02339932416511623	0.001875433469776314	0.005728118227516434	0.001918110421086015	0.007778822246275784	0.001702594017906477	0.004066659241652195	0.09963516673364477	0.08195387141742227	0.1138375584593978	0.08367156264967225	0.01771871746367413	0.01751290277467487	0.03267844745705183	0.0283092753695313	0.1466823777334426	0.1384880766552702	0.2213732297994242	0.1707600321826382	0.1674242212000699	0.1381132460858824	0.05597361619074957	0.05359101066955002	0.001012617177442335	0.04920884766011472	0.0788915620148618	0.1072236204706907	0.001072767394470552	0.08494524068985693	0.001012800196808755	0.03931970578944035	0.00103272918717785	0.01066011055803725	0.001042178904381369	0.004620320699255161	0.001000993389970401	0.009514940615666328	0.001002196427234314	0.01990899873778182	0.001442730034321854	0.0224127333191925	0.08548681596606089	0.08539321079591883	0.07275925703068764	0.06835932424701631	0.00672525724319196	0.03955643947697029	0.002671334828197834	0.01235004898579319	0.04905997389595027	0.04528944977074981	0.09863100554988458	0.1239254854692727	0.03922176047491539	0.03943578950083687	0.2560162714996164	0.1932810916738855	0.001011838837557036	0.04523436485757934	0.0862411641015582	0.06635707500259452	0.01862651867264358	0.03337266676994968	0.00101161014574716	0.01033937718223949	0.001007106679986603	0.01957766489930081	0.001031193652014008	0.1142070252859606	0.05815723496190156	0.07850369388008516	0.03620879073306207	0.01318055674544729	0.04457195950583717	0.04077244243300504	0.001012516370899218	0.02739384887076784	0.05757071931439113	0.06580874213183743	0.1793107698761456	0.1195782149950834	0.001005987345977304	0.06732748305297877	0.002308862250947352	0.04107495383903195	0.001003087405989011	0.02679948921193036	0.001001233332477937	0.03685449794015686	0.001002172898615927	0.01690016553567066	0.0007742194463404242	-0.01384525578074017	-0.01200107024507862	0.01382644647630841	-0.01636042042204932	-0.01266481591282991	-0.006667327727554088	0.002566759310696486	0.001004722222753662	0.001005541647091887	0.001000592396875037	0.001039034712803038	0.281944650196337	0.03690791497570225	0.001005238806499822	0.001000317759444765	0.05030971905232748	0.3833460137969303	0.001027160927552877	0.2033359838197297	0.03420136648200547	0.001014883200013082	0.001018616103661897	0.001005260128208764	0.6672411954092959	0.03041879091850247	0.001005989682639567	0.001006706141217447	0.001000802390684689	0.1160679982857923	0.04083623253735953	0.001178224966815811	0.4553631600159402	0.001003304165425275	0.001000508782243635	0.001000164011804284	0.00100041331140085	0.1095872749655721	0.1190570335440614	0.02804246619807623	0.02860776388198891	0.1236604327606435	0.2351495205349026	0.1839219825066543	0.05358932017160786	0.001012633838351351	0.07201282523034636	0.001071158684609832	0.001009295789389034	0.001001210066472448	0.001000713024944703	0.001001024569439539	0.001002195193824762	0.002353236977456186	0.07422468010418611	0.06913884688899939	0.001001856547521595	0.001027239192930634	0.05145445924983021	0.1000205784935266	0.03988222643359866	0.2656039312662835	0.001002996892979458	0.07460946767477965	0.0135597854849567	0.001005871474040362	0.00100658393091644	0.001023272865953097	0.04151404651614017	0.04098108064650271	0.04199664102024064	0.001000212928928412	0.04199262265800782	0.1877648011741967	0.001006418952074267	0.00100311894671347	0.001003975945576197	0.001001585010925819	0.001002800038877487	-0.003418716123939286	-0.0144328598872403	-0.01158914161229208	0.01299593998220054	-0.01570372546465501	-0.009264550685292333	-0.003318548868912559	0.009201433489263954	-0.9953531829240753	-5.380128481203932	0.05137821037957602	0.062751139630895	0.02671123089734601	-0.01797909767344305	3.406145614781647	0.109683740487646	0.1134288741788211	-0.01699185080793029	-1.55579151892978	0.1010314519937524	0.01679134393655741	2.753864628711041	1.822510276009622	0.07138372588742546	0.0197767050427273	-0.1136757094297676	7.157984514104542	1.051597366536728	0.1362704400287382	0.01590009981506395	-0.03482736078655349	1.836706807837515	0.5418038760160272	-0.001393324963022819	0.8986350216721093	0.07382329127716968	-0.04981419585193231	-0.05953013910068552	-0.02680866931330362	0.3330034430550518	0.1044711000999201	0.4744898386253132	0.01741525749546437	-0.2798684696615043	0.8061319407657691	0.8307190503432272	-0.1241730633067872	-0.03961753560367144	-0.2858936059705544	0.03312020822322008	0.03562507049808743	0.08703350649315576	0.03481225652749336	0.03198720419045775	0.1309682748329097	0.1504666627309321	-0.2951307612900496	-0.2082030707759923	-0.4597143243828125	-0.1393169912202126	0.06707012009611318	0.1043087669700204	0.02310671009087423	0.8162588729789071	0.3938939427976138	-0.146972849201856	-0.3167195808694017	0.00616404650309723	0.003186202756887464	-0.602494630041656	-0.8434448288433635	0.3335924330220975	0.01279417685192712	0.18121110560426	-0.9774015347932427	0.2952922637660709	0.1784065932331188	-0.09124591297399745	-0.05426929071895125	-0.06126986839355165	-0.03555856157347675	-5.756358675912766e-14	7.109676961815151e-14	nan	nan	nan	nan	nan	nan
0.24	-0.04238442634230761	-0.03369746834347599	0.05602031327121072	0.5423764391930568	0.9406245079150201	0.008785679935611511	0.3233952658175795	-0.05337502344429427	-0.004712606106664371	0.08904898068124847	0.07058620243126211	-0.1274834164634315	0.02219115643848465	0.05048087658116768	-0.08257935186979072	1.111513365710148	0.08309765855081583	-1.11151336571015	-0.08309765855081341	-0.1980198582287294	-0.08176159115129229	0.01086041469220698	-0.1663620232374901	-0.08741481905122443	-0.04286269627650043	0.02093029495378348	0.06019973323756932	0.6313544890821031	0.6551254986259523	0.09404140009354781	-0.009190298253927223	0.1894081015278896	0.005565926368266763	-0.3875134268941101	0.7066900004765927	-0.4105131809467396	1.351210105409464	0.05109469028299165	0.03763661065596378	3.118232363449423	0.8962209862514843	-0.7220147787128233	-1.170732096089505	-0.625428707277895	0.7791960050985376	0.1984322872146931	-0.764097193519148	0.4751312679451982	-1.634347264985195	0.1156223970359079	1.634347264985195	-0.1156223970359081	1.348449572747643	-0.2575684869798252	-0.1507681847699316	-1.70399542543845	0.2968296682113921	0.09603251856554976	2.200119907404473	1.063044730748051	1.456950412379187	-0.642620133561943	-0.03328019271592234	-0.1115492266502643	-1.997560155635427	0.1229233180869245	0.001004567387555053	0.01544012233164626	0.001005152095835182	0.01922959910740108	0.001001618224804138	0.004123229762614768	0.001036511999680962	0.006148864092506294	0.2314917876911548	0.2263256183645074	0.03631438515515857	0.03871726741466155	0.001005194865963882	0.04494827125649883	0.001139012811962921	0.006388282567712762	0.06634199117686579	0.07284236952570741	0.3830496469940143	0.33457460200769	0.001024787045206991	0.01920812470382557	0.1744262617483702	0.1868906429521851	0.03008271370215813	0.04877971540182408	0.001015179181888659	0.005876405966285964	0.001018068190597448	0.009249011121572172	0.001033085546933864	0.0289512884518967	0.5280080811738983	0.4916560723080086	0.02634286229435974	0.04532714083405186	0.001007269185813337	0.003101354409373553	0.001006521698051851	0.01928202335889224	0.001578422007569403	0.0396735553826376	0.1001328972518397	0.1295021973954299	0.0356468476093484	0.02764198145801258	0.001164420615308981	0.006428252208699092	0.4310984244864633	0.4052589534781675	0.001003357784488481	0.02404070654007665	0.001455558610576535	0.005497789342165293	0.001477627255556945	0.007497351315718487	0.001365569008085098	0.003930263479727346	0.1058278535702003	0.0864106046030293	0.1175374404290325	0.08591647850072694	0.02460588342197375	0.02261846084319991	0.02934643064511819	0.02754165548179227	0.1343673350299716	0.13423289098866	0.2272943366322294	0.1788989920700285	0.174940967005772	0.1463942368284698	0.05561242534590493	0.05341955493460625	0.001012492165806937	0.0488255609040332	0.07522023512494461	0.1045019513816784	0.001071370727521245	0.0852579347400696	0.001011253770067742	0.03965757182544832	0.001017558773803781	0.01160932370804824	0.00102223777555892	0.00501676425843589	0.00100100787897045	0.009833565119244854	0.001002180251933394	0.02127924787544586	0.002253190538421775	0.02468533932236772	0.07926008866114989	0.08235400398558168	0.07119207218674801	0.06682391075639173	0.003990556493192987	0.03603163605782331	0.001881360572367626	0.0111972259810909	0.05061883469881941	0.04618816319259762	0.09985120443460462	0.1251203497089305	0.04004803330884226	0.0399701075927877	0.2601931320429579	0.2010728010640695	0.001007628651423675	0.04918041147052324	0.07956897930071871	0.06463935236255283	0.01564382637121204	0.03043921903019649	0.001008674427635783	0.01043583170198945	0.001006620125536366	0.01959616905662523	0.001028516722007987	0.1080237158809889	0.04832527648904839	0.06979291614732279	0.0388551248344696	0.01679687520331665	0.04253027542926018	0.04034013398343733	0.001006610349211219	0.0293617830614302	0.04926346642008727	0.05703334965759197	0.1831491823637928	0.1228250888404676	0.001006243322812062	0.06901271805666809	0.001682352201582614	0.04020383486533226	0.001003744083893771	0.02613888229307727	0.001001492245626544	0.0360896484954817	0.001002637278008913	0.01648078414198237	-0.003922745340997488	-0.01433234878992683	-0.01159252146706206	0.01281911011363755	-0.0163673699793508	-0.009564241239140191	-0.003079950149901933	0.009965805461693443	0.001005243247509096	0.001007115793822649	0.001000647197372977	0.001051771619285536	0.3334214207033007	0.03885751004267805	0.001004633761776367	0.001000254151436181	0.033799553372101	0.3894173903966963	0.001033657856731171	0.2350999866691013	0.06737095265826841	0.001014856091312487	0.001019888595773825	0.001005324080966212	0.7450894912823425	0.04688451921126072	0.001005421704049164	0.001006056170527028	0.001000626568715131	0.1392894923339798	0.04786583385011897	0.001290028610942703	0.4668346996591142	0.00100335155510155	0.001000398762602792	0.001000127006391924	0.00100032377839993	0.1186528906979843	0.1260678355568217	0.03585270109861848	0.023000802907862	0.1085759539952979	0.2400961017137919	0.1899559003833433	0.05634550817129418	0.001012159008195049	0.0689483362554292	0.001068929288235358	0.001009782675959901	0.001001085674320735	0.001000608607232765	0.001001022841992887	0.001002139571110732	0.003690014606117826	0.06810164124047367	0.0690918855702021	0.001001482227831284	0.001021543665719582	0.05341479725570009	0.1028012560147115	0.04192978416094624	0.2700010996495466	0.001003124708374984	0.06724863971296334	0.01129131865221308	0.001005229254525734	0.001005743267439852	0.001027294070865785	0.0316330172134088	0.04286763052685049	0.03852990339045773	0.001000220882670485	0.0363243468636411	0.1909988801872792	0.00100659281127874	0.001002528628758166	0.001004796832008481	0.001001906359762	0.001003382605855396	-0.008871724736864397	-0.01476918625045692	-0.01118566261643053	0.01172335881668523	-0.01670614179400012	-0.006613511842374577	0.0006267267872555159	0.01774703759890531	-0.9799130040838966	-5.044188711766123	0.04242939644266926	0.08979532391524578	-0.03245794907907702	-0.00282984633339899	3.36779503787978	0.1400483923536941	0.07570390133090506	-0.01846301462791572	-1.504499493552187	0.5877129819264731	0.01019420042068341	2.759951329673943	2.663751614545848	-0.03313624285818825	0.009006783501066385	-0.03599719282042896	6.434714437821733	1.303825048896188	-0.1783275856002672	-0.005097584170428298	0.06953750129327933	1.865480382360517	0.46936391553336	-0.002672540616609429	0.9447625110360491	0.03539694366154684	0.01547634858503174	0.01770080181080081	0.002701529886361279	0.5555107057695482	0.3463258495589423	0.5517250275687188	-0.1750899023558282	-0.5776192522166812	0.8121262956957034	0.8234346397323781	0.07229016112907524	-0.03767027315811936	-0.2561570520936013	0.03309198879888418	0.03236956893908925	0.1043412464258907	0.04770564206367316	0.03273539304054069	0.1488103959549099	0.3490026424826612	-0.3164245061580882	-0.101671068758883	-0.245056088172001	-0.1025060510230788	0.1083787824719685	0.134044181061325	0.08422344491180374	0.7368857280428955	0.3944016508682213	-0.1989979764912376	-0.2781588269049642	0.01765094704144527	-7.964937245841938e-05	-0.6242973444439457	-0.9025632354338374	0.3896781305365565	-0.09997055280079971	0.2334084471384097	-0.7856826115577908	0.3549751653056094	0.1625176609248483	-0.1006875844858843	-0.07683631611185994	-0.09061857151175773	-0.04736777059127299	-8.402802157091042e-14	6.832395254231099e-14	nan	nan	nan	nan	nan	nan
0.25	-0.04593603489563681	-0.02701263545824587	0.05142472931142442	0.5558428724026642	0.9410255523919695	0.009134964856046731	0.3532930253379655	-0.04492569843830247	-0.01234438383480185	0.07774531434886668	0.06459993593690407	-0.1191426089960464	0.02371104677166008	0.0435072086342443	-0.07727182974328636	1.091791100705098	0.08549675497209636	-1.091791100705113	-0.08549675497209178	-0.1845778455558947	-0.08462871831419116	0.009210431517826722	-0.1838597069782391	-0.08436691987357058	-0.04175417394495438	0.04174369855006276	0.07116679649209559	0.6461283450513858	0.6508782511190728	0.09366581237572479	-0.01019351255211687	0.1705476669260791	0.006811487191556997	-0.3096919429646365	0.6150589904387899	-0.4996168253733534	1.342097646441688	0.02980269999600856	0.03113243709264351	2.846551125990731	0.7825936892190333	-0.7813369131836063	-1.109553620114649	-0.5559132830485969	0.8770574595231325	0.09093775610217375	-0.6110820975333243	0.5766925435697946	-2.306919909263955	0.3524494052415237	2.306919909263979	-0.3524494052415269	1.343807141953184	-0.3186796778405895	-0.1794567837704939	-1.778549152127397	0.3187146103880515	0.1277829766089639	1.964909503043052	1.120760542751966	1.490016421482824	-0.2457744177065468	-0.04165682284362968	-0.08774250389497175	-1.775583550981323	0.1280315668898429	0.001005281412930744	0.01587710339671659	0.001846443085795463	0.02081378311113587	0.001001160731818837	0.004154196963998787	0.00337673060496948	0.007689252215323565	0.2744845585840757	0.258701673826046	0.03727370513476661	0.0395288977612659	0.001005054924222087	0.04560728165678139	0.001071024164986644	0.006269679795572984	0.04919005852539271	0.05858126197629085	0.3854656580969427	0.342474020278249	0.002685679448980291	0.02094605704668627	0.2014403153973429	0.2132861403623401	0.0580638131868105	0.07874735458928292	0.001015516983945234	0.00616737150888611	0.001019733851605465	0.009384486548585718	0.00101995871813428	0.02856816501789328	0.5995469776324761	0.5522424754247182	0.038532115703837	0.05755464320848468	0.001006375862567658	0.003303168792221729	0.001006311152603261	0.01932203940105351	0.001295508610376066	0.04015738708030078	0.119903511453942	0.1471223461709578	0.04381446537258893	0.03242378493480536	0.002125844523056093	0.007099615469673495	0.4437560972575638	0.4155857547747214	0.001003440666139748	0.02477443716704442	0.00123265539759543	0.005441791639789733	0.001243799809731721	0.007419460817631764	0.001186674568289005	0.003896491741986869	0.1107090126226112	0.0913659096895746	0.1202543991192733	0.08936978460429469	0.03000543709247565	0.0268491864723709	0.02557870012886801	0.025858754253274	0.120940748056512	0.1276665727222133	0.2323224742673296	0.1868663195203665	0.1813844399626504	0.154550350994139	0.05585268479280397	0.05428326074778127	0.001012654904753731	0.04851416736058421	0.07198110684801477	0.1020345050545528	0.00106999712153122	0.08553438253390953	0.001010549837264038	0.03996573348718267	0.00100950188141876	0.01270967634942367	0.001011632930904189	0.005478336318862873	0.001001045079110261	0.01012279018166975	0.001002297350699991	0.02260314494658959	0.01190683743760408	0.03710588984152993	0.07243567296932688	0.07865609306127719	0.06959894548670313	0.06564916591732718	0.002532353344437869	0.03368858501501377	0.001459464030314063	0.01046110409718267	0.05100721952091834	0.04663807552323094	0.101070385212851	0.1260977369354986	0.04104262063891111	0.04075918119614522	0.2641049445085733	0.2078252591801207	0.001005581198304216	0.05305369199136261	0.07288875212795319	0.0626753590021857	0.0127997362222008	0.02769194186636051	0.001006936831173115	0.01057076586326506	0.00100620961086706	0.01959132680296811	0.001028068279264394	0.101509390688315	0.0384587623029064	0.06083686933924974	0.04141202624090626	0.02112982206789554	0.04011354926528376	0.03938859784811958	0.001003487298372925	0.0312981932109673	0.04363077852969165	0.05037659141919677	0.1866505008115472	0.1266140327665493	0.001006460480907383	0.07053257827713171	0.001349501993524003	0.03953845100813155	0.001004781271553278	0.02523400605116943	0.001001875791748126	0.03500841805052003	0.001003356037076543	0.01592126748343404	-0.007803564214317606	-0.01444806134933458	-0.01113853758618762	0.01105696618750553	-0.01575507089032469	-0.007157055925683091	-0.001225954330537978	0.0116302403126328	0.001006685433770582	0.004175700914675663	0.001000716306040808	0.00986255211261986	0.3705773965050209	0.03800746056580349	0.001005142406829222	0.001000230886052044	0.02247168870104986	0.391662690606559	0.007285679742757756	0.2561113818287074	0.1125114270001526	0.001016725173528521	0.00102280300697942	0.001007119593226903	0.7894769625940915	0.05753959104299679	0.001005466949542742	0.001006122344257822	0.001000548994066211	0.1556664526199396	0.05830392979304749	0.004685013718739674	0.4761989598276715	0.00100367528811978	0.001000352791302618	0.001000111310676685	0.001000285773471741	0.1167550043231474	0.1225835291399251	0.03639601403720068	0.01981637295072295	0.09434070606850144	0.2423205533691658	0.1936723797492765	0.05598402871470703	0.001013387070706934	0.06671901249801716	0.001068260091879579	0.00100984647786113	0.001001143348252902	0.001000585539125104	0.001001135360397746	0.00100265580260246	0.03788770066766932	0.05947560197775814	0.06619697275161318	0.001001292734378735	0.001017321071581777	0.04982160127491522	0.1027468407197123	0.04247546750589847	0.2726332896669817	0.0010037260237021	0.06138690604689384	0.008343350915961579	0.00100504339567624	0.001005815497404034	0.00102786158037483	0.02234146732601897	0.04579512849021916	0.03612745349754094	0.001000250979243136	0.03721747412627414	0.1937359116667563	0.001006765703388975	0.001002316603148753	0.001006760699481014	0.001002586779195751	0.001004714403508965	-0.01082985466960034	-0.01430687398784446	-0.01064685368111886	0.008761708158029714	-0.01438191507835832	-0.005184705878872898	-0.0008541034054088117	0.00840123733455405	-0.9785634335582098	-4.616481874851853	0.04304007374474982	0.222986710429133	0.01976887326176035	0.2879614959302638	3.115408555026364	0.03274615108081495	0.04717898988029202	-0.008584741127796332	-1.348496177135891	1.000417263861157	0.3102377385731941	2.534433617457888	3.221893808353227	0.0582374459207489	0.0150522931508238	-0.0332896708842833	5.696323139698589	1.149922836868731	0.1167390413831738	0.006648406890540993	0.04344058445186922	1.67425822264952	0.4836740485150811	0.1251539202691242	1.154904625067191	0.09312792652596655	-0.01465076675577596	-0.01867836946975298	-0.005317480930006837	0.4543467783399996	0.348833146427172	0.3191194132259575	-0.1689960272151491	-0.7376901540730437	0.7781622224734882	0.8028889910004748	0.104762811073042	-0.02610766951467515	-0.2356344588955253	0.02393121419299045	0.02922293744293129	0.1169662849953549	0.04665964513971769	0.02583997064004232	0.1201882729641714	1.993468603041453	-0.4243124612162235	-0.1291082485250959	-0.2087342783814234	-0.05014799014967898	-0.01069508718487329	0.06446014447066001	0.07250313930105884	0.6267654866224427	0.3774888033628385	-0.194890961412919	-0.2732450056840982	0.01339608638064202	-0.001755712156431712	-0.6691927940701634	-0.8937866968369487	0.4741055319899937	-0.0964834443894836	0.1700045651924862	-0.5434511228727763	0.3974228504914805	0.142873554509086	-0.04367356288461069	-0.1030711128595815	-0.1244899980642095	-0.06360626933775528	-9.103869158470566e-14	5.659817185745056e-14	nan	nan	nan	nan	nan	nan
0.26	-0.0483159383853469	-0.02170064025708206	0.04620771247650859	0.5692188143207433	0.941234331811871	0.009386569950443607	0.3800309200444755	-0.03794415617454497	-0.01987926729612997	0.06646685928453377	0.0597861629414915	-0.1101804278502569	0.02371775109520023	0.03865032059681487	-0.07123911327411563	1.065438684060099	0.08991169701605776	-1.065438684060103	-0.08991169701605281	-0.1710666317869866	-0.08819163935293108	0.007266712343505423	-0.2015931628683605	-0.08092123798210815	-0.04026481616701952	0.06027545883849414	0.0824227965444821	0.660998730311869	0.6494311092739653	0.09321187419678338	-0.01091812574996484	0.1538752947831866	0.008163412112434321	-0.1531724141671142	0.4321224636640247	-0.5347997559732183	1.333111847103831	0.01264167888315995	0.01810064544829609	2.486259400659897	0.602664437803669	-0.702635925389976	-1.165689842473585	-0.3909300074668176	0.9034707407628645	-0.1042049146068428	-0.3407412116535857	0.6201701364768898	-2.96037759297468	0.5187915215719816	2.96037759297468	-0.5187915215719816	1.362289791962306	-0.3967272621479908	-0.2095153847581221	-1.75114985531285	0.3763862109731267	0.1721996078433271	1.74379124583453	1.120832090319123	1.476256270619317	-0.08259900120763609	-0.04895028493952006	-0.05582900658080651	-1.559947663851685	0.1441961376040644	0.001006359706028689	0.01626238895046019	0.003845832650937693	0.0236082379879704	0.001000966673649421	0.004140956906363335	0.008906995759405657	0.01144917451163597	0.3139326523364657	0.2887936394769914	0.03738489397678149	0.03958155991875448	0.001005239441176773	0.04571346727774207	0.001037023581830821	0.006150043718931271	0.03425592698484454	0.04585696276696688	0.3878232045494136	0.3547478791184595	0.006619531089177217	0.02486978888374048	0.2254817864162811	0.2378850246033508	0.09233453205283561	0.1110599432770154	0.001016620809377906	0.006379316779951669	0.001022024184144535	0.009489336809685901	0.001014296327310225	0.02843225149562742	0.6616480431451737	0.6058576741855634	0.04976039244719959	0.06849054578898627	0.001005952062786625	0.003397106825031705	0.001006239023429672	0.01928594373158493	0.001153877471031161	0.04086660199588988	0.1377763953861376	0.1633015388464935	0.05291020762698118	0.03724900780211344	0.004296976818217406	0.008695505163084375	0.4553090298880462	0.4290431835153425	0.001003644036234034	0.02553883996748086	0.001121108705972591	0.005445276453129038	0.001126796031525759	0.007415794565451996	0.001097170939932444	0.003906681791245445	0.1127327072429321	0.09587346950588252	0.1204068481561489	0.09298309693473551	0.03306041370168635	0.02949483540704721	0.02206516367979503	0.02401162126017588	0.1069304249941794	0.1194381728473582	0.2363123447259449	0.1943986970815297	0.1867431451119908	0.1623540326004591	0.05581994824124815	0.0556010473475389	0.001013350568135848	0.04827342283431752	0.06917319240739155	0.09982321729248539	0.001068975829646857	0.08577123190832746	0.001010229956898764	0.04024123405510368	0.001005504171662585	0.0139733894708534	0.001006321385271595	0.005990974663579558	0.001001119957794501	0.01036497155615627	0.001002614120219731	0.02376739842868436	0.03313328067325583	0.06172193421697179	0.06473566007472495	0.07384465911113175	0.06742301957946517	0.06432513879650235	0.001798013711742646	0.03215334733045342	0.001246042861476821	0.01008567289195721	0.04957252818707188	0.04612828603233117	0.1017488533477905	0.1264700902027114	0.04182699645604163	0.04139840764963428	0.267553661456644	0.2138713026256323	0.00100485878906785	0.05667487453928322	0.0665022358302589	0.06071972781769389	0.00988941094959685	0.02493535092016857	0.001005975493627736	0.0107849574554344	0.001006040590374855	0.01954371659557909	0.001028128006334436	0.09482735799987277	0.02869313345957758	0.05181437079783391	0.04412942060312741	0.02622287163538371	0.03769340044392916	0.03828752969320755	0.001001941602231841	0.03308449401372553	0.04097500798171201	0.04620868546510441	0.189848558212184	0.130665730461929	0.00100665549377973	0.07189857257369366	0.001182767543831018	0.03910467609016042	0.001006282033664056	0.02409881642419917	0.001002407850215156	0.0336225989225464	0.001004381471119349	0.01522724459088515	-0.01040259046058166	-0.01417842402739547	-0.01062800366902167	0.008495151106357813	-0.01400148671688819	-0.005402123512196317	-0.001595175852526194	0.005954518420044986	0.00100812762004085	0.007344286035522614	0.00100078541471435	0.01867333260594674	0.4077333723067406	0.03715741108892631	0.001005651051884528	0.001000207620685183	0.01114382402999965	0.3939079908164217	0.01353770162878025	0.2771227769883134	0.1576519013420323	0.001018594255750864	0.001025717418190747	0.001008915105491607	0.8338644339058403	0.06819466287473443	0.001005512195020082	0.001006188517924839	0.001000471419422664	0.1720434129058994	0.06874202573597533	0.008079998826533459	0.4855632199962289	0.001003999021141792	0.001000306820010074	0.001000095614973273	0.001000247768553494	0.1148571179483087	0.1190992227230275	0.03693932697577654	0.01663194299358546	0.08010545814170247	0.2445450050245394	0.1973888591152096	0.05562254925811918	0.00101461513322089	0.06448968874060515	0.001067590895523873	0.001009910279763606	0.001001201022204805	0.001000562471052527	0.001001247878805866	0.001003172034097076	0.07208538672921985	0.05084956271504081	0.06330205993302285	0.001001103240929343	0.001013098477448589	0.04622840529412823	0.1026924254247134	0.04302115085085137	0.2752654796844166	0.001004327339028898	0.0555251723808241	0.005395383179708203	0.001004857536819673	0.001005887727366562	0.001028429089883498	0.01304991743862794	0.04872262645358805	0.03372500360462344	0.001000281075898405	0.03811060138890748	0.1964729431462327	0.001006938595499297	0.001002104577540897	0.001008724566955596	0.001003267198625388	0.001006046201161899	-0.01278798460233629	-0.0138445617252319	-0.01010804474580717	0.005800057499374229	-0.01205768836271648	-0.00375589991537114	-0.002334933598073129	-0.000944562929797363	-0.9815603075012385	-4.120548940279711	0.03209029422610291	0.3318494985397168	-0.04129940084341189	0.4410769883471804	2.910977075756889	-0.0117452454497749	-0.03486105447986244	-0.0186696754955178	-1.197137825524333	1.462601095862609	0.4473540992595845	2.40062869584377	3.132741514592793	-0.04894029672413335	0.002881750331872377	0.01344478947838573	5.040473566648235	1.045505090109572	-0.1999028552348106	-0.0203199315841244	0.1146141448743334	1.57728916235923	0.478047793633986	0.1822327458511352	1.570887999849912	0.04153137845627283	0.02737285172685511	0.03254565098822279	0.01149388728890312	0.465961651725588	0.3783270949334209	0.234709688678244	-0.2079362552669086	-0.910035573877953	0.7251363178618447	0.752948127863167	0.1631063184590907	-0.023540469695847	-0.2049253390812857	0.02517230490725729	0.02583735018585518	0.1370133424342498	0.05791889892066873	0.0233266554731044	0.1168816781622728	2.788101413732871	-0.539129111309809	-0.1315275251075034	-0.08349341651434487	-0.03036791511667479	-0.08356158181186302	0.01303738919083764	0.05425401493769891	0.5956027939359758	0.3439820563077913	-0.197325541314472	-0.2800215833678734	0.03350243346631035	-0.008633240315678758	-0.6578388436088051	-0.9158535820631276	0.5416986711252686	-0.1298769567094388	0.2033865777803865	-0.287912154695883	0.4075259191668957	0.131744476146628	-0.05436579652832722	-0.1228989931108229	-0.1515363081112531	-0.07426901738539217	-7.937374739243291e-14	3.627754610793103e-14	nan	nan	nan	nan	nan	nan
0.27	-0.04869855692027762	-0.01865730655705991	0.04093780104174367	0.5825055985234153	0.9412923625978061	0.009474495402993824	0.4026735891069269	-0.03303543718883156	-0.02588011806592862	0.05394587280315303	0.05708452444874107	-0.1012983831786362	0.02127526277851438	0.03705071064343195	-0.06509361449386027	1.032656115513158	0.09555548049113768	-1.032656115513175	-0.09555548049112482	-0.157225717041567	-0.09260871339865817	0.005032001978955408	-0.2183978179538208	-0.07670069922725258	-0.03829323306468718	0.07667872213926337	0.09343699002128868	0.6754749837658129	0.6480484667599966	0.09287831043421019	-0.01127229958319466	0.1391554315173567	0.009600183435144375	0.07972334788298797	0.1740943322141726	-0.5170504520562216	1.32418380061261	-0.00129960898570235	-0.0007144076630325911	2.037380392416348	0.380921051979157	-0.4825776591178822	-1.34456660781466	-0.1468118109908787	0.8743432922157642	-0.388958472087062	0.02331953559329924	0.6069310199625625	-3.589511357329752	0.606320966546259	3.589511357329744	-0.6063209665462571	1.407974657175995	-0.4867158192380716	-0.2359734630262302	-1.602221137489877	0.4688735272423015	0.2211944446557837	1.53361428382329	1.081734729977345	1.41570854403031	-0.2104271075583232	-0.006468419554762189	-0.01783650415307651	-1.387404466156196	0.1449687033587971	0.001007758937793577	0.01659469711744528	0.01570413868381971	0.03622237116957008	0.001000890564162511	0.004073382203847029	0.0171101495916571	0.01663889871930648	0.3489219494785773	0.3166288910060854	0.03544430960873597	0.03792618084424602	0.001005516413975322	0.04503801018289394	0.001018981859402141	0.006002183872830982	0.02221782695637205	0.03526260738858517	0.3902227797461682	0.3709311554508578	0.01502825142243838	0.032890783233206	0.2464997072631319	0.2612396221116353	0.1177833716640763	0.1300691353769744	0.001018998985911421	0.006466933140526352	0.001024837909613154	0.009560269126735035	0.001014696007936666	0.02849391433217974	0.7143578234835823	0.6538868423088853	0.05896514077744813	0.07718165065459073	0.001005961627669566	0.003308230810594218	0.001006614601001768	0.01914778868840303	0.00107871163731893	0.04187671269323415	0.1529113177472758	0.177580207011237	0.06206944621966429	0.04162707607275896	0.007910776688485752	0.01129652342502457	0.4673721920997967	0.4476968207583525	0.001004356072877919	0.02623686136749057	0.001061917003156418	0.005489428161550363	0.001064718283233503	0.007467799236322538	0.001049677622942571	0.003935955269344761	0.1127371837891696	0.1003503096654841	0.1192249156805027	0.09726603702361439	0.03441044409624586	0.03097992824528455	0.02025029113460309	0.02321097597047065	0.09461759371842403	0.1115732603995017	0.2393137238286282	0.2014561341630673	0.1910610614333699	0.1696025042169855	0.05632373285262693	0.05800532684953302	0.001021780641122619	0.04808457342455032	0.06683552463674559	0.09790490188936388	0.001070829986770588	0.08595563291965527	0.001010282703443738	0.04046705689492219	0.00100345025948848	0.01542470890372992	0.001003521505608231	0.006576049275692564	0.001001229391175254	0.01054801127846133	0.001003868290000985	0.0246723878930931	0.05544980844643782	0.08543289545529978	0.05759095310275091	0.06902732418130167	0.06490001182774895	0.06304409769209637	0.00140795535705358	0.03124426206940851	0.001132126391874217	0.01001503614074693	0.04713563371995535	0.04515494480422048	0.1006296295901958	0.1260193636560993	0.04110492956520746	0.04143695972119835	0.2697768212260079	0.2196790872500644	0.001004737084975928	0.05981908297377537	0.06141300216588765	0.05938744144819648	0.007857808117005684	0.02299095011768989	0.001005377567687578	0.01110308594293776	0.001006301460996797	0.01943613238875501	0.001027199210275835	0.08819270609685353	0.02020127044735816	0.04384325247552041	0.04782784045818658	0.03231992120371747	0.03610714883928877	0.03769925648504072	0.001001153498169716	0.03478094948183555	0.03930921659518171	0.04378688636728414	0.1927100304503732	0.1346666591600173	0.001006969615980203	0.07309106848033739	0.00109423697444161	0.03892357578394049	0.001008084033472909	0.02275740351836683	0.001003012307901755	0.03195514505244406	0.001005615771106626	0.01441160761473614	-0.01053522297089783	-0.01361817457890336	-0.01003212516523973	0.006891982172380753	-0.01093265773600182	-0.003904851411875902	-0.002422900477463982	0.0009048784306970064	0.001010135119105783	0.0464047461603416	0.001000833310987778	0.03227221289014149	0.4295812426424201	0.0297571509982488	0.001005934605357825	0.001000201693175346	0.006110686411486137	0.3966327917316655	0.03307720470727044	0.2903946172497092	0.1495889223237646	0.001023910496768339	0.001029499671794484	0.001020354982484629	0.8541878650033382	0.0721686558971498	0.001006360265850822	0.001007696596715774	0.001000438198859403	0.1797551417939125	0.07758190855109158	0.01484856958156976	0.5025728481656719	0.001006026101587671	0.001000287054582614	0.001000088615325943	0.001000231083449289	0.1109024632606643	0.1161054618277136	0.03515738488337423	0.0195707105768591	0.07499835620643611	0.2448796321160725	0.1990382972499525	0.05809117282243716	0.001044039749094908	0.06325936858489239	0.001077132633603086	0.001010699123171268	0.001001407353245431	0.001000645993607642	0.001001423986530174	0.001006866810944621	0.0908250987687171	0.04660264306162774	0.06026795267094219	0.001001046943930601	0.001013821176271553	0.0424088749873691	0.09591155683748051	0.03786593902158557	0.2727884599361489	0.001004849932723745	0.05442496961881196	0.005922524735501569	0.001004668877144894	0.001007152677305662	0.001024374295725892	0.008515627534476964	0.05535617836495101	0.03468459441653127	0.001000377562019738	0.03666682343580537	0.1984160543371587	0.001007599334391361	0.001002015239355442	0.001011004034766356	0.001003957907761838	0.001007622884589795	-0.00886564617606316	-0.01287681541334848	-0.009375510997003882	0.006162352976808947	-0.006963804253743722	-0.002526740508759264	-0.003320998605914505	-0.002665208470255383	-0.9870113446397717	-3.59136636846609	0.0325933552736894	2.0415356577175	0.009951214465239635	0.5863134515371705	2.637489074069512	-0.2987010156743439	-0.1040270832592664	-0.0132179594362266	-0.9246523068751363	1.72667907214765	1.099697035696449	2.250130095443706	0.7783311532494057	0.0369767416438621	0.008590998631502825	0.006736101702898143	4.530145005347714	0.7123922454690553	0.08614996778073554	-0.01299741574734664	0.09910241073172406	1.284804015386479	0.3991554613229084	0.325011480850086	2.149258995367631	0.0834181098728036	-0.006876204483497144	-0.008200546864673556	-0.001100300381882515	0.4133184319596657	0.4581885070046626	0.07586124997953854	0.03652321545337816	-0.6674529154491617	0.6944829576584476	0.7008428530117605	0.3063075039146433	-0.01572685577578878	-0.177617483947568	0.01205750046113892	0.01892941264092272	0.1535715252095774	0.05982697020473228	0.01441840554937265	0.06975973077104457	2.022684538281622	-0.4321686715414544	-0.1278462599368226	-0.08331310920903026	0.01062038837285392	-0.1165574771637608	-0.1111820767311583	-0.05433698044731594	0.5782273280272311	0.2852803426082507	-0.06893368590325148	-0.1217828294756537	0.03325880391395513	-0.01329999208526478	-0.6621903439368593	-0.6957587220681509	0.6761990215800007	0.002679890377446448	0.1472107865730417	-0.206775342606577	0.3967990825950196	0.1060405452318855	0.00778152850150549	-0.1438701637217366	-0.1802871262511108	-0.08764734646959735	-4.343833813013929e-14	2.010636368936435e-14	nan	nan	nan	nan	nan	nan
0.28	-0.04665997861354548	-0.0182677524950772	0.03590934501388104	0.595701266476895	0.9412030578850158	0.009368304742435302	0.4206806475043335	-0.03028890128225977	-0.02923168908986924	0.03945434404811281	0.0569016443238193	-0.0926654600330256	0.0158452671873774	0.03916671760070195	-0.05914046486710001	0.9937809520951817	0.1019652322090282	-0.9937809520951862	-0.1019652322090213	-0.1428655086423786	-0.09792652118252511	0.002576307585487849	-0.2334863851323735	-0.07152072769239509	-0.0358593786332559	0.09088280190506666	0.1040520536427051	0.68924718366969	0.6448926150033505	0.09330838676610251	-0.01133147071479473	0.1260596159232416	0.01109899770802356	0.331066954175217	-0.09863346393913278	-0.4865086745929599	1.314888597265345	-0.01682542091920011	-0.02072257717345071	1.559137267634928	0.17022782197021	-0.1727799762593742	-1.559798297196342	0.1128216661203055	0.8536464355458178	-0.7017063693899572	0.4023821704456761	0.5817003057770818	-4.178896567181067	0.6719851701340326	4.178896567181067	-0.6719851701340324	1.466148522716052	-0.5768740097759307	-0.2537121905416168	-1.407932273931281	0.5682727669735225	0.2646538736630984	1.303954538840926	1.041006119240345	1.33544556060596	-0.4372408497432073	0.103777733953798	0.003171533745492166	-1.235138129508496	0.1566047276377174	0.001009462456364872	0.01687869637828326	0.04019342064548481	0.06145012154115646	0.001000876489313707	0.003983316278564713	0.02777636742675042	0.02296435550935742	0.3787967254486519	0.3411717378385274	0.03092083405943449	0.03402013068108416	0.001005796678531062	0.04355699123770654	0.001009961802097016	0.005839371216304744	0.01332035666825549	0.02730553549506412	0.392723494837261	0.3883339585920523	0.02864533207848382	0.04572077489898074	0.264368016158037	0.2824844123048253	0.1286296717923767	0.1288112512990416	0.001022846883500236	0.006529115073065934	0.00102813610599293	0.009606882493382086	0.00102061841417459	0.02872394000654177	0.7572881147863472	0.6957562732391601	0.065690093582441	0.08313191794749387	0.001006390661427427	0.003200552492974931	0.001007556687889219	0.01891226859185983	0.001041116632015004	0.04308253853325408	0.1648615245888334	0.1891248100501472	0.07095310836223179	0.04526390904513858	0.01304746438601365	0.01493654626624656	0.4808951232866787	0.4718167543549884	0.001005725963593167	0.02691410633238298	0.001032317296441823	0.00554107847464328	0.001033681780091607	0.007530667027114959	0.001025928903946216	0.003975453609386006	0.1110911845627092	0.1038180791804642	0.1172922238043247	0.1017454187581108	0.03428430592358217	0.03128310782709007	0.02072180523615768	0.0245164059317884	0.08518985927903015	0.1059989945434618	0.2413474507340675	0.2084509934189489	0.1943519220259876	0.1764528228120859	0.05771622314707475	0.06149835586544666	0.001040712526739936	0.04792893684858149	0.06498356308804801	0.09629327276544129	0.001076529411009561	0.08601937397952991	0.001010703682414557	0.04061186620526834	0.001002527033186891	0.01705123959639212	0.001002164042930597	0.007202133001711381	0.001001372178941038	0.0106760819985613	0.001006343384997328	0.02527546336520457	0.07537547785014712	0.1035474990695573	0.05168179359124896	0.06504466974276089	0.062137710007729	0.06170490231456821	0.001212602316431157	0.03078729567610754	0.00107552353568598	0.01018567713093845	0.04405027190132066	0.04368812022226316	0.09710359032108465	0.1240864611037247	0.03831483037668807	0.04015580044423233	0.2703493856466186	0.2256813131277147	0.001004937693567863	0.06238889563209848	0.0580816042032522	0.0593450150332786	0.007083046913146397	0.02224120928381062	0.001004984382877143	0.01151284433387892	0.001007064625351725	0.01926938893118484	0.001024706635261507	0.08172157498218804	0.01350236188430221	0.03755142356347474	0.0528451181347405	0.03971660764778556	0.03571101271887619	0.03815027900688754	0.001000807913758901	0.03625483515977666	0.03774234616853238	0.04186662505820239	0.1952165911113294	0.1386844973567294	0.001007457134837674	0.07400510027935009	0.00104992912819652	0.03905302252570584	0.001010124881439345	0.02125168163647518	0.001003659912747742	0.03005020319068014	0.001007021346802554	0.0134985182889823	-0.007964541523487747	-0.01278626055481709	-0.00934514316477693	0.006599122846011577	-0.006513792003057855	-0.002586321107361211	-0.003356185357670875	-0.001925431926057612	0.001012142618180063	0.08546520628516539	0.001000881207261741	0.04587109317433521	0.4514291129780998	0.02235689090756901	0.001006218158834786	0.001000195765704047	0.001077548792970555	0.3993575926469094	0.05261670778576374	0.3036664575111055	0.141525943305494	0.001029226737807373	0.001033281925403983	0.001031794859483778	0.8745112961008367	0.07614264891956604	0.001007208336683526	0.001009204675389043	0.001000404978309964	0.1874668706819256	0.08642179136620737	0.02161714033660597	0.519582476335115	0.00100805318204491	0.001000267289173468	0.001000081615704509	0.001000214398368176	0.106947808573018	0.1131117009323988	0.03337544279096766	0.02250947816013524	0.06989125427116734	0.2452142592076058	0.2006877353846956	0.06055979638675602	0.001073464364974643	0.06202904842917956	0.001086674371682219	0.001011487966579178	0.001001613684291768	0.001000729516191462	0.001001600094258207	0.001010561587808668	0.1095648108082096	0.04235572340821362	0.05723384540886002	0.001000990646937068	0.001014543875087806	0.03858934468060639	0.08913068825024749	0.03271072719231913	0.2703114401878826	0.00100537252641941	0.05332476685680003	0.006449666291294224	0.001004480217460379	0.001008417627244587	0.001020319501567811	0.003981337630326062	0.06198973027631357	0.03564418522843857	0.001000474048189808	0.03522304548270278	0.2003591655280851	0.001008260073283399	0.001001925901174315	0.001013283502578139	0.001004648616892971	0.001009199568016118	-0.004943307749790012	-0.01190906910146507	-0.008642977248200616	0.00652464845424358	-0.001869920144771046	-0.001297581102147473	-0.004307063613755918	-0.004385854010713227	-0.9929968307361142	-3.11996028979244	0.02242851303057187	2.854572936545466	-0.04579764535715053	0.6682235048160988	2.25249613642309	-0.4618794631547595	-0.1959734244948166	-0.02166023754757061	-0.66968112854285	1.706506457626905	1.409153562524243	1.978667232823191	-0.9206737209858503	-0.05402718191626552	-0.001982039747189127	0.04711735698582564	3.808526128037912	0.497337575566457	-0.2036633155047915	-0.03979294734402053	0.1537571734079185	1.030476137190014	0.3298007339800838	0.3900336616920291	2.664147270575375	0.03737609152464241	0.02887257266132436	0.03471827496939864	0.01353885968076386	0.2641475228103864	0.4176154240606756	-0.001672962585069857	0.2132787949378915	-0.4519062554908009	0.7126207527320975	0.6733175235788407	0.38085622125594	-0.01689790292014036	-0.1435880832406777	0.001040314609758225	0.00963464430002064	0.1720555943890574	0.06612072170025804	0.01233285505150003	0.05649887971542022	1.668829888917269	-0.3721930130334611	-0.1431583797245992	0.006930357046476232	0.01788763332291095	-0.182258252552544	-0.2833978119617426	-0.2096882547694901	0.6344910445793219	0.2291029011047949	0.06064644960310703	-0.0410895896372955	0.05182841441006467	-0.02046509066042027	-0.6251346859482785	-0.5799956999704837	0.801626046276853	0.07798218930431422	0.1588726197430375	-0.1876045969467114	0.4109078188951221	0.0760516546231111	0.00774361318629488	-0.1557607883172676	-0.1990339064435148	-0.09375948730573651	1.993324903739538e-14	8.625856340570465e-15	nan	nan	nan	nan	nan	nan
0.29	-0.0421745078837858	-0.02048945146267965	0.03112298353965308	0.6088013198760667	0.9409394334183768	0.009071161157340937	0.433921677746915	-0.02945603387995302	-0.02921468548540375	0.02287717719628212	0.05919426424678562	-0.08402240868587188	0.007322292038362423	0.04490216661564606	-0.05334709915726787	0.9492812754973893	0.1090811561340811	-0.9492812754974079	-0.1090811561340678	-0.1279001870823904	-0.1041061300456227	-2.675230730967742e-06	-0.2465947586661331	-0.06539400021628888	-0.0330354696196554	0.1025929491286723	0.1144222722600431	0.7021857804403295	0.6394447268235885	0.09526693077296204	-0.01126681207134088	0.1142320863962862	0.01266487092110998	0.5592457749147011	-0.3340250177722984	-0.4736987776119478	1.305081029247232	-0.0366031117283282	-0.03802241191575033	1.095836337664684	0.008312237379118424	0.1783310720457464	-1.746776905838667	0.3335259633839959	0.8799918512155983	-0.99624880522504	0.7282962646199254	0.580835889908263	-4.706721699638408	0.756987679043077	4.706721699638381	-0.7569876790430707	1.526674179951432	-0.6554539381531954	-0.2597991907633221	-1.219670976514473	0.6519700563348392	0.29777723138715	1.031151931048184	1.040538035299317	1.25448490466586	-0.6366626020315188	0.2796555133796317	0.007394271375624289	-1.131311270857078	0.1581891113165873	0.00101409738821411	0.01712597060197493	0.06848819152205811	0.09077069091697357	0.001000900278732866	0.00388511913847003	0.03719022596958045	0.02851849773078214	0.403874561285247	0.3617143176616343	0.02423047619578656	0.02824459201811124	0.00100574519731567	0.0413618313455799	0.001005174431139117	0.005674159575544816	0.007420686623016668	0.02193273236392292	0.393403782531745	0.4028165009461057	0.04323852124838916	0.05944175130138416	0.2819437722937351	0.3025527708089795	0.1243955982019117	0.1137154467987488	0.00102566250388855	0.006585509473649723	0.001032162793512502	0.009637954604186864	0.001022552150180388	0.02919871333120449	0.7904015671624787	0.7289925824635213	0.06980206235393256	0.08645059838147609	0.001006649673047669	0.003092431480138244	0.001008144208193995	0.01859065026685125	0.001021165555942267	0.04453669899084048	0.1737687815371957	0.1978099446511374	0.07895903189213256	0.04816589710602902	0.01868913834757612	0.01882991297621701	0.4966010731027974	0.5002218043209731	0.00100642898891443	0.02759735705350485	0.001016610036317277	0.005631745004663817	0.001017216321180598	0.007638591502403161	0.001013326282313391	0.004035125197438117	0.1083973303827084	0.1056689442004468	0.1147336409870279	0.1052787859764886	0.03309413979585481	0.03064141660451979	0.02206812972718553	0.02677604185823775	0.07929582952644784	0.1035877914590936	0.2427667191441183	0.2160380532848808	0.1964307556554081	0.1832234726486955	0.06230965404511981	0.06796856427331656	0.00638924181368769	0.05186315539796026	0.0633535244325336	0.09490686155271005	0.001083248922096003	0.08589628229142277	0.001011306328192077	0.0406378733541399	0.001002131547700384	0.0188330071779495	0.001001498215750431	0.007855503265449345	0.001001511397497239	0.01075665639874742	0.001010127589537085	0.02558413997521631	0.08791126625378991	0.1127351783729665	0.04746895263464381	0.06234942889127241	0.05963199992900928	0.06048586729080212	0.001108964048368765	0.03064535466124713	0.00104733208514282	0.0105304111889989	0.04131961051378669	0.04226732140713736	0.09374251619774088	0.1216348949989464	0.03618077646915837	0.03843336214113825	0.2698376883353334	0.2328277797865288	0.001005317481467548	0.06441730458492109	0.05656956150559048	0.06092432071833766	0.008179692695755884	0.02326076795445189	0.001004777699177507	0.01200916986407061	0.001008093903604657	0.01904720451763968	0.001022126205970055	0.07554959518287695	0.009127680064950469	0.03353511311181383	0.05743949147729475	0.04740973854550332	0.03558201043456218	0.0388333708176503	0.001000667755127494	0.03748490206771174	0.03655840336835702	0.04025972220286607	0.1964552650562816	0.1428589964901651	0.00100796500179947	0.07452336627562811	0.001026479705723327	0.03951195085115151	0.001011498151161923	0.01964290973829058	0.001004074244565595	0.02797820655209112	0.001008000553851265	0.01252557726764025	-0.003191570007254367	-0.01155023214034871	-0.008824377082722884	0.00783020091963498	-0.00204303615074029	-0.001764960504188754	-0.004267562981723411	-0.002648488996000521	0.001024655996459429	0.1188617916238699	0.001000962117862394	0.04995043333677313	0.4625636705499633	0.0116964208488841	0.001005246135364911	0.00100018924917538	0.001039913339973262	0.3908158367337247	0.06687958124535183	0.3252868440433564	0.09755400290672429	0.001028056505481865	0.00103895254048932	0.001018447287712906	0.8729229464350619	0.07415335527363719	0.001006674601024893	0.001008375679295311	0.001000396960979504	0.1886662630005849	0.09203025141445302	0.02764586164290228	0.5442027466562875	0.001006405419343207	0.00100025840087214	0.00100007786757134	0.001000206588929849	0.1024695261883885	0.1092164948416842	0.03028762161030201	0.02447794531833238	0.07271998133379176	0.2454529641924388	0.199277045498833	0.07456353291764338	0.02128125824629737	0.06063391531739846	0.001093262523543763	0.001012310422555805	0.001001809908330137	0.001000869434269998	0.001001703811807785	0.001017030533112772	0.1001239557286385	0.04229047159433613	0.05581627667799302	0.00100108757825305	0.00102090091734142	0.03759341856841587	0.08907612145544441	0.03448630563589251	0.2675940906118568	0.001006000524980075	0.05584445488057799	0.01180592147360426	0.001004632332325497	0.001009797420931133	0.001018697417193172	0.00474519286526188	0.0641139360075433	0.03524889697226544	0.001000562380040305	0.03511756033483757	0.1969469097562857	0.001008691030981508	0.001002197570315304	0.001012625896220622	0.001004384276841119	0.001008867316176116	0.002982791703007537	-0.01002713415698719	-0.008448730868286607	0.01010572096557169	0.002289226896801975	-0.001317503422649216	-0.005147340100149944	-0.001981654054173432	-1.002808940959681	-2.755022895997494	0.02562603787038375	3.000357868573528	0.008683237344307435	0.4507939331690451	1.848006465402127	-0.6790442244811248	-0.243063791341125	-0.01377711425629286	-0.4085798266615925	1.156032690036416	1.339804690267466	2.035733786521713	-2.029160087213603	0.03683491914017231	0.005657875367904281	0.0526205403312346	2.807954199311385	0.18270989508171	0.08791988936001754	-0.02996376740767734	0.1454960763063705	0.7101152791545674	0.2522403619298565	0.3886517436875392	2.984441125165585	0.08530829543265459	-0.0004597011456669507	-0.0007695506451001925	0.002562536813906404	0.09773732107905321	0.2778053963981393	-0.1177499500968046	0.2399464418450958	-0.03774108466088885	0.8024618390096174	0.6801966369683898	0.8826165532681862	0.736123686108628	-0.1339602668007048	-0.0235040640246887	-0.003551798122965489	0.1842197958683735	0.06499953504985966	0.004987652261338891	0.01186665455842142	0.2863765004755987	-0.1757420748592752	-0.1035382785244822	-0.02167519749788712	0.0461776918314928	-0.1111657540037238	-0.2055735233403076	-0.1257916677293718	0.7661372492442164	0.1816205885118418	0.2543537283398282	0.2242929570789902	0.05059364267404479	-0.0243188319963095	-0.6037689841676396	-0.2471122866015499	0.7330540936099925	0.05847281194359824	0.09565956338562774	-0.1326836552573383	0.4255638051005549	0.02962713578630062	0.07446894154952662	-0.1642069946973237	-0.213246581633059	-0.09947485729682311	7.244541535346403e-14	-4.558781204972218e-15	nan	nan	nan	nan	nan	nan
0.3	-0.03561069145252429	-0.02471462661416369	0.02637666631447557	0.6218020659956632	0.9404569228635248	0.008621531062461673	0.4427327253931098	-0.02988332495701528	-0.02562206015150576	0.004695969278014178	0.06332863649004122	-0.074965062662238	-0.003946911812289857	0.05340441553435054	-0.04744648599455153	0.8999328591571715	0.1172207470732369	-0.8999328591571764	-0.1172207470732314	-0.1123368572299504	-0.110963723451767	-0.002573972590996827	-0.2579983755365411	-0.05858338000397562	-0.02995084795891467	0.1113673810294238	0.125012822970117	0.7143811039858907	0.6324728466462686	0.0987359859529288	-0.01123090375872652	0.1034145206066259	0.01429516386109524	0.7467360944853402	-0.4993287007104259	-0.4784998247836088	1.29502714135034	-0.06060263863307494	-0.05121987913042959	0.6731407483418385	-0.08180387390963334	0.5423443695845672	-1.880606510474456	0.4811721302010974	0.9365053708324607	-1.250952109608271	0.9557421511675692	0.6031497963541634	-5.148644515666751	0.8767185729545766	5.148644515666751	-0.8767185729545762	1.585750181206426	-0.7124709183852564	-0.2521750993510112	-1.066980941260904	0.7050513142149347	0.3167964030911285	0.7168114742710162	1.08507253778748	1.186790915590351	-0.7420392492549548	0.4058799685748933	-0.002578532425848224	-1.03314538204909	0.1694886730175913	0.001022673360342594	0.01736321125904934	0.09776836444048204	0.1212736175117595	0.00100095264346998	0.003807481425964025	0.04397417344750896	0.03214401404673266	0.4241728069540833	0.3779715998906379	0.01553599225675268	0.02072292709099027	0.001005233208221892	0.03869561066321404	0.001002778650802211	0.0055159284584725	0.00436370328283137	0.01905993238219802	0.3911218401782494	0.4107752259298481	0.05732424834933551	0.07261212815055537	0.3006585365664473	0.3232136744055084	0.1035585636163758	0.08961459139202033	0.001026484249163078	0.006696390601840468	0.001037011763605567	0.009669268269815101	0.001016841580830463	0.02987201546019337	0.8134975591770717	0.7512997268749351	0.07118623187849937	0.08711234352612075	0.001006512109359523	0.003076565812171934	0.001008023096813486	0.01820433219780934	0.00101119007247931	0.0461608832233248	0.1796262489908948	0.2033984055561546	0.08582666287938226	0.05034158595838938	0.0244586465766925	0.02270982240759873	0.5149208975636271	0.5308571449091641	0.001005956025642692	0.02834095709640482	0.00100875533567293	0.005737475761970689	0.001008985225824717	0.007762552599519879	0.00100702387564014	0.004110045923388095	0.104943579283834	0.1056070624000245	0.111609581779654	0.1070764742217854	0.03100477380437361	0.02910641546210366	0.02370969376560796	0.02934129579852041	0.077170318767135	0.1050960383849176	0.2437606086730067	0.2244536425702199	0.1971938060247747	0.1900444394159443	0.07105597091735723	0.07853930878988295	0.0189332843533275	0.0612990520370699	0.06182464111142918	0.09360874527952448	0.001089902602771572	0.08559238446307013	0.001012018936789857	0.04055845857093866	0.001002032067290748	0.02073407299268291	0.001001235465657367	0.008511047782755132	0.001001632856470431	0.01079994758947149	0.001015254787849262	0.02564540070160578	0.09076495374615115	0.1116284396533558	0.04513907639886905	0.06135208989384217	0.05760766405774813	0.05957634367424886	0.001057191912907707	0.03062665897671086	0.001036420917142813	0.01101160123990333	0.03938417387451084	0.04127952027191008	0.09178191069950581	0.1200018283499952	0.03587288190477653	0.03782012185205723	0.2685525173431887	0.2404307573537861	0.001005821438586319	0.06612214138370347	0.05687979979011322	0.06441487041871349	0.01136772002792286	0.02631290109177016	0.001004750510101948	0.01258785621088858	0.001009298523629149	0.01877607149027356	0.001020025178124948	0.06975604109370684	0.007254398483530483	0.0321322599070004	0.06088643724757362	0.05429876872689983	0.03532796338611988	0.03931646802778538	0.001000641900047708	0.03833840245829413	0.03587776088315733	0.03923479833032318	0.1959433538985261	0.1472272094048671	0.001008434396030086	0.07463815481817038	0.001014895421404622	0.04035093915080806	0.00101185547696396	0.01800327367494449	0.001004149067917632	0.02582764835081351	0.00100832370139953	0.01153609833631219	0.003683486800021794	-0.009883599372540623	-0.0085212908020955	0.01062794195172834	0.002219980494414331	-0.001504455183465667	-0.005131539847336942	-0.00128670804828844	0.001037169374751159	0.1522583769625744	0.001001043028463074	0.05402977349920943	0.4736982281218264	0.001035950790190432	0.001004274111896689	0.001000182732726892	0.00100227788698816	0.3822740808205413	0.08114245470494011	0.3469072305756088	0.05358206250795257	0.001026886273171179	0.001044623155579431	0.001005099715945998	0.8713345967692865	0.07216406162770873	0.001006140865369847	0.001007546683094278	0.001000388943676681	0.1898656553192439	0.09763871146269829	0.03367458294919824	0.5688230169774601	0.001004757656645841	0.001000249512609722	0.001000074119498413	0.001000198779540327	0.09799124380375707	0.1053212887509678	0.02719980042963445	0.02644641247653035	0.07554870839641356	0.2456916691772719	0.1978663556129706	0.0885672694485328	0.04148905212762071	0.05923878220561726	0.001099850675406261	0.001013132878533468	0.00100200613236515	0.001001009352351995	0.001001807529360169	0.001023499478425149	0.09068310064906319	0.04222521978045848	0.05439870794712495	0.001001184509579024	0.001027257959593408	0.03659749245622206	0.08902155466064039	0.03626188407946541	0.2648767410358304	0.001006628523541928	0.05836414290435504	0.01716217665591443	0.001004784447184106	0.001011177214617236	0.001017075332818079	0.005509048100199158	0.06623814173877181	0.03485360871609088	0.001000650711885225	0.03501207518697261	0.1935346539844872	0.001009121988679988	0.001002469239466044	0.001011968289862798	0.001004119936784156	0.001008535064333735	0.01090889115580506	-0.008145199212509321	-0.008254484488372597	0.01368679347689981	0.006448373938374997	-0.001337425743150982	-0.005987616586543985	0.0004225459023662647	-1.013863432954879	-2.513842049965515	0.02042179972168117	3.091044380342099	-0.04168575980021258	0.2824983237175182	1.395436617599398	-0.811104715948188	-0.290185582490445	-0.02026413277691676	-0.1696804986695314	0.4017429835673959	1.299033651876754	2.097176251293807	-2.721683902265786	-0.04312983601230845	-0.001933728793534858	0.0868231177820749	1.622693165447619	-0.03404948230550757	-0.1852122461762393	-0.05273290124163394	0.1877619283879436	0.4111413979931985	0.1845408922751098	0.3873422059588437	3.110205395016771	0.04944595595091977	0.03188541811960621	0.03792559933251322	0.01658868726427315	-0.1184018412573308	0.0704796294513023	-0.1803349465234085	0.2744023977014702	0.3319837465744513	0.8783266366120938	0.6833809097058451	1.200963443003563	1.083437715030093	-0.1259290953303233	-0.03512091344863933	-0.01144974210657033	0.1959152410245708	0.06655557241311752	0.004876213176658645	0.007015702975938036	-0.3900537156783191	-0.03261264220293685	-0.0812560982716234	0.03157942312646794	0.04517883204402606	-0.09565871653745235	-0.1196979207952455	0.01215134803403063	0.7257932262653704	0.1643884703315178	0.4428952526685112	0.3654253037091151	0.0683005779972061	-0.03025481362633566	-0.5494495439247021	-0.0573042505645235	0.6408059030188179	0.03798326919139492	0.08355931626910733	-0.07120880038600413	0.4496505751446456	-0.004643836121889653	0.08375560814812202	-0.161933621351898	-0.2147462189841945	-0.09706706930770637	1.104783538675781e-13	-2.001559234617985e-14	nan	nan	nan	nan	nan	nan
0.31	-0.02746445652111577	-0.03012778464860069	0.02146797152652638	0.6347015336816656	0.9397114868396486	0.008065745847219969	0.4476330365082322	-0.03077900042187662	-0.01844920425055376	-0.01442377036226015	0.06844684642621453	-0.06520236154429493	-0.01745729512722772	0.06353479109948867	-0.04119321182184367	0.8466561582625726	0.126806222939532	-0.8466561582625908	-0.1268062229395232	-0.09620509347159546	-0.1182527916178306	-0.004996834275283728	-0.2681049459880702	-0.05143176192947733	-0.02674225999177199	0.1170796823577593	0.1363784257088084	0.7259987608036692	0.624996295969053	0.1028360195322387	-0.01130516681263276	0.09361760088844437	0.01598885155168937	0.8690823044790148	-0.5702475455387902	-0.5037288883189249	1.284972335443075	-0.0892763957609958	-0.05929190915646375	0.3232629378417603	-0.08631577266216425	0.8894551000373596	-1.927259964098479	0.5291661108268951	1.013796615971237	-1.435372634699161	1.051619316152344	0.6468371958670081	-5.496371308214815	1.045507741169561	5.496371308214817	-1.045507741169551	1.638992391037422	-0.7410315491759777	-0.2301514695250023	-0.9583035405519318	0.7201394078867671	0.3242298692649988	0.4469556616341563	1.193700515740291	1.142126559311621	-0.7479580159781078	0.3954833247292061	-0.01387699127845558	-0.9168635552246229	0.1710038854991178	0.001245746749795041	0.01782958317494215	0.1221193325861225	0.1486910218982528	0.001000997700169178	0.003758814864690949	0.04799163497098523	0.03412261015683016	0.4405219628301215	0.3899117752816356	0.008578563286215111	0.01467768910068377	0.001004562252039384	0.03583068873020939	0.001001509388895664	0.005376429105999266	0.002724723958666488	0.01748205178701535	0.3906654889037599	0.4145269896328381	0.06906332856063803	0.08388979203090247	0.3193864890556918	0.3441002576768929	0.07646725421595338	0.06492095762515449	0.001025622184902635	0.006857095991008955	0.001040386998070076	0.009709828055634567	0.001010816995409471	0.03076389133838047	0.8276055915014602	0.7612757765188105	0.07035607685542941	0.08579676014820097	0.001006109058812851	0.003122667747808282	0.001007418520061232	0.01778259278961867	0.001005906102482358	0.04798391940546742	0.1836273660727307	0.2067516769172329	0.09105875987154402	0.05183625978809102	0.02931677763132236	0.0259682849373323	0.5361739504357743	0.5616918287175938	0.001005136923833468	0.02916556831866955	0.001004588711267495	0.005890068374578661	0.00100461797353332	0.007940411102470353	0.001003680334394925	0.0042120703244002	0.1015051126606025	0.1039419277369845	0.1088183257244627	0.1071518274431403	0.0288790892730982	0.02734364600482473	0.02460987281794832	0.03130351184062428	0.07621726783740465	0.1079098174649123	0.2447298249642972	0.2329885253158459	0.1974775013040086	0.1965670074249527	0.08351471459336003	0.09266565645710804	0.03425796797707555	0.07267094814594391	0.06005769301106127	0.09229346520520357	0.001093597974183312	0.08520934084560276	0.00101254829952572	0.04043533301899156	0.001002055781173209	0.02271276036810497	0.001001136969439168	0.009302282696648911	0.001001733553132956	0.01082174379179188	0.001017502720377597	0.02554841402516826	0.08646163472793209	0.1048674067003467	0.04375071606381736	0.06113834870445531	0.05581435773067508	0.05870117839525563	0.001029848608560835	0.03058627565960295	0.001034414895996929	0.01158457529577004	0.03838064334053687	0.04076556896337877	0.0903674952339918	0.1184476184900085	0.03614198047269217	0.03795239772067641	0.2681375461808675	0.2465852135946557	0.001006424971639929	0.06785018195227394	0.05738086479097174	0.06842335167643028	0.01584896235398904	0.03061866762544619	0.001004937886702735	0.01325302331776724	0.001010113978337377	0.01846881634441908	0.001018786927057049	0.06442881375287124	0.007047311404353434	0.03252620843942242	0.06238794789556121	0.05951895588920407	0.03438867450793155	0.03909983352699789	0.001000653467063582	0.03887521193167898	0.03432367192342962	0.03826292027259171	0.1949614735580348	0.1516843220173452	0.001008758060086847	0.0744927657280179	0.001009101031915924	0.04159912938896106	0.00101174221275707	0.01639852669251588	0.001004077411582356	0.02368444112158146	0.001008326511667867	0.01056903324702108	0.01223566936792349	-0.007878309242497996	-0.008184061367430077	0.01481027667765425	0.006673594952506646	-0.001428151720321586	-0.005856328347630395	0.0001105063278575298	0.001851016693816734	0.1605181055342022	0.001001045909520609	0.05180446764295409	0.4790914043599634	0.00101943178941363	0.00100351704659545	0.001000193383490577	0.001001884535518699	0.3963400721711998	0.08630767589042415	0.364678430578426	0.02729448886128626	0.001022896396111549	0.001043288075208147	0.00100407962802181	0.8560171714833558	0.06679235062254914	0.001005307829583158	0.001006148569567143	0.001000422420418005	0.1905308032359823	0.09858039498840737	0.03583088210551211	0.6010389871368875	0.001003884183595585	0.00100025510019781	0.001000072066166043	0.001000202429055811	0.095522093130587	0.1043998894993426	0.02578365029908615	0.02492291427364745	0.07445745210311169	0.2472046941203745	0.1980388893085794	0.1097473149450536	0.06035672155217227	0.0566174509124389	0.001095409053947184	0.001013070678650333	0.001002143343911697	0.001001055716260122	0.001001864416606337	0.001016747747141123	0.07190155844588317	0.0419580857092558	0.05287575569639078	0.001001561146701426	0.00103661601444689	0.03770388335814623	0.08792984132950306	0.03662414776992948	0.2695617720983093	0.001007412214308876	0.05769732256467346	0.02375611954595752	0.001005427682321041	0.001010781037075169	0.001017856267161998	0.007942738514078387	0.06259598792068148	0.0319581949406386	0.001000678019841444	0.0303689345460353	0.1930990511555981	0.001009071943473938	0.001003579622590452	0.001011333296085934	0.001003903766834738	0.001008155446640669	0.02184927450551975	-0.00565950713644633	-0.007790493436010656	0.01989139796418368	0.01130738622190413	-0.001424429038914053	-0.006476086256792995	0.001258089044396532	-1.028040348971337	-2.36622364199718	0.06772974768100819	2.384230196921386	0.01442094171043519	0.1156555299613316	1.000810806597523	-0.427812078033085	-0.2826321180696048	-0.01009867498111867	-0.1336081283621702	0.3868485293307052	0.9694414633249057	2.037122745173559	-2.251365698682601	0.04726826757397954	0.007300471798083362	0.09450005104114977	0.3950581604412803	-0.2236076729867578	0.1020257729852448	-0.03691100422331368	0.1826256415192898	0.2583580305705664	0.1152983139841454	0.271735839323577	3.042626181240208	0.1014855724484901	0.007441504722139504	0.008340163494235183	0.007465619795850656	-0.2145334921323072	-0.04911800554189222	-0.1706227850211164	0.1269827865236595	0.244566097257166	0.7989125612357528	0.5996636433962852	1.599627979397797	1.182447532888224	-0.1380041342262997	-0.03839198470091904	-0.01180422616470467	0.207395325699784	0.09187599767028125	0.0007553588972852417	-0.01998788765231992	-0.9334963100155008	-0.006929387251195737	-0.09493167331523394	-0.02483432939080611	0.06580062201903436	-0.01418045152247337	-0.1906322785756528	0.01095204020764308	0.4940116902259177	0.1877977809377997	0.3671287338741145	0.486434976304536	0.06869171068395789	-0.03128297524019563	-0.5152262510891694	0.1237898494814431	0.4021815547022329	-0.07547034144240004	0.03393050501902302	-0.1337188770633262	0.4223896852884391	-0.01998037434742141	0.1573590075256051	-0.1588653650024451	-0.2135740245129508	-0.09617829104764962	1.360128377939074e-13	-3.565053390972756e-14	nan	nan	nan	nan	nan	nan
0.32	-0.01849761710945778	-0.03585847031206332	0.01629229343786121	0.6475036314966426	0.938655558356319	0.00744859797430927	0.4495248134129427	-0.03138933148233667	-0.007888392362535305	-0.03352760093433704	0.07364588378274646	-0.05473389507867704	-0.03233932613160426	0.07406252894296728	-0.03452309892361602	0.7902119200936111	0.1382335247139612	-0.7902119200936152	-0.1382335247139591	-0.07958921299774205	-0.125698131122243	-0.007132086621864589	-0.2772438541777217	-0.04428324970221918	-0.02348007699506734	0.1207326316668969	0.1489998834006926	0.7373313573990535	0.6176199437309037	0.1062727839963501	-0.01154050184275019	0.08526474962939756	0.01775034197902842	0.9108569905416887	-0.5628342265118009	-0.5318964849278337	1.275553167145266	-0.1227011305814447	-0.06349241066422787	0.07143390624237859	-0.02473499303543208	1.219935566954738	-1.877424696827627	0.4973376142937057	1.077658440356908	-1.525281647387964	1.03521460680606	0.6865175414587884	-5.782151970540202	1.245083754581377	5.782151970540202	-1.245083754581377	1.682573524306133	-0.7437251860549745	-0.1946532318097934	-0.8734484888853066	0.7044301447668649	0.3275154090035117	0.3049410704325055	1.336243528427368	1.129778871111568	-0.7219995614417583	0.2732261455339707	-0.03479292766630428	-0.7443316902218009	0.183049220366342	0.001763930218298119	0.01861534949709959	0.1391616222833171	0.168794095449506	0.001001021658321739	0.003745270143851654	0.04911801606575227	0.03450581727915968	0.4533187740111727	0.3981520629425344	0.004968696407599851	0.01156930161220034	0.001003848218835916	0.03304630202323783	0.001000880406603058	0.005264696213911477	0.001898489116734151	0.01663351965497666	0.3948710410077758	0.4192769719624561	0.0776943691964979	0.09225980419969881	0.3375384173946843	0.363095776152741	0.04856494961869164	0.04390082046700821	0.001023195468917546	0.007081703031453113	0.001041406019234512	0.009760373422383058	0.001007295831103091	0.03182097634426782	0.8333172329149621	0.7596517180260494	0.06750682281085119	0.08274938047217342	0.001005490905103612	0.003268944068973151	0.001006416952722049	0.01736019158596553	0.001003282142273843	0.04992900272330206	0.1863413022510448	0.2085424692945156	0.09441466196989859	0.05266564104446696	0.03285639823888711	0.02829224998067799	0.5605575198142944	0.591427564825377	0.001004290620008162	0.03009085422499822	0.001002509214698465	0.006062473862831003	0.001002434388069892	0.008143237114116667	0.001002011215602928	0.004332346856500444	0.09846086548816188	0.1013182245418802	0.1068003549913594	0.1062199337037677	0.02708305779564513	0.02572588296021571	0.02434844296454192	0.03205979104503574	0.07520207056605607	0.1102632408869753	0.245892882631198	0.2398371467693726	0.1977193740602113	0.2016083313098707	0.09947590740073561	0.1100383061569949	0.05081698558376505	0.08477812321773999	0.05789994710116242	0.09083111830114869	0.00109322321026211	0.08488646127577298	0.001012781729785197	0.04034979689003903	0.001002136273194105	0.02503344133949819	0.001001110940263039	0.01035225948225544	0.00100181233373897	0.0108405013997798	0.001015248630585128	0.02537414596045347	0.07580595411250099	0.09353164475135078	0.0428785046822289	0.0612776263174404	0.05413861347910882	0.05765461589227176	0.001016370383545454	0.03042640753219415	0.001038093411897276	0.0122553065394205	0.03836097328466606	0.04085493311478944	0.08908899764771379	0.1161994182310178	0.036454620906784	0.03797212694657522	0.2695106180668947	0.2500892645246633	0.001007118629273233	0.07000965975389395	0.05735319774314922	0.07192399979621482	0.02131393279665174	0.03585574008352912	0.001005353312058238	0.01404086777326126	0.001010323309715351	0.01814867678947634	0.001018558785009857	0.05946690953496627	0.008144256163468049	0.03436197474560236	0.06157619274549137	0.06232140032622154	0.03252586946589392	0.03792385775720985	0.001000672908550497	0.03921957109088803	0.03130728625404701	0.03634937947099888	0.1941843547167173	0.1552873578693569	0.001008894773076788	0.07432761948244941	0.001006760685434506	0.04332765066329765	0.001011367953573126	0.0148289745774874	0.001003933461536743	0.02156259190751388	0.001008138011649622	0.009615885665368223	0.02237998579036703	-0.005552751148441762	-0.007762324187633642	0.02034079124448544	0.01139747462755674	-0.001460719429782252	-0.006423570961227555	0.001133273214593038	0.002664864012882481	0.1687778341058298	0.00100104879057796	0.04957916178669798	0.4844845805981007	0.001002912788645292	0.001002759981292676	0.001000204034365031	0.001001491184046739	0.4104060635218587	0.09147289707590789	0.3824496305812426	0.001006915214613699	0.001018906519055659	0.001041952994838779	0.00100305954008982	0.8406997461974256	0.06142063961739009	0.001004474793791804	0.00100475045598514	0.001000455897205151	0.1911959511527209	0.09952207851411615	0.03798718126182537	0.6332549572963151	0.001003010710545631	0.001000260687856718	0.001000070012967461	0.001000206078660009	0.09305294245741676	0.1034784902477175	0.02436750016853793	0.02339941607076647	0.07336619580980835	0.2487177190634769	0.1982114230041876	0.1309273604415757	0.07922439097672518	0.05399611961926043	0.00109096743248897	0.001013008478768847	0.001002280555459293	0.001001102080167192	0.001001921303854052	0.001009996015858447	0.05312001624270125	0.04169095163805395	0.05135280344565675	0.00100193778383284	0.001045974069304959	0.03881027426006769	0.08683812799836726	0.0369864114603948	0.2742468031607863	0.001008195905076242	0.05703050222499072	0.03035006243600099	0.001006070917455983	0.001010384859530909	0.001018637201505331	0.01037642892795925	0.0589538341025894	0.02906278116518497	0.00100070532779365	0.02572579390509726	0.192663448326708	0.001009021898267829	0.001004690005723368	0.00101069830230694	0.001003687596879944	0.001007775828944361	0.03278965785523456	-0.003173815060383278	-0.007326502383648708	0.02609600245146761	0.01616639850543331	-0.001511432334677084	-0.006964555927042015	0.002093632186426888	-1.042975442387214	-2.132537961163777	0.08430068097085279	1.628178213297715	-0.03466139167516964	-0.03657947383607738	0.6554590715773555	-0.2237346155588205	-0.2740785372258743	-0.01471084066686873	-0.02381080604898501	0.6013867088927818	0.7175033095656536	1.718963292180767	-1.986984580501763	-0.0303495054015352	6.338737132449452e-05	0.1198649432703703	-0.6973284618801219	-0.380408741932046	-0.165177368724921	-0.05286526542127751	0.2121713555283968	0.09864560123210418	0.05148237761242735	0.2004427086667048	2.89041585488739	0.06958089283084577	0.03584799325008546	0.04291910106965539	0.02023911348613777	-0.3101155476550438	-0.1309697626858345	-0.1513336639571086	0.03321503015792086	0.2399126150173733	0.5410743781904792	0.3871320848869252	1.850223849539731	1.230493507616123	-0.1553424612755675	-0.02308810393680891	-0.003931857503786527	0.2643139602209308	0.1183039467555515	0.004268494326861826	-0.008440574712160318	-1.304999514858782	0.03799111828927795	-0.115535543058307	0.00768246108375471	0.06473026973810472	0.02500437549227085	-0.2584960005947347	-0.01035798050872512	0.1957121640942328	0.2506759169772803	0.3413286250859356	0.5516864886005602	0.09283604798123934	-0.03283169565205919	-0.4763849193390043	0.2310593042202194	0.1572573579704749	-0.1538849845936116	0.04506925343196518	-0.2595413491558078	0.2788352230458311	-0.008595267204420999	0.1798218154994452	-0.1548946478754142	-0.2104746159540969	-0.09428356778513916	1.418129197395237e-13	-5.156673403486477e-14	nan	nan	nan	nan	nan	nan
0.33	-0.009520715560607827	-0.0412087216152183	0.01092385757672979	0.6602178436744387	0.9372446314783842	0.00680141173492	0.4494250398058424	-0.03113197426802449	0.005946330593058423	-0.05170553384564575	0.07823304195147281	-0.04387793045581338	-0.04761525972102761	0.08396937934679345	-0.02760953192898477	0.7310693900976545	0.1516758803493752	-0.7310693900976676	-0.1516758803493721	-0.06258269564834798	-0.1330508327361982	-0.008846426717147563	-0.2856113905962805	-0.03742139231576726	-0.02019884573348441	0.1234161312127221	0.163150140523646	0.748709986783321	0.6105255504054772	0.1079573890746969	-0.01198806935618218	0.07867750389732019	0.01959933759334297	0.8670135506293587	-0.50173373915419	-0.5358443521193638	1.267679786947602	-0.1602754691456195	-0.06580466690280153	-0.06954452279305988	0.07808852277142718	1.544272219582468	-1.741549910986413	0.4159564808817663	1.080957869334568	-1.507214585868889	0.9378831452009518	0.6862957532455309	-6.046497172687095	1.439711429871619	6.046497172687102	-1.439711429871609	1.717476300614109	-0.7232396165777976	-0.1464244688666089	-0.8040329606538867	0.6649411396337799	0.3279448290339166	0.2159922580541846	1.492453899367933	1.148739103962654	-0.6959959424643063	0.07426563467478653	-0.0535977598963343	-0.5826416038650837	0.187932486571645	0.001989657498081	0.01910971652767994	0.1490742565005209	0.181223480236957	0.001001019137604181	0.003750198052260094	0.04661458304201625	0.03305725361859625	0.4627998585078773	0.4034497322679405	0.003036782025513397	0.009926671527097749	0.001003177630167298	0.03054863917428586	0.00100055315312795	0.005180005372843662	0.001459482592423008	0.01615989793615324	0.4036334309355253	0.4264941155860926	0.08272894760748518	0.09739922500879621	0.3547931298140564	0.3795613841751443	0.02680184808664578	0.02812996059506497	0.001020205790325828	0.007297582259320871	0.001039998340622491	0.009814958846302025	0.001005121804025098	0.03297714571149918	0.8318275606626306	0.7488092600066869	0.06291118879423876	0.07826093475158763	0.001004829154750247	0.003399493042417806	0.001005415659905644	0.01696891300314616	0.001001934125407499	0.05198967031565292	0.1881075481150507	0.2091659333300522	0.09545978995183879	0.05279344957245208	0.03468907494893938	0.02953612051593228	0.5865161715166145	0.6192663192570882	0.001003551239803467	0.03105360596003606	0.001001419924802612	0.006266819433962141	0.001001276701375256	0.008390293306746857	0.00100113620636691	0.004470751625799321	0.095929061193088	0.09806520261943351	0.1049844709028073	0.1042238046160016	0.02603151806777049	0.02462341695259796	0.02105554109726299	0.02988077062680488	0.07171250300155664	0.1095133156320394	0.2474177583507333	0.2439849764387785	0.1981011335202468	0.2046489555684031	0.1176336085557107	0.1290407195702148	0.0648753598792642	0.09538945685933027	0.05592732672840952	0.08933472013383872	0.001095261093467235	0.08473137515656592	0.001013383880020915	0.04033861854370448	0.001002235555192873	0.02781896398556128	0.001001112154628303	0.01162896293022772	0.001001875820340969	0.01087478989798416	0.001011954846599669	0.02520624150692317	0.0609607861773332	0.07925755319397018	0.04158027141314012	0.06089541599312434	0.05229110973675744	0.05617161709497157	0.001012012496745269	0.03015704607567823	0.001045055333838812	0.0130379871485057	0.03888236919531893	0.04118951746310263	0.08634657703617547	0.1125260621521035	0.03520123401959997	0.03711761650942108	0.2704762121620035	0.2506150413434419	0.001007839979044783	0.07302658131322214	0.05534754724353368	0.07365372924385077	0.02680703943441755	0.04109320751265931	0.001006132364549377	0.01500917989844347	0.00100983620882891	0.01784047184846202	0.001018906924773789	0.05474597546021048	0.009218401446981262	0.03622484324313808	0.05506821535670143	0.06005222083142985	0.02863955893126482	0.03482615860121586	0.001000702979433893	0.03951275054912307	0.02784249465477723	0.03352415291336806	0.1939507087374305	0.1576926725415896	0.001009298397725556	0.07434470031518195	0.001006168196202378	0.04561063760580669	0.001011797586312365	0.01328516088047905	0.001003965502866593	0.01945612273966094	0.001008403413773853	0.008667381396311518	0.03305593770568351	-0.003021389537138228	-0.00730236445559111	0.02627558847609339	0.01521795506232547	-0.001513296452911871	-0.006849344716196391	0.002203982949430618	0.001852993615125432	0.160263878415162	0.00100098920631002	0.03842172713741449	0.4837149213356624	0.001002383535574827	0.001002242704947568	0.001000219831173955	0.001001330462624188	0.4333263007022526	0.08760003118794121	0.3969893698798209	0.001004251448488882	0.001015561138771792	0.001035639825345362	0.001002689979236115	0.8165465671263489	0.05328164334762473	0.001003857659416926	0.001004054827726391	0.001000595055426777	0.1909162816295677	0.09461890472033994	0.03581741292364742	0.6620952107881105	0.001002588112552245	0.001000308026777266	0.00100007355055619	0.001000242134719767	0.09187036702170467	0.1014921527601834	0.02523441569206037	0.01221672343901288	0.06180251600432984	0.2515184823504646	0.1992221064783183	0.1543062697567285	0.08510857408691132	0.05301293782121028	0.001102811209098915	0.001014858352420488	0.001002388214921698	0.001001123010839985	0.001001959305774382	0.001007284058563183	0.03212933406128451	0.03860834463812161	0.04886101099779976	0.001012163842644037	0.001057655192254577	0.04008656543734374	0.07899496083798953	0.03095225382164866	0.2705561483866549	0.001008924640306334	0.04925843826195079	0.03525176314048224	0.001007681026180555	0.001008436208926643	0.001019804034097194	0.01035903079080813	0.03657154724894126	0.01998653127188277	0.001000758763081503	0.02227701734892296	0.1943446379633756	0.001010307768025803	0.001006280526768284	0.001013553049161197	0.001004262187762198	0.001009444272177761	0.04394491350135912	-0.0003680875072386701	-0.006823094381102532	0.03235405452740169	0.01827968074260783	-0.001567364770629439	-0.007182949502488769	0.003362973294671147	-1.058376383434824	-1.806915717238723	0.01797152694397717	0.8382194675367546	0.01848667847257572	-0.2560573301803142	0.4101940140345601	-0.1140261300140151	-0.226129244082683	-0.004473725396751488	-0.05403061980948065	0.8649629174063479	0.3160222998863768	1.551748414972008	-1.192563000136389	0.04723791264062575	0.00803423798706808	0.1131864444079701	-1.428622888693677	-0.5170383573814203	0.102511270281916	-0.03052231344438211	0.2035154424311329	0.02230760975857227	-0.02588245610200888	0.05473056396622194	2.664399786939748	0.10921745726987	0.01282819913682392	0.01592675936695174	0.01081257918038317	-0.3402887088558255	-0.2654361486918286	-0.07166665934192719	-0.4562021500658135	-0.3608171023914006	0.3353345078046625	0.2581835987344055	1.938109889760788	0.9117869363538149	-0.1419549145724325	-0.00974286266939061	5.802746262768633e-05	0.2957403818522911	0.1362755919660738	0.003889853504884244	-0.0196113253596265	-1.551147997763777	-0.1024818245089138	-0.180769916721627	-0.04517736402391034	0.08848557165434727	0.04014199203397407	-0.4700469047729405	-0.1655522749550113	-0.01409320009439365	0.3577513157672531	0.01164408491830861	0.500112779736999	0.1049134800318835	-0.02862248082593062	-0.4683163309470129	0.1493424846237771	-0.6262672813665011	-0.4531691501511576	0.01595185145442753	-0.3039942425622938	0.2362083174441996	0.009024481401432903	0.2687364875062883	-0.1536232250518036	-0.2104899330232408	-0.09511254993244816	1.48985422221919e-13	-6.687277949663936e-14	nan	nan	nan	nan	nan	nan
0.34	-0.001507541469105345	-0.04578349919579263	0.005694333099077695	0.6728650376065265	0.9354342244918866	0.006135308042217642	0.4485708050543149	-0.02978991928952755	0.02294231593707878	-0.06802635966520075	0.08188226262926379	-0.03336626998982163	-0.06202980815534716	0.09265474527153081	-0.02099518594312785	0.6692791137591255	0.1669542344588348	-0.6692791137591277	-0.1669542344588364	-0.04526475988462907	-0.1400914130506199	-0.01002476963158812	-0.2934039967073501	-0.03104443076735791	-0.01693690069997645	0.1247371452144379	0.1788218814521258	0.7603619814427262	0.6037176881051983	0.1079695119806252	-0.01259000073823473	0.07342143459868106	0.02153264339195877	0.7181114990751579	-0.4077394819949191	-0.504114208233587	1.26214951800359	-0.2025971522906304	-0.06727590132684481	-0.07945832265754534	0.1922045597950574	1.85218804459619	-1.506003278473937	0.3097501161254614	1.008797608967765	-1.353004616258025	0.7909177109566298	0.6266733397062114	-6.311701239054667	1.612283449390494	6.311701239054667	-1.612283449390494	1.744857207171099	-0.6813009261482386	-0.08745379564130337	-0.7584624273874117	0.6074509771582712	0.3236581633885081	0.03244396161012356	1.640540289535734	1.184451926139147	-0.6646933564123009	-0.06127028895137689	-0.06566570139279831	-0.4780964035336209	0.1999112572267399	0.001697054251983873	0.01904275607190354	0.1515658525048611	0.1851688992671409	0.001000988070556499	0.003771797815993416	0.04008636342363141	0.02932618923748983	0.4690687192514232	0.4064783276338338	0.002061376889954589	0.009104084441371235	0.001002583737977651	0.02851021291186644	0.00100039751238875	0.005130293749302246	0.001239510243299936	0.0158905656168885	0.4168547980497102	0.4370346483420186	0.0838583846173316	0.09869307915008135	0.3709654772483918	0.3936825465055971	0.01473140465013989	0.01954204833910284	0.001017038157026616	0.007500712520974016	0.001036136825330969	0.009864668993388288	0.00100385046239409	0.03412105551681339	0.8238816972508023	0.731930065318153	0.05668197441345154	0.07241345422055852	0.001004189724226578	0.003543651615364603	0.001004567258207121	0.01664710802032802	0.001001330071211156	0.05407037716173863	0.1890947871779201	0.2089138295673389	0.09396255859984126	0.05214875624071353	0.03463466902480292	0.02951484457154838	0.6131337139149537	0.6444568556738592	0.001002970331359889	0.03200016343297588	0.001000899236880028	0.006475179408796606	0.001000699920343168	0.008650464739649791	0.001000716960842852	0.004616013216284301	0.09396426153728769	0.0945164529244599	0.1030920634214348	0.1009676088534745	0.02589402934902174	0.02424240733816213	0.01390940358264857	0.0231920873184665	0.06460772792832394	0.1036285101116886	0.2493960085589625	0.2474806959677667	0.1987186594370136	0.2075158199228714	0.1374773105468672	0.1485575250853437	0.07500636077805081	0.1034141362578699	0.0543977705824942	0.08803166516197712	0.001102203547787803	0.08465532916691174	0.001014610196270496	0.04031819422378761	0.001002339027562127	0.03100724523371079	0.001001123232013643	0.01306254830407742	0.001001926558111279	0.01094431143386678	0.001008952087403106	0.02509249926569118	0.04292812229374688	0.06248210077332404	0.0394483114954875	0.05946701700027203	0.05014331009108393	0.05404510355151261	0.001014950092089163	0.0298504080190553	0.001054377721934113	0.01395861236518541	0.03975523264540384	0.04162236291320622	0.08137672475070043	0.1069210463438457	0.03169090220559029	0.03456091808679005	0.269810026829673	0.2513366725276852	0.001008565026242217	0.07726554448714275	0.05070495345591382	0.07229741790418737	0.03196617638266181	0.04594411132858935	0.001007327154991854	0.0162208794359037	0.00100861796271412	0.01757996340540251	0.00101966461626009	0.05009029420929432	0.009753268401885144	0.03750538622511079	0.04116923453415376	0.04949257421024145	0.02224124789497276	0.02911018868343471	0.00100074473848804	0.03958631238474118	0.02436377252407779	0.03029968901592953	0.1944385673277205	0.1606911363391832	0.001010143365517805	0.07444837006348311	0.001006667761239696	0.04854159870451196	0.001013440378990465	0.01176140740593487	0.001004268957817375	0.01735937893890587	0.0010093706911652	0.007719729388573969	0.0440514254415387	-0.0003071172979406585	-0.006813439209879505	0.03242588893725187	0.01790030336536467	-0.001568110417923362	-0.007136865018150538	0.003407113599872614	0.001041123217368457	0.151749922724494	0.001000929622042376	0.02726429248813156	0.4829452620732237	0.001001854282498554	0.0010017254285987	0.001000235628023866	0.001001169741202748	0.4562465378826462	0.08372716529997391	0.4115291091783982	0.001001587682375924	0.001012215758492597	0.001029326655850735	0.001002320418375118	0.7923933880552716	0.04514264707786019	0.001003240525035405	0.001003359199491151	0.001000734213681657	0.1906366121064144	0.08971573092656326	0.03364764458546883	0.6909354642799059	0.001002165514560091	0.001000355365764532	0.001000077088376115	0.001000278190863427	0.09068779158599258	0.09950581527264912	0.02610133121558369	0.001034030807251969	0.0502388361988486	0.2543192456374525	0.2002327899524495	0.1776851790718819	0.0909927571970969	0.0520297560231601	0.001114654985708011	0.001016708226072396	0.001002495874385962	0.001001143941514354	0.001001997307692557	0.001004572101264506	0.01113865187986667	0.03552573763818996	0.04636921854994338	0.00102238990148671	0.001069336315208862	0.04136285661461651	0.07115179367761053	0.02491809618290116	0.2668654936125264	0.001009653375536307	0.04148637429890713	0.04015346384496345	0.001009291134904393	0.001006487558318935	0.001020970866689006	0.0103416326536579	0.01418926039529125	0.01091028137857883	0.001000812198369797	0.01882824079274789	0.1960258276000442	0.001011593637783638	0.001007871047819405	0.001016407796014145	0.001004836778638722	0.001011112715408265	0.0551001691474835	0.002437640045905936	-0.006319686378556366	0.03861210660333583	0.02039296297978226	-0.001623297206581811	-0.007401343077935539	0.004632314402915371	-1.071454373777299	-1.438472538016567	-0.02796481630438452	-0.06861493815230559	-0.03132702057263276	-0.49307961794404	0.2016442796726416	-0.05972601563749947	-0.1822312198560701	-0.007714997128882105	0.01704707385974408	1.266064535350829	-0.05161002399697692	1.250074153786951	-0.5503950573215597	-0.03289929830819933	-0.0009116680198700831	0.1174130308572756	-1.904675795715244	-0.6522157040271208	-0.1624554484862321	-0.03897055049606531	0.2161792062784632	-0.07646795841991723	-0.1030179943281437	-0.05258658727382451	2.360772251899265	0.06634204048040955	0.03665087399249049	0.04554214912255609	0.02161047772761435	-0.3692611021456458	-0.3829830976308764	-0.007042385289223378	-0.8687175478645834	-0.7870634380344222	0.4106523501084338	0.3523801040753111	1.953102269922366	0.7131626590063674	-0.1166738221843598	-0.007280078043554765	-0.005781052221156766	0.3448656806338066	0.1496803319272316	0.01131510187975113	0.002391867718840338	-1.805271687491135	-0.1712466154019791	-0.244238492280367	0.0002271410743649642	0.09231919137636065	0.04465659589826221	-0.644827946464255	-0.3507955776064389	0.2348830371885353	0.4950842399313523	-0.2758795323664823	0.4743737659695758	0.1415135306881439	-0.02329239626851921	-0.4633343545726495	0.1145942011380185	-1.500836067296322	-0.677539136933247	0.00114572890657811	-0.3393888171135295	0.3974650481222234	0.008722515909552869	0.3094166468436021	-0.1508826033823497	-0.2085295425350596	-0.09411311552282861	1.58741304538251e-13	-8.103029853326078e-14	nan	nan	nan	nan	nan	nan
0.35	0.004450177505158591	-0.04932864300782242	0.0009715294385981558	0.6854717729251441	0.9331765613590129	0.00545791294028762	0.4482949385112289	-0.027379846166473	0.04284660960408137	-0.08147479814155635	0.08444257269938872	-0.02395556251438031	-0.07415886173901867	0.09973597900595428	-0.01530461723991476	0.6047644227773714	0.183786378112872	-0.6047644227773811	-0.1837863781128804	-0.02770196599863672	-0.1466098128092078	-0.01057045475956888	-0.3008749778332898	-0.02531180118022942	-0.01374153840630128	0.1237385374969596	0.1959017631294285	0.7723921629748461	0.5972432871382021	0.1076577483900182	-0.01328997081252325	0.06898961296638303	0.02354736740812857	0.4674996398953037	-0.2971294723853268	-0.4432620206319935	1.259978752393962	-0.2484466114983034	-0.06745428394384258	0.02762103314590333	0.2840971381620906	2.105669979954876	-1.182374175125382	0.1994413338476022	0.8728345798321216	-1.063538014929849	0.6197245637110698	0.5113240021417838	-6.598316782713416	1.745007200215857	6.59831678271341	-1.745007200215847	1.768905832025496	-0.6187982973897843	-0.02173858093792953	-0.7381907334048315	0.5374077416509838	0.3146388443501598	-0.2308545495089701	1.769485646469845	1.21635381609748	-0.6310520880641407	0.005548119663587116	-0.07485035100262935	-0.407162878817752	0.2036646425179078	0.001372773409184121	0.018892101505446	0.1480331683642126	0.1810913723999726	0.001000940577271138	0.003792733060152066	0.03091388414916044	0.02372338491563339	0.4727334829131717	0.407940030639658	0.001543003882357523	0.008652735322039541	0.001002087319414216	0.02703879485763735	0.001000317127413484	0.005117475324455625	0.001122749913997768	0.01575374506665608	0.4343233939642559	0.4516937593909835	0.0818611880747291	0.09675630475073914	0.3859874177189981	0.404910316321392	0.008139681567252272	0.01493237525502139	0.001014275886689775	0.00764042863085292	0.001031478039636444	0.009900363397295716	0.001003069967681579	0.0351885540784512	0.8114392617355254	0.7118169540780852	0.04947294076565997	0.06571886741956469	0.001003628654555626	0.003627124004519512	0.001003805767538549	0.01642585765766178	0.001001090864965236	0.05612359637475837	0.1898228724680143	0.2082674924400421	0.08930044071114802	0.05055747492146476	0.03197505113638879	0.02779260385497844	0.63933211935239	0.6662589033082843	0.001002532316804185	0.03284648697601603	0.001000647161756865	0.006699748856369842	0.001000399475011831	0.008939966557907379	0.001000512816846249	0.004768948532150759	0.09127363466025769	0.09005284380305623	0.1000604785634945	0.09621019957746316	0.02530502954576818	0.02364174161631772	0.007716613872763016	0.01691935021461739	0.05275845630004756	0.09142953469677308	0.2534777513990676	0.2532766699199923	0.2006281605889487	0.2121303121425705	0.1578043293058924	0.1668703552375939	0.078954702456565	0.1079918782545276	0.05322822495317931	0.08697849818240248	0.001107326236315064	0.08448834556604931	0.001015679349968195	0.04019288829544276	0.001002437226428445	0.03460122802834256	0.001001136260700349	0.01465646514619703	0.001001941282796668	0.01106021190666456	0.001006655666331098	0.02506361142132483	0.0270713117281835	0.0473760852619516	0.03516351381742708	0.05570289762011908	0.04811636135790633	0.05164843207357775	0.009065023752448283	0.03666397034220453	0.001068826917720604	0.01502277207592779	0.04007788609703798	0.04149327178059774	0.07916560353211306	0.102743856574458	0.03055219959604089	0.03238011458437125	0.2713982868256494	0.2574927613282373	0.001009424389731602	0.08300607084608867	0.04358963105622914	0.06777380880274889	0.03566668117137194	0.04942968420584903	0.001008948718615556	0.0177191690687993	0.001007168250684584	0.01739965998749546	0.001785982648633519	0.04562225905004817	0.009636645948554174	0.03806762489287677	0.02708074073551741	0.03615319608933176	0.01560130901278108	0.0229319361038944	0.001000812693374249	0.03932892824584991	0.02278145926573126	0.02767178696676527	0.195802493754479	0.1654873756545786	0.001010817988529928	0.07436702872881011	0.001008000525970945	0.05215962714113449	0.001019735220587205	0.010287956473657	0.001005848577224499	0.01530710840637438	0.00101339142906195	0.00679674722650274	0.05336372216261676	0.002368410569722267	-0.006225661073790813	0.03713575628074581	0.01832019376929006	-0.001476398673650964	-0.007332810167020198	0.003914439624566491	0.001029081311219807	0.1344650401226661	0.001000858604910234	0.01413995767538867	0.4793089726764231	0.001001846078500796	0.001001439819428299	0.001000231650905601	0.001001142524912743	0.4873744815802811	0.0752658498345454	0.4232264913067017	0.001001196014391784	0.001010712028138368	0.00102434709625296	0.001002204704140038	0.7685911570104936	0.03666512214006609	0.001002879152973172	0.001002720648539492	0.001000933066536091	0.191395092843613	0.07704580675661456	0.02481873400801871	0.7139878204600639	0.001002001173710407	0.001000409769020097	0.001000095038813348	0.001000319137182533	0.08489977276471285	0.09261175298779502	0.02338973918654511	0.001018901361765985	0.0273182936283668	0.2668871602734393	0.207087649469005	0.1992380202257406	0.07817824445143592	0.05157076245016667	0.001110970952368835	0.001016862930290151	0.001002576262345112	0.001001154792867019	0.001001922170046391	0.001004006702847924	0.00622828934908614	0.02550807532436653	0.04502402258339994	0.03160524435495539	0.001096161723146596	0.03968704544125642	0.08058865972723762	0.03290962165894153	0.2810802904995482	0.001010881544471347	0.02938182169148526	0.03980386205624457	0.001011774315575179	0.00100495904638797	0.003907925815603014	0.008806813203336344	0.007596434341246201	0.005962942779404927	0.001000943663969969	0.0228413910322878	0.199936729042449	0.001011457803378267	0.001010670493921955	0.001034644525430667	0.001009739364724895	0.00102304413259739	0.06128686129580157	0.004988554856438295	-0.005562662693889671	0.04066454336616776	0.01708186880482163	-0.001267168103033979	-0.007473928987157591	0.003847465826581393	-1.082463911157903	-1.165322947046708	-0.005085015952082487	-0.7261569406615092	0.01920028554434693	-0.6332454140624743	0.1001677753071296	-0.03245255012972773	-0.1155030501974174	0.002530646951937411	-0.02793130265456606	1.625146812414588	-0.3322973600061543	1.007380441687602	-0.3607834175027901	0.03780877645177187	0.005882714385547163	0.09814122881936797	-2.078125715157336	-0.6924881658446913	0.09477827380588673	-0.01117862933808991	0.1975002064304412	-0.05502896831030992	-0.2252283679271547	-0.2875971130821701	1.994219870047865	0.09196653766294918	0.01507661265161484	0.02057746846230798	0.01201047763003562	-0.5060469166680482	-0.5525848540039118	-0.1041193269362333	-0.4184056167897241	-1.616484504339557	0.7486524958694243	0.5669638628077821	1.723589578650514	0.1898767349201788	-0.09300714424304968	-0.02493700512844894	-0.01820533332061161	0.3784313783989301	0.1704587782446894	0.0123154065988947	-0.004060513060315498	-1.248562146085324	-0.5603108497001255	-0.2306859620390392	1.263027423127584	0.1151868485312299	-0.06154034030617581	-0.1829645179348203	-0.07493879560858861	0.950849160624066	0.647488636846615	-0.6307270495175857	0.2391746247029659	0.1585439090608911	-0.01340174959455957	-0.4305964394041021	0.008126365770910259	-1.182005488981893	-0.5715843958411472	-0.04782259430799127	-0.1790026117601995	0.5519887126264501	-0.02431996807074231	0.4018499958131148	-0.1440306432115467	-0.2019681359599315	-0.09058396520847098	1.646585351151578e-13	-9.943723568975139e-14	nan	nan	nan	nan	nan	nan
0.36	0.007723798210853035	-0.05164289248293796	-0.003227217248918114	0.6980802367881451	0.9304750695188617	0.004801199065395044	0.4491899460991686	-0.02422223505948372	0.06459570135877236	-0.09164763833438663	0.08581367802543598	-0.01591976451918812	-0.08311520674194592	0.1049371471011634	-0.01077103387618239	0.5371711815964808	0.2016716168391619	-0.5371711815964808	-0.2016716168391679	-0.009862558004154856	-0.1523957644348111	-0.01046064827000368	-0.3082169500875349	-0.02032961990668591	-0.01065963283290473	0.1201462733362294	0.2140925863923487	0.7845844464809327	0.5910793413223676	0.1082130853505642	-0.01409744850897442	0.06530027790450257	0.02561855817251571	0.1812918453588792	-0.1615606146130376	-0.3993028136416098	1.262495226880292	-0.2913628937224502	-0.06313965591935475	0.1547165035310367	0.3417121565721775	2.221147662088275	-0.8508836217693605	0.07190916732689583	0.7338157128994686	-0.7184629000006593	0.4149045830871074	0.3952762718104628	-6.927411278882075	1.822902463841051	6.927411278882075	-1.822902463841051	1.800180028869009	-0.5348112995513249	0.0436445278678932	-0.7326606530484485	0.4573613144411831	0.3009668193327769	-0.4862873270398475	1.862728606658584	1.21687232093251	-0.6026023261800297	0.1121498212768946	-0.08716722582196661	-0.3295990894495652	0.2112046068693909	0.001204411975152919	0.01888267737343147	0.1389790505152714	0.1710604303463177	0.001000881316114275	0.003829527850054396	0.01969344933572689	0.01654599760354987	0.4741416522850562	0.4086711122162759	0.00128324724951463	0.008416858601393098	0.001001696360301575	0.02613113872444058	0.001000274966000712	0.005128493384515217	0.001064350474001646	0.015661537188833	0.4559072987001261	0.4687253673497734	0.07703080963808183	0.09211608186727972	0.3998083125780795	0.4140681679856567	0.004733399139033072	0.01254150282875094	0.001012143181989193	0.007796213176635416	0.00102665873778008	0.009938966592597066	0.001002622033412965	0.03612497104005061	0.7957455298124905	0.6911639657578357	0.04158926978257532	0.0584479607101259	0.001003167485951891	0.003751784044579739	0.001003105762688493	0.01630555323694981	0.001001070799928621	0.05808109269248303	0.1905618818982862	0.2077686601757021	0.08113099985116659	0.04744438691407879	0.02636995132961283	0.02384819116898823	0.6644569133448491	0.6842329049760546	0.00100223120962862	0.03362037157765767	0.001000548404017154	0.006912983604434443	0.001000258308960429	0.009226399187547508	0.001000431280611433	0.004916900612613548	0.08723762851855639	0.08474379070056209	0.09537158294211114	0.0902341898447744	0.02369896223353871	0.02233944944256612	0.004515349918465062	0.01417246010484256	0.03552186980390745	0.07202376283739634	0.2605498373389092	0.2624559469958052	0.2043803072262012	0.2187840076378859	0.1781173208381164	0.1833118330208157	0.07552879765376608	0.1069614908482161	0.05238037599813576	0.08619057086686409	0.00110804422193724	0.08418018180417411	0.001016291051516839	0.03997558355986536	0.001002526514661488	0.03866588280376868	0.00100114820004952	0.01649883870390448	0.001001911053511585	0.01119962784440192	0.00100522519049147	0.02509346747505811	0.01605138061960324	0.0368582432257433	0.02813136708345234	0.04868612822496364	0.04639630467566622	0.04951958113612875	0.02785970997553527	0.05312179847289174	0.00108946601745844	0.01615583129203739	0.03946910925809377	0.04057024574991056	0.08202569620407597	0.1034146657747169	0.03372030154727936	0.03327066871998836	0.2773894603878241	0.2694439444941715	0.001010468268551767	0.09010466932418676	0.03405138806117698	0.05964518168203421	0.03744701367902933	0.05105628012716253	0.001011001300576239	0.01939974788281624	0.001005679114063563	0.01729925916594132	0.003608027577312817	0.04147189017862588	0.008821536321272942	0.03787337020792845	0.01625431399556731	0.02555314578883696	0.009708656209187127	0.01740904042948713	0.001000912419825616	0.03872585974611589	0.02387860731522038	0.02686341639992428	0.1981211457412686	0.1715350285450998	0.001011087178107739	0.07397538699750089	0.001010067001391078	0.05633181772830281	0.001032003662146765	0.008876333338887132	0.001009090505236543	0.01331914477990805	0.001021369359299555	0.005906037118004557	0.06059228250185491	0.004960863065964832	-0.005525052571983453	0.04007400323713176	0.01625276112062474	-0.001208408689861662	-0.007446515822791458	0.003560315915241892	0.001017039405072492	0.1171801575208391	0.001000787587778332	0.00101562286264226	0.4756726832796225	0.001001837874507013	0.001001154210251293	0.001000227673793144	0.001001115308630649	0.5185024252779157	0.06680453436911626	0.4349238734350053	0.001000804346406531	0.001009208297794277	0.0010193675366525	0.001002088989901221	0.7447889259657159	0.02818759720227274	0.001002517780907456	0.001002082097698676	0.001001131919392913	0.1921535735808118	0.06437588258666535	0.01598982343056714	0.737040176640222	0.001001836832864959	0.00100046417228582	0.001000112989446073	0.001000360083515048	0.07911175394343448	0.08571769070294248	0.02067814715750872	0.00100377191628961	0.004397751057882722	0.2794550749094267	0.2139425089855609	0.2207908613795994	0.06536373170577225	0.05111176887717322	0.001107286919031234	0.001017017634509694	0.001002656650306462	0.001001165644223426	0.001001847032397208	0.001003441304425154	0.001317926818308177	0.01549041301054393	0.04367882661685903	0.06218809880841162	0.001122987131084793	0.03801123426789269	0.0900255257768668	0.04090114713498518	0.29529508738657	0.001012109713407033	0.01727726908405862	0.03945426026752478	0.001014257496245332	0.001003430534454315	0.006794880764515758	0.007271993753015852	0.001003608287191142	0.001015604180226963	0.001001075129580004	0.02685454127182956	0.2038476304848543	0.001011321968973278	0.001013469940033907	0.001052881254847851	0.001014641950813436	0.001034975549787984	0.0674735534441198	0.007539469666970639	-0.00480563900922298	0.04271698012899943	0.01377077462986103	-0.0009110389994861906	-0.007546514896379647	0.003062617250247432	-1.090625499137777	-0.9833749642426706	0.000281270570849087	-1.259297975447161	-0.028155111386562	-0.8079962159861759	0.05551999383004539	-0.01663153583851547	-0.0694788355826441	-0.002947700114964867	0.02596960834176791	1.740563917317685	-0.5922997208193728	0.8360905234789858	-0.1066349257731282	-0.02968561080491184	-0.0003299097632941912	0.09119671083461418	-2.012651211751923	-0.7674796857243039	-0.1542179179736829	-0.01878136716811767	0.1970346272235339	-0.04696698583047094	-0.4073793319497248	-0.4970209811681203	1.59516305856875	0.05185425227065853	0.03438393409256072	0.04492831139763588	0.02061383065113048	-0.5383498983499222	-0.6267031889605481	-0.147367675642251	-0.1635481490649237	-2.228422726892044	1.087312974824627	0.7602207591979151	1.578831796117271	-0.4084632215831365	-0.06362588937547392	-0.035516110265602	-0.02418081367357963	0.4390000767868767	0.1993716750417506	0.01601819488527563	0.01414064733042889	-0.8876369924391432	-0.8217766183880152	-0.190674384176959	1.929080302564097	0.1060990925558705	-0.1141303836607243	0.3247718474639953	0.2634759499972973	1.393901910260578	0.7666986637989566	-0.9968831362082272	0.1025783747904442	0.1779713671467876	-0.00731187719513536	-0.399801097010928	-0.03670446937593359	-0.9529705031931588	-0.5464677558847774	-0.06799114326212789	0.02451747935424451	0.6477477631462151	-0.05333756342123725	0.4202490770456579	-0.1385170438849945	-0.1956681613232894	-0.08765870481329388	1.618748217493677e-13	-1.274761872512791e-13	nan	nan	nan	nan	nan	nan
0.37	0.008176916233827367	-0.05247223865895348	-0.007251296046598388	0.7107425745535442	0.9273796533126515	0.004222655551728083	0.4510995870085463	-0.02073324451371407	0.08657750565840153	-0.09872506485635034	0.08579511029279031	-0.009056573214805519	-0.08861130794918168	0.1079069134654331	-0.007179735367426418	0.4658247657169589	0.2200280801449313	-0.4658247657169555	-0.2200280801449502	0.008312653282453723	-0.1572490789922184	-0.009733050012296711	-0.3155587590999148	-0.01618543833295846	-0.007738071434864786	0.1140023448763248	0.2330186465677297	0.796642293918166	0.585184996751105	0.1089637316566218	-0.01506739913314678	0.0625186807680488	0.02773775453644946	-0.08320363259472284	-0.002589767685219979	-0.4171343299064451	1.270620310592739	-0.3257060599348998	-0.05135060106606787	0.2266016816918712	0.3472352385051397	2.118400847646486	-0.5768087342836925	-0.07841589538075874	0.6484392013540045	-0.3886860307575604	0.1757974145096964	0.336083374578544	-7.277881124552237	1.840030062640585	7.277881124552228	-1.840030062640578	1.830532371754935	-0.4349982175722578	0.09788905997034887	-0.7372498573750121	0.3710327495603111	0.2825236713589403	-0.8278669295437601	1.91242726875814	1.200523509126431	-0.5735852772221089	0.0136199629756262	-0.1055078058164579	-0.2055816656953847	0.2133495989151351	0.001110766719087881	0.0189620646832249	0.1241858228276578	0.1559135085707039	0.001000814962094465	0.003881541085172929	0.01078952041087886	0.010150315272625	0.4738377267082275	0.4092914180197105	0.001145480774202354	0.008290460236421432	0.001001402020070603	0.02571710044378131	0.001000251531508913	0.005149330755712053	0.001033525574631883	0.0155860712756842	0.480710320494724	0.4859577907959987	0.06947318010263751	0.08499644192441817	0.412063141907362	0.421780275107964	0.002914531177621357	0.0114267818910468	0.001010633368952097	0.00799554512566481	0.001022243697895599	0.009994652847735975	0.001002425279539475	0.03695038613595866	0.7782061120181502	0.6721145203503415	0.03369088162223949	0.05109382787684972	0.001002799382613289	0.003907204759090537	0.00100254768270762	0.01627384292216517	0.001001168915145445	0.05993267743095658	0.1913873427413454	0.207587079190749	0.07046952878714624	0.04258030338258805	0.01957965715615888	0.01880443710255464	0.6869909492990357	0.6980529053951109	0.001002043322262309	0.03436738030192762	0.001000514939217991	0.007124939257862451	0.001000192037264263	0.00952082814560091	0.001000402030647173	0.005060240224876891	0.07871038199401416	0.0769162612846257	0.08577757127211867	0.08207442267411212	0.01981566734403556	0.01944132002113156	0.002803430332258564	0.01325998159595345	0.02060123991456213	0.05551877553033102	0.27102466077089	0.2747133591398026	0.2116899447407648	0.2280344419260598	0.1965659174338717	0.1966503001944541	0.06612097818122341	0.1004083870780879	0.05188217926676218	0.08574537056106629	0.001102326409179403	0.08383881381610962	0.001015699272208055	0.03973014222830078	0.001002441718261981	0.04328888179740392	0.001001091831678033	0.01860047004813505	0.001002094451633934	0.01133182342090149	0.001006302819639901	0.02515034374952769	0.01295610420362924	0.03352600999451082	0.020360339180135	0.04064318579311222	0.04317879619599264	0.04659946259292404	0.0521888236668831	0.07421957044397112	0.001106655737040494	0.01722885870336578	0.03636625557198224	0.03782492957322418	0.0865367129794701	0.1062946106484028	0.03741246423151005	0.0356584458182334	0.2851338132363185	0.2834938659727874	0.001013193990513791	0.09804257220052615	0.0241982217264353	0.05010481102729891	0.03649592832298788	0.05018993781007353	0.001013578131902905	0.02109760340466155	0.00100446030665599	0.01726732672873744	0.008945514927191154	0.03828669629050838	0.00727368921098763	0.03692255797908059	0.008948617869361944	0.01822681755577482	0.005502683981149811	0.01348239418431199	0.001000956853187471	0.03778462130415139	0.02666080374315206	0.02757237316038618	0.2048493890113326	0.1801846045289562	0.001010672190626694	0.07341206821502559	0.001012923793094348	0.06074251217355317	0.004015129143682185	0.008919149001969025	0.00434146146534415	0.01299701386485653	0.003694803731011918	0.006184322243625254	0.06374060270786643	0.007283119869590641	-0.004619544903460867	0.04259208634977016	0.0114231843173308	-0.0006780786366021338	-0.007510068956600393	0.002923286071964653	0.001010050514466743	0.08876577144659047	0.001000710647383046	0.001009272755016672	0.470868434066302	0.00100212091876719	0.001001046217925743	0.001000226696051579	0.001001716592490579	0.5530543488079631	0.05341661236862257	0.4417912860101336	0.001000660453157461	0.001008938522337654	0.001016194687340963	0.001002331816690089	0.7240327791943273	0.02113490578121193	0.001002330464446585	0.001001869424322348	0.001001388709737524	0.1933144403734674	0.04963931245882637	0.008509908539066956	0.7476441957304231	0.001001857071749256	0.001000493601092619	0.001000131600372181	0.001000381327676399	0.05709254629331325	0.06141383509303342	0.01104085912873905	0.001002909618310027	0.002706006898226781	0.3005612919044663	0.2334124708748818	0.2328287945379885	0.04407592917946478	0.05140487513779558	0.001087140212501774	0.001013446860586273	0.001002096963243531	0.001000921088524568	0.001002656122615155	0.001010794215431281	0.01650793017474127	0.008266093917644084	0.03556302485336275	0.09717786279516477	0.00112587372870052	0.02817659020782371	0.09480310423331426	0.04243394208357271	0.3040297920614086	0.001019347694565478	0.009156772110426358	0.03188887921959291	0.001017953963329442	0.001002990074049822	0.02124044323852083	0.004222582719421801	0.001002633138051736	0.001010296440966708	0.001000942144893028	0.03233062831167806	0.2273186440854514	0.001009325146467284	0.001017950069933326	0.0122893133991798	0.01360356932528151	0.01111069927719621	0.06390256232487526	0.009400296835312396	-0.003565161950328583	0.04501025443902518	0.004715535264012591	3.861970696460763e-05	-0.007544465338585934	0.002174791286061352	-1.098311257444667	-0.9616189674494979	0.0139140758476582	-1.77798930315378	0.02249833357504917	-0.4796939358836452	0.06807899118830865	-0.008915441667886149	-0.01752440867760302	0.004678775478050125	-0.02510323382766388	1.701296490169313	-0.8339600662841332	0.7100924843795995	-0.09423330602748246	0.0470959276654519	0.009188429281333618	0.07604730520315013	-1.791695556563912	-0.7138921511265834	0.102855146658341	0.006401195747692594	0.1759312103437397	0.006383803950933641	-0.5648708357270481	-0.5180558187890623	1.167444616611214	0.08766289011715896	0.01411076137116567	0.02128570675797584	0.01089789822141738	-1.0149239581397	-1.02526969128875	-0.4128556154364937	-0.03001224336654696	-1.153428253893494	1.469187939715129	1.207626355747526	1.121872268966372	-0.9108123906936987	-0.02230453846126089	-0.03454283508371562	-0.02828444617142949	0.4659995614818143	0.2052604580366185	0.01122927006917011	0.002269860326357193	0.1576240879225466	-0.7955695618477514	-0.3866020478406094	2.253766056480603	0.1006061408906311	-0.4190299837053256	0.2185340029646369	0.1923338063192341	1.599491457899481	0.7985177952753107	-0.933704961187408	-0.2566805269913077	0.1582799396732598	0.0001692730070829118	-0.2341358063655233	-0.145523075891615	-0.5283585277046334	-0.2633463593142024	-0.131347985822205	0.1179037196752801	1.233143915895835	-0.06404507519717539	0.4402137154809438	0.1265416159197466	0.1084728760742449	0.1258290263901729	1.347671851174073e-13	-1.105261579255091e-13	nan	nan	nan	nan	nan	nan
0.38	0.006209017721992446	-0.05166031077853979	-0.01180233152724613	0.7235056026881237	0.9240012340726471	0.003798555958780977	0.4537097797997066	-0.01745454457105004	0.1058274713074222	-0.1034279540534051	0.0841894964875641	-0.002758647424815495	-0.09104750114228603	0.1083880698859431	-0.00378736749183976	0.3928933745548081	0.238305015398544	-0.3928933745548043	-0.2383050153985541	0.02666149229699015	-0.1610786608990855	-0.008582588344655117	-0.3229929213939868	-0.01291780993037737	-0.005025595184055378	0.1018815634534137	0.2521400085742507	0.8087114435157123	0.5796612619949294	0.107998295070893	-0.01618130276143133	0.06161141803352403	0.02989984881076117	-0.3029114616194982	0.1666941966632359	-0.5046941502360005	1.282633300716401	-0.3479635004732223	-0.0322508717753829	0.2948268798604076	0.2996540359393081	1.67477993191628	-0.3759761567948231	-0.2455000471746555	0.6207626100003655	-0.1064812970700835	-0.08281740569341559	0.3554901451776145	-7.244406335408216	1.806996853409739	7.244406335408216	-1.806996853409739	1.834905574454586	-0.3300647694432737	0.1282172098548199	-0.7511313093867836	0.2820506802118105	0.2591497898866587	-1.681657919629384	1.901788972886266	1.2191327529952	-0.5284803631626768	-0.2310667570837924	-0.1159578266490132	0.04526779093705328	0.2197841889439035	0.00106044850741895	0.01912731657943359	0.1034023572643075	0.1353425858136701	0.001000743312264006	0.00395830602522533	0.006133087930029672	0.006781045171932752	0.4721463560163232	0.4100234485266703	0.001076724785390401	0.008233203678449475	0.001001200901995512	0.02569673878902405	0.001000239331230677	0.0051733409168775	0.001018419284820947	0.01547866365518362	0.5082326424268935	0.5026588115180136	0.05920885001718373	0.07539024457100892	0.4225296076490655	0.4283452493411841	0.001996913678601448	0.01109835582291183	0.001009743880882861	0.008289010274149744	0.001018450003338644	0.01007716054792672	0.00100244842913855	0.0376891370811639	0.7597181669096433	0.6554409008902223	0.02608372351686584	0.04395921228358714	0.001002521720138807	0.004159948696634097	0.001002162376560449	0.01631281493212433	0.00100134640860849	0.0616526946968575	0.192338763292571	0.2078109965569237	0.05779615019006924	0.03615830097199519	0.01236760127067345	0.01336055505977857	0.7059831168636636	0.7075539491356475	0.001001959551834996	0.03517593733134736	0.001000512937306618	0.007317270127441653	0.001000168228682148	0.009798677853592584	0.001000398040674565	0.005191734705483756	0.06407811093547247	0.06468995207184236	0.06957107561954584	0.06932840709670472	0.01310360036040468	0.01447038899820336	0.00193987503136292	0.01335092142436372	0.01172666288354378	0.04733812737242878	0.2851034303424064	0.293940075504888	0.2234135153866885	0.2452917398990365	0.2122670039339229	0.206409491007269	0.05118318969738256	0.08857214586941783	0.05174486721451859	0.08580667276409462	0.00108939171753127	0.08345361814756211	0.001013617272415564	0.03934235476572732	0.00100211935586103	0.04759387082420124	0.001000941321571771	0.02029016514925023	0.001002590856541344	0.01144038023906813	0.001010519655341727	0.02523956973684512	0.01872851786297162	0.03873939981883015	0.01274373128197006	0.03259958311082675	0.03766025508771292	0.04192248571180308	0.08030361030769921	0.09746295889909785	0.001116691276773104	0.01800994913449783	0.03006840315715248	0.03250770343589954	0.09113222644977527	0.1071316833478245	0.04007397266738274	0.03668243157971356	0.2931707130785303	0.3051019551009169	0.001018177013511602	0.1056277429061504	0.01500677536209562	0.04052080312952452	0.03242987291141124	0.04630599581180993	0.001016715046501438	0.0224989507274802	0.001003630870925444	0.01728752228937058	0.01866569566379952	0.03685121153625411	0.004976957672051487	0.03512160670042803	0.005159813191779833	0.0146647075490248	0.003352379415466337	0.01165241592004756	0.001000912532167902	0.03587707121581717	0.03070767557977157	0.02923408773216374	0.2177210475680715	0.199217436508365	0.001009465891686374	0.07260010785104949	0.001016592655246761	0.06470257010820038	0.01105140962498655	0.01099639444556385	0.01221031860763568	0.01503322025649555	0.01001035253171505	0.008072883574752016	0.0624093820303739	0.009297756916360374	-0.003490724308023729	0.04496029692733348	0.00377649913900045	0.0001318038521182479	-0.00752988696267423	0.002119058814748296	0.001003061623864473	0.0603513853723425	0.001000633706989052	0.001002922647403046	0.4660641848529812	0.001002403963036263	0.00100093822559398	0.001000225718310513	0.001002317876357183	0.5876062723380112	0.0400286903681272	0.4486586985852618	0.001000516559910549	0.001008668746884669	0.001013021838024881	0.001002574643476767	0.7032766324229385	0.01408221436015173	0.001002143147977306	0.001001656751052338	0.001001645500082366	0.1944753071661231	0.0349027423309857	0.001029993647562127	0.7582482148206241	0.00100187731063697	0.001000523029900285	0.001000150211318338	0.001000402571839053	0.0350733386431905	0.03710997948312113	0.001403571099971191	0.001002047320323696	0.001014262738570367	0.3216675088995045	0.2528824327642011	0.2448667276963782	0.02278812665315477	0.0516979813984178	0.001066993505970333	0.00100987608666023	0.001001537276169905	0.001000676532809805	0.001003465212835225	0.001018147126454839	0.03169793353118398	0.001041774824741776	0.02744722308986589	0.1321676267819184	0.001128760326313088	0.01834194614774779	0.09958068268976096	0.04396673703215779	0.3127644967362413	0.001026585675728834	0.001036275136783544	0.02432349817165893	0.001021650430423522	0.001002549613641672	0.03568600571252725	0.001173171685825539	0.001001657988916148	0.001004988701709526	0.001000809160184156	0.03780671535152642	0.2507896576860459	0.00100732832396045	0.001022430199842942	0.0235257455435096	0.02619249669974238	0.02118642300459893	0.06033157120563051	0.01126112400365413	-0.002324684891434178	0.04730352874905127	-0.004339704101835969	0.0009882784134153915	-0.007542415780792235	0.00128696532187529	-1.105375681780875	-1.096397198708569	0.01745418783463957	-2.344098171731078	-0.02320477036249585	-0.2027137699663211	0.07786493453397762	-0.002803174371570222	0.009256489667761655	-0.002313142088536336	0.01958126687664463	1.634283372477668	-1.089611202925689	0.6066639456595325	0.05062404813091603	-0.01085897060618386	0.00503437923237394	0.07386388068701423	-1.537486022277304	-0.7235762377317357	-0.1347532730439486	-0.004644907272517439	0.1707211327144414	0.03413268439278957	-0.7189631077615294	-0.5770465764400471	0.7313717228652479	0.06416391336706623	0.03045897732507542	0.0416124613840619	0.01824480432435884	-1.418105857705291	-1.543952870301903	-0.5619279959175519	0.03713551838443247	-0.5635548970214118	2.481173819037744	2.361593496157118	0.862976523953463	-1.465090709280496	0.03767461239170846	-0.04428164638369	-0.05265003988293947	0.3753980834137919	0.1169844264135321	0.0112904432391214	0.02061058990292272	0.8214876186756506	-0.8219086684594908	-0.5420460517566362	2.358203599372076	0.04771169662074721	-0.6285123757191817	-0.08380258739138956	-0.009282317359781453	2.905535440165694	0.6961522296941698	-1.005610584793527	-0.5009415614306669	0.1186697275631431	0.003113722192496504	-0.04985927023913991	-0.2067322793070183	-0.2001268579298735	-0.1271341596902919	-0.2612534725399591	0.2150690416180004	2.724398962248392	-0.1030658797260371	0.3301217750040563	0.2683689122054525	0.2759992999992504	0.2343965362734948	4.030099174835886e-14	3.100874154970269e-14	nan	nan	nan	nan	nan	nan
0.39	0.002355749917331952	-0.04916014049998987	-0.01761159491625181	0.7364039781356928	0.9204725630389127	0.003601955809395687	0.4570962440934629	-0.01491097200535921	0.1185528164649319	-0.1065570105993702	0.08086656208363203	0.003576323538206686	-0.0910146045821984	0.106251139962445	0.0002713510608318154	0.3233827407599786	0.2560219201669888	-0.3233827407599841	-0.2560219201670052	0.044866892101933	-0.1638753323900058	-0.00726425118480492	-0.3306077727008035	-0.01053935157141799	-0.002567092713110153	0.0815254750387378	0.2708116802926117	0.8212557810672283	0.5747225620803196	0.1066576918420246	-0.01731611364380638	0.06229217219966487	0.03212209238210607	-0.4574919072569466	0.3254287426069066	-0.6660310635551833	1.297682974260447	-0.355715618453054	-0.006422464366006348	0.3760061312187915	0.2011708151900024	0.8493877376621729	-0.2635352614475648	-0.4124421568591887	0.6543874614779404	0.102291991866252	-0.3356523507899577	0.4691768431149534	-6.622253079751965	1.729512143228991	6.62225307975197	-1.72951214322899	1.798325291418051	-0.233073885840807	0.1323762228231346	-0.7745760612008247	0.1951963603583557	0.2326236446474494	-2.155168117378396	1.819024191728132	1.300746562825259	-0.450212482858081	0.06058231825219951	-0.1108774350993423	0.07632279759659691	0.2253141587872426	0.001032420358526146	0.0193795236484389	0.08269987077807364	0.1137136165676134	0.001000682595978633	0.004048910123767812	0.003638352912164025	0.005023485290136936	0.4698096036274397	0.4111240039555191	0.001040679195128844	0.008216607089804762	0.001001065578056521	0.02595692878972966	0.001000232635448832	0.00519200427550059	0.001012217355303445	0.01534402044154892	0.5322914864427413	0.5152172664220622	0.04788703772994877	0.06458934211162121	0.4327046687393472	0.4350620237098627	0.001509365597554186	0.01128758784913789	0.001009209437939626	0.008664470646353326	0.001015806174245073	0.01018915987126326	0.001002526148155656	0.03839885358863455	0.7414082443151156	0.6414862481588732	0.01966613535421779	0.03784598964836008	0.001002299955839255	0.004455237296963217	0.001001889056164166	0.01640018064035776	0.00100158637343578	0.06325558833275786	0.1931692822350292	0.2082431915076548	0.04365597761470881	0.02831970744929441	0.006902565910009976	0.009083752677897208	0.7212314342452691	0.7129333322631545	0.001001918151928951	0.03610331797904651	0.001000524974717699	0.007501766650349776	0.001000161932317633	0.01007182317526598	0.001000405320568401	0.005314208767187567	0.04745095219344504	0.05096860947224633	0.05180809382301031	0.05450018262900617	0.007421612771647395	0.01024890439734253	0.001481077566128512	0.01383218606923626	0.006562375119462164	0.04411134974815273	0.299626280638452	0.322111054084785	0.2363131472150199	0.2705457860150951	0.2246862077272232	0.2131856785363122	0.0356460782905911	0.07508193845773088	0.05171813525483725	0.08602158847798178	0.00107766371679245	0.08274779202286957	0.001011747840632574	0.03869692607489975	0.001001844546966925	0.05086513590341978	0.001000812177262222	0.02138665535302686	0.001003572261486693	0.01150774001550293	0.003758041589426683	0.02791705262659572	0.0296435204544507	0.04968718456109792	0.007108351048399559	0.02665187154801322	0.03232416653042262	0.03736985896535393	0.104112882825825	0.116321829053012	0.001118949494034494	0.01822300760741992	0.02289927765363725	0.02648686644648274	0.09259957735726987	0.1079583221791524	0.04027463256487201	0.03669749943078802	0.3051677402367542	0.33519122154759	0.001032882996705809	0.1111666218049331	0.01024295432908253	0.03615032552655319	0.0276798854082436	0.04167309633927736	0.001020614462765277	0.02319074844661256	0.001003080650941335	0.01734116926321624	0.02407443451583442	0.03588210864817443	0.003191023794376341	0.03374130726513266	0.003134989383546759	0.01305692476414897	0.002206606117089333	0.01079615885820338	0.001000826086823099	0.03320035703194579	0.03543654378633264	0.03176405081629362	0.2309272736319525	0.2260072993263032	0.001008400041075795	0.071152951671934	0.001022764958020326	0.0672244835596677	0.01414793329682101	0.01193552891836902	0.01567268788696016	0.01587702143521366	0.01280603722294063	0.008923595042330564	0.05850416994126825	0.01111355188442086	-0.002312496994033551	0.04706902783038017	-0.0029851652160919	0.001056045450694755	-0.007586242474907327	0.002527627166170562	0.001003404259599428	0.04889391245192736	0.001000607315302262	0.001002394997502968	0.4631111744450703	0.001003798089797701	0.001000913352154488	0.001000225624490417	0.001008677495242184	0.5887244939372747	0.02863238259091452	0.460837637202194	0.001000465223863384	0.00100864022140568	0.001013082681669095	0.001002634427287319	0.6882421018797272	0.0110605138849832	0.001002006589376219	0.001001560485827715	0.001001997354580122	0.1946442333822439	0.01897151370025046	0.001018732001238875	0.7600940591068233	0.001001873172729082	0.001000549745881604	0.001000159753014109	0.001000421632023032	0.01962324285082754	0.02274108160177297	0.001204989908019475	0.001002494023371591	0.001019981859089178	0.3330518093380463	0.2649106412303669	0.2477332151603532	0.01203051366449276	0.0516744229553886	0.001064153566669114	0.001009739912932562	0.001001576572381097	0.001000678837738448	0.001005548266383143	0.01138543014847569	0.05071475879881945	0.00103824048983254	0.02492501644151399	0.1402615865179967	0.00111498813205042	0.01168511004434722	0.09027402931545379	0.03754876104711743	0.3426399921680873	0.001066465004856571	0.008448481466849773	0.02041944715581534	0.001027229660403354	0.001002472903829274	0.02528771486795276	0.00142570913506243	0.001001946679614537	0.001006682510563581	0.001000674333501316	0.04358735882770351	0.2572465988189857	0.001007259103502953	0.001034906573786188	0.01233510139788976	0.01363884444807305	0.01122703054632593	0.05313703684067321	0.01281128915709478	-0.001124519362122916	0.04899015799848961	-0.008663198462588678	0.002034500679094622	-0.007677659342432524	0.003928724993029149	-1.113684155109722	-1.13123534460642	0.03083810565237726	-1.977952782529295	0.0253094568998913	-0.1418322704785563	0.145783715162118	-0.0007255322632984417	0.03847439827406089	0.003758652317121225	-0.03073434063883222	0.9320810318293529	-1.082289908495658	0.7465853967108959	0.01082202454294109	0.06388520045997838	0.01476516312129805	0.07110662678202608	-1.248589975585671	-0.5177196740342378	0.1133373253636912	0.016156948797015	0.1521417721139768	0.05049096470840624	-0.8464060260952943	-0.3013544296921921	0.3714809307600594	0.1115246254625318	0.01177943425165407	0.01943530405678458	0.008818649137691457	-1.348176053315388	-1.42770705620199	-0.3018609424758901	0.05885647785839723	-0.1230972717370702	2.830081872144443	2.35038576013868	0.5212357413971876	-1.24732081118505	0.007349755487943386	-0.09230504340933218	-0.06937743841071138	0.3102436032557306	0.1222101297959547	0.003175490052533733	0.4803030378984201	1.343801053533693	-0.4019954832505683	-0.3800961644301037	1.449027133710769	-0.006412853550827471	-0.5836987756624981	0.2843545673713215	0.02908054762072945	2.808660525617332	0.3976777209652563	0.05093401090346374	-0.4339221985334504	0.02286353200014548	0.007047339670030253	-0.1519101750270036	-0.08010508676483036	-0.1133223200988418	-0.05065097515577881	-0.2441013322157841	0.2884117143328133	2.246896922680226	-0.1786047761548218	0.1624418353401263	-0.0695070563688118	-0.09718050049618331	-0.05151135631837585	-3.985903271586749e-14	9.279249907368318e-14	nan	nan	nan	nan	nan	nan
0.4	-0.002735816581944259	-0.04530995825493803	-0.0253004035181133	0.7494720858828516	0.9169280234618488	0.003683040545922112	0.4611007054707789	-0.01358892150746989	0.122397198821726	-0.1089726614633469	0.07607354688571313	0.01049221938199531	-0.08921703364836428	0.1018533474342129	0.005854634925643087	0.2611576598358588	0.2727578191221124	-0.2611576598358586	-0.2727578191221216	0.06247101622303398	-0.1658162257578883	-0.005996543874029476	-0.3385391848024905	-0.008982775347661827	-0.0003716634842089975	0.0634660340242942	0.2882500688275871	0.8349466108825669	0.5708379550757881	0.111162665574782	-0.01839631316868597	0.0628466690915772	0.03441912465573493	-0.5505712005391411	0.4366965899672024	-0.8806031928080537	1.316579760634303	-0.3511372090438665	0.02328610540696075	0.4184262965675948	0.05534962237669725	-0.1014126282781143	-0.2332950203990674	-0.5395162059536215	0.7369475861341348	0.2464535777819072	-0.5349899266672966	0.6604032076063887	-5.787295761266344	1.610795690745556	5.787295761266344	-1.610795690745556	1.714650437686216	-0.1589091448356564	0.1180912400398921	-0.8144434683607329	0.1176742531709305	0.2065351414778207	-1.22232843958853	1.655132336207212	1.448431205759742	-0.317661781147104	0.9380486352394815	-0.1050355551350098	0.02001633609203066	0.2347419293994109	0.001018582737988914	0.01970109628632201	0.06543398734920969	0.09585838806208839	0.001000639050894034	0.004144172500177516	0.002375235893758927	0.004083718480484214	0.4672800824532303	0.4130098741084375	0.001023359522763513	0.008214505255641871	0.001000985508015523	0.02638008451124939	0.001000229242433817	0.005202770733626097	0.001012299206942247	0.01517948822158849	0.5492464388710672	0.5223939006245658	0.03631146728432538	0.05351003401029318	0.4434555439866681	0.4434748466480909	0.001265073171577493	0.01178678966228574	0.001008928083918296	0.00912539739453177	0.001014515331940477	0.01032045736410045	0.001002594894899833	0.03917181373622894	0.723998944320755	0.6305661923466519	0.0148229049634544	0.03323179110841096	0.001002120817213607	0.004817221852122466	0.00100170429011731	0.01651673185516069	0.001001882311927687	0.06474121369215524	0.1937495596543599	0.2087845090301677	0.02832266404275962	0.01927717186382906	0.004088709098882595	0.006872655870745342	0.7325881389709193	0.7155230883133155	0.001001895392847171	0.03721067802698903	0.00100054435518052	0.007659640952402689	0.001000163559054449	0.01031575795684151	0.001000418493637526	0.005419480510710337	0.03089961115518507	0.03728616318364947	0.03509026050871736	0.04065396531346989	0.004399018902263357	0.008043329784345594	0.001251471867792473	0.0145228323269644	0.003915478807332938	0.04405024905990384	0.3129178376790461	0.3440829124519011	0.2487434064131218	0.2855228557635269	0.2334830030542985	0.2174137010260311	0.02196202580282523	0.06333832888326225	0.05169285125023308	0.08599449237589724	0.001070381072567377	0.08169908798209516	0.001010745443914389	0.03809597119493218	0.001001726870738912	0.05442651630589931	0.001000748791220307	0.02313229805427881	0.001005104767140383	0.01152376960032935	0.01025307106557822	0.03415397149159589	0.04413270441648103	0.06513005536450289	0.004208245086727221	0.02387243666291046	0.02827263478459167	0.03408822508528342	0.1206022641605052	0.1271526356193156	0.001113190325512388	0.01785543503430729	0.01588394650160084	0.0206728528534961	0.08943566183903588	0.1135232589695461	0.03738458568333006	0.03759973573306381	0.3230986711087927	0.3552020191423308	0.001060180604131633	0.1133023807437269	0.01141595481474181	0.03992786228190428	0.02329409831425808	0.0374618745321369	0.001025354177258886	0.02301969568436749	0.00100276730756637	0.01741710242296788	0.02184359772384082	0.03365403068265459	0.002415523336271433	0.03330395538516328	0.002112610811440716	0.01256040872604946	0.001631445457633624	0.01050872196760677	0.001000715438323778	0.03159480521188376	0.04061749146000295	0.03495208480131351	0.2415303911909705	0.2364218413889154	0.001007832749644054	0.0691832239268014	0.001032090709299078	0.06771502521666521	0.01022742385083336	0.009826952543683688	0.01128523746910227	0.01329078152178343	0.009325646687687901	0.007297514177189656	0.0524060763349285	0.01275226030940149	-0.001119644203162688	0.048896357631021	-0.008121382908290883	0.002061607494006354	-0.007695190020078576	0.004424989730747289	0.001003746895329947	0.03743643953151485	0.001000580923614361	0.001001867347599355	0.4601581640371597	0.001005192216575696	0.001000888478710548	0.001000225530672074	0.001015037114150953	0.5898427155365349	0.01723607481370047	0.4730165758191262	0.001000413887818809	0.001008611695927489	0.001013143525308045	0.001002694211098312	0.6732075713365164	0.00803881340981367	0.001001870030762555	0.001001464220661715	0.001002349209078612	0.194813159598365	0.003040285069514043	0.001007470354917341	0.7619399033930222	0.001001869034825493	0.001000576461862803	0.001000169294712644	0.001000440692207059	0.004173147058464072	0.008372183720425239	0.001006408716071444	0.001002940726416195	0.001025700979613948	0.3444361097765902	0.2769388496965349	0.2505997026243287	0.001272900675832013	0.05165086451235971	0.001061313627371669	0.001009603739208459	0.001001615868597965	0.001000681142678331	0.001007631319932144	0.02175271317049431	0.0697315840664606	0.001034706154928423	0.02240280979316398	0.1483555462540725	0.001101215937795844	0.005028273940941574	0.08096737594114471	0.03113078506207698	0.3725154875999383	0.001106344333988732	0.01586068779691758	0.01651539613997216	0.00103280889041055	0.001002396194014573	0.01488942402337728	0.001678246584300075	0.001002235370305987	0.001008376319419033	0.001000539506831723	0.04936800230388105	0.2637035399519295	0.001007189883046784	0.001047382947738966	0.001144457252264893	0.001085192196397532	0.001267638088049721	0.04594250247571603	0.01436145431053545	7.564616718832769e-05	0.05067678724792767	-0.01298669282334142	0.003080722944773821	-0.007812902904072817	0.006570484664183111	-1.122391405485673	-1.009166402441796	0.03132730161804537	-1.589350023626442	-0.02227311475151733	-0.03915515555694919	0.2349278793465666	9.577658804266439e-05	0.04184963390335518	-0.003892522155353545	0.01360346560574362	0.557919232173122	-1.145292331307013	0.9458736595676531	0.1126180055092671	0.006234304878073227	0.008894013130482145	0.08651260870508906	-0.9305666384522121	-0.4237714186852432	-0.1214140817646858	0.001192188993910109	0.1472674774198064	0.0559571987463531	-0.9597515203010319	-0.1639054615046342	0.1734463073962675	0.1001597934750788	0.0251345331567636	0.03577035336354283	0.0148043406929506	-1.410326595489461	-1.347551439858116	-0.1587459983331029	0.07901184096111109	0.06958049021421332	1.241349776484374	0.3061982226335968	0.3533435160873489	-1.115771141824774	-0.01072775080078211	-0.1128572296235154	-0.04375527771502346	0.4334211480719187	0.2468149259114182	0.00102440493090548	0.7324977849296345	1.720504830892214	-0.1882533329119108	-0.2878474784779966	0.7525908818489107	-0.06841451247511844	-0.5871476963502531	0.8638570044225223	0.1681513728800208	0.8898416697864955	0.0155282377239956	0.6239922868930782	-0.4166060283369215	-0.05390036849534276	0.00757095920491114	-0.3016542857320422	-0.01814276821317656	0.02212649143347268	-0.0133701254182767	-0.04702099977581577	0.3466832217967638	-0.5506651888116196	-0.2075801929300083	-0.07615258382188354	-0.3411732572951072	-0.4100089184290323	-0.2609619302702039	-7.059774641798176e-14	-1.209276883247678e-13	nan	nan	nan	nan	nan	nan
0.41	-0.008543589029337271	-0.04062074799475952	-0.03520093151214035	0.7627437620165802	0.9134795225892487	0.004058695648963419	0.4653786411395064	-0.01377918385013558	0.1171746169770836	-0.1113724193158226	0.07023924631431992	0.01823680426670508	-0.08617387790983669	0.09580080879157291	0.01352768450795139	0.2074734448800365	0.2881369701159426	-0.2074734448800399	-0.2881369701159678	0.07903868900093348	-0.1671381807305029	-0.004937267765239197	-0.3469229988488317	-0.008142411450822623	0.001587031192319582	0.05817057839079746	0.3037057516629062	0.8503039059830688	0.5684902940862143	0.1234298867842569	-0.01930726495200386	0.06353208208700606	0.03679570942834921	-0.6165574491139159	0.4974951992396789	-1.085505298489732	1.337765060024692	-0.338240804646957	0.05040127690912743	0.4505883426743156	-0.083014988363554	-0.897742745605945	-0.2390175787261539	-0.6232813859008882	0.7960112494557438	0.371171318894452	-0.668671748157652	0.8619340099649426	-4.953481212797242	1.46634839442004	4.953481212797238	-1.466348394420047	1.598231689018721	-0.105728430814323	0.09332051535375632	-0.8582453988908916	0.0515669300248268	0.1875454629836244	0.04521053699027976	1.43132142416939	1.607330579268468	-0.1604617592232563	1.405478547821534	-0.07505852821492674	0.1097084450333922	0.2404438656448392	0.001011815664941138	0.02007152308685397	0.05450551617488252	0.08416222407627139	0.001000608654519831	0.00423075818203745	0.00170355560870636	0.003596851038206117	0.4653536423087126	0.4159428836162467	0.001017852770807854	0.008207710663454233	0.001000933080794938	0.02690231209506154	0.001000223994454928	0.005205472734057425	0.001011888407486643	0.01500352247650062	0.5592857500178925	0.5260133715111415	0.02542731723772971	0.04287371420303814	0.456951488958964	0.4548701836594403	0.00113542978637982	0.01251952914608627	0.00100858216725096	0.009600955866099704	0.0010140099723239	0.01045925273835205	0.0010025219665075	0.04002780883831122	0.7085318157742582	0.6228516379090072	0.01210573544600802	0.03066574347982011	0.001001949839201495	0.005137758700121672	0.001001597350593503	0.01665762527437646	0.001002223236678068	0.06612182613525004	0.1943671753106483	0.2095150277010637	0.01616676216112019	0.01132063574806625	0.00258541203741089	0.005678866816533325	0.7413601827450828	0.7168606379406718	0.001001831531409602	0.0384612367745396	0.001000564212815026	0.007803872881819816	0.001000167608489203	0.01054325043127125	0.00100043223007397	0.005512431424060613	0.02085849657391011	0.0286085884879295	0.02696664989116852	0.0331029498407165	0.002744636979246883	0.006861400955584015	0.001131187554372616	0.01530049276193474	0.008294588996304761	0.05100130965179568	0.3218942791060638	0.34698583180367	0.2568904273173688	0.2801512150282854	0.2392235618715671	0.2196133119659483	0.0121036114775256	0.05492965842330451	0.0513684827340507	0.08592253561539169	0.001065734994351808	0.08071150648089138	0.001010030826952781	0.03781595899006929	0.001001748318727288	0.0593815205847024	0.001000740033850692	0.0258700567555508	0.001005585979512463	0.01150917100834386	0.01311028686783269	0.03729269439332942	0.05559575043084158	0.07870850118899654	0.002906683549297404	0.02286888949822903	0.02883258832495465	0.03446919292628483	0.1286071427775709	0.131273580305452	0.00113076049539019	0.01708624243078067	0.0114149982376343	0.01690184075113143	0.08455408026680383	0.1188895492470372	0.03219300230619771	0.03754326894740814	0.3386137711780117	0.3549665861523944	0.001079367033380164	0.1117258718156001	0.02337703564341421	0.0562703128000466	0.02093138037048103	0.03514913792530833	0.001027284389304504	0.0221333257602243	0.00100257194237281	0.01751559552086984	0.01676899987617484	0.03048012754872276	0.005198379510715048	0.03622421862063315	0.001571609369220952	0.01269263120018191	0.001329899353686053	0.01049044733567038	0.00100061484991118	0.03166616332856943	0.04590615305246667	0.03853416242260382	0.2477081159343887	0.2230841264940869	0.001007464041224103	0.06735583446607078	0.001038920465384808	0.0661787281085001	0.00581918244133414	0.007277656072316637	0.006352336388167673	0.01018594706454963	0.005391374874896866	0.005372074451050543	0.04569484155772462	0.0141522609449755	-7.988773055561774e-05	0.04796417202038505	-0.008946046885055878	0.003127789212629621	-0.007792086986078408	0.006331756415030121	0.001005641210484439	0.04348975420424676	0.001000573721416262	0.001001568741878216	0.4617565601964285	0.001017984314714264	0.001000870098005395	0.001000212612686759	0.001008435054358642	0.5768788768673799	0.009139539034935614	0.499759335393079	0.001000403384563815	0.001007892673508711	0.001013772313433315	0.001002236128403637	0.6669069459816396	0.01008243855744399	0.001001688892425033	0.001001504510743691	0.001002771618641096	0.1959317114427168	0.002024935883896687	0.001005926028382673	0.7645758423167035	0.001001677114145215	0.001000591998662635	0.001000173961387291	0.001000451460227892	0.0138193078604581	0.02527362647416957	0.001004925103278625	0.001008436322128016	0.02302409208673401	0.3355321442726016	0.2673267170522096	0.2485956291029172	0.001154844221308778	0.0503861211175868	0.001060549383214592	0.001009019338381169	0.00100190158629327	0.001000773036300769	0.001004779948761284	0.01143382079183186	0.06936948996890656	0.001964387281893809	0.0354847028954191	0.1333479758333618	0.001189527912882123	0.007815957363852089	0.07534967000529533	0.02186892443971833	0.3674927848819274	0.001093408978590547	0.05423424679779356	0.01977921222886629	0.001026318449986895	0.001002345316187475	0.007947213980000202	0.01358307981271858	0.001010557137939694	0.001021522379177469	0.001000485351130212	0.05469576353118668	0.2546883159932481	0.001006987678748089	0.001044882550332416	0.001073613902502078	0.001043068433126215	0.001134938644154594	0.03878547804612748	0.01538490688810152	0.000835441623856323	0.04486189422771533	-0.006538194111192467	0.004231623945537474	-0.007872331217682695	0.008047540499990491	-1.131303449679598	-0.8636477702096466	0.0403837640574566	-0.7628915982773385	0.02413213519833577	-0.04771556785299969	0.3428639229890488	-0.001613885296088947	0.06194273510039325	0.002474092946541461	-0.03403476665996805	0.1518264087246244	-0.9967314243138324	1.325088861376669	0.05833194387605065	0.06771912669370213	0.01632618456180926	0.08282224049064153	-0.6327958604591033	-0.114261508208853	0.1078473066408329	0.02173733535857619	0.1298043574459226	0.08384264993119678	-0.6279513993589473	-0.08234693043561686	0.08707853527036542	0.1379523774753668	0.008641191209944245	0.01564599695843702	0.006287725494867943	-0.3930290170467317	-0.2046618992694015	-0.08263429467895018	0.07842004455211461	1.191423321523129	-0.4626298248300216	-1.136540321036107	0.07460686362767485	-0.5950541703753107	-0.01083496177624792	-0.08331936815477912	-0.01485737829636685	0.5433442140696402	0.2918076677475798	-0.002251180378879668	-0.05008972248933875	1.03797460689975	-0.02732696615333504	0.3244766729100141	0.0958336032089733	-0.0849681331004941	-0.1982392028299395	0.1800184673237091	-0.2028577856502106	-0.7059648697401534	-0.302661086283838	2.458983766606573	-0.07365258706020109	-0.1133934715990422	0.01209062467036033	-0.3386267782640195	0.5491835275972449	0.01672885386725878	0.007938177989349725	0.04902198147436867	0.3633546266101328	-1.822357829723592	-0.1552038480087793	-0.2242152339675883	-0.1829294458092229	-0.226536348224978	-0.1363441495853346	-1.047297900198709e-13	-2.327682121711137e-13	nan	nan	nan	nan	nan	nan
0.42	-0.01517844876772161	-0.03543305952653714	-0.0467305673377133	0.7762275789618698	0.9101696505865341	0.00466219331800907	0.4703810224341938	-0.01504147922378919	0.1053495638100629	-0.1136002336104874	0.06368916961644319	0.02609328154386011	-0.08161373229002949	0.08861683354488432	0.02284786114716397	0.1620093559219263	0.3021110647384726	-0.1620093559219183	-0.3021110647384793	0.09442260142591004	-0.1679357259967026	-0.004139002894238162	-0.3556226139399781	-0.007928068670621367	0.003426079158574583	0.06200970924607664	0.3167828411771725	0.8667792777664972	0.5674568930422067	0.1370738953545336	-0.01985555826688467	0.0648936816330505	0.0392253787790681	-0.7159886587532929	0.5363922315700209	-1.206424759118412	1.359007922946508	-0.323411434955675	0.06885461860783076	0.5633154217485218	-0.1590569838125666	-1.421906892797654	-0.1989063088499834	-0.6826714312336699	0.759326064604012	0.5498515541400367	-0.7612772475022563	0.9898286189884098	-4.143270561724133	1.329784416485548	4.143270561724133	-1.329784416485548	1.477898367101624	-0.05402720355265944	0.06588899248206971	-0.8776036773216833	-0.007529970156816175	0.1826057994230936	0.6045888581632997	1.179413671994972	1.67204654234509	-0.05480979203396105	1.21340610739918	-0.03250386146624705	0.1552536462158999	0.2453588450209761	0.001009381340987978	0.02046128567907265	0.05113514029622056	0.08034037960164724	0.001000589861282088	0.004317652886014055	0.001366565773296485	0.003339462424221962	0.4645160333163777	0.4196909505836842	0.001021499717265118	0.008179043744592948	0.001000897685871186	0.02760587625883956	0.001000214909584308	0.005213076006982886	0.001008380423703068	0.01479402984723097	0.5624272903315337	0.5251474580707776	0.01567574101577101	0.03328020964075103	0.4744621742579198	0.4698145262490994	0.001070592307697948	0.013441469592279	0.001008049607891333	0.01005661467628358	0.001014071969451204	0.01059620351228397	0.001002256362062468	0.04079097512156268	0.695674363061781	0.6175012429098219	0.01170811949869352	0.03045009292064719	0.001001773779385591	0.005420685093494862	0.001001564044207641	0.01684649532208495	0.001002604924992619	0.06735628776605426	0.1951730198634175	0.2103352843187297	0.009203093822705479	0.006790229946618811	0.001827507493401151	0.005075825640120185	0.7483608642370561	0.717124957362624	0.001001703607679644	0.03972973400582851	0.001000581908934805	0.007931051546298392	0.001000171966697289	0.0107470350047246	0.001000444481554614	0.005595272691013471	0.02014016114667999	0.02806876937500359	0.03061522290169817	0.03572052243656112	0.001910024037643421	0.006290753345534494	0.00107378644262406	0.01612922918841514	0.02120038402180767	0.06529454935774946	0.3248059330564007	0.3387930375813242	0.2586909565142638	0.2676717703157121	0.2421486176583327	0.2186664021331692	0.006867956913634638	0.050855421071612	0.0506139485860127	0.08563436593084879	0.00106303018049708	0.08005949466794907	0.001009381349800844	0.03774661932816082	0.001001901969630585	0.06500869071495539	0.001000781627804711	0.0287898684773472	0.001004400055543204	0.01151260485177294	0.009486793736475657	0.0342454466834643	0.06151488969276877	0.08674535296015078	0.002714354950874046	0.02302848001724181	0.03529793281250308	0.03978647106808225	0.1271427718710539	0.1295540186401621	0.001183707753808474	0.0161651898760532	0.01047288395459222	0.01608437922364005	0.07931562805226895	0.1165359766410151	0.0250149656022707	0.03307431890732105	0.34715694001713	0.3457019897081894	0.001082486048779355	0.1078125377594205	0.04743424411109022	0.08539725661162348	0.02126904152782855	0.03543459691044704	0.001025002313378423	0.02095142914927654	0.001002448857667846	0.01765817420063715	0.01073254652819006	0.02677148637316814	0.01245391643246825	0.04322738818319367	0.001304642235801607	0.01314320281294852	0.001185535132841428	0.01063194510670191	0.001000537489750251	0.03232983200859638	0.05116576707437145	0.04209162381647619	0.2484245191071099	0.2058650840030432	0.001007178624013938	0.0661330239907566	0.001041082990921604	0.06336855261473529	0.003530411687334153	0.005883495450824585	0.003803171501122953	0.008448487053063643	0.003318637202617697	0.004326268492935816	0.03868641367893087	0.01530122954187751	0.0007732280647587386	0.04377684813669845	-0.004921935735878234	0.004250450452679804	-0.007864004850484932	0.007952049200329242	0.001007535525640587	0.04954306887698183	0.001000566519218812	0.001001270136158802	0.4633549563556968	0.001030776412870148	0.00100085171729719	0.001000199694701027	0.001001832994580318	0.5639150381982285	0.001043003256163721	0.5265020949670317	0.001000392881315968	0.001007173651094491	0.001014401101554174	0.001001778045708486	0.6606063206267624	0.01212606370507299	0.001001507754079221	0.001001544800874247	0.001003194028204016	0.1970502632870687	0.001009586698274994	0.001004381701844348	0.7672117812403852	0.001001485193469094	0.001000607535461802	0.001000178628060854	0.001000462228248063	0.02346546866245443	0.04217506922792408	0.001003441490489637	0.001013931917852631	0.04502248319385514	0.3266281787686114	0.257714584407883	0.2465915555815078	0.001036787766790791	0.04912137772281353	0.001059785139055508	0.001008434937552679	0.001002187303993747	0.001000864929935988	0.001001928577592875	0.001114928413168579	0.06900739587135585	0.002894068408856009	0.04856659599767787	0.1183404054126511	0.001277839887986704	0.01060364078676069	0.06973196406944691	0.01260706381735849	0.3624700821639172	0.001080473623197352	0.09260780579868433	0.02304302831776089	0.001019828009594636	0.001002294438360003	0.001005003936623517	0.02548791304113764	0.001018878905586209	0.001034668438944387	0.001000431195449035	0.06002352475849227	0.2456730920345637	0.001006785474449701	0.001042382152934401	0.001002770552745695	0.001000944669863227	0.001002239200262577	0.03162845361653896	0.0164083594656676	0.001595237080524328	0.03904700120750301	-8.969539904347372e-05	0.005382524946301096	-0.007931759531292572	0.00952459633579786	-1.140175738382897	-0.7799696957787048	0.03519445997596261	-0.01448612139795723	-0.02221131029089422	0.006740610088529661	0.3979393712703918	-0.00427868871250423	0.07811694997203682	-0.002912267623798843	0.00689808872523686	-0.3391576332074835	-0.9367292823002448	1.655674775226927	0.150458197984561	0.002254372869521953	0.00852509307390607	0.06794684493205534	-0.4577347507610366	0.04630799518996458	-0.1289361723874663	0.0107875096481138	0.1180373149671479	0.07390478809701169	-0.2745254574179001	-0.04575588594512578	-0.04119973368383747	0.1037474902745854	0.0217238801722772	0.03102877316763504	0.01278241141858787	0.2172245210828831	0.6861661738622928	-0.03648975459367918	0.08922703926692548	1.538016313045894	-0.977792938338634	-1.115362572833917	-0.2759606384566204	-0.2488845201674812	-0.05397033560656273	-0.04574329200221382	-0.00162076913134739	0.5678543183670075	0.2832255300192973	0.004630892016499784	-0.5046963374106755	0.6121860202035554	0.04437420382398032	0.6994145816768269	-0.4155103884307998	-0.09878650260319406	0.003562418714101527	-0.6801155722767209	-0.714345278002592	-0.9159910210692176	-0.4518367878779618	3.180890945594196	0.1030330900711316	-0.1130057056367179	0.01638807541376281	-0.4086018940588191	0.7984384972323603	0.08579631916954819	0.01858435519129333	0.07144111289271272	0.3417599763121179	-1.326930708058856	-0.08666439584785816	-0.3309282608863093	-0.1101460873285225	-0.1365340292874569	-0.08503517666570826	-1.53943299842981e-13	1.081897686585547e-13	nan	nan	nan	nan	nan	nan
0.43	-0.02309874435594515	-0.02993467557867084	-0.05887945470668873	0.7899218338239046	0.9069991909813816	0.005395837475945116	0.4771142618452517	-0.01673528054482244	0.08976241370551284	-0.1150314959753133	0.05669563917786612	0.03301384676058539	-0.0748518235848929	0.0806968922683555	0.03289556983135622	0.124528222051651	0.3148459148700014	-0.1245282220516511	-0.314845914870006	0.1086160988029655	-0.1681845405521824	-0.003623455499947469	-0.3643566454855152	-0.008281897258345668	0.005283504285578976	0.06821840145627638	0.3272678772006246	0.8832689138332721	0.5671225728745576	0.1472962009538309	-0.02004652075367552	0.06639887102512182	0.04169304618226695	-0.8630600075430864	0.5609566299749642	-1.205614630343959	1.380131629426079	-0.3100447321906977	0.07619227850472561	0.7858103639283013	-0.1711364552143755	-1.656794563506915	-0.09282751983020168	-0.7120417682289083	0.6093366631392741	0.7984511290754535	-0.8179799158149749	1.00392476678638	-3.346749372455574	1.218125129898401	3.346749372455576	-1.218125129898413	1.36073603378296	0.004819484861698137	0.03569658268729688	-0.8635141792499639	-0.06272113636773695	0.189980501753195	0.6128222931939019	0.9135650205334889	1.610897198129399	-0.01793190679415241	0.82395727153067	-0.008389176966620121	0.1436037565701754	0.2480177195079387	0.001008648524660237	0.02083165186333325	0.04782567747014009	0.07761549233255129	0.001000568896906486	0.004391678063363744	0.001187604604402987	0.003235420852459449	0.4645935646693715	0.4236536136332628	0.002767702179725009	0.009594226213875127	0.001000877536235053	0.02857513524828487	0.001000201451547872	0.005229372483286495	0.001005027746260726	0.01458080415112797	0.558654993825656	0.5199601233043191	0.008655603077329871	0.0262470863792681	0.4970247862299632	0.4883820209174699	0.001036198582694694	0.0145625896234015	0.00100722291546866	0.01041581122032697	0.001013759632008887	0.01071634167681933	0.001001914861924414	0.04127852050607115	0.6848408627415222	0.6130908450256011	0.01401826928924928	0.03295263992222217	0.001001576503384646	0.00557707628101493	0.001001550149002896	0.01709954486726342	0.001002975754226397	0.06842259999566692	0.1960739584950412	0.211060063954565	0.005236419209140177	0.004409090579226366	0.001424489436759279	0.004757945474965062	0.7532751947652581	0.7158157976179245	0.0010015175779295	0.04084042084285346	0.001000595664856567	0.008060031175998119	0.001000175548028807	0.01094858773459873	0.001000453877345239	0.005677658665882264	0.02398435273727864	0.03138630343796142	0.03791846524356796	0.04170318559925821	0.001466397489090098	0.006016697979605943	0.004271251635220103	0.02048831089758532	0.03676669749938081	0.08051513969988724	0.323794717267968	0.329996596699668	0.2567002412316674	0.259229810372246	0.2422937700375243	0.2141524095586985	0.00403384221851331	0.04914490545560158	0.04929410835062616	0.08481750127449647	0.001060269376812264	0.07971655378876072	0.00100883106049272	0.03774746478319484	0.001002276828483292	0.07036305735730593	0.001000911756352543	0.03142808630716666	0.001003155762198194	0.01157138783235291	0.005422497350055224	0.03066777345488533	0.06345460411285456	0.09047489427444981	0.005009205243974923	0.02568228297644456	0.04224243979259022	0.04542202369382697	0.1186010180153679	0.1242799550400984	0.001201030519593487	0.01524310089394871	0.01150251529271532	0.01685462662990367	0.07571125422394931	0.1101679723214622	0.0213757965355433	0.02820439677224854	0.3509037371247599	0.3394220599861473	0.001076011818513458	0.1032463533515709	0.07433741641295774	0.1156228227324236	0.02198032918963051	0.03608604482314801	0.001021662391977047	0.01986357917339654	0.001002374588618215	0.01786096383133197	0.00603434884949312	0.02322646274517487	0.01991560816815115	0.05012325978538813	0.007946062205619378	0.02068325254704017	0.002616901196101472	0.012365620963439	0.001000496018118425	0.03296402180335771	0.05345817271984517	0.04434326957240641	0.2456987604914716	0.1968590117986208	0.001006871138996762	0.06548241567578456	0.001039968426669231	0.06009239614725878	0.002296362067555876	0.00510834356943344	0.002435733110988378	0.007447202451348454	0.002187376269646903	0.003747861679740483	0.02973016056584412	0.01585228447085038	0.001342443147913582	0.03783705507643371	0.0005525678058843286	0.005585842172336275	-0.007879691127096071	0.009566433266927981	0.001008182324234901	0.038850105857146	0.001000530633179246	0.001001072468373525	0.4660432847065658	0.00760458133087454	0.001000860671345514	0.001000177083246816	0.001001289669947306	0.5367953926505556	0.001024446617820561	0.5683534631391831	0.001000403683825187	0.001005676413549527	0.001012616956343134	0.001001374549240533	0.6555286536931579	0.02026422935192982	0.00100125567714444	0.001001527946555981	0.001003503491095321	0.1980764141999794	0.001006827838454527	0.001003770591978825	0.7641535404452716	0.001001187588320771	0.00100061204860581	0.001000179822362026	0.001000464862586139	0.03240245711461048	0.05005287264326093	0.001003515852105085	0.01321322639971125	0.06274684005269861	0.3174130755593582	0.2488265313940605	0.2389733566471298	0.001029974322800327	0.04644626010198634	0.001055376581296698	0.001008109063907746	0.001003072730700984	0.001001201371511382	0.001001803569833988	0.001062279044827293	0.06322942068484246	0.01125867678438408	0.0520329331268524	0.09531636381716761	0.001169339133266908	0.01431868379905006	0.07200232706721509	0.02122144108544749	0.3551449102521753	0.00105979482859858	0.12154865953642	0.02254745413230003	0.001016797300947609	0.001002299720203147	0.001003482000327116	0.03031800724858466	0.02676272902235585	0.006715601495235307	0.001000471190326976	0.05303905930846872	0.2363178553165692	0.001006352920117814	0.001035784527707123	0.001002233919558155	0.001000760573545065	0.001001809348730017	0.01925527301220146	0.0159584794039695	0.001709423084979861	0.0309293051113137	0.006540881911588978	0.0070838876728208	-0.007853722680350013	0.01121428687843096	-1.151206633122281	-0.7274817971912423	0.03803725067111948	-0.4946802801108949	0.02220900608437305	-0.0180653437407845	0.4035174613550793	0.2636974598396468	0.1128783918446298	0.003527899734834753	-0.03672999680582414	-0.7479749063687308	-0.5011140217422874	2.100447604778667	0.09572851483661717	0.05053800622905945	0.01360319089786525	0.02599503637472593	-0.4178047135086908	0.4249774003753418	0.08555860088117603	0.03364582914617936	0.09708953144617653	0.07438357444321594	-0.1919390663203606	-0.02090119206149717	-0.208809990355947	0.1070154235757245	0.008121280792510484	0.01421038217498457	0.005754206339597873	0.4331839692359949	0.5368763602182123	-0.01886343269816894	0.7275295185947888	1.486341274403395	-0.786332812959316	-0.6066044210698034	-0.5976796018142723	-0.09801535311877556	-0.1095353727438907	-0.02249786928888337	0.002442587838439674	0.4984268241721801	0.2425706163148781	0.007771786946947869	-0.2337301264302603	0.1524763633709862	0.4490887039560777	0.4485670583745032	-0.6841361142431044	-0.08663457950213489	0.1392438276055204	-0.5770091156104132	-0.2576136369894457	-0.4401231590510367	-0.4437651122631583	2.849803742395178	0.03094855767742269	-0.1000134971463045	0.02318010029593498	-0.2965040782652326	0.5959494732465972	1.31532735082966	0.3034535995638266	0.05624719569773939	0.1001567503320357	-0.537289920984276	-0.0435859156360885	-0.3220394610042218	-0.05032271871875108	-0.06928533221784634	-0.0361168044255754	-2.001318724812946e-13	3.82130903508839e-13	nan	nan	nan	nan	nan	nan
0.44	-0.03233943989152085	-0.02426048548736887	-0.07048809825788621	0.8038359831499629	0.9039814710193993	0.006152400198358394	0.4861467877819129	-0.01829287182435872	0.0729882438317255	-0.1155664111212094	0.04952819201719797	0.03797100849439564	-0.06572629086369815	0.0723518570681721	0.04261058946166936	0.09519850527031463	0.3264923577379568	-0.09519850527031731	-0.3264923577379585	0.1216360206110402	-0.1678282324513555	-0.003455549314263649	-0.3727791284742643	-0.009172199177582408	0.007247714709143474	0.07377960929632708	0.3349735713445703	0.8986975522714797	0.5669807016003542	0.1534110859665422	-0.0200773526275718	0.06772214725190091	0.04418259484699816	-0.9800686482270519	0.5715534602568259	-1.098375995563973	1.402986815751201	-0.2928635062826992	0.07343833150327778	1.023172726862388	-0.1318149754930741	-1.659310846675127	-0.0196368650658843	-0.7174547756350793	0.3666453679992928	1.022576357456055	-0.8462960322528915	0.9232908082153496	-2.512987143936516	1.112102963770893	2.512987143936516	-1.112102963770893	1.243183253305496	0.06699732770874003	-0.003639249239281317	-0.8152939659640049	-0.1148246364594879	0.2039628587351114	0.4750919841320219	0.6235452960940641	1.45984701663169	-0.01632001334488658	0.3919219900804175	-0.0004777388785820232	0.1188710131581343	0.249735097327371	0.001008605855256713	0.02120520016858967	0.04107874665840498	0.07116299504553598	0.001000540467975053	0.004465686214542662	0.001097987572456902	0.003167827163320092	0.4654788185840174	0.4279397842649826	0.006902696548970339	0.01298063848690224	0.001000871946228457	0.02980631497506674	0.001000183414543392	0.005230760739014058	0.001003080439773299	0.01431569453380287	0.5478969296707741	0.5091946482176802	0.005011107617447423	0.02263355617107348	0.5252442451366293	0.5126759472713047	0.001019012841053804	0.01579529402093484	0.001006060782481739	0.010686436209207	0.001012711032690168	0.01083028035170978	0.001001542347636907	0.04123953193715622	0.6756545416610189	0.6092759508911462	0.01914542453416142	0.03836516083313431	0.001001351813842089	0.005638740933849291	0.001001534753954532	0.01739588044975905	0.001003315884603977	0.06933536640482472	0.1970210882950111	0.2118896045150278	0.003212026817957739	0.003146715614843261	0.001222354671011989	0.004596180899558074	0.7559008491543868	0.7131852020534931	0.001001275732004562	0.04164255340673161	0.001000604797033249	0.008174461862682995	0.001000177935231563	0.01112981483557699	0.001000459890691822	0.005751545273548602	0.03022466394908841	0.03647048231437278	0.04539650275605117	0.0469882476716196	0.001244222327563287	0.005902642409459831	0.01188337650477443	0.02957862388075833	0.05291358492606569	0.09462616522646858	0.3200239896849618	0.3229696298228123	0.252255855695119	0.2548681817901113	0.2396471659662584	0.2072959755892629	0.002593237276056449	0.04879917900737989	0.04734865535955183	0.08344100293437193	0.001056684540163613	0.07961647757288626	0.001008393041058067	0.03780852563891865	0.001002907102150469	0.07488538347980693	0.001001145094271825	0.03360433241105206	0.001002471395023671	0.01168096224783783	0.003322234179123979	0.02911300779206173	0.06192647844685095	0.09016996264160335	0.01028784453115157	0.0312643004151636	0.04750090754150788	0.04917523453355072	0.1038977066103472	0.1149746207021075	0.001155429817513889	0.01441243257335714	0.01384312162023496	0.01864439107801681	0.07467166469562501	0.1053253178492773	0.02359936350614938	0.02796255640799054	0.35099265060241	0.3348969618129188	0.001062432209254367	0.09928993514259266	0.1010271282646911	0.1421049607361136	0.02211048217829015	0.03612740936830279	0.001018477069877056	0.01904217505630632	0.001002340114921827	0.01810198119634798	0.003628682506030087	0.02091937987335365	0.02601518332081525	0.05545065064922974	0.02376434308239512	0.0373120242930912	0.006154396134347724	0.01620707276616365	0.001000495300627103	0.03347178291529985	0.05151066548383915	0.04392651033226917	0.2405863999894511	0.193859161820219	0.001006501090631481	0.06525873270824353	0.001036111021013701	0.05697303482714797	0.001675431494918429	0.004768272481148935	0.001747420702724494	0.006951531585392356	0.001618498034946644	0.003494520035412296	0.01849595579192348	0.0157360494060426	0.001608305511935582	0.03044532665888606	0.006797787193560045	0.007165214563234859	-0.007832895318671405	0.01123102165088306	0.00100882912282851	0.02815714283731039	0.001000494747139492	0.001000874800594234	0.468731613057435	0.01417838624887731	0.00100086962538986	0.00100015447179599	0.001000746345306119	0.5096757471028818	0.001005889979480714	0.6102048313113341	0.001000414486351023	0.001004179176016328	0.001010832811127677	0.001000971052771305	0.6504509867595537	0.02840239499878512	0.001001003600213513	0.00100151109231235	0.001003812953987241	0.1991025651128902	0.001004068978641223	0.001003159482112627	0.7610952996501578	0.001000889983177927	0.001000616561749311	0.001000181016662799	0.001000467496923843	0.04133944556676671	0.05793067605859767	0.001003590213720426	0.0254125208815556	0.08047119691154125	0.3081979723501052	0.239938478380238	0.2313551577127514	0.001023160878812658	0.04377114248115913	0.00105096802353919	0.001007783190263277	0.001003958157409838	0.00100153781308859	0.001001678562069686	0.001009629676492068	0.05745144549833405	0.01962328515991326	0.05549927025602601	0.0722923222216829	0.001060838378547403	0.0180337268113384	0.07427269006498338	0.02983581835353865	0.3478197383404312	0.001039116034001576	0.1504895132741565	0.02205187994683798	0.001013766592293618	0.00100230500204767	0.001001960064032636	0.03514810145602971	0.05250657913911541	0.01239653455152222	0.001000511185202531	0.04605459385844587	0.2269626185985748	0.001005920365786209	0.001029186902480578	0.001001697286368259	0.001000576477225537	0.001001379497197645	0.006882092407863903	0.0155085993422714	0.00182360908943539	0.02281160901512443	0.01317145922222136	0.008785250399340465	-0.007775685829407459	0.01290397742106405	-1.163706057020909	-0.7097497200635621	0.03583088419389304	-0.7600081249935987	-0.02221471548808694	0.01403018660308046	0.4626408876976792	0.3899672720482809	0.1305010975175975	-0.005893911706211496	-0.003478695534855124	-1.454785697244346	-0.2528106716362223	2.800961112318836	0.1727750712659323	-0.01545993791325288	0.007285195158585108	-0.03735994575363371	-0.3386340008078272	0.6283027770531208	-0.1478814790318812	0.01944471206873804	0.08732815088014068	0.09485697301901692	-0.05077257682967656	-0.01453276798107642	-0.3054868976301814	0.04203663569226901	0.01881409157316391	0.02696364738816557	0.01108253798363168	0.5705534837834475	0.5466459557815369	-0.004489795435760733	1.035473294053806	1.316103349955483	-0.6238981373769594	-0.299296300566719	-0.7444489174586252	0.02407331337377007	-0.1658970723587107	0.002829640635536331	0.01042231100371747	0.4014462144005686	0.190831184833075	0.01478917901371277	-0.100114824288589	-0.1947085692527218	0.6300170997264922	0.3229462244642541	-1.221764536011503	-0.080502370200907	0.2074658271776411	-0.3750456028025739	0.2112710761602789	-0.5650247113070196	-0.3298835481154397	2.432205322171696	-0.01898358342422094	-0.0597165336689528	0.02403362211559262	-0.161013742827022	0.484742349591364	1.903540721551378	0.4401395443917401	0.04615537632738002	-0.1919210229026509	-0.1256862628510594	-0.001279326362060506	-0.2995692313729316	-0.02312992870183731	-0.03541128214326782	-0.02002214289003603	-2.281708220108281e-13	2.539709624828141e-13	nan	nan	nan	nan	nan	nan
0.45	-0.04236779996867433	-0.01854129734430687	-0.08056295483463406	0.8179929473367127	0.9011720010329818	0.006834863878444684	0.4973242037486456	-0.01921458790662522	0.0571352220042438	-0.1158228410493031	0.04237789521893825	0.04010108202538775	-0.05476616786402217	0.06382213516873843	0.05112155275529471	0.07452963180964686	0.3370569553787917	-0.07452963180965909	-0.3370569553787885	0.1334625466195257	-0.1668493848911579	-0.00374369245125701	-0.3805354555436801	-0.01056475250667048	0.009368232882699492	0.07773963645120059	0.3396583970460164	0.9122862667301411	0.5667412265527586	0.1548440487833312	-0.02006865984789674	0.06885198616826768	0.04663688699456244	-1.005821739751386	0.5714890678931095	-0.911297300469744	1.429246476071445	-0.267334611139229	0.06226888384857134	1.189807181682245	-0.04824896791636663	-1.51859904670508	-0.05385554285911851	-0.7141240085472056	0.05564201120258008	1.147406067835864	-0.8598928562871754	0.7753937284954259	-1.614973165040182	1.001497700939615	1.614973165040185	-1.001497700939627	1.117643131756961	0.1275031924535257	-0.05685575853031946	-0.7307483747593294	-0.1625244182856847	0.2193737684862863	0.3270381208494081	0.3101450965918667	1.257624784051841	-0.03452382218904381	-0.03892094773329847	0.002452442364969372	0.1058076341774971	0.2392049618034487	0.001008204865362446	0.02162637298823209	0.03176425678705254	0.06236406790745431	0.001000504509840813	0.004541737143179076	0.001050377826870126	0.003119928988764645	0.4664166489448161	0.4325814633239536	0.01298274914679316	0.01796595511250074	0.001000884190988338	0.03124734506393701	0.001000164999664587	0.005193365647170052	0.001001899211624707	0.01397360728352532	0.532535239833777	0.4919927327495308	0.003059765963347799	0.02073690991562576	0.5567903423139184	0.5435611447448782	0.001009909479303248	0.01711326762068531	0.001004957284393127	0.01084327946386171	0.001011241556935999	0.01095196048173103	0.001001225028178974	0.04042068816469601	0.6666240970819481	0.6061526611214729	0.02594238432016327	0.04554928712033816	0.001001144494775903	0.005547378101204297	0.001001535877920018	0.01770575283308571	0.001003585436760611	0.07015236873907989	0.1980031444456523	0.2129895238176546	0.002133501856191593	0.002499647397497562	0.001114887408622064	0.00449672212885122	0.7555841118348127	0.7100151965338725	0.001001047777894355	0.04197715069207053	0.001000610171598465	0.008280663113546536	0.001000179310390677	0.01129886644526795	0.001000463173357441	0.005818206428901984	0.03563356420151956	0.04053406507286929	0.04995102644576647	0.04998923999992582	0.001135957017514383	0.005854564612598634	0.02527805357689781	0.04361000681131681	0.06357884491705067	0.1030335481586204	0.3153504227173891	0.3169599536503914	0.2474757054104415	0.2526338050436568	0.2350098850120982	0.199862903752943	0.001824148192475969	0.04908444268573824	0.04499890569993881	0.08162115080463846	0.001058633332703546	0.07977669339264332	0.001008695539867404	0.03794928121562485	0.001003702544116479	0.07819384532606212	0.001001432079369103	0.03512947270675861	0.001002112104715018	0.01182450063041941	0.002192065329882391	0.02860604576503076	0.05390734397927369	0.08292524452421655	0.016323737501507	0.03739234590678868	0.04738565526325234	0.04883281616667461	0.0864197985319758	0.101468418777297	0.001292996792203353	0.01388594887490649	0.01608238040341831	0.02028191357456123	0.06923159358858935	0.09879582579224347	0.0229343849797462	0.02802104930428253	0.3472200555529528	0.3274751001768588	0.00105170534329698	0.09671944781760637	0.1197926641978964	0.158784928950489	0.01970600034157147	0.03378099352416902	0.001020113222601801	0.01852743017780486	0.001002336873269629	0.01835045553403141	0.002346490868691529	0.01955591803019876	0.02828370915996902	0.05719013326125493	0.04326293084613077	0.0569022509325104	0.01229923976854832	0.02242539112038297	0.001000514419637948	0.03383254592398184	0.04357080812492177	0.04007715276441899	0.2355836314298433	0.1937148901960031	0.001006708514274849	0.06546380827141388	0.00103534370546073	0.05439198814815502	0.001345603501414681	0.004695368968144436	0.00138185118764455	0.006762697939001623	0.001316365359829647	0.003430047203113599	0.004847136468206391	0.01472945385723203	0.001697832640774282	0.02306591428171996	0.01134265131716502	0.009034097238933973	-0.007851046595810655	0.01206049291518937	0.001006906337354503	0.01458675059994551	0.001000443689178096	0.001000769202404398	0.4683580718692447	0.02405256106056312	0.001000920039276679	0.001000138529526184	0.001000605313688056	0.4842187190834182	0.001004057235042969	0.6495162197322129	0.001000453085238761	0.001003495652141458	0.001008764319999177	0.001000830295889791	0.6387420654546857	0.03796829183055273	0.001000865414579706	0.001001558973753649	0.001003910784909466	0.2001647438894933	0.001003469105620198	0.001002820659678519	0.7490549822834885	0.001000743352419043	0.001000615090433509	0.001000180508654913	0.00100046582183254	0.04237454651799607	0.05333930755122646	0.001039798909840597	0.05265959099426083	0.07372161663723958	0.3040904895952648	0.2376027742559265	0.2224770401326564	0.001017302722154988	0.0407784988688483	0.001068864927531309	0.001010048647047885	0.001005014436161288	0.001001893961275564	0.001001788664459743	0.001006295686065952	0.03221093720269688	0.02565356367400388	0.04013286416374326	0.05361067299551327	0.001753938258145835	0.01895096094545558	0.05170067328830538	0.01564417863073069	0.331948048938032	0.001041745564512906	0.1428546664030151	0.01274232847145392	0.001028626649094728	0.001002357610182623	0.001001561484764767	0.02718665320184113	0.0773691718780717	0.0244021033635924	0.001000553886860323	0.02355238341356032	0.2261836329331953	0.001007773862778372	0.001039078932551153	0.001001654276544025	0.001000566323241883	0.001001359171806726	-0.01042964760723657	0.01309954192039002	0.001686738610684026	0.01588994611783014	0.01442446911672497	0.01110205738630783	-0.007929486486072498	0.0122151765747959	-1.177895658641113	-0.7128252741161786	0.04804925196625971	-0.9911825586276183	0.02299670044678636	-0.01519134538190816	0.4566149581250621	0.5924558742372779	0.1538334555035735	-0.003930060555465583	-0.05281770667861947	-1.995074768965851	-0.1334740331649461	3.377461281850746	0.1117066995782783	0.02970817713028826	0.01528242373483767	-0.1272317856407734	-0.3039530509805914	0.7973311086683258	0.05840942616152002	0.03628796372829991	0.07855636504615339	0.1249098621318691	-0.06552829473081602	-0.007028928878690952	-0.3226663846591097	0.01646902289283408	0.006123571401155459	0.01131614676005504	0.004220135283492438	0.2745548808266052	0.08830906391480073	-0.004412886740543897	1.70420171152126	0.4114555010543243	-0.5593644083844856	-0.1687881165209319	-0.733475181110351	0.03522993537093057	-0.1973292389492053	0.0233389470400298	0.01483409889016363	0.260941172275002	0.1153070539735184	0.01401879750233592	-0.009652917863389305	-1.214439210737301	0.594369933809772	-0.3551302298629635	-1.484292642823595	-0.03311890251259646	0.1273954439284654	-0.9169287684491866	-0.2185026615675945	-0.8148418041229619	-0.189108660613748	0.9286010074380137	-0.4237285052897448	-0.04608681917105738	0.02457739811757471	-0.1066867969414957	-0.09441275808110036	1.986003434601761	0.7711922409537387	0.02861570930393579	-0.6081533378570348	0.04966176536917474	0.03380509235916512	-0.2266727100616079	0.005474054174014602	-0.005070083147906194	0.003695614504851904	-2.520814778240346e-13	1.407103719803825e-13	nan	nan	nan	nan	nan	nan
0.46	-0.05206024213735849	-0.01284660613851389	-0.08860808388090748	0.8324377217611046	0.8986686963922146	0.007382067461769498	0.5094928657193243	-0.01917226572167949	0.04247015233964841	-0.117087650424275	0.03521532335591352	0.03900930217829819	-0.04321901299877345	0.05514910976920223	0.05804830159135451	0.06301532963264565	0.3465359344875701	-0.06301532963265201	-0.3465359344875651	0.1438993069134873	-0.1653035484398173	-0.004649992092284873	-0.3872896345062569	-0.01239945532185738	0.01161984992907001	0.08052286519351166	0.341110978324289	0.9238446261315461	0.5662312486362731	0.1539608365916453	-0.02002358082925948	0.06981251721670664	0.04892832667540137	-0.9128850665401268	0.5666540728017878	-0.6924304894713618	1.460548863279645	-0.2316304371466721	0.04638631215098327	1.221421927638294	0.06099267797179468	-1.42172041412588	-0.2213127544399995	-0.7199097885734014	-0.2777253076423807	1.139982730676293	-0.8749567322899665	0.6064479167058039	-0.6820728872033259	0.8949792573596373	0.682072887203326	-0.8949792573596377	0.9652301104007446	0.1803951059374423	-0.127270550046153	-0.6148643445961268	-0.2032545336793672	0.2301826332980159	0.2397323016201968	-0.02290358854218398	1.05377600518051	-0.07042058712297947	-0.0713130116156329	0.006799508906967023	0.08500943957315196	0.2171646039820807	0.001007042593421107	0.02215909665274407	0.02025394039046239	0.05151123875282232	0.001000460998026715	0.004637056208475709	0.001026526392830438	0.003032369778256727	0.4669486593064162	0.4368904841080538	0.02083205932383382	0.02453695239509185	0.001000915530438943	0.03280555479089376	0.001000147821809769	0.005105260450377599	0.00100123834793274	0.01350176135713485	0.5140418571501522	0.4691036053867575	0.002073802921941367	0.0198249664337404	0.5903272944447565	0.5802528308974312	0.001005379218591096	0.01844716903038877	0.001004063880454363	0.01093819151998028	0.001009472421690427	0.01110056068445962	0.001000996035507807	0.03867843668636571	0.6567993503958666	0.6028383079144614	0.03396696649746925	0.05408795557211439	0.001000971761108363	0.00538293973312071	0.001001560372592689	0.01799680365654716	0.001003769084151017	0.07095617468727429	0.1990142240456358	0.2143834612501452	0.001591193654263176	0.002098405158227908	0.001060981511153678	0.004422203467859253	0.7519062687076974	0.7068488307929983	0.001000860506538787	0.04180365789539314	0.001000612121483893	0.008370881546784326	0.001000179743484545	0.01144552721497922	0.001000463975890788	0.005875356823207551	0.03894719432725287	0.04260941618925142	0.05028560517981764	0.04944956003051887	0.001099927869682917	0.005828642218555604	0.04484022520399748	0.06233062650048334	0.06628923709229319	0.1037769205394286	0.3108522000053693	0.3121557954295692	0.2435500158467546	0.2510682381037549	0.2288131898870841	0.19280027734089	0.001435323908496722	0.04954878797604615	0.04234196421713787	0.07950930044816608	0.001068559430309735	0.07996576498796357	0.001009980010864709	0.03804731350777188	0.001004628470505567	0.08011810727380227	0.001001753663723344	0.03593267708382489	0.00100198763104704	0.01196334419808679	0.001622283218533346	0.02875244269952804	0.0378016066821691	0.0666770952962794	0.02228992252508447	0.04312725779558641	0.04020274044668346	0.04279862329581077	0.06794349966147301	0.08519243196822897	0.001708135583831566	0.01358356386377581	0.01767101208199067	0.02133943539352009	0.05603435588066438	0.08726522328340473	0.01572157563749655	0.0232138998833584	0.3394296804421991	0.3206902419661141	0.001047659335843003	0.09540986705550045	0.1272709510450975	0.1611732346195565	0.01393342496401748	0.02818426086494862	0.001028364409359594	0.01806335113223729	0.00100236157026967	0.01857185221101183	0.001701257331383217	0.01888548051185044	0.02566662352052571	0.05441105687006979	0.06456135290865664	0.07646206955054237	0.02121311673724241	0.03098427987533802	0.001000545336047788	0.03409646677927705	0.02866216179853741	0.03115938663133597	0.2320864442221427	0.1939089936748214	0.001007739392358544	0.06576504762271139	0.001039908405176787	0.05223892851356533	0.001180469328750105	0.004816250126212839	0.001198807617085265	0.006795837202094518	0.001165128682877689	0.00349979308704928	-0.01124362998309953	0.01278788372637429	0.001636428031219543	0.01599166822446826	0.01369294595470249	0.01120159612214526	-0.007959630792633782	0.01187778277244599	0.001004983551877726	0.001016358362574209	0.001000392631216272	0.001000663604229761	0.4679845306810544	0.03392673587225108	0.001000970453162173	0.001000122587264393	0.001000464282077072	0.4587616910639545	0.00100222449060061	0.6888276081530919	0.001000491684158845	0.001002812128280668	0.001006695828865537	0.001000689539009272	0.6270331441498177	0.04753418866231868	0.001000727228961451	0.001001606855205728	0.001004008615832181	0.2012269226660966	0.001002869232599225	0.001002481837248508	0.7370146649168196	0.001000596721666688	0.001000613619117726	0.001000180000648577	0.001000464146741622	0.0434096474692238	0.04874793904385465	0.001076007605975547	0.07990666110696609	0.06697203636293274	0.2999830068404242	0.235267070131615	0.2135989225525619	0.001011444565497248	0.03778585525653719	0.001086761831520715	0.001012314103831186	0.001006070714910969	0.00100225010945568	0.001001898766845802	0.001002961695641994	0.006970428907061488	0.03168384218809375	0.02476645807145686	0.03492902376934201	0.002447038137727846	0.01986819507956982	0.02912865651162591	0.001452538907914851	0.3160763595356345	0.001044375095024395	0.1352198195318731	0.003432776996067411	0.00104348670588175	0.001002410218317548	0.001001162905495868	0.01922520494764958	0.1022317646170279	0.03640767217566463	0.001000596588505025	0.001050172968672652	0.2254046472678164	0.001009627359769602	0.001048970962617956	0.00100161126672179	0.001000556169260314	0.001001338846418104	-0.02774138762233703	0.01069048449850865	0.001549868131932647	0.008968283220535967	0.01567747901122851	0.01341886437327518	-0.008083287142737563	0.01152637572852794	-1.193405296528464	-0.7259157235718822	0.05814105318519638	-1.170788528310596	-0.01836108811925916	0.00609797940500093	0.3961092327224179	0.7071034034597702	0.1539370252162839	-0.01603593266286911	-0.02943043075330257	-2.59222807616734	-0.05587011690900853	3.96225884811511	0.1759606332575812	-0.02784617738061053	0.01266920972261346	-0.2220414869204803	-0.3768466882760197	0.899211209966149	-0.1624965858337885	0.01568039505398434	0.08468887367071672	0.1536605989880643	-0.001607381231724092	-0.009544746015822619	-0.3047589418804998	-0.05958138066609053	0.01561752805270441	0.02248547939231933	0.009180385780152974	0.1729071553728394	-0.1614885037730839	-5.871487157909233e-05	1.973320645775421	-0.2166987602842015	-0.3827945470561609	-0.1655343392557375	-0.670359832613003	0.0598896357408302	-0.2242967177038711	0.008600795725683327	0.001877654091778318	0.1246062346984763	0.04644400110476246	0.01385021605160469	0.03055696797942452	-1.995394791397171	0.5513903791598133	-0.8154086763363086	-1.7757215128557	-0.03568263262560888	0.0914656917606128	-1.375267693161241	-0.7618573872775285	-0.4376240262425184	-0.07770223555473869	-0.4261271868908937	-0.6690469464234862	-0.04958336686560948	0.0186180898133295	-0.02240887785921954	-0.4189694510153624	1.897459117274006	0.9082536245448566	0.02678694564983558	-1.205602735949254	-0.05801124224377062	0.0179534312662385	-0.2139718224549249	0.01562700552402586	0.008983299745193948	0.006821600361342382	-2.396631489335643e-13	1.585640660855698e-13	nan	nan	nan	nan	nan	nan
0.47	-0.06015119847711106	-0.007193823387470808	-0.09445626961352269	0.8472259552830447	0.8965780946524151	0.007758320391425827	0.5210927582817807	-0.01794053251780321	0.0280356651103009	-0.1207603599320397	0.02788692588595645	0.03463138014024558	-0.0324957060619727	0.04625728661637245	0.06331887165872556	0.06084912400132274	0.3549962667255543	-0.06084912400134351	-0.3549962667255334	0.1526538341454676	-0.1632801530000485	-0.006330157929886685	-0.3927518958689024	-0.01460135626421145	0.01394021250839698	0.08263222575633111	0.3391539317374039	0.9334266825737948	0.5652919801066899	0.1553943957669663	-0.01992200509815661	0.0707390324160596	0.05092396255276734	-0.6937160021199803	0.5603766815885491	-0.4797448755283674	1.497877981729759	-0.1856618724039089	0.02866977038639648	1.078185783177412	0.1855967915505437	-1.459856027819728	-0.5229757835280648	-0.7436130232785448	-0.5922588976333014	0.9915511003929819	-0.9002805140144676	0.4504272829335178	0.2414192301780453	0.8040953008051105	-0.2414192301780397	-0.8040953008051186	0.7821699886696299	0.2215947972477492	-0.2078265088082471	-0.4768255612227264	-0.2346875774699552	0.2321487743790577	0.1322648746561989	-0.3712001377708174	0.8585898585846784	-0.1180296486396227	0.251806668041147	0.01036175122057312	0.1056171128456965	0.1792148650813544	0.001005845575650344	0.02286664461581444	0.01109071525249561	0.04295084764706745	0.001000421316313613	0.004751827230355394	0.001013851107304051	0.002919769626913164	0.4651797386321522	0.4394529678732205	0.02828070151549135	0.03109564469201533	0.001000974502169284	0.03436126042778064	0.001000134321033761	0.004958740864679114	0.001000847909050804	0.01289050658362413	0.4870312629357209	0.4370174288155645	0.001549462886698046	0.01941057544982782	0.6209248184451501	0.620200568662856	0.001003032295077123	0.0197794365983301	0.001003392536001387	0.01099026839631604	0.001007913823240022	0.01128964503104619	0.001000834524799627	0.03600823799717175	0.644075039068846	0.5977324569562349	0.041533587646708	0.06232973701430757	0.001000842002025081	0.005134750685630881	0.001001622275658751	0.01823791351386674	0.001003859114811722	0.07184962369698476	0.1989390859478926	0.2151775083631859	0.001303171235366214	0.001846315774334307	0.001032340843563728	0.004343816781436732	0.7423265139924516	0.7035444712570286	0.001000717586366417	0.04113137987059456	0.001000615568437909	0.008458421601351246	0.001000180687465506	0.01158504305994463	0.001000466061631661	0.005929843621945655	0.03930105594397133	0.04240854494613228	0.04589450938364004	0.04583435678330929	0.005565598361458938	0.009216755788906194	0.06247370915005365	0.07853175301923511	0.06244300031566659	0.09887294925692292	0.3091445025904814	0.3104199731158457	0.2378613107327925	0.2488351661124174	0.2206679380227621	0.1860463315826991	0.001227797808399496	0.04983790703252394	0.03972913093196111	0.07733410986721874	0.001075735632373861	0.07987882564310986	0.001011228804606133	0.03798075780599625	0.001005498003599015	0.08055829132824274	0.001002107625776768	0.0359727529569959	0.001025283013325115	0.01208222469351202	0.002320309267067399	0.03023485412329592	0.02626312433877753	0.05486064902713148	0.02726017362279944	0.04756631760167856	0.0301322281886087	0.03449975186111417	0.04925542578309943	0.06692643338065293	0.001889486345539185	0.01293104836531515	0.01788981219815426	0.02133100364470274	0.05398694354977625	0.08199383256060223	0.01990349745819347	0.02314335066516922	0.3314571337014334	0.320649990565796	0.001046191349989108	0.09487604102536233	0.1231076435760569	0.1509777216640525	0.008572442839635966	0.0229374022065369	0.001038610089539214	0.01737478975629828	0.001002458935266607	0.01873417755867488	0.001358506523442303	0.01883881676119485	0.02031783081709343	0.04921159708563159	0.08256783076571418	0.09215649436501369	0.03098737275398841	0.03971040870140564	0.00100060450994119	0.03426359658775058	0.01566596210410936	0.02039401542686848	0.2230752887103071	0.1910315171666572	0.001008503830653279	0.06565149488835895	0.001040795315482106	0.05020726334501933	0.001092932215834586	0.005058336267855081	0.001101715419501382	0.006976159405590228	0.001084954505245243	0.003652136293913369	-0.02653433982290443	0.01018015455431658	0.001457918355442552	0.008522391933871522	0.01433962863345118	0.01332751432619755	-0.008111125296276731	0.01114278861177023	0.001004275260032958	0.001010108410785794	0.001000369351970014	0.001000655734845688	0.4550426610900736	0.03903012560602257	0.001001091221950041	0.001000118311911566	0.001000422397661724	0.3936037750211892	0.001001919807129969	0.7000736747775295	0.001000672988116782	0.001002593867547362	0.001005950063884745	0.001000646909037845	0.599897991827492	0.0529152102996371	0.001000689824550453	0.001001754213391318	0.001003905585118241	0.1966783508119848	0.001002943359049508	0.001002570875865835	0.7012476452356313	0.001000545277347811	0.001000623839920981	0.001000183082117271	0.001000471688878602	0.03655254306198585	0.03353401147890357	0.01802819261754272	0.08781391475564003	0.0494204445721844	0.3109217893839025	0.2207124852626729	0.199737448170962	0.001011642287726118	0.03562196592536955	0.001080197566396188	0.001012709757626095	0.00100668394778752	0.001002667087108643	0.001089824445458934	0.004780789900260556	0.01777967339178725	0.03388138131867129	0.01289280059517142	0.01796885625895071	0.001766870511805771	0.0166517561031907	0.07032440047583145	0.04400411820525335	0.3144983144800476	0.001044907766687006	0.1009493026789052	0.002218832708190995	0.001054170023681082	0.00100268720494565	0.001000999680715344	0.01012567993098111	0.1091825941638615	0.04690636935692049	0.001000724894149833	0.001031686421748337	0.1907729107168832	0.001009021866250137	0.001035582376152989	0.001001934700208199	0.001000665270470837	0.001001597661702897	-0.04085941142316366	0.007164161426905147	0.001205848858473548	0.0006964026139435338	0.0139160310099778	0.01538035249258772	-0.00828489032275103	0.01010092475768798	-1.210666740803017	-0.7402141355090779	0.08140315080460385	-0.5766513841387663	0.02670700039444017	-0.02118601050921319	0.08978811239743198	0.6118220597877292	0.1539044688386285	-0.01501690796217775	-0.0799746069869906	-3.763611942590039	-0.02708704559791794	3.955035978455074	0.1096384965991044	0.02109539288641845	0.02275226818252748	-0.3072996764573079	-0.688605297582299	0.7588580253990659	0.04350915366607154	0.02684585631665709	0.09595716903570173	0.005425123001887466	-0.03647290899123742	-0.007237755095827459	-0.3772662804243017	-0.08129425118411039	0.005352371722980425	0.009599088111659477	0.003651273089972227	-0.1849213478417113	-0.5583616440883045	0.6190945001688276	1.26656347649423	-0.7478360592420937	0.04646779666470729	-0.2382857805512731	-0.6886646261604893	0.005284380796702135	-0.2091419104799044	-0.01679333822019209	-0.01074645426391035	-0.04446652285433284	-0.04582109286254055	0.01049443238449734	0.246234199145645	-0.4804315912522915	0.3478582922247191	-0.8575747579119434	-1.851407542394021	-0.08923536150115025	-0.08007167716084732	0.2300080928611967	0.6358973666331322	0.2578597477158456	-0.02983706436330405	-1.589444295707914	-0.4036052087575236	-0.08252650550364632	0.01343240025377452	0.016159116181567	-0.6122559903963347	1.224892649925335	0.8348210594310413	0.000870533411407206	-0.8958970685711115	-0.4556846646900736	-0.02813296148220208	-0.1953592408233213	0.03078240472524964	0.02555035415209269	0.02108918871598223	-2.223352319214937e-13	1.714155090126717e-13	nan	nan	nan	nan	nan	nan
0.48	-0.06570275819368775	-0.001709588422842934	-0.09825374576093873	0.8624108842083871	0.8949720197105331	0.007951572801367544	0.5306491653492368	-0.01545547331558058	0.01337945186142821	-0.1277420988228805	0.02038619653341105	0.02727612827213876	-0.02365054211566478	0.03720604717399081	0.06711207097339217	0.06769546362097166	0.362758002714994	-0.06769546362098262	-0.3627580027149831	0.159472599740366	-0.1609254361902223	-0.008787800095127083	-0.396810898396509	-0.01704444532483517	0.01622800325288165	0.08217066396092097	0.333633087390113	0.9409355148095521	0.5638587250665571	0.1568726063796744	-0.01987942352663446	0.07203132972459328	0.05245766984879101	-0.4050057419078898	0.5329445155189989	-0.2822885724355364	1.539887943960176	-0.1347250776052251	0.009786208208061807	0.8127248286213078	0.3116578776675884	-1.466065618056525	-0.8831186310451817	-0.7543761650760594	-0.8731912736805931	0.7643541326829254	-0.9068399902155906	0.3109737661685283	1.120436162990923	0.7552600076507436	-1.120436162990923	-0.7552600076507439	0.5780777829844191	0.2466593799490455	-0.2827658155738302	-0.3342125775883272	-0.2514921573333664	0.2236682663295612	-0.2744521700241901	-0.7356631406259815	0.6391311638822937	-0.169217889233013	-0.06238272414011294	-0.004999323011771403	0.1581658614097715	0.1247788877116839	0.001004893043199563	0.02374785189665265	0.006292794698065046	0.03927097724392053	0.001000389840148141	0.004879030374719338	0.001007512347208889	0.002757289551306683	0.4599488332639812	0.4381542581977321	0.03452422237848193	0.03691713366819101	0.001001064388630819	0.03581765150206222	0.0010001254354155	0.00476994382175897	0.001000631836806701	0.0121591875567653	0.4479232486122009	0.3950592724445582	0.001286559835124652	0.01928164620772583	0.645618471565669	0.6579084959362649	0.001001950116501988	0.02102285128775164	0.001002947851208892	0.01101677618480465	0.001006761847021222	0.0115076982202709	0.001000732485030477	0.03262641464654799	0.6271037666024492	0.5881805660785583	0.04799495602373353	0.06945937501865553	0.001000758444782508	0.004866130355834785	0.001001726908424867	0.01841980633060977	0.001003852564943468	0.07291444288329267	0.1971848307870915	0.2144974896977841	0.001159054513170216	0.001615698709391945	0.00101807018222527	0.004255345089666194	0.7252114952608917	0.698880438882284	0.001000620427732818	0.04004937233430909	0.001000622404072378	0.008547166758546599	0.001000182700737031	0.01172113694743435	0.001000470876987013	0.005987068267524047	0.03628137548825677	0.03947419035571117	0.03642675851694891	0.03834613718031207	0.0161085014578286	0.01703879364633362	0.07530708163518487	0.08765507240077433	0.05235763281087974	0.0891453880945389	0.3117222714848394	0.3133019056099117	0.2289284525078657	0.2471584080619327	0.2103467210615909	0.1788622786748991	0.00112407253651875	0.04980147969665442	0.03731429070088542	0.07535845199868699	0.001076038848647409	0.07981380475291747	0.001012050812428589	0.03792123122612517	0.001006239321681797	0.07907083483583624	0.001002493111765027	0.03486840989875219	0.001080905207143677	0.01218460383299069	0.004549973495497376	0.0332833043297048	0.02517822903876266	0.05481772089449485	0.03087152143904284	0.05031315784342008	0.01901201777394165	0.02538294519151834	0.03077741429623731	0.04868569436578273	0.001640421040415861	0.01191055874645533	0.01644149081104191	0.01999960913866213	0.0712781118624793	0.09004575602584536	0.04213616626758986	0.03369484367595832	0.3255798070718042	0.3224131569511303	0.001045724154658389	0.09479764389019807	0.1063830221961672	0.1298549708753927	0.005210807146982009	0.01964654822006381	0.001049074483202931	0.01652486908074703	0.001002646156518932	0.01883220862516344	0.001186831759433888	0.01927032260468091	0.01309052869850456	0.04233926737210365	0.09534102772767884	0.1006292586351739	0.04093359323920654	0.04763767943924224	0.001000698267418596	0.03399850779487613	0.008730631952813634	0.01427293398714435	0.2045023522632091	0.1860312882749894	0.001008582955846116	0.06545300872616365	0.001034541341885392	0.04827178310607481	0.00104932777864702	0.005391741859240229	0.001053224191641621	0.007276228548994889	0.001045000577152222	0.003870419815493189	-0.04037659230339079	0.006960029449228303	0.001169068947877517	0.0005180460992779517	0.01338089085886681	0.01534381247375672	-0.008296025584166708	0.009947489910984731	0.001003566968182268	0.001003858459000236	0.001000346072721172	0.001000647865487348	0.4421007914990925	0.04413351533979289	0.001001211990739123	0.001000114036568911	0.001000380513254743	0.3284458589784264	0.001001615123655966	0.7113197414019645	0.001000854292111627	0.001002375606826438	0.001005204298898353	0.001000604279069418	0.5727628395051663	0.05829623193695353	0.001000652420157645	0.001001901571518387	0.001003802554404754	0.1921297789578729	0.001003017485501173	0.001002659914491552	0.6654806255544429	0.001000493833036087	0.001000634060723804	0.001000186163586154	0.001000479231015388	0.02969543865474418	0.01832008391394868	0.03498037762910329	0.09572116840431413	0.03186885278142927	0.3218605719273819	0.2061579003937314	0.1858759737893616	0.001011840009952912	0.03345807659420205	0.001073633301273913	0.001013105411421724	0.001007297180664464	0.001003084064765593	0.001177750124084425	0.008558618104887353	0.02858891787651579	0.03607892044924798	0.001019143118876394	0.001008688748553902	0.001086702885890981	0.01343531712680619	0.1115201444400399	0.0865556975025993	0.3129202694244622	0.001045440438352751	0.06667878582594261	0.001004888420311634	0.001064853341494221	0.001002964191572536	0.001000836455935855	0.001026154914305853	0.1161334237106959	0.0574050665381774	0.001000853199808969	0.001013199874843798	0.1561411741659499	0.001008416372729673	0.001022193789689956	0.00100225813370131	0.001000774371689178	0.001001856476994441	-0.05397743522399007	0.003637838355301659	0.0008618295850144496	-0.007575477992649324	0.01215458300872721	0.01734184061190024	-0.008486493502764486	0.008675473786847956	-1.228447730732644	-0.7514382875181571	0.09287291676640526	-0.1946843878071983	-0.01587466358550235	-0.003878005453333024	-0.3761294554093212	0.5596627393198762	0.1340741127800666	-0.02449142407397754	-0.05344328141021227	-4.566624036132579	0.001222231492456514	3.514296749715931	0.1581900575556255	-0.03295999472090817	0.01846297828693999	-0.3643664191946899	-1.26605467216629	0.6767825223989337	-0.1665828420168697	0.003836981897905402	0.1189629089922967	-0.1411525567044364	0.002687082545680308	-0.01156174705934829	-0.5766935096350279	-0.1415272829229707	0.01585854858416113	0.02180108789761565	0.009727955154983762	-0.3737895140689417	-0.9360917749377827	0.8867261425277628	0.5577592183333741	-1.181416736212774	0.5407564145004093	-0.05427155108570762	-0.7563812625430024	-0.00521964274801974	-0.1843901752178984	0.0129844866359145	0.003283478469092522	-0.2609218746713715	-0.1824397851767218	0.01054994488275026	0.3437647244892321	0.3593088358664503	0.2129464662901222	-0.9789957233052836	-1.770669598299621	-0.1092774565720903	-0.1731268595731088	1.289395144448684	1.362551058523646	-0.07694046911631471	0.01338354341807106	-2.61157475352783	-0.2778460120122582	-0.08185522656752305	0.005759233417466997	0.07322504098210522	-0.753543436788614	0.4531270084121194	0.7484820069019537	-0.05965677461598533	-0.2767447830291149	-0.4825617189458986	0.0009667456977009607	-0.194734836501348	0.03389089548354945	0.03293268771653189	0.02000966330816678	-1.297269637115454e-13	1.07565767209123e-13	nan	nan	nan	nan	nan	nan
0.49	-0.06823776358508819	0.003309174728623937	-0.100222402550922	0.8780349125023356	0.8938784545879527	0.007955742674211575	0.5371339301808786	-0.01181003546462544	-0.0007600999407246935	-0.1383319496979149	0.01295827532381217	0.01731333838922866	-0.0172333537399274	0.02831217316875497	0.06965190337013434	0.08294637572392465	0.3703364380266253	-0.0829463757239795	-0.3703364380266025	0.1641226526124681	-0.1584271035012758	-0.01194645876588282	-0.3995035594513241	-0.01956503065849683	0.01837831945174015	0.07594489205413771	0.3244350881573735	0.9461429724233689	0.5619682224947125	0.1496553780345825	-0.02004475099717807	0.07381685038043753	0.05327947579521448	-0.1138408906312613	0.4679818498394929	-0.1189757306597983	1.584928648033794	-0.08515664943023517	-0.008640970617903665	0.4919829217448751	0.4099414625629879	-1.37448083637477	-1.212144506662314	-0.7284808807057078	-1.114461353265952	0.5322363106973816	-0.8662991986891302	0.2050034067834882	1.930896276077309	0.7787238788051679	-1.930896276077313	-0.7787238788051699	0.3415200215946934	0.2497739099587397	-0.3489733633813911	-0.2123602696399209	-0.2514230556451368	0.2049523703140877	-0.9940292069889594	-1.10067382620652	0.4112758985638682	-0.1985351330794161	-1.42814857825591	-0.02281804619665696	0.2023931664779288	0.03601622459979568	0.001004227660113681	0.02476880599239656	0.003721972636747253	0.03820063557060942	0.001000372894566702	0.004996599231643515	0.001004192033617418	0.002579964168543639	0.4510083308759159	0.431712472189423	0.0436105902667334	0.04522525063485227	0.001001196354617657	0.03708362999056214	0.001000121117511479	0.00456105241466467	0.001000506419884724	0.01137942215741234	0.4001080590629745	0.3486324693402335	0.001146991890681086	0.0192855504806732	0.6603252491389147	0.6873785578032134	0.001001568872337007	0.02214542436394432	0.001002697431817201	0.01098245034241679	0.001006037041594218	0.01173288451202843	0.001000673042914026	0.0288430100117856	0.6056697552600893	0.5718250896367678	0.05374712485987298	0.07579017466369085	0.001000718962465079	0.004539803762249078	0.00100188822081874	0.01854421283623036	0.001003822551790751	0.07422472405859637	0.1938419803051525	0.2121966859196744	0.001082856241877015	0.001429531171051562	0.00101074209772645	0.004152895698600732	0.70217419735328	0.6918481252428245	0.001000561137711674	0.03863852440248763	0.001000632501583013	0.008662024392941722	0.001000185737821365	0.01188338068381334	0.001000478460898425	0.006062349740619089	0.03403139107700828	0.03725815178519321	0.02767641407525958	0.03086665923479411	0.02859888620393717	0.02597497619874359	0.08076229505111084	0.08891388176411247	0.03931536289792319	0.0772426030491236	0.3187295910168712	0.32035677929178	0.226978613470504	0.2509210287659764	0.197960014007893	0.1706700189925983	0.001068009530093891	0.04945010352474936	0.03474424480934991	0.07342552339058625	0.001065155986547094	0.0803660546741414	0.001011132578078044	0.03811644866220592	0.001006385955014034	0.07527208072089092	0.001002743030176539	0.03231598338607615	0.004835703118823316	0.01551784997354192	0.005538228385445034	0.03506425948710011	0.02328670309244945	0.05400510913044846	0.03251645926179212	0.0510271745151134	0.01042584980013145	0.01807049174241938	0.01681224102728542	0.03479039637944772	0.001389872210230919	0.01097188359550369	0.01506029922524135	0.01876224194898087	0.104158180725217	0.1011333231276978	0.06944763130330379	0.04536720069665336	0.3309747846873942	0.3215039857382191	0.001042582563451246	0.09504217856349999	0.08230020063683216	0.1025075558349297	0.00316241627983451	0.0176284927883861	0.001054695418233449	0.01562709211432292	0.001002795739360432	0.01887562108021222	0.001095732474336899	0.0201081304481496	0.007282051866487147	0.03673608467404001	0.09924410107448069	0.1004316130229844	0.04724822153167803	0.05192172237534132	0.001000802950140336	0.03298962255933751	0.004991346819361712	0.01158722435239741	0.1894731612110427	0.1854421195460619	0.001007615930965418	0.06607101209537886	0.001026551253826594	0.04653349920737723	0.002082385736919634	0.006648584222472284	0.002379115184033603	0.008827210032301927	0.001698031251028497	0.004559680905033244	-0.05324769976710094	0.003014039866602513	0.0008975359811457964	-0.005329610055712741	0.00999999272716233	0.01727642850354154	-0.008551012158823677	0.009192932288197023	0.00100350835692581	0.001005226271816204	0.001000363033257522	0.00100081171639501	0.4208474942838276	0.06311821806009874	0.001001436651808543	0.001000118813407277	0.001000372002697164	0.2639872470639268	0.001001632690842085	0.6828342079616389	0.001001441029422335	0.001002488634947241	0.001005349172486684	0.0010006170257886	0.5360706783846102	0.06292775563445954	0.001000699412560398	0.001002186796762779	0.00100378181111349	0.1847244575384262	0.00100394828127179	0.001003501122667329	0.6257292577034711	0.00100050417826274	0.001000650581344804	0.001000191212320143	0.001000492379228171	0.03285152793290149	0.01685255271467814	0.04907919761728786	0.08115972327705107	0.01645063868166811	0.3422813490468912	0.2387685185628144	0.1686192690755097	0.001007787821089106	0.03025922065578826	0.001037072313571237	0.001007699320424664	0.00100589667695796	0.001002934615419686	0.01520402678757402	0.004900779682552581	0.01480364177683478	0.03299036795892944	0.001012018917250697	0.001005038540014208	0.001164064462570133	0.0136382722441214	0.1808789807115717	0.1177078241940603	0.3676012670297746	0.001034128236147049	0.03388714193543197	0.001003412778841286	0.00105690154416276	0.001002940584495817	0.00100090942337641	0.001016777807146811	0.09456992246009656	0.0525640372152232	0.001000961545730672	0.001008834684143124	0.1707189080631529	0.00100508089134161	0.001014886374490345	0.004985564443654483	0.006100104566777054	0.003543536836286649	-0.06553501886529955	-0.001430988506982651	0.000654568131319186	-0.009380571861154251	0.004895422370205983	0.01915671484663933	-0.008857613658327943	0.008852341466488514	-1.247996179389965	-0.8358622872264043	0.1086319654611634	-0.02520526099906176	0.02545276936634563	-0.02507300699277326	-0.930725997230299	1.060340599846394	0.1186819483045108	-0.01872139225684896	-0.09037315201649257	-4.732086879750351	0.001164112320122175	2.283736593853219	0.08640465661491054	0.01003040552105768	0.02431137628942682	-0.387601876563507	-2.035871148956105	0.5933497640261892	0.0347419419127197	0.01604557239506691	0.1438148585231664	-0.3221352534042058	-0.02938182890062298	-0.009721423678819023	-0.8629232402752088	-0.1466910208994765	0.01040458573056702	0.01465278193887286	0.007245217665350318	-0.0871786918546424	-0.5796084422072975	0.8991411771697283	-0.2956685227483427	-1.213394493164437	0.8847370034232347	0.8872350317506899	-0.90332029998962	-0.05387065532958582	-0.202766139362518	0.09744978859514146	0.03386430165392555	-0.49737110210542	-0.326117093366118	0.6025067218434458	0.03612229852175547	-0.4644936419262495	-0.0558420286294438	-0.5193356795717811	-1.037028155756641	-0.08366659314409422	-0.08217063626104837	0.9280076497464089	0.9519220947829476	0.1046589541313921	0.02977519833849172	-2.837776044329206	-0.1391743286658829	-0.09662711458751072	0.003111349302806514	0.09733557783079468	-0.3988326379656471	-0.4901384609421299	0.1402053397708951	-0.1420869502754041	-0.2313155122568398	0.4154650892191081	0.1248604329258042	-0.1619456554228267	0.2089090816776045	0.2655699293183618	0.1123083238621387	-3.725929492627911e-14	3.066607670144499e-14	nan	nan	nan	nan	nan	nan
0.5	-0.06821648709142106	0.007593523275451707	-0.1007839192760179	0.8941096758334076	0.8932455126694185	0.007784978649184336	0.5406439194646553	-0.00740640866331881	-0.01436288674635359	-0.1515308482099667	0.005871122842356375	0.005085008199423769	-0.01274276053598246	0.01999277544293586	0.07137235298119086	0.1063363895120243	0.3786984167736798	-0.1063363895120365	-0.3786984167736679	0.1660947447754334	-0.1559946229486672	-0.01576741625883334	-0.4012189165146141	-0.02204886936266877	0.02029819859659938	0.06182353990809068	0.3116848684602606	0.9493393435744889	0.5600949722460948	0.1273679221469725	-0.02023082195262322	0.07614829098854101	0.05310667280127756	0.1062506350755997	0.386061594584005	-0.0008605594653339337	1.630034951384891	-0.04260043695712846	-0.0252005713661916	0.2177697189999654	0.4632956677728858	-1.358712618771874	-1.404928158433385	-0.6862224194297083	-1.326299335085165	0.3790350984314291	-0.7919447343428641	0.1470972090341224	2.748256500020149	0.9119686947354595	-2.74825650002015	-0.9119686947354596	0.04248564115714383	0.2334889526816349	-0.4152255800127337	-0.1387517792832701	-0.2441428314354981	0.1775808555297118	-1.853568217866224	-1.446107233502882	0.2369138713430858	-0.1657674245877269	-3.076428232649431	-0.009148020000553241	0.267349851862714	-0.0741429003633675	0.001003865821115826	0.02586677246785675	0.00242077370612432	0.0386504457410228	0.001000372910842087	0.005109372450335794	0.001002614662741556	0.002386110693526897	0.4381840309650746	0.4191697732335711	0.05707629265618473	0.05729154458187655	0.00100137469227321	0.03818249773670564	0.001000121349401045	0.004366825278713425	0.001000439486171375	0.0105944574454924	0.3455516216296477	0.3001505289490822	0.001077201604726688	0.01933703823910804	0.6624187570471798	0.7016636472169562	0.001001671865749674	0.02315254639869759	0.001002628830746149	0.01089609588292356	0.001005747301521544	0.01194866767105571	0.001000649713766709	0.02496862973928762	0.5796110265519995	0.5468465324441532	0.05893791037758952	0.0814058174475925	0.001000722740366518	0.004229457569043386	0.001002111501626169	0.01864074279147231	0.001003797175960847	0.07580517070288252	0.1889504704850825	0.207992243539931	0.001045226839014609	0.0012388373575251	0.001007500583490244	0.004045050765826583	0.674220743238508	0.6809588936364044	0.0010005366832708	0.03699457756749372	0.001000645812318845	0.008821090621938862	0.001000189781254142	0.01209429503743299	0.001000488828408623	0.006170310184931136	0.03431661022619187	0.03737540668250548	0.02227945924889699	0.02635787577537658	0.04156891243099501	0.03499423337404544	0.07742099169434218	0.08194827840416713	0.02484503986611603	0.0645924138260717	0.3302012434464282	0.3312870193093377	0.2375432880394986	0.2665118954940605	0.1835613278125344	0.1603708801535662	0.001037956778223036	0.04894776531599043	0.03186601373717515	0.07129171735224012	0.001041428361362874	0.08176248634429822	0.001007969286959433	0.03856060311726528	0.001005758626068647	0.06915256971800769	0.001002793163354067	0.02838463651131272	0.01361102319221099	0.02316288704232189	0.004217382111120683	0.03447967013055326	0.01563171306934836	0.04667459899068754	0.03192197427268681	0.04948233933731781	0.005941995420465984	0.0142794173391349	0.009334318469835498	0.02737236811485983	0.001303138290077832	0.01013304649446368	0.01444776869963457	0.01819971525670803	0.1504221761491783	0.1086036964972298	0.09728313502629948	0.05233332055490548	0.3526797563224439	0.3286973905856998	0.001035353872834551	0.0952781839985563	0.05338939890365916	0.0735020941932233	0.002127128080903968	0.01659487656012433	0.001053527163310057	0.01461378783377213	0.001002858682219239	0.01889819744379199	0.001050221007928792	0.02127701516389613	0.004287560121683055	0.03372782391037346	0.09225644242173138	0.09087684281449303	0.048372482124924	0.0510793614237591	0.001000909465506639	0.03115743523372903	0.003084302454034916	0.01022825637480179	0.1854488680172499	0.1953553323805189	0.001005464074135006	0.06799474748027844	0.001018902540440882	0.0448523957542773	0.004581645301169157	0.009398553583131587	0.005576895104627715	0.01235375354267629	0.003291909570843549	0.006005901677971418	-0.06524312468254378	-0.001680507902462357	0.0006688506897717476	-0.008482224686379691	0.004033586257580069	0.01913055000329591	-0.008883421120751571	0.009059324867028092	0.001003449745667781	0.001006594084629143	0.001000379993797896	0.0010009755673308	0.399594197068563	0.0821029207804088	0.001001661312880521	0.001000123590250188	0.001000363492139987	0.1995286351494298	0.001001650258034317	0.6543486745213161	0.001002027766732422	0.001002601663084058	0.00100549404607387	0.001000629772509119	0.4993785172640545	0.06755927933196504	0.001000746404981554	0.001002472021953299	0.001003761067822398	0.1773191361189799	0.001004879077046276	0.001004342330850953	0.5859778898525	0.001000514523495531	0.001000667101965545	0.001000196261055106	0.001000505527441039	0.03600761721105535	0.01538502151540501	0.06317801760546739	0.06659827814978569	0.001032424581896868	0.3627021261663989	0.2713791367318959	0.1513625643616611	0.001003735632224957	0.02706036471737381	0.001000511325869249	0.001002293229431966	0.001004496173250425	0.001002785166068171	0.02923030345105584	0.001242941260212926	0.001018365677138081	0.02990181546860795	0.001004894715623793	0.00100138833148716	0.001241426039238068	0.01384122736143137	0.2502378169831025	0.14885995088552	0.4222822646350805	0.001022816033942321	0.001095498044937746	0.001001937137371532	0.001048949746829836	0.001002916977416537	0.001000982390814968	0.001007400699988827	0.07300642120949512	0.04772300789226566	0.001001069891627449	0.001004469493443287	0.1852966419603544	0.001001745409958794	0.001007578959285365	0.008968870753606743	0.01119943476185445	0.006085217195576649	-0.07709260250660972	-0.006499815369267023	0.0004473066776239125	-0.01118566572965837	-0.002363738268315763	0.02097158908137848	-0.009228733813891415	0.009029209146129067	-1.270268428318415	-1.031881652870857	0.108275392749549	0.1093459809318183	-0.01683379119495338	-0.007183623909337498	-1.596312044918305	1.311298135399939	0.100651964395853	-0.02155856981221319	-0.05448314390564635	-4.977651493511106	0.0107389286405673	0.4773022590797995	0.1350998492702745	-0.04336571792925802	0.01658235178912439	-0.3825615467279596	-2.990670822331443	0.5337511501768668	-0.1633867616716481	-0.001738333219411608	0.1729960027920757	-0.521880277035398	0.001781827498316225	-0.01264085537655979	-1.348077103027045	-0.188147063523523	0.02470026751140232	0.03153521134654238	0.01626374940585058	0.09286917952437269	-0.3419528777169995	0.9033410671050972	-1.087123326321535	-1.330897571666651	1.315829681632988	2.311377653721507	-1.177757093900262	-0.03541205013827452	-0.2245656612634711	0.1818208363924457	0.0530708822545423	-0.7250732522570024	-0.4582238575916525	0.8729081305459873	-0.1293441783243677	-0.9442708393080956	-0.2388239036037842	-0.2747199141277631	-0.4752156539530389	-0.08930984645226026	-0.0381587599675432	0.5659563979793708	0.4213036260243376	1.543574742962678	0.01167769573618018	-2.943184073810498	-0.08095817130811223	-0.1049606891757817	0.001592014960164487	0.1394404154603474	-0.2345590498692309	-1.41829791084828	-0.2767987706295823	-0.2243171926270289	-0.01139645165121168	1.617914593728398	0.2621131488316021	-0.183298747349415	0.3325162949737871	0.4280450931131419	0.1714015999867662	4.845960147425091e-14	-6.726311516044346e-13	nan	nan	nan	nan	nan	nan
[truncated: 371,621 more chars]
