# Supplementary material for: Transtibial limb loss does not increase metabolic cost in three-dimensional computer simulations of human walking
Source: PeerJ. 2021 Aug 4;9:e11960. doi: 10.7717/peerj.11960 (PMC8349165; doi:10.7717/peerj.11960)
Supplement: Supplemental Information 1 — Each subject’s simulation output and Matlab code for generating plots presenting the data. [file peerj-09-11960-s001.zip › TTA3D_solns_rev/Post/soln_walk_N50_wm100_TTA_S11.sto]

num_controls=79
num_derivatives=71
num_iterations=919
num_multipliers=2
num_parameters=6
num_slacks=2
num_states=216
objective=0.934143
objective_auxiliary_derivatives=0.001152
objective_contactAP=0.018052
objective_contactML=0.013160
objective_contactVE=0.033681
objective_control_effort=0.530361
objective_state_tracking=0.274136
objective_torsoGoal=0.063601
solver_duration=26956.549634
status=Solve_Succeeded
success=true
DataType=double
version=3
OpenSimVersion=4.2
endheader
time	/jointset/groundPelvis/pelvis_tilt/value	/jointset/groundPelvis/pelvis_list/value	/jointset/groundPelvis/pelvis_rotation/value	/jointset/groundPelvis/pelvis_tx/value	/jointset/groundPelvis/pelvis_ty/value	/jointset/groundPelvis/pelvis_tz/value	/jointset/hip_l/hip_flexion_l/value	/jointset/hip_l/hip_adduction_l/value	/jointset/hip_l/hip_rotation_l/value	/jointset/hip_r/hip_flexion_r/value	/jointset/hip_r/hip_adduction_r/value	/jointset/hip_r/hip_rotation_r/value	/jointset/lumbar/lumbar_ext/value	/jointset/lumbar/lumbar_bend/value	/jointset/lumbar/lumbar_rota/value	/jointset/patellofemoral_l/knee_angle_l_beta/value	/jointset/patellofemoral_r/knee_angle_r_beta/value	/jointset/knee_l/knee_angle_l/value	/jointset/knee_r/knee_angle_r/value	/jointset/shoulder_r/shoulder_flexion_r/value	/jointset/shoulder_r/shoulder_adduction_r/value	/jointset/shoulder_r/shoulder_rotation_r/value	/jointset/shoulder_l/shoulder_flexion_l/value	/jointset/shoulder_l/shoulder_adduction_l/value	/jointset/shoulder_l/shoulder_rotation_l/value	/jointset/ankle_l/ankle_angle_l/value	/jointset/ankle_r/ankle_angle_r/value	/jointset/elbow_r/elbow_flexion_r/value	/jointset/elbow_l/elbow_flexion_l/value	/jointset/subtalar_l/subtalar_angle_l/value	/jointset/subtalar_r/subtalar_angle_r/value	/jointset/mtp_l/mtp_angle_l/value	/jointset/mtp_r/mtp_angle_r/value	/jointset/groundPelvis/pelvis_tilt/speed	/jointset/groundPelvis/pelvis_list/speed	/jointset/groundPelvis/pelvis_rotation/speed	/jointset/groundPelvis/pelvis_tx/speed	/jointset/groundPelvis/pelvis_ty/speed	/jointset/groundPelvis/pelvis_tz/speed	/jointset/hip_l/hip_flexion_l/speed	/jointset/hip_l/hip_adduction_l/speed	/jointset/hip_l/hip_rotation_l/speed	/jointset/hip_r/hip_flexion_r/speed	/jointset/hip_r/hip_adduction_r/speed	/jointset/hip_r/hip_rotation_r/speed	/jointset/lumbar/lumbar_ext/speed	/jointset/lumbar/lumbar_bend/speed	/jointset/lumbar/lumbar_rota/speed	/jointset/patellofemoral_l/knee_angle_l_beta/speed	/jointset/patellofemoral_r/knee_angle_r_beta/speed	/jointset/knee_l/knee_angle_l/speed	/jointset/knee_r/knee_angle_r/speed	/jointset/shoulder_r/shoulder_flexion_r/speed	/jointset/shoulder_r/shoulder_adduction_r/speed	/jointset/shoulder_r/shoulder_rotation_r/speed	/jointset/shoulder_l/shoulder_flexion_l/speed	/jointset/shoulder_l/shoulder_adduction_l/speed	/jointset/shoulder_l/shoulder_rotation_l/speed	/jointset/ankle_l/ankle_angle_l/speed	/jointset/ankle_r/ankle_angle_r/speed	/jointset/elbow_r/elbow_flexion_r/speed	/jointset/elbow_l/elbow_flexion_l/speed	/jointset/subtalar_l/subtalar_angle_l/speed	/jointset/subtalar_r/subtalar_angle_r/speed	/jointset/mtp_l/mtp_angle_l/speed	/jointset/mtp_r/mtp_angle_r/speed	/forceset/addbrev_r/activation	/forceset/addbrev_r/normalized_tendon_force	/forceset/addlong_r/activation	/forceset/addlong_r/normalized_tendon_force	/forceset/addmagMid_r/activation	/forceset/addmagMid_r/normalized_tendon_force	/forceset/bflh_r/activation	/forceset/bflh_r/normalized_tendon_force	/forceset/bfsh_r/activation	/forceset/bfsh_r/normalized_tendon_force	/forceset/ercspn_r/activation	/forceset/ercspn_r/normalized_tendon_force	/forceset/extobl_r/activation	/forceset/extobl_r/normalized_tendon_force	/forceset/glmax2_r/activation	/forceset/glmax2_r/normalized_tendon_force	/forceset/glmed2_r/activation	/forceset/glmed2_r/normalized_tendon_force	/forceset/glmin2_r/activation	/forceset/glmin2_r/normalized_tendon_force	/forceset/grac_r/activation	/forceset/grac_r/normalized_tendon_force	/forceset/iliacus_r/activation	/forceset/iliacus_r/normalized_tendon_force	/forceset/intobl_r/activation	/forceset/intobl_r/normalized_tendon_force	/forceset/obtext_r/activation	/forceset/obtext_r/normalized_tendon_force	/forceset/pect_r/activation	/forceset/pect_r/normalized_tendon_force	/forceset/piri_r/activation	/forceset/piri_r/normalized_tendon_force	/forceset/popli_r/activation	/forceset/popli_r/normalized_tendon_force	/forceset/psoas_r/activation	/forceset/psoas_r/normalized_tendon_force	/forceset/quadfem_r/activation	/forceset/quadfem_r/normalized_tendon_force	/forceset/recabd_r/activation	/forceset/recabd_r/normalized_tendon_force	/forceset/recfem_r/activation	/forceset/recfem_r/normalized_tendon_force	/forceset/sart_r/activation	/forceset/sart_r/normalized_tendon_force	/forceset/semimem_r/activation	/forceset/semimem_r/normalized_tendon_force	/forceset/semiten_r/activation	/forceset/semiten_r/normalized_tendon_force	/forceset/tfl_r/activation	/forceset/tfl_r/normalized_tendon_force	/forceset/tricox_r/activation	/forceset/tricox_r/normalized_tendon_force	/forceset/vasint_r/activation	/forceset/vasint_r/normalized_tendon_force	/forceset/vaslat_r/activation	/forceset/vaslat_r/normalized_tendon_force	/forceset/vasmed_r/activation	/forceset/vasmed_r/normalized_tendon_force	/forceset/addbrev_l/activation	/forceset/addbrev_l/normalized_tendon_force	/forceset/addlong_l/activation	/forceset/addlong_l/normalized_tendon_force	/forceset/addmagMid_l/activation	/forceset/addmagMid_l/normalized_tendon_force	/forceset/bflh_l/activation	/forceset/bflh_l/normalized_tendon_force	/forceset/bfsh_l/activation	/forceset/bfsh_l/normalized_tendon_force	/forceset/edl_l/activation	/forceset/edl_l/normalized_tendon_force	/forceset/ehl_l/activation	/forceset/ehl_l/normalized_tendon_force	/forceset/ercspn_l/activation	/forceset/ercspn_l/normalized_tendon_force	/forceset/extobl_l/activation	/forceset/extobl_l/normalized_tendon_force	/forceset/fdb_l/activation	/forceset/fdb_l/normalized_tendon_force	/forceset/fdl_l/activation	/forceset/fdl_l/normalized_tendon_force	/forceset/fhl_l/activation	/forceset/fhl_l/normalized_tendon_force	/forceset/gaslat_l/activation	/forceset/gaslat_l/normalized_tendon_force	/forceset/gasmed_l/activation	/forceset/gasmed_l/normalized_tendon_force	/forceset/glmax2_l/activation	/forceset/glmax2_l/normalized_tendon_force	/forceset/glmed2_l/activation	/forceset/glmed2_l/normalized_tendon_force	/forceset/glmin2_l/activation	/forceset/glmin2_l/normalized_tendon_force	/forceset/grac_l/activation	/forceset/grac_l/normalized_tendon_force	/forceset/iliacus_l/activation	/forceset/iliacus_l/normalized_tendon_force	/forceset/intobl_l/activation	/forceset/intobl_l/normalized_tendon_force	/forceset/obtext_l/activation	/forceset/obtext_l/normalized_tendon_force	/forceset/pect_l/activation	/forceset/pect_l/normalized_tendon_force	/forceset/perbrev_l/activation	/forceset/perbrev_l/normalized_tendon_force	/forceset/perlong_l/activation	/forceset/perlong_l/normalized_tendon_force	/forceset/pertert_l/activation	/forceset/pertert_l/normalized_tendon_force	/forceset/piri_l/activation	/forceset/piri_l/normalized_tendon_force	/forceset/popli_l/activation	/forceset/popli_l/normalized_tendon_force	/forceset/psoas_l/activation	/forceset/psoas_l/normalized_tendon_force	/forceset/quadfem_l/activation	/forceset/quadfem_l/normalized_tendon_force	/forceset/recabd_l/activation	/forceset/recabd_l/normalized_tendon_force	/forceset/recfem_l/activation	/forceset/recfem_l/normalized_tendon_force	/forceset/sart_l/activation	/forceset/sart_l/normalized_tendon_force	/forceset/semimem_l/activation	/forceset/semimem_l/normalized_tendon_force	/forceset/semiten_l/activation	/forceset/semiten_l/normalized_tendon_force	/forceset/soleus_l/activation	/forceset/soleus_l/normalized_tendon_force	/forceset/tfl_l/activation	/forceset/tfl_l/normalized_tendon_force	/forceset/tibant_l/activation	/forceset/tibant_l/normalized_tendon_force	/forceset/tibpost_l/activation	/forceset/tibpost_l/normalized_tendon_force	/forceset/tricox_l/activation	/forceset/tricox_l/normalized_tendon_force	/forceset/vasint_l/activation	/forceset/vasint_l/normalized_tendon_force	/forceset/vaslat_l/activation	/forceset/vaslat_l/normalized_tendon_force	/forceset/vasmed_l/activation	/forceset/vasmed_l/normalized_tendon_force	/forceset/shoulder_flexionAct_r/activation	/forceset/shoulder_adductionAct_r/activation	/forceset/shoulder_rotationAct_r/activation	/forceset/elbow_flexionAct_r/activation	/forceset/shoulder_flexionAct_l/activation	/forceset/shoulder_adductionAct_l/activation	/forceset/shoulder_rotationAct_l/activation	/forceset/elbow_flexionAct_l/activation	/forceset/addbrev_r	/forceset/addlong_r	/forceset/addmagMid_r	/forceset/bflh_r	/forceset/bfsh_r	/forceset/ercspn_r	/forceset/extobl_r	/forceset/glmax2_r	/forceset/glmed2_r	/forceset/glmin2_r	/forceset/grac_r	/forceset/iliacus_r	/forceset/intobl_r	/forceset/obtext_r	/forceset/pect_r	/forceset/piri_r	/forceset/popli_r	/forceset/psoas_r	/forceset/quadfem_r	/forceset/recabd_r	/forceset/recfem_r	/forceset/sart_r	/forceset/semimem_r	/forceset/semiten_r	/forceset/tfl_r	/forceset/tricox_r	/forceset/vasint_r	/forceset/vaslat_r	/forceset/vasmed_r	/forceset/addbrev_l	/forceset/addlong_l	/forceset/addmagMid_l	/forceset/bflh_l	/forceset/bfsh_l	/forceset/edl_l	/forceset/ehl_l	/forceset/ercspn_l	/forceset/extobl_l	/forceset/fdb_l	/forceset/fdl_l	/forceset/fhl_l	/forceset/gaslat_l	/forceset/gasmed_l	/forceset/glmax2_l	/forceset/glmed2_l	/forceset/glmin2_l	/forceset/grac_l	/forceset/iliacus_l	/forceset/intobl_l	/forceset/obtext_l	/forceset/pect_l	/forceset/perbrev_l	/forceset/perlong_l	/forceset/pertert_l	/forceset/piri_l	/forceset/popli_l	/forceset/psoas_l	/forceset/quadfem_l	/forceset/recabd_l	/forceset/recfem_l	/forceset/sart_l	/forceset/semimem_l	/forceset/semiten_l	/forceset/soleus_l	/forceset/tfl_l	/forceset/tibant_l	/forceset/tibpost_l	/forceset/tricox_l	/forceset/vasint_l	/forceset/vaslat_l	/forceset/vasmed_l	/forceset/shoulder_flexionAct_r	/forceset/shoulder_adductionAct_r	/forceset/shoulder_rotationAct_r	/forceset/elbow_flexionAct_r	/forceset/shoulder_flexionAct_l	/forceset/shoulder_adductionAct_l	/forceset/shoulder_rotationAct_l	/forceset/elbow_flexionAct_l	lambda_cid33_p0	lambda_cid34_p0	/forceset/addbrev_r/implicitderiv_normalized_tendon_force	/forceset/addlong_r/implicitderiv_normalized_tendon_force	/forceset/addmagMid_r/implicitderiv_normalized_tendon_force	/forceset/bflh_r/implicitderiv_normalized_tendon_force	/forceset/bfsh_r/implicitderiv_normalized_tendon_force	/forceset/ercspn_r/implicitderiv_normalized_tendon_force	/forceset/extobl_r/implicitderiv_normalized_tendon_force	/forceset/glmax2_r/implicitderiv_normalized_tendon_force	/forceset/glmed2_r/implicitderiv_normalized_tendon_force	/forceset/glmin2_r/implicitderiv_normalized_tendon_force	/forceset/grac_r/implicitderiv_normalized_tendon_force	/forceset/iliacus_r/implicitderiv_normalized_tendon_force	/forceset/intobl_r/implicitderiv_normalized_tendon_force	/forceset/obtext_r/implicitderiv_normalized_tendon_force	/forceset/pect_r/implicitderiv_normalized_tendon_force	/forceset/piri_r/implicitderiv_normalized_tendon_force	/forceset/popli_r/implicitderiv_normalized_tendon_force	/forceset/psoas_r/implicitderiv_normalized_tendon_force	/forceset/quadfem_r/implicitderiv_normalized_tendon_force	/forceset/recabd_r/implicitderiv_normalized_tendon_force	/forceset/recfem_r/implicitderiv_normalized_tendon_force	/forceset/sart_r/implicitderiv_normalized_tendon_force	/forceset/semimem_r/implicitderiv_normalized_tendon_force	/forceset/semiten_r/implicitderiv_normalized_tendon_force	/forceset/tfl_r/implicitderiv_normalized_tendon_force	/forceset/tricox_r/implicitderiv_normalized_tendon_force	/forceset/vasint_r/implicitderiv_normalized_tendon_force	/forceset/vaslat_r/implicitderiv_normalized_tendon_force	/forceset/vasmed_r/implicitderiv_normalized_tendon_force	/forceset/addbrev_l/implicitderiv_normalized_tendon_force	/forceset/addlong_l/implicitderiv_normalized_tendon_force	/forceset/addmagMid_l/implicitderiv_normalized_tendon_force	/forceset/bflh_l/implicitderiv_normalized_tendon_force	/forceset/bfsh_l/implicitderiv_normalized_tendon_force	/forceset/edl_l/implicitderiv_normalized_tendon_force	/forceset/ehl_l/implicitderiv_normalized_tendon_force	/forceset/ercspn_l/implicitderiv_normalized_tendon_force	/forceset/extobl_l/implicitderiv_normalized_tendon_force	/forceset/fdb_l/implicitderiv_normalized_tendon_force	/forceset/fdl_l/implicitderiv_normalized_tendon_force	/forceset/fhl_l/implicitderiv_normalized_tendon_force	/forceset/gaslat_l/implicitderiv_normalized_tendon_force	/forceset/gasmed_l/implicitderiv_normalized_tendon_force	/forceset/glmax2_l/implicitderiv_normalized_tendon_force	/forceset/glmed2_l/implicitderiv_normalized_tendon_force	/forceset/glmin2_l/implicitderiv_normalized_tendon_force	/forceset/grac_l/implicitderiv_normalized_tendon_force	/forceset/iliacus_l/implicitderiv_normalized_tendon_force	/forceset/intobl_l/implicitderiv_normalized_tendon_force	/forceset/obtext_l/implicitderiv_normalized_tendon_force	/forceset/pect_l/implicitderiv_normalized_tendon_force	/forceset/perbrev_l/implicitderiv_normalized_tendon_force	/forceset/perlong_l/implicitderiv_normalized_tendon_force	/forceset/pertert_l/implicitderiv_normalized_tendon_force	/forceset/piri_l/implicitderiv_normalized_tendon_force	/forceset/popli_l/implicitderiv_normalized_tendon_force	/forceset/psoas_l/implicitderiv_normalized_tendon_force	/forceset/quadfem_l/implicitderiv_normalized_tendon_force	/forceset/recabd_l/implicitderiv_normalized_tendon_force	/forceset/recfem_l/implicitderiv_normalized_tendon_force	/forceset/sart_l/implicitderiv_normalized_tendon_force	/forceset/semimem_l/implicitderiv_normalized_tendon_force	/forceset/semiten_l/implicitderiv_normalized_tendon_force	/forceset/soleus_l/implicitderiv_normalized_tendon_force	/forceset/tfl_l/implicitderiv_normalized_tendon_force	/forceset/tibant_l/implicitderiv_normalized_tendon_force	/forceset/tibpost_l/implicitderiv_normalized_tendon_force	/forceset/tricox_l/implicitderiv_normalized_tendon_force	/forceset/vasint_l/implicitderiv_normalized_tendon_force	/forceset/vaslat_l/implicitderiv_normalized_tendon_force	/forceset/vasmed_l/implicitderiv_normalized_tendon_force	gamma_cid33_p0	gamma_cid34_p0	prosthetic_ankle_stiffness	prosthetic_subtalar_stiffness	prosthetic_mtp_stiffness	prosthetic_ankle_damping	prosthetic_subtalar_damping	prosthetic_mtp_damping
0	-0.07120736491749129	0.02527709373630406	0.1151028865744865	0.1606311898965534	0.8951915567680052	-0.006293157232760077	-0.2427477615982646	0.01116332481161024	-0.03353055474069982	0.5206038911736021	-0.03146386384657347	0.1745123155791974	-0.01402722904344837	-0.06499032684493915	-0.0926385432267632	0.1935563109207189	0.0379070979218214	-0.1935563109207159	-0.03790709792181827	-0.3932121649566919	-0.01649994382162615	0.02105247955176	0.1509319739119664	-0.1700701584390566	-0.018521576830674	0.2007527874666311	-0.01289488317447077	0.5497521890978235	0.9318756132217849	0.1046248192180356	0.002698759692877194	0.6073631941077148	-0.001871795459362144	-0.02607589645884644	-0.6268771666201897	0.4273076507857662	1.710950337644946	-0.01916070655745532	0.02711380015011624	-0.582984368427963	-1.241615322978198	-0.6777872816529925	-0.1599548025333978	0.4703315046235716	-2.336174732104857	0.5274896613357999	0.9048434992899679	-0.7209621427669133	2.076725985581881	1.589743467460204	-2.076725985581881	-1.589743467460204	-0.3147291824812428	-0.2014774043113113	0.01879388918078146	-0.163371038205362	0.05030852396279985	-0.294697007763806	-2.642301230468779	0.3481149757750662	-0.1682548582661444	0.418257172680885	0.7173246927818192	0.09649327786376193	6.241445251037877	-0.001871121422145353	0.07331741811463101	0.07682157597388398	0.08410915991642061	0.08121444394145201	0.01712107869554063	0.01824475173840196	0.05136388862919265	0.05640384856905625	0.07414948040690782	0.1040713619635272	0.1997095278004296	0.173991092549104	0.006982482883251329	0.0441840476514381	0.00109573349839063	0.01190188865664103	0.001075630475917892	0.02242811022223396	0.003709597376739682	0.02213500900366253	0.04019233602005418	0.05691015510998734	0.02870497160880014	0.03293862165620125	0.09628200621759647	0.1008368070908336	0.08259077882330614	0.06715490648402636	0.04595579661143121	0.04799932912930945	0.007995423770417785	0.1320137111892493	0.1748098125635109	0.1902008048345923	0.02267720484198524	0.03713470822441573	0.08337152757122303	0.07808330473874291	0.001057179653647142	0.01932148316083082	0.001046047546894784	0.02193940914579092	0.03439774192060602	0.06378997509255648	0.04625287148252904	0.04813789995724951	0.02278615217400537	0.03449571077315221	0.01177157124492822	0.01524047188229964	0.06627709177605896	0.09787196921532082	0.001047555753927691	0.005927137835839549	0.001018595242191135	0.005756901607446623	0.001032729662417335	0.006510755977810286	0.001064302426786999	0.03265906205650881	0.001085120378892877	0.04005537492399627	0.001008020779355764	0.005865407518708257	0.001022198920188919	0.002000861549453238	0.1643587526055647	0.1627481283989722	0.001306126664123194	0.008234307006552708	0.00159889623202965	0.01875383093436181	0.01411457987043166	0.01857028036838714	0.001019863115686594	0.02321601694497679	0.1742430453786839	0.1590946404638734	0.05697987574068956	0.08126193836236727	0.2136821074804594	0.1678117930522545	0.4320182580363062	0.2674468352752417	0.4852992181384694	0.3072557319471313	0.001004037734992373	0.003779768906388417	0.001021826573715104	0.007625028926889202	0.3402778753138844	0.2711664312799761	0.001081860239479001	0.01967642320290488	0.4672560983961647	0.4812905303587861	0.00101694645950045	0.01597677540963674	0.001100995132598014	0.008521526422556635	0.001143841654546392	0.01439474454140505	0.287823152391973	0.2559038950642339	0.3402564964846553	0.2835910261701742	0.001239770900436972	0.01238773565672669	0.001022665755326739	0.01735777038281869	0.2647192732358489	0.2247346179866711	0.00837890177244054	0.0294501209578641	0.00102406853806861	0.004428461700671584	0.00103550927140029	0.01854331623087518	0.1379985528660101	0.1591644134192031	0.1201120010257929	0.1440370740254857	0.001029712335186211	0.001229813001624488	0.001045614312900321	0.006116698268678859	0.3855046056396278	0.2497533582584108	0.5637550731621526	0.5522413608911031	0.001068969215458619	0.012257660383582	0.05997189967483736	0.06620611120262758	0.001017766246567978	0.02544432715431591	0.001024056576428836	0.007754203604935547	0.001008424252407852	0.007511161492758507	0.001016343202487616	0.008404269239089199	-0.01867344289306899	0.01559519658347669	-0.01169728822752972	0.00108506358395759	-0.03337632305152455	-0.001004284178066226	0.003031317812610258	0.01008114448230293	0.05168347760700566	0.04547012930778358	0.03301563926438865	0.0489569850374997	0.035105054620258	0.1988495507499986	0.01362592915023253	0.001179868604246663	0.001065223071658564	0.001075700598984954	0.03381781918859555	0.00177595963334212	0.05717045486503839	0.08372784877523148	0.03782677736297035	0.003008016117420894	0.106459456999386	0.01308284554849117	0.05248293583783532	0.001078002887302148	0.001060971216998083	0.004923975726517385	0.05334731893775104	0.03275967047026238	0.001272187059675731	0.005185972343563407	0.001074283463488714	0.001028798084193985	0.001051038128437252	0.001091202765025566	0.001125236074779319	0.001010577724591672	0.001030352649538678	0.1875873216451614	0.001037206965450421	0.001050562232428956	0.006655390427831474	0.001024526325035763	0.3173326300412636	0.07686051679789484	0.2757873062143195	0.4197278237120539	0.4793063046840241	0.001005078975114876	0.001022267503905304	0.2083445538855787	0.00111078430852306	0.463889163779297	0.001021763806390403	0.001124338372301328	0.001189202243686805	0.4348691839359123	0.4245641346234473	0.001242579438970641	0.001026927591796567	0.276934164413432	0.005283114709376219	0.001029122705482751	0.00104643448196633	0.08910116823876112	0.1242496268554367	0.001042520966865718	0.001062482976795586	0.4181474306362774	0.4513479588522329	0.001012348416738597	0.01744381051102398	0.001021602017346204	0.001027394196339764	0.001009419148033042	0.001018574442775947	-0.0221790231519784	0.01512233239806152	-0.01231644760619308	0.002507561465615356	-0.04459412289875762	-0.003300905984452982	0.002872751017947376	0.006767486195099578	-0.8772837153975386	-2.308263045396202	-1.284769989230749	-1.895642905555456	0.6868212959016494	-0.6093963001363784	-1.97541850795971	-0.2694412244788952	0.3526291594501127	-0.01702945934920322	0.09167106577133545	-0.004275381895017503	-0.5375677568670714	-1.379850438737562	-2.230045926961112	-1.589740449685428	-0.513383284383416	-0.5929356651343676	-4.443158389549388	-0.5990123896664736	-2.311777672293623	0.007150395460241559	0.1165970281226219	-1.746082236511672	-0.08242003598117828	0.4305520163054214	-0.3570620565611418	-2.899695418986867	0.02497672405292793	0.02046262837183157	0.01327657280750685	0.1275073945479067	0.1848450358005516	0.03809630884574301	-0.0106552687448446	0.6492682512148915	0.03338246626293739	0.03764451151136692	-0.3971869413065856	0.07989408607143823	4.678885774602459	0.7443894843420265	2.450357657271505	-2.23711464923907	-2.116401726528394	-0.001624033507583851	-0.02832853807752916	-4.793601055542272	0.01200916765469202	-0.03154787258646747	0.1194286012088002	0.03459208967656444	0.02548185421316525	3.98946678274305	2.406500007064294	0.1439939858319443	-0.174305636672983	-0.2939427295699985	-0.1808285944763597	0.04387123459626661	0.02035609520623587	-1.547590358731068	0.1304760154250389	-0.01200130877819786	-0.00868954683265467	-0.3639390985952228	-3.218936462052397	0.1411089439868618	-1.562804409454458	-0.01599711387456061	0.03609858447351327	0.03488097978777761	0.03615230676244904	5.68349764196833e-13	-5.400843176600095e-15	408.8603928772513	544.2883409255944	326.2105376418203	0.03995974418325254	1.46576293961427	0.6418082217527387
0.01	-0.07078561751238907	0.01852282221618205	0.1186151004499255	0.1780281152126697	0.8952023630076003	-0.005962598604460148	-0.248563447274359	-0.001622510949602924	-0.04048576546381096	0.5178674293635024	-0.02523600586087404	0.1455799961239454	-0.008752082612439462	-0.05516687053345786	-0.09925538182848676	0.2156668415856596	0.05834110472680467	-0.2156668415856521	-0.05834110472680053	-0.3967712387647061	-0.01879481286604871	0.02100979962742447	0.147658152481031	-0.1693571895324138	-0.02157810911732743	0.1714763303803211	-0.006759874573552666	0.5487549023056338	0.9358653815707932	0.1091073936609217	0.0009541070012681778	0.6717586146841359	0.0006127095680721471	0.106565953113238	-0.7168282322123216	0.2615846890660822	1.766790882936681	0.02153370917388709	0.03888932803081743	-0.5620371302474949	-1.299669018742471	-0.723388229687893	-0.3947791896051396	0.7473973658728499	-3.368282781044647	0.5279509880764531	1.054064841707934	-0.5879302976802496	2.370340546847055	2.39069612007254	-2.370340546847054	-2.39069612007253	-0.3882001606340391	-0.258599322442806	-0.0244188253805329	-0.4850416480038226	0.09709114165784895	-0.3156588289857086	-3.21872037336797	0.4722321681571994	-0.04589265322652633	0.3627514000899504	0.1523211908373648	-0.3098519950265199	6.620103426864892	0.3316574897410338	0.06532801422976249	0.06808308221116058	0.06567359472553744	0.06427519331517045	0.03092605635869756	0.0273185115859052	0.05191571183118575	0.05085418572198393	0.05297208369969613	0.08521607015891824	0.1963526202167558	0.168905933455546	0.01520913446482835	0.05053571867785405	0.004833066893240625	0.01478735376503112	0.001064375869707041	0.02349061555286612	0.002416735461036858	0.02263488406466033	0.03826429312938925	0.05326994727057206	0.01594631639659628	0.02216109410164234	0.0731945447833903	0.07863564149186716	0.08668146942910473	0.05436068537397663	0.0424554945933904	0.04416287643679895	0.005497649084604591	0.1254619913135816	0.1374766649743152	0.1453095375823293	0.01661806249928644	0.0312481481778999	0.07891403752177263	0.06067935337578492	0.001063605977829061	0.01939846732078774	0.001053037706515292	0.02329542874684612	0.02017390688011655	0.05009469385914418	0.050088756124389	0.04647556074979271	0.0277963388403107	0.03746585037202154	0.006679631298909909	0.01196124037857486	0.04376845187635912	0.07613971583218283	0.002953599311883277	0.008030145096116372	0.002839431875034266	0.007641185024098892	0.002588320340557528	0.008153224823716443	0.001080559367689495	0.03409563458422241	0.01219345356415544	0.05240308645136559	0.001008835139539258	0.00606784064190801	0.001024939245469952	0.001864931356765646	0.176873994689602	0.1693315052837354	0.00117159142516245	0.008470469001500893	0.001326314406808804	0.01906312375192053	0.01139715716248572	0.01639657148538036	0.001020669556561903	0.02411727283641429	0.2336863426242321	0.2077380586033336	0.06748031624781083	0.08850684026826462	0.2372116862519162	0.1915137216227715	0.4238449766213861	0.2427685342203565	0.4785023589587591	0.2834446938300887	0.00100420254593508	0.003727330666895356	0.001020102475322153	0.007127784439286806	0.2813073387279699	0.2222844962339965	0.001090588808155945	0.01978154361495938	0.4633131415476216	0.4786925456640521	0.001018521778249901	0.01718504677592199	0.001105043695740264	0.008811769555769126	0.001157657034515635	0.01472734716379229	0.3368649714516776	0.2886507501141526	0.3649204470059719	0.3030270177277252	0.001225308218249935	0.01334632994312014	0.001022832021599977	0.01561049708840427	0.2695589893998849	0.2206778563787683	0.009063321762142125	0.03040969983360966	0.001024756145573653	0.00455842079489114	0.001038388817353737	0.01872205073026863	0.1087466629001281	0.1412059685661434	0.1218893208526518	0.1450001995264198	0.001034574755108783	0.00109208266591808	0.00105144529976755	0.005995795539730623	0.3924944137279269	0.2435661649297561	0.5224645699339078	0.5185355639132296	0.001040285600347324	0.01360249784700155	0.03887802334411933	0.04895592012778738	0.001018250697268884	0.02521500711760265	0.001023440810964301	0.008123536784038106	0.001008127782341451	0.007873136485307056	0.001015909484780426	0.008770133982903619	-0.01962448907415692	0.01516073315631655	-0.01231177106255388	0.001276954227881892	-0.04449393398159163	-0.003791210875326033	0.00258277931644917	0.005300722967608222	0.05781191626497161	0.03797667144279772	0.05800610551271428	0.05571092849048084	0.01819082778901539	0.1834243842292179	0.03298923708313855	0.0151636641433769	0.001042031526162832	0.001047516484185664	0.03782519304335246	0.001419034443231451	0.02912126021859495	0.09948136989745408	0.03860384862580674	0.002700310337297477	0.05398699277489658	0.007162837063413841	0.0903899281432555	0.001063773406347566	0.001059756846234092	0.003030583277067683	0.05594928178218531	0.03405545407415659	0.001159415863634117	0.02433727094524277	0.008220815636133923	0.007883109061814011	0.006887652533782361	0.001102794577989167	0.043424887568169	0.001008925324176703	0.001025624061369071	0.2054265997861006	0.001026589234088954	0.001035007919112522	0.009955478391887209	0.001018955800005699	0.3490300700276019	0.08408750395088066	0.2812050025440318	0.3933231221137106	0.4482325690566938	0.00100377764593909	0.001014958154384391	0.1238138061685788	0.001090275404973552	0.4458448829009684	0.00101880536572091	0.00109649898686582	0.001157521861609525	0.4312288439960061	0.4074849052328642	0.001182884632542715	0.001019686251179415	0.2801484829830579	0.0136160869039054	0.001022382760689734	0.001037114248426897	0.04512337019614251	0.1246985923782813	0.001037194084941094	0.001053310569230463	0.3976898658679842	0.4005931316102037	0.001008805533549928	0.009270140181753709	0.00101634595160445	0.001018912806417455	0.001006465596620694	0.001012821410006657	-0.01853190799298763	0.01475699033576074	-0.01292251266266695	0.0004843590816192094	-0.05553139377792615	-0.006970381485284696	0.001902263459089241	-0.0006531091290795017	-1.019630135413602	-2.080191873304933	-0.4979851358674143	-1.472838799735008	1.09152002721293	-0.4500611976889061	-1.773354230001241	-0.7232711136031696	0.8690800276051049	0.5388393286296869	0.1136385276196262	0.09858399777615377	-0.1982328011000738	-0.8044197551770145	-2.236385120404374	-0.9463103835991595	-0.2643511056615854	-0.7069035312305318	-4.459834734126414	-0.5823421345462171	-1.140270246869785	0.007349507936957114	0.1452900402828385	-1.042232636454486	-0.2063192332872279	0.1937664325897566	-0.2755608221152707	-1.505188033896737	0.3601561007347525	0.325090291327303	0.2831257957404785	0.150467299986684	2.08737927592463	0.01015766359444067	-0.01626319555109292	0.6519202502560881	0.02032746326763729	0.03411276109813727	-0.06404709479329761	0.09878238288721436	4.972126530228304	0.708458326619664	2.276172763124862	-2.695426256505533	-2.649110595659695	-0.006451624071321195	-0.05856094704929956	-5.018400541113293	0.007068432702688295	-0.510967909630632	0.1230033467397034	0.02234836844716323	0.03550429243525939	2.463770079375866	1.427975907758378	0.07306456753836552	-0.1730002177788725	-0.547355623601834	0.3300731771722034	-0.006104960507082743	0.01653011857175127	-2.020237930979864	0.06167560515371191	-0.01567447895316381	-0.0148327422630129	-0.8807737476801106	-3.493591847860941	0.1409317786315199	-1.775478054529118	-0.02972786863162939	0.03983549229886817	0.03943794063484726	0.03918095427008306	-6.859670944836851e-14	-2.48104981595558e-15	nan	nan	nan	nan	nan	nan
0.02	-0.0691532343426428	0.01108350719561723	0.1200635716510786	0.1959341307022959	0.89562646604532	-0.005517542621656518	-0.2536261914723134	-0.01451239935281252	-0.0482009866689868	0.5125594747790004	-0.01707277106210358	0.1087867875163211	-0.003459982018195637	-0.04402468843701814	-0.1041076435823474	0.2414623298464733	0.08359378485401806	-0.2414623298464701	-0.08359378485402993	-0.4007984597995911	-0.02169398862788945	0.02062232401749196	0.1413581729515188	-0.1680322179199848	-0.02481574099874479	0.136263776267777	-0.01158333133622379	0.5485405329722171	0.9387917392830157	0.1071338629355819	-0.0007868437845330349	0.7394145538973971	0.001419061592139547	0.2160512564797264	-0.7638858667097456	0.01455911592653019	1.812768372346915	0.06349865307817504	0.0500132710508566	-0.4323960728013461	-1.262425851376522	-0.8297893780712836	-0.6742533574076974	0.8574068672478335	-3.908352562584872	0.5308804939327277	1.168588656256905	-0.3680467731944853	2.813717504756388	2.55347813190616	-2.813717504756388	-2.553478131906159	-0.4083586278552917	-0.3223387477944198	-0.05016524793853033	-0.7686026579211483	0.1727090651198234	-0.3309169267167001	-3.829520635716619	-1.843578096936631	-0.01167136651142167	0.2055750453233207	-0.5738963408643121	0.09723365901913394	6.893548978406699	-0.3375017220908578	0.06355853538194026	0.06616074580537301	0.05165430940692438	0.05214503634605728	0.049589982924673	0.03934693935498169	0.05528837077636545	0.04841212604704077	0.03302235478401692	0.06904998982251605	0.1884223577689208	0.1600120598894912	0.02865180992157945	0.06059314783896715	0.01357907427840864	0.0215730121809239	0.001047150108824092	0.02455705131973368	0.001752160645804664	0.02399336103284016	0.0391007461802989	0.0527903192862645	0.008973967067482049	0.01627493289287645	0.04699003822959442	0.05558514613092445	0.09574585702796681	0.04868456658662988	0.04092207685178403	0.04250342998519129	0.004076173878979524	0.1180857361399126	0.09187328826397297	0.1025093166875255	0.01055836184995468	0.0254070152361593	0.09272498786142239	0.05585274687064309	0.001059700267742466	0.01945053473785011	0.001055923847145696	0.02465887291534287	0.01159662989577263	0.04196014983775746	0.05333726274753772	0.04488608673595482	0.03100132034362697	0.03897685000737877	0.004011188588588325	0.01019372388136094	0.03981815105506273	0.06659955301219422	0.00745006972820031	0.01242088730516548	0.007149801462061818	0.01163263216132209	0.006264690388613802	0.01153144387992261	0.001094482445442936	0.0354816118360133	0.03792567033557974	0.07785660056743267	0.001008415507405748	0.006223907746608684	0.001023943365795823	0.001680949123409567	0.1912392026407766	0.1754767958944579	0.001098997164837441	0.008770406882725519	0.001182112547002397	0.01963406033826994	0.01161705303926541	0.01675949328286174	0.001018286000277791	0.02516017041573488	0.279949236637525	0.2569837446072138	0.07636418222500532	0.09550845349040181	0.2537397458495536	0.2130581424406043	0.4098604339369375	0.2136006962497797	0.4641962166876716	0.2542074260583511	0.001003633916978156	0.003698976231437697	0.001015584409537705	0.006704998233782775	0.2100139085351132	0.1700861287085917	0.00108469350120482	0.01977886221600835	0.454988805939211	0.4706127953006949	0.001017829132261959	0.01845239583830765	0.001093143134224221	0.008946330421339218	0.001148719298110877	0.01499414283356808	0.3668384010489006	0.3032566136944695	0.3756003380669674	0.3110960963916095	0.00118822636943652	0.01435582092933916	0.001019292737340905	0.0139407421159824	0.2738102310934916	0.2131885848828089	0.01349482167206194	0.03519816065182959	0.001021728240862603	0.004541851596128826	0.00103516578296532	0.01889670491518048	0.07183027077423773	0.1192368684176528	0.1231168503359213	0.1452611165363716	0.001034340214628958	0.00091372901076221	0.001049771424991701	0.005833208557432965	0.3906347958545262	0.2319923996939394	0.4776713968032988	0.4829421456471034	0.001024176486393424	0.01533776055488567	0.02315506023071347	0.03293166513172904	0.001015863513967104	0.02485255027875481	0.001018890376984325	0.008592262269952184	0.0010065021096556	0.00833839874371092	0.001012814819968673	0.009231094569883896	-0.01751009436185903	0.01477235063906291	-0.01292064204521132	-7.88381347425003e-06	-0.05549131821105984	-0.007166503441633968	0.001786274778489864	-0.001239814420076007	0.06394035492293661	0.03048321357780918	0.08299657176104051	0.06246487194346105	0.001276600957773075	0.1679992177084366	0.05235254501603687	0.02914745968250681	0.001018839980661705	0.00101933236938562	0.04183256689810867	0.001062109253118037	0.001072065572159193	0.1152348910196766	0.03938091988864251	0.002392604557173027	0.00151452855040701	0.001242828578342314	0.1282969204486805	0.001049543925387056	0.001058542475472654	0.001137190827617138	0.05855124462661914	0.03535123767804967	0.001046644667592737	0.04348856954692103	0.01536734780877953	0.01473742003943266	0.01272426693912714	0.001114386390951042	0.08572453906155295	0.00100727292375913	0.001020895473197694	0.2232658779270399	0.001015971502726906	0.001019453605796507	0.01325556635594854	0.001013385274976905	0.3807275100139402	0.09131449110386664	0.2866226988737441	0.3669184205153674	0.4171588334293637	0.001002476316756638	0.001007648804862501	0.03928305845157988	0.001069766501425123	0.4278006020226372	0.001015846925047154	0.001068659601430747	0.001125841479532254	0.4275885040561004	0.3904056758422811	0.001123189826114126	0.001012444910564419	0.2833628015526839	0.02194905909843213	0.001015642815896622	0.001027794014881986	0.001145572153523182	0.1251475579011261	0.001031867203015454	0.001044138161664858	0.377232301099691	0.3498383043681742	0.001005262650363893	0.001096469852485164	0.001011089885862116	0.001010431416494238	0.001003512045206064	0.001007068377236068	-0.01488479283399708	0.01439164827346011	-0.01352857771914084	-0.001538843302377246	-0.06646866465709488	-0.01063985698611629	0.0009317759002310409	-0.008073704453258413	-1.335386524306889	-1.827136450915199	0.07846148214701724	-0.9338241741229936	1.277754880221014	0.01212433428787957	-1.437576214339608	-1.031184118992396	1.093780786391968	0.7630092021149324	0.09245715299881026	0.1674449995433747	0.09454821415022242	-0.4015771695513193	-2.399911879407428	-0.1661199851365469	-0.07798203620565379	-0.7578427247451485	-4.024949118065265	-0.5899269686205061	0.2036912993453814	0.002167045897341956	0.1180819416120658	-0.6339347941105434	-0.06784699725750713	0.138724023603878	-0.05471905525982503	-0.461277306363577	0.4825237138055851	0.4418953724810349	0.3604266148639417	0.1173883393560511	2.806005553530865	0.02882310514660497	-0.02026567686368244	0.5616509964065989	0.04613764351831022	0.08997326526850363	0.1101391948232864	0.1082224236065501	4.799339347486459	0.6957317475898643	2.018856106734514	-3.135022032376629	-3.201647657466043	0.003192727307616406	-0.01343688165677454	-5.456887551417671	-0.009551194533921123	-1.127901006321396	0.1312441404340349	0.003455636169904392	0.01232046369472364	0.3612684888234026	0.1331174283320946	0.1541733257983001	-0.1588019722597281	-0.980444707181388	0.5849477939741597	0.01456557606930546	0.01954003579837879	-2.349721417812744	-0.0099656827741145	-0.02012597266793579	-0.01702639748899308	-1.441253480022646	-3.596460719704356	0.2191939928781546	-1.317617193697127	-0.04262447426671671	0.05597704583602734	0.05553843295852941	0.05517147539563742	-7.0554318309357e-13	4.387435446889354e-16	nan	nan	nan	nan	nan	nan
0.03	-0.06649281250935088	0.003358036395876033	0.118872396302911	0.2142462641296274	0.89646906175199	-0.004971375950716281	-0.2568256180589869	-0.02667712013703837	-0.05712593772085868	0.5043475914220665	-0.00850280456291388	0.0699617527582108	0.001780865814151934	-0.03189833272890022	-0.1065746361919264	0.2725435149099671	0.1074393122557456	-0.2725435149099601	-0.1074393122557357	-0.4047028023598969	-0.0252159159377476	0.02005386587777484	0.1324287300952449	-0.1658684566075512	-0.02815727120233314	0.0948562499232477	-0.02990077859267807	0.548135678121724	0.9396958765370697	0.09718560295975172	0.001412003904703463	0.8089060623385964	-0.0009137605138901794	0.3101690658043049	-0.7849729099485568	-0.2457458154146444	1.846556651838541	0.105483088713731	0.05920490858702125	-0.1806195191059703	-1.176954284629173	-0.9486156783172731	-0.9556375080613677	0.8650511095129839	-3.834620891177311	0.5167063068764361	1.259044849304746	-0.1336118130513444	3.428022246934261	2.245124640378093	-3.428022246934258	-2.245124640378084	-0.3605206157230187	-0.380509136375739	-0.06097150652581843	-1.009817469541999	0.25985305563584	-0.3366715778328609	-4.453573591558406	-1.682474039731926	-0.07872764307285787	-0.03526108839633384	-1.422979695506115	0.2636235985040498	6.936976318802668	-0.1139653988119768	0.05626220907329305	0.06056038519568427	0.03845902570761732	0.04171416809142144	0.05975170895544431	0.04584276901160693	0.05836384053791802	0.04879021174280112	0.01816282695156283	0.05721108111240406	0.1752999587663218	0.1474589963845395	0.0369675230472355	0.0668457900252554	0.02436925527561148	0.02975712858522182	0.01083848925541441	0.03536189715405638	0.007330316069901656	0.03320570227006944	0.0361562659806968	0.05015362200508598	0.005141750899757648	0.01309915302026879	0.02592737028548575	0.03630437377758644	0.09128910940971739	0.04360995407412389	0.03595833909290697	0.03850152455222126	0.003143375531419166	0.1105394001546957	0.05279640678382994	0.06753341436682221	0.00603166479668705	0.02102024830243581	0.093537118435919	0.05129413277901389	0.001058739635215434	0.01948659279019337	0.001054553653619979	0.02587246913913938	0.006544121178419746	0.03724941663393325	0.05825864905582609	0.04549978474058938	0.03522489372704851	0.04151934218923922	0.002571184275829012	0.009484476958310053	0.03626646027758914	0.06012246704585695	0.01998135643425178	0.02303502255141868	0.01905835005231641	0.02123267789959578	0.01752396277992806	0.0204953348714827	0.01080391663005596	0.04648249939343682	0.07806128750268218	0.1133260337490469	0.001008929314043779	0.006340867464992456	0.001027733557127697	0.001452003131209923	0.2063802907825497	0.1797876256294646	0.001058318999984295	0.009165283667830424	0.001102556815021004	0.02049944438250564	0.01453159050718909	0.01950214619724592	0.001017439815787477	0.02632970791740871	0.3168530851889771	0.3029405396035126	0.08971479532777793	0.1036206269406615	0.2663511397327242	0.2319773359188242	0.3886403214247058	0.180422637147676	0.4407659926506143	0.2196504987980205	0.001003165314404389	0.00370832810234065	0.001011861942485719	0.00639386721012935	0.1417591763392514	0.1198970469297974	0.003033202449213249	0.02147536584979348	0.4413185176570155	0.4556511413054656	0.001029953899529785	0.01978615346599027	0.001087542172003093	0.008945519562969576	0.001154397881827697	0.01521706965388728	0.3752455452906094	0.2960061555720587	0.3739181892532376	0.3055836381165368	0.001150593822472766	0.01546089121608999	0.001016571829024969	0.01240237806928225	0.2766189252466921	0.20084957550367	0.02201452107944083	0.04400684661655594	0.001020051754915656	0.004426736311417686	0.001035595872875926	0.01907027794630736	0.04046294652477269	0.1012303891519868	0.1245141942217962	0.1452660691114324	0.001067577042455901	0.0007049193274730543	0.001062703145619356	0.005638759104911343	0.3796046859064126	0.2149376157663695	0.4328890145507802	0.4470673304859822	0.001015130163601043	0.01762422634833512	0.01269357569684871	0.02227931236837385	0.001014363049904619	0.02432672060177297	0.001014515469332339	0.009201055115567746	0.001004953192580894	0.008947135239352247	0.00100984602458794	0.009826527852163024	-0.01398154193242443	0.01433822464149401	-0.01344716346792751	-0.0005918886215132292	-0.06455095729939875	-0.01092671103629299	0.0007774862888027993	-0.007285923460419237	0.03256042202912982	0.01577130341244045	0.0628862047829204	0.06195741375760375	0.001212606741005917	0.1409680196010947	0.04155738232375708	0.042439047394023	0.03836179235422495	0.02354396125097372	0.02485555747179	0.00105694830360588	0.001049543761840015	0.05879819266789851	0.02215949498539528	0.00196890767660862	0.001442941334495585	0.001139954441978441	0.06490064873911017	0.001064674104884291	0.001048545816100293	0.001106990733716066	0.06938147517820951	0.04421140148861865	0.001069737454183386	0.02229627602479035	0.04920539371302319	0.04671889742275837	0.04418117201204286	0.0380565056353467	0.1650301611946139	0.001011317890325557	0.001040801416606096	0.2397743317888162	0.00101597565902413	0.001019945459834672	0.02147385448422605	0.00101924453575504	0.3950892771350584	0.1216454062337743	0.2925249835596151	0.3211770075578792	0.3619766235710639	0.001002847994544801	0.001008274805027544	0.02020746778043562	0.008454359541864081	0.3953667632804289	0.001065185279045656	0.001092754577472558	0.001189475431109657	0.3613942071062598	0.3523265705803296	0.001101436138016126	0.001014835910697206	0.2806746685392413	0.03949578425101906	0.0010205610471789	0.001043023321667794	0.001086913311711226	0.127813842140035	0.001161656490707529	0.001103259993683377	0.3371090916614298	0.3156278465676417	0.001006098204357094	0.001093572438066436	0.001014249633733447	0.001009565521768173	0.001003196752047621	0.001006492391465413	-0.009730388781731693	0.01386135973835225	-0.01390855348967289	-0.0004183296848609044	-0.07207643050158068	-0.01491640187109359	-0.0003547338900269507	-0.01270180770649111	-2.095189507601923	-1.632802258165262	-1.15203876315882	-1.142865475172135	0.09004144668403495	0.03227630444290763	-0.937852410554827	-1.473177356637718	0.1955853384697227	0.8617289087816932	1.886336469648073	1.552323218807476	-0.5985827702045691	-0.2341198469106281	-1.48243417908801	-0.8693866767236731	-0.6933583463318513	-0.7397724207546426	-2.924927299999125	-0.3108782023146647	-1.025486601548959	0.004064671115233296	0.1263665436311356	-0.3313195127391251	0.1676145564699133	0.3518950634215647	-0.06347585823200513	-0.8251890850694658	1.558031572102041	1.405597049913022	1.34999129217216	1.886467240842166	4.155108890860153	0.002712755900370721	-0.02469319250935048	0.2938865155007389	0.03815651967952281	0.09183921949054898	0.4151183303881207	0.1249119624741332	4.341723907855093	0.9470782122883761	1.758327136243427	-3.471203889364499	-3.685237243511032	0.001264697462285169	-0.03747959765197591	-4.552691739630095	0.3143646512479004	-1.888064630821793	0.1380912738020186	-0.003505043227525926	0.02691460598515475	-1.754600693099876	-1.209391256691333	0.09045574082080043	-0.14646881495359	-1.474645635265985	1.129881422590827	-0.0248260239120389	0.01640203008417471	-1.260250714510515	0.003835721809938726	-0.0214541832319934	-0.02112346459283094	-1.960984776767825	-3.58333731640441	0.2500832197399295	-0.8128700131403851	-0.06020316461098744	0.06744245271022918	0.06779133270795062	0.06577542013681041	-2.801532533813042e-13	8.572950340704526e-14	nan	nan	nan	nan	nan	nan
0.04	-0.06306713391401335	-0.004691243337888211	0.1152896227457133	0.2328032305132913	0.8977453798297216	-0.004333747540851236	-0.2567011873458467	-0.03818020462863111	-0.06704159715579061	0.4936964407362176	0.0003975446664815215	0.03253503964998157	0.006862488805620352	-0.01879654417240383	-0.1069450811298893	0.3105328295650048	0.1290862235003953	-0.3105328295650016	-0.1290862235003876	-0.4077690867443663	-0.02927341979939709	0.01945399135655128	0.1213111924365857	-0.1628389596418131	-0.03153482183201829	0.0471605252692437	-0.04248406583866894	0.5467774193210643	0.9378762476374647	0.07852978820134099	0.00290738257902386	0.8767985524528431	-0.0005583003779164982	0.3691026089007144	-0.8286476535159516	-0.4637605258808083	1.861734963613398	0.1502431273386185	0.06830561883581775	0.2323753871616938	-1.130098592849471	-1.027931054689567	-1.162106823177143	0.9234834132984336	-3.628688232613313	0.4990355257047349	1.363675225911575	0.05126276112903688	4.195343423065141	2.113754900490457	-4.195343423065141	-2.113754900490457	-0.24074699268798	-0.4294540581524129	-0.05644852423979397	-1.206221618398605	0.3458561957805621	-0.3381210119361418	-5.087160297610875	-0.6967460948605441	-0.2023521565445995	-0.3391781854088438	-2.315407297382027	-0.04346014397069336	6.573745313016653	0.2001547263235892	0.03773574027142661	0.04404986736062837	0.02423496518867355	0.02947740687526747	0.05606545681142944	0.04252037620028161	0.05980843720415113	0.04843332212749007	0.01014059935522606	0.050140003953778	0.1565478884897638	0.1306735372638233	0.03621494457365799	0.06528160836052245	0.03613396966077894	0.03856588695705229	0.03364075964091719	0.05864026982814183	0.02109228980978535	0.05258582482709082	0.02654492584236508	0.04128476188577272	0.003185878524875097	0.01158171511613123	0.01427082763994153	0.02541263079232271	0.06388931548290401	0.03088514986506713	0.02512885817464235	0.02921707713966657	0.002462752649238731	0.1035233287556361	0.02948441768251342	0.04491685160902197	0.003664744935825081	0.01872041550678378	0.06616623142962762	0.03714156516282752	0.00106582753499669	0.0195122302812282	0.00104886844360478	0.02722078859760772	0.00393773988559962	0.03487160626126796	0.06578968417901274	0.04777893703107561	0.0415797337603181	0.04565716428890477	0.001857609619708906	0.009397296139102014	0.02430935013310141	0.05027478734746599	0.04227045354068366	0.04193608348032632	0.04019573943009801	0.03829423865432892	0.03812782907385256	0.03688406389781566	0.03337835053284145	0.06928451802708048	0.132298120472078	0.1583033345459826	0.001011209568450285	0.006441041212030474	0.001039585169111941	0.001203691854734353	0.2217897757629614	0.1812219575025861	0.001037987477221573	0.009639913399858967	0.001063027348094331	0.02164555824631111	0.01999945793281699	0.02459639873752791	0.001019947945327794	0.02764294737969981	0.3452154975005751	0.3428123078859516	0.1099841562146363	0.1148575231326934	0.2764789355570851	0.2480915761121467	0.3591827362794086	0.1447643364360753	0.4070363264229602	0.1809926922099046	0.001003117064158583	0.003776011192544395	0.001010314750031542	0.00618160078917353	0.08813489514708871	0.07959703521028345	0.007667920035009281	0.02537640984020582	0.4216564302581139	0.4323788059222906	0.001060692904923175	0.02126589908837369	0.00109679403551789	0.008878484849322091	0.001189058994579332	0.01542542906562582	0.3592666022166714	0.269299788236588	0.3603610849943055	0.2874326277908948	0.001120900004292858	0.01663723593115523	0.001016408088019795	0.0110594062595132	0.2775069863884657	0.1839499028450966	0.03468323839905821	0.05685762957566041	0.001021674176018581	0.004300583300549098	0.001043428790789183	0.01924929474491002	0.02231648187717581	0.09385832854369859	0.1264280101445924	0.1451954214530128	0.001149101423662533	0.0004882809612819374	0.001098737571405738	0.005425539834170153	0.3590209375270655	0.1929470747330276	0.3904536778026233	0.4111786992413309	0.001011027033798246	0.02057910602822955	0.007182852067371133	0.01667393178555139	0.001015193813459153	0.023695252917251	0.001011895885999629	0.009974329912616806	0.001004021393443245	0.009725874728628885	0.001008074209420012	0.01058380775414927	-0.009369088421102675	0.0138399902855659	-0.01387598778918737	-3.954781251524315e-05	-0.07130934755850227	-0.01503114349116448	-0.00041644973459827	-0.01238669530935546	0.001180489135322707	0.001059393247071774	0.04277583780480098	0.06144995557174645	0.001148612524237797	0.113936821493752	0.03076221963147912	0.05573063510553564	0.07570474472777936	0.04606859013255916	0.007878548045470923	0.00105178735409307	0.001027021951520611	0.002361494316121654	0.004938070082147752	0.001545210796046052	0.001371354118581058	0.001037080305617798	0.001504377029541245	0.001079804284378308	0.001038549156729523	0.001076790639814034	0.08021170572980003	0.05307156529918754	0.001092830240774062	0.001103982502660779	0.08304343961726569	0.07870037480608323	0.07563807708495777	0.07499862487974043	0.2443357833276748	0.001015362856890532	0.001060707360013547	0.2562827856505929	0.001015979815321066	0.001020437313873113	0.02969214261250604	0.001025103796535569	0.4094510442561766	0.1519763213636817	0.298427268245486	0.275435594600391	0.306794413712764	0.001003219672332077	0.001008900805193599	0.001131877109290172	0.01583895258230534	0.3629329245382224	0.001114523633036335	0.001116849553515789	0.001253109382687589	0.2951999101564187	0.3142474653183778	0.001079682449917755	0.001017226910831007	0.277986535525799	0.05704250940360696	0.001025479278463156	0.001058252628447286	0.001028254469899299	0.1304801263789442	0.001291445778397931	0.001162381825702139	0.2969858822231686	0.2814173887671094	0.001006933758351233	0.001090675023650103	0.001017409381605274	0.001008699627041567	0.001002881458887389	0.001005916405693855	-0.004575984729466109	0.01333107120324449	-0.01428852926020487	0.0007021839326555657	-0.07768419634606612	-0.0191929467560711	-0.001641243680285068	-0.017329910959724	-3.423355160480785	-1.566176667409032	-2.103569962934714	-1.295002766425183	-0.6858896133661717	-0.1348707279246155	-0.4840099040628396	-1.87766324215788	-0.4695839838011174	0.8879375955933455	2.587162520928354	2.201001263502736	-1.151884353479675	-0.06990877582884394	-0.7221060058360425	-1.696158324438601	-1.134490432124302	-0.6517898075228219	-1.55308120548879	-0.1725401409265549	-1.715099405495005	8.293265490104331e-05	0.1450265885429613	-0.167350227880254	0.2652438599148779	0.4577900071679523	0.06969416551034846	-1.135396052778315	2.139908850334225	1.934198375767747	1.845394221814646	2.477614554595121	4.707579076592197	0.02546591087837494	-0.02413873370120329	-0.01364857597132457	0.06208823290362118	0.1461192291816162	0.5804591200250893	0.1369628156858	3.582334004714571	1.320676295944097	1.457865449754532	-3.6310703542758	-4.021823523021906	0.0148589711752456	0.006336038882244259	-3.479073539552315	0.431356876802742	-2.790037283918164	0.1604417393779135	-0.009789134864200688	0.009406981982103014	-3.529913353787949	-2.394592981780094	0.1684282114633855	-0.1197235248640981	-1.892577363068548	1.393367192807598	0.01235803090504184	0.02062879278346375	-0.2228376863303545	-0.02508572947356043	-0.02169170924871121	-0.02078036111795534	-2.428404901173875	-3.599223936411252	0.3528767701652525	-0.3082227575945646	-0.06375207573966003	0.08887343612246712	0.0895390316850406	0.08754079933674672	1.904424807291516e-13	1.745254107801127e-13	nan	nan	nan	nan	nan	nan
0.05	-0.05913298398084858	-0.01322246267356148	0.1101017681604614	0.2514087613185464	0.8994999677290894	-0.003638205537039205	-0.2517690080215602	-0.04941362003282009	-0.07681938910976237	0.4807670889095949	0.009801081976276793	-0.002710699472337974	0.01160828120957627	-0.0046617817225588	-0.1060947762608585	0.3567348167428078	0.1483373697288504	-0.3567348167428042	-0.1483373697288387	-0.4092863900341185	-0.03376492238192324	0.01895943216474149	0.1084635105231641	-0.158997357255577	-0.03490355231210981	-0.007082059450219724	-0.04934962013964222	0.5440819534319018	0.9328333692509545	0.05031289022284477	0.002704689751052857	0.9384250669735142	-0.0002909018833101518	0.4276832179284986	-0.8604992105911687	-0.5677361366921246	1.85702212516775	0.2007585255271393	0.07105984093094714	0.7459596774668474	-1.10058157155022	-0.9000609522336512	-1.440610411157078	0.9455407036836411	-3.402325191194687	0.429575455468065	1.440754047376178	0.1156791139147146	5.045507235082786	1.726924145906715	-5.045507235082781	-1.72692414590671	-0.05741594382363494	-0.4627793386006918	-0.04249711988458729	-1.355789661746114	0.4148653163356496	-0.3318637117514128	-5.722772017907003	-0.6458014308138158	-0.3272557912220657	-0.6551026418204332	-3.295616556606864	0.003294189149212732	5.481440982950777	-0.07699410320355145	0.02075466911972756	0.02861574867443321	0.01326089716173275	0.01968760837620664	0.05190401605963603	0.03858239475763677	0.06015705487927219	0.04734716576461056	0.005788788125457101	0.04602600217987667	0.1373150902376045	0.1142783119854528	0.0305618526218344	0.05935267049853712	0.04687480689140611	0.04619805262056266	0.05464625907831175	0.07969370247847532	0.03344503275961106	0.06965640459054449	0.01709396091476016	0.03226801685023357	0.002142218354926563	0.01096132944162361	0.007907138843120099	0.01926292108084764	0.03768220233364009	0.01853386622865269	0.01517258463433101	0.02058327716970644	0.004649873088414795	0.09782972855079831	0.01625998150429114	0.03307310586543754	0.002381649992058519	0.01749150221046334	0.04392165539738416	0.02497653748364377	0.001075222594673625	0.01951083243815329	0.001045747222423952	0.02856950607809457	0.002542016311541501	0.03373187529449173	0.06957291903443341	0.04961421457888813	0.04557058610284109	0.04849409859634485	0.001480627080016018	0.009799509610061838	0.01339973521511034	0.04062102846198654	0.06273347760828553	0.05995482154112852	0.05972402963764602	0.0547012861297359	0.05713159862840672	0.05235937534107141	0.06431276848268928	0.0979860191203005	0.1808473028155353	0.1982912881770759	0.001014602748613997	0.006522034586238148	0.001075945116925032	0.0009524078338286623	0.2298299425132708	0.1766170054071036	0.001026672432470451	0.01024355126181861	0.00104142862725923	0.02318133857650671	0.0266754773100103	0.03090223431883813	0.001023845502365321	0.02901960667322863	0.3577987932048228	0.3723851238093373	0.110835512133544	0.1262500226295812	0.261933725134863	0.2584758157720533	0.3203549446705467	0.1086936521513774	0.3617823952664715	0.1399963968637842	0.001003226322786129	0.003912773521580138	0.001009819100146526	0.006139268161454063	0.05033723563051194	0.0509496372060575	0.02448747086055316	0.03882110021542274	0.396990347423312	0.4013367188900983	0.02876201738003829	0.05396428271398415	0.001120712418369281	0.008854700174876586	0.001289224829633077	0.01565173099913514	0.3330544723803677	0.228914206440683	0.329466003620829	0.2574879268748343	0.003100966955750736	0.02021079356355581	0.001017375118502698	0.0102063222229909	0.2699626712227005	0.1624517947002982	0.04664889319699284	0.06880743451006315	0.001025734890494513	0.004313191182689558	0.001051940870172431	0.01940879930407714	0.01220920223822033	0.09308797684488518	0.1271422233132734	0.1438137771697627	0.003588338899459399	0.0009984941227869078	0.001838440678145336	0.005670855580730811	0.3190297815966528	0.1655273539597991	0.3516646470797266	0.3756484969334064	0.001008762560287067	0.02449514790102545	0.004214824248462575	0.01430133012398659	0.00101780364583057	0.02316560712776975	0.001010325089686261	0.01092540751653712	0.001003462216450576	0.01068978903659048	0.001007018716945344	0.01152100008024605	-0.003953770489150763	0.01313415980904932	-0.01425001373333929	0.0009653308556434198	-0.07533104079220562	-0.0192065722725179	-0.00169657211572028	-0.01535610229903871	0.001173659977399096	0.001057086790501709	0.05013914398308814	0.05985937457746499	0.001127190839050288	0.1018738397451587	0.018218350995901	0.06300186033393244	0.08317014432562238	0.04864947916917366	0.005312042890992534	0.001046703598873859	0.001022651000961058	0.007800064886615733	0.003313279962248747	0.01152082429110557	0.001316554348955096	0.001034684717972311	0.02823031466289769	0.001089400196390936	0.001045840006631446	0.001076793019059987	0.06939520217510659	0.04799498851569636	0.001082607766047677	0.001398493213282349	0.09187337936050277	0.08756638979742433	0.08389633366275616	0.1251736941962862	0.2670639295618856	0.00102047876773366	0.001158706623206466	0.2331010553353571	0.001013978675065672	0.00101768628985892	0.03800997631001333	0.001030269298573014	0.3603485727444956	0.07653985958998444	0.1768679434071398	0.2096761959050969	0.2274117073709051	0.001003441854520946	0.001009643799173472	0.001102954916732617	0.06613501251954326	0.3256227137085312	0.108770358642897	0.001169950928085625	0.001512397061510274	0.2645962078841574	0.2223938572455623	0.008632734881190495	0.001019358446710516	0.2357482752227758	0.06408115839984088	0.00103375311825145	0.001062956490132484	0.001030549112347223	0.1262078590734596	0.01024481597359695	0.003834292209895133	0.1831971010668214	0.2591726189376489	0.001005959317662702	0.001051348648434826	0.001023151427933644	0.001008682500907392	0.001002879305913774	0.001005923544089375	0.001959318835053479	0.01227080021717669	-0.0145932272559991	0.002180727062192282	-0.0774702095828204	-0.02339290146702883	-0.003020957245190796	-0.01674646236017339	-4.620056794520634	-1.612889346179008	-1.07992732765658	-0.6987094326575445	-0.1521976213338138	-0.1024408624946341	-0.3319993855019019	-1.421314503691687	-0.7192299617936899	0.6506635905491689	1.645235470920528	1.275638341964435	-0.6992243132024891	-0.04482062356461821	-0.4945753194921616	-0.8397199628629777	-0.6396134819205724	-0.4994722071474703	-0.863976503548235	-0.08177833315421743	-0.7423302067835683	-0.001605322491452117	0.1308050413885027	-0.06797128675054971	0.0644422099448388	0.1106460916843818	0.02999341279133447	-0.8029969257581552	1.489550075393439	1.368828854436333	1.27650575773203	3.152891954276409	3.28651858024475	-0.002108723386824975	-0.02646635810823398	-0.8925219407595029	0.0628464366806633	0.1674376114635191	0.6749907184009906	0.1338746053047015	2.182650139844245	0.6051618899122728	0.3069195222787508	-3.517237075386155	-4.103064290925013	0.01395588313486671	-0.005162689400046768	-2.263919276565236	2.066163276292425	-3.360280606531901	5.752284971479475	0.001922174098192465	0.02936578698870369	-4.307574397052315	-3.53065592881237	0.530583751361191	-0.05263154117417131	-2.385351718892265	1.018573269412014	-0.002469765851971879	0.01187080740681317	0.08715299545213409	-0.2391041524003347	0.1048508718160707	0.06139605979471136	-3.043139797999969	-3.452827131365153	0.4364547344416024	-0.1683608356528529	-0.04244829990804608	0.1028542033136858	0.1045812572853323	0.1015277253460607	2.248955805253403e-13	3.93652330236645e-14	nan	nan	nan	nan	nan	nan
0.06	-0.05431435275174289	-0.02155928748945189	0.104056385101463	0.2698966915710904	0.9017622318001106	-0.002907409542076866	-0.2419440098010695	-0.0598717777309017	-0.08449148852322554	0.4645472951327023	0.0190746918404653	-0.03514877616074417	0.01504304792210061	0.009568072441279172	-0.104693880826763	0.4114520387184196	0.1634337024326807	-0.4114520387184212	-0.163433702432679	-0.4088114511920355	-0.03840766417639412	0.01860337284360459	0.09434590125253282	-0.1546936326176419	-0.03809686862040887	-0.06652322252138784	-0.0547888277644535	0.540422008097957	0.9250600918025659	0.01326457190339708	0.002980718577424701	0.9810250399485192	-0.0007045639579167464	0.5459988680907414	-0.7897687495593252	-0.6352662206317471	1.838214853071176	0.2517783616898138	0.07535641706587859	1.21093916640197	-0.9750470516285539	-0.6067925465961111	-1.820195213225818	0.8974979241827714	-3.067155745832853	0.2368303873644805	1.382693568692806	0.1613808741412621	5.898390382626981	1.282792195565553	-5.898390382626981	-1.282792195565553	0.1577014336791363	-0.4597019005411453	-0.02874855010523166	-1.460207089841019	0.4382806461202337	-0.3030381775777542	-6.126875967950514	-0.4114767596215568	-0.395248045500896	-0.8852579977849772	-4.081691365574104	0.05228418689651974	2.768437003883902	0.06394261248955987	0.01153092487670303	0.02051784974035446	0.007466707691152278	0.01478816823668557	0.05297129933657886	0.03846660485017209	0.05963173630735796	0.04598289852073754	0.003553881911425778	0.04363583754788311	0.1205337928794933	0.1018485933863838	0.02155296617723373	0.05083648166070748	0.05584164150464136	0.05182251983671329	0.06887329246930929	0.09197920848212986	0.04096896964729133	0.07934906472193759	0.01084558624993311	0.02634508243021102	0.001615241466112775	0.01087225735527728	0.004620286351705901	0.0157863367418038	0.0253341498261094	0.01277831940747831	0.009121906191517358	0.01547792910018484	0.01066887393014743	0.09328304513856168	0.009174230109145738	0.02667115033165382	0.001734920341857206	0.01691413254785746	0.04357087089524343	0.02180647949899273	0.001084717940521108	0.01945526739716055	0.001047834208479099	0.02995865210202183	0.001839356755289204	0.03336467410075735	0.06684174886028413	0.04832039243591714	0.04535186930806302	0.04789107086990391	0.001286721865109974	0.01038206207713255	0.007784629908961416	0.03406202480345152	0.07739331341561	0.0722413112595519	0.07390728141615158	0.06610317044554084	0.0707587039415138	0.06295093287037891	0.1021075300342309	0.1301464829171355	0.21712231254628	0.2239638447632264	0.001018857683463588	0.006542036997312975	0.001143130762031739	0.0006673989402159913	0.2264410677053866	0.1636679167346942	0.00102001627671113	0.01098098407732884	0.001029257073775541	0.02512232596769253	0.03404847356316106	0.03798186754899292	0.001028377293519972	0.03023055073102036	0.3499788877022896	0.3834737298804695	0.07892206301386612	0.1199075266605078	0.2082528199806368	0.2479887073587584	0.2711039689953195	0.07573618347389732	0.3037321256866954	0.1004188314969296	0.001003392071720782	0.004084376625370758	0.001009943076890631	0.006271144501676592	0.02792691708917944	0.03404838537371004	0.05632275056476123	0.06287131692715055	0.3678859708969812	0.3663351841113766	0.09105887340013902	0.1237725982327503	0.001159224510742481	0.008854727813935039	0.001468910013021719	0.01588299245080281	0.3048705010545978	0.1879408724623608	0.2769832302011686	0.2180933346670341	0.007834159033860316	0.02693491968529238	0.001018924677120638	0.009972010261382686	0.2500887077371354	0.136676719407224	0.05613015674111369	0.0776686844702944	0.001031903092042596	0.004398521756668187	0.001058547948499983	0.01949868469509657	0.00689719575671285	0.09596910143054967	0.1258177598551581	0.1406561179004955	0.00923650845384421	0.002207629002966988	0.00354008189157964	0.006484512017482752	0.2520825669832739	0.1323322678824354	0.3173955552888142	0.3432019444902062	0.001007143413852471	0.02943066331799389	0.002689012449061964	0.01326544985374257	0.001021980311223634	0.02284086256440621	0.00100953150664493	0.01206165635192938	0.001003181691678742	0.01184424842189159	0.001006494802894502	0.01264696345033633	0.002208204531179486	0.01219203565949876	-0.0145778210452529	0.002285985831387354	-0.07652894736127619	-0.02339835167360774	-0.003043088619365072	-0.01595693889589915	0.001166830819476219	0.001054780333932543	0.05750245016137707	0.05826879358318374	0.001105769153861673	0.08981085799656555	0.005674482360326657	0.0702730855623255	0.09063554392346163	0.05123036820578733	0.002745537736514434	0.001041619843654502	0.001018280050394182	0.01323863545711005	0.001688489842349715	0.02149643778616397	0.001261754579329326	0.00103228913033319	0.05495625229625499	0.001098996108393797	0.001053130856533046	0.001076795398305172	0.05857869862041283	0.04291841173220514	0.001072385291321273	0.001693003923903094	0.1007033191037406	0.09643240478876487	0.09215459024055453	0.1753487635128307	0.2897920757960951	0.001025594678574292	0.001256705886399338	0.2099193250201211	0.001011977534810109	0.001014935265844842	0.04632781000752174	0.001035434800611095	0.3112461012328146	0.00110339781628861	0.05530861856879394	0.1439167972098027	0.1480290010290461	0.00100366403670968	0.00101038679315495	0.001074032724172318	0.116431072456783	0.2883125028788389	0.2164261936527543	0.00122305230265699	0.001771684740333245	0.2339925056118964	0.1305402491727473	0.01618578731246248	0.001021489982590884	0.1935100149197526	0.07111980739607335	0.001042026958039451	0.001067660351852687	0.001032843754795166	0.1219355917679748	0.01919818616879598	0.006506202594089844	0.06940831991047403	0.2369278491081881	0.001004984876974245	0.001012022273219965	0.001028893474260857	0.001008665374772752	0.00100287715293898	0.001005930682484192	0.00849462239957305	0.01121052923110904	-0.01489792525179335	0.003659270191728892	-0.07725622281957477	-0.02759285617798676	-0.004400670810096698	-0.01616301376062252	-5.392860823244535	-1.702784778835367	-0.6363260125209645	-0.3169310945193721	0.07854869366943765	-0.1904929041220557	-0.139242475698054	-1.084561906309091	-0.9870341789650171	0.486397906105091	0.8335771915828746	0.7254173370944854	-0.5331222303791863	0.0363539418317686	-0.1874809313586293	-0.3770109613865935	-0.4288000520379444	-0.4224064490115271	-0.4647231635289109	-0.04223141412960035	0.08389453347916308	-0.0107505079095526	0.1531122972268429	-0.01284427327099313	-0.3605760782401534	-0.230202399605125	0.1057619647339793	-0.5164450073943041	0.9934591818589048	0.9331657438492262	0.8686434390252258	3.169407095315673	1.844499667601375	0.01326771825379288	-0.03088370822059617	-1.682475891358479	0.0888472236147583	0.2271606413787299	0.7352186498111879	0.1038197684911524	-0.1145079657360235	-2.226322797249721	-2.716404164886525	-3.008427232832525	-3.738077527169089	0.02182712613315816	0.04117783246906306	-1.129844305157071	2.552462144112449	-3.581926833233613	7.582428118021772	-0.005026672143599195	0.01039888561637851	-3.647463790270124	-4.284571240126161	0.7985419093332612	0.004030890123436204	-2.747970792724289	0.7756561979304205	0.02690256933866994	0.00670496264610829	0.5074575705782877	-0.3802887266806758	0.1180926344902908	0.09288777693406956	-3.583477961997878	-2.982493963467383	0.5567714789975963	-0.04087847933773002	-0.02277183048068378	0.1259076824165303	0.1276480471523699	0.1252950081350929	2.205804461602608e-13	-1.157021522998516e-13	nan	nan	nan	nan	nan	nan
0.07000000000000001	-0.04802640814606384	-0.0286683282765219	0.09716515995155151	0.2881306226938503	0.9045120870926883	-0.00209268544161269	-0.2278794170031823	-0.06850834579017813	-0.08905992648616134	0.4443558703326032	0.02767607506462491	-0.06329020187462737	0.01595544736793703	0.02250752311953651	-0.1024952787525051	0.4745368782029499	0.1746885836592275	-0.474536878202953	-0.1746885836592275	-0.4060770943257292	-0.04282823307314838	0.01838035614990929	0.07945536064875321	-0.1503664585565484	-0.04088281659908072	-0.1286726253629411	-0.05562074866201	0.5363894562230505	0.9154588404556726	-0.029622600216925	0.003251367389312467	0.9878183526955465	-0.0005575795927471973	0.7001734712645044	-0.6397084602545975	-0.7353567171103444	1.806580185823594	0.2947747455521814	0.08778463572818666	1.599355246609225	-0.7668712117517303	-0.3126838138947245	-2.198556393868747	0.8304137908098981	-2.552836189760065	-0.04453048023051482	1.208234842572209	0.2750839980704231	6.676813237407058	0.9643829862913639	-6.676813237407059	-0.9643829862913527	0.3914997401252296	-0.4219709214595317	-0.01556190482833712	-1.506309111458455	0.4269024122666066	-0.2515300449372022	-6.259267755022107	0.1807627875148834	-0.4154969484733537	-1.041735338789506	-4.359944690840139	0.001059816342145712	-1.501494197082208	-0.0102171133794571	0.006518309637936517	0.01616623389163899	0.004351984507494099	0.01232555219880119	0.04824530439745583	0.03513434836276676	0.05509930411304659	0.0424952353230116	0.002359663068403818	0.04218184299403017	0.1066011558031148	0.09265542820061323	0.01344180282608901	0.04276826286867519	0.06175007067964298	0.05488938319956068	0.08349859750641708	0.1015127549922892	0.05648850698589031	0.095707914257971	0.00674061721502728	0.0223313682325764	0.001336164753338645	0.01105927489685296	0.002864538549568814	0.01376608426876328	0.01838906810775325	0.009871533955925759	0.005498718229729188	0.01244334204425167	0.02484496938054351	0.09111428053324165	0.005345861781916562	0.02300535963545412	0.001390991500734851	0.01665602921586974	0.04284903735027535	0.02001259230544531	0.00108923385806641	0.01933136226612885	0.001082234346270773	0.03152758649694026	0.00147112519541565	0.03342377454179943	0.05984826342849715	0.04326958640417932	0.04163351140057008	0.0442531013888773	0.001197082513880783	0.01118569142544264	0.004839389978611205	0.02959513433293578	0.08705206292579439	0.08026607042729259	0.08339831420391894	0.07370453744080314	0.07992539835695431	0.07001832839452592	0.1357789403728666	0.1558785796426589	0.2425226633908397	0.2367738755700836	0.001082166396643231	0.006550628539424089	0.001215220373877934	0.0003504812089593456	0.2156022441623669	0.1457518096221604	0.002035085158806667	0.01298235695278771	0.001043539775033218	0.0275754926853354	0.04133354782009309	0.0451547337791391	0.001033038853137665	0.03110567022982701	0.3231564353924363	0.3690396835848635	0.04477712333202269	0.09217952913451564	0.151024360727411	0.2045588039357615	0.2127500614927549	0.04883106544673024	0.2366740516058772	0.06611345528229319	0.001003593252285665	0.004271044266191704	0.001010100934056659	0.006536670151326648	0.01527507729377031	0.02439364575037142	0.08257320096381923	0.08121338551913941	0.3372640817843401	0.3311802208345483	0.1443352695490047	0.1835282206358319	0.001214647395686943	0.008812872436218833	0.006063195670800132	0.02029660189585785	0.2596318239813844	0.1552784382134008	0.2132910937454695	0.1745889676982173	0.03308639692568437	0.05512805125244156	0.001020513341259969	0.0101736999277264	0.2240140708722291	0.110201786533423	0.06259750030818217	0.08312531240436433	0.001040351086474034	0.004467210241964814	0.00106496903638816	0.01949937262611207	0.004061633489212728	0.1014953981377461	0.1220510853310772	0.1356478484326695	0.01181887043018217	0.002237830726710624	0.004436702326147719	0.006636823615746404	0.1794089537640825	0.09628293821986442	0.2899450602023513	0.3166089057325317	0.0555509107154486	0.09016714493055755	0.001870928659462252	0.0129072536770843	0.00102757751315406	0.0226690944096252	0.001009764032363873	0.01340930413770814	0.001003266673825464	0.01320824828438832	0.001006693200840166	0.01398524910641868	0.009145124592454791	0.01072790070445985	-0.01485970744506244	0.002066310014692286	-0.07348674881377984	-0.02697202702423108	-0.004417085209147458	-0.01766325565694488	0.001115130182183927	0.001042932607993591	0.02950600754267691	0.0418499643831236	0.001108714871458538	0.08360722520851599	0.003458197571549665	0.0681552121466351	0.1131356578315816	0.096167740775175	0.001999088824432569	0.001048227009130675	0.0010172833714098	0.00837061973144799	0.001591452224607797	0.0567340102942492	0.001266986392205712	0.001032286027496072	0.03079328967148912	0.001089652526707305	0.001172963374666682	0.001095520510269461	0.04442397173179378	0.032260137342698	0.001130213389202093	0.001726598559380764	0.09920309285483123	0.09545520600678085	0.09169155868807127	0.1924183634018015	0.2854490647807507	0.0012516815322852	0.00131870708117707	0.1846506363717054	0.004855102964909677	0.001095184602240847	0.05296516712378822	0.001039968274101262	0.2300045662196859	0.001331851887754942	0.05644514895835599	0.07249586306446462	0.07453172709656772	0.001003919866318901	0.001010162352278413	0.001056993290254103	0.1158557649086027	0.2606814685585171	0.2239126168681356	0.001314088063286584	0.01862354159718546	0.1175178271612149	0.06577875281277223	0.09990775864683374	0.001022739311122762	0.1621471075701078	0.07033056539998028	0.001055165271083382	0.001075030724966162	0.001081113120896133	0.1117626188113135	0.0106593240556272	0.004423058432371391	0.03520611400377836	0.2348083391945706	0.2201425158103881	0.001018066281842756	0.001037218186985699	0.001011140321672389	0.001003759505917282	0.00100771951639562	0.01660244640803581	0.00887766292810147	-0.01511101959948733	0.0005722660563680533	-0.06742897106164734	-0.03004903905184995	-0.005804213318170433	-0.02056976593504853	-5.892721878422486	-1.793158503006526	-0.28165062352931	-0.1783725493077074	-0.7142721805988469	-0.503055360916804	-0.1329064107911271	-0.7914665262800676	-0.6552053267721966	0.1517654916448668	1.066165339232698	2.383347680121407	-0.2973375673116211	0.01313725117066001	-0.1918445594661116	-0.2340913452393877	-0.2045534780730936	-0.00999509512798538	-0.2738963088251906	-0.01312849529157159	-0.389111439106997	-0.01420235036214096	0.1598548644171427	0.02212394428377862	-0.6245872613006387	-0.4897022482269403	0.06899332648236473	-0.3756907017983518	0.5985453481041249	0.5757219082562806	0.5362524475262447	2.067973706829534	0.7709602618635421	-0.003505288158635815	-0.03024455390170659	-1.858749896237652	0.3070927293179963	0.2661061972130727	0.7008357125970489	0.07302668511407494	-2.743216898038112	-2.881404089636213	-5.412111892607059	-2.386587885999452	-3.106865618911113	0.01763392852783002	0.02001317463600697	-0.7821249707937601	1.195075726027055	-3.446810489616927	4.491137351352462	-0.002386731610571059	0.7958760050835261	-2.979279142588158	-4.33694982839878	4.531143117828602	0.03373281983146987	-2.493071678613976	0.3454708084213437	-0.001224605922599276	-0.004465732950111232	0.6154880985575492	-0.6124839273511747	-0.08656143412846344	-0.04754932867422545	-3.538700872066363	-2.367316068354488	10.58278589859831	-0.03265191079360975	-0.01076197237359136	0.1434888329839606	0.1447934588255903	0.1424856382720919	8.566274567550466e-14	-5.791923124082492e-14	nan	nan	nan	nan	nan	nan
0.08	-0.04053921496233538	-0.03450683774283966	0.08950169260414037	0.30598847157426	0.9075893676854988	-0.001147792173420271	-0.2100093878001931	-0.07550129499644916	-0.09086094015936642	0.4209668343135805	0.03583566905970398	-0.08603963581222346	0.01434883867632468	0.03379353480478769	-0.09925731171807974	0.5441530179291411	0.1826453408894911	-0.5441530179291391	-0.1826453408894952	-0.4009348603786432	-0.04679826345860957	0.01829799242314116	0.06445155741257458	-0.146160619448868	-0.04307504205474039	-0.190833840715079	-0.05246016786610908	0.5320273767486472	0.9040905236829178	-0.07121835456039208	0.002986199721474637	0.9491607611547868	-0.0004223337039855911	0.785848583696225	-0.5356624854094163	-0.7897146601297815	1.76299840460115	0.3172634217395408	0.101390250611526	1.972026447421258	-0.6463232810271379	-0.05330768866078928	-2.459717457011179	0.8091400783677286	-1.988757390577783	-0.2669712401782136	1.052005770076211	0.3692538661732987	7.204650430959207	0.6231673963088956	-7.204650430959207	-0.6231673963088953	0.6392768498351956	-0.3695941982823997	-0.0006179567198223342	-1.482859616321235	0.4140136554373915	-0.1842936729754298	-6.12923847006713	0.387023579069735	-0.4611535654001132	-1.238671082957677	-3.823407810203825	-0.05487910904823793	-6.321743853673246	0.0615949172074958	0.003922165404395905	0.01393176794352628	0.002764279823435868	0.01116510852552593	0.03260647365196928	0.02479571744917403	0.04507615972743448	0.03600147879252684	0.00176050528012688	0.04135070981756623	0.09567362743495463	0.08527135495202304	0.008107715626524856	0.03716046017857669	0.06400675407871552	0.05535364417312223	0.1011730494279499	0.1131631798424255	0.08460373422673027	0.1237559205245903	0.00427072924079454	0.01984399192067357	0.00119978647846348	0.01137675607272654	0.001978595302260151	0.01244394562815885	0.01236769369270406	0.007501588176416368	0.003603763942374443	0.01085813716022506	0.04849415492521454	0.09311017077446905	0.00339640265557272	0.02108399749286769	0.001218795536546112	0.01657677778196753	0.03112307060209493	0.01509546137919481	0.001086817623057376	0.01916778373881167	0.001159359290983174	0.03313935504352988	0.001296079505948649	0.03375634464254754	0.04951076574653888	0.03632860454604068	0.03464224564717762	0.03825081087285404	0.001181172957539454	0.01204251703787369	0.003359762844721439	0.02657305846568395	0.09177573550099283	0.08395327214991899	0.08823047576160606	0.07738989367172404	0.08478166773035624	0.0735043174553348	0.1614393643652074	0.1733251861945256	0.2567188596874588	0.2404521253623765	0.001226870355069237	0.006632813667624261	0.001282255647020513	0.0001076135449915286	0.1992690477237566	0.12733283150815	0.004455875231980921	0.01703614622051831	0.001090817570009556	0.03049711981320723	0.04822973087929867	0.05202820412866612	0.001037636298904726	0.03172753550966934	0.2771208523010317	0.3291910798266449	0.02493614671387217	0.07103689723401116	0.1136455000979904	0.1508957620487359	0.1455657066346724	0.02772459548592878	0.1625680208051537	0.03860416105564408	0.001003821771097282	0.004479605725927953	0.001010067548040185	0.006833125537870974	0.00853461118858123	0.01878545893234091	0.09627876751355029	0.08835531448255997	0.3069914496268812	0.2974440809693212	0.1761882993585068	0.2160441650350352	0.001287870739980763	0.008826146617657068	0.01661473135311827	0.03027157258626692	0.1860242935255158	0.1264701679492775	0.1447422073357954	0.1329413846038127	0.08356782744025291	0.1113789563165207	0.001021932252926603	0.01059518219174438	0.195282674502718	0.08789416790338567	0.06575437863805228	0.0851741290291021	0.001051145085239494	0.004612834965995841	0.001071864876796743	0.01945140294078663	0.002647617306017965	0.1086325899557529	0.1156171025637067	0.1285840641441147	0.008922696035172829	0.0009862174326907421	0.003850161044964045	0.00583104801622967	0.1160158494166709	0.06331199241009113	0.2706984377161635	0.2952315775173913	0.1744678463857543	0.2209316023915994	0.001463365547994362	0.01257458854187128	0.001034539022387476	0.02264201967932398	0.001011118319431725	0.01492877217650151	0.001003750542708241	0.01473294826797133	0.001007687212490506	0.01549914651959047	0.01686264728518859	0.00868461151744178	-0.01509573247679495	-6.49180144465347e-05	-0.06592118145932931	-0.02980070739034786	-0.005810779077790805	-0.0211698626935775	0.001063429544891072	0.001031084882053725	0.001509564923976785	0.02543113518306334	0.001111660589054214	0.07740359242046388	0.001241912782774227	0.06603733873094339	0.135635771739702	0.141105113344563	0.001252639912350587	0.001054834174606557	0.001016286692425046	0.003502604005785901	0.001494414606865603	0.09197158280233393	0.001272218205081957	0.001032282924659709	0.006630327046720998	0.001080308945008426	0.001292795892799094	0.001114245622233253	0.03026924484317505	0.02160186295319075	0.001188041487084311	0.001760193194857523	0.09770286660592145	0.09447800722479686	0.09122852713558788	0.209487963290773	0.2811060537654068	0.001477768386001826	0.001380708275955972	0.1593819477232896	0.008698228395010266	0.001175433938637707	0.05960252424005545	0.001044501747591991	0.1487630312065571	0.001560305959218998	0.05758167934791767	0.001074928919126885	0.0010344531640897	0.001004175695929771	0.001009937911402869	0.001039953856334714	0.1152804573604227	0.2330504342381953	0.2313990400835202	0.00140512382391873	0.03547539845403862	0.001043148710532227	0.00101725645279577	0.1836297299812082	0.001023988639656331	0.130784200220463	0.0695413234038874	0.001068303584128471	0.001082401098138972	0.001129382486998138	0.1015896458546519	0.002120461942458784	0.002339914270654418	0.00100390809708386	0.2326888292809532	0.4392800467437926	0.001024110290463612	0.001045542899710725	0.001013615268571221	0.001004641858892453	0.001009508350305518	0.02471027041649867	0.006544796625093979	-0.01532411394718125	-0.002514738078992783	-0.05760171930371967	-0.03250522192571342	-0.007207755826244285	-0.02497651810947469	-6.116301220211364	-1.93693135529101	-0.2128960324104249	-0.05649662159827085	-1.322726191572994	-0.7917115706734443	-0.01467020023235345	-0.7227435188806275	-0.4949509585810583	-0.03412257176405344	1.256952859572055	3.063248683216732	-0.227854653235942	0.06244666872107394	-0.04785816487282341	-0.2696430269748075	-0.1389236176576429	0.4105245202937722	-0.1158374528063078	-0.00646103446891319	-0.5407542129896755	-0.0186851881465476	0.1616791275561878	0.04184965867285821	-0.738611243519156	-0.7030666066014722	0.116401217559525	-0.2274820867432977	0.1259476928347438	0.1499635909808522	0.1523621463564954	1.512309060582908	0.01814346468857618	0.02798643547588979	-0.01607369473880923	-1.783050091654739	0.4993305020703714	0.3208527234233798	0.6753394737033716	0.05316892464700106	-5.197419458258497	-0.9092496721548425	-4.763031857692597	-1.84869761956167	-2.378861129573082	0.02620588992266091	0.04736377984533122	-0.3205337440772761	0.3124342184037633	-3.298162150920891	2.134492517259133	0.005999239703675712	1.122671134688944	-2.876630993300212	-3.913214465241036	6.410096608720694	0.04798940966016563	-1.914507943971515	0.09409393602189273	0.0422898171506691	-0.00302655713807531	0.8296365927542166	-0.7913916908293603	-0.1382703690590233	-0.09872966261194853	-2.967801191436571	-1.939351854961402	14.5623666486907	-0.03577227105026153	0.006166854451788399	0.1602717330192746	0.1597880713691349	0.1604173595527678	-6.747856868641545e-14	2.956373256925416e-14	nan	nan	nan	nan	nan	nan
0.09	-0.03281991172376647	-0.03979582064776218	0.08173247191573067	0.3233635503341497	0.910750061851856	-8.031929687079771e-05	-0.1885700681468026	-0.08210691494788666	-0.08981017500045252	0.3959213009383108	0.04414716533611521	-0.1032508260071161	0.0112204198192525	0.04389639449231077	-0.09543006615764342	0.6166314973538908	0.1874038302866422	-0.6166314973538833	-0.1874038302866489	-0.3933719919425801	-0.05023255112515256	0.01834892772935232	0.04996107951747728	-0.1420389447564348	-0.04455534406639335	-0.2504088558365846	-0.04815689887619418	0.5271389818777479	0.8904675800634307	-0.09406591864738618	0.002222326503557067	0.8633776464739586	-0.0003302653284368089	0.7403325980012064	-0.527935054538523	-0.7544881618164413	1.711682109875792	0.3120962956721872	0.1109528995732902	2.313537584407168	-0.6768090303522483	0.2798503238211604	-2.522187950496216	0.8541152589629644	-1.461746887867465	-0.3372668216879819	0.973801464551053	0.3869607624813614	7.254820128804815	0.3422394369685001	-7.25482012880481	-0.3422394369684925	0.8596358084192547	-0.3205644262730514	0.008043063258077777	-1.418184654748366	0.4115656341038002	-0.1144667244402153	-5.32529244642559	0.4855238389360966	-0.490397754093242	-1.473695268155578	-0.3789525154983096	-0.09584558223519841	-10.08077406706018	-0.02149467720238799	0.002526309110057145	0.01269514451264585	0.001917137238924407	0.0106021223794063	0.0179987080801491	0.0150172609360394	0.03322938997818169	0.02805682304432383	0.001449560005817239	0.04091619323881147	0.08942152292146609	0.08038255860514448	0.004781528029285874	0.0332563286634272	0.06270086758852984	0.05379721801174325	0.1181044642758808	0.1258113790261468	0.1212563609233739	0.158798791801471	0.002788884372183126	0.01825037852417997	0.001136246866038069	0.01174040114426775	0.001508177452808394	0.01150437413713609	0.007899998356912623	0.005629158175589039	0.002563761706857933	0.009951505716906268	0.0644729115319064	0.09664043323856111	0.002374676452552854	0.02008698067433614	0.001129793228641832	0.01657631125391522	0.0189706182212767	0.01027084626264408	0.001082187091261212	0.01900665256991424	0.005590805997666906	0.03860589184820734	0.00121764163786342	0.0342279627345951	0.03874940031977583	0.02921883681078271	0.02675039994754839	0.03157381326548476	0.0146696806306423	0.02503979589035258	0.002495873475957607	0.02451045626269746	0.09250915285880505	0.08391960106862087	0.08914331534514129	0.07762562350169391	0.08581962173322646	0.07383104101824718	0.1725689103510752	0.1807886187761464	0.2576668346735156	0.2374611636399274	0.001293497966150507	0.006714643463920737	0.00130877487429804	3.403108733179941e-05	0.1849303470202908	0.1135522607089332	0.02432169638652255	0.03868706698144944	0.02766675272484244	0.06105055289877733	0.05301248663006032	0.05687287030765952	0.001039864112528775	0.03225559542457197	0.2308995280684726	0.2725186599426281	0.02004615106678236	0.06183500391212114	0.08410278519303004	0.1034025282114858	0.08700843357142614	0.01275636582475418	0.09839603148451243	0.0196017992781082	0.001004099366764345	0.004713708304373092	0.001010863035235143	0.007136027187109469	0.004914540062338486	0.01556642513125698	0.1031934960483456	0.09080655019236435	0.2774826763826384	0.2652776032412967	0.1879447519562938	0.2292188020282039	0.001448172650007411	0.009124466111489307	0.02526208678328039	0.03855728677970804	0.1142166876440805	0.111779781635771	0.0863999744395882	0.1030722343912945	0.1224460673068263	0.1723877662403816	0.001025361722637677	0.01126131335966808	0.1696893664039041	0.0727866017335709	0.06507719836999386	0.08390990596247161	0.001062578563480238	0.005006950065982086	0.001074573674754575	0.01939848517728941	0.002302047338544695	0.1166261072058892	0.1107484644722012	0.1229003532103182	0.006181566761411858	0.0001726686881140117	0.003018147572965095	0.005029001681531561	0.06774222324211614	0.03793398635268907	0.2580783258454153	0.2766105005308964	0.2574794803882745	0.3399727443489765	0.00278271887723516	0.01174764413383868	0.001045419347141953	0.0228978669519453	0.00101263517283382	0.01650974119498919	0.001004310060380672	0.01630883302456974	0.001008814442706961	0.01708475202526003	0.0211851200722079	0.006301213529619747	-0.0152573770266322	0.0004235434270835566	-0.05838641693192908	-0.03210177565925547	-0.007115919047556842	-0.02160515983236882	0.00105900080825596	0.00103075805094103	0.001274427599069826	0.01388089578888758	0.00113667100720576	0.08379183470741376	0.001250489753804747	0.05673796092696443	0.1478924247991479	0.2000299265064137	0.001213768035708987	0.001082979940089756	0.001017974421915786	0.002738246630824693	0.001454442644804495	0.07741270009375342	0.001330138289631429	0.001041191896297906	0.003947097469230209	0.001074877377166313	0.0178265541329245	0.001154283684514031	0.02199240528150282	0.01428575260154786	0.05277957449249954	0.001446493237990922	0.08986960191627337	0.08682182246301937	0.08373035017335165	0.1732979321717832	0.2400120911853568	0.001265681064662849	0.001298908571383468	0.1619876974686113	0.07791229460439167	0.1042628751103474	0.05821255751099118	0.001040220829897229	0.1415457799126259	0.02542802101142152	0.03013089059417497	0.001258829323066868	0.00155648629161051	0.001004568097375257	0.001013174079937095	0.001082349518546924	0.1106469156743899	0.2085475348630254	0.1856229654946898	0.001793006346468774	0.03435841059348544	0.001060769064718646	0.001025324808469288	0.169614439359599	0.001033112599801103	0.1240705992670547	0.05961259769200965	0.001079704834031862	0.00107315632356869	0.002626108675931482	0.1055924332852446	0.004215791893543656	0.001978900374423258	0.001004322856967999	0.2359352262539807	0.3595488841532353	0.006816581618844617	0.001066220781401975	0.001014720165276537	0.001005104266086965	0.001010392986578975	0.02268747258379452	0.003722949065418362	-0.01536563204003026	0.003262630073474609	-0.05147941050709644	-0.03408008691499687	-0.008347589594373062	-0.0193433703494753	-6.146696356797864	-2.221882559642294	-0.06394455546230156	-0.04829585798241681	-0.6924492084501874	-0.7959194963176958	-0.05205727514445829	-0.2777772613292525	-0.301405302890536	-0.2698619816540906	1.265457728512692	3.879935652608568	-0.108039511151156	0.0230766277525438	-0.1111683607196429	-0.1269724749548964	-0.056249195621726	0.275293004605157	-0.0785047110112201	0.004319023831997974	-0.4111345583204146	-0.0140588670548451	0.8681591259515834	0.05133186994644992	-0.6761952481966303	-0.6427301476233447	2.266007495564628	-0.1795548806281204	-0.1348460229425016	-0.1047643565272469	-0.09118685194960036	-0.02159312814326671	-0.6900420639240236	-0.004247931402551357	-0.0008076020128165826	-1.029267149336917	3.472580140449211	4.920376172881341	0.3149710339508123	0.05319213463708867	-5.745828977166208	-0.8451586575969771	-4.591373557648028	-1.072477823605451	-1.322015174790717	0.0228401864760994	0.02319381465147247	-0.2826106544801134	0.1463904681941537	-3.133653867914908	0.4150410811389102	0.04937574177307468	0.5652843410725192	-0.4496189978339338	-2.192173989351604	5.279306821772208	0.08596011153027004	-1.160128873992981	-0.3311066749734615	0.04303748132078243	-0.005907138749824287	0.7848214526811113	-0.3745229127057215	-0.03632549828776635	-0.06482071041437731	-1.913786477940578	-1.771868467275083	7.864013841554331	-0.1311047106285149	0.04480314613552937	0.1584665437385437	0.1576143515965727	0.1588945096083949	-8.460497637143237e-14	5.364312269560301e-14	nan	nan	nan	nan	nan	nan
0.1	-0.02608615232286513	-0.04518155801316991	0.07460475568257548	0.3402154090215974	0.9137757112816847	0.001048237315612246	-0.163784634089027	-0.08907764202533461	-0.08493614161547175	0.3710671006543598	0.05293709587978164	-0.1154398983588594	0.008032416433045584	0.05337427003805853	-0.09170278613704018	0.6885249140015404	0.1897643087058373	-0.6885249140015396	-0.1897643087058387	-0.3840153647893986	-0.05327557380903744	0.01840361459421699	0.03602889047669015	-0.1379044197456192	-0.04541837644521991	-0.288130247487444	-0.04251181868697497	0.5227419747605283	0.8748610657755513	-0.07145435503640728	0.001110287122751567	0.7626273801222104	-0.000418495950137042	0.5887398161588407	-0.5550133775061737	-0.6614137690797698	1.658354390112744	0.2902544744057777	0.1136069977982388	2.641249328300302	-0.7193447062287229	0.7113459565476024	-2.421450838753047	0.9048269318203727	-0.9843338219497516	-0.2788881460565663	0.9270089417057656	0.3492607582049368	7.087637875539405	0.1435652007177255	-7.087637875539404	-0.1435652007177254	0.9980285932588859	-0.2913412017506146	0.0001323550109021915	-1.371201845459544	0.4165837191136716	-0.06083974641024507	-1.758513775938498	0.6553858189263833	-0.3628760146640123	-1.63538521663651	5.268417729390537	-0.1245123416257286	-9.31517418785722	0.02553511775621281	0.00182139291802553	0.01206255880027728	0.001491731411131552	0.01035528635876608	0.01003602758607201	0.009757051332208531	0.02127317795464421	0.02010909051916751	0.001306378979997166	0.04071308112206918	0.08855926572917153	0.07926057950875542	0.003094144747063955	0.030821754951787	0.05778908288977535	0.05010241811714423	0.1327435679538073	0.1383277494394373	0.1650606020176003	0.200046835185761	0.00202293258346185	0.01733977199586026	0.001118554734044206	0.01209417427137215	0.00127334990659992	0.01079833386600258	0.005229191103408416	0.004519548642068875	0.002020806079584843	0.009456222755474511	0.06642686195029068	0.09821133150817346	0.00188996657098386	0.01961512727042156	0.001089746729493638	0.01662218415848751	0.01117229845411119	0.007133455253567119	0.001077155852696469	0.01887624995947098	0.01591308061936435	0.04923315541399344	0.001198436944161445	0.03476014024570606	0.0289589071968223	0.02294764068881121	0.01902265479514386	0.02518826326539225	0.04579620697341087	0.05302172580172594	0.001905197221318145	0.0230916303176644	0.08956187156698082	0.08121306941410276	0.08635619662453538	0.07525567191037243	0.08315352029099725	0.07159719205282748	0.1652002052953285	0.1728539119539399	0.2436163811421618	0.2251771589889813	0.001220756895436323	0.006695305935759918	0.001281136498896472	4.816540059344443e-05	0.1768528940975533	0.1056234268984522	0.06617337376314358	0.07932227883616751	0.08751069675854684	0.1115154888546383	0.05495159456859382	0.05875517024492884	0.001038836134115337	0.03280635972791952	0.197072748462082	0.222099211110893	0.02886325909361764	0.05585313077461561	0.05413090417518913	0.06195311793797503	0.04974872918178638	0.007724448795177371	0.05697439286391898	0.01415577858269368	0.001004434394094757	0.004980920669703906	0.001012879457768864	0.007496547123851345	0.003092385152636655	0.01394649307601172	0.105178555214155	0.09065467473921363	0.2490026111828613	0.2348005941463793	0.1775749890160054	0.2226371106531171	0.001722134628164877	0.009727883107429806	0.02913104146496565	0.04219351214918369	0.06657783108174092	0.109714333423911	0.04923007698910879	0.08646673657494836	0.1378387388261876	0.2067179216663695	0.001031639709272801	0.01232885017446067	0.1507522327280715	0.06362911874349862	0.06024565998724188	0.07886863301674152	0.001073995667332292	0.005603670162486029	0.001071303473060771	0.01936625733685411	0.002874954373423646	0.1246441109176171	0.1095553791723927	0.1205101575544706	0.005823298069161879	2.198509834321128e-05	0.002419685058470587	0.004471811686273226	0.03801262295463115	0.02891653369328167	0.2509548048278282	0.260054109673154	0.2767629630924645	0.350574921198159	0.006319120640982814	0.009922732327874332	0.00106120019606849	0.02353409352361441	0.001013945943382675	0.01814899251247138	0.001004820997791186	0.0179297447328168	0.001009820313624212	0.01872085207229862	0.02127741244607817	0.003625515827228646	-0.0153389372718107	0.004437942675905118	-0.05179328955838026	-0.03391870840841391	-0.008310854882898171	-0.01799482703863292	0.001054572071619892	0.001030431219828464	0.001039290274162529	0.002330656394711765	0.00116168142535651	0.09018007699436266	0.001259066724838505	0.04743858312298263	0.1601490778585937	0.2589547396682675	0.00117489615906729	0.001111125705575138	0.001019662151406242	0.001973889255863272	0.001414470682743184	0.06285381738517358	0.001388058374180905	0.001050100867936128	0.001263867891736747	0.0010694458093268	0.03436031237304678	0.001194321746794692	0.01371556571983159	0.006969642249905191	0.104371107497914	0.001132793281122423	0.08203633722662491	0.07916563770124124	0.07623217321111493	0.1371079010527941	0.1989181286053067	0.001053593743327103	0.00121710886681095	0.1645934472139331	0.1471263608137731	0.2073503162820556	0.05682259078192681	0.001035939912204943	0.1343285286186948	0.0492957360636242	0.002680101840432502	0.001442729727006887	0.002078519419131478	0.001004960498824781	0.001016410248473243	0.001124745180751632	0.1060133739883575	0.1840446354878555	0.1398468909058595	0.002180888869019951	0.03324142273293252	0.001078389418900867	0.001033393164133526	0.1555991487379871	0.001042236559949661	0.1173569983136465	0.04968387198013143	0.001091106083934951	0.00106391154899219	0.004122834864865574	0.1095952207158371	0.006311121844628368	0.00161788647819279	0.001004737616849886	0.239181623227008	0.2798177215626825	0.01260905294722407	0.001086898663098037	0.001015825061983054	0.001005566673285083	0.001011277622854132	0.02066467475109034	0.0009011015057427363	-0.01540715013287931	0.009039998225941965	-0.04535710171047328	-0.03565495190428054	-0.009487423362502008	-0.01371022258947569	-6.053198185299344	-2.728786078089751	-0.09208848871542992	0.006733403499715032	-0.4190768097157176	-0.7923269260634963	0.03161069216156806	0.03061993121574086	-0.2010393978899855	-0.4617973184149901	1.230587105477701	4.304283104700369	-0.09125327960385167	0.06047227986384874	-0.00115192089631363	-0.1170789335100913	-0.05665392128063555	0.01865168139472287	-0.01080476988275736	0.00280685209783397	-0.2033093914164456	-0.01253947743627241	1.193824479776348	0.05396154248902673	-0.5708969208629772	-0.6447770851433327	3.11333142933865	-0.09872683515042231	-0.4086244218096048	-0.3711726932769975	-0.3597523593102779	-1.567318820186007	-1.840465121012023	0.007752970575624405	0.001469659472356976	-0.6127026939075373	4.296188720827819	4.303153297480819	0.08286622537352746	0.05770980227931639	-3.946825247801951	-0.2652456352762353	-3.554267144943702	0.1385649067567658	0.3324070868499282	0.03282784730572776	0.05888743734305314	-0.0007133949020782559	-0.2081880141829382	-2.960268424307059	-1.816773156384807	0.06701874013704694	0.1927733698962175	-0.3516433729721025	-1.260483986007897	1.074365709145855	0.1282705390349099	-0.724491308022952	-0.6613160398407677	0.08281081651471128	0.001111430957517491	0.8345338850819491	-0.1326886352414854	-0.005697338093937956	-0.04975839471653886	0.3043094881579745	-1.52641462921135	-7.125426372941109	-0.2353657506358443	0.08224271429604832	0.1719281928175176	0.1687934616982348	0.1705162678261001	-7.519189007071221e-14	6.535108381049239e-14	nan	nan	nan	nan	nan	nan
0.11	-0.0211404790558585	-0.05063942369001534	0.06860037090163085	0.3565449278474615	0.9165695477771079	0.002157039535345149	-0.1356920101724637	-0.09587885897674331	-0.07580319017130251	0.3476259127581443	0.06187954951767669	-0.123328398060775	0.005791236447147368	0.06220595283779729	-0.08856861259711689	0.7582108249882695	0.1903894125856218	-0.7582108249882658	-0.1903894125856177	-0.3736443463596032	-0.05611462189612922	0.01832440533778485	0.02240017541447467	-0.1337130313970131	-0.04584419232984713	-0.2866556486657523	-0.03542227284507734	0.520382579406416	0.8580891700686983	-0.001461148656327628	-0.0002732278812648168	0.6801545403047915	-0.0002194519394340273	0.4051972587893338	-0.5286651778041905	-0.5340919624631812	1.608545159081879	0.2697756157894371	0.1069188128740374	2.969882412371713	-0.625728383260463	1.087634479273754	-2.276155737093284	0.8717527054531869	-0.6170350100990898	-0.1717338101979292	0.8328371952396351	0.2712812130018257	6.809246538117203	-0.02568400698783178	-6.809246538117191	0.02568400698783576	1.075224718191101	-0.2766666822414128	-0.01537914400211283	-1.354213829182685	0.4216052741248555	-0.0256033336583258	1.497870320920788	0.7503800910846216	-0.111597161225194	-1.719460205394994	8.047883218493254	-0.145702360191027	-7.347028560101333	0.01467976610582305	0.001444804160524047	0.01176289842003615	0.001265473112348777	0.01032206027442574	0.005684195277912021	0.006920085959906566	0.01211388035449671	0.0135700274546732	0.001241304247238173	0.04067408635115793	0.08812120997855585	0.07867831569987552	0.002182168174882493	0.02922384803661463	0.05162366452944134	0.04550085507744296	0.1460891706298517	0.1499456187986023	0.2109441798335452	0.2416732022239613	0.001602334646846832	0.01678319259518025	0.001126655519661467	0.01244985869769824	0.001149821840848507	0.01034026447858958	0.003577451058850575	0.0038345117336244	0.001709548977938421	0.009182105035019148	0.05780829347387741	0.09579448012317221	0.001658719886155134	0.01945344700612056	0.001070918169144323	0.0167020140116108	0.006371218714291657	0.005088800339229934	0.001073558837577023	0.01878813861505551	0.02639770255380025	0.05999421564601057	0.001201920548246538	0.03529479446466599	0.02107598295009594	0.01787096333979156	0.01269379110716523	0.01983453724753553	0.08375168956306349	0.08604046785416389	0.001518098680493194	0.02212234454140959	0.08525456962964226	0.07693631250980963	0.08220791740045816	0.07135380300704817	0.07918073449452581	0.06796123179100781	0.1506693294618014	0.1561099013270229	0.2234008896093674	0.203564287114031	0.001137138924126143	0.006614021228780865	0.001270355995591005	0.0001118390577340648	0.1746000923269854	0.1016422241167533	0.09859326310687602	0.1117893589804758	0.1182663481138969	0.1315168324313482	0.05616946907980561	0.05957688388409321	0.001038038237028823	0.03338009567242961	0.1725096730068221	0.1905226706253887	0.03240467178667815	0.05234835000182841	0.03058484142390768	0.03617967881353678	0.03075894447581529	0.008612824878251327	0.03864223112512355	0.01886357142241362	0.001004843192352541	0.005280156027580832	0.001016178038391229	0.007976522930964748	0.005391293759767971	0.01645121303563688	0.1064330003174604	0.08923407831661159	0.2221290020329338	0.2065560602708878	0.1610453454801759	0.2044437971079258	0.001918164286782602	0.010266659723637	0.03085716199356059	0.04335802509003227	0.04242327443913112	0.09125149935808122	0.0289208127731178	0.06972916371742945	0.1507033517073563	0.2197175828983238	0.00104541068119514	0.01378875012672699	0.1372014993204263	0.05773988547377317	0.05460000056856324	0.07282748342360028	0.00108944612652167	0.006207733182467941	0.001067616629792999	0.01936125665105319	0.003137863150486786	0.1320252127025741	0.1104639687576454	0.1201197580435703	0.006033276748461346	3.092354689517674e-05	0.004207395605696555	0.005441986142664803	0.02082877228139417	0.0303727136944405	0.2435716330510926	0.2459047941691264	0.2611216392529887	0.2625458082132927	0.007854581134579663	0.008011413612771582	0.001091672268782646	0.02447184518455396	0.001014730894964158	0.01984424593061556	0.001005154765352724	0.01958867915410762	0.001010453877386506	0.02039325203288608	0.02065537395498254	0.00102199571067412	-0.01535408747030756	0.007457388834833396	-0.0459521269280508	-0.03533752466000913	-0.009384800444864297	-0.01545142010761163	0.001049697940234667	0.001029017413393838	0.001029698310857962	0.00173357329769019	0.001183523920685325	0.08522830362711248	0.001200006487157109	0.04101442625163423	0.1717932416513611	0.3116048211545015	0.00115340912072774	0.001155365572522752	0.001022434935515302	0.001719544872754226	0.001359273337235009	0.03316483626785333	0.001442153306630053	0.001052347841846452	0.001189865191667065	0.001070126464916334	0.04125411846166591	0.001215047789844381	0.01080716005631905	0.004698384429108187	0.1558310662662592	0.001098373384484013	0.07716813884692977	0.07445468387408072	0.07186613860011359	0.1194279836192546	0.1765804370251763	0.001047071544899431	0.00129467677144311	0.1764618353092976	0.1361503868693666	0.1180981770816939	0.05842000953202479	0.001038280503240728	0.129162340505692	0.02537333298579364	0.001918705498795721	0.01358161641867658	0.02797596693985033	0.00100552931864069	0.001022318995161543	0.01347202502005705	0.1101128537659727	0.1643986179762892	0.1294507761401208	0.002073545347764052	0.03249556917592042	0.02155400073624074	0.007826930657281933	0.1834735971046693	0.001074556358200459	0.1154148836150874	0.04570926644624927	0.001117733606495732	0.001063666652544575	0.002812227635670511	0.1136448507733862	0.006208726138641065	0.009864064752564287	0.001004890590589993	0.2219772765947321	0.1884391394740564	0.006826419194592406	0.001154270092675552	0.001015313228743251	0.001005447487278038	0.001010974137886989	0.02002589482700074	-0.001484809041935257	-0.0153267875387469	0.009210747480874793	-0.04058698447178311	-0.03650239911618736	-0.01037664767272043	-0.01430097119109924	-5.864893908011235	-3.354971333610375	0.007495725347982287	-0.004123460709340393	-0.1811629466375347	-0.5158904752386603	-0.01814149405398813	-0.1350893583431285	-0.1249991390374032	-0.4670167481656049	1.080781825518817	4.031345251725372	-0.03175471680498877	0.02345015639245492	-0.06477579886715025	-0.03710756559534416	-0.008911797470749959	-0.5553349835384384	-0.01320067965413652	0.01152891588272224	-0.1851246390402315	-0.006128810832239952	0.9592744695718168	0.05327577043348736	-0.4418915523967771	-0.4414007886353409	3.462840988069066	-0.08982152312466722	-0.4479683048495232	-0.4099296640957513	-0.3724739193558838	-1.76206079744199	-2.385089226267596	-0.01642403273886564	0.0110803590838915	-0.168860314188123	2.3300914055177	0.1148761394560063	0.08147947585152203	0.05589212875239133	-2.488641422343867	-0.4194002837779592	-1.724277896011947	0.03067588903094817	0.5309026296377439	0.02879930588284344	0.04433684954149977	0.5065000348432122	-0.0720906198055154	-2.678447896137805	-1.788042002284082	0.04123001133780088	0.04305609558879438	-2.32729436588279	-1.717085480161774	1.474746295180097	0.1613705627816519	-0.4548672894035674	-0.558620524745667	0.0472578181410758	-0.0009513893839789312	0.6614795785745884	0.04953914761608592	0.005952646673379782	0.225619224989267	-0.1305394737549017	-1.339240544578358	-9.236943704247102	-0.1529659713476616	0.1031258515775411	0.1682754747032892	0.1639770967086609	0.1651745260094853	-3.50743303000289e-14	5.570960620480824e-14	nan	nan	nan	nan	nan	nan
0.12	-0.01788615871629027	-0.05559696996838302	0.06403034092628465	0.3724062278835125	0.919196479420107	0.003161920907675199	-0.1045348466944132	-0.1012888036746999	-0.06373564909030892	0.3253566059803101	0.07013392818257648	-0.1282539763941087	0.004550021047114027	0.06990120548262342	-0.08640301661250924	0.8239038890901215	0.1891078369215672	-0.8239038890901222	-0.1891078369215667	-0.3625298779157357	-0.05881287278537089	0.0181079329600725	0.008951160649142559	-0.1294740877926923	-0.04595604118122185	-0.2692841054561684	-0.0277470820326095	0.5204581494347047	0.8404625360544987	0.07585650277082757	-0.001673994101349191	0.6123341132306706	-0.0001167789936121473	0.2504692306723489	-0.4549494978114851	-0.3745428079612493	1.56471063215012	0.2568735039168376	0.0928228283176665	3.254157240598625	-0.4410902555389271	1.298263883908959	-2.187074615076333	0.7672119372208509	-0.3917495482350132	-0.0788952289338184	0.6997229107087075	0.155545247139858	6.289068498564166	-0.2377707080500517	-6.289068498564165	0.2377707080500518	1.146718596073408	-0.263181762180443	-0.02732026924509499	-1.335261786083143	0.4260947702563087	0.001953660240121603	1.420875101639352	0.7725148130438693	0.1241170618163771	-1.80633287810615	6.733306738805339	-0.1279625848382046	-6.384691639197841	0.006260904777375793	0.001253782500988875	0.01171925956080445	0.001151555442085051	0.01045792033776796	0.003455568185209936	0.005476858761561711	0.007019835036037917	0.009783185246340937	0.001219683205687811	0.04077561428671426	0.08573209018134896	0.07679845903488372	0.001694572203102566	0.02819262909297159	0.04527550312842279	0.04059205398104991	0.1585434891885005	0.1596992871330438	0.2571759270717316	0.2808808391959447	0.001380880062309632	0.01647083533428388	0.00115282993079752	0.01281888841928685	0.001089433956171989	0.01001654104300735	0.002616950392224347	0.003433814981868528	0.001526055454206386	0.009063143312852528	0.0393427067243991	0.08603837133457265	0.001569949672385504	0.01951772574380872	0.001062630755100606	0.01682015842367785	0.00387471417598721	0.003840901521747123	0.00107210142230501	0.01873275334531059	0.03499118132817669	0.06843638286433912	0.001214026244670508	0.03583178503701955	0.01549265888092344	0.01416074957172737	0.008286300291131032	0.01605159408855999	0.1252963980333337	0.1217270257015092	0.001307013751913277	0.02140137579472757	0.08067525915692214	0.07222887640110232	0.0777875480042803	0.06704250709430326	0.07501110137650624	0.06404702913966633	0.1346096003707555	0.1380011461601586	0.2019878969583504	0.1794157750178291	0.001092067155647367	0.006518542865581135	0.001303747142549662	0.0002660783250749035	0.1777688005740057	0.1025397715795722	0.1112877955266405	0.1285813888962002	0.09732270850392996	0.1221682260756574	0.05755670077713565	0.06038481922991876	0.001038810268407253	0.03390129714495158	0.1548400152015132	0.1699232112031143	0.02283039025060264	0.04779132980913091	0.01703761820540372	0.02499041569637638	0.02598221884949911	0.008169278159246401	0.04039162216015305	0.02320885414632066	0.001005332041244357	0.005592508419677801	0.001020782300188345	0.008527866623874654	0.01262184141121822	0.0241733467334141	0.1088774993664594	0.08928967535376027	0.1972167609592808	0.181435445316643	0.1466142185759426	0.1875532216148383	0.001962637572813075	0.01056235189892746	0.0314090331419135	0.04311317160726199	0.03813895347021679	0.08344102759250707	0.02089895184965312	0.0595239290784567	0.1692365779061991	0.2351964427286879	0.001068459354408981	0.01550948365728905	0.1281304522563448	0.05450153408579635	0.04966527593134339	0.06746208960228546	0.001110486389591178	0.006733947138996708	0.0010656514052976	0.01937043315869303	0.00261627882392477	0.1382695646224809	0.1126806440037742	0.1213995487978697	0.006088429775164372	0.0001103904092416223	0.009180702565671951	0.008620714965989869	0.01149223621220851	0.02395642450167113	0.232592914650526	0.2325534573219161	0.217850914093167	0.1907050975089058	0.005764503559216784	0.006742053321675392	0.001140597218945066	0.0255529752290769	0.001014867139749633	0.0215375616843712	0.001005261942279321	0.02122896014995853	0.001010618685802001	0.02204855862684652	0.02002217450855764	-0.001436451359962717	-0.01530556247371819	0.008577703724431373	-0.04082499455881402	-0.03637542821847903	-0.01033559850566547	-0.01499745019835369	0.001044823808848898	0.001027603606959764	0.001020106347553427	0.001136490200668081	0.001205366416013239	0.08027653025986133	0.00114094624947902	0.03459026938028309	0.1834374054441279	0.3642549026407365	0.001131922082387985	0.001199605439473786	0.00102520771962387	0.00146520048964514	0.001304075991726643	0.003475855150528097	0.001496248239078906	0.001054594815756149	0.001115862491596105	0.001070807120512958	0.04814792455028603	0.00123577383289419	0.007898754392807074	0.002427126608311266	0.2072910250346054	0.001063953487844903	0.07229994046723486	0.06974373004692047	0.06750010398911242	0.1017480661857162	0.1542427454450467	0.001040549346471687	0.001372244676077052	0.1883302234046621	0.1251744129249603	0.02884603788133291	0.06001742828212596	0.001040621094278123	0.1239961523926891	0.001450929907963153	0.001157309157158098	0.0257205031103467	0.05387341446056931	0.001006098138459153	0.001028227741851278	0.02581930485935776	0.114212333543589	0.1447526004647237	0.1190546613743843	0.001966201826509864	0.03174971561890882	0.04202961205358315	0.01462046815043551	0.2113480454713539	0.001106876156460231	0.1134727689165284	0.04173466091236706	0.00114436112905919	0.00106342175608225	0.001501620406475912	0.1176944808309355	0.006106330432653981	0.0181102430269368	0.001005043564332622	0.2047729299624562	0.09706055738542986	0.001043785441960506	0.001221641522260203	0.001014801395502427	0.001005328301268398	0.001010670652918304	0.0193871149029112	-0.003870719589613243	-0.01524642494461445	0.009381496735807527	-0.03581686723309282	-0.03734984632809454	-0.011265871982939	-0.01489171979272292	-5.640062602990215	-3.750166625468361	-0.04088418451849485	0.04055063303827591	-0.1403291749279001	-0.2418827548299702	0.05971523344861144	-0.2288986400056538	-0.08770180360202522	-0.5232449297524412	0.8577469005256967	3.820537091453147	-0.04240885164952191	0.06314133894272458	0.02571726946595171	-0.06021090216879747	-0.02562272162295429	-1.449199799320958	0.03438703051537131	0.01046976392890819	-0.043958171967974	-0.005994263483124875	0.7300458770399857	0.05442881317130507	-0.297604204675684	-0.330620513364848	3.646894588320628	-0.04906342923182701	-0.4947602626924608	-0.4530580951603083	-0.4154008372144561	-1.840267728181247	-2.34759316526462	0.004914239325376004	0.01958278153952029	0.3630473549957817	1.161178675111251	-1.566836688999112	0.08011056671840873	0.04720290782017925	-1.751409035155961	-0.4756935192575301	-0.637431943487521	-0.1278196536605662	0.2599050636871754	0.03545125415504908	0.07316101449805278	1.042769352747931	0.08705067776991755	-2.335484640067003	-1.556225545959389	0.01840185196195655	-0.08909991482787331	1.778829087082039	0.04598365770709827	1.570205428829033	0.180437254688823	-0.1943149316735039	-0.5261648855179938	0.06724100387603672	0.003946873130279767	0.6071839120800434	0.2013494177965716	0.008408344671022904	0.3919524786751195	-1.270184350620637	-1.366818897848074	-3.887745916845961	-0.1069740658330395	0.110918391035994	0.171540659939166	0.1650627766095813	0.167097594500249	1.291617138602957e-14	4.05939135425668e-14	nan	nan	nan	nan	nan	nan
0.13	-0.01600913545756976	-0.05980159978048129	0.06119001475304574	0.3878603962611132	0.9217181168548404	0.004002666119253842	-0.07080767100228544	-0.1048224784920384	-0.05045138118554602	0.3036559776984515	0.07726862050747386	-0.1316066454683825	0.004152319988168993	0.0763007654886549	-0.08554761176125286	0.8838884004876004	0.1854821947866932	-0.8838884004876	-0.1854821947866921	-0.3506946859104687	-0.06138620037641156	0.01778344390051109	-0.004266420952625265	-0.1251737572878465	-0.04581793706004097	-0.2576578133926937	-0.02003001585548131	0.522667706187014	0.821887376412386	0.1284017576989654	-0.002919885775914558	0.5524832970251264	0.0001489247799979031	0.1316157118544662	-0.38574287795661	-0.1965430955622888	1.527194885061124	0.2478188012634808	0.07559956534051544	3.476531972687455	-0.2697528155655989	1.34216329253173	-2.164009283515107	0.6608555042779169	-0.291016733652779	-0.005867455460793507	0.5807054698211239	0.01828883548634138	5.702108732455897	-0.4943949630058443	-5.702108732455883	0.4943949630058506	1.218971610191679	-0.2513483003685393	-0.03761629888156259	-1.310493550900612	0.4330158995194132	0.02413444209083252	0.9975071316766604	0.7644345955146333	0.3136745254426415	-1.900922836168467	3.824490483032069	-0.1195855144393427	-5.643833027064088	0.03873371691697223	0.00115174681430965	0.01180979245156077	0.001091148890458311	0.01071471408134315	0.002265997352063405	0.00468283530529285	0.004159841285994203	0.007637261513712234	0.001216238852557655	0.04104467852055765	0.0812957003268622	0.07336785947777491	0.001417209995740593	0.02751981439939486	0.03914576438686129	0.03567115742954415	0.1671157208643023	0.1659285429614528	0.2967687584036452	0.313929064516712	0.001258683427205109	0.016292522213533	0.001201932435113734	0.01323524103845998	0.001058689700001794	0.00978430365960415	0.002048931166029995	0.003138584031859107	0.001413389046332384	0.009025006523179696	0.02245868146772137	0.07265874824860193	0.001513336752862392	0.01974902345121847	0.001058001403935014	0.01696923998277809	0.002527279396130775	0.003001090024745277	0.001071801897743431	0.01870127194432984	0.04060598253505583	0.074082535388947	0.001227125889702132	0.03637848033879923	0.01188015257653419	0.01170574025569663	0.005413367991621883	0.01349316949774398	0.1630063320666796	0.1575662910763843	0.001186494852879346	0.02077843980412465	0.07558261176724314	0.06694712323312318	0.07281288731261107	0.0621737836926033	0.07037905383793394	0.05963247053737473	0.1195136316583411	0.12183378985716	0.1815041521099458	0.1576415935290278	0.001068180436993178	0.006440288860406962	0.002581571241498329	0.0008363503344864444	0.1832360553116528	0.1065635484510928	0.1195906932247794	0.1360417954710582	0.07706515270652999	0.1054610792308112	0.05930337822459365	0.06149819257178721	0.001041396274881677	0.03435170764439575	0.141760477475263	0.1552152869189646	0.01269109063719425	0.04397329367967755	0.009434671550893366	0.02083197412377893	0.02424066252529184	0.006856195034462126	0.04312456476957583	0.02531050107205249	0.001005941184098481	0.005909987585031904	0.00102598758306649	0.009111349488478712	0.01885522125732441	0.031406438412538	0.1116558710874772	0.09037731207003268	0.1746230873181435	0.1596988777059146	0.1355834233352471	0.1744101239647025	0.003089787426407188	0.01179046182874642	0.03179447122233376	0.04259309906717671	0.03851726608547261	0.08438784119269266	0.01655425308183522	0.05584381948424887	0.1878142454873681	0.2389097235966036	0.001150273278136573	0.01745515751451569	0.1209007245504223	0.05239506266587079	0.04550858732735548	0.06286668872417811	0.001139833598502561	0.007224431950537798	0.001065411931144546	0.01939018454154344	0.002038720270639402	0.1434821137163441	0.1145796167130101	0.1228525942713986	0.00689058149895188	0.0002939348661504927	0.01672276069751216	0.01371245713326293	0.006433122776395298	0.01800489346890331	0.2184398472684584	0.2180152421053273	0.1813803582740715	0.1664749282846484	0.003467422832347511	0.006463383111276129	0.004894976683187367	0.03063245034894508	0.001014946533926057	0.02323023076657385	0.001005346127192371	0.02285130154558573	0.00101072992894475	0.02368391635404398	0.01885364087212525	-0.003591631828246769	-0.01520140193987634	0.009256550556582189	-0.03709071343929914	-0.03705372911885045	-0.01115134900017181	-0.01440399543553213	0.001046032303494707	0.001028808658933228	0.001018085754837095	0.00112481098256167	0.00121881576688194	0.07109663809892859	0.001116954186159978	0.02945355092768787	0.1783602415377725	0.3777831664465131	0.001130888684994809	0.001298299316453912	0.001027936971611923	0.001445986930215435	0.001289045502315856	0.002404678670390976	0.001418811499905396	0.001051987975167461	0.001110537614843458	0.001072067983205598	0.0463910997577997	0.001244996015405882	0.007978280396613167	0.002296506647594261	0.2321135726438293	0.001058419194882106	0.0658779389351779	0.06330719208530974	0.06162599914833993	0.09299052264816199	0.1406544825282317	0.001045654599040512	0.006069197660520402	0.1956592044244918	0.1371685562132685	0.06677431665192439	0.06275657432905626	0.001047021020424432	0.1192054064463577	0.001462094521530365	0.001138099416708123	0.01932996825836219	0.03990294081070549	0.001006978668516957	0.001034093239740406	0.02554481757974649	0.1168519147147811	0.1300830648432913	0.1183738685151979	0.006219185309946465	0.03265819293043121	0.03633362052423179	0.009294059915159364	0.2241971069894568	0.001344237201855671	0.1073969253163635	0.03937047721634315	0.001192410308294013	0.00106663565633257	0.001377952382839507	0.1169784360061958	0.009128622262075602	0.03070131672327357	0.001004470530571706	0.1832041109316898	0.1374595145025415	0.001042471957431676	0.01527716222195645	0.001015221870284463	0.001005522944610545	0.001010993805044514	0.01725832801106416	-0.005523542087437532	-0.01506122300224392	0.009835440445352664	-0.03437550928474935	-0.03749513625182677	-0.01187548110846445	-0.01342036118695774	-5.363431030582102	-3.876648329270723	0.03690774538817981	0.0204762210084168	-0.03944257087042456	-0.1776937002929316	0.01450326341133897	-0.44160581049097	-0.05059129952240562	-0.470633693485822	0.3744464593732494	2.794047224351694	-0.002863148326795091	0.03202829936923875	-0.04673143965638132	-0.01150943036101481	0.008785558116658133	-1.181732823663353	0.02041709728146647	0.01788771169170967	-0.09802570796656258	-0.001354209883548737	0.3988800360954307	0.05538330267749876	-0.191532419189574	-0.190384758641603	3.486561503916113	-0.06842842331074245	-0.5612221355289162	-0.5202418181012192	-0.4683288903684305	-1.421661481506184	-1.995797482856801	-0.0137188079605317	0.09041637358988688	0.4560774581138573	0.3891064310653469	-1.464477404707187	0.1378714560492379	0.04167867446247648	-1.22911856704715	-0.2881598495185049	-0.2433035691428815	-0.1268459564954576	0.1334347003899189	0.02983409932881626	0.05125282886601132	0.4807243492951628	0.1348860061730702	-2.011916670234379	-1.087363609816584	0.210590796274137	-0.02665265121855226	-0.9778531894727507	-0.6247135241081415	-0.7062969003780724	0.208254758564493	-0.2267214744174754	-0.4049345181250389	0.03985364352611746	0.001048538016551269	0.4498578312878492	0.1008609372374225	0.02599692359174136	0.6162161545833139	-0.1508590671405741	-1.546470126633839	-1.194848267613916	0.0329514669053897	0.8405645412870731	0.1668296714744481	0.1591624675709202	0.1601397226355751	1.476311109700086e-14	2.108774318513161e-14	nan	nan	nan	nan	nan	nan
0.14	-0.01512023866370296	-0.06330715579479175	0.06003906563759901	0.4029715624183984	0.9241601518106194	0.004679379241402894	-0.0352991257434767	-0.1067660221387567	-0.03722091132994938	0.2818572554654792	0.08337361779833083	-0.1343189604077973	0.004328222485315634	0.08152564246536263	-0.08598217765524292	0.9378315627697432	0.1790791927798521	-0.9378315627697448	-0.1790791927798521	-0.338177409607647	-0.06383712967959213	0.01735483185814649	-0.01730349070138262	-0.1208328784260859	-0.04550400677748072	-0.2474714864102279	-0.01258766665966042	0.5266492446795155	0.8025996036141555	0.1533212371556811	-0.004033099677441405	0.4982902241863114	0.0004949726841654495	0.05284393770157093	-0.315134738256972	-0.03666739640343698	1.496110188087028	0.2409530081244009	0.0600164104317465	3.610431153934915	-0.1230640214161043	1.287504274074654	-2.20669340530124	0.5612729304078038	-0.2636787212658342	0.03582548223517716	0.4647863048305567	-0.1024489019114174	5.080798675496697	-0.7932426824435002	-5.080798675496697	0.7932426824435004	1.283135455584504	-0.2387021046082634	-0.04814486580568208	-1.299159415481266	0.4342044416388371	0.03711889251584779	1.132882085437271	0.7175714167832544	0.4785134098550523	-1.948855509329999	1.208151644520829	-0.1014270302313142	-5.253142965852171	0.02232973088771239	0.001101327908739197	0.01201575412289943	0.001061552666508619	0.01106080686458018	0.001666814660624353	0.004268666253222035	0.002703237179590406	0.006421477068559821	0.001221242050304107	0.04147379255671339	0.07474887856620173	0.06827865204361126	0.001266372525940326	0.02710619981407445	0.03341703536644495	0.03098539385267939	0.1703123793886538	0.1669150602048336	0.3262926684786365	0.3368605687159714	0.001197045264959942	0.01622138485121046	0.001275826546034318	0.01369743669639952	0.001044687358852096	0.009590578379625955	0.001754385806588949	0.002950143524125653	0.001349506050848865	0.009054658363753685	0.01275293234228489	0.06330355474563305	0.001446309855243349	0.02009695941574499	0.001054383674960723	0.01714873593395438	0.001846394053519133	0.002399955752475336	0.001072282852935967	0.01868462527443875	0.04274633218577455	0.07640789175052004	0.001238286363437615	0.03694891220045669	0.01005664018698909	0.01036740597471757	0.003887739356278677	0.01205749183888392	0.1941329878988292	0.1907703161250571	0.001123453756973146	0.02017471424010284	0.06986186569753867	0.06101179839800846	0.06715028094923668	0.05664656607384391	0.06515973491103466	0.05466409118980286	0.1067521122830217	0.1089987575482151	0.1632150719727133	0.1397287383534463	0.001058794296494358	0.006381091354357066	0.005555235416065509	0.001993300861951911	0.1893772990010759	0.1119487095179527	0.1293115239808617	0.137527593341602	0.08164105692328504	0.09908098348676396	0.06149165916084517	0.06304839543883949	0.001045890039677161	0.03471086028142374	0.1318129661124552	0.1445619849547065	0.007361847008162348	0.04202320996105666	0.005475977832234406	0.01914340035130677	0.02025673841912137	0.005791379325345111	0.03806745469145288	0.02533775573274235	0.001006686087622596	0.00622498081456553	0.001031523070581941	0.009707268610014096	0.02188257257322677	0.03532534104396342	0.114365870864567	0.09207558229098875	0.1545358165386614	0.141195356148648	0.1286012283889221	0.1655065569035111	0.005766782429594144	0.01444158106989898	0.0324265922579775	0.04234535742229458	0.03605156252174458	0.07611622735450448	0.01169453993573012	0.05017549964512472	0.2038646058083031	0.2234955518184711	0.001309849226927268	0.01966572366455076	0.1140781801775445	0.04997226215532473	0.04215289172787513	0.05912301467897192	0.001178531891746225	0.007710973711810578	0.00106689981853417	0.01941230664538004	0.001687229193992883	0.1475573597401902	0.1153886202854957	0.1236487927491621	0.008787073257423965	0.0005842564187083035	0.02658433036626816	0.02074144205374849	0.003838496884734212	0.01632449893473722	0.2013276714914748	0.2015111351659669	0.1730456762472244	0.1620769253644493	0.002305051778526002	0.007035311522828206	0.01368382177975304	0.04107602422189184	0.001015196550688322	0.02487088541332179	0.001005485568997553	0.02440734880247567	0.001010947178558831	0.02525466851348563	0.01704493839874975	-0.005411906982890906	-0.01504321380034863	0.009785461973662504	-0.03488504776723194	-0.03737668936812934	-0.01182967191535762	-0.01322527144408134	0.001047240798140601	0.00103001371090769	0.001016065162121391	0.001113131764454976	0.001232265117749829	0.06191674593799423	0.001092962122844526	0.02431683247509101	0.1732830776314164	0.3913114302522881	0.001129855287601611	0.001396993193436879	0.001030666223600424	0.001426773370785732	0.001274015012904919	0.001333502190254764	0.001341374760731508	0.001049381134578203	0.001105212738093288	0.001073328845902107	0.04463427496531269	0.001254218197917663	0.008057806400419906	0.002165886686877502	0.2569361202530526	0.001052884901919103	0.05945593740312091	0.05687065412369914	0.05575189430756743	0.08423297911060676	0.127066219611416	0.001050759851608757	0.0107661506449655	0.2029881854443216	0.1491626995015763	0.1047025954225154	0.06549572037598744	0.001053420946571914	0.1144146605000264	0.001473259135097695	0.001118889676258889	0.01293943340637726	0.02593246716084173	0.001007859198577365	0.001039958737630856	0.02527033030013217	0.1194914958859735	0.1154135292218692	0.1176930756560148	0.01047216879338495	0.03356667024195344	0.03063762899488088	0.003967651679883426	0.2370461685075587	0.001581598247260677	0.101321081716199	0.03700629352031819	0.001240459487532756	0.001069849556579736	0.001254284359203458	0.1162623911814561	0.01215091409149743	0.04329239041961121	0.001003897496808534	0.1616352919009232	0.1778584716196528	0.001041158472903207	0.02933268292166111	0.001015642345065554	0.001005717587950132	0.001011316957169319	0.01512954111921709	-0.007176364585261791	-0.01487602105987341	0.01028938415489785	-0.03293415133640582	-0.03764042617555942	-0.01248509023399009	-0.01194900258119251	-5.022752956062127	-4.05062902924915	-0.01779842840566157	0.05841044097190436	-0.06435829409209604	-0.05585489733284688	0.09172519390654824	-0.5606202154126444	-0.03586178197505589	-0.4762183348160607	-0.1908008164849146	1.797192867148135	-0.02097369996572489	0.07230994671607364	0.03341969014479041	-0.03885281371001684	-0.01206499557333475	-0.6443138827080752	0.05771468193953772	0.01655264238764274	0.003777273053405215	-0.003027318244604003	0.06588664443301234	0.0591761251501351	-0.07426919766991905	-0.1060711269715434	3.119846523079957	-0.04522134391218639	-0.6254745961199671	-0.5847569385722399	-0.5261649862706994	-1.173802929377581	-1.575327902624175	0.00872553914884357	0.1369184851671691	0.6353241940627281	-0.0337430657518733	0.4985735311602473	0.1674764717620689	0.0289513352706453	-0.9404845711776257	-0.1021030370907823	-0.1434583834617129	-0.0781661705282292	-0.1549733893207528	0.03495406699594649	0.07564826587965867	0.3799315432344742	0.2091773787070644	-1.688875429400498	-0.7083194281715453	0.3030037142335448	-0.03463373578810709	-0.06485640059191833	-0.3516583912745371	-2.255285100381529	0.2334157132327263	-0.2575807497982447	-0.3558195189803642	0.06645239386520635	0.004421020810059265	0.3797232980831209	0.0699800186413147	0.02976376380289218	0.77940102931963	-0.4159570508970723	-1.759997242402379	0.07868734396570873	0.06314565855760323	1.183738141662495	0.1611377728480949	0.1518039488617866	0.1541764809490842	1.644571248484376e-15	1.576341157417156e-16	nan	nan	nan	nan	nan	nan
0.15	-0.01479620187979359	-0.06608951915153768	0.06030385760521807	0.4178033441954628	0.9265424758404215	0.005221444275207734	0.001049082592413523	-0.1074105307523899	-0.02489973398803268	0.2593034530663234	0.08854308659402324	-0.1369959991687827	0.00471789179344591	0.08558281553887294	-0.08744208897488126	0.9853854862130493	0.1695438861779135	-0.9853854862130519	-0.1695438861779135	-0.3250669191075714	-0.06614816729402453	0.01682043319214251	-0.03032581856755118	-0.1165286853833078	-0.045107586323162	-0.2329029204881617	-0.005907241741732363	0.532183451033255	0.7831611165787068	0.1571631035666873	-0.004894357300185908	0.4485319660672515	0.0008099858667313771	0.0106834859713416	-0.23633894451561	0.07975201563060393	1.470860275845215	0.2350085847395478	0.04930479198251051	3.654931282036	-0.004090411068762384	1.167543483567091	-2.298519349050497	0.4694926844558215	-0.2678812066422433	0.04362660023051518	0.340993034490303	-0.1802751418249047	4.425996141539297	-1.10401682990607	-4.42599614153928	1.104016829906076	1.336967701684979	-0.2226045412079209	-0.05852037190358826	-1.308502575100279	0.4247457216011683	0.04116291265886064	1.792965446376505	0.6247664328357028	0.6244650531570093	-1.93135609475719	-0.3054125266851872	-0.06959525679205245	-4.724879199382928	0.03548593731392653	0.001075115547561791	0.01230528229669452	0.001046404554684676	0.01150656081387169	0.00134800962219006	0.004033490936107918	0.001923936786696367	0.00573538522073828	0.001238560928183967	0.04210093044079013	0.06715749888331365	0.06239468840037959	0.001179705192681169	0.02686250492358712	0.02665684716001297	0.0256052452692204	0.1695621857147193	0.1633315563370761	0.3480607363858466	0.3514820264959911	0.001163801049584603	0.01621533018550839	0.001691411598298498	0.01454518761939001	0.001038116640180179	0.009478778792765888	0.00159135888603355	0.002811459983512772	0.001309977812632206	0.009125144318560966	0.007237316579458202	0.05689597914796774	0.001826830247231562	0.02105847848121992	0.001052133190097255	0.01735876720968386	0.001486486077923007	0.001941317940211229	0.001072753739871121	0.0186745173286184	0.04337752125539041	0.07657484355391951	0.001262257232810862	0.0375699572326806	0.008458146087290468	0.009316359750397591	0.002968937000015317	0.01113787917966409	0.222606872610838	0.2207501353654121	0.001088559897853818	0.01956170859584371	0.06221338349039574	0.05386755153079885	0.0596696418623539	0.05001220779535995	0.05818477843166511	0.04860803008616454	0.09669442520794935	0.09919055274705643	0.1474720212270976	0.1256980972980326	0.001058111822566214	0.006343837397770213	0.01069935656846467	0.003910456623592143	0.1951718222772904	0.1186963787976216	0.1351261980855122	0.1338102847787337	0.09215626144230731	0.1035982346093007	0.06320318508322322	0.06424852057822181	0.001052341489125807	0.03494965359515118	0.1235182931592119	0.1365053224535333	0.004531386356034438	0.04113328816104769	0.003354903573550435	0.01819879264682539	0.01578872343724559	0.005293137246077908	0.03043223887035182	0.02424268358679379	0.001007581369306182	0.006533385247306183	0.001035852955909542	0.01031506257924369	0.0204459263847074	0.03461994010751435	0.1167093471102839	0.09432187664020007	0.1367479423234274	0.125315562208279	0.1225302208023508	0.1577186847673772	0.009270682074933829	0.01778581908038172	0.03345713443340032	0.04248270470053174	0.02999044553981252	0.06932854035901484	0.007630507846145475	0.04638540142669952	0.2096291653761964	0.1945215710256809	0.001473248136864539	0.02201999713830256	0.1076683663293022	0.04724020804553834	0.03925406297978577	0.05586716633032352	0.001232368464183219	0.008208883290507521	0.001070469532510371	0.01942926709134249	0.001472844974791452	0.1503837826970545	0.1148662293531871	0.123693769974209	0.01113429010684153	0.0009109102389516107	0.03678252899876939	0.02856994184866419	0.002455318349764553	0.01579256787023194	0.1819711838366722	0.1830299656990193	0.1745222075452531	0.1618708775548273	0.001687348697181545	0.00763204645023298	0.02259164276995322	0.05150471690333575	0.00101574050735299	0.02639222563885947	0.001005728726728285	0.02583449191811345	0.001011365816364106	0.02670034974835615	0.01516867994032248	-0.007015555676403554	-0.01483357606697097	0.01022408326424916	-0.03334169636312811	-0.03710080267081733	-0.01235974430267148	-0.01212241903311607	0.001048325098834701	0.001031164778931977	0.001015169031616535	0.001105107865092997	0.001277189554384387	0.05334531353871862	0.001086454046103445	0.0142546012035474	0.1640104433889497	0.392912588895111	0.001128611666390685	0.002740487523538319	0.001031795003745718	0.001416619712474026	0.001264372445227831	0.001265648873419273	0.002970454014332789	0.001050137287848825	0.001115842458885234	0.001073172030643637	0.04370271315855902	0.001315155292357233	0.005630965166854271	0.001866998337904185	0.2843567840468637	0.001051680467972321	0.04638208820973524	0.04440583761107116	0.04388284579151555	0.08114137084222041	0.1188196500305237	0.00106302084339455	0.02080103334011003	0.2065747447181079	0.1391312072885896	0.1077239470270922	0.06525840191530816	0.00106382470508346	0.1083686313606863	0.00157632667490688	0.001117403360140004	0.009073280007086688	0.01777734263908201	0.001009066321053618	0.001040698513507901	0.01335746853979944	0.1206228550839305	0.1038650229225835	0.1099374864853697	0.01515128750970849	0.03558057277456468	0.01640298250464318	0.002665384177448397	0.2038852017970881	0.001695939197382115	0.0960272518562577	0.03478204326248543	0.001329032219621175	0.001077853877173029	0.001244989713039647	0.1122380631357203	0.01493440108523376	0.0530507815871465	0.001003643644648808	0.1386469335315215	0.176097887828512	0.001042741572939326	0.03505124854300044	0.001016868645775815	0.001006205303821803	0.001012211456154089	0.01332373253877972	-0.008490557242829508	-0.01458998233927145	0.0106104638423167	-0.03212438098040186	-0.0363932171697118	-0.01278953994493066	-0.01115829978368962	-4.591396859320495	-4.405544518473525	0.05431157685941474	0.03923548630038099	0.0001365143110670316	-0.06834333228454585	0.05181496847494692	-0.6144343599902763	-0.01402659517268104	-0.5937614885645358	-0.5138470826616733	1.10647188463814	0.01108592823409089	0.1031500108998344	-0.03072466961487615	0.00118065584808994	0.01756114008750047	-0.6087673761441379	0.1352416056980383	0.02397843268176169	-0.0667498484550739	0.0004630822000488737	-0.02699599330335819	0.06454486918291329	-0.1292050572580183	-0.078079853719626	2.877272658027796	-0.06852862996946844	-0.7989136785312199	-0.7381505058870054	-0.6801252777239744	-0.8256840305892387	-1.256561958799933	-0.01001510554366231	0.24324927434585	0.7169455258268275	-0.6806830543950936	0.356928165971757	0.07252402170194092	0.01852750503216459	-0.6950541171063909	-0.06669271782392772	-0.05492508279727119	-0.03196212145317714	-0.09903805637185227	0.02890069899822151	0.05434354536024715	-0.4355589583738256	0.2346130123775299	-1.49552431282622	-0.8530449677813395	0.3572084613963361	0.04692020276566094	-1.072763269489444	-0.3615097222012254	-3.294560676318945	0.2390531528625325	-0.2900104907442547	-0.3028338156949452	0.04086506576649463	0.0004177244246535326	0.1985941354590487	-0.0546051652088158	0.03511643244842479	0.7907221417021232	0.166879475798449	-1.925756376738559	-0.1840607058665951	0.05749620678039574	0.9150577657379438	0.143276558565862	0.1337440188899023	0.1354100165368475	-1.368882636510749e-14	-2.853111558866394e-15	nan	nan	nan	nan	nan	nan
0.16	-0.01493216760661479	-0.06793395491384406	0.06143663046436761	0.4324010501055314	0.9288502592440203	0.00568363899418723	0.03771391527305534	-0.1068128845552883	-0.0140537958734502	0.2359978229939193	0.09270090860178562	-0.1395996280548493	0.005231118906254362	0.08823239764741907	-0.08940251608788446	1.026271688168044	0.1571948923425186	-1.026271688168045	-0.1571948923425185	-0.3114779544288407	-0.06827120296238	0.01618871432989718	-0.0435374705502525	-0.1123757329002833	-0.0447007942380536	-0.2113694905347009	3.271931771140199e-05	0.5390612895879519	0.764122197779132	0.1499003033346784	-0.005400420062765215	0.4032652293701773	0.001100952064208436	-0.03915656444369854	-0.127549219374182	0.1369287819029925	1.449295014687852	0.2260448829056206	0.0440423474666764	3.673756022883576	0.1253669407314771	0.9924564286092875	-2.35705893995135	0.3589435728163379	-0.2489967462852283	0.06053704312245858	0.1832681118264864	-0.2025520605864002	3.747254377834256	-1.355980129134804	-3.747254377834256	1.355980129134804	1.378830291315724	-0.2011017153927323	-0.0676089050539123	-1.337024238788006	0.403956329687585	0.039193218673566	2.525854891715662	0.5694786450863283	0.7472398500467491	-1.868941862155482	-1.012781684082365	-0.03038805819857471	-4.354838681455131	0.01752033386927734	0.00106255542090223	0.01267413593394839	0.001039409105650824	0.01201541933886752	0.001187971870767779	0.003927662212243409	0.001528820176966985	0.005315013221838899	0.001269682118337036	0.04287234363749787	0.05903348699852545	0.0560247279087538	0.001133112037345839	0.02680267992929742	0.01822249896743337	0.01923116194772469	0.165500378695725	0.1568791760397011	0.3628829331903233	0.3585774703243892	0.001146558465674453	0.01626956664405524	0.002569723702079336	0.01587863237488684	0.001035397287725401	0.009477183745275905	0.001504677628629876	0.002775047646337331	0.00128538851752602	0.009233860236563611	0.004367347292671704	0.05169688443648656	0.002829895848175479	0.02281484102057475	0.001051386633406593	0.01759880098650343	0.001311561742118094	0.001640058525106293	0.001072910655491066	0.01868303397105116	0.04328433753583064	0.07597797769344759	0.001304709134053841	0.03823004934190614	0.006445247299375604	0.007918004628240103	0.002357693697127679	0.01049132578756501	0.249911272221424	0.2483388759463483	0.001070514537706569	0.01898116474013856	0.0520067094449245	0.04512274680319684	0.04982593927606618	0.04196284018085537	0.04889547087395848	0.04116002476998322	0.08947785873412467	0.09172815694168332	0.134433312817092	0.1140822661706073	0.001063903617457634	0.00630401374194932	0.01817420171246644	0.006793018492625653	0.2001018426422807	0.1263423373135922	0.1344930712686513	0.1244946441022343	0.09931986971192878	0.1052605762586907	0.06403750329567416	0.06449838518466582	0.001060769800707069	0.03507581393252	0.1160598799534274	0.1301767788515907	0.0031459384876939	0.04087312770632059	0.002282270574043154	0.01785566018809693	0.0115777223941253	0.004942539373715824	0.02244364417292083	0.02265705427523968	0.001008632647151688	0.006846472383496918	0.001038386962745421	0.01096279986505238	0.01391494479534741	0.02832321731981109	0.1185443135106056	0.09665847296337773	0.1210994118452816	0.1111160508087141	0.1157132432269977	0.1483698581733237	0.01332717297778008	0.02141304176850894	0.03494827964000214	0.04298010170420377	0.01994171056946058	0.0590593165450532	0.004904070952100301	0.04384233580531132	0.2008505055982325	0.1625033459292469	0.001612080753039982	0.02447907014841662	0.1016711911618062	0.04414844396872402	0.03665625249384033	0.05291666506580067	0.001303566922466527	0.008682985905331094	0.001076257352537178	0.01944959428951472	0.00136089082071899	0.1517898992927409	0.1128874026529121	0.122684277613423	0.01368452808459659	0.001277573711725643	0.04659836494439049	0.03664434912856295	0.001758988995410321	0.0168082612067772	0.1607768370971591	0.1632056131161744	0.1747496501951559	0.1571124352475864	0.001378430364280173	0.008211133255566943	0.02983786963757505	0.05963832695887867	0.001016625799292517	0.02773934231076926	0.001006094224595023	0.02708461607275474	0.001012022500766644	0.02797187385446147	0.01333938806722198	-0.008426233679286119	-0.01457300434211053	0.01058434348605718	-0.03228739899109061	-0.0361773677678149	-0.0127394015724033	-0.01122766636445904	0.001049409399529094	0.001032315846957574	0.001014272901111992	0.001097083965730507	0.001322113991018082	0.04477388113944185	0.001079945969364488	0.004192369932003699	0.1547378091464819	0.3945137475379336	0.001127368045179785	0.004083981853641973	0.00103292378389124	0.001406466054162232	0.001254729877550576	0.001197795556583201	0.004599533267933172	0.00105089344111912	0.001126472179680649	0.001073015215387193	0.04277115135180597	0.001376092386796964	0.003204123933287971	0.001568109988930935	0.3117774478406752	0.001050476034025434	0.03330823901634947	0.03194102109844296	0.03201379727546348	0.07804976257383404	0.1105730804496321	0.001075281835179956	0.0308359160352558	0.2101613039918941	0.1290997150756031	0.1107452986316689	0.06502108345463016	0.001074228463594466	0.1023226022213462	0.001679394214715864	0.00111591704402115	0.00520712660779611	0.009622218117321767	0.001010273443530734	0.00104143828938498	0.00144460677946464	0.1217542142818877	0.09231651662329086	0.1021818973147234	0.01983040622603295	0.03759447530717604	0.002168336014405429	0.001363116675013086	0.1707242350866176	0.001810280147509336	0.09073342199631625	0.03255779300465082	0.001417604951712456	0.001085858197769074	0.001235695066876314	0.1082137350899849	0.01771788807897013	0.06280917275468194	0.00100338979248634	0.1156585751621199	0.1743373040373714	0.001044324672975382	0.0407698141643425	0.001018094946485037	0.001006693019690852	0.001013105955137436	0.01151792395834243	-0.009804749900397126	-0.01430394361866945	0.01093154352973546	-0.03131461062439784	-0.03514600816386455	-0.0130939896558714	-0.0103675969861866	-4.045703015067236	-4.889922128887102	-0.001933335717127637	0.07103135611300837	-0.03848897544561812	-0.00271092754532683	0.120580256429784	-0.6578195850842484	0.0009121972345369482	-0.6750052824116688	-0.7645761024102601	0.291990076824279	-0.008915475117537545	0.1694487132325175	0.05546059800937827	-0.01839857301871984	-0.004419002933726479	-0.4026177054589389	0.2166833767171446	0.02255314265061699	0.03525295255686893	0.0006975984279324952	-0.0868768883411408	0.06698554055330548	-0.1437309772418619	-0.05145927354559753	2.641630791196612	-0.03872898619880621	-0.9455861681986095	-0.8677588057761064	-0.8045538287791518	-0.7046411302260031	-1.092365917029822	0.008211599303009956	0.3299997066537866	0.8149820413215358	-1.153409488477954	-0.07240836346894755	-0.02257563482116138	0.006424739928086994	-0.5948607913314948	0.02384923196569475	-0.02316333431201132	-0.04863732914780212	-0.2530848224426159	0.03589060769050527	0.08363692919078694	-0.7383328269862013	0.2272377734998396	-1.352818921275922	-1.02051031975916	0.3596006497645721	0.03737620929810787	-0.7611637642857131	-0.1022518718648519	-2.864133961109948	0.2543756204763983	-0.329522743204898	-0.2947501021956017	0.06169100112593774	0.005094374731973416	0.09566202584750617	-0.140913898528033	0.03776569430886015	0.8285825263165326	-0.1064321706846514	-2.028633865582028	-0.8317915555576457	0.05961603414269949	0.7247216164831557	0.1262930621225695	0.1164001566622168	0.1193450551961723	-2.990816708472945e-14	1.303888124438111e-15	nan	nan	nan	nan	nan	nan
0.17	-0.01574116401754558	-0.06845759471158995	0.06278970636828038	0.4467942700609713	0.9310423051932539	0.006121343449294642	0.0746307784672271	-0.1047212168152727	-0.005228083027955806	0.2125392619844259	0.09555568406791307	-0.1417345603714522	0.006087412884438714	0.08904054577425809	-0.09126514770833737	1.060253224461184	0.142869988886644	-1.060253224461189	-0.1428699888866421	-0.2975378841667495	-0.07014910896294688	0.01547597991639199	-0.05713026006408073	-0.1084888921966628	-0.04433920307419886	-0.183862121358608	0.005544369828809609	0.5470566997495895	0.7458860451816568	0.1382169738419698	-0.005603171758336356	0.3620143351855056	0.001392774949865403	-0.124543893098236	0.02558083334174602	0.127466384021714	1.429566839661843	0.2116772470712211	0.04384955457597169	3.708437308820467	0.2948467810213107	0.7690105609243001	-2.320973825760863	0.2080623841951979	-0.1724258499586443	0.112391857848253	-0.02398179362669298	-0.1647691976916524	3.047535581507894	-1.485005199001053	-3.047535581507883	1.485005199001058	1.406913834715012	-0.1751189695851885	-0.0745786773086302	-1.384005530980946	0.3725977031013779	0.0325353518949995	2.947567084104228	0.5423265306089378	0.8525931175515772	-1.771350638242957	-1.280501451640207	-0.01178326143962979	-3.917962986109497	0.03629743198589282	0.001055662960602387	0.01309719667584384	0.001035831370655229	0.01258203258791008	0.001102714581602642	0.003903642505463029	0.001315943315097977	0.005092552327121237	0.001599430575705177	0.04399521896901589	0.05092022905802735	0.0495503670869842	0.001106548000556308	0.02695718534351225	0.01111640062724785	0.01396361802675878	0.1598758717534331	0.1492355127907987	0.3733200123728174	0.3593623826933435	0.001136027040415113	0.0163626423432512	0.008215978732607742	0.02193865889372005	0.001034936831966305	0.009688339469980678	0.001449099758176742	0.002851723041897832	0.0012670150900744	0.009368316322434945	0.002819686010085186	0.04738020502066063	0.0173629441839043	0.03766893211901821	0.001052836837671385	0.01786597909033617	0.001222667957964512	0.00154567278886819	0.001074614341871868	0.01872744868112744	0.03891458489293931	0.07303417849275412	0.00146190466301647	0.03898938282198913	0.004637366403420481	0.006620106416122625	0.001933883335938334	0.01002727583985771	0.2754122817765826	0.2729645504213343	0.001060300370672548	0.01851943992621109	0.03960742293970188	0.03523040234051798	0.03791460985771584	0.03286478474619109	0.03742110748763472	0.0326069820914369	0.0849361793523717	0.08575416020027969	0.1238893974785486	0.1036362052782458	0.001083528453537794	0.006252605273541683	0.02611230712176224	0.01022296111459738	0.2035326947211011	0.1346852610806481	0.132306005891204	0.1131043783663295	0.1062523125766724	0.1046770169462542	0.06368279589784834	0.06339699657309178	0.001073299392994167	0.03511093165694744	0.1091564586181547	0.1247266996849423	0.002521916859691868	0.04121128891436181	0.001719591329748574	0.01781958765751938	0.008016350257316767	0.004398769072967004	0.01527407392989295	0.01888603633141413	0.001009795109231473	0.007175680482376437	0.001038940723824682	0.01170394015596825	0.007881790657635881	0.02246966768078887	0.1195348621437292	0.09861128940657804	0.1073089762485332	0.09850325296806146	0.1040386245756113	0.1343552337367498	0.01570255697914642	0.02319231272663309	0.03668656957453933	0.04347086200246326	0.01141972055141636	0.05143120339613549	0.003158576373090491	0.04253078982016092	0.1879520340195953	0.1404773228124425	0.001621188442456892	0.02696870184278504	0.09600125995065695	0.04118792188644183	0.03422629493756259	0.05009291277149693	0.00135051170305518	0.009066148409913165	0.001083478617820241	0.01948378796261236	0.001297976657729915	0.1517607319781625	0.1093955720004955	0.1205173682044038	0.01663100333261521	0.001735733474672796	0.05567260768751259	0.04478543459947355	0.001389151890115287	0.01802147689255002	0.1389404410418368	0.1428381074600316	0.1758105193737495	0.1491408484227392	0.001218630990441415	0.008758193016663803	0.02998832351271921	0.06049023570793278	0.001017850303964581	0.02886898046907549	0.00100658039180489	0.02812224927006658	0.001012913092406512	0.02903283671788861	0.01173765885494409	-0.009707632469595565	-0.01425284236506342	0.01128931614249002	-0.03128188211984216	-0.03454303019836236	-0.01290922147563233	-0.009879104108394763	0.001047709612639532	0.001031931460744135	0.001013658238045814	0.001091479022564262	0.002468674028292801	0.03748729388468048	0.001077998992926453	0.002612656525309309	0.147548469579873	0.3957273499708275	0.001123110182696508	0.02275860565063682	0.001035755326797775	0.001378208207940041	0.001242074936223541	0.001188541739859621	0.05718037112092832	0.001057267751803311	0.001133105261761243	0.001079241319084473	0.02595844316786894	0.00183696526102081	0.002317297003212611	0.001425621869641829	0.3325923522352467	0.001048984811471577	0.01720988388610597	0.01649105874149673	0.01654468615233921	0.07942420316539657	0.1060369783898846	0.001128218960507704	0.03854591452954621	0.2086924839277045	0.1289443088931971	0.1205290635037034	0.0616903780306442	0.001096590741748462	0.09654172110673004	0.002027437392600582	0.001145130137347078	0.003324923181306159	0.005363675659182112	0.001011623742332628	0.001037891565248158	0.001292497759048608	0.1203005529454284	0.08309794273152081	0.07447593806821656	0.01698020726149179	0.03968472374516998	0.00194915318287251	0.001284817291197618	0.1621452663222467	0.001478685560655845	0.08583205922958828	0.03038151726062043	0.001384036297594411	0.001095342641225468	0.001229655368748999	0.1010748358771299	0.02167172968330903	0.07019655646387397	0.001003421007215339	0.09548652214217314	0.1803556797002809	0.001058751721377969	0.0210401677726378	0.00101999592891301	0.001007419122602916	0.001014460956907917	0.01031171755994729	-0.0109113373152638	-0.01389179938513131	0.01228050688912636	-0.03025018244494961	-0.03242631025650859	-0.01293122683467012	-0.008139747550096919	-3.384232684219997	-5.416299990173034	0.06571046284967648	0.05019185976681511	0.01718668950061158	-0.03027416916037506	0.1167172541386115	-0.6387817375547626	0.02797229754201153	-0.4035579235290927	-0.7579205999366914	-0.1098572333204334	0.01923305418665764	0.979819863647849	0.007482671318784208	0.02301941405365008	0.02296736759365253	-0.4337533235932819	2.54272170992279	0.02928283037182143	-0.02824775702866437	0.007183186787911381	-0.5163622738784004	0.08293518257903423	-0.1154550528930232	-0.04057112596748633	2.276417505899273	-0.04652041243808845	-1.036996855308756	-0.9557603948848782	-0.9089163797934395	-0.4993513654174032	-0.9868237773603773	-0.0119080366439455	0.3596713827154547	0.8473185861726102	-1.089088287823652	-0.02566071030449325	-0.186559139634819	0.0001001101807858559	-0.5071566501367001	0.04698985584624728	0.01208782216206922	-0.05659494443454675	-0.4560638761423386	0.0317557749650778	0.07160666822124712	-0.4311186532835971	0.1663370537641927	-1.175761847063601	-1.764963446508563	0.02179911271296796	0.05504618845162184	-0.6822284185684092	-0.1309947652915238	-1.642428471513739	0.2465155748233796	-0.2670287641356391	-0.2734022409201746	0.02420718237363677	0.002902945407012094	-0.08858198608862781	-0.2881851733309682	0.05354007657296948	0.8021246246926835	0.2536318958833539	-2.037169898317619	-0.7414623126123895	0.0519489223536377	-0.4928051436586677	0.1001425853739835	0.09161323255828339	0.09363517749379557	1.249192422781944e-15	1.063656219477737e-15	nan	nan	nan	nan	nan	nan
0.18	-0.01746106897586217	-0.06736714677688517	0.06386155784773208	0.460996744163844	0.9330700629883503	0.006567650306198349	0.1118590753068097	-0.10087834545984	0.001252903753739595	0.1898519352022763	0.09678317356127862	-0.1429368677124856	0.007512358169430364	0.0877058956314008	-0.0925937987254474	1.087192053812499	0.1279746956233059	-1.0871920538125	-0.1279746956233047	-0.2833850762622736	-0.07178637205141172	0.01470432679048581	-0.07126701850984415	-0.1049400609968613	-0.04406188044416812	-0.1529791860406002	0.01106875139940345	0.5561281706444112	0.7288339453962766	0.1251579295582689	-0.00566850490201072	0.3244535130353704	0.001735964478399594	-0.2213382739200647	0.1952683271107645	0.08068389701210076	1.411145844174381	0.1931872521132612	0.04576282782593399	3.736042751964456	0.475607663817831	0.5235112158528689	-2.202812094482494	0.03348637825830124	-0.06247175117483786	0.1742673044358744	-0.2452915421230785	-0.09575593991982238	2.33871298946904	-1.470058090627514	-2.33871298946904	1.470058090627514	1.421377819792858	-0.1529731329721853	-0.07939264753407861	-1.445818025175239	0.3363544289230855	0.02233951190847789	3.200968120098155	0.5720248569863371	0.9624519966838679	-1.63213129973667	-1.287924642281072	-0.00290434781779018	-3.616824274547882	0.02779366244417347	0.001051367807870655	0.01357164476597533	0.001033850995647984	0.01317726785561258	0.001059780287232187	0.003941429110447354	0.001206619911301048	0.00493967148342488	0.002336733200438569	0.04546113760554974	0.04307764621624819	0.0432145099920772	0.001092295119153095	0.02732179411846791	0.006643079204115573	0.01065891504230909	0.1535971420946455	0.1418454829896672	0.3807001675669914	0.3568833330522425	0.001128632987567008	0.01648827651237363	0.02014119427126561	0.03422029511021131	0.00103612310360968	0.0100410796592781	0.001407171728588238	0.003021151165906869	0.001251500286059259	0.009526350538159657	0.002035138529684954	0.04356111504701121	0.04936006025928674	0.06944101255807897	0.001056750086471991	0.01815246463950498	0.001181528864401735	0.001592750240732385	0.00107858004548327	0.01880665456104612	0.02863639281435917	0.06536114577425639	0.001770773442354545	0.03984983353582566	0.003281556457673931	0.005616775816128202	0.001650257064832756	0.009695495068796888	0.298753018606967	0.293725494106302	0.00105444922964464	0.01819266777436795	0.02518223046549863	0.02430052707758715	0.02406947931202377	0.02276947000860186	0.02381285289170613	0.02292446371684758	0.08293267701026501	0.08155726668604638	0.1156784467870442	0.09454624030501965	0.001119813741298857	0.006197558135921174	0.0338303745823064	0.01406009744643925	0.2051249511914656	0.1431630265186924	0.1309376268904031	0.1034239857633463	0.1143070931078451	0.1051202178268763	0.0619929755229753	0.06099006134916543	0.001090746727949781	0.03506784223990096	0.1026586740135488	0.1197936136860863	0.002382106101098442	0.04187706174732329	0.00145209612687959	0.01802019651063839	0.005262564995401234	0.003881076216363675	0.009436361386598103	0.01443687455599407	0.001011051533187966	0.007517683140437254	0.001037443344008528	0.01253524401400402	0.004695723147916986	0.01972601320516028	0.1195159960562189	0.1000454448111292	0.09518918775823482	0.08748038986307888	0.0852867447335711	0.1134196116640749	0.01552562160316742	0.02235993543982655	0.03858412684068018	0.04396643223518588	0.006858501298696689	0.04705935711228171	0.002238820963729953	0.04180369169699141	0.1765215675422823	0.1276276203137159	0.001460031047018468	0.02946867877305656	0.09061377335019806	0.03871892686832517	0.03190563090551644	0.04738058256198096	0.001357202896826661	0.009352443204772394	0.00109183176684046	0.01953082494284103	0.001263491489414564	0.1502765296243818	0.1043543009196466	0.1170062303456708	0.02004864117760604	0.002341851609035638	0.06385446548891727	0.05273664275895583	0.001203987126073767	0.01997203088534749	0.117164301003012	0.1226161624964025	0.1787729149333936	0.1427044589313198	0.00114591199532494	0.009293171788168415	0.02061743224375561	0.05101291854595715	0.001019413205323196	0.02975235433496126	0.001007186586191808	0.02892661571908356	0.001014036000273679	0.02986033060443402	0.01039961151858787	-0.01087249034294317	-0.01387135888368887	0.01242361593422813	-0.03023709104312754	-0.0321851190703075	-0.01285731956257437	-0.007944350398980131	0.001046009825750108	0.001031547074531882	0.001013043574980155	0.001085874079398026	0.003615234065565725	0.03020070662991613	0.001076052016490799	0.00103294311861303	0.1403591300132633	0.3969409524037228	0.001118852320213337	0.04143322944763477	0.001038586869704592	0.001349950361717705	0.001229419994896207	0.001179287923135518	0.1097612089739243	0.00106364206248845	0.001139738343843493	0.001085467422789377	0.009145734983931401	0.002297838135244554	0.001430470073137103	0.001283133750353002	0.353407256629818	0.001047493588917155	0.001111528755862864	0.001041096384550554	0.001075575029215473	0.08079864375695835	0.1015008763301367	0.001181156085834874	0.04625591302383757	0.2072236638635152	0.1287889027107911	0.1303128283757379	0.0583596726066585	0.001118953019901594	0.09076083999211385	0.002375480570485401	0.001174343230673186	0.001442719754816463	0.001105133201043692	0.001012974041135234	0.00103434484111256	0.001140388738631038	0.1188468916089695	0.0738793688397469	0.04676997882171133	0.01413000829695117	0.04177497218316384	0.001729970351339484	0.001206517907381918	0.1535662975578755	0.001147090973805862	0.08093069646286033	0.0282052415165874	0.001350467643478624	0.001104827084673031	0.001223615670621913	0.09393593666427497	0.02562557128764797	0.07758394017306637	0.001003452221943853	0.0753144691222262	0.1863740553631904	0.001073178769780861	0.00131052138093274	0.001021896911339859	0.001008145225512012	0.001015815958676812	0.009105511161552116	-0.01201792473013037	-0.01347965515159315	0.01362947024851727	-0.0291857542655013	-0.02970661234915275	-0.0127684640134689	-0.005911898114007504	-2.566717621080217	-5.845527134893291	0.008344133926619922	0.07675575984338316	-0.02612771309556016	0.01120508266278129	0.1891889174319804	-0.6301188397009494	0.04293286934977339	-0.2824370950930808	-0.7138494128538073	-0.3608023251872001	-0.002403781133883009	1.413770652774739	0.08377749091528315	0.0001519726751050028	0.0002966230378440715	-0.3030998170098063	3.600281244842676	0.02641463176365572	0.0635455902460139	0.007655831418845845	-1.032723591902473	0.08720898730656802	-0.08481745482003868	-0.02500543821484324	1.868684633192933	-0.01173845377973243	-1.153092328249297	-1.067210666360167	-1.03044896798768	-0.3492204847964748	-0.8211467332070439	0.007483865464204211	0.4114384486300666	0.84195037551735	-0.8114348618937562	0.1329436751428106	-0.2836849572892481	-0.009216688439068674	-0.4914621577730067	0.08937155695009233	0.0241729424261273	-0.04342184031954122	-0.3887135887618627	0.03844951953127488	0.1016696426097301	-0.1163537942756116	0.1235055657686837	-1.034831974162137	-2.404709846982715	-0.1627289992208602	0.03833819618989837	-0.1099103912720221	0.01463770053488701	-1.028869837494281	0.2564446676200702	-0.2312173303722911	-0.2724656852739055	0.04231745921210116	0.007663039638255462	-0.195344981999929	-0.409759588474147	0.06735736859242493	0.7906070640306787	0.04103549072233174	-1.99952172707982	-0.524752088872585	0.05719983622323496	-1.341123565724565	0.07704020363897782	0.06974680700318882	0.07265125982030948	5.537707325253984e-14	-1.308566758580757e-15	nan	nan	nan	nan	nan	nan
0.19	-0.02011992996275118	-0.06457296791983548	0.06437928027558593	0.4750194084923504	0.9348971809033918	0.0070333628705813	0.149252807713569	-0.09524162790031725	0.005276497677795308	0.1687144462502843	0.09619185523695969	-0.1429987054584837	0.009518441931155194	0.08418844081688143	-0.09317368441100188	1.107021558685929	0.1140279982439453	-1.107021558685936	-0.1140279982439456	-0.2691363619167004	-0.07324076823350101	0.01389529072561448	-0.08606146880390639	-0.1017603461405712	-0.04388985638211981	-0.1203025398768223	0.01700861191995439	0.5663466092334205	0.7133459678924201	0.1127850532750301	-0.005699701355252093	0.2902180499875628	0.002161787152260383	-0.3066965251729867	0.3586222655679837	0.02334218378636928	1.39368481116332	0.1719987812941005	0.04709684952848168	3.736658950857779	0.6452470979370477	0.2832674468693712	-2.022842559123554	-0.1478432189460554	0.04965043089767443	0.2237852152354224	-0.4508963677853179	-0.02111365554948607	1.627794927800569	-1.30932361145428	-1.627794927800559	1.309323611454287	1.428035252464651	-0.1397705763363798	-0.08236561657692404	-1.509992729695091	0.3011306714357528	0.0133963182497593	3.304328855575223	0.6155967417378494	1.079751144779095	-1.470508344321411	-1.180282881519682	-0.006521967791308702	-3.24265227543736	0.05409806177202352	0.001049124477709893	0.01407707472858235	0.00103332635316818	0.01380441307698299	0.001036899746976255	0.004011164682645116	0.001151860467865297	0.004853447773035995	0.01519751142904997	0.056817474778937	0.03670243412496149	0.03801897904931879	0.001086298481351804	0.0278692969641927	0.003914467276342788	0.008611339897111199	0.1448671057831298	0.13381259497269	0.3848894762312987	0.3524310794777208	0.001126439357882421	0.01662867713577234	0.03661283083410338	0.0506713939512277	0.00103932787655596	0.01052584488496075	0.001373673996233891	0.003233947177073742	0.001241013062322304	0.009699898956579354	0.001612979914528002	0.04030581649237645	0.09802554480417192	0.1137225572819132	0.00106695643085246	0.01845142977991797	0.001159526803621993	0.001743916045702119	0.001085691694578227	0.01891385216775298	0.01844880663581408	0.05635662460845572	0.006544695917598716	0.04477337449542796	0.003054505653381014	0.005344121971237442	0.001485958393483322	0.009473749134440882	0.3198446166577718	0.3104643810763673	0.001050785874272065	0.01800782003850377	0.01378891920885771	0.01535317216573857	0.01315871290634667	0.01449930870892364	0.01303246009956287	0.01503971150961231	0.08200883175995745	0.0783083971930769	0.1088942423784802	0.08684373130302989	0.001545288577024687	0.006431088821470666	0.04080254150344321	0.01826447196733003	0.2045751856357481	0.15122732576306	0.1312472077701748	0.09680181729983023	0.1230470290767718	0.1070898824699051	0.05882719055214627	0.05740242892590389	0.00111180491582077	0.0349433186252844	0.09661451216935914	0.1151434035611122	0.002411932141471349	0.04268289011458908	0.00132462974471751	0.01832722076281668	0.003361925130556602	0.003497993011294415	0.005395940170221692	0.01112262264130685	0.001012348723198328	0.007869591351686321	0.001036078230070778	0.01346937932253415	0.00296682171963096	0.01866138873401228	0.1179446570091892	0.1007159642118522	0.08491909989794598	0.07807358812463687	0.06330513327205098	0.08949731013936513	0.01327151432888641	0.01971877091941537	0.04012858930466466	0.04411855991028682	0.004335655080162515	0.04497875464902525	0.001732069725154538	0.04164459037788417	0.1687178371402314	0.1202176712747156	0.001299161590516132	0.03224085490984845	0.08566147225818151	0.03675208749917778	0.02920196050794762	0.04437314040786863	0.001331031610292724	0.009576335993245458	0.00110117072631026	0.01958536340317501	0.001244129615702453	0.1474807899395894	0.09806731347272014	0.1123536187051441	0.02392500191102483	0.003160104609191523	0.07035660298255499	0.0599134695490397	0.001105818439249676	0.02204404421846435	0.09735995491270444	0.1033446065215043	0.1828996860001474	0.1386317768598305	0.001115276391799717	0.009825317687619644	0.01140200775381129	0.04129327309017985	0.001021363207993256	0.03037138360558639	0.001007926154054547	0.02948638778834819	0.001015419239258624	0.03044193587031362	0.009375354842725126	-0.01194306237738635	-0.01345448893737935	0.01343149882638386	-0.02839377549948279	-0.02913144195650126	-0.01257905298880369	-0.00661794102559723	0.001047449159886656	0.001033823734960055	0.001013118818757931	0.001102417212100326	0.05053459892180647	0.02822018916094124	0.00108344362593758	0.001022585136788851	0.1233752751338303	0.3909313706505651	0.001128642491356551	0.06742810951254369	0.001046112578371806	0.001329298363410859	0.001230655972525972	0.001166300961095036	0.2064461269170406	0.001089373308857795	0.00113397333773243	0.001099548293413287	0.005095488500368498	0.01943112543532142	0.003988030359623814	0.001341239087902839	0.368445999184394	0.001046532183685471	0.001066411904789174	0.001024479969269001	0.001044983628224537	0.08075379573026494	0.0970974527157599	0.002671897716166866	0.05133609109914775	0.2004582348410365	0.1342586510002737	0.1405087426485758	0.05181551761758603	0.001146228457412777	0.08594859937543262	0.002500392419431955	0.001206538654405912	0.001287414262585745	0.00106967606109978	0.001014311860743544	0.001034921875226012	0.001153866110627983	0.1128757814273265	0.068343119563834	0.02393873542346331	0.00799351241168525	0.04211026312223819	0.001607280484130952	0.001199466898231869	0.1581784771629909	0.001118323108897761	0.07722910435995896	0.02428309132292292	0.001264240589240578	0.001116025232435437	0.001224254132542095	0.08521749796153431	0.03051318067991512	0.07962827200655551	0.001003716859670824	0.06383624783731734	0.1926133325707268	0.001092009633177834	0.001208647153050305	0.001024658190391575	0.00100916166406737	0.001017741141552838	0.00856697311180093	-0.01295374452963424	-0.0130174860196988	0.01428100458083267	-0.02591687694302283	-0.02561762852857484	-0.01214925759530131	-0.005856365981486266	-1.848346810798701	-6.135310075553417	0.07240995781251892	0.05601683959498933	0.02397707054996592	-0.0183974583575691	1.92145586280633	-0.4230487489915202	0.06404869797433214	-0.1421527247534542	-0.8995995454708867	-0.5110857301091953	0.02269680531379558	1.849169854133883	0.03211549108720582	0.03254645051262323	0.0262665246665812	-0.3266489619723105	5.181639212270469	0.03183979975117712	-0.00825092424811354	0.01268566076722658	-0.7629244831840708	0.8291529580688221	0.02592493695304908	-0.01829008703636981	1.492752311070051	-0.01891946495002993	-0.6585530696693584	-0.6076769692963178	-0.5731197105348438	-0.2965004867953681	-0.7155058906345722	0.04141645009672786	0.4326335570602005	0.7598703453969977	-0.505843161445141	0.2721888827343455	-0.42391822933652	-0.01583342386252345	-0.443186475968994	0.07435763936691377	0.0346875777876885	-0.03042750847564097	-0.2605956501862424	0.03365288499100274	0.09132525765456745	-0.07596687207962774	0.01160977010282425	-0.8500023824007212	-2.376012110510624	-0.3505548103234087	-0.006422441114674517	-0.2376391797186906	-0.02695535197744726	-0.4629879192014583	0.2970147461337186	-0.1634550931538994	-0.3265713450139685	0.01118937548169995	0.004397892021819083	-0.351886402128616	-0.520161019008601	0.09708334956897904	0.6472491160862957	0.3006884266929983	-1.838964923129171	-0.2789333074193846	0.0503136937336954	-0.6662522460593507	0.04736765371544478	0.04275595268956804	0.04451440905040992	4.752469229193116e-14	-1.087034332324157e-14	nan	nan	nan	nan	nan	nan
0.2	-0.02352025151381191	-0.06029360504027324	0.0643380334280865	0.4888763961796804	0.9365052876217482	0.007503930586392891	0.1864713587533227	-0.08810317850404524	0.006959450249375158	0.1494319467554486	0.09390444566577916	-0.1419529345160803	0.01192477782020224	0.07883402933545987	-0.0930339210035936	1.119760091220193	0.101987378870053	-1.119760091220194	-0.1019873788700538	-0.2548309671501089	-0.07461907303599205	0.01305799343620335	-0.1014052870248095	-0.09888660498602544	-0.04376733372416495	-0.08749325407074654	0.02337367612642245	0.5776935020132252	0.699322895644185	0.1016796265848245	-0.005862684757022819	0.2593527887181377	0.002752469502715053	-0.3696303867544899	0.4923051316114482	-0.03110995805709618	1.378010515939119	0.1493850127718435	0.04673385811166074	3.701006478562702	0.7759540311725716	0.05538294536251967	-1.831814203053667	-0.305731871119037	0.1590499865023131	0.2543177298530633	-0.6126828755147098	0.04817387867102421	0.9205185216354894	-1.088842489533787	-0.9205185216354894	1.088842489533787	1.432713903996729	-0.1377548570523737	-0.08504489244199723	-1.555691610543669	0.275159688573363	0.01243923108943034	3.227496048557297	0.6570655941695237	1.18814283484323	-1.339150248612618	-1.034434723674785	-0.02926173752275144	-2.942783918871471	0.06076559776216104	0.001048723237834744	0.01461320590655347	0.001034202986408602	0.01444447575077625	0.001025501320620522	0.004099015381722766	0.001132755249288364	0.004772769643957365	0.04384212221661254	0.08067780177290183	0.03232612481544447	0.03447230700964704	0.001086998198814835	0.0285523880411785	0.00252635694404345	0.007514364731013239	0.132713038229421	0.1237160649817009	0.3857792080235365	0.3470328716421989	0.001130239186176175	0.0167864706086394	0.05699223879114063	0.07065810696704672	0.001044694023374275	0.01106218821822168	0.00134659580035272	0.003474864595288073	0.001236387516079778	0.009888750311918519	0.001394985732933031	0.0374543544465841	0.1629790244199068	0.1715860270504229	0.001084927809222479	0.01875848870359972	0.001145644119855879	0.001928961856515981	0.001096289007582693	0.01903840718350596	0.01106843146003099	0.05020777927206561	0.0173155756853719	0.05506596776632811	0.004212975601218248	0.006048039577385066	0.00143277042497152	0.009350766560475914	0.3385871605134356	0.3238537313326985	0.001048474030240718	0.01794051104425244	0.007740145531168537	0.01068597737324088	0.00739292603544596	0.01019882310827017	0.007331902757353097	0.01092970476465718	0.08146645973259353	0.0757083154901701	0.1030474380279994	0.08031310602345314	0.002502121578667594	0.007069770706917574	0.04681781270771326	0.0227767106178431	0.2017042674835351	0.1581396508674355	0.1336482103648149	0.09345023592173067	0.1322789904647524	0.1107879880669905	0.05411250591271492	0.05271016272298956	0.001135971682358541	0.03474826597438117	0.09104469062153238	0.1108377519917628	0.002489188886768111	0.04341548499194071	0.001276958929565964	0.01866306146194288	0.002324707777772418	0.00332787189121116	0.003316643322043132	0.009495784432048062	0.001013666234624469	0.008225156085743184	0.001035684616057291	0.01448510593820264	0.002101536190152699	0.01861876032139029	0.1145459852010146	0.1002978693277066	0.07655874994118871	0.07041086203748512	0.04013117383621222	0.06597413640281033	0.009100852340816765	0.01564782112411446	0.04110655586459925	0.04386778781398904	0.00299578509444621	0.04367799195112729	0.001474534748059941	0.04165463690505745	0.1656696516195278	0.1181705029517759	0.001204296761742367	0.0353894574232608	0.08121607559833632	0.0354237340113089	0.02590454921527552	0.04089818367213651	0.00127483297468459	0.009750796254676867	0.001111439403664762	0.01964184760991379	0.001234767683859068	0.1434771326382997	0.09068200589092104	0.1066150443779258	0.02825640385555463	0.00429932096300922	0.0748268362003961	0.06573144152267588	0.001056866203300176	0.02453222443506007	0.08058343870803746	0.08615335492923806	0.1878108734515781	0.1373428131430519	0.00110937957676976	0.01032113266416386	0.006526535348337766	0.03641893921219359	0.001023719031011093	0.03071174747386772	0.001008804224778417	0.02979270168967419	0.001017073576476404	0.03076751109934706	0.008674910584270164	-0.01292379958853665	-0.01300741953401332	0.01420181601197921	-0.0256000854366153	-0.02538756037151426	-0.01207349318543527	-0.006138783146122298	0.001048888494023063	0.001036100395388969	0.001013194062535567	0.001118960344802751	0.09745396377804771	0.02623967169196277	0.001090835235385557	0.001012227154969578	0.1063914202543954	0.384921788897406	0.001138432662499806	0.09342298957745428	0.001053638287036237	0.001308646365103847	0.001231891950155371	0.001153313999054242	0.3031310448601575	0.001115104555230452	0.001128208331621608	0.001113629164041765	0.001045242016804282	0.03656441273539835	0.006545590646110645	0.001399344425452925	0.3834847417389701	0.001045570778453021	0.001021295053713783	0.001007863553985653	0.001014392227231842	0.08070894770357058	0.09269402910138244	0.004162639346498949	0.05641626917445895	0.1936928058185581	0.1397283992897563	0.1507046569214138	0.04527136262851394	0.001173503894921865	0.0811363587587514	0.002625304268378547	0.001238734078138476	0.001132108770354941	0.001034218921155428	0.001015649680355117	0.001035498909340781	0.001167343482625288	0.1069046712456837	0.06280687028791918	0.001107492025212162	0.001857016526419604	0.04244555406131233	0.001484590616922559	0.001192415889082034	0.1627906567681064	0.001089555243989506	0.07352751225705761	0.02036094112925491	0.001178013535003347	0.001127223380195513	0.001224892594462299	0.07649905925879365	0.03540079007218225	0.08167260384004466	0.001003981497397986	0.05235802655240866	0.1988526097782632	0.001110840496574659	0.001106772925169512	0.001027419469442505	0.001010178102620676	0.001019666324427746	0.008028435062049781	-0.01388956432913806	-0.01255531688780445	0.01493253891314801	-0.02264799962054443	-0.02152864470799704	-0.01153005117713376	-0.00580083384896433	-1.457942217610953	-6.274544679951985	0.01448437699685663	0.07933925032585669	-0.02250468772161886	0.0123141989273575	2.689986881548459	-0.300347059063805	0.07005051556663235	-0.09231709927830842	-1.126577807651262	-0.5499931773885434	0.001074788758134335	2.120893487741586	0.09409311241673966	0.005776254088879877	0.003357210423377622	-0.2223325152280947	6.316666253778344	0.02803338846206672	0.07032159148168657	0.01112731224999806	-0.4615884260180922	1.161019449568926	0.1104968353843228	-0.005252766135980094	1.198777290446243	0.01176929454535149	-0.2970603043766366	-0.2732755265533507	-0.2754998755293128	-0.2194629267857134	-0.5867699887263808	0.08851410544803076	0.4730112745510497	0.6115555475165759	-0.1573174448103065	0.4786318659542572	-0.504611713217084	-0.02332249576963914	-0.4225504466481038	0.07472485896740282	0.02993623181427036	-0.0008294233235896826	-0.05123084767713481	0.03918082409657205	0.117987904031552	0.08804541746229143	-0.09421729120713807	-0.6860168439152093	-2.324884289356192	-0.4486860541990365	-0.04224175809036836	0.04605756180056021	0.04846726979481333	0.04368630571814131	0.3317299429028089	-0.1035201541171112	-0.3659686016275036	0.03243095383173054	0.008052192396721135	-0.4369285053102395	-0.626952125815511	0.1315500393237617	0.5188361007401454	0.1242688674195439	-1.583460850553595	0.03199158206979708	0.04993365164048112	-0.3720612501687582	0.02130712317108052	0.01905517341563191	0.02144525245187135	3.683772227238445e-15	-2.460669938980053e-14	nan	nan	nan	nan	nan	nan
0.21	-0.02742427202062171	-0.05489533611611682	0.06378756292957771	0.5025885732761721	0.9378828703393812	0.007960797345260621	0.2231402042842786	-0.07993296006359289	0.00643696803886003	0.1319701586676263	0.09024867574102553	-0.1398318866064376	0.0145416033480397	0.07216238246696179	-0.09224322679658192	1.12546494459835	0.09223606477573146	-1.125464944598356	-0.09223606477573157	-0.2404806948616804	-0.07604029793647635	0.01218797188085549	-0.117085485840319	-0.09620508279678312	-0.04360426587405962	-0.05642793058138301	0.03020152282971928	0.5900394988811553	0.686389091700234	0.09205902454269731	-0.00628503412987991	0.2316611293639857	0.003513685720772835	-0.4081068946999997	0.5822716665826821	-0.08377446371918715	1.364796736868751	0.1260094384021914	0.04475574462908163	3.625015840528371	0.8507669377771034	-0.1607760772159101	-1.662668274012415	-0.4199529968181492	0.2703552733709491	0.2665065577986331	-0.7140373244661673	0.1151444095517739	0.2213454062629132	-0.8589838793048216	-0.2213454062629208	0.8589838793048258	1.437046680810911	-0.1481267931731032	-0.08982159159619177	-1.578938313637371	0.2627298063684007	0.0220464087783259	2.979939108677334	0.7140950336157686	1.276820206756182	-1.246162233535066	-0.8832493831245882	-0.05463012713402699	-2.60773466044649	0.08909427348335801	0.001050455116214295	0.01515868419370627	0.001037821435056552	0.01510463708599008	0.001019461934273862	0.004181807979701024	0.001135793603941462	0.004720496609274449	0.08039637847073992	0.1102638898621282	0.03008800545537185	0.03267172085042164	0.001089809434175221	0.02930820232388454	0.001785345623568824	0.006877161799149563	0.1174989651494988	0.1115019282159457	0.3848827709077459	0.3423767610245917	0.00114205303566887	0.01694947215936976	0.08048633960571416	0.0933121265127892	0.001131657759971308	0.01172628194026782	0.001323493595211462	0.003717211232150942	0.001237710154689731	0.01008156089289414	0.001271354716003561	0.03509961795814527	0.2360660652541331	0.2375457036004783	0.002947317784149972	0.02093695718650825	0.001133688952984721	0.00213574860994315	0.001106049411616682	0.01916600791106284	0.006226983995275134	0.04654809086236339	0.03189857664709002	0.06857587439523251	0.007585867704332209	0.008161762670304211	0.001445792990492882	0.009286022734484723	0.3558846786199429	0.3350035069749822	0.00104679644134657	0.0179932007294156	0.004479450676690983	0.008238257234617062	0.004293440387989047	0.007947522536856887	0.004264486077482592	0.00874225012304837	0.08192480206144155	0.07433736036851914	0.09897116282356208	0.07548296373718637	0.004971933064367662	0.0088585314958043	0.05123741312205322	0.02738440277070674	0.1963623922563942	0.1631814776095955	0.1380104232542949	0.09353480915930502	0.1420319667182223	0.1167380045480696	0.04941981159216532	0.04826404957156955	0.001154900715503209	0.03449989292982891	0.08600494269638356	0.1068486723079044	0.002573043055972161	0.04406045718317503	0.0012541554433712	0.01895372505243645	0.001732290477361032	0.00327267769030339	0.002199867190666502	0.008976046279216304	0.00101486807541689	0.008578956547705152	0.001036381496036905	0.01557176186163478	0.001770849694222581	0.01926522042682456	0.1097836392047882	0.09901475786097771	0.07015726888529959	0.06445650415306038	0.02205641568179091	0.04772575651943543	0.005664750074292717	0.01233898200213573	0.04193418013139311	0.04362763931491281	0.00231154625419541	0.04312457807825201	0.001343232222289979	0.04185123861083965	0.166903992780117	0.1209957419876162	0.001145720866310598	0.03884991375117676	0.07724782076553544	0.03471796538721958	0.02229136343497418	0.0372176774890008	0.0012192143362812	0.009916363160520266	0.00111945426590697	0.01969381289457965	0.001231846607652358	0.1384537953668794	0.08246836365340518	0.09996177364570205	0.03287488712540255	0.005881162769960694	0.07712076790902055	0.06997346990710764	0.001031108105975065	0.02691586747937202	0.06663612513082223	0.07160621927302367	0.1932708860545213	0.1394032676403732	0.001109709679347256	0.01076425751417724	0.003886882577910365	0.03382695060459296	0.001026677252472411	0.03076872004784871	0.00100988641350385	0.02984372879041565	0.001019127897648055	0.03083509071226093	0.007333361697565016	-0.01372940982167621	-0.01249040160699656	0.01440971165048743	-0.02243719982242864	-0.02134691651920324	-0.01077376391096738	-0.004879780177684936	0.001055108457164387	0.001046230138078553	0.001013161503064856	0.001155876515791887	0.1516690707926047	0.02857803144518683	0.001094344126621905	0.001009408610011064	0.08506980797973186	0.3812265131033845	0.001167824327808495	0.1256281309536401	0.001364799079039092	0.001291617307032092	0.001245176477697225	0.001133411946004855	0.4085586585823375	0.008090663401709962	0.001115346301995673	0.001118394512658257	0.001032519767767606	0.05844700500495503	0.0150726408984139	0.001510157132289413	0.398369296470284	0.001044609979634783	0.001015808521963639	0.001005836523611249	0.001010682400622752	0.08411467708957225	0.09375853597201196	0.01045413035395043	0.05678477674230653	0.1816280292304898	0.1488557813512023	0.1621108741406377	0.04226179669863674	0.001175545602895772	0.07745783065147122	0.002690838435946026	0.001223350876267568	0.001097415573629784	0.001025808085243006	0.001016515814315448	0.00103846724048762	0.001643782437024547	0.09950519792868956	0.06092356557260756	0.001072404266888835	0.002121556017567563	0.04332647538049552	0.001688276159876699	0.001218189797683629	0.1742275714268631	0.001080633722833016	0.07065914724246992	0.01639026256262978	0.001147122865686138	0.001128285232889239	0.001232113862566097	0.06694177959956833	0.04057386511477602	0.07879449872819977	0.001004565697629511	0.04496734374141411	0.2055420879917398	0.001109387322811386	0.001084496709581475	0.001031733009666906	0.001011718742529431	0.001022619276837016	0.005435754119272111	-0.01440689644884615	-0.01192145145533342	0.01419934547886728	-0.01910567436974951	-0.01716089011585839	-0.008869004823566682	-0.002883934272222772	-1.250088665262737	-6.261444785469807	0.07483463877050348	0.05931626063379852	0.02371605873358432	-0.0142496919210541	3.190242695027216	-0.07435260921870561	0.0788690023204071	-0.04255265372777937	-1.319398375016357	-0.3929705556884604	0.0241471688620616	2.399341511297458	0.05626839425284181	0.034388088939986	0.02744431940343369	-0.231026108398155	6.847090841368056	0.3769585333874053	-0.003307304809420935	0.01345313683004161	-0.2687771823321044	1.508614917910772	0.3025014733342612	-0.006121486409363	1.04306547742149	0.005551962637992941	-0.1887402760085735	-0.1735652477028843	-0.1635940353438844	-0.05931976397835999	-0.3805413109690507	0.2599773390172358	0.4476210527656604	0.3886143699441416	0.1619749184879745	0.7014435853570117	-0.3935944492944641	-0.02616632181076249	-0.3782446647619491	0.05568981637968218	0.02714082548659665	-0.005334494913714205	-0.03841483900886639	0.03321459320639462	0.1052945475525453	0.06636409298541815	-0.1664548491354119	-0.5065579202683079	-1.368924901035171	-0.2329668129340026	-0.009981096104105105	-0.09851631115188789	0.006406795501258731	0.4997683905101726	0.3586921666267136	-0.03779094005876325	-0.371510049486246	0.00767839325230241	0.003574483001732629	-0.5569983245020578	-0.7039184534534896	0.187079168271373	0.3288832295200931	0.2992067084010495	-1.324308335938359	0.3531997017525832	0.03962787464645421	-0.1727078234705106	-0.009328814394429924	-0.008358980099374349	-0.007137337795899523	-5.842608189287687e-14	-3.114248459660039e-14	nan	nan	nan	nan	nan	nan
0.22	-0.03162105300984699	-0.04874971144147021	0.06256673771226073	0.5161797675870874	0.9390230345424151	0.008401370498386863	0.2588167398218391	-0.07123429413125193	0.003725994910082369	0.1161360840849789	0.08561476806962284	-0.1364419154897661	0.01720409261737908	0.0647054663203311	-0.09062744387614233	1.124204864390797	0.08485643028449774	-1.124204864390798	-0.08485643028449807	-0.2260959109914405	-0.07761434230206674	0.0112443181448973	-0.132955856519044	-0.09360030771667768	-0.04328896415162375	-0.02800706270996513	0.03776740254124977	0.6031451795086243	0.6744286171064082	0.0841433649548628	-0.006943727101383138	0.2069543613394471	0.004486687525057179	-0.428182483238642	0.6417762817060684	-0.1651809018180355	1.353813958823841	0.1019013098857658	0.04347513696336219	3.502544479883929	0.8816435295568521	-0.3823152382850563	-1.506271502019779	-0.5013594204523432	0.4128346279053816	0.2634504781050223	-0.7697367311550879	0.2131916213555567	-0.4724681955068447	-0.6145065689162429	0.4724681955068447	0.6145065689162431	1.439616220359246	-0.1683187500734042	-0.09977132856402605	-1.593725983187044	0.2598102667449791	0.04288600555518454	2.698604924967883	0.804672195816703	1.340079586751327	-1.144484378587809	-0.6934462328165387	-0.0765304572491939	-2.345805652948818	0.1031227150069696	0.001054431948366938	0.01571436584867374	0.001044696904033	0.01576326584175432	0.001016427327361568	0.00426639358470711	0.001155774632571966	0.004658158084419176	0.1224501758549709	0.1437428948480543	0.03001057080456474	0.03269360609681759	0.001092969598106709	0.03008490131414749	0.001412188486559254	0.006514728323621702	0.09939338185785693	0.09726512089112788	0.3830825816795599	0.3389386283373226	0.001162657361209934	0.01712184693534825	0.1068777876193285	0.1184335589908308	0.001330706182794958	0.01253841134844837	0.001303426649598469	0.003996526687255926	0.001245013975568634	0.01028242497264486	0.001199562856938908	0.03318560575995858	0.3155933846356285	0.3079642795804896	0.007337696856752728	0.02568362387705835	0.001121279955108633	0.002375954480719064	0.001113311360692199	0.01928867598171165	0.003740505143304769	0.0448636770972435	0.0494982247758997	0.0845913269585465	0.01346512296859518	0.01190314284673711	0.001507689240682268	0.009259827085351061	0.3721989065884804	0.3449527936693447	0.001045477393480757	0.01818721670005791	0.002819645212286605	0.006986040799852417	0.002718602072407574	0.006795904954722876	0.002705331563196353	0.007625764406725341	0.0836636080982831	0.07443008688194223	0.09705736720313335	0.07267662295525402	0.009317201153378552	0.01208410322106207	0.0537787997543692	0.03171100960797223	0.1884486418585571	0.1657480296468785	0.1442573609978522	0.09644459081474539	0.1523229976250889	0.1246183028760387	0.04546517824534024	0.04465860309255441	0.001165383737425719	0.03422865536410467	0.08151859405020803	0.1032132752037564	0.002647747775529192	0.04455768606154096	0.001235061246532215	0.01918476475571014	0.001417924568685056	0.003318680431807917	0.001634298382750749	0.009013526529475921	0.001015901979146733	0.00892215444810791	0.001038214599019324	0.01671002222714199	0.001843098014502253	0.02044839196862136	0.1038811529346789	0.09688777540504535	0.065703760452998	0.06024563988610244	0.01217775882414659	0.03771297410789116	0.004044973879792933	0.01059078401068161	0.04278535045521401	0.04358430280432338	0.002069625021699073	0.04287214623256828	0.001290428385807487	0.04209384729790538	0.1720867231220302	0.1277340085431832	0.001111972330561049	0.04252991763436899	0.0737392327471067	0.03466476782296938	0.0184816476175879	0.03344043439250008	0.001175955441333681	0.01004428343833751	0.001123991562767734	0.01973800967401057	0.001233996983239904	0.1325519786375668	0.07356177091365754	0.09253234665235165	0.03771613560833442	0.008086121252535919	0.07713934832936313	0.07229537918055173	0.001018526052046652	0.02945129794225403	0.05533651636081903	0.05970034710549199	0.1991608223486217	0.1438688148652672	0.001109147876984451	0.01113242128277089	0.002538363932298989	0.03243735570042142	0.001030313424821576	0.03053684706560243	0.001011197938094723	0.02963533755105188	0.001021631738064397	0.03064060418490594	0.005157724773478204	-0.01434283464586145	-0.01189548534301028	0.01399021457380311	-0.01902135445050329	-0.01708819884034129	-0.008566489917100288	-0.002515512803710334	0.001061328420305617	0.001056359880768776	0.00101312894359381	0.001192792686780756	0.2058841778071616	0.03091639119840679	0.001097853017857527	0.001006590065052135	0.06374819570506665	0.3775312373093642	0.00119721599311715	0.1578332723298268	0.001675959871035364	0.00127458824896001	0.001258461005238725	0.001113509892955367	0.5139862723045173	0.01506622224819398	0.001102484272368785	0.001123159861275032	0.001019797518731152	0.08032959727451167	0.02359969115071767	0.001620969839125866	0.4132538512015978	0.001043649180815235	0.001010321990214317	0.001003809493236607	0.001006972574014528	0.08752040647557312	0.09482304284264047	0.01674562136140266	0.05715328431015486	0.1695632526424216	0.1579831634126483	0.1735170913598617	0.03925223076876096	0.001177587310867021	0.07377930254419103	0.002756372603513509	0.001207967674396364	0.001062722376904361	0.001017397249329455	0.001017381948281559	0.001041435571635392	0.002120221391425318	0.09210572461169561	0.05904026085729429	0.001037316508563476	0.002386095508715769	0.04420739669967849	0.001891961702830904	0.001243963706285444	0.1856644860856199	0.00107171220167302	0.06779078222788221	0.01241958399600085	0.001116232196367654	0.001129347085584994	0.001239335130669887	0.05738449994034256	0.04574694015736986	0.07591639361635465	0.001005149897861562	0.03757666093041927	0.2122315662052164	0.001107934149047812	0.001062220493992457	0.001036046549891133	0.001013259382437849	0.001025572229246061	0.002843073176494535	-0.01492422856855421	-0.01128758602286239	0.01346615204458647	-0.01556334911895424	-0.01279313552372042	-0.006207958470000001	3.296530451711569e-05	-1.14895248353779	-6.101983906716217	0.01652505055734072	0.07903273443242666	-0.02214608631734933	0.01030110089520188	3.468570260888598	0.0641472220881107	0.07422745704219341	-0.03736320802646021	-1.531111919452733	-0.306397591321022	0.002949433805946915	2.614376074204974	0.1237002496372051	0.01317001774174267	0.004967910180698761	-0.1341876571655797	7.208446139769313	0.5416730300281795	0.07700541501713193	0.01014077989104476	-0.06653349709951815	1.662128636453642	0.4360282520827756	0.002456869235749316	0.9586795008621699	0.04003455164453692	-0.05795956360512506	-0.05333892869886767	-0.06130609047411221	0.07327340023068876	-0.1820096878575777	0.375876292727553	0.4167942114247772	0.1165006065387532	0.4077242387628838	0.864688235332336	-0.3364783787348825	-0.02789540007378985	-0.3518139307060532	0.04517619639386497	0.01801145436926497	0.01940996515741224	0.06021283294082221	0.03706031178712758	0.12830879243939	0.1953877047647514	-0.2629914890500223	-0.3373181204276894	-0.6777647949837974	-0.1365578280950298	-0.002879360392943496	0.1062539672393704	0.05766866605467513	0.8262918096634375	0.375639453917665	0.02699405785019925	-0.3853159843218025	0.02490162825545882	0.006498494825524215	-0.6126243969020313	-0.7821833780432964	0.2561733744486364	0.1348122785420943	0.1546263511345492	-1.055208152817323	0.5130101275845991	0.03494143535558666	-0.1315825094839108	-0.03646198807305635	-0.03282849460491306	-0.03096797560070324	-1.331352008788006e-13	-3.271235886563538e-14	nan	nan	nan	nan	nan	nan
0.23	-0.03592764630900661	-0.04213761474381353	0.06030677232942201	0.5296708511058026	0.9399204549794842	0.008838864574304691	0.2930093561027727	-0.06244088628431679	-0.001266742986469755	0.1018219991948654	0.08031071417526674	-0.1314028412561706	0.01975184342127934	0.05689646249930399	-0.08778585393455765	1.116020707895252	0.08002146950288434	-1.116020707895256	-0.08002146950288104	-0.2117020532832821	-0.07943765894781618	0.01016833873680547	-0.1489820559162163	-0.09098647879603616	-0.04271979106956145	-0.002318277131085807	0.04624708499714764	0.6167631940737364	0.6636972643993279	0.07831527242827298	-0.007839415449824512	0.1849508523897663	0.005678001213827747	-0.427064643172395	0.6722723549117361	-0.2859648654945668	1.344559406607885	0.07773760367090293	0.04358611744800948	3.327078173043665	0.8695780720979346	-0.6052147818578412	-1.362903618185686	-0.5513325624155856	0.5918920229924616	0.2398358999810577	-0.7802912360429731	0.3537713316990139	-1.16134957289904	-0.3535425219096047	1.161349572899029	0.3535425219096067	1.438058706002449	-0.198851646636992	-0.1165841549549117	-1.616911308844136	0.264148670049473	0.07072341057426632	2.441782094829594	0.8915798203244077	1.383526086607289	-0.9809358011888221	-0.4740099916100831	-0.09982885192203275	-2.063522308144307	0.1323505804190885	0.001059871307365074	0.01625813009511737	0.001054076873101534	0.01641942165444534	0.001014634072410325	0.004342129389328655	0.001179464600400824	0.004604718315863759	0.1662485995890855	0.1783300746422734	0.03046017902859979	0.03314443826149038	0.001091703054179758	0.0308125152297683	0.001213288764836418	0.006291490944688189	0.08001393434482801	0.08178490263424112	0.382370359662824	0.3375644765154351	0.0011974476654181	0.01729605411944177	0.1346625596485253	0.1447440001176356	0.01090757418202118	0.02319652288125379	0.001285459952592246	0.004308133132782143	0.001253811424795424	0.01047915007360671	0.001154478831696721	0.03185177295126654	0.3948872469413093	0.378953121994146	0.01469470529965463	0.03334275263661231	0.001108826787863085	0.002673470725243823	0.001115411999063108	0.01939509119038168	0.002411814865100881	0.04429584517858026	0.06845333001074619	0.1016101061052448	0.01945562724870421	0.01587458735935629	0.001580938787523764	0.00923906726919111	0.387635855751885	0.3542978151306845	0.001044420275232515	0.01856033529253513	0.001934963954486611	0.006369488421377955	0.001880290305697198	0.006227117176649846	0.001874889511030933	0.00706029643402403	0.08775737964677842	0.07673980129586974	0.09797515532229811	0.07220900148144176	0.01530428845165178	0.01658893878001304	0.05449441390869346	0.03551948123414279	0.1780297001423712	0.1654636642138694	0.1508666521914508	0.1011673539642808	0.1619318476055593	0.1334722803797055	0.04402890609026448	0.04326605232769431	0.001173799581072697	0.03397015696213827	0.07756924464907176	0.09993159063742114	0.002598981656552771	0.04486459601555405	0.001216651949706249	0.01936230540922909	0.001241186896923652	0.003473442679002579	0.001331586798634804	0.009541634511684091	0.00101666355491846	0.009246539990317167	0.001039544729588985	0.01788400759806085	0.004116007483877081	0.02430901443864911	0.09756642185487144	0.09424191395463936	0.06276138938340095	0.05749163400837313	0.006807545584359219	0.03201631766507011	0.00312222669680932	0.009420217598585995	0.04409225005731911	0.04406468299527275	0.002054397013759852	0.04308160556352979	0.001290644829503095	0.04251461272838986	0.1793577961318567	0.1368008897206218	0.001091111655258661	0.04628891588840725	0.07041658122090341	0.03518645466637927	0.01537505313818347	0.0303213144071262	0.001143657568752841	0.01011643980823821	0.001123061477242237	0.01976901962143643	0.001239573098619693	0.1259811011261991	0.06409545508113475	0.08442391266849257	0.04252857619649791	0.01108299414443504	0.07535728621639856	0.07290106617891431	0.001012195038445938	0.0318364701409525	0.04595550561252255	0.05022391231254507	0.2044903253971141	0.1490864378070385	0.001106326959763742	0.01143294007176238	0.001815000130144689	0.0315020858269783	0.001035130464631678	0.03001712087420822	0.001012914123528789	0.02916716699984029	0.001024920181304334	0.03018514313819356	0.001572670784550061	-0.01457370130365885	-0.01128175365986664	0.01326051223148471	-0.01723353244426315	-0.01352796266367215	-0.005870795208186307	0.001548616652893493	0.0010690905608191	0.001070168978764762	0.001012462220488325	0.001213728355164905	0.2570958741121167	0.03102916453946115	0.001084065431322292	0.001005586712972049	0.04481866836141175	0.383841869493044	0.001264527386522676	0.1902960364030628	0.0375247980656243	0.001260103645142204	0.001266794471904072	0.001102471003527515	0.5956566673589669	0.02906565730204845	0.001090258352073723	0.001112893788692515	0.001016162668112242	0.1023882837163679	0.02810440428765895	0.001688078014174484	0.4265463268339756	0.001043041460938449	0.001008484768819578	0.00100311649895905	0.001005726090764696	0.0982470993718681	0.1030819244245611	0.02608135532592334	0.05385176075548107	0.1530484089463279	0.1637977751737908	0.1801584164417904	0.04490136030001581	0.001186773235642284	0.0710792158975843	0.002371468848500279	0.001188602593939363	0.001052208725763358	0.001014760027071509	0.001017518925339086	0.001040500661433781	0.01020679709121029	0.08581335706698577	0.05899154197100479	0.001031103238897884	0.001955050221616063	0.046901566970776	0.002162487608439	0.001330559580179733	0.1960946092535008	0.001067433414821672	0.06463445970566335	0.01155519166308755	0.001104775451898457	0.001115955452880674	0.001250496694775649	0.04715270834361302	0.0503648930962674	0.07050964397165511	0.001005992244605975	0.03177565386993902	0.2147621767129273	0.001099545468357478	0.001055818411478273	0.001043610795044185	0.001015919209206175	0.001030686651175709	-0.003028705117933606	-0.01452414614953979	-0.0106633560863264	0.01236629803868494	-0.01678185709826991	-0.01055558819896479	-0.002905369889821318	0.006825267188198372	-1.105271579430124	-5.808804622367903	0.07291626023260404	0.05836551427200595	0.02209295242494544	-0.0140794646249079	3.452604719212343	0.03096533939567218	0.06848580539935735	-0.01285355149756388	-1.568951266628081	0.05216541155350593	0.02473279461259969	2.655911136126932	1.861585420738963	0.03996697897323984	0.02678324967189642	-0.1216717330602862	6.949484535440678	0.9531904477183072	0.005499059237172154	0.01004354065923538	-0.03773864784019471	1.736299076371929	0.361057821368464	-0.004795582013667818	0.9275666284957055	0.03908989139346006	-0.05521920609669995	-0.05106942523712483	-0.04654772353258955	0.3806596304056621	0.0893203226360062	0.5193113290544062	0.3395514889538352	-0.1813964802613452	0.5256799314956555	0.8984106969449677	0.03473051388879161	-0.02408523435497063	-0.3065886468617141	0.01771237692231204	0.01657816772300788	0.01487295858876574	0.0552297954012804	0.02952325409171759	0.111791103179169	0.5662022477810184	-0.2696674754249465	-0.2147171448881379	-0.4574826679064848	-0.1004508002968645	0.09268062605003634	-0.01774112473248464	0.03651503929277702	0.9770552757589747	0.3759322349980049	0.07650700502716114	-0.2496100852776625	-0.001815144866845525	0.0008331648497230971	-0.6918125584429475	-0.8411749318053242	0.3455444840843511	-0.01719638262178365	0.281451313587492	-0.848719454154693	0.5223958863497028	0.02593566619031865	-0.06790479574141446	-0.06669946608214446	-0.06017598610788437	-0.05919984007754455	-1.465064421625116e-13	-2.551476291630287e-14	nan	nan	nan	nan	nan	nan
0.24	-0.04004091520503473	-0.03547167840156742	0.05686438658750857	0.5430740889528605	0.9405808831377556	0.009264341631971609	0.3251802912174735	-0.05399193204386476	-0.00815794954370354	0.08875084887742424	0.07475049274132538	-0.1246658389463438	0.02187553496264567	0.04933509753913842	-0.08357911794770388	1.101038143546885	0.07776444115627461	-1.101038143546885	-0.07776444115627047	-0.1973566691767825	-0.08164151658605949	0.008889443007777137	-0.1654020309476893	-0.08829347126079899	-0.04187899994527858	0.02088117726705817	0.05560530944696464	0.6308157564474994	0.6552269083157475	0.07462641074049629	-0.008884736929501985	0.1655113917534123	0.007077910286875491	-0.3895176026109998	0.6525442106227892	-0.4016649736329117	1.336244824492383	0.0545028540986604	0.04107173331317977	3.098208246637796	0.8127528082663911	-0.7620089704187003	-1.25768458748689	-0.5525929283739615	0.7524202431494372	0.1786386255465939	-0.7202089590010372	0.4862208304091778	-1.832149766071475	-0.09892008191558872	1.832149766071475	0.09892008191558903	1.429921500027777	-0.2444269485720168	-0.1403545927512846	-1.672481110047391	0.27564598966396	0.0972096139991718	2.200738688820904	0.9803805946008639	1.42698914848187	-0.6922850538879355	-0.2656000650541749	-0.1064570834974696	-1.832995990283476	0.1448417918622197	0.001066472448757839	0.01678646028332694	0.001065672102753495	0.01705391785047412	0.001013404350398896	0.004404246736866122	0.00120177614343769	0.004514760591593025	0.2106757680958418	0.212869769657447	0.03074996355375991	0.03341183545608984	0.001084173841496221	0.03139842700816686	0.001113284134473839	0.006146271618746215	0.0602478723638992	0.06580570486460473	0.3839252559481608	0.3403939002605665	0.00124849717346607	0.0174733186595841	0.1633289703528519	0.1717157614127934	0.03289925383735697	0.04684338703957221	0.001269233635680732	0.00461218041895669	0.001262376730667078	0.01066621275931685	0.001126417680592302	0.03097031452906313	0.4713035236367181	0.4461572141388793	0.02515033418520819	0.04400818734844388	0.001096486978272378	0.002945960173086754	0.001111327465276188	0.01946757236147755	0.001741393727816363	0.04429478891629347	0.08820812850391481	0.1192107461557286	0.02466746588379889	0.0191802426926493	0.001651109404167327	0.009200180454174279	0.4022448700726453	0.3638489629810531	0.001043587949857817	0.01905902901881225	0.001489892827550144	0.006084290797764309	0.001459175915482071	0.005961500483532169	0.001457463306237227	0.006799605546714335	0.09466998357819441	0.08188308244707992	0.1020010241809671	0.07447972799880054	0.02284103811126631	0.02235474000196752	0.05338135070323197	0.03839506688989255	0.1651251539412403	0.1619596442992198	0.1571092594970515	0.1067352202516853	0.170278780161453	0.1424325854458151	0.04586083050060638	0.04488845913277539	0.001182600389936821	0.0337413315956967	0.07414522504333754	0.09704018898050799	0.002382533413883461	0.04494206525026011	0.001197764046727765	0.01949795793793768	0.001147515144695673	0.003682749089717912	0.001178747280381666	0.0103145430755125	0.001017112680670038	0.009546748678713031	0.001039741844200438	0.01905190071939524	0.009251912871091301	0.03156174609532372	0.09120325539904665	0.09142469240864437	0.06110529443369832	0.05592661519290922	0.004046166104187477	0.02864499726359634	0.002443023983634347	0.008523861085280179	0.04603650841928626	0.04531241987466948	0.002181804718433407	0.0434497432642155	0.001334046436531885	0.04302476046879915	0.187772931183481	0.147074531057056	0.001078543996748237	0.05004400309623655	0.06715049399479582	0.0361781818074158	0.0133448442028667	0.02822619123634148	0.001121780964405081	0.01018108472955149	0.001115898878829703	0.01977726640956683	0.001247941975504963	0.1189104984071471	0.05413750955914762	0.07567541775469963	0.04721196836354955	0.01504387653729472	0.07197127867399614	0.07188102145308126	0.00100945239271698	0.03426118871365482	0.03809052971990675	0.04255314505474763	0.2087497308051557	0.154154361103858	0.001100721276937548	0.01166660148152733	0.001448905838102571	0.0308305931749882	0.001041321660227152	0.02921853342645168	0.001015102352256023	0.028444410419493	0.001029122010997007	0.02947509525665651	-0.003536866074711308	-0.01438393524358162	-0.01066102314112821	0.01228404211344429	-0.01744993042839322	-0.01084951905494581	-0.002770504585095949	0.007431527727548823	0.001076852701332297	0.001083978076761374	0.001011795497382017	0.001234664023547881	0.3083075704170716	0.03114193788051204	0.001070277844783173	0.001004583360891061	0.02588914101775562	0.3901525016767236	0.001331838779927848	0.2227588004763001	0.07337363626020778	0.001245619041324263	0.001275127938569097	0.001091432114101528	0.6773270624134164	0.04306509235590435	0.001078032431776353	0.001102627716105069	0.001012527817495325	0.1244469701582243	0.03260911742459811	0.001755186189222322	0.4398388024663537	0.001042433741061505	0.001006647547425263	0.001002423504681842	0.001004479607515267	0.1089737922681644	0.1113408060064831	0.03541708929044739	0.05055023720080667	0.1365335652502347	0.1696123869349333	0.186799741523719	0.05055048983127593	0.001195959160413884	0.06837912925097756	0.00198656509348713	0.001169237513482086	0.001041695074622361	0.001012122804813745	0.001017655902393057	0.001039565751227199	0.01829337279099713	0.07952098952227667	0.05894282308471561	0.0010248899692241	0.001524004934516552	0.04959573724187379	0.002433013514046915	0.00141715545407392	0.2065247324213814	0.00106315462796314	0.06147813718344457	0.01069079933017097	0.001093318707426484	0.00110256382018342	0.001261658258881615	0.03692091674688315	0.05498284603516446	0.06510289432695476	0.001006834591349566	0.02597464680945914	0.2172927872206381	0.001091156787666897	0.001049416328961582	0.001051175040196836	0.001018579035973896	0.001035801073104912	-0.008900483412361833	-0.01412406373052537	-0.01003912614979039	0.01126644403278349	-0.01800036507758603	-0.008318040874208774	0.0003972186903578303	0.01361756907188282	-1.089626017195753	-5.40176999231901	0.01343823890822719	0.07470081109524974	-0.0248697777346713	0.00299750975644514	3.459073305079994	0.02746022810906217	0.04588702956576222	-0.0217595974454096	-1.630907821988109	0.5343175220799845	0.003560905013981612	2.746640107876816	2.721450774743678	0.01165818587574155	0.003035427133228789	-0.04371277986053463	6.451496085984763	1.142934220516565	0.07200005574465845	0.00335397140130129	0.04682163417558622	1.778500817213388	0.302870416215776	-0.001168530534384853	0.9999047786677794	0.06514957840816964	0.008311387365692239	0.007295288290286825	-0.0003506733986291542	0.6399867476881188	0.3656599103777514	0.6280694253284699	0.2302170173351774	-0.5274302897919828	0.5767448663364553	0.8859537478208541	0.2665131352458417	-0.02196079303245974	-0.2737573488216311	-0.0007119474674248445	0.009633829406763952	0.03031879786034231	0.1091729492649204	0.0322249410270972	0.1270903425187264	0.8738095421218407	-0.2972635081710122	-0.09952070797856631	-0.2126975866824071	-0.08171584833848398	0.1505919772965728	0.1379896411847897	0.07554512804236005	1.067643841462649	0.3748572446449772	0.1210021173749778	-0.1805166214180059	0.02339933857363553	0.00194586644266282	-0.7125694384533249	-0.9101955640316159	0.4489752746414469	-0.190334066296129	0.1625356259357411	-0.6940746457876925	0.4830701985940604	0.02156995950988728	-0.07882706518373914	-0.09223423934367823	-0.08374570043130219	-0.08188534256405167	-1.098986719851602e-13	-1.117330234459681e-14	nan	nan	nan	nan	nan	nan
0.25	-0.0435564758031711	-0.02931417596382611	0.05243896650442092	0.5563960976019392	0.9410163137093824	0.009638006635529078	0.3548034373174271	-0.04631030488652768	-0.01606056604541937	0.07646673602231535	0.0694744411573513	-0.1165988203030522	0.02315211979863579	0.04279722534381262	-0.07825471128568796	1.079474849543331	0.07796345513532817	-1.079474849543334	-0.0779634551353124	-0.1831141536396893	-0.08438390380967245	0.00734137860157213	-0.1825047692619679	-0.0854348447609936	-0.04077248977067646	0.04160732348236249	0.06574148872796227	0.645309680732569	0.6501601629704337	0.07279839378306313	-0.009906442442502172	0.1483986595025769	0.008665487245063249	-0.305749982026265	0.5683171528676894	-0.4769568988191416	1.328220220657345	0.03288589190686966	0.03279260848817029	2.817080115031759	0.7176440287376694	-0.7981813163013513	-1.210624665897624	-0.4918787912044589	0.8518132191428279	0.06807739081166975	-0.573542528574581	0.5715374494734261	-2.475981015056162	0.1319620747135219	2.475981015056172	-0.131962074713516	1.420149285433908	-0.3060724574787787	-0.1696177248603923	-1.736397795913905	0.3005874116369949	0.1253277995185351	1.94499097105859	1.043098084353596	1.466092674029144	-0.349290053895272	-0.1032634978042869	-0.09542033708385872	-1.598195420091417	0.1697961880723956	0.001076784426322362	0.01727917729343972	0.001475407333048637	0.01809590806713002	0.001012595114521655	0.00443522279986825	0.001321260956488169	0.004472939725500318	0.2536211961740111	0.2464036989370522	0.03080156769523101	0.03345046277374874	0.001077326177870869	0.03174289816808067	0.001059955610380619	0.006029117062501902	0.04186040891108442	0.05036887758907686	0.3864681571822102	0.347568803008051	0.001499136525026515	0.01781689260606463	0.1908352372651252	0.1983739178995199	0.05759295969694774	0.07269816677219028	0.001258695067261824	0.004854761473460667	0.001274766973482167	0.0108334700862693	0.001108594773270477	0.0305057053927178	0.5418188228312945	0.5073376343942375	0.03614440601307412	0.05505297605122472	0.001086446222618683	0.003150777766346688	0.001106884029051084	0.01949447167861144	0.001384249463603673	0.04471770982707796	0.107312475982486	0.1362842555689287	0.0306053888978802	0.02249112067744091	0.001796185088186668	0.009203199131722656	0.4158748651733483	0.3747079475363381	0.001043480581246961	0.01963022752017399	0.001253076422182049	0.005990669206249665	0.001235430716772017	0.005871606319757624	0.001235509479787678	0.006704601813816623	0.1006709885901877	0.08754581762611198	0.1054657116460414	0.0779945653224553	0.02898884391111851	0.02725275534195287	0.05086044285994066	0.04015091532417029	0.1505122038947863	0.1554957833496147	0.1627588303769652	0.1126424331361398	0.1779400829887224	0.1513684543740902	0.04858896802281257	0.04771305336425827	0.001190334185234246	0.03354922963516648	0.07113480365756146	0.09449776281914349	0.002189958465569036	0.04494436403273641	0.001185010132566794	0.01959899435571714	0.001094923169711404	0.003935843670974742	0.001097003934064242	0.01134344067704072	0.001017802292519334	0.009819643195512633	0.00104219708224594	0.0201798401569269	0.01994109214468053	0.04497136324125692	0.0841340953678022	0.08780319717089079	0.05967881959661051	0.0548509486538229	0.002571728719984316	0.02653458549668105	0.001993318381486222	0.007928328662043771	0.04721705566601889	0.04631228007314839	0.002358355238695507	0.04406886775680467	0.001385219452846059	0.04363744968722358	0.1957199183495303	0.1576982484074979	0.001072033233539198	0.05374704685052204	0.06387299991956487	0.03755554278244074	0.01156914316866407	0.026423073185219	0.001106183318044178	0.01030059127173727	0.001109380967263973	0.01976086984112093	0.001257630820959744	0.1115596093718412	0.04406403555239647	0.06659666562158968	0.05135460309262692	0.01997789543678553	0.06756742200843549	0.06958352820349742	0.001008394147458186	0.03646271032153801	0.03271291980589935	0.03675722533690817	0.2130470868712289	0.1592495924655292	0.001096955764259699	0.01185162935511304	0.001253257869854677	0.0303201116379039	0.001050061584549714	0.02816063005302551	0.001018157793199873	0.02748007000521814	0.001034997813151901	0.02852592654288934	-0.00810774545017047	-0.01386247860128003	-0.00997540017293987	0.01075121490365268	-0.01753356285731262	-0.008808628458471151	-0.001205494044143743	0.009002996867272734	0.001096542969949023	0.002594631198943139	0.001011716916361628	0.001624317379940622	0.3490112298596397	0.03062112182885916	0.001070130313020036	0.001004318070805347	0.01358987113552589	0.3934255240360371	0.002122926497225447	0.2469566906234071	0.09919395272491648	0.001249492717060726	0.001298289484461737	0.001088860280803786	0.7271642036352826	0.05368525166272855	0.001074268600698786	0.001101945260975503	0.001011111391836189	0.1418160731337599	0.04144868154005843	0.002110371028320469	0.4503869909869983	0.001044159999362378	0.001005950991004521	0.001002138241603865	0.001003991840158115	0.1089842477204568	0.109459195336596	0.03640012721216471	0.04536677168768906	0.1194008508114563	0.1735405605979741	0.1935501203934241	0.05304693559615967	0.001200443026648898	0.06620921350706263	0.00199030881459767	0.001173835620354588	0.001038874310818927	0.001011694242126502	0.001019251088175462	0.001049141052661882	0.04297668551512807	0.07027041942636585	0.05697114153818193	0.001022204984038352	0.001522428736697167	0.04782716488409119	0.002635983957807209	0.00145664114840454	0.211250996805396	0.001067033629367889	0.05814375223655185	0.008755386032774296	0.001087089660271143	0.001102621756592948	0.001272854673895846	0.02736553687933862	0.05762039357537307	0.05909653089456859	0.001007680542122942	0.02678656403359032	0.2233044311674142	0.001094625456891508	0.001049340852603842	0.001065913156703413	0.001023671724232947	0.00104560787550757	-0.01204443445587675	-0.01313175385558217	-0.009238796423270797	0.008806204390556207	-0.01724375351001291	-0.007160207929405702	-0.0009226536907931369	0.00688280824330555	-1.08956397019373	-4.906291103970921	0.06626479286168313	0.13308823410721	0.01630253343586909	-0.006589590938783344	3.253244417681496	-0.01450623338604059	0.02007975256217924	-0.006518364609791398	-1.458237995999344	0.8986914367502279	0.05567764949274942	2.592439393756823	2.433255954119109	0.02897311266685089	0.02306538689492067	-0.04104279982453587	5.77247905336079	1.068999933832081	-0.007797624641942851	0.0008697731932509363	0.04669437633349915	1.646593166723673	0.3571921166274802	0.002502342898891996	1.186546605469144	0.05360610923172487	-0.01616048487367298	-0.0152552811679494	-0.01199169122843669	0.5066909915709285	0.3361963507536636	0.3749033977297412	0.1147411484993439	-0.7673348536352889	0.6020251959255279	0.90295257390023	0.3002804231474676	-0.01670047540609469	-0.2373091463677322	0.0004852319569005395	0.009624582176288941	0.02329312612686225	0.1039010632822755	0.02391504662116133	0.1029889005323567	1.738041187121486	-0.4278975858132062	-0.1120241909083352	-0.1909354722566129	-0.04055013940380473	0.05501004011357789	0.0241549333361434	0.05444487801998267	1.047566920563751	0.3649314857025949	0.1529455806623891	-0.1808292317763159	0.008097734379097152	-0.004189300318366624	-0.7493303175447049	-0.9098474914825483	0.5362979407654673	-0.2739026322559682	0.2464589574117339	-0.4631167110578202	0.5392613652693892	0.01564560571159536	-0.03226363951483638	-0.1185143216049661	-0.1084597454071071	-0.1070038000085136	-2.314393151080169e-15	-1.841869395745332e-15	nan	nan	nan	nan	nan	nan
0.26	-0.04599902414590228	-0.02431811782541158	0.04745449149446659	0.5696397596725288	0.941244653608767	0.009902820623600586	0.3813350763516035	-0.03975762335832476	-0.02371491559726794	0.06430862191206563	0.06512768886155956	-0.1078129798908037	0.02306506376149622	0.03814070599725417	-0.07229083000857123	1.051609083637432	0.08026846659033215	-1.051609083637431	-0.08026846659032548	-0.168922329907239	-0.0878034049622439	0.005489899783144605	-0.1998966117281969	-0.08219156100151546	-0.03934773638301623	0.05979100502459985	0.07639212758914565	0.6600235492380266	0.6476765864633532	0.0724959373569804	-0.01074387003082793	0.1333745841474187	0.01041628581426355	-0.1749151515195029	0.420255350761657	-0.5134759590060659	1.320575508794558	0.01308471952743553	0.01930153021598672	2.47990683348145	0.5869636824432509	-0.7123555804455014	-1.232484838511251	-0.3667330707417837	0.8961845969391672	-0.0940895491335441	-0.3439383892686711	0.6141157534292053	-3.092644146540702	0.3222794132744066	3.092644146540702	-0.3222794132744062	1.419783139099421	-0.3798497343635945	-0.201037475195755	-1.730301940437833	0.3525774415992111	0.1608582566110207	1.692245754207498	1.083272510640224	1.470977992559794	-0.1756512862413648	0.03951204121556464	-0.06960149856422992	-1.41526461114804	0.1774861140648336	0.001091786951921906	0.01773494873549296	0.002434394985548977	0.01970350257000342	0.001012151383104588	0.004435048267602057	0.001575744089893518	0.004478410613597018	0.2941523723762836	0.2780452953478946	0.03058217277069536	0.03322628141267536	0.00107382971630834	0.03174147306203759	0.00103316468104132	0.005918963310249258	0.02576592484459248	0.03660533768707429	0.3892423301775966	0.3583282971822259	0.002019578669447655	0.01839734695364666	0.2162987284493378	0.2237135133736922	0.08181707509260937	0.09518352176881123	0.001255362503428204	0.005033944425167461	0.001292542323412598	0.01098050747000406	0.001098399186231954	0.03031278348424527	0.6044002999110399	0.5613646169715786	0.04675743094097323	0.06544771430122021	0.001079544841380789	0.003254785929881589	0.001104321619420847	0.01946184543897342	0.001204725291188056	0.04540731300999517	0.1251973053207682	0.1523504515161708	0.03784399984787191	0.02628182374292856	0.002046132614813053	0.009264828849273349	0.4284314409301579	0.3878729845520292	0.001044290416956596	0.02022147095083183	0.001134233410923783	0.005978585516172905	0.001123342202387096	0.005856771657697269	0.001124216590130276	0.006692939361164568	0.1040925433116201	0.09229951634753515	0.1066679449301261	0.08118143094185845	0.03262822615779891	0.03032020305767476	0.04710631955571926	0.04056565943943087	0.1346200019747545	0.146573088156368	0.1677009721670606	0.1187222738776199	0.1851875224229115	0.1605262876451403	0.0511986265167611	0.05093156183752341	0.001196442690154155	0.03340250456039653	0.06848318102972265	0.09224238079482452	0.002095307744463978	0.04493804044928141	0.001180933285346712	0.01967147214200827	0.001067220546169673	0.004208471766965807	0.00105592052504612	0.01253845418598919	0.001018944905879113	0.01005627129695508	0.001048213843675495	0.02120150584096846	0.03705282292904582	0.06492111583912884	0.07603477084911174	0.08284949976367018	0.0580028706335329	0.0537578995533159	0.001827876550202946	0.02519527370784841	0.001767040279978271	0.007649668235297409	0.0470383589640949	0.04652522023122722	0.002548023976442103	0.04469923545101293	0.001430545458252537	0.04426270127678514	0.202392881794444	0.1678352153070949	0.001070719213407927	0.05732623239996551	0.06055268425823464	0.03920660348130391	0.00970900518544127	0.02459516174138309	0.00109527099762236	0.01049495470790998	0.001106151908423428	0.01971419803422417	0.00126807326612211	0.1040894530773843	0.03405804537211769	0.05739261534721116	0.05478377739826318	0.02573922406281134	0.06241554913982898	0.06630820783527172	0.001008288470172659	0.03856417309730325	0.03021380262535447	0.03333066256803801	0.2179572045148468	0.1650052942398292	0.001096808486224996	0.01198371340584692	0.001155337388636656	0.03000543243927039	0.001061801654016187	0.02686488926911014	0.001022232319769209	0.02628846825169515	0.001042839900690197	0.02735391126012721	-0.0117273392710003	-0.01302711980388412	-0.009213306032530514	0.008600112738903789	-0.01705703262190328	-0.007356442963110686	-0.001563738784594038	0.005036979361460104	0.001116233238564664	0.004105284321122421	0.001011638335340435	0.002013970736333969	0.3897148893022077	0.03010030577719967	0.001069982781255739	0.001004052780720826	0.00129060125329797	0.3966985463953496	0.002914014214522479	0.2711545807705129	0.1250142691896282	0.001253366392797071	0.001321451030354053	0.001086288447508319	0.7770013448571487	0.06430541096955435	0.001070504769618883	0.001101262805835813	0.001009694966177029	0.1591851761092947	0.05028824565551906	0.002465555867418884	0.4609351795076426	0.001045886257662513	0.001005254434584444	0.001001852978526936	0.001003504072801772	0.1089947031727481	0.1075775846667081	0.03738316513388476	0.04018330617457231	0.1022681363726781	0.1774687342610149	0.2003004992631293	0.05554338136104139	0.001204926892880951	0.06403929776314771	0.001994052535708305	0.001178433727226894	0.001036053547014508	0.001011265679436878	0.001020846273958436	0.001058716354095811	0.06765999823926183	0.06101984933045547	0.05499945999164722	0.001019519998848599	0.001520852538877476	0.04605859252630814	0.002838954401567027	0.001496126842734388	0.2159772611894109	0.001070912630768737	0.05480936728965929	0.006819972735372755	0.001080860613112409	0.001102679693025229	0.001284051088909978	0.01781015701179275	0.06025794111558189	0.05309016746218286	0.001008526492894799	0.02759848125772084	0.2293160751141906	0.001098094126116194	0.001049265376244616	0.0010806512732104	0.001028764412492547	0.001055414677910604	-0.01518838549939157	-0.01213944398063892	-0.008438466696751169	0.006345964748328869	-0.01648714194243909	-0.00600237498460245	-0.002242526071944554	0.0001480474147253927	-1.094688082837693	-4.350178801635201	0.006049125294742739	0.1878216683339523	-0.03109989678793922	0.01245586060044006	3.080606731328501	-0.02510150759149193	-0.02329222365299155	-0.02035943666432023	-1.296250347270285	1.251235807416715	0.05093698523332812	2.482927905366526	2.047565827551717	-0.001021434679728814	-0.001008561506815641	0.01062466571407417	5.020808550381687	1.012924129990916	0.05183816986169459	-0.008551140925341856	0.1001580886010097	1.577038124024821	0.3988354323579614	0.01055367746860578	1.461115270748605	0.06915856427083963	0.02461896765165923	0.02230718863109812	0.01631758264752535	0.4581794561650387	0.3000655695249498	0.2619559004661015	-0.03800384647181096	-1.019197138523391	0.6112704377416395	0.9303466163758728	0.3452959835873808	-0.01288541593691469	-0.2163485214124843	-0.002436420653799206	0.003922103109158385	0.03422550080633044	0.1423961307489268	0.02497165796082998	0.1058355918238884	2.181836632534983	-0.5637039420691038	-0.1029972202667971	-0.05847759101709709	-0.01834144904170411	-0.006792030783545434	0.1402382815099383	0.07805760227350256	0.9702937512939932	0.3500856036593412	0.1757420621417506	-0.1854752999673694	0.03837071741560086	-0.004109177771134324	-0.7364228902984826	-0.9352551922853765	0.6144372199520465	-0.3858994900227404	0.1425238595119058	-0.2202032559940487	0.6151642811198074	0.01098119493954892	-0.03966659747420587	-0.139801721438741	-0.1291979682795831	-0.1264546563605917	1.734073339934593e-13	2.679937035165731e-15	nan	nan	nan	nan	nan	nan
0.27	-0.04691015829565263	-0.02109642997032207	0.04227194191336912	0.5828093214250142	0.9412823753964341	0.01001105661660684	0.4042129492293608	-0.03466666777240655	-0.02992638570093928	0.05157652035478819	0.06233750812121719	-0.09879942521106007	0.02110309466200853	0.03615331075227105	-0.06608316253415954	1.017708045580619	0.08425305110993814	-1.017708045580618	-0.08425305110993118	-0.1546712712808862	-0.09200951443902065	0.003329121586448406	-0.2167613842691498	-0.07827922955857532	-0.03754334526082907	0.07548776741002206	0.08727873269939429	0.674581975996512	0.6457422576896111	0.0736111521356044	-0.0113000470399502	0.1201034418415408	0.01229675582130811	-0.00169724350536356	0.2194338977683971	-0.5205851247801262	1.313337160068466	-0.005510529697648731	0.00211207936013108	2.088423657584941	0.4299962510639661	-0.514799130408545	-1.322783728437112	-0.1862350826004043	0.9047243291363469	-0.3056303395110357	-0.04821019677543191	0.6250393033876678	-3.678350439715237	0.4700373705315726	3.678350439715246	-0.4700373705315573	1.432227845580822	-0.4619933744280462	-0.2296881051066097	-1.63466093038941	0.4314848980309456	0.1998000720869312	1.44446818710857	1.09326781704375	1.438442650781256	-0.2275932439250101	0.1804470326427396	-0.04195094023903284	-1.249165840041146	0.1963092278789609	0.001106529889095901	0.01813067188231475	0.01319655342265518	0.03114792184877301	0.001011944991451768	0.004395012924058137	0.004982303061932235	0.006496850889521877	0.3309827980025063	0.3073910728641707	0.02864705003907586	0.03154698131924162	0.001073334381719967	0.0312965041356899	0.001018970102903197	0.005798249251804868	0.0141829704522816	0.02634949225118761	0.3923931207542813	0.3723984817137446	0.007089276530101285	0.02326802412881775	0.2390715134510926	0.2475868452162983	0.10178440800849	0.1099731830460377	0.001262358759129289	0.005145016684982051	0.001311667504185501	0.01109504738427551	0.001098796698556965	0.03039112049421326	0.6581891130373815	0.6078831218553601	0.05608881323651112	0.07435135907533008	0.001076405162365478	0.003275889087572681	0.001106904379283704	0.01935878761510211	0.00110910992351047	0.04637762827537222	0.1408909659394157	0.1667531017887781	0.04587788271683791	0.03023207934509835	0.003822953627549169	0.01052899334341659	0.4409544408776319	0.4042463474633527	0.001047514717362479	0.02081293159967578	0.0010710131233396	0.006027164476651165	0.001063794649902853	0.005898633526955809	0.001065045969328931	0.006733331001185597	0.1050615247175699	0.09617491070179701	0.1060950079958912	0.08414898457803963	0.03448488776602161	0.03208991526211998	0.04372663342255238	0.04043698988818001	0.1192113996340249	0.136636818597337	0.172079948868421	0.1248518903890213	0.1917771245787906	0.1698589591628168	0.05330017211514276	0.05422435825910488	0.001398877043679713	0.03348099110727531	0.06612506181493408	0.09019840117441748	0.002066495341086633	0.04489728470802815	0.001180617921556205	0.0197032298171325	0.001051077093732767	0.004514204517589589	0.001033979077105109	0.01395820971984802	0.00102069451442826	0.01024935790464061	0.001064773594999139	0.02206330735144343	0.05639834401202575	0.08579566340712051	0.06784616535021665	0.07725378397101415	0.05597503528206998	0.05261484352790022	0.001432097154819779	0.02439579543588156	0.001632199526731111	0.007599793886509972	0.04567407274533829	0.04605042699866412	0.00269926410592772	0.04548219064936579	0.001433097534330381	0.0449315602545669	0.2079579344877535	0.1773454237378074	0.001072472422166884	0.06066047005463444	0.05762470532163818	0.04122331190528781	0.008314780151403718	0.02322317624453069	0.0010870384060094	0.01078180643293425	0.001108436849980475	0.01963169745593177	0.00127173075031143	0.09668644723637052	0.02485142788837187	0.04875249179057312	0.05830922109458096	0.03240752016318083	0.05771395426937526	0.06303716367582501	0.001008407852666779	0.04037783764446144	0.02909606628274694	0.03161001348247509	0.2229856602038547	0.1714074564009698	0.001099024094157764	0.01205870500858543	0.001103633446145746	0.02989357666364799	0.00107695349069579	0.02536286458745741	0.001027475235439763	0.02489323291728245	0.001052902463604726	0.02598469068017469	-0.01298151987453191	-0.01213755607209968	-0.008382906363657235	0.007291021675196261	-0.01490674847251702	-0.005956525281046566	-0.002305474586166749	0.001300829445994728	0.001126653865999994	0.04216858006761314	0.00101180792057277	0.01410078619358172	0.4158620812420645	0.02328991053177155	0.001075218288743192	0.00100431866730784	0.001211892137755749	0.401307556885281	0.02050704572653272	0.2866441081154086	0.1323680864000959	0.001283421797284358	0.001340173674062568	0.00111014391224754	0.799493915325012	0.07027971009518919	0.001075363883552114	0.001116641626575375	0.00100941851521043	0.1689457669865634	0.05988115825077795	0.00841193690237556	0.4755248206605681	0.001055088003861464	0.001005145695178142	0.001001760404394724	0.001003397467173329	0.1041911645613863	0.1032889740364306	0.03600541809374807	0.0391915262863301	0.09112408334768077	0.180619082883327	0.2049300957744555	0.05617572847470251	0.00195234782067277	0.06228722447224139	0.00207222468225342	0.001181859752743312	0.001032767308662916	0.001011036288449782	0.00102392763014745	0.001101719357478029	0.09017547906104931	0.05389890026907126	0.05211163794281923	0.001018938720733526	0.001466681032209798	0.04228156060245251	0.002873350307170279	0.001384670652452846	0.2188379083259769	0.001077161263282406	0.05321150256522735	0.006821226344978918	0.00107644390477168	0.001117699565943427	0.001268339525895608	0.01126197809657501	0.06479677584766243	0.05068192522336167	0.001008536832236001	0.02799452973286539	0.2340285977822923	0.001104069055888887	0.001050252857747033	0.001102941502787316	0.00103645787102929	0.001070112142893377	-0.01247020797817583	-0.01124648201348384	-0.007508058428308841	0.006737976152982842	-0.01149214954719363	-0.004519927836137199	-0.003097569199116616	-0.00151309484445326	-1.103975434365474	-3.793603947451424	0.05507904368240129	1.941846404985918	0.008895137525823188	0.361695450622963	2.781858043166081	-0.2896210249513605	-0.06729833808222296	-0.008253642319612349	-0.7729801909220302	1.538720455367016	0.8476556678499336	2.288038947682794	0.9356242389144458	0.01628251728901469	0.01702553518521464	0.01165383108497314	4.270175212198146	0.781047800317601	-0.02453198882947635	-0.01315398100199765	0.1010722753405256	1.315273779325967	0.3899379066968028	0.2245389173401033	1.817156587418477	0.05386657679649659	-0.004627773521363935	-0.004497698633983834	-0.001530556210355326	0.3163767029831082	0.2860298622799803	0.104239082392119	0.008160255089207128	-0.9715411766404843	0.617297811958077	0.9391932709812532	0.3159809765867344	0.02534174312773022	-0.1944839303247661	-0.00607687135425999	0.001711798979476919	0.02865618708176949	0.1455612411535634	0.01524453416714395	0.07092924747654294	2.00083529403366	-0.560382615205069	-0.1242062137193389	-0.08159443963312372	0.006245614147235645	-0.08757451462928277	0.04622912330790952	0.06057097977285578	0.9329410286652963	0.3159797009306902	0.2247041743516501	-0.09616347743834296	0.02604039507808508	-0.01141674479715278	-0.7366003014891658	-0.8039052671421265	0.7147280988032901	-0.2783873271086846	0.1953627619842665	-0.1294575889084504	0.6693472110792201	0.004287727786297327	0.009240606847450433	-0.1591354929533552	-0.1485698351252203	-0.1458862822920832	2.313295774061979e-13	1.349719757174919e-14	nan	nan	nan	nan	nan	nan
0.28	-0.04592068031782234	-0.02002240631993422	0.03709176564755166	0.5959065092410587	0.9411350396621344	0.009940390430369005	0.4229586678135145	-0.03118232201052723	-0.03370811200784158	0.03767598223325744	0.06150434710414598	-0.08975453350552622	0.01680593559575987	0.03728311132059392	-0.05983761270205539	0.978226335345272	0.0895772115987086	-0.9782263353452714	-0.08957721159870882	-0.1402417878074281	-0.09705569671957705	0.0009247388617380656	-0.2324299975888337	-0.07352994202031753	-0.03535613285612434	0.08862759805139586	0.098241870042688	0.6887471080865307	0.6427971460764148	0.07604320037250809	-0.01158922957520386	0.1081872275463143	0.01429649718253583	0.2052072739993732	-0.009277490181596676	-0.5130012959508041	1.306100721506399	-0.0239267848679158	-0.0164789056328311	1.653475974760056	0.2656417176379389	-0.2264068210933139	-1.46617215135797	0.024670873912223	0.9024520020969907	-0.5611275425393657	0.2795007733696201	0.6216922249676824	-4.208778582247441	0.590194607107187	4.208778582247441	-0.5901946071071865	1.455468108520707	-0.5478642951193806	-0.2497583807985375	-1.49107009618441	0.5199686606630232	0.2374225131144624	1.180859405397523	1.098578957250954	1.392319058866804	-0.3778078541323078	0.3028787328709783	-0.01620260379369787	-1.144279009017805	0.2013403849014887	0.001119110626736144	0.01847620040139674	0.0367495580670634	0.05535611502103867	0.001011926680043159	0.004328997207059576	0.01263649697453754	0.01112158474684371	0.3633258062257292	0.3335486416360139	0.02437732213949048	0.02785661063717068	0.001075705517447808	0.0303635707707719	0.001012008872515511	0.005664485117785555	0.008010269479297281	0.02078450484840526	0.3960059670310289	0.3886210934191626	0.01822189338505765	0.03383960467162832	0.2587634792476035	0.269400302017931	0.1159241338342458	0.1144011627675206	0.001280884243916078	0.005220527383912869	0.001330590729057664	0.01118319799023114	0.001110926765077932	0.03067808200200401	0.7022565015807919	0.6465137769320135	0.06376934946094018	0.08133352981754718	0.001077266310708797	0.003225857143774178	0.001115887026075856	0.01917689466611531	0.001061163804617505	0.04757210473411774	0.1539200102035709	0.1788915640793211	0.05451604550151729	0.03405502624927473	0.007658490258380703	0.01340080111568401	0.4540453238330029	0.4242881018184524	0.001053728950652281	0.02139346271278001	0.001039354067594234	0.006091538086421382	0.001033980493463998	0.005955560007905183	0.001035413186097287	0.006796502205587192	0.103597302421642	0.09861659617312009	0.1039574520982539	0.08675372227883794	0.03481538261486494	0.03265003554475734	0.04143565640188648	0.04064667091850656	0.1052600883280604	0.1270725765563922	0.1759636408446974	0.1311211290651707	0.197582012557876	0.1793702647412006	0.05472641086677201	0.05730553488638944	0.001873492633441415	0.03384451977878532	0.06402903324143978	0.08831197163521291	0.002091088794844032	0.04480926014704446	0.001182173548783967	0.01969135546287966	0.001041364480442324	0.004816298263875981	0.00102289773384957	0.0155298043116838	0.001023110302854639	0.01039313939214671	0.001094559042861627	0.02270818153459373	0.07655391250498916	0.1050930699793907	0.06002955840051752	0.07154297948466949	0.05354945687041577	0.05130193070086772	0.001233603989759775	0.02395985739062118	0.001537634348520567	0.007732161215508899	0.04319063815504994	0.04478557196064516	0.002792208004488622	0.04622134522013806	0.001378660652220751	0.04557125660209381	0.2124894272084448	0.1865178977567342	0.001076474159091842	0.0636301818916112	0.05528578732616601	0.04364277800225602	0.007605885027244969	0.02252705863199703	0.001080714294313893	0.01115657795976592	0.001117091107799312	0.01950534703478913	0.001265703784787482	0.08950900657581522	0.01677507993112914	0.04109179504240686	0.06227037112199277	0.03994390801249086	0.05401747174026537	0.06053890158825802	0.001008472686533576	0.04197450257827512	0.02869517328001338	0.03063089023407965	0.227873964415682	0.1784738196608272	0.001103119943652437	0.01207488000513867	0.001078279154402347	0.03002914786640969	0.001095675282830734	0.0237115338488289	0.001033943920501191	0.0233426568187559	0.001065283190965771	0.02446624916106045	-0.01158746172823204	-0.01124572685006835	-0.007485834295071284	0.007115998923729883	-0.01085999215922515	-0.004501587954714934	-0.003122748604805246	-0.001051982031944681	0.001137074493434655	0.08023187581410125	0.001011977505805053	0.02618760165083085	0.4420092731819211	0.01647951528633634	0.001080453796230268	0.00100458455389727	0.001133183022215767	0.4059165673752143	0.03810007723854258	0.3021336354603045	0.1397219036105642	0.001313477201771489	0.001358896317770838	0.001133999376988023	0.8219864857928755	0.07625400922082558	0.001080222997484729	0.001132020447298743	0.0010091420642434	0.1787063578638318	0.06947407084603716	0.01435831793733295	0.4901144618134939	0.001064289750059487	0.001005036955772503	0.001001667830263809	0.001003290861545729	0.09938762595002536	0.09900036340615383	0.03462767105361288	0.03819974639808977	0.07998003032268255	0.183769431505639	0.2095596922857818	0.05680807558836012	0.002699768748459481	0.06053515118133504	0.002150396828798657	0.001185285778259809	0.001029481070311527	0.001010806897463481	0.001027008986338927	0.001144722360863996	0.1126909598828401	0.04677795120768712	0.0492238158939905	0.001018357442614562	0.001412509525541387	0.03850452867859699	0.00290774621277321	0.00127321446217096	0.221698555462543	0.001083409895794784	0.05161363784079578	0.006822479954578712	0.001072027196427305	0.00113271943889807	0.001252627962880965	0.004713799181355755	0.0693356105797438	0.04827368298454082	0.001008547171579086	0.02839057820800993	0.2387411204503943	0.001110043985661901	0.001051240339248129	0.001125231732364944	0.001044151329566797	0.001084809607876795	-0.009752030456960091	-0.01035352004632883	-0.00657765015986659	0.007129987557636685	-0.006497157151948508	-0.003037480687672263	-0.003952612326288461	-0.003174237103630147	-1.114240579201337	-3.327493300600479	-0.003989800253230444	2.740576447032703	-0.03629597147796429	0.5337145768825209	2.44296498244341	-0.4273156252566496	-0.1208851113970649	-0.02296945179620431	-0.3580787406397573	1.681721242194726	1.191117658761077	2.070952897174783	-0.02477048359512837	-0.0081337468525322	-0.006286423165955158	0.05234956527347532	3.443238588956122	0.6286293236404911	0.03761114962416766	-0.0243181669236043	0.1449903272735137	1.124200527616611	0.3733736927593024	0.3320823330943559	2.194793559504192	0.06697265712751038	0.02777789750837323	0.02532011096724841	0.0208734955207213	0.1714376795773594	0.2275023824478102	0.02003751609049566	0.02966626983664207	-0.9447916349081673	0.6391948706910655	0.9660734285171045	0.3029720247229816	0.04412300893799259	-0.1848385051718678	-0.01189018460028131	-0.00480430276561998	0.03349769993946636	0.1727639423451346	0.01511063392839521	0.06245012635889281	1.866408433411191	-0.5867216808116152	-0.1369685805910482	0.01423045438114626	0.01810688651560612	-0.1648043918741353	0.1314781559962521	0.07222507622801973	0.9027468689367133	0.2771804401094193	0.256293596737111	-0.05030172309840228	0.05595467782756849	-0.01287914286974517	-0.6913098542176461	-0.7393698305880669	0.7880555697394207	-0.2313430756463994	0.09912393684254089	-0.07189808855963478	0.7480045008621241	-0.000782126297195311	0.009818798225298879	-0.1696629328318326	-0.1602661211010938	-0.1562988441908209	1.560871870351611e-13	3.143105840170146e-14	nan	nan	nan	nan	nan	nan
0.29	-0.04271727420474319	-0.02126985118044103	0.03201246415844802	0.6089302677611976	0.9408024705699138	0.009684381036071683	0.4371719476287915	-0.02929753470075991	-0.03422754210991179	0.02212115222064088	0.06282141414244082	-0.08070955569956224	0.009749100971003209	0.04170960886917287	-0.05363374974202241	0.9338400180274478	0.0960225042890238	-0.9338400180274471	-0.09602250428903135	-0.1255195468017288	-0.1029538667903412	-0.001624420675367771	-0.24653110126932	-0.0679043580525634	-0.03280922909783547	0.09892538391048265	0.1092442156631372	0.7024212788897575	0.6381893652351326	0.07950985712560064	-0.01164713594021672	0.09713800066283522	0.01640445330799966	0.434333299905831	-0.2329698088103895	-0.503806756678828	1.298537447555872	-0.04287528378375612	-0.03422042361691875	1.190616302790723	0.1187896928150065	0.1275628062538735	-1.643612508684144	0.2314539438591101	0.9102136922966279	-0.8503545148045133	0.5949411121274051	0.620720626845314	-4.652294801832886	0.7006572168925372	4.652294801832892	-0.7006572168925237	1.49199089838459	-0.6286760791714413	-0.2575485889531015	-1.330434518227489	0.6014614296148416	0.2704181152898405	0.8858821438767173	1.10686141755733	1.339429667378792	-0.5364033980056899	0.3821657297432076	0.001937265805209895	-1.06448537768637	0.2184839038550804	0.00117218169656967	0.01882158834282046	0.0646997475295204	0.08414622597623515	0.00101219058816469	0.004243961178796584	0.02088836328621136	0.01593820073915988	0.3912436785025262	0.3562714758089278	0.01870166842635282	0.02299687168143435	0.001076338854346384	0.0289402575151425	0.001008404886646816	0.005514203880344298	0.004662503738104754	0.01772436085550798	0.3979121306623592	0.4035860368411858	0.03161616146933909	0.04640337563333267	0.2779822338797099	0.2906751626568581	0.1190238582492552	0.1074510873210662	0.00129582193955708	0.005270000534838155	0.001356577540116051	0.01125598874186589	0.001113780333494523	0.03117248148490208	0.7369730663518904	0.6766456211239481	0.06934476388982508	0.08613152477720445	0.001077982012336396	0.003154306154595757	0.001124544221317087	0.01890357123101986	0.001035813252592994	0.04903344129010779	0.1641944860524769	0.1886770534322463	0.06291423314693377	0.03743577198305798	0.01278513374476733	0.01715810770728984	0.4685086220194282	0.4480220676469243	0.001057410323982794	0.02196921111445115	0.001022613687726923	0.006189386334791566	0.001018157042114935	0.006043943075196644	0.001019716442501816	0.006886798615190448	0.1006332100947306	0.09970992619546755	0.1009147087058957	0.08874885808678763	0.0339086341278089	0.032165103131354	0.03945751150869906	0.04066311144636306	0.0938799072610675	0.119004969077331	0.1787210451330545	0.1375921275590544	0.201804285353301	0.1891424980041233	0.05791880897264792	0.06220645324300576	0.009339309846652981	0.04021212388486526	0.06187965830873853	0.08643201397426574	0.002085250900606529	0.04463367101687581	0.001182671909400113	0.01963044225563142	0.001035992379459531	0.005107779133737613	0.001017398868600656	0.01724679780281066	0.001025601143287899	0.01048545428487334	0.001177335905959325	0.02314576482590301	0.0914370569490011	0.117154796399488	0.05327880690296732	0.066312699254062	0.05125576075960218	0.05013957096489952	0.001129024041646564	0.02378697735026077	0.001475919010414188	0.008019879249320084	0.04056268655695886	0.04334329717462218	0.00283802609103024	0.04701155900148375	0.001370779198385255	0.04624443538218137	0.2155235479104297	0.1951912283206247	0.001082278046186174	0.0661705662550717	0.05374991026279109	0.04671010403419944	0.008325753565079978	0.02318850175982388	0.001076762890485009	0.011624299859814	0.001128420112629629	0.01932204496785975	0.001255967092485638	0.08276358574534079	0.01082256577438622	0.03545541091448799	0.06534444401081373	0.04737356884556759	0.0506933666992022	0.05817616460071907	0.001008713596292565	0.0431600363095147	0.02885059696042822	0.03020849231725713	0.2310610938911354	0.1863346466195152	0.001105380996117318	0.01203863845990941	0.001065847339534134	0.03043222900548949	0.001113095835483309	0.02198298539120461	0.001039890398422662	0.02170291442494211	0.001076650135462828	0.02286283631906213	-0.007551112104665635	-0.01010364652499033	-0.006899857737258121	0.007820381746686025	-0.006039990106459231	-0.003334247395733708	-0.003929114260984169	-0.002006245162738749	0.001303901843106583	0.1148691321419128	0.001012877904587565	0.03316590445638092	0.4571190728777392	0.008847115790598613	0.001074074270239312	0.001004713126612169	0.00108302548626281	0.3984878804363252	0.05412981801291652	0.3245797025091185	0.1092448448324389	0.001309611622053035	0.00140460560087032	0.001102156969917404	0.8247613407349339	0.07665973312471153	0.001077461283446924	0.00113485783569232	0.001009667819739566	0.181914462845275	0.07682522829306095	0.02164679494985705	0.510877273282442	0.001058663602874897	0.001005320348056456	0.001001705904500148	0.001003454752710072	0.09395054046155675	0.09459994374318344	0.03133453499194241	0.03617391933569246	0.07625474430341492	0.1827553657528187	0.208460528338996	0.0662624610191109	0.02958133826412125	0.05796518392535509	0.002018848281582277	0.001181418319108632	0.001031179372551159	0.001012411251528167	0.001029195708959118	0.001364042941643395	0.1100605485393127	0.04321112369371462	0.04775277872897429	0.001021600577522626	0.00141078098549096	0.03650515125233972	0.002867630644169635	0.001438167881596989	0.2200016489193451	0.00109247391083044	0.0520478624746633	0.0110193716411936	0.001073176236401219	0.001146557330106663	0.001240068261084537	0.003998567475741487	0.06917090354231691	0.04516731116592486	0.001009317244751887	0.0295727707626102	0.2349515008383251	0.001105781127645196	0.001054316219147043	0.001136308275080718	0.001047710941125554	0.001091589884742083	-0.001754027799263338	-0.008761667382841324	-0.006571647241358235	0.009077079920881814	-0.0008542544173010786	-0.00240432020320114	-0.004716681464919956	-0.00202611474082047	-1.127453633995269	-2.984826200321255	0.05505366356624496	3.000453993785528	0.005585269999448362	0.4353191741014928	2.092664665211022	-0.5366333995380241	-0.1624719714960756	-0.01120494956455962	-0.2451339256809274	1.272116954513157	1.308403140990003	2.180584027113383	-1.28667008145773	0.01189442833119974	0.01419463434119096	0.05174305932204824	2.56656279315264	0.3463602047968892	-0.02921649027150786	-0.03090909204862155	0.1523316979202726	0.8376539013004057	0.303983654118422	0.413445364477358	2.532129032278223	0.05311366201196577	0.001073453264717461	0.0008668266902907327	0.003516883121018672	0.03728049445702584	0.160133593049995	-0.1088805935641931	-0.02501158741898452	-0.6723952662223759	0.6386853139060903	0.9654039993593021	0.6547424406675235	1.130484279437056	-0.1923925265706393	-0.02228215640465798	-0.007149259368542831	0.02711287398273178	0.1743467969103897	0.005165117166216535	0.02980487505756024	0.6410213368676481	-0.4657765890133528	-0.09817269400048963	-0.03057515984287062	0.03718647969622019	-0.131158182960369	0.04983445472804345	0.06501595564290985	0.799360866233353	0.2339651610894253	0.3477328901473501	0.1660147798367285	0.04430571388930279	-0.02253856382045074	-0.652284672960895	-0.4110484968642694	0.6904807429786884	-0.2425905803141569	0.1211376078216729	-0.01339824017863147	0.7947007584572939	-0.005701812570310858	0.06325410984537932	-0.1745037409288341	-0.1662931820350508	-0.1627865967274514	1.168310830751926e-13	3.282788443049838e-14	nan	nan	nan	nan	nan	nan
0.3	-0.03725682729431887	-0.02453696903407092	0.02699667541782157	0.6218749874927069	0.9402717689840334	0.009266032950293377	0.4467997201591463	-0.02865704918418608	-0.03105601577128548	0.004827358908917692	0.06598765418367661	-0.07147685699556099	-0.0002034573487600451	0.04896478107856911	-0.0473903949689433	0.8855042408983167	0.1036262216553491	-0.8855042408983169	-0.1036262216553522	-0.110341753724423	-0.1095673455056998	-0.004175734163908281	-0.2590643655197882	-0.06157444749374788	-0.02997857301545302	0.1064889284780549	0.1204785234081551	0.715473992746131	0.63221597643859	0.08352077720728442	-0.01160416555879206	0.08691913979240906	0.01863083653290801	0.6566154334630704	-0.4132120888103453	-0.5002987462553595	1.290292963780432	-0.06355328356652201	-0.04894664392902846	0.7363745177743125	0.01678135900192077	0.5117844670437088	-1.813964811179979	0.3945054745034935	0.9399961817049416	-1.140272281595999	0.8452357055085269	0.6295905875757192	-4.998670544508868	0.821879542309118	4.998670544508868	-0.8218795423091175	1.54657852284219	-0.6909260240381271	-0.2501891710854421	-1.177502210181191	0.6608339788752464	0.2941729779330981	0.6340111470929624	1.144971382163413	1.268027669496529	-0.650929445184618	0.4117313985885286	0.00397274549672582	-0.9782058064075208	0.225025804790044	0.001282127653917482	0.01921699917329201	0.09435392656809323	0.1150253598923524	0.001012772896630184	0.004166632690543407	0.02840885095637315	0.01994217927928069	0.4146148785907476	0.3752231912016825	0.01201141169542476	0.01728391797424554	0.001073464473377294	0.02714024270516801	0.001006668084408684	0.005358023048878743	0.002935218591605625	0.01605814898000373	0.396826794462006	0.4132804227554493	0.04592538708893938	0.05974299963963945	0.2980087949689129	0.3129432784902066	0.1081281712642616	0.09023925162313734	0.001301358243920493	0.005335736976449922	0.001392422025938114	0.01133409189406557	0.001099280567679492	0.03181719774870447	0.762348690862706	0.6975136836695086	0.0725852214536314	0.08856854464381148	0.001076958377188872	0.003095624482699357	0.001130290603289361	0.01854746137630342	0.001023405558128434	0.05071983297243303	0.1716051303562339	0.1957397732720158	0.07073466613600209	0.04015886333405076	0.01891249062409342	0.0215510359902378	0.4848188009276026	0.4745332709857772	0.001056436045293904	0.0225544687291891	0.001014388733019663	0.006298641173680572	0.001010267736638321	0.006143103025676608	0.001011953381513664	0.006993461802401668	0.0966053564675432	0.09916324945355355	0.09728203660147006	0.08972857041798922	0.03187452386672342	0.03063529177745554	0.03745031497766724	0.04017377070697229	0.08561062348985218	0.1135513631255838	0.1800254981346615	0.1435684450597024	0.2040215157094525	0.1982189602342246	0.06390773835936098	0.06995099958113665	0.02607911178007661	0.05447593471039044	0.05953345540538467	0.08443933111273864	0.002016652798101017	0.04438252671952117	0.001180987013746644	0.01955295186182533	0.001034156996175209	0.00540484374254473	0.00101545326286118	0.01909098107050948	0.001027939842948995	0.01053269718646754	0.001328369692612764	0.02339904589875262	0.09853287503631379	0.1198151864420632	0.04791148092855339	0.06209860323029733	0.04933005987767849	0.04928509027291295	0.0010783523834855	0.0237129802465927	0.001444178618020805	0.008430885998451047	0.03821612351526145	0.04201225594884733	0.00284100482430722	0.04768343140382424	0.001449288973828591	0.04692368123206894	0.2168061786204221	0.2018539475292442	0.001089712489425122	0.06837085968344644	0.05310743295695302	0.05040866141510326	0.01075473429004131	0.025515842852405	0.001075362608424102	0.01217701247225332	0.001141003632532029	0.0190794299269658	0.001244818671427935	0.07657310589487221	0.00738649016942545	0.03240799506781152	0.06695965346788194	0.0536056057940878	0.04745073132796904	0.05565936481291779	0.001009219218437945	0.04406035070302907	0.02949329451418002	0.03034659052304	0.2317073355702656	0.1937786321816131	0.001104379079659212	0.01197613115730475	0.001061172102293575	0.03114336366865494	0.001127342928062361	0.02025231938553867	0.001044642863711394	0.02004457669058711	0.001085722690999861	0.02124245977614575	-0.0008736604583454063	-0.008661717974306161	-0.006700530272314929	0.009353237596501631	-0.0006713875991050686	-0.00252302688642545	-0.00470728223879826	-0.001558917964464313	0.001470729192778624	0.1495063884697246	0.001013778303370525	0.04014420726193128	0.4722288725735569	0.001214716294856072	0.001067694744247357	0.001004841699326969	0.001032867950309869	0.3910591934974362	0.0701595587872903	0.3470257695579393	0.07876778605431145	0.001305746042334386	0.001450314883969671	0.001070314562846608	0.8275361956769914	0.0770654570285994	0.001074699569409554	0.00113769522406468	0.001010193575235001	0.1851225678267182	0.08417638574008481	0.02893527196238137	0.5316400847513899	0.001053037455688853	0.001005603740340345	0.001001743978736276	0.001003618643874272	0.08851345497308756	0.09019952408021267	0.02804139893027134	0.03414809227329586	0.07252945828414649	0.1817412999999982	0.20736136439221	0.07571684644985913	0.05646290777976951	0.05539521666937518	0.00188729973436602	0.001177550859957802	0.001032877674792363	0.001014015605595617	0.00103138243158006	0.001583363522425572	0.1074301371957873	0.03964429617974183	0.04628174156395755	0.001024843712428591	0.001409052445439431	0.03450577382608218	0.002827515075566137	0.001603121301023272	0.2183047423761467	0.001101537925865596	0.05248208710853055	0.01521626332780129	0.001074325276371383	0.001160395221366545	0.00122750855928806	0.003283335770125995	0.06900619650488993	0.04206093934730876	0.001010087317926747	0.03075496331721016	0.2311618812262554	0.001101518269628857	0.001057392099044747	0.001147384817796671	0.00105127055268385	0.001098370161607219	0.006243974858433332	-0.007169814719353961	-0.0065656443228499	0.01102417228412715	0.00478864831734661	-0.001771159718730019	-0.005480750603551679	-0.0008779923780117521	-1.141834240964239	-2.775243644456916	0.006014777556940509	3.158381039219411	-0.03475446347454451	0.3711870864431303	1.688741226413935	-0.5979585754708393	-0.1962254222993821	-0.02414937061751659	-0.07929231715484196	0.6276097406375426	1.346288267682007	2.269603936054021	-2.077122533886714	-0.004881088711020102	-0.005223943048500952	0.0824129214476675	1.590482259682261	0.1564343050551616	0.04018501313955405	-0.04087545182533788	0.190001352539759	0.5796466249906209	0.2418428161998304	0.4592066713623764	2.750241061580508	0.06887449974712678	0.03005921561051203	0.0274754876030197	0.02414685103955333	-0.1565636732756603	0.02441768709696526	-0.1889382720246925	-0.07148998362260253	-0.4219913294454684	0.5402586720440753	0.8269192219528525	0.8716976210292303	1.623364352791293	-0.2073835452877167	-0.02700121803816931	-0.008119740076315071	0.03461444773061427	0.1982018976613472	0.006096235703023881	0.02558968265987032	-0.01385884207713687	-0.383484839447398	-0.07539277179374107	0.03400704178234799	0.0427646295815564	-0.1425576798238424	0.1078098801978969	0.07343849019350708	0.5006245978832005	0.209162253082367	0.3825398665277086	0.282877869870846	0.07295282036057814	-0.02474173419489013	-0.5803216582234209	-0.2215761743339553	0.5485307928252668	-0.2621556356990112	0.04208006929701345	0.04020113596280405	0.6646362215439542	-0.006035277771543417	0.07142950306627767	-0.1700864424396055	-0.1639851892091699	-0.1596915843735713	1.255566943299807e-13	1.217533072442206e-14	nan	nan	nan	nan	nan	nan
0.31	-0.02975424720919325	-0.02925118406365852	0.02193495901964355	0.6347316973995146	0.9395190194570978	0.008723546615232357	0.4520983537247754	-0.02872570057119335	-0.02405767090239398	-0.01390993335729473	0.07041201422029775	-0.06177770732914937	-0.01289165722867541	0.05821278299942797	-0.04096016521148997	0.834126925487099	0.1126375679195322	-0.8341269254871008	-0.1126375679195431	-0.09454076754638567	-0.1166711749978259	-0.00657755520598483	-0.2701668700541069	-0.05480270763363793	-0.02696107625643214	0.1121626808779141	0.1323051466271367	0.7277304047206411	0.6254066750199084	0.08756871967731658	-0.01161561090319996	0.07796810249461179	0.02097551904502497	0.8298191990267545	-0.5167295199699629	-0.5135866809949016	1.280964325824831	-0.0878430191571915	-0.05879887063166696	0.3400593572443513	-0.02045616609011097	0.8827849792121987	-1.915875915247833	0.4770509106421736	0.9994718902870998	-1.381518843996462	0.9857407507126618	0.6573750517074541	-5.274046907555278	0.9867006441877385	5.274046907555283	-0.9867006441877286	1.612131352806003	-0.7254369515841407	-0.2283946765459698	-1.046638824369637	0.6884243937005073	0.3083338251720318	0.5110641734489417	1.227776701914516	1.188646584548851	-0.7048629139454986	0.3829429094338732	-0.007112736512804742	-0.8065198908403691	0.2422213711684433	0.001558727400639599	0.0197866172369492	0.1193147546525786	0.1432494554409866	0.001013296710383047	0.004109959054464209	0.03392099869393771	0.02278501477111622	0.4338638262305322	0.3899694959529906	0.006785907020328911	0.01281259649344355	0.001067703390187677	0.02513459510351315	0.001005723792005585	0.005211491227050011	0.002004436475119578	0.01512554580096426	0.3970968836253579	0.4192481196331468	0.05848105118662406	0.0716825681703154	0.317704888879254	0.3355433703111653	0.08713421154139181	0.06916288314417048	0.00129577639029058	0.005445326925685761	0.001418640607071019	0.01140716014353717	0.001081875788103099	0.03266043899829226	0.7788780802628009	0.7077570625069557	0.07363883493753567	0.08899449176107987	0.001073739776162306	0.003120770542030428	0.001127597602220251	0.01812817372820832	0.001017168103369671	0.05264707542106355	0.1770178224489854	0.2005881204376384	0.07705861777371559	0.04213593792663514	0.02447792139191327	0.02549180259612859	0.503700559755109	0.5023711090233427	0.001052896433827815	0.02319725097776166	0.001010159777293907	0.006452905616894811	0.001006124388461927	0.006284113275629364	0.001007932222999337	0.0071369452691979	0.09272153256236154	0.09746788416906073	0.09403117199797062	0.08962809278721585	0.02952725285683912	0.02869200338811416	0.03496441879434189	0.03894588468694351	0.0789927796002925	0.1094709939249603	0.1803781851515814	0.1478579146545024	0.2058026832320564	0.2051386804069228	0.0733108859296922	0.08096949058773104	0.04495995985972155	0.07046349711236427	0.05692625596199036	0.08235333871898701	0.002034058680205015	0.04420464693901472	0.001183319752956373	0.01951095532664343	0.001033870612889973	0.005706367368137216	0.001015073900753873	0.02132504795043564	0.001029681921040799	0.01054967383387513	0.001409266126229394	0.02340093056136821	0.09814234362529196	0.1158505910167747	0.04371284145615015	0.05877520545663376	0.04768009742220013	0.04855612401356249	0.001055128034081647	0.02364114212153489	0.00143064887288373	0.008918527397147083	0.03659482274392438	0.04104361631285353	0.002806303540412284	0.0483195388165783	0.001495627902177759	0.04753733357866354	0.2170514594309409	0.2048503438692954	0.001098167194624131	0.07046203799395065	0.05243401630916211	0.05392778691214994	0.01448487007102546	0.02910272329903081	0.001076625623492252	0.01281869943283169	0.001151548889984293	0.01878439248455406	0.001238700123000024	0.07099702537854721	0.005747210806822725	0.03126301006140414	0.06677984869653536	0.05800938881750149	0.04384700099546299	0.05265680278202702	0.001009823332205837	0.04473592499934746	0.02921879175725447	0.03042873610761889	0.2324379474871011	0.1992003328825599	0.001106104885787199	0.01193719512488094	0.001061150360529429	0.03217540649217036	0.001137670595766862	0.01856597281923001	0.001047952340556324	0.01841262668658229	0.00109198459073923	0.01964971118254591	0.007538407553773459	-0.006924661504235781	-0.006544534995291494	0.01267993361459635	0.004698081704135119	-0.001949601494645133	-0.005390216602741457	-0.0006656055870868071	0.002165463959156572	0.1588069901968045	0.001013895617179427	0.04037159389393735	0.4793831807124283	0.001132509389107829	0.001056639826047479	0.001004655943521027	0.001027977927752827	0.4036174773260226	0.07708033689517654	0.3648068966260036	0.03996012414686026	0.001276604621478274	0.001442284992818019	0.001058208978139426	0.8140299240817449	0.07323442998800699	0.001066742502295282	0.001113877577044313	0.001011085101793296	0.186428835460662	0.08628083472028823	0.03219712282405145	0.5608842262051419	0.001045975574135261	0.001005889710423237	0.001001870318892317	0.001003856312359523	0.08637866157517575	0.08896994466876321	0.02578297117011913	0.03025812446210638	0.06809034234107568	0.1802687108850414	0.210177392389676	0.09378897448747828	0.07602289995846621	0.05217469171918954	0.002191828593501445	0.001192685642051728	0.001034160470822364	0.001015240453625136	0.001031590298489273	0.001417558053421952	0.08902994203441973	0.03778167178500585	0.04514963791519917	0.001036122045316169	0.001422887442155152	0.03484052968440313	0.002721217204645454	0.001493841593001851	0.2167505393906607	0.00111156378144833	0.05085089900756533	0.02134809993444604	0.001080999097353222	0.001164334107585648	0.001236404259166886	0.004615235299275883	0.06442983559795121	0.03730417682089038	0.001010760614226866	0.02732310360817206	0.2360316315412722	0.001113302526282242	0.001064288431018549	0.001149302183499748	0.001051503940737844	0.001098615823154436	0.01698602172216446	-0.00499148246207053	-0.006371652256221241	0.01733123869706608	0.009995097716805842	-0.001518929523597066	-0.006000723766036589	0.0003976162230314272	-1.159636667835769	-2.621672880169086	0.08820645713502394	2.475751020667296	0.009675592300941985	0.2040811842326811	1.263024114912595	-0.317512653102731	-0.2025907687411132	-0.00924605457861985	-0.08996743371116508	0.5918443438286504	1.052911071332856	2.203643333960545	-2.153146541594678	0.01989290338451304	0.0134267026923014	0.08955807236193815	0.4603249120580636	-0.0623629869682966	-0.01469252178590868	-0.04310441115710772	0.1985160765411607	0.3902703702207656	0.1554427675495872	0.3388857671004454	2.796794830384967	0.06343205885306413	0.008751323362624372	0.00803263736944985	0.01016911631399155	-0.1885452290345496	-0.04291814854322883	-0.1987661548384339	-0.1693859993892939	-0.386852083550251	0.3178023675343438	0.5697473343210017	1.303006442819735	1.572216401886256	-0.2119791611848131	-0.008665384969039517	-0.0007602296651605871	0.03380353414078079	0.2474462327395114	-0.0007541516860317599	-0.01788474111713794	-0.7367162435468033	-0.283202031610033	-0.07213292617893662	-0.02999038309684591	0.05340581828576349	-0.05960422971551096	0.03577166124322053	0.05058930743530159	0.1204868751336258	0.2153281650094335	0.3193378784920068	0.4238433856669693	0.06252775082036692	-0.03256684755667694	-0.5355198180780524	-0.02085359310670393	0.3316160482172278	-0.3344605356026609	0.07931189694355201	-0.0321227232355257	0.444408212712879	-0.001411358051753349	0.1280654125608716	-0.167339265245941	-0.1626339866220168	-0.158814658633632	9.820675948431859e-14	-6.237552183201881e-15	nan	nan	nan	nan	nan	nan
0.32	-0.02094207100481921	-0.03461353149077821	0.01669409884565353	0.6474925801739194	0.9384979806553099	0.008105090586758667	0.4539350505418158	-0.02886506309965962	-0.01350230673751373	-0.03313780486001634	0.07526235995303555	-0.05149465641561816	-0.02751685722149182	0.06830711753361653	-0.03422450017889399	0.7800782153508119	0.123486453212356	-0.7800782153508121	-0.1234864532123625	-0.07812887386748592	-0.1239880260812591	-0.008708020479125186	-0.280069944561032	-0.04790775160893155	-0.02383174748604814	0.1169167087584438	0.1451825262520178	0.7393547616199917	0.6182400766517252	0.09088135167627753	-0.01176343873170838	0.07089837722182611	0.02344147742696841	0.9185346573050776	-0.5428385683217818	-0.5361275014176577	1.271127537299836	-0.1172111384673935	-0.06414058261156276	0.04398716805616083	0.002639130713959567	1.223188326238335	-1.912080658483011	0.4797026137308514	1.056776431128834	-1.527672304235008	1.014502228150026	0.6906776426010749	-5.53294948952285	1.189387348037166	5.53294948952285	-1.189387348037166	1.668760023014883	-0.7335303422994148	-0.1959180172981788	-0.9376162047029679	0.6854772117940332	0.3165393802056059	0.4500662432260043	1.355122663343174	1.141616654464933	-0.7223888350851536	0.264669304373543	-0.02330375132209782	-0.6019434014053869	0.2492809787547618	0.002043998296458397	0.02058708075520828	0.1370757492484928	0.1643266393089091	0.001013617174930046	0.004085261657425186	0.03690160505273411	0.02415782641009908	0.4491392326350681	0.4005337613212469	0.004062492865971217	0.01050952626483055	0.001059294290182743	0.02313469391581514	0.001005158956382471	0.005091320740542549	0.001534566104644494	0.01460401800459524	0.4012973690368895	0.4256356038105396	0.06826455460209012	0.08102693372390196	0.3364750283986151	0.3560807232857409	0.05751003193375653	0.04687641319758014	0.001278415192189643	0.005595471540713724	0.001427739041693994	0.01147440814294939	0.001067121002843743	0.03367481407373304	0.7867907855700619	0.7067628099956967	0.07253539210114827	0.08749892279728107	0.001068151032578425	0.003211039637309989	0.001114339306751282	0.0176829264761201	0.001014496783462536	0.05475153329035107	0.1808243773675743	0.2035501319182133	0.08147953771307606	0.04330513198968573	0.02889087458392831	0.02852753367793634	0.5255862985674001	0.5300585332825258	0.001047594930840315	0.023898112084054	0.001008189367272748	0.006632820647525589	0.001004116924797461	0.006449877272688371	0.001006041509707422	0.007309229608543535	0.0895670530444603	0.09527162796463519	0.09163103392214061	0.08890210874129188	0.02721240988953457	0.02667903370065275	0.0318055021656713	0.03688007513897785	0.07326594486867451	0.1059589299971786	0.1800321866788544	0.1499278348227631	0.2079652438005336	0.2098683573553328	0.0863547589508718	0.09543124568821401	0.06355754247974346	0.08588162823367115	0.05402934838493344	0.08015646333459713	0.00219478290258938	0.04420740608201478	0.001192054426993625	0.0195281340144194	0.001034369168601567	0.006243179560400832	0.001015497030188575	0.02401660081359812	0.001030656540307474	0.01055654924347214	0.001366829040873669	0.02318791125666862	0.09004252463401334	0.1059277415599032	0.04056931341708096	0.05639441627157424	0.04626400623868217	0.04780778282730304	0.001049161130602046	0.02348085825925851	0.001430796703296931	0.009471845726773193	0.03588625080396803	0.0406514917077381	0.002735905551015227	0.04872606580651462	0.001464186092911587	0.04796141394701393	0.2166343541588904	0.2047003291320544	0.001107407578418962	0.07280251810336522	0.05132250192311745	0.05675647189714449	0.01935335934082233	0.03377961389034183	0.001080595006815079	0.01357043107055248	0.001158790072846579	0.01846207114511671	0.001240088973715442	0.06585020207254011	0.005576164203891548	0.03172226788257196	0.06463678123123817	0.0602257314856013	0.03968495000114122	0.04904807879839859	0.00101046205355888	0.04537213078141532	0.02744257650364949	0.02953712197456802	0.234666394105831	0.2031608823172359	0.001112861405517691	0.01195471540949412	0.001064589000560872	0.03356639893860021	0.001143791915626281	0.01690240619213945	0.001049723111807232	0.01678731345754015	0.001095237307979148	0.01806703611773206	0.01750379480030058	-0.004893421176023418	-0.006363208525197911	0.01799354322925361	0.009958871071521122	-0.001590306233962796	-0.00596451016571247	0.0004825709394017614	0.002860198725534252	0.1681075919238849	0.001014012930988303	0.04059898052594364	0.4865374888513008	0.001050302483355616	0.001045584907847683	0.001004470187717251	0.001023087905197836	0.4161757611546067	0.08400111500306238	0.3825880236940634	0.00115246223940693	0.001247463200621612	0.001434255101666134	0.00104610339343148	0.8005236524864998	0.06940340294741675	0.001058785435180316	0.001090059930010631	0.001011976628351299	0.1877351030946063	0.08838528370049187	0.03545897368572148	0.5901283676588939	0.00103891369257989	0.001006175680506895	0.001001996659050614	0.001004093980845921	0.08424386817726361	0.08774036525731359	0.02352454340996597	0.02636815665091787	0.0636512263980037	0.1787961217700848	0.2129934203871422	0.1118611025250962	0.09558289213715979	0.04895416676900386	0.002496357452636861	0.001207820424145941	0.001035443266852196	0.001016465301654416	0.001031798165400352	0.001251752584420687	0.07062974687305386	0.03591904739026934	0.04401753426644037	0.001047400378206308	0.001436722438869875	0.03517528554272384	0.002614919333724573	0.001384561884980273	0.2151963364051754	0.001121589637030848	0.0492197109065998	0.02747993654108366	0.001087672918331808	0.001168272993845885	0.001245299959045319	0.005947134828424829	0.05985347469101313	0.0325474142944716	0.001011433910528211	0.02389124389913422	0.2409013818562895	0.00112508678293621	0.001071184762991305	0.00115121954920325	0.001051737328792579	0.001098861484702073	0.02772806858589574	-0.002813150204787182	-0.006177660189592625	0.0236383051100049	0.01520154711626506	-0.001266699328464105	-0.006520696928521392	0.001673224824075211	-1.178696247378765	-2.359427392791632	0.05218386847805372	1.728998703078825	-0.02835921566459151	0.07718231587160529	0.8523333498055304	-0.1643083249451938	-0.1950761395418503	-0.01887710356876793	0.002922759378325853	0.7115672005745692	0.8272476722651595	1.857056166767239	-2.319142827399814	0.003229844452224705	-0.006387993055583227	0.1166396866119375	-0.6570440100583684	-0.2278689111374096	0.05320962038742073	-0.04606737360127475	0.225444436670838	0.2023794879860412	0.08026671029149707	0.2781995665452105	2.720158305904437	0.08049027129980534	0.03518933309252267	0.03242623702275912	0.02990702554707075	-0.2567418572618869	-0.1006835959337164	-0.2028745316635127	-0.2390746892206797	-0.308330274875389	0.09634878673727605	0.3889105770957034	1.560350439814292	1.509478096642186	-0.2295601434153464	0.009126566662264066	0.003715304515333884	0.08167216106337299	0.2896990943076523	0.004075988142531749	-0.01739111081577541	-1.205509648380947	-0.1949631217300664	-0.07926775717349742	0.01631789440744934	0.05590001577145287	-0.02725467364696618	0.06189379563690731	0.03552409454947079	-0.1286576175744762	0.2590226128549796	0.2444517641167	0.5008798988399629	0.09496175584715318	-0.03019851013299407	-0.4944702161654243	0.09927239118864012	0.1110427217594793	-0.3833880262462065	0.03420636644478413	-0.1545508075616523	0.3724059682917353	0.005255985635539087	0.1432194276735125	-0.1655304545961954	-0.1626578342167402	-0.1576768786158652	1.389543605899769e-14	-2.111411277747973e-14	nan	nan	nan	nan	nan	nan
0.33	-0.01172201166714172	-0.03988946229787502	0.01124691626851239	0.6601562797769236	0.9371572727818414	0.007451986892241282	0.4533921560404649	-0.02851471877078981	0.0003117806611256247	-0.05178104577471272	0.07979469537519654	-0.04080398370904056	-0.04303740493961689	0.07817423364737437	-0.02721964156907885	0.7234074562245493	0.1364616792756391	-0.7234074562245489	-0.1364616792756503	-0.06122892381964259	-0.1312598512633693	-0.01046253644439492	-0.2889917938915112	-0.0411858012218382	-0.02064653087006203	0.1206933518653781	0.1594613671986833	0.7507391310379311	0.6110246693172352	0.09242360191551557	-0.01208431555640154	0.06572538959233348	0.02600907238653289	0.9066094444551689	-0.5056662315867404	-0.5484575030442593	1.261898331551735	-0.1518684458312964	-0.06622420973473266	-0.1297532474320105	0.07044476918635555	1.535496930336466	-1.798041455783945	0.4212245784421326	1.070714356032267	-1.552698764134933	0.9488457784202466	0.7018505071657644	-5.8024092563967	1.402753426176962	5.802409256396704	-1.402753426176954	1.709258445029766	-0.7172013414344576	-0.1530157640788265	-0.8513639518797081	0.6555037817799415	0.319508070965848	0.285733656942311	1.501311826493473	1.139901783502437	-0.717579014848842	0.04849979152139049	-0.03980348857771788	-0.4457248288881053	0.2632179097342565	0.002362281223148772	0.02121170788051881	0.1477587130014761	0.177736784238443	0.001013632461259587	0.004082336781425984	0.03634620352431886	0.02383458558192724	0.4606851634749853	0.4073988757693233	0.002590787542244849	0.009287126880135475	0.001050368398623836	0.02131745655210899	0.001004752636432487	0.005001773734010877	0.001283871802010548	0.01431062253494594	0.4095669163816711	0.4336509749431569	0.07454338542640614	0.08725861877689242	0.3539812949423656	0.3735505019776562	0.03201791829861069	0.02861091791481437	0.001255718809125581	0.005750875099702331	0.00141748010692025	0.01152725470080092	0.001055254945319791	0.03482633749770469	0.787109530715735	0.6956807292232454	0.06944737052505813	0.08434803115025494	0.001061610610645374	0.003344795118542082	0.001097827588950231	0.0172564518595992	0.001013544631160703	0.05700542172053358	0.1834265270606137	0.2050219007852759	0.08366199713103893	0.04372196242774436	0.0316688017006812	0.03047530567985552	0.5490657853935005	0.556332324130257	0.001042075804076034	0.02464051924042631	0.001007232801122576	0.006852156476679742	0.001003106094758564	0.006654549521733641	0.001005118679634996	0.007517562653127884	0.08703185147734208	0.09258044360584684	0.08962832710191046	0.0873811479493483	0.02566558223121974	0.02521143886803958	0.0261517670696814	0.03246594869342619	0.06642146694998823	0.1009121176790359	0.1800303299986665	0.1507004319047426	0.2102751915186997	0.2140508410518095	0.1020783623099517	0.112076374965218	0.07933182247597519	0.09931306678254212	0.0516477671530844	0.07800802383071442	0.002379466476899472	0.04432937813345492	0.001212143726526149	0.01957623842617608	0.001034538676547176	0.006861341049846203	0.0010159481566213	0.02712508483946085	0.001031322796444764	0.01057443220400401	0.001291095053115804	0.0229315158447128	0.07716400610342544	0.09283155714465717	0.03755689106814144	0.05410108991832477	0.0447023741583957	0.04669823395914713	0.001064207013340244	0.02325345417156512	0.0014929812290409	0.01014932851043696	0.03581543437463982	0.04059082951101006	0.002518847218809916	0.04874087493142154	0.001399003066297289	0.04811228365662788	0.2158946093836354	0.2039524935594219	0.001117828460102386	0.07580145841951245	0.04867732497604872	0.05787852784428897	0.02451051323167107	0.03870993485341184	0.00108771607889382	0.01448060488693849	0.001159247231400186	0.01813868647130479	0.001249982730578867	0.06095214123250382	0.005800328857037669	0.03265298674173212	0.05738200047589331	0.05800951037626538	0.03391902344757227	0.04389027951848438	0.001011046364483964	0.04581639233707589	0.02508698853764513	0.02775204968670809	0.2375870603422749	0.2080355951255246	0.00112978026746142	0.01202856825632134	0.001071338087770285	0.03535230829009346	0.001155154511625875	0.01525324300136728	0.001053375541954159	0.0151572238540099	0.001101890499168392	0.01648553943977558	0.02819049087736479	-0.002692800274322723	-0.006074757370799971	0.02393854722089993	0.01432550462954362	-0.001337325623799884	-0.006387014917198931	0.00177007506960124	0.00255492150291884	0.1604883504224754	0.001013339920364164	0.03149094663227262	0.4865379357930998	0.001041011521211223	0.001037264112826802	0.00100421099442036	0.001022122135639545	0.4375691896434151	0.08151590530991271	0.3962336334903055	0.00109162800447165	0.001219056802606182	0.001383544377871106	0.001040196192265494	0.776445457589745	0.06203143848650233	0.001051432742382014	0.001072665540142505	0.001013041966642045	0.1877039989464688	0.08500437957380123	0.03434775967276027	0.616796550443774	0.001034146352629361	0.001006289450086454	0.001002102783447484	0.001004212724888945	0.08303089380119681	0.08616667950804457	0.02423240524559348	0.01397066642166196	0.05233999439143026	0.1811102453827711	0.2153834416587286	0.1339349911272088	0.1033092173162956	0.04850333468254886	0.002637063344365719	0.001254426303987657	0.001034099003700631	0.001016377341535711	0.001032200721548154	0.001178706217768845	0.05062793325807828	0.03234782034724096	0.04179269343781275	0.001107338734906821	0.001660265055969825	0.03620872295482629	0.002017951503778302	0.001285791570103939	0.2140779442870831	0.001134674773654875	0.04220687545302412	0.03266809768055461	0.001101437658901406	0.001152489089655205	0.00127297024790329	0.006114251561140742	0.03823291076822242	0.02253544245023533	0.001011841063497135	0.02115083692654784	0.2445562900839222	0.001166270332695078	0.001084437207207173	0.001180325726731975	0.001061779881380504	0.001117239980173897	0.03924712478760402	-0.0003958994282501222	-0.005703983961367801	0.03012374490126218	0.01799130419818898	-0.001140846049906212	-0.006702574059627368	0.003135059396221326	-1.198941075216193	-2.005759267292584	0.05886102328798957	0.9346252629535549	0.01417765700233684	-0.1418021746913366	0.5308158911958677	-0.08586294297689483	-0.1669761280418066	-0.003051462759786454	-0.04241615949741849	0.9158417829326857	0.4258998848174058	1.618664987646784	-1.368983475153156	0.021197990548534	0.01058668928883448	0.1155180043518847	-1.513339069950429	-0.3990272075271218	-0.006725765230164184	-0.03941367915288958	0.226846323924222	0.09101562864096301	0.003634833791390123	0.1203849918222573	2.520666827831113	0.07080912147303429	0.01558647436757082	0.01483131937745877	0.01676910677191521	-0.2825473482733027	-0.2006732102353901	-0.0970149347929872	-0.6379458209349825	-0.6821416304306025	0.0871388815100813	0.4699137220025681	1.750560980286739	1.190998555068969	-0.1953764055594844	0.01389305877918359	0.004839350814812251	0.05127382921186428	0.3309332032107254	0.001407447737805506	-0.02885578108291855	-1.419490555452514	-0.2568713800795679	-0.1415986932134826	-0.04274932956605814	0.07808538393788539	0.01114022103020989	-0.04125522443390866	-0.002783766742132521	0.003628374171649933	0.3462670996523678	-0.01882702937223273	0.4868738252823974	0.09447223807193114	-0.03254774700844721	-0.4860118814854823	0.08956669920094694	-0.5712447986572148	-0.6387933005633175	0.04120883636511434	-0.2019832075959754	0.6174452195634118	0.008409403368806486	0.20774305155389	-0.1641694071453082	-0.1632411205716477	-0.1583325167887457	-4.480405394439329e-14	-2.27335726732071e-14	nan	nan	nan	nan	nan	nan
0.34	-0.003187237431464208	-0.04459322889229372	0.00582197900411169	0.6727362657698104	0.935441851547024	0.006785725323276098	0.4517962420110014	-0.02739586703333324	0.01712498740611693	-0.06872811260250752	0.08357605367675859	-0.03029324437806893	-0.05809606299971265	0.08708252877821818	-0.02035636147947424	0.6640058918095528	0.151483432967082	-0.6640058918095522	-0.1514834329670872	-0.04398313579737151	-0.1382593858561222	-0.01172894752713869	-0.297189429408468	-0.03486585765049182	-0.01746150350729982	0.1222408074729466	0.175222088791926	0.7622456883776436	0.6039507686939508	0.09194572846764548	-0.01253814600248502	0.06172246655616105	0.02868543355317429	0.7814776368959414	-0.4284057257909571	-0.5316784388697761	1.254384815276368	-0.1921538106638883	-0.06677215750112298	-0.1666167375659469	0.1563406124365053	1.823012195504794	-1.572845841106265	0.3295071896148633	1.020789756006879	-1.43529437268913	0.8227380315441392	0.6623619385543956	-6.079110547269569	1.59869287366909	6.079110547269569	-1.59869287366909	1.737927617900634	-0.6790722244277758	-0.0982970407929324	-0.792773441999025	0.6050758486436622	0.3165015295606601	0.00422874335359621	1.651498792659395	1.166054238819868	-0.6940874928443043	-0.1393554330489387	-0.04989447560035094	-0.3679304827414028	0.2710342201700237	0.002369267826260667	0.02148669055504972	0.1510424236457883	0.1826510441704891	0.001013303431928452	0.004096883128249382	0.03176135594248981	0.02132234905255839	0.468595620961591	0.4113526061728782	0.001844995514063282	0.008678439586655581	0.001041745028816349	0.01982307545777895	0.001004419916464635	0.00494990818475288	0.001157937179942767	0.01413940869082436	0.4219596811963919	0.4444391346088848	0.0769136889304483	0.08968114234996012	0.3700235153674135	0.3880893313592635	0.0176195452163457	0.01879619877471762	0.001230166280896336	0.005886373815802062	0.001387000390487568	0.01155872962203732	0.001046369282674714	0.03602223428413211	0.7804553126958752	0.6774166900863025	0.06443346035904045	0.07958402286167231	0.001054663807225313	0.003471179511499209	0.001080873849627954	0.01689093029428915	0.001013601712285611	0.05931872126001032	0.1850181564938581	0.205351271355356	0.08342200123636787	0.04338853779493102	0.03259754220214076	0.03111583667405801	0.573314867964299	0.5801932091229299	0.001036932675674904	0.02537065374360223	0.00100681166783941	0.007082722967449947	0.001002654022864319	0.006872965792046498	0.001004716896704415	0.007744802212002059	0.08505931801978256	0.08959963432363506	0.08780460792862818	0.08494535158098022	0.02519220649553716	0.02461132500602442	0.01718591919199937	0.02423725429929578	0.05749085335320396	0.09269390855505152	0.1809144402062225	0.1522499774899846	0.2126092931690526	0.2197131829914377	0.1200991840934731	0.1300801765880295	0.09125444806343697	0.1099853781737658	0.05014005548428591	0.07634396225944171	0.002542147475724354	0.04445777156066197	0.00124549128285501	0.0196035964902907	0.001033950961788674	0.007454929992362275	0.001016129609828609	0.03061397472473507	0.001031857142359169	0.0106228350737114	0.001216693775909779	0.02271143944469118	0.06084629641759292	0.07742266403522928	0.03426625533720781	0.05139360404677057	0.04282951460656964	0.04499667542794319	0.001101706332564119	0.02300685931613419	0.001635786889209249	0.0110033302651214	0.03626243079478618	0.04079465586293748	0.00211210866115049	0.04825449624229219	0.001317020795616101	0.04795706632990554	0.2150147412480972	0.2052636540379541	0.001129581613848475	0.0798378930818773	0.04400546086439761	0.05640420221600942	0.02963468798495386	0.04355088102663453	0.001098159975707717	0.0156078604454338	0.001151582157733153	0.01784972979204325	0.001268764579037146	0.05611256584994702	0.005996129393376743	0.03356750823782771	0.0434399930846609	0.04846167841183473	0.02607652328895771	0.03645978337061862	0.001011542052372049	0.04592756534226095	0.02253676486493912	0.02550706667093509	0.2407640372053952	0.2158079592324356	0.001158833615731451	0.01210079986963773	0.001081339936396787	0.03759687214850002	0.001175390282245451	0.01362167357748094	0.001060224283462841	0.01352487036445519	0.00111440800219513	0.01490618458569042	0.03943209370419151	-0.0003477594560644589	-0.005662822833850683	0.03024384174562015	0.01764088720350034	-0.00116909656804034	-0.006649101255098157	0.003173799494431598	0.002249644280303403	0.152869108921065	0.001012666909739655	0.02238291273860157	0.4865383827348982	0.001031720559064643	0.001028943317807453	0.001003951801123135	0.001021156366080498	0.458962618132225	0.07903069561676226	0.4098792432865455	0.001030793769531777	0.001190650404590279	0.001332833654075784	0.00103428899109762	0.7523672626929896	0.05465947402559013	0.001044080049582266	0.001055271150277428	0.001014107304932452	0.1876728947983313	0.08162347544711074	0.03323654565979862	0.6434647332286542	0.001029379012676823	0.001006403219665973	0.001002208907844203	0.00100433146893185	0.08181791942512934	0.08459299375877503	0.02494026708121923	0.001573176192404884	0.04102876238485603	0.1834243689954574	0.2177734629303149	0.1560088797293218	0.1110355424954287	0.0480525025960939	0.002777769236094612	0.001301032183829394	0.001032754740548224	0.001016289381415385	0.001032603277697129	0.001105659851118287	0.03062611964310503	0.02877659330421201	0.03956785260918459	0.001167277091621033	0.001883807673068739	0.03724216036692842	0.001420983673832182	0.001187021255227992	0.2129595521689902	0.001147759910278721	0.03519403999944838	0.03785625882001842	0.001115202399466986	0.001136705185460355	0.001300640536760928	0.006281368293856333	0.01661234684543066	0.01252347060599813	0.001012248216465034	0.01841042995396133	0.2482111983115547	0.001207453882454014	0.001097689651422421	0.001209431904261164	0.001071822433969195	0.001135618475646213	0.05076618098931228	0.002021351348286906	-0.005230307733142983	0.03660918469251948	0.02078106128011298	-0.001014992771348312	-0.006884451190733395	0.004596893968367223	-1.217491690639601	-1.618283874525196	-0.01774502167735673	0.02982170358203596	-0.02486497109743605	-0.360616824369029	0.2700565409016998	-0.04156590660171396	-0.1305048857017601	-0.01134081212892101	0.02735908448050046	1.26612490719697	0.06541537628262274	1.270866304705476	-0.628987598844081	-0.0007511241198526477	-0.01066232037341661	0.1255143590985589	-2.093435682957569	-0.5504922394334513	0.05173540278996297	-0.03387676433647275	0.237326658529919	-0.02610017140628659	-0.06978430388499708	0.01675136500190413	2.237577134892918	0.07803574067211262	0.03743546541450105	0.03517504127483878	0.03368832840282964	-0.3146668419449501	-0.2836507112182343	-0.02937833755450969	-1.00198827894614	-0.9426096360403871	0.2517384873896296	0.6848822257257419	1.832084908984106	0.9576526651051276	-0.1326845568932662	0.01041084181492611	-0.0004339650131973204	0.07675765167761665	0.3657802661906852	0.01017996997815978	-0.01012730844598388	-1.668051387209146	-0.2777950253933101	-0.1976696897802017	0.01247974092606944	0.09120380998097122	0.02564303608593124	-0.03834376716738896	-0.02569331271276814	0.2831415926583796	0.4665214820886827	-0.2748245509682254	0.4830049409170163	0.1383781043291463	-0.02331290775534156	-0.4827731246716084	0.09603291858427636	-1.355279449261286	-0.8379273998347563	-0.0324113436518274	-0.2465329531433848	0.9519362280153194	0.004931738932199867	0.2349503290806437	-0.1620117012199973	-0.1631106114219916	-0.1572485138415248	-5.529303397709344e-14	6.015099224542392e-16	nan	nan	nan	nan	nan	nan
0.35	0.003511792238007637	-0.0484079147379634	0.0007549394389085662	0.6852537803535111	0.9332959854914636	0.00611780710702327	0.450519386037036	-0.02544194448048162	0.03665533423047476	-0.08289035207698593	0.08638332327727856	-0.02063943696623726	-0.07122714104250491	0.09455380006385887	-0.0142118721574127	0.601764368930592	0.1682888386190397	-0.6017643689305912	-0.1682888386190501	-0.0264915606553889	-0.1447749698793497	-0.01239333407351645	-0.304947132226531	-0.02912932313545532	-0.01433523581012702	0.120870358391153	0.192409239325949	0.7740856242727305	0.5971813667321503	0.09036855180138285	-0.01309112356192981	0.05831178757522098	0.03145595779260067	0.5503210591489237	-0.3293229745391499	-0.4830869004945861	1.24985346822665	-0.236786915527045	-0.0661418689160764	-0.08230816579235144	0.230547189605956	2.061871515516947	-1.256280357458108	0.2281679959710507	0.9079689103190588	-1.179206007369313	0.6646052603124201	0.5646192726989195	-6.37509680148596	1.752818332211843	6.375096801485965	-1.752818332211839	1.761130577971073	-0.6202059876701513	-0.03432537116526593	-0.7617345873609013	0.5401267427872488	0.3079146935540401	-0.2653079932673899	1.781729947041049	1.198062459507194	-0.6596267686224301	-0.1510374642902939	-0.06074041567645896	-0.3138308745312722	0.2819270800115877	0.002175851451460541	0.02149144142050211	0.1484664308585844	0.1796639586187242	0.00101276520809422	0.004113042682233711	0.02471279044741598	0.0172172157112776	0.4735791341447127	0.413347036790341	0.001447524507556863	0.008345597675540122	0.001034145445684691	0.01874060793273069	0.001004130192336562	0.00493478884781044	0.001091327884112284	0.01406391443147627	0.4384827928482268	0.4590083319132489	0.07598825803717815	0.08879059416111611	0.3847036395009419	0.3994111808888296	0.009686921930501887	0.01359740088441798	0.001206237132293071	0.005975542220859091	0.001351687202101163	0.01157014562482381	0.001039855395702834	0.03719888772136094	0.768863409710195	0.6551065112202414	0.05817935483390468	0.07377989484292617	0.001048209784077292	0.00358000396519809	0.00106566348649836	0.01662094731219634	0.001014375261535254	0.0616252197372643	0.1861863724650867	0.2051228919632021	0.08014076704002528	0.04215641031942408	0.03067129501377582	0.02981521397230084	0.5974413760404426	0.600940748948536	0.001032620481906203	0.02604510152178524	0.001006649359323139	0.007332269353622145	0.001002450168940221	0.007112771788936843	0.001004553648532617	0.007992609059852371	0.08278053827468508	0.08594204652868002	0.08558162452570682	0.08155324609499427	0.02440120767392658	0.02387022695415554	0.009650962562364279	0.01671127047815529	0.0453783557321828	0.08014327441002406	0.1843453278464272	0.1559636342381246	0.2158285822511344	0.227283599806117	0.1392928480596241	0.1478390293752835	0.09652118282313769	0.1167159639772408	0.04914842255849576	0.07523562902447349	0.002647596099640123	0.04448958490602056	0.001266313150602869	0.01955725882729932	0.001032909800339339	0.008142834233078095	0.001016289451131615	0.03452592182495434	0.001031918631311995	0.01071359532670068	0.001158756890511474	0.02257317600826995	0.04482495521844202	0.06221923605902189	0.02962176925900899	0.0472178960990754	0.04126373862950743	0.04321040861567163	0.008386795248839774	0.02931742802103692	0.001758781207763959	0.0119371866393145	0.03643463720876561	0.04064353651692913	0.001817696975341567	0.04775012962759945	0.001272666238976358	0.04767650236165933	0.2179941108840066	0.2110855065002114	0.001146433287334739	0.08522018447306129	0.03724387418093665	0.052150945119145	0.03357502822501549	0.04727872677022761	0.001112151800561534	0.01699843294423476	0.001134280230114866	0.01762624982059179	0.002018074227828877	0.05142453615529576	0.005957341833076311	0.03422617699236009	0.02917674726398447	0.03595880255880212	0.0182438583621207	0.02881228335314814	0.001012177391443105	0.04559489463059786	0.02154231115447776	0.02366306490632775	0.2437992016268473	0.2257002209797367	0.001175362364726345	0.01209081409191009	0.001096614797221013	0.04032667493007619	0.001249239966556967	0.01206208059796833	0.001085124184236476	0.01192915657692421	0.001160766542691971	0.01337227764368927	0.04916757965944277	0.001998072544652742	-0.005100862904023877	0.03528149898942133	0.01875511501901183	-0.0009149151768646334	-0.006816701009967134	0.003928806450037403	0.001740022452837077	0.1370875619472096	0.001011814316151384	0.01177741329888745	0.4833561349497121	0.001033791606612749	0.00102394484612385	0.001003724512979434	0.001022670083611189	0.4891408037059792	0.07108824988079172	0.4208462751777864	0.001022550262570858	0.001173415827278587	0.001299703163312226	0.001032048851746193	0.7280778052972028	0.04651901055401557	0.001039302338652328	0.001045226818227335	0.001016088160185224	0.1885247995833042	0.07069968984136894	0.02435300285346314	0.6658991151892749	0.00102707757776182	0.001006545786645252	0.001002262657496723	0.001004428000772317	0.07791538371984941	0.0808382172403795	0.02228611149515001	0.001314317784982719	0.0214938197912846	0.1958085458370214	0.2246630097882753	0.1781964982573859	0.09736107262154872	0.04783916205528213	0.002741202425370296	0.001276975630461815	0.001031040511696616	0.001016596608403561	0.001031457502557464	0.001092296849072296	0.02024904615560136	0.02038867631812545	0.03924614829397448	0.0287162911858957	0.001889881524953087	0.03611834272890915	0.001585645933124356	0.001259822744943019	0.2322369824810092	0.001177702528779732	0.02409139651206862	0.03834694502463729	0.001136461881239069	0.001098970827000278	0.004068407273069763	0.00560676547212388	0.008829476810485933	0.006852755369128068	0.00101333810520516	0.02214127452088525	0.2502742861122014	0.001179982530135957	0.001125060693831605	0.00142491655454096	0.001144228786716732	0.001271154136156907	0.05762418455079874	0.004325281502463019	-0.004435347110901928	0.0392570076707439	0.01824858582564251	-0.0005806717101026621	-0.006930100620223717	0.004149343390979785	-1.233753709807271	-1.336806506501585	0.004929699638747201	-0.6083706270970649	0.01526165208638884	-0.4651655557070509	0.1395688000437775	-0.02510737155522146	-0.08672600034328255	0.004056835886660319	-0.02440794235352988	1.607597666631888	-0.2398605832035773	1.00348647338651	-0.4026885079117137	0.01395222295971152	0.00715221751476617	0.111490612120314	-2.325364457321243	-0.6141033224469969	-0.009401873770496363	-0.02100672580198591	0.2253192151423896	-0.02143717201080431	-0.1837412626105148	-0.2688892277213481	1.905705562637269	0.06085574895370179	0.01853780995734081	0.01830690652588939	0.02038405303992508	-0.4048729129803633	-0.3828538405235959	-0.1123628110861449	-0.533000917035812	-1.539050499947889	0.4929944144317344	0.8133775541141119	1.723214987154511	0.3648543068993835	-0.09024475190693097	-0.004100027663160756	-0.008658460836787651	0.0674606790957837	0.4185191680688061	0.009137404985222215	-0.01383621253229381	-1.389865159956513	-0.541829016109364	-0.1581369417016588	1.161266821829333	0.09344282215909032	-0.04985124276890823	-0.04999097444291109	-0.02714535545917228	0.884318549959194	0.6056594478950448	-0.5768515405343471	0.2773642827244617	0.1436090352896937	-0.02015698462502835	-0.4553604076162664	0.04218949715782953	-1.153340866036543	-0.7055028050962323	-0.04086272703648199	-0.1172078433237511	0.988530316326605	-0.006677793324466406	0.3016370733196901	-0.1506389826837539	-0.1564445840175608	-0.1498667806954406	-8.772245826308375e-14	1.705252057098302e-14	nan	nan	nan	nan	nan	nan
0.36	0.007659038994404717	-0.05107551900693107	-0.003866907532244133	0.6977480424694427	0.9307107629343132	0.005476280281690361	0.4502790045237869	-0.02286285741169167	0.05793870463940847	-0.09378728582525622	0.0880638389058537	-0.01217392249251778	-0.0814458785777005	0.1002364146788941	-0.009102309088672303	0.5363859003205818	0.1863484011211289	-0.5363859003205815	-0.1863484011211324	-0.008745660888450161	-0.1505867337585123	-0.01241035700407347	-0.3124834704707325	-0.02410540902653093	-0.01131995596266756	0.1171948589365206	0.2107726603906175	0.7861295279539917	0.5907615559392942	0.08942582790009709	-0.01375374190377739	0.05545333784383992	0.03430110419932875	0.27112105427626	-0.1989894104520882	-0.442639920060616	1.249734321722561	-0.2800251109526246	-0.06149387931713928	0.04067815457740259	0.2813735156308786	2.173616912415261	-0.9197846958675714	0.104156395228783	0.7831311683826299	-0.8528262712280165	0.4650066974034508	0.4553766878839702	-6.706499693479437	1.849524243695339	6.706499693479437	-1.849524243695338	1.78879254289204	-0.5383081956144788	0.03117568237129004	-0.7485005272272951	0.4625517674197807	0.2943039596178018	-0.4567813312130989	1.886752898786761	1.206847796055026	-0.6241692590556489	-0.01246488005456287	-0.07182263207965843	-0.2574846328296085	0.2859586536298495	0.001824470089104234	0.02130997464524757	0.1406033072437887	0.1708609953653206	0.001012069722119641	0.004145411573853463	0.01585232014290216	0.01192392370202916	0.4760358878108047	0.4143587665228173	0.00124950295541351	0.008174194237980903	0.00102784689612107	0.01807380782984388	0.001003871701748713	0.00494584272526756	0.001058784451175259	0.01401224972365339	0.4591301907695376	0.4757887502006232	0.07196738243257685	0.08495721930288699	0.3980623636491144	0.4083587182705822	0.005556623441548631	0.01090409804276052	0.001185654617067442	0.006072766631631975	0.00131746279818987	0.01158590790407216	0.00103547924101631	0.03828553220201747	0.7536217394375171	0.6317741135985492	0.05100181139169772	0.06722655725018223	0.001042594192781463	0.003694514802256337	0.001053036721162941	0.01645305789407339	0.001015752753725957	0.06385202912729603	0.1872329215240553	0.2048852986154458	0.07348536150961707	0.03957171111483208	0.02542484499789157	0.02589778567229086	0.6209105721491768	0.6181828150238502	0.001029314086789006	0.02666780740261297	0.00100663956457552	0.007574759129333085	0.001002375182065287	0.007349518891003146	0.001004520355666485	0.008242703510233672	0.07978593382716939	0.08174173214537291	0.08268624830061445	0.07752660567962995	0.02271530535561765	0.02249363801892075	0.005608808990444795	0.01298138732345355	0.02952012881314005	0.06248223241647805	0.1911584230053803	0.1621498968224812	0.220385994723049	0.2356642624117993	0.1592118900927852	0.1646150631049196	0.09366218862559082	0.1168102605379666	0.04851232402104989	0.07451381398517171	0.00268220992405624	0.04437473390899539	0.001264695126594269	0.01943392940852043	0.001031531951742577	0.008936893226878947	0.001016523020590454	0.0390225583704232	0.00103137621631382	0.01082888966071852	0.001123106046693058	0.02250849852001153	0.03101247193842645	0.04928074179763303	0.02314912095583133	0.04086737468530265	0.04027264088563125	0.04186287121339286	0.02537486221400679	0.04446485218852905	0.001823347626295011	0.01282969385440418	0.03599914273259856	0.03991794425795801	0.001752433079194047	0.0475054483800178	0.001286884122095908	0.04747964173030454	0.226925115286502	0.22301181804047	0.001169831168910438	0.09186553507462675	0.02834855507515122	0.04484667796272753	0.03586800075897568	0.04939416818018893	0.001129778057031268	0.01855749394902467	0.001106758599498593	0.0174711121724333	0.003771868926452046	0.04699480583047567	0.005603380127952401	0.03454107147778283	0.01766833594194249	0.02523395819728861	0.01135324489446437	0.02207112323999542	0.001013040115272444	0.04497551223440274	0.02281716728209129	0.02326410093355072	0.2464777668001912	0.2348188494565996	0.001169886683827594	0.01197226602620513	0.001117939087835504	0.04344215053684374	0.001393885576470341	0.0105942521637631	0.00113378287616349	0.01038772992542164	0.001251713244011678	0.01190217084904036	0.05698474401885098	0.004315969981009301	-0.004383569179254324	0.03872593338950456	0.01743820732120195	-0.000540640672309073	-0.006903000547917314	0.003882108383647995	0.001230400625370949	0.1213060149733542	0.001010961722562929	0.001171913859172217	0.4801738871645261	0.001035862654163185	0.001018946374443361	0.001003497224832732	0.001024183801138797	0.5193189892797334	0.06314580414481996	0.4318133070690272	0.001014306755606584	0.001156181249966257	0.001266572672548384	0.00102980871239143	0.7037883479014162	0.03837854708244375	0.001034524627720835	0.001035182486197062	0.001018069015437683	0.1893767043682772	0.05977590423562728	0.01546946004712684	0.6883334971498957	0.001024776142844453	0.001006688353624038	0.001002316407147899	0.001004524532612042	0.07401284801456888	0.07708344072198331	0.01963195590907806	0.001055459377559062	0.001958877197713101	0.2081927226785854	0.2315525566462356	0.2003841167854519	0.08368660274766773	0.04762582151447037	0.002704635614645878	0.001252919077094132	0.001029326282843979	0.001016903835390157	0.001030311727417796	0.001078933847026108	0.009871972668099657	0.01200075933203821	0.03892444397876434	0.0562653052801852	0.001895955376836304	0.03499452509088956	0.001750308192416308	0.001332624234658402	0.2515144127930277	0.001207645147280243	0.01298875302468879	0.03883763122924915	0.001157721363006691	0.001061236468482248	0.006836174009378841	0.004932162650391718	0.001046606775540561	0.001182040132256538	0.001014427993943837	0.02587211908780887	0.2523373739128482	0.00115251117781778	0.001152431736240612	0.001640401204820745	0.001216635139465286	0.001406689796667853	0.06448218811228512	0.006629211656639144	-0.003640386488660901	0.04190483064896834	0.01571611037117199	-0.0001463506488571495	-0.006975750049714086	0.003701792813592468	-1.245782324208533	-1.149763898348597	-0.05498854981802433	-1.133353836743175	-0.02162310356685594	-0.5982485579620511	0.07351636390612851	-0.009278211780352794	-0.04737140130573948	-0.006106169263257281	0.03212499478234733	1.708369103796317	-0.5231499575901154	0.7960038751468649	-0.127888589094583	0.0008600770299894036	-0.009793065075237388	0.1075125677841499	-2.297879434083229	-0.7003341542230035	0.05287267951911134	-0.01345805252044165	0.2213888410861604	-0.02794296252268567	-0.3402986497046509	-0.5066097546470567	1.536482384834846	0.06768736121597123	0.03602414332106783	0.03456326230858914	0.03414584890695149	-0.4232121596120773	-0.4105576970920063	-0.1564765142335862	-0.242768145665699	-1.964691205739989	0.7462596546330453	0.8469313839263928	1.635521097466585	-0.3696051834470452	-0.05538091775993634	-0.01892202666247314	-0.01583231617076758	0.09798860229407759	0.4827181552404715	0.01508678618313582	0.004589881170382843	-1.21506464424212	-0.7127577186100061	-0.1099238077777442	1.779850833482617	0.08293397816709408	-0.08925154650408532	0.01359330625741474	-0.008952645330001284	1.504033408260175	0.7191333241552347	-0.8850265628788179	0.1605240742515082	0.1720758055888671	-0.009644439627607256	-0.4311132507049437	0.02727806477114926	-0.9996731509577227	-0.6566594189676168	-0.08975368056009229	0.04247460522421809	0.7972095739275428	-0.0167807186643631	0.3120848941434139	-0.1436587921604558	-0.1522531842177421	-0.1444884843718154	-1.698835561898658e-13	1.78996348060116e-14	nan	nan	nan	nan	nan	nan
0.37	0.008972620656143218	-0.0522714915846635	-0.008290470052407432	0.7102686087346709	0.9277194614866395	0.00491306069410507	0.4511376967053152	-0.01996185876002066	0.07947154658954203	-0.1014531840585411	0.08835902306974013	-0.004805105028101035	-0.08828774086650548	0.1036963043197598	-0.004942894178436106	0.4672399444144176	0.2050618279292291	-0.467239944414419	-0.2050618279292305	0.009289979426400845	-0.1554727526593581	-0.01180036364499126	-0.3199565052666473	-0.01991016682539017	-0.008464655237725466	0.111754052686191	0.2300053413233872	0.7981421800034812	0.5846991337213754	0.09000549171188442	-0.01457646424354153	0.05333293515051191	0.03719346312593157	-0.001891473769296158	-0.03687863720807113	-0.4534475144696873	1.255117312930481	-0.3163383344188999	-0.04992844380501327	0.1289646823733816	0.2917281574468031	2.080656145581238	-0.6250440198018684	-0.04937830879235992	0.7001903221846186	-0.5219464956396843	0.2218602733088397	0.3888558231407193	-7.071978485131404	1.884178571145285	7.071978485131407	-1.884178571145286	1.814381812648277	-0.4374925966332274	0.0870778567102492	-0.747847874353713	0.3756967167532635	0.2758802022444746	-0.7134406984789247	1.950941918293546	1.199946825457767	-0.5856334396868643	0.1031084763628429	-0.09164150615812386	-0.1479511334888147	0.2922630394400145	0.001516410799890556	0.02117675601621315	0.1271374228080791	0.1569728768330669	0.001011250282635628	0.00419604638168199	0.008800390395138961	0.007285458825113666	0.4767010275484745	0.415125100550426	0.001148493384352743	0.008088879700141943	0.001022920764024993	0.01777971158775093	0.00100366960928778	0.004969795047594909	0.001044485934735289	0.0139726252451921	0.4832463098821586	0.4926787135574657	0.06520341810609291	0.07859788851052948	0.4097623301686445	0.4154588558753196	0.003345256435341696	0.009623305905622673	0.00116848390678897	0.006222680817851939	0.001284698216225874	0.01161871330496375	0.001033185406344436	0.03928116814090491	0.7365429944349318	0.6097814898310566	0.04347816178466325	0.06033213561865164	0.001037860945565611	0.003874099568619371	0.001043101442536627	0.01638110531597259	0.001017901844309803	0.06596577946199471	0.1883429413674674	0.2048867927017472	0.06418820687485242	0.03547643467397794	0.01892586390266925	0.02078537663438964	0.6422035258258969	0.6314722635439424	0.001027005457510974	0.02729210922602013	0.00100673220862799	0.007818061090113959	0.001002365966502209	0.007589770458810014	0.001004566719141168	0.008496024743782069	0.07302850946579574	0.07518555204362044	0.07566060230387193	0.07153602579914388	0.01922772131197057	0.01981535940126775	0.003390063352268729	0.0113023966279094	0.01646953707700419	0.04829742529497483	0.2016930299299245	0.1710579498528367	0.2279187367675518	0.2451124443670392	0.1779194547179769	0.1787979953414501	0.0844179870465644	0.1102609315571353	0.0482177317784319	0.07417489486985858	0.002540948363364629	0.04408014841985299	0.001245615552159838	0.01925075116529171	0.001029235060047924	0.009857440732742301	0.001016209294130446	0.04420673834682694	0.001033156467146311	0.01094497689484556	0.001122025809733976	0.0225087032248775	0.02483741440249347	0.04310714123655755	0.01651814361324281	0.0341715402091102	0.0380453941765734	0.03983928728536561	0.04831339523446417	0.06453824116565217	0.001851822325374387	0.01360133544978805	0.03368539178102012	0.03773615781753106	0.005508154174596435	0.05004720307914345	0.001551157951312337	0.04752340077789772	0.2376728598212465	0.2391699738933172	0.001208713739593885	0.09934160592313171	0.01965876467969735	0.03691475399306045	0.0356554671457368	0.0492092965871582	0.001150550677111796	0.02013562135061842	0.001081951166667094	0.01738924631870774	0.008828065497845173	0.04339453541042546	0.005005933664094374	0.034604224908161	0.009719802009139408	0.01744704574236419	0.006433571273119999	0.01732127593179896	0.001013571460340324	0.0440439220626252	0.02542579706743572	0.02400318929146552	0.2526781954635001	0.2437982340480504	0.001153253829980882	0.01177603945774711	0.001144440150225636	0.0467065107604783	0.004835208744925739	0.01078185215331924	0.00452410282754392	0.0104523111380816	0.004598418557474434	0.01206330376841161	0.06071426616186874	0.006425162689831872	-0.003508990817597084	0.04147607829160616	0.0133258564881513	6.206179406011456e-05	-0.006988036905204968	0.003530341202229485	0.001165052101822461	0.09423491128016458	0.001009920091728562	0.001111105926781765	0.4764435753684093	0.001049582874391516	0.001016818676560538	0.001003427204863408	0.001034188141537564	0.5543956971319711	0.05075964178793135	0.4378669670140538	0.0010115913863404	0.001145883665943231	0.001237017328736555	0.00103163500673383	0.684473355179632	0.03090396879182774	0.001031589093592378	0.001030710908845622	0.00102188939735026	0.1909119489189309	0.04568017563671454	0.008384991971293342	0.6992892664482359	0.00102445595035445	0.00100694730136948	0.001002390193110433	0.001004691485200263	0.05561945628764469	0.05708336436453443	0.01168182482134951	0.001044368912226479	0.001561431234142964	0.2294606585763674	0.2497795983497273	0.2146128251746238	0.06162113241502534	0.04805975851451367	0.002129333100681691	0.001202745416943745	0.001024744691835845	0.001015018899007969	0.00103898392343722	0.00115640916369051	0.02440466524140029	0.006709300568288038	0.03240530814709448	0.09151625613930107	0.001869349278089727	0.02755887333691014	0.01598165969709554	0.002244622303703894	0.261610796923796	0.001284371604232527	0.007180999411471682	0.03246812952880374	0.001184412121730007	0.001051801777537068	0.02043671975384823	0.003901946546108341	0.001035479698581515	0.001134787172097093	0.001013867605705663	0.03049464582189484	0.2744203186396348	0.001121908383452324	0.001188616426580756	0.01420830324462724	0.01388607768665698	0.01378050799342958	0.06142945074455407	0.008371116225209007	-0.002529295919088854	0.04388322130781798	0.007301302548684899	0.0008314942147622414	-0.007082902746885386	0.003041412731720998	-1.256721106673478	-1.142595023926235	0.01185352526581199	-1.648917005447034	0.01910804250993624	-0.3410963852999244	0.08219935752416775	-0.006644695269652442	-0.01312876003578969	0.006782964913083356	-0.02290436520543349	1.659289549149032	-0.7511959723272337	0.6306846350319487	-0.1071627724661444	0.02422874183672825	0.01064845295406201	0.09373605740280169	-2.087983046038932	-0.6867344483909691	0.002279598184432268	-0.002101639247211031	0.2028684032315756	0.02457179796334562	-0.4799660047734277	-0.5226603496453818	1.117907437607559	0.06129281505794104	0.01805710411044496	0.01840460230340088	0.02067335139729774	-0.8708626763925392	-0.7968268718240873	-0.3647812986459322	-0.1011102738464944	-0.9456969405647149	1.105838099947107	1.167446952479064	1.230355013313279	-0.9519221591739523	-0.01042003228842125	-0.04049658808504268	-0.02293429444829902	0.08112475739111925	0.5309924318356338	0.009425181844238217	-0.0004284594703865047	-0.08026537793870431	-0.6357339336332671	-0.2861942484611339	2.191260569339696	0.06688513737773491	-0.3332191639918454	0.4558761916238057	0.01002189005427077	1.840145804702904	0.7556749817589389	-0.726770604386439	-0.1782000547815226	0.143847758095636	-0.005917187176327236	-0.2861404345126577	-0.01125792536871493	-0.5718512447445107	-0.3199471602608684	-0.11800287549098	0.1069576900245612	1.197180619444695	-0.02413145755819101	0.324910093490878	0.1561206845187298	0.1405184188156461	0.1514534011270015	-2.165623318017007e-13	1.875160327177101e-14	nan	nan	nan	nan	nan	nan
0.38	0.00775147448217463	-0.05174656239326298	-0.01316335643156661	0.7228651563600419	0.9244219331279617	0.004502143293556666	0.4528163861840788	-0.01717025540780568	0.09850592091035802	-0.1065211476017002	0.0869910978032014	0.002021043904811408	-0.09201281467321056	0.1045714009957464	-0.001078202046325964	0.3959605906704086	0.2238523216084655	-0.3959605906704087	-0.2238523216084629	0.02746290121591191	-0.1593085259326899	-0.01074370252454413	-0.3274752568058626	-0.01660747381280985	-0.005819871580349839	0.1012848293744288	0.2496146713669817	0.8102137486954534	0.5791025220423079	0.09098221410636391	-0.01556496543261645	0.05286721062100509	0.04014136314311536	-0.2358245128645413	0.145190943375032	-0.5325046918594485	1.264930593751115	-0.3412704931706084	-0.03103344190976194	0.2046776140225846	0.259494455747045	1.673923386545444	-0.4001977578433879	-0.2284654908548393	0.6745974620784574	-0.2294685748648619	-0.05195189558832068	0.3964321322515343	-7.133179261048465	1.864937617922537	7.133179261048465	-1.864937617922537	1.816248837824289	-0.3282590701113514	0.1205092346443335	-0.7576438758879305	0.2840419297056417	0.2522005461042302	-1.462464743499519	1.962082720949085	1.218631124551826	-0.531007151285681	0.06694683648325002	-0.1049784019391907	0.07345099993461036	0.2970668717459575	0.001329494386635671	0.02121721917565986	0.107773344618227	0.1377897125415977	0.001010319691601099	0.004274731971643048	0.005117319931696101	0.004868956638486541	0.4760128514331269	0.4160517319914742	0.001104845363120485	0.008064100344065097	0.001019394462327041	0.01777761437029587	0.001003533586313266	0.004999228647080192	0.001042343670560738	0.01389707292490104	0.5104657447424871	0.5087678608151315	0.0558284463948951	0.06988370442749822	0.4195960842534103	0.4211056307558511	0.002226089012702928	0.009182983910957029	0.001154749881631996	0.006459461100899594	0.001253536163394422	0.01168476311722749	0.001032952548682532	0.04020268209832938	0.7187847780902433	0.5902676981452947	0.03587994714846855	0.05332818275622991	0.001034026909967938	0.00412481325513366	0.001035899015066157	0.01638764157640664	0.001020886967058208	0.0679395407395014	0.1896127391622262	0.2053033349383444	0.05257574655906296	0.02994820369322084	0.01206273364140563	0.01530881274518225	0.6603796311507535	0.640470966144475	0.001025691494891425	0.02797605993580256	0.001006908045970346	0.0080443183170383	0.001002398272754348	0.007815961958070878	0.001004673407488678	0.008739269610052414	0.06099961256337187	0.06466770230447957	0.0627791800497202	0.06140469638678448	0.01354575547394758	0.01548597025904556	0.002262874314365454	0.01079757623845748	0.009310646405739255	0.0420997591651382	0.2160897453099929	0.1856764017916031	0.2392653476243835	0.2615080403685314	0.194535435168556	0.1898079566406243	0.06939696687701313	0.09753858642548119	0.04825760312164371	0.07434507079968856	0.002183069633688314	0.04355477180891146	0.00121098702253547	0.01893262428008747	0.001025795283619521	0.01045946554496951	0.001015109584060215	0.04917989884305805	0.001038384203888922	0.01104328372162662	0.001160232344885782	0.02258233894502379	0.02846785681229748	0.04646323603953423	0.01046075122024942	0.02796620087254364	0.03379402849250322	0.03631096083153325	0.07590249923690907	0.08741873572335176	0.001852786684696922	0.0140772125314062	0.02893703989881309	0.03353129252994081	0.01437768533454208	0.05584534337363262	0.002138740537809936	0.04752642823552555	0.2480784953156102	0.2620656949824131	0.001266515915021874	0.1065709174339903	0.01223437051227064	0.02980301840836012	0.03254372159293123	0.04621613384681249	0.001174282083125377	0.02144041077890423	0.00106483180970215	0.01736899934243321	0.01800131332523099	0.04132800511605142	0.004192753392693979	0.03438370203702179	0.005579381026834609	0.01351409520809541	0.003888378848196946	0.01513943768305165	0.001013556673195162	0.0421866842906654	0.02898063075954839	0.02543554720736393	0.264459652227023	0.2627327273471385	0.001129633764531862	0.011456299624414	0.001175782579850777	0.0496228112650643	0.01274320732427058	0.01321550374306718	0.01245934564601379	0.01270507814303103	0.01236680265945709	0.01442600552919873	0.05992228196438786	0.008289496638486134	-0.002476737650663449	0.04371172036487312	0.006345200995476943	0.000914859191929136	-0.007087817489081663	0.002972832087175969	0.00109970357827397	0.06716380758697595	0.001008878460892886	0.001050297994389532	0.4727132635722926	0.001063303094625299	0.001014690978681027	0.00100335718489116	0.001044192481934426	0.5894724049842079	0.03837347943104084	0.4439206269590819	0.001008876017067069	0.001135586081919393	0.001207461984924389	0.001033461301072869	0.6651583624578479	0.0234293905012142	0.001028653559461276	0.001026239331514963	0.001025709779262757	0.192447193469585	0.03158444703780118	0.001300523895458615	0.7102450357465762	0.001024135757861863	0.001007206249114477	0.001002463979071787	0.001004858437787817	0.03722606456072063	0.03708328800708655	0.003731693733618759	0.001033278446890688	0.001163985270573366	0.2507285944741496	0.2680066400532191	0.2288415335638006	0.03955566208237474	0.04849369551455696	0.001554030586717416	0.001152571756793136	0.001020163100826519	0.001013133962624368	0.00104765611945576	0.001233884480355172	0.03893735781470144	0.001417841804537245	0.02588617231542481	0.1267672069984225	0.00184274317934212	0.0201232215829306	0.03021301120177566	0.003156620372750061	0.2717071810545653	0.00136109806118389	0.001373245798254721	0.0260986278283524	0.001211102880452817	0.001042367086535635	0.03403726549831818	0.00287173044182564	0.001024352621620258	0.00108753421193683	0.001013307217466016	0.03511717255598135	0.2965032633664215	0.001091305589086298	0.001224801116922023	0.02677620528443344	0.02655552023384794	0.02615432619019073	0.05837671337682313	0.01011302079377891	-0.001418205349516795	0.04586161196666757	-0.001113505273802037	0.001809339078381371	-0.007190055444056687	0.002381032649849601	-1.266470694666666	-1.308037423138633	-0.02025219212135242	-2.192362988584747	-0.01601294713596305	-0.1538560199010497	0.1055758465954449	0.002828824686092506	0.01102840358430014	-0.005009913845245129	0.02493942641291566	1.548205883959759	-0.9941206157172482	0.5053313303079919	0.04020543941891301	0.01823329640338616	-0.003144182794440128	0.09268817149694225	-1.802113017736981	-0.7222404003969485	0.06709846360631948	0.002239714209026101	0.1933910296491077	0.0550666675396367	-0.626889557686699	-0.5794407249042568	0.6783332009229071	0.07961713850891367	0.0326151965486973	0.0317512485981013	0.03213057544946685	-1.215546087085569	-1.238707603464833	-0.4866986191465554	-0.007934084449298618	-0.367263007402833	1.888339436315499	2.236414193176949	1.000926909993022	-1.6042084136042	0.04643809126874844	-0.06508025102277676	-0.0428220445660246	0.03428406356876811	0.4405142592077753	0.01153070471176916	0.01927608421435479	0.6908744285686771	-0.6146586906848857	-0.4108723129350444	2.341271949612717	0.02378107542223777	-0.4938673159336283	0.6648704253323168	-0.01709896331973659	2.851546455511246	0.6697814566171103	-0.7209888858854825	-0.401134155137198	0.117408210991955	0.002679339333264923	-0.1243652255721638	-0.02945719552428739	-0.2288807668232501	-0.1430576070724942	-0.274883200597295	0.1811285168224179	2.788231315455021	-0.04148337164059453	0.2424729503589046	0.305551527876348	0.2853839742371944	0.2958252839108336	-1.649823686952191e-13	1.961701422263115e-14	nan	nan	nan	nan	nan	nan
0.39	0.004478429246458532	-0.04936171896432516	-0.0192057547762599	0.7355778001802246	0.9209447988001013	0.004316707255256977	0.455327563007887	-0.01490847344713911	0.1115157425209221	-0.1097602053235251	0.0837459197584952	0.008912590774959416	-0.09312465339785714	0.1026248515153831	0.003319199491333189	0.3269441639388686	0.2422092196192755	-0.3269441639388728	-0.2422092196192657	0.04547975915130116	-0.1620523867546793	-0.009486127267438946	-0.3351332177939558	-0.01422844439612094	-0.003432760772533836	0.08299321383490604	0.2689919573916031	0.8227010760320271	0.5741712554491578	0.09273276179672155	-0.01663399087817474	0.05392530922714015	0.04316627013526059	-0.4082629593575033	0.3242832109651888	-0.6848791760186271	1.278284181173565	-0.3520444072049945	-0.005381426904201116	0.2920904382196712	0.1850826614975971	0.9048512945904054	-0.2617953252300073	-0.4143720471774265	0.711460162734823	-0.003699414740021925	-0.3290301869537645	0.4960945910279418	-6.6259453477084	1.799271446297243	6.625945347708403	-1.799271446297242	1.778918694917181	-0.224137278244272	0.127510400636238	-0.7760766421095306	0.1933165645942438	0.225298223059045	-1.98303082653912	1.899825705747447	1.289956510350225	-0.4477419365276886	0.3661622931990263	-0.1078333470337079	0.1202030934969645	0.3083410952793413	0.001214596017475637	0.02139906016315145	0.08761081260524448	0.1168859601521121	0.001009496092072774	0.004372772546355185	0.003134563942321542	0.003595436977221307	0.4749569739741357	0.4175720250678728	0.001090701379461573	0.008079652325573995	0.001016932257985404	0.01798149629500641	0.001003453593847596	0.005025116417916553	0.001081047234293485	0.01382350369257878	0.535734067471653	0.5210740255484566	0.04615949072417766	0.06067007288183974	0.4284635032828349	0.4263062184479634	0.001630497726153794	0.009275216386071254	0.001144542756077805	0.006786702295201444	0.001228708017927586	0.0117900438582994	0.00103422795818372	0.04110452280709492	0.7017281143038971	0.57389956792026	0.02919789187199565	0.04705820420939415	0.001031030521105521	0.004461951426961148	0.00103093972505701	0.0164516609689743	0.001024653078133431	0.06977536395309206	0.1909344469039049	0.2060491997174537	0.04008587832609892	0.02339681995623931	0.006852664417253219	0.01099900180032601	0.6749358623721609	0.6452029094129689	0.001025152931154519	0.02878464981922183	0.001007130290077902	0.008263216893838649	0.001002452643585654	0.008036199092295446	0.001004813267570116	0.008975448648372356	0.04679457532966455	0.05252182743696397	0.04794228695104723	0.04920071872584635	0.008487844902704281	0.01162995668875597	0.001663322998809168	0.01078552685282262	0.005375637109420414	0.04015839791259886	0.2306723982042399	0.2072495276073413	0.2524407167794901	0.2864573324321317	0.2079374787595661	0.1976137940015366	0.05360068424509289	0.08226384134033654	0.04835808582631162	0.07469279882724143	0.001865490620102587	0.04278988150146314	0.001178238177436031	0.01844575644047181	0.00102278087757628	0.01075023488729026	0.00101406437304412	0.05302488875393013	0.001048559354341211	0.01111027153937449	0.00417625737157171	0.02547333684557352	0.03757937294277826	0.05597409581071927	0.00610262743269257	0.02350663598643733	0.02928472482372888	0.0326008290569038	0.09964164323184672	0.1061659272773451	0.002036802729785449	0.01426540131894219	0.02333889314081605	0.0286396440331562	0.02274621951795558	0.06209521454341392	0.002863999016682108	0.04754927930983977	0.2611874274003734	0.2917598440610811	0.001386071403736501	0.1120297146473508	0.008291574536248457	0.02633819935754865	0.02849559118102297	0.04225224390194399	0.001205131139345717	0.02210457584670895	0.001053235036248586	0.01739094157544046	0.02337714403079912	0.03972672448509732	0.00346846203357484	0.03413249965188717	0.003363660478356928	0.01160466910493113	0.00252613176557744	0.01418315365278728	0.001012802112204883	0.03935286647731547	0.03260158970666775	0.02738817244690907	0.2779833432195087	0.2924598462889204	0.001109149753847148	0.01092970827830282	0.001218845473963785	0.0514866007492893	0.01694050658677065	0.01455562850603964	0.01675097876926553	0.01399494694401769	0.01658251829205093	0.01566901578044303	0.05607754819101483	0.009965994271501378	-0.001399395535981711	0.04565884347239721	-8.370769371846893e-05	0.001873574749254225	-0.007240276309996443	0.003396715620928238	0.001090837185190434	0.05297666337205923	0.001008436340627873	0.001042199167041379	0.4724154452184745	0.001086699863071997	0.00101409797511313	0.001003381483986345	0.001186603192104086	0.5991163296847494	0.03079897785882085	0.4514871289861724	0.001008045410702605	0.001132500525792881	0.001198942526236043	0.001037327188331196	0.6537522081358833	0.01975414649547251	0.001027284411410337	0.001025387900670937	0.001030994915545326	0.1937626920947313	0.0193107651598098	0.001211711176852721	0.7113029200276536	0.001024978786136113	0.001007492998383365	0.001002547508379942	0.00100504374705687	0.02235029906299906	0.02299749686288219	0.002424380477140639	0.001040209797955656	0.001192140660140421	0.2613277017837592	0.2839001864277396	0.232376015611843	0.02849940895812234	0.0484687170360675	0.001516529976350654	0.001136992839296752	0.001019204075808111	0.001012843458811158	0.001068874854101697	0.0125006402290466	0.0560397251973234	0.001456494839181182	0.02252640172718891	0.135763475031225	0.002555843627956976	0.01430596692324316	0.03350110258657794	0.00401761432147683	0.2974705023770338	0.001637178544206005	0.006288100482006252	0.02190156221721204	0.001259387003408337	0.00104014614776991	0.02532138415148286	0.002567106976269049	0.001028253303685144	0.001103589819496932	0.001010925051927243	0.03818491435831106	0.3096267085846226	0.001084876937227137	0.001296599197653604	0.01700212689529258	0.01702323011225457	0.01689855170969687	0.05039348226899499	0.01152487068669477	-0.0003070055704715513	0.04744375178450497	-0.005688778318847128	0.002883678843276781	-0.00743291182366341	0.004633145531543394	-1.27690397865865	-1.362018081528452	0.04046310636645351	-1.984418575150254	0.02289605376242921	-0.0989544767663169	0.2045199902030201	0.001344715857170416	0.0278071076900048	0.006219055938345304	-0.02333420188381265	0.9704873433023303	-0.8640524146257034	0.5447224970961783	0.001334879407420333	0.04164684985847292	0.01817639928499115	0.09055367806776858	-1.464231837225125	-0.5479506453644496	0.01795393974703779	0.009385415908779778	0.1753320051487848	0.09235945663571356	-0.678466899742082	-0.3057301084617675	0.2924321468471675	0.08524592611489928	0.01590181346999791	0.01657914704306931	0.0188480560922906	-1.226465804468622	-1.20810439863503	-0.2996930457011479	0.008839380388953747	-0.04737808867525053	2.202609628369779	2.422461609152807	0.5953311115888512	-1.447060296287051	0.02247160644082659	-0.08451895860524555	-0.04922938643230302	0.03789851892780928	0.3626315293868217	0.003247017180536913	0.521134879188309	1.190826181707383	-0.301129487817537	-0.3372636000338837	1.440649224331859	0.01044449996437214	-0.4879624353807221	0.6297838659919761	0.03888970237142538	2.825256685000938	0.4067335065888298	-0.01876179432767395	-0.3948827286124146	0.02113344143174752	0.002676480639537604	-0.1997877695889226	-0.0205100774576203	-0.1435051911786892	-0.05419383198850704	-0.2654229638293523	0.2065721927350019	2.690519209313757	-0.05925460437997733	0.1213494839366618	-0.02477404088608626	-0.01636390011836821	-0.03207855028354002	-1.109949834673015e-13	9.846899014156985e-15	nan	nan	nan	nan	nan	nan
0.4	-0.0002033532065635998	-0.04541078880280087	-0.02703902393070694	0.7484445602011177	0.9174232842867368	0.004407961532460601	0.4585488486980174	-0.01362418767554897	0.1161391539825339	-0.1120406848806216	0.07882761827782919	0.01640521217510995	-0.0923028078621126	0.09815735352716208	0.009104618089149773	0.2643248984672779	0.2596943397755896	-0.2643248984672786	-0.2596943397755835	0.06287719402751935	-0.1638637551766765	-0.008263402834607051	-0.3430393560557199	-0.01271009030190239	-0.001312374967212973	0.06588076360096072	0.2873402099173663	0.8362353222542102	0.5702977679280159	0.09996545180255727	-0.01770176557055472	0.05491195993503355	0.04631671642062996	-0.5175719563216254	0.458408289893636	-0.890678853808904	1.29575383389323	-0.3501465303173221	0.02430462119090065	0.3466993872827668	0.06399521793945781	-0.003358643253534882	-0.2084821248979173	-0.5630901780468068	0.7948123680732124	0.1572682771554715	-0.5561415971760293	0.6740355442751458	-5.853747009058632	1.690582047023325	5.853747009058632	-1.690582047023325	1.692364225990455	-0.1417605901126963	0.1135390697897419	-0.8072793306226198	0.111906865209328	0.1988555456049452	-1.226631682384186	1.756276021175937	1.428014901673998	-0.3194513368842583	1.163375299578697	-0.1047282513048798	0.05916142028619496	0.3221747303911948	0.001152697630909699	0.02170333563792891	0.06945989233280174	0.09818071932182804	0.001008863325160987	0.004478152880623199	0.002129381120478926	0.00292773581491994	0.4741341463948768	0.4202628762259112	0.001095333608973251	0.008112257547059146	0.001015405091746743	0.01829493905035652	0.001003425773460493	0.005044241524236202	0.001171613975743584	0.01375677030712141	0.5560879372298039	0.5293268132931214	0.03730629543773702	0.05229372171087562	0.4368817484108432	0.4321988064773942	0.001331513557767212	0.009671557975363128	0.001137897066119206	0.007181036246189472	0.001212033748176545	0.01192781246851962	0.001036799176041437	0.04207122981604399	0.686258974990791	0.5611286852016882	0.02387265687522343	0.04204526312103521	0.001028848105127096	0.004836387430398693	0.001028035249291909	0.01655177491690467	0.001029179022120789	0.07147734868408996	0.1922519079285271	0.2071155874381423	0.02742462123366192	0.01647727149776163	0.004133712689963554	0.008730037688116097	0.6855379132414475	0.6468071429628375	0.001025305482691882	0.02974388021711235	0.001007384802720107	0.00845710047960163	0.001002521601037636	0.008233204274846402	0.00100497586361776	0.009191087209437091	0.03192729214188778	0.03988164785412363	0.0330788768517415	0.03712227901582993	0.005238893098919698	0.00918833032930351	0.001366209155513622	0.01104066730764374	0.003382420245794051	0.04062482048026135	0.2436149946449416	0.225255072389746	0.2664208947037608	0.3033376203437812	0.2175106773781707	0.2024163898602466	0.03957901296790035	0.06867098664279431	0.04840094408106328	0.07478178477248497	0.001687626341237706	0.04193196967404599	0.001154073908029569	0.01805447928994669	0.0010207946277383	0.01149801020418415	0.00101339669671466	0.0571154855592091	0.001064258289762967	0.01113582723211346	0.01124240344704641	0.03224926419452212	0.05023608508562519	0.06987033279443969	0.003892966705120462	0.0214661070905792	0.02528728578012746	0.02944349767002372	0.11642303205076	0.1168813774728876	0.002484751546471245	0.014217858888384	0.01757752647576886	0.02370204278321129	0.02856610056562224	0.06933462184083844	0.003655828518084126	0.04864863276672868	0.2785770175131953	0.3133302951779955	0.001583823296267809	0.1144006979763754	0.008688813377521329	0.02849204512078569	0.02434688392081797	0.03825370137987879	0.001244696414183951	0.02197725238546698	0.001046327891022365	0.01744187645733581	0.02193452397084345	0.03725431234482502	0.002952242531295921	0.03397896456883518	0.002245534179237926	0.01083397663722123	0.001848426441191708	0.01393566838320299	0.001011233349875216	0.03740737297894347	0.03593955831234646	0.02951050429502703	0.2912167998564317	0.3072096462616676	0.00109569484117878	0.01036281340085901	0.001276272527135077	0.05187109169306776	0.01430725609233302	0.01297507361326275	0.01428125342929069	0.01259872641911197	0.01420816558502899	0.01408732819112331	0.04947381619467157	0.01146606007778374	-0.0002994816450574108	0.04736264438679682	-0.005276859286813736	0.002909373111625888	-0.0074530001700394	0.005039418719974828	0.001081970792106394	0.03878951915714166	0.001007994220361147	0.001034100339692058	0.4721176268646565	0.001110096631525592	0.001013504971547766	0.00100340578307771	0.001329013902267037	0.6087602543852919	0.02322447628659803	0.4590536310132617	0.001007214804329523	0.001129414969665303	0.001190423067547285	0.001041193075585291	0.6423460538139186	0.01607890248973344	0.001025915263355333	0.001024536469839418	0.001036280051827841	0.1950781907198776	0.007037083281817443	0.001122898458245985	0.7123608043087308	0.001025821814406921	0.001007779747651735	0.001002631037686682	0.001005229056325124	0.007474533565277066	0.008911705718677814	0.00111706722066066	0.001047141149020262	0.001220296049708296	0.2719268090933688	0.2997937328022601	0.2359104976598861	0.01744315583385453	0.04844373855757807	0.001479029365983281	0.00112141392179989	0.001018245050790756	0.001012552954999652	0.00109009358874663	0.02376739597773874	0.07314209257994667	0.00149514787382509	0.0191666311389524	0.1447597430640327	0.003268944076572096	0.008488712263555446	0.03678919397137938	0.004878608270204734	0.3232338236995025	0.001913259027228071	0.01120295516575774	0.01770449660606699	0.001307671126372691	0.001037925208975045	0.01660550280464741	0.002262483510713006	0.001032153985750245	0.001119645427057245	0.001008542886390514	0.04125265616064051	0.3227501538028238	0.001078448285367255	0.001368397278388223	0.0072280485061516	0.007490939990660907	0.007642777229202695	0.04241025116116692	0.01293672057961071	0.0008041942085737307	0.04902589160234232	-0.01026405136389218	0.003958018608171878	-0.007675768203270251	0.006885258413237332	-1.287439449808873	-1.267196264500642	0.004234705336332275	-1.752660676744336	-0.01454499521964682	-0.03269232010341226	0.3396874629245523	0.00623947278735376	0.03294056967359826	-0.006362446761323649	0.02630659578671878	0.737530486226962	-0.826664540766141	0.6437313977722235	0.1010272622734558	0.03165184774971205	0.003353391042118982	0.1056614315454359	-1.082663516444121	-0.4708329087025107	0.07455802998498925	0.009458624305045632	0.1666233331323566	0.1191712558575993	-0.7005225019833555	-0.1712713583684923	0.05279125719763837	0.1097452414241801	0.02761219834029581	0.02710485826224279	0.02802247999676058	-1.314407030146396	-1.213600013280741	-0.2038211769719546	0.04550388364856628	0.1142937566411536	1.174823229648391	0.6226133627866605	0.4002786095393776	-1.267830336051234	-0.005310325193089485	-0.08368455501583218	-0.02370390674677801	0.1256852584847284	0.4896356380905736	0.003244279711673949	0.7962619738818195	1.56794987107424	-0.1308514926345283	-0.3003122353818863	0.7349236779251188	-0.02336516818673163	-0.5030578665622216	0.8627776508622068	0.1982015131954562	1.226806863159905	0.052218679742153	0.4027440769240373	-0.4080646704911162	-0.04088949475057291	0.008477872580304148	-0.2985915274405831	-0.009923735100922986	-0.001134039724248015	-0.001297854928163066	-0.09721833760196152	0.2150698385373773	-0.207232478352004	-0.0495440779058309	-0.05338675770472882	-0.2785844032737074	-0.251833890940242	-0.2691142841997075	-4.869104909260505e-14	-3.666412474474421e-14	nan	nan	nan	nan	nan	nan
0.41	-0.005709696566479998	-0.04039257998865892	-0.03702645927134646	0.7615031941836876	0.9139768492028538	0.004796540482794895	0.4620926171178019	-0.01363147076706934	0.1120174078110869	-0.1141414926363962	0.07264764134610616	0.02474722442435368	-0.09012257584784629	0.09175176915355759	0.01688623236504896	0.2096949176644011	0.2759060640334557	-0.2096949176644025	-0.275906064033444	0.07919400066143747	-0.1649768927427759	-0.007258124488400211	-0.3512936472743935	-0.01194290389216874	0.0005649141834963212	0.0597370400188789	0.3038665338212275	0.8513675363809733	0.5678839907945294	0.1141181716658073	-0.01861703900021466	0.05600198793086812	0.04962027023031933	-0.5891321630113894	0.5395415184512592	-1.093012987874984	1.316014455964666	-0.3388178038068244	0.05195335608657089	0.3760281370700557	-0.05687172074985235	-0.7731007645566491	-0.2045540205932154	-0.666511222479213	0.8578702891340473	0.2876612978079128	-0.7156230261310487	0.8705577703437674	-5.074041018386687	1.55218892812284	5.074041018386687	-1.552188928122832	1.570053635073831	-0.08178934415686499	0.08707732755826622	-0.8401893457619188	0.04312432840321433	0.1788076138104882	-0.1157038197504648	1.543308625903999	1.583118239020443	-0.1701948797255676	1.537771980197656	-0.07668990131509482	0.1530307842401512	0.3379367975135772	0.001120733735943965	0.02209100315693823	0.05742825204715234	0.08511334268766417	0.001008423690789609	0.004578248393556411	0.00159289048184705	0.002579975259137561	0.474261819996195	0.4244667664314012	0.001107758849633216	0.008141179937935906	0.001014385622137633	0.0186717523499897	0.001003393949999473	0.00505319815060057	0.001219279796581229	0.01363775017473096	0.569467349380083	0.5341834916934353	0.02834085846144083	0.04376488690762776	0.4471000146880821	0.4402420035707471	0.001172726942628127	0.01028358532991184	0.00113267056123632	0.007590525622516229	0.001202316026016909	0.01208389218033715	0.001038359117157907	0.04311939422304869	0.6732074730592735	0.5522314604578621	0.02056380876873482	0.03892705797900108	0.001027080766435703	0.005206285038629465	0.001026138486600929	0.01667798416264309	0.001034015675697471	0.07305802884502503	0.1936732177652231	0.2084806015163096	0.01708743420934644	0.01046620611189359	0.002661902394314361	0.007478838818568393	0.693264765345968	0.6467546768316524	0.001025414486550532	0.03083183336644722	0.001007618843996403	0.008635688422977801	0.001002586332949264	0.008415282935410683	0.001005125783470093	0.009390093187520973	0.02243912790426331	0.0315271873447058	0.02507565679935607	0.02993274049636527	0.003226818613294762	0.007687448809010649	0.001227368048646471	0.01145742784655935	0.006476107258995402	0.04629454582944991	0.2516984377436271	0.2302626738978127	0.276701820877122	0.3012827168731966	0.2236929940818143	0.2049284844836788	0.02870754078603583	0.05805630162984207	0.04805595894789396	0.07472621070845253	0.001584599262445131	0.04127660413886255	0.001136582785941346	0.01794648704942348	0.001019986457843914	0.01273661260101074	0.00101338933551232	0.06276547425139228	0.001069546440602329	0.01112193915262629	0.01499451263910614	0.03625966939855308	0.06093986868339839	0.08280513089088222	0.002912470877280051	0.02077014158603056	0.02509275055140768	0.02922251832524726	0.123853482773801	0.1200859783577819	0.002721887754264633	0.01363099641466205	0.01369945393449323	0.02034246503542785	0.02799405255285923	0.0732039290376698	0.003769897307790983	0.05035685924038628	0.2935514428056477	0.3175196673855096	0.001720292370497278	0.1132293462130258	0.01821947191808054	0.04160656724302291	0.02188702802926418	0.03583821192013793	0.001266987251803529	0.0211676536867993	0.001042239005781511	0.01751671134763357	0.01742328281883222	0.03406662611368073	0.004736447965359728	0.03596550723782167	0.001681882057101143	0.01075240580942958	0.001555518283567375	0.01407698161115717	0.001009666264451423	0.03713144080652869	0.03965923474274217	0.03189232695306781	0.3013467354900959	0.2959011316750189	0.001086863854576486	0.0100386653564015	0.001318370381345989	0.05076725908408986	0.01010796473271379	0.01049804713078039	0.01018231333243617	0.0103315858796088	0.01019908413148625	0.0116508801692814	0.04222307513976567	0.01281273918673574	0.0005881832778065571	0.04625852148348367	-0.006341493680861465	0.003948408958186777	-0.007647949986595357	0.0069029109677986	0.001092091173724312	0.04488907607757353	0.001007942426594561	0.001031512354598041	0.4767473999287319	0.00112966086462552	0.001013172060304081	0.001003322799698427	0.001218062467494839	0.5944102491748282	0.01342701154970301	0.4794682129031589	0.001007408464794039	0.001125379088266813	0.001193695051077408	0.001038958634981348	0.6395502187940376	0.01750543068058179	0.001024671198303819	0.001023849582465323	0.001041392871454178	0.1969308645012715	0.004140868253312844	0.001109938296576274	0.7124709127009431	0.001025279284447224	0.001007932347635962	0.001002672870075544	0.001005326430348756	0.01504564783304408	0.02171564524254437	0.001097463270560374	0.001112808104342011	0.01695638988889155	0.261554777374492	0.2927196627909551	0.2333292462843049	0.01479073532494674	0.04694423004478945	0.001475519846402468	0.00111579561750243	0.001019907099812283	0.001014082841270298	0.001062323139834184	0.01502944609899728	0.07509022743857405	0.00221016185747332	0.02971695189147992	0.1257836322716237	0.002716929379758541	0.01024752804505328	0.01923607421922029	0.00305163502815771	0.3213442391934456	0.001819792892064632	0.04339025864095006	0.0203193154309419	0.001275427093542971	0.001038032196062948	0.008844944825752467	0.01029597551335419	0.001144623231473629	0.001360015884766265	0.001007606007884199	0.04642516659841961	0.3194538903681565	0.001077012705630464	0.001357005543258463	0.004139119482655197	0.004254390978012866	0.004337725344434117	0.03482259326773892	0.014060233181388	0.001303039456056763	0.04294050248508381	-0.004268081928484341	0.004979757084758696	-0.007820645229811563	0.008780525259271333	-1.297706545461554	-1.129981605337221	0.05705859985810163	-0.8740955645785784	0.022178684755564	-0.03143909944594313	0.4926603250763956	0.0004747162334070352	0.0433870461935759	0.004659007902614087	-0.03341776636713091	0.2387048945257763	-0.8833113886369329	0.9546867978626832	0.04516366790658106	0.04452656217851359	0.02182651083251824	0.1023705648751658	-0.7149183327973649	-0.1751308851362778	0.01635534222706361	0.01542657145512281	0.1497855860249614	0.1476872339297222	-0.5000124775917236	-0.08686319527139891	-0.06475728653447528	0.1084337056839735	0.01251943753383141	0.01330858012786081	0.01539072249567344	-0.4177382496780233	-0.2638022095286394	-0.1042063739415296	0.04268163943654729	0.9305474596894234	-0.04988398411525048	-0.7856830594217099	0.09333124016078298	-0.8604055647415328	-0.01335120362937694	-0.04762733123748457	-0.0004166972488991925	0.1192867347959317	0.6201532713101391	-0.003509528806826212	0.05660413297373192	1.049830383570538	-0.01716064688614651	0.220386423887074	-0.05945975228635815	-0.08516153811952076	-0.1940572165341389	-0.09276295411614782	0.1332757843113372	-0.2171095805457496	-0.2580364431483885	2.068158668297837	-0.09978748754761867	-0.106909027748706	0.008158101814658912	-0.3460936486471468	0.3728573798422971	-0.002044440170225159	0.0286172081701426	0.02316522364974014	0.2564958665581286	-1.680862882923598	-0.01673304389282647	-0.1608467330265428	-0.2248864560837874	-0.2092174563854769	-0.2257924626851375	1.711638780442418e-14	-6.231982407487305e-14	nan	nan	nan	nan	nan	nan
0.42	-0.01209470541384123	-0.0347337975233651	-0.04862337915932229	0.7747656791871306	0.9106533818631803	0.005417872398472731	0.4663488882473051	-0.01459001978058354	0.1016349352208955	-0.1159892571793929	0.06562527354459546	0.03324822210485752	-0.08637191846435791	0.08403193803265795	0.02628118268474042	0.1628082407621631	0.2907466408095417	-0.1628082407621617	-0.2907466408095356	0.09425939741459534	-0.1655179904807554	-0.006530641721288106	-0.3597753516240398	-0.0118157255007169	0.002307883894425833	0.0612948714915768	0.3180927797615932	0.8675914933414587	0.5667560545351837	0.1281329575490346	-0.01920283293068546	0.05785630772702371	0.0530634676902367	-0.6933050538012532	0.5865230201251725	-1.212575763275155	1.336524038067816	-0.3255529815100499	0.07085521425960888	0.4891999292257292	-0.1262579664499243	-1.25550392701087	-0.1578734823427695	-0.7315683520063001	0.8266094543171989	0.4713533509404532	-0.8189909466535246	0.9967027530243366	-4.305086228930849	1.416352550667258	4.305086228930849	-1.416352550667258	1.44208224983873	-0.02735262448837189	0.05797995397091303	-0.8527619568175606	-0.01609473844958169	0.1719916576486403	0.3136793285709172	1.296260428475322	1.646363468418741	-0.06228316205640069	1.135788503573752	-0.03883235147075867	0.212019780350318	0.3501034604366428	0.001109816176527862	0.02251970366295706	0.05340657721702208	0.08043318974045768	0.001008178072530485	0.004674018314779156	0.001322724804783841	0.002407367658184476	0.475776191173145	0.4299474776654986	0.001123754288530526	0.008140346089510501	0.00101370959598161	0.01918197909263625	0.001003336533614849	0.005067526399536029	0.00118762332435431	0.01342227209785679	0.5745424029442752	0.5341989051974064	0.01882947290526572	0.03454331456323374	0.4604401358637442	0.4510881179739318	0.001093404494914781	0.01105054051909732	0.001128039469630554	0.007957178183119284	0.001199093772767931	0.01224362187546605	0.001038021032776311	0.04408662341414216	0.6631022632191818	0.5464675805362142	0.01952153764510335	0.03809619010960248	0.001025575179334785	0.005502171286822668	0.001024846930842565	0.01685317326849645	0.001038990427403033	0.07447851814402066	0.1952548271111795	0.2099464455998222	0.01019566605884408	0.006510583897961134	0.001914127494082488	0.00683487818814866	0.698779524276644	0.6454825411701508	0.001025197572836388	0.03192432067586586	0.001007812144284131	0.008795770174247115	0.001002639609285429	0.008579330002937934	0.001005249417175486	0.009571141796848277	0.02100724815441442	0.03030181930179165	0.02689673413242023	0.03105634444692902	0.002200830880651058	0.006947177913453469	0.001190756842711902	0.01199096840247071	0.01574182980194505	0.0574536926039294	0.2531573411404268	0.2267257715858368	0.2808600172143494	0.2925821791049846	0.2266396895565209	0.2041068331635619	0.02156529996205495	0.05135689738452368	0.047179859750022	0.07436382637957739	0.001531283037328963	0.04097464746497843	0.001125029032597651	0.01799570222715001	0.001020413979900689	0.01382877517841323	0.001014150970822557	0.06911437440469795	0.001058298803450194	0.01111588399204235	0.01262265937366699	0.03439704817484378	0.06754992324048804	0.09148335317292113	0.002775405471790724	0.02094651338064729	0.03000853249874673	0.03313662729701872	0.1203550636171255	0.1163830574002513	0.002565394396899431	0.01269154389487132	0.0125506333690589	0.01931690778177273	0.01926417502770564	0.06740242790615353	0.002917163570633084	0.0511107885084518	0.3025748719178855	0.3124245603892998	0.001741864779885812	0.1098090208985942	0.03831750742813839	0.06681518490222806	0.02185763913162686	0.03576286630802623	0.001262009817168737	0.02012149617586415	0.001040248944669033	0.0176384184549711	0.01128626354465355	0.03018948077466857	0.009600181339547856	0.04074861438462238	0.001455513705217017	0.01105580154714965	0.001528949574924987	0.01448914669970162	0.001008414433625281	0.03749334386254735	0.04402895965650659	0.03454444509593536	0.3068224032420647	0.2810645397242812	0.001081731713907553	0.00999920226485387	0.001333723508075087	0.04878481765407616	0.006423653590351313	0.008316033234376803	0.006477388645565581	0.008261912502946729	0.006507163780070889	0.009419136087134215	0.03474772285917849	0.01401064062423803	0.001216635083749916	0.04183355443754047	-0.002699058855271873	0.004975913224764529	-0.007809517943141673	0.008787586281095806	0.001102211555342408	0.05098863299800635	0.001007890632826955	0.001028924369502708	0.4813771729928075	0.001149225097735463	0.001012839149061985	0.001003239816314	0.001107111032719576	0.5800602439643652	0.003629546812805853	0.4998827947930581	0.001007602125249354	0.00112134320686743	0.001196967034607345	0.001036724194372598	0.6367543837741567	0.01893195887143338	0.001023427133248599	0.001023162695100409	0.001046505691080465	0.1987835382826662	0.001244653224806191	0.00109697813490617	0.7125810210931557	0.001024736754484086	0.001008084947619683	0.001002714702463024	0.001005423804371616	0.02261676210081078	0.03451958476640998	0.00107785932045901	0.001178475059664591	0.03269248372807543	0.2511827456556152	0.2856455927796501	0.2307479949087269	0.01213831481601961	0.04544472153200082	0.001472010326821887	0.001110177313205584	0.001021569148835705	0.001015612727543792	0.00103455269092124	0.006291496220257625	0.0770383622972042	0.002925175841121406	0.04026727264400735	0.1068075214792171	0.002164914682945802	0.01200634382655106	0.001682954467057943	0.001224661786110258	0.319454654687388	0.001726326756900942	0.07557756211614226	0.02293413425581296	0.001243183060720204	0.001038139183121841	0.001084386846858755	0.01832946751599596	0.001257092477198152	0.001600386342476223	0.001006669129381287	0.05159767703619924	0.316157626933489	0.00107557712589449	0.001345613808130584	0.001050190459158296	0.001017841965362818	0.001032673459664417	0.02723493537431097	0.01518374578316539	0.001801884703539786	0.03685511336782532	0.001727887506923707	0.006001495561345141	-0.007965522256352922	0.01067579210530541	-1.307650174223387	-0.9918760944446825	0.01244130273986139	-0.07521593935214023	-0.01541011355575875	0.002338270866813961	0.5950516686469129	0.0002882250200810034	0.05962325823576075	-0.00528812225916335	0.007015006901897703	-0.2307224930456881	-0.965212048978077	1.204314859738397	0.1320128292204755	0.0230844846152623	0.00408338771178174	0.08947438838277516	-0.4559945520083145	-0.01336545418161507	0.05975575803390592	0.01925459535201583	0.1345851607470453	0.1393372569278575	-0.2894338675890444	-0.04982371053589658	-0.1911426488660187	0.1106520734657094	0.02391095991801379	0.02349853965374978	0.02443100624389365	0.1114114631591517	0.4490284807257249	-0.05169905201701611	0.0688598870535414	1.212178041701953	-0.534077534360235	-0.7065134967388547	-0.2664705791892311	-0.4847741824584103	-0.06667237816163758	-0.01300278275443595	0.007737576903550619	0.09639729460057474	0.6294179303159402	0.004810863494232255	-0.3783433116807123	0.7166347081882793	0.04361596719940557	0.5267054279320046	-0.6465806905692556	-0.09388317738934285	-0.03625376773271588	-1.07138401480247	0.007342072076029631	-0.630088977585324	-0.3975760304836358	2.821563184317523	0.05996409912865922	-0.08820125713519698	0.017852319451852	-0.436483349019414	0.5493891604680969	0.07585927338434802	0.05287251719750943	0.03034870808414382	0.2691289355030233	-0.9128479511695153	0.007392912675744477	-0.2291085218865202	-0.2195818860570694	-0.2123404583671199	-0.2281734962563235	9.849494702293184e-14	4.714807389540385e-15	nan	nan	nan	nan	nan	nan
0.43	-0.01984212497219076	-0.02877351881546092	-0.06081379548680908	0.7882312178348464	0.9074497868030983	0.006171418085571579	0.4724408350646043	-0.01598669668074481	0.08806402311493042	-0.1169575839010609	0.05820275680040236	0.04084467980310954	-0.08033825869883607	0.0755837736194109	0.03638518682355681	0.1236677998702543	0.3043289735515213	-0.1236677998702539	-0.3043289735515086	0.1080491083605112	-0.1655099818690746	-0.006100411678500825	-0.3682515281502907	-0.01224019555206283	0.004050200948124586	0.06444984825279906	0.3297363647244518	0.8838253510582125	0.566407974158012	0.1360437985371076	-0.0194717585850029	0.05988597059879105	0.05663214029198078	-0.8515063537266525	0.6021654021113665	-1.206161085477029	1.356895788264238	-0.3145687554419638	0.07796418755987308	0.7350731460742082	-0.1450818506003343	-1.422789203586075	-0.04182304979877665	-0.7481552481888963	0.6741528212135163	0.7316331926187658	-0.864193477683405	1.006805796538866	-3.507860442135244	1.299743036158579	3.507860442135245	-1.299743036158567	1.315501690070751	0.02910812317317131	0.02646931832949116	-0.8362135009784254	-0.06783521891885584	0.1778880133035589	0.3116313642873362	1.02865614642768	1.58634503517034	-0.01534258805425506	0.4673019150000476	-0.01470293605768928	0.1921633886143349	0.3632747810317511	0.001106776388093794	0.02291675356247153	0.04977771506042548	0.07720462234277378	0.001007934309650208	0.004750019409448158	0.001178257665733277	0.002345086037307742	0.478505525064098	0.4361126993438679	0.002140541766274339	0.008945011216331318	0.001013313451507608	0.01988721347185171	0.001003212476368865	0.005091013069533455	0.001136185754359774	0.01320017687528787	0.5733710431687696	0.5315868786757721	0.01125925152629964	0.02698759558165348	0.4786906245501886	0.4651334022377346	0.001051721471756218	0.01196734978851649	0.001119732064650155	0.008214914861357173	0.001193825281352383	0.01237576644254738	0.001035084522232141	0.04479155269534468	0.6551843700390707	0.542505711760393	0.02124045037189142	0.04000979110194888	0.001023639377731829	0.005686301398337619	0.001024171502861215	0.01709513464261219	0.001043312978653581	0.07570687904982493	0.197073821395173	0.2114517603081457	0.005857428815776845	0.004127825744864403	0.001512847043867567	0.006487617014254534	0.7025835786530292	0.6429411742523793	0.001023744953954023	0.03288027307365595	0.001007941495330702	0.008953971924991651	0.001002673401356347	0.008740949049544956	0.001005331127992255	0.009745977901721589	0.02371098373643148	0.03258666320957447	0.03254178571997052	0.03537942184439628	0.001651613864625014	0.006587156654467961	0.00481090872616949	0.01641383964540593	0.02891548613206392	0.07100402942437427	0.2497468230417089	0.2207840185966614	0.280623813986691	0.2877516954082407	0.2265925956503076	0.1997512626433566	0.01576503325454628	0.04635683685287441	0.04571480984556098	0.07335690840345274	0.001546944161922049	0.04099116940420085	0.001119683628234133	0.01810652100299661	0.001022345888158987	0.01466918929311128	0.001015908736095231	0.07504346150401364	0.001045690853212468	0.0111720098590626	0.00891658858664327	0.03113790172720515	0.06954245449285432	0.09507092258853381	0.004924919367437164	0.02341796507833903	0.03570056916278971	0.0374876680280789	0.1082155136840121	0.1084006114256027	0.002578364976652864	0.01208049614410843	0.01293439860233181	0.01953225302016708	0.01083347545020049	0.05985547406751658	0.002079601037735363	0.05111723733211013	0.3040691245511099	0.3039889709824404	0.001700342165459922	0.105843549908096	0.06137447902301688	0.09415417928041012	0.02212879556199818	0.03598636508699483	0.001244616424147374	0.01927473036179015	0.001039068182952981	0.01782541719472633	0.006356683490338385	0.02639393904409078	0.015251901302869	0.04600026869400356	0.008749042616016962	0.01886370714039043	0.003403450851973955	0.0168807404549177	0.001007617752658863	0.03784773087962883	0.0453293683985777	0.03591031003034974	0.3086404034350898	0.2769847010259464	0.001080102738290852	0.01013099388905438	0.001329563766194707	0.04658378921893815	0.003808933434132653	0.006701957860850838	0.003822975887512886	0.006695852691779851	0.003844739863119929	0.007738493546818675	0.02546956990017504	0.01463240216345109	0.001564328015611507	0.03587675348572781	0.002493292186856226	0.006230364420866924	-0.007927197223750949	0.01035032888294474	0.001104796423800986	0.04045987162462233	0.001007502944183201	0.00102679124996808	0.4877241226974887	0.004937795574826906	0.001012953658522064	0.001002951008758865	0.001061905951018992	0.5619707469438026	0.002391160418724436	0.5380236371777556	0.001008947900866647	0.00110240156154677	0.001181037795256248	0.001028054946670209	0.6347150982191602	0.02674846803270126	0.001020099640048239	0.001023727315152376	0.001048917219321545	0.2013521341214527	0.001197679995690499	0.00109164313465669	0.7115496690373388	0.001020114843586135	0.001008068633102314	0.001002703377560924	0.001005409698103792	0.03025768912217259	0.04287016507645732	0.001078107088683392	0.01489762422661426	0.0530622209249255	0.2366273966440814	0.2752916440975439	0.2227503782255287	0.006958957534419738	0.042656346612975	0.001640501901687585	0.00111745287561162	0.001026714869195384	0.001019536312152973	0.00103088813443867	0.003757234647449723	0.06782967487986043	0.01079400740334966	0.04402907044069143	0.0766772405366071	0.002953325166700992	0.01449229668492114	0.001500054763705285	0.001184499642743043	0.2958361925395132	0.001598362140241328	0.1014207681979895	0.02200471556760379	0.001212381749274429	0.00103758545983842	0.001058218498599522	0.0239631101901856	0.02934443391087499	0.008551923679865871	0.001006889774949616	0.04284030588338048	0.3087027376498492	0.001080801386249462	0.001307980945489091	0.00103884307197369	0.001013927134638882	0.00102542495899806	0.01477912456186252	0.01481308880689298	0.001721975597130401	0.02913726462823697	0.008297966972929876	0.00766791070458586	-0.008014216478278767	0.01165270090690503	-1.319276580456164	-0.8748377594897431	0.05326904630102269	-0.5354462541989258	0.0190142734159389	-0.00984391444911693	0.6481860561256128	0.1486617564199235	0.08035135407811897	0.005745737674435714	-0.03800223599159404	-0.3635412088560443	-0.574486246213013	1.652323758646803	0.0730091106250321	0.02434365920624997	0.01741086787945118	0.04653084563016912	-0.3316938177199317	0.3689185453202187	-0.00596394439066103	0.02780154416187535	0.1124258100145002	0.1645591629108515	-0.1843846757174215	-0.02303918205850927	-0.3035168028466456	0.08068127292472564	0.01130868857210308	0.0120379833575654	0.01355998915034093	0.3309566546423607	0.4304242076970706	-0.02285591766554288	0.7592450887584147	1.456194258875685	-0.6578863957532761	-0.3173030886998793	-0.579049791767023	-0.5054407611858965	-0.1338158032191988	0.01462731165171189	0.01378718332405822	0.07286977510684438	0.5514060807638625	0.007538812051239458	-0.2843941271810714	0.03663988190526903	0.418088906251	0.3586445088163293	-1.008034784312052	-0.03225015913110606	0.07045490888933699	-0.5037651678907649	-0.00839479113110881	-1.079870490822504	-0.3787588094034715	2.625938774712354	-0.01167821057429026	-0.07494388786341047	0.02017981967697038	-0.3190228098303413	0.5040328119645879	1.373149158012648	0.3967140411185961	0.03802604496365611	-0.004323163742891851	-0.01867720132256176	0.01785420004948837	-0.2102713699506202	-0.1113556853838416	-0.1086606260397764	-0.117226651078466	1.69759405591745e-13	5.803614021864204e-14	nan	nan	nan	nan	nan	nan
0.44	-0.02903138240570944	-0.02275783586795923	-0.07235967253397119	0.8019098368880349	0.9043739522554389	0.00693936143773291	0.4811680254055286	-0.01733174553286777	0.07389693696100737	-0.1169463419317376	0.0507577635536772	0.046360693246585	-0.07181416280351109	0.06687703764503308	0.04607145305141743	0.09295386206578704	0.3167340823013601	-0.09295386206578735	-0.3167340823013584	0.120562266230519	-0.164932752490271	-0.006033190079820272	-0.3763744246946065	-0.01315314882124444	0.005893969364708344	0.06741380558960837	0.3385898943367883	0.8990371332496336	0.5662890092805034	0.1378974402682081	-0.01949189478510255	0.06166458739153382	0.06032183773325207	-0.9816726288244066	0.597603868046324	-1.083667907209682	1.379140119162349	-0.3000008790654768	0.07373474727210523	1.016248633950598	-0.1159323568327813	-1.374738736611029	0.03804025585538481	-0.7360636525136781	0.4105206033506947	0.9694405768404653	-0.8707052589012585	0.9131551708223417	-2.619785611442529	1.180907752239076	2.619785611442529	-1.180907752239076	1.186771634657522	0.08649152893649013	-0.01462173485037545	-0.7821059604309493	-0.1137913820191696	0.192281930225419	0.2754754436880421	0.738249358371543	1.441948363352545	-0.01646006212412112	-0.07565134782190028	0.01092553937978731	0.1618105645453918	0.374308428340777	0.001106549767027509	0.02331109197174894	0.04294183780888264	0.07042529037618812	0.00100761854802901	0.004822382601692647	0.001104936192557581	0.002309502981109264	0.4823434380854551	0.4431150665699818	0.004534794738666753	0.0108739203400809	0.001013172757673279	0.02076756090319796	0.001003006002223055	0.005097646781228294	0.001087860247322878	0.0129308636866303	0.5671667981326388	0.5254909130687522	0.006706289003726418	0.02248249966167075	0.5028893028411373	0.485086228459334	0.001031558945294834	0.01294392445104813	0.001106105830882809	0.008361667530833375	0.00118322557381252	0.01249314607662927	0.001029280333888479	0.04491762788247642	0.6489662292330581	0.5399274118905336	0.02587459645427096	0.04493121886926776	0.00102100739664716	0.005722208226379144	0.001024116382528883	0.01738248143578128	0.00104667957780594	0.07675381013635639	0.1991705119620269	0.2132942984215156	0.003616603818124818	0.002877552129939124	0.001309188293599793	0.006305881390732468	0.7049893844195109	0.6396844837500474	0.001020706941028552	0.03354080347129699	0.001007997977403371	0.009093529912505218	0.001002684623502118	0.008884343943877897	0.001005364906220302	0.009902817068232699	0.02875458976771722	0.03662893911958903	0.03939794239413102	0.03996157277947695	0.001376444906952295	0.006439045202528306	0.01337019255402678	0.02604648472217824	0.04514378277378173	0.08574367651123317	0.2423350353120118	0.2134957770252026	0.2768685167077753	0.2850817204091874	0.2236425269920765	0.1930377119896997	0.01020594050344959	0.04144402541537277	0.04363432311765714	0.07170541859207537	0.001638969353317331	0.04123359651907516	0.001120650408765844	0.01825866599478942	0.001025885440786188	0.01530985561590342	0.001018749921978577	0.08004262784429794	0.001037556232434546	0.01128915027591304	0.005764100993602045	0.02849100264438243	0.06654575488517039	0.09293136495034575	0.009888107868461735	0.02865658218391876	0.04043562423049583	0.04061235328413341	0.08818166705283188	0.09505983611478602	0.002977882993794141	0.01196806498501286	0.01434411079821604	0.0205486478291537	0.006343236075689652	0.0560119562491166	0.001638996721191368	0.05089604301010961	0.2969776471617213	0.2903703188321338	0.001615627355808137	0.1025690318746929	0.08482187542644323	0.1189280220643443	0.02182247337229296	0.03560102475272546	0.001220518036723425	0.0187467787755984	0.001038201088212928	0.01805466270673526	0.00381713288562155	0.02388106832337496	0.02083590891878833	0.05089109283509802	0.02599234716213723	0.03626733096241556	0.007785772733223045	0.02184878366758844	0.001007329986824087	0.03820381175443881	0.04196917153302269	0.03429063751861477	0.3073053548132354	0.2783798474413252	0.001081901588698149	0.01033406202352575	0.001308669173103406	0.04459590615911596	0.002478780444178925	0.005926469591994264	0.00247621591863062	0.005932917538676066	0.002492173868484336	0.00688917028015787	0.01407297837220796	0.01459255135900733	0.001626952921959019	0.02874592067539789	0.008604128844902645	0.007759458248394353	-0.007998886465238032	0.01152251561796069	0.001107381292259637	0.02993111025123815	0.001007115255538222	0.001024658130432361	0.4940710724021701	0.008726366051931646	0.001013068167984969	0.00100266220119882	0.001016700869316321	0.5438812499232388	0.001152774024641998	0.5761644795624521	0.001010293676475693	0.001083459916225682	0.001165108555905049	0.00101938569896511	0.6326758126641638	0.03456497719397313	0.001016772146846832	0.001024291935218919	0.001051328747562512	0.2039207299602392	0.001150706766575014	0.001086308134407131	0.7105183169815215	0.001015492932686275	0.001008052318584435	0.001002692052657385	0.001005395591835171	0.03789861614353383	0.05122074538650376	0.00107835485690741	0.02861677339356509	0.07343195812177573	0.2220720476325476	0.2649376954154375	0.2147527615423285	0.001779600252815413	0.03986797169394921	0.001808993476553152	0.001124728438017518	0.001031860589554101	0.001023459896760828	0.001027223577956747	0.001222973074643268	0.05862098746251925	0.01866283896557806	0.04779086823737352	0.046546959594006	0.003741735650455452	0.01697824954329104	0.001317155060353753	0.001144337499375667	0.2722177303916384	0.001470397523581693	0.1272639742798366	0.02107529687939184	0.001181580437825268	0.001037031736506421	0.001032050150339374	0.02959675286437519	0.05743177534455393	0.01550346101725671	0.00100711042051425	0.03408293473056142	0.3012478483662093	0.001086025646604359	0.001270348082847112	0.001027495684788807	0.001010012303914926	0.001018176458331449	0.002323313749414048	0.01444243183062061	0.001642066490721072	0.02141941588864866	0.01486804643893607	0.009334325847826189	-0.008062910700204731	0.01262960970850466	-1.332016979200306	-0.8228673009899133	0.01189900469390452	-0.7853688531326759	-0.0161376940338947	0.007677983807279284	0.7624807781961676	0.2251370244774297	0.09464586861989498	-0.008658713930900581	-0.002428586301753448	-0.927510310127309	-0.3550874366380317	2.385823251294873	0.1439659078644101	0.0008876828741589692	0.001130401119503445	-0.02629643040309254	-0.1792807708159286	0.5881999008003553	0.03011110139563148	0.02833167818590363	0.09829919689577746	0.2067819379371257	-0.06293695994660778	-0.01671860045454965	-0.3342073657789773	0.05156767346457829	0.02018220727099451	0.01985370919794072	0.02083161857005819	0.4628978636109263	0.5008431882508889	-0.009317090597883713	1.110814653825496	1.45004009498673	-0.8033752508166973	-0.2744117572006503	-0.7380666059032722	-0.4673243635386201	-0.1955867452121504	0.03217825237674132	0.01600282009200359	0.05644773621928623	0.4434337785089331	0.01701377346244567	-0.2558938387340411	-0.4287907025820712	0.5970490487779008	0.2814343329369404	-1.71824655782622	0.005840140956050895	0.1239561463897791	-0.3306968107456437	-0.03818655705476685	-1.666701526274237	-0.2593854390734197	2.308532865468047	-0.0618037234183871	-0.02443841149038262	0.02630167737002341	-0.1799491470487388	0.4772231268163645	1.995002919145816	0.5681624086946433	0.03068747962860635	-0.3279785537273008	0.1821490715738208	0.02164821472761036	-0.1864794467987641	-0.05186446512218253	-0.05171552675443116	-0.06190964152235177	1.803392602623895e-13	2.907768123587184e-14	nan	nan	nan	nan	nan	nan
0.45	-0.03914125985842467	-0.01685330323213843	-0.08214905313401119	0.8158262561676836	0.9014810777143533	0.007610284863020512	0.4925624396196849	-0.01812760199773001	0.06092284290522085	-0.1166196567694158	0.0435064164399707	0.04875728791557257	-0.06131673686366003	0.05822462351566494	0.05434950405790713	0.07168907994801571	0.32788474869476	-0.07168907994801633	-0.3278847486947621	0.1317753732617153	-0.1637839582931183	-0.006433335446809986	-0.3837498955616375	-0.01449828503998351	0.007907172496245028	0.06992679959992402	0.3443991608756542	0.9124797476658553	0.565969889281266	0.1354510948529129	-0.01927895582530222	0.06321770570994553	0.06409307571605002	-1.021486036967435	0.5800575503314946	-0.8675498576908923	1.404979436304206	-0.276885354839338	0.0594492092132102	1.242040504071779	-0.03964501811073129	-1.225817908138094	0.005220743338545331	-0.7123854322015921	0.06648313040433469	1.108756137684627	-0.8566383682968904	0.7371156314067204	-1.62481946322012	1.048950742542734	1.624819463220121	-1.048950742542722	1.05394395823407	0.141557369395337	-0.0668100260262964	-0.6889640896615449	-0.1536231686475825	0.2098099202367082	0.2160233876337961	0.4188093326528627	1.24173792614049	-0.04693473362788157	-0.3681595129401701	0.02763581254214917	0.1487467109262872	0.3772463681121277	0.001104039594431086	0.02374109753529437	0.03341450508531401	0.0611978245503276	0.001007220169533707	0.004895533056860501	0.001065029482391149	0.002277267183201303	0.4857926929048048	0.4506818186068144	0.009479428408469093	0.01490579877921612	0.001013365800182998	0.02177738237124494	0.001002754901299087	0.005062484154490925	0.001051729084274366	0.0125994783395312	0.5525515962367412	0.5109264895925308	0.003994620203319157	0.01982843986622522	0.5323987109012038	0.5128595963602735	0.001021850984563092	0.01395399847735936	0.001090699664174084	0.008400078358879154	0.001167708780215163	0.01260932494432982	0.001023303349466602	0.04414424157773286	0.6425277758908239	0.5386562758787363	0.0326177957623069	0.05205152927565773	0.001018183300770345	0.005614333318486886	0.001024571585722323	0.01768555832144062	0.001048637067675824	0.07767141259700458	0.2007192612109134	0.2150243330075517	0.002410424828778565	0.002222140199969756	0.001198641981418979	0.006191220400129436	0.7049971287156582	0.6364819110948097	0.001017280446591804	0.03377522328770777	0.001008031790693694	0.009217833393373636	0.001002689835525509	0.009012206825701198	0.001005384043315715	0.01004267805519721	0.03299866482663909	0.03965459830492839	0.0431569332171694	0.04222943557667935	0.001407626387891888	0.006516794628672516	0.02750898156543974	0.04037007179490548	0.05663865155098238	0.09517674431389472	0.2335786251607359	0.2053475238887321	0.2713930181371301	0.2821163020403206	0.2183099357928063	0.185391468066959	0.006064789425299762	0.03779692708550582	0.04106471139914927	0.06952398215710931	0.001907389784843237	0.04165817140228342	0.001144884990002143	0.01841612241451892	0.001032081179632297	0.01567868306725013	0.001023148386863898	0.08369395265752792	0.001033786374698836	0.01145005223608947	0.003538109429164155	0.02679688051811587	0.05771025597685458	0.084655231060036	0.01571523425324533	0.03455480576489383	0.03983166840684509	0.03979368013042318	0.0649769470183362	0.07655166457035456	0.00317282472736885	0.01185583136530081	0.01583828399498258	0.02155953783734709	0.003883135993608163	0.05363497255092396	0.001390783668406125	0.0504506623281839	0.2846865154573484	0.2745227914868549	0.001565707294918979	0.1007306147194366	0.1022999416763792	0.1353322649930681	0.0191469985986011	0.03297994685646284	0.001229335734791711	0.01855007093680389	0.001038050978833471	0.01829563829617469	0.002456378750974795	0.02236338115833741	0.02299222231209048	0.05250650329191886	0.04639416093912396	0.05632810482473711	0.01476744893975878	0.02922343381897867	0.001007504444681485	0.03851214520407486	0.03432623906599489	0.02971283859115604	0.3038668158101527	0.2799283141105367	0.001109990593851809	0.01054400762395868	0.001314896857891618	0.04305817286143123	0.00176901285793652	0.0056340762876416	0.001759251588337414	0.005621469792128034	0.001771386299540173	0.006509884910079444	0.001437526941899781	0.01373705196763439	0.001519650684464029	0.0213054736563434	0.01337659177015549	0.009547416320595154	-0.008085858133557351	0.01253014355784021	0.001096387792195423	0.01555271035895344	0.001006543568573957	0.001022494996876616	0.493306524980267	0.01984334424035479	0.001013988504545532	0.001002350924975754	0.001011933677741427	0.4941322691396637	0.001101012614927057	0.6232227114243186	0.001012977029315915	0.001067216590624568	0.001140078917118665	0.001015134177926337	0.621345934115878	0.0452898595010395	0.001013951338418212	0.00102568278348359	0.001050120964308735	0.202851208598209	0.001140769785767795	0.001081102314061941	0.7000178912179893	0.001012209546370807	0.001008079384809437	0.001002697972829966	0.001005411038312774	0.03786799981556653	0.04452139400396599	0.001746186781861185	0.05577309118687472	0.06823569691435456	0.2139469242592483	0.2575255317402558	0.2037689630481656	0.001514905715171452	0.03639206537738469	0.002507887103704142	0.001208521839103114	0.0010441720978096	0.001031335618954295	0.001032095613761253	0.001159531846319124	0.03613138790011868	0.02490505789098888	0.03165542028711364	0.02389734109697401	0.00306839685694035	0.01789233543437578	0.001252223263020699	0.001121496920168247	0.2507903322832393	0.001550235972478357	0.1251898780814625	0.01198868065648026	0.001286697073624742	0.001038624948827664	0.001025352727393099	0.02180933235632388	0.08126551909483012	0.02809055482179415	0.001008172991276142	0.0178218663893867	0.2934008097978691	0.001184250705950356	0.0013645700735269	0.001026811122776769	0.001009723071306328	0.001017766640775298	-0.01190655393441945	0.0123172486858726	0.001314415801963527	0.01377387285144471	0.01695589096038446	0.01150584677101036	-0.008191187748558971	0.01345819857718842	-1.34642295341176	-0.8085740244329723	0.06078142924619728	-1.053337622430325	0.01921970152318693	-0.009593619613242208	0.7348407983033919	0.555017231839104	0.1053287666371634	-0.002169263234484479	-0.05071010876602387	-1.982362237516197	-0.187592882237416	3.178928202732621	0.07822419762223462	0.003417966418305713	0.01718194953462973	-0.1280514709929842	-0.09726273339322322	0.8213478673923851	-0.03436751910175281	0.03086795348345456	0.08754829145200937	0.142160900096638	-0.0602620458775627	-0.00819203798806897	-0.2944341933013845	-0.002070200040142904	0.007998628882494216	0.00870025958925231	0.01001715414509398	0.1736922322934041	-0.009842413622503605	0.02207590799601822	1.698076585141019	0.492859174268335	-0.7965061016909388	-0.307514616158502	-0.7797220694583257	-0.2675240767750818	-0.2402680512504681	0.049945509934534	0.01446145143260314	0.0174267814408473	0.2812516986713984	0.01584208320523843	-0.09748889606710684	-1.202891172578058	0.5818920092119392	-0.406408754287628	-1.980971397757924	-0.02856112412325945	0.08271970844989823	-0.1678913249286715	-0.04837723249629142	-1.470660195476873	-0.1125428792365319	0.993735760061497	-0.4373918527350934	-0.01405900963571986	0.02249908268800615	-0.1190159357899784	-0.1080914201615395	1.992160491856132	0.877050231849792	0.02736854342721198	-0.5945124387041375	0.1229742382336085	0.0190911600888993	-0.1284414337709971	-0.009829273906999093	-0.01339959789420461	-0.01798665030644757	1.832589653143334e-13	-2.56022440407619e-15	nan	nan	nan	nan	nan	nan
0.46	-0.04908476665034406	-0.01122158703701769	-0.08957750258566194	0.8300261396046971	0.8988700186452593	0.008108331050621491	0.5055969613907221	-0.01805276753443309	0.0492658221263258	-0.1172834477306284	0.03654646167013908	0.04764405185363718	-0.05006480951933485	0.04980705425237789	0.06070697769804794	0.06062449977923379	0.3377076014743047	-0.06062449977923416	-0.3377076014743079	0.1416030291282242	-0.1621358039242939	-0.007397444349902662	-0.3900732240216412	-0.01619335833271136	0.01007919225250366	0.07151227392746747	0.3468701886548773	0.9237751598974158	0.5653588986897887	0.1314434144553292	-0.0190197073350653	0.06463819384584625	0.06781290909335849	-0.9483984966623222	0.5430405799047791	-0.6114816775321521	1.435832950635319	-0.2436377846769744	0.03915929973478086	1.344270145326203	0.05820582880843572	-1.111324081241212	-0.1600549688567205	-0.6777851837409768	-0.2914455428467442	1.12034085767639	-0.8237362857087237	0.5290396975406511	-0.5797452216446705	0.9153450294680505	0.5797452216446705	-0.9153450294680502	0.9096814017203889	0.1863635632710918	-0.1274144420709439	-0.5716774790257275	-0.1837787968191504	0.224045255169609	0.08997150713290918	0.07060160644345144	1.012507926420576	-0.07483418057241119	-0.3879183442809708	0.02018744546821067	0.1352845280431427	0.36402750724176	0.001097286398182887	0.02426030698130398	0.02140510181894833	0.04949427171975764	0.001006735093312686	0.004975814961346047	0.00104399930165158	0.002208261064403562	0.487945418893634	0.4574913059187081	0.01738754019094219	0.02144983634708968	0.001013922665916856	0.02283434306845603	0.001002473697321544	0.004978352480075287	0.001031284270034072	0.01217942899835965	0.5273171839440807	0.4859039112704464	0.002594362490199112	0.01849327482140391	0.5668638962005814	0.5488663499907627	0.001018341439211295	0.01491191440821896	0.001074874306959717	0.008362496532980185	0.001147434089366781	0.01273831660967733	0.001018189435733766	0.04236318565401724	0.6346512626010126	0.5375358311856731	0.04114246839805687	0.06106788995521659	0.001015360834053904	0.005381229122352478	0.001025494823757247	0.01797152558643179	0.001049011254297643	0.07855131588980338	0.2012860246152277	0.2161962348399757	0.001798741922083458	0.001829978815812243	0.001140753109277003	0.006102471824585326	0.7019715792843415	0.6340332593233713	0.001013925518011702	0.03355166967365825	0.001008062228772245	0.009319905289742953	0.001002695401800526	0.009117976984104324	0.001005401334172376	0.01016069165756659	0.03520130701849408	0.0407319489422486	0.04204318497354922	0.0405132888108246	0.001756908455408701	0.006824742005903238	0.04736579334625877	0.05889149291343106	0.06039250330057076	0.09672657417107473	0.2249781163303013	0.1981610404871123	0.2652121408125085	0.2791545740943016	0.2108621772772686	0.1776724727840928	0.003817232766357908	0.03598496839393153	0.0380609005357755	0.06690870737767772	0.002390507320222655	0.04217668243117045	0.001198902676497388	0.01852735477501555	0.001041336066919692	0.01566057179253259	0.001029286240842254	0.08555607210839675	0.001034339363205259	0.01161950123264531	0.002380850335358336	0.02625005853191986	0.04246504494667232	0.06934443955667982	0.02168026342399232	0.04028034920406175	0.03192881257092805	0.03325938238634132	0.04113882643209731	0.05548873522529107	0.002935047091697643	0.01139135731818964	0.01704663462457232	0.02229299906221463	0.002605061649401168	0.05219030182990685	0.001255130813858044	0.04997874529688642	0.2690847020686931	0.2615999898686907	0.001580622734938005	0.1002332765447141	0.1111538002525931	0.1392311380612721	0.01333751705164225	0.0273535877610124	0.001286302588056671	0.0184824815162204	0.001038772924771978	0.0185167572385204	0.001768168055700737	0.02159219661095606	0.02035435659064929	0.04965025673774243	0.06765875241117926	0.075610713570284	0.02436046709591163	0.03879544050994332	0.001008123179465005	0.03867896928554637	0.02246704646864813	0.02226176460573803	0.2989134831072931	0.2807479317253008	0.001173153771146474	0.01069089031989514	0.001365114517285239	0.0418795930632749	0.001412642239031365	0.005665582550676222	0.001399467094644435	0.005608414073992618	0.00140961097098827	0.006448652917781563	-0.01226086865742495	0.01203509674067819	0.001265449479460685	0.01372829595852263	0.01635930909287247	0.01159108296011768	-0.008200366721900162	0.01341841211692273	0.00108539429213188	0.001174310466670195	0.001005971881609136	0.001020331863319986	0.4925419775583639	0.03096032242878799	0.001014908841107621	0.0010020396487464	0.001007166486168598	0.4443832883560879	0.00104925120521179	0.670280943286187	0.001015660382150157	0.001050973265023474	0.001115049278332317	0.001010882656887414	0.6100160555675921	0.05601474180810953	0.001011130529991229	0.001027073631750055	0.001048913181054721	0.2017816872361791	0.00113083280496101	0.001075896493716848	0.6895174654544576	0.001008926160054745	0.001008106451033946	0.00100270389300115	0.001005426484789611	0.0378373834875995	0.03782204262142869	0.002414018706815203	0.08292940898018496	0.06303943570693327	0.2058218008859491	0.2501133680650743	0.1927851645540045	0.001250211177528847	0.03291615906082015	0.003206780730854842	0.001292315240187901	0.001056483606067712	0.001039211341151311	0.001036967649566369	0.001096090617995217	0.01364178833771987	0.03114727681639976	0.01551997233685051	0.001247722599953288	0.002395058063424064	0.01880642132546054	0.001187291465688296	0.001098656340960896	0.2293629341748404	0.001630074421375044	0.1231157818830884	0.002902064433568704	0.001391813709420226	0.00104021816114471	0.001018655304446762	0.01402191184827245	0.1050992628451059	0.04067764862633273	0.001009235562043432	0.001560798048212513	0.2855537712295295	0.001282475765294663	0.001458792064206025	0.001026126560764431	0.001009433838696418	0.001017356823218441	-0.02613642161825295	0.01019206554112469	0.0009867651132059575	0.00612832981424068	0.01904373548183293	0.01367736769419407	-0.008319464796913315	0.01428678744587232	-1.362239942333701	-0.8135786174424803	0.02973978118821282	-1.280586254075175	-0.01471140416277216	0.0003239196341409515	0.6110278332085707	0.7275688502740403	0.1040737144085004	-0.0184525234770497	-0.02016138511396405	-3.019141279300853	-0.09130848649144434	4.032500397200908	0.1335342887976267	-0.01431084790307023	0.003692960656562013	-0.2278303541612488	-0.1491425070691035	0.9674099554142285	0.005065243803423007	0.02490975307524132	0.09075936333043855	0.09515538721440041	-0.0102868507802736	-0.01153611743696093	-0.1834231890195795	-0.04002701259549607	0.01573589037033178	0.01543516451294436	0.01646214164971863	0.07323615401363491	-0.2959587243562079	0.0367224996272662	1.950381462987064	-0.1266074941073654	-0.6110213038464575	-0.2736736726310331	-0.7526168779496706	-0.1002964357871766	-0.2823544141052575	0.05096548151387017	0.006758008245163772	-0.02094000899377593	0.08559270603540547	0.01872318073677315	-0.02643381073763017	-1.835722225205944	0.5625130204171934	-0.8616905851241723	-2.229198117998359	-0.06460794451006431	0.06847038972902436	-0.1442342153028257	-0.0434938269274527	-1.081756380851054	0.008830357025164805	-0.1925411066356453	-0.6628599631514824	0.001385272220281542	0.02233035141421565	-0.03064862351765793	-0.4171082753768507	1.839369895791777	1.007633716613251	0.002385605994823076	-0.90263356531932	0.03637926068523788	0.009035633826925576	-0.1146487468691308	0.0129154483548894	0.007962878926400149	0.001701034035442499	1.187693537217126e-13	-5.777726062718887e-14	nan	nan	nan	nan	nan	nan
0.47	-0.05766264635608474	-0.006062778447507322	-0.09443410854545012	0.8445644857970142	0.8966458880591266	0.008387382984099875	0.5188093373792356	-0.0169596198632753	0.03817946075941009	-0.1203169982683393	0.02995802208531146	0.04307055871001994	-0.03942176175893283	0.04179341252388335	0.06499914537066259	0.0600463177561647	0.3462255426783636	-0.06004631775616456	-0.3462255426783713	0.1499094844477328	-0.1601147715724956	-0.0089989631377564	-0.3951281886279449	-0.01812822988931367	0.01236744169951448	0.07159461272194571	0.3457379174173912	0.9327169084632166	0.564512563895658	0.1285017505260755	-0.01891797885596192	0.0659605889873451	0.0712693934681521	-0.751116834139866	0.4887850859575115	-0.3660717359791318	1.472694344694208	-0.2000431228801279	0.01673431850059212	1.271181816959414	0.1614676601772364	-1.118286757223947	-0.4612810619663302	-0.6430336058817573	-0.6156775555985701	0.9901198436261144	-0.7804805326006476	0.3359586825058594	0.4547589763250073	0.7947633738214498	-0.4547589763250074	-0.7947633738214421	0.7473454481716327	0.2153291796084351	-0.1929941300687447	-0.436064535347774	-0.2011744944575946	0.2323783236593085	-0.09034851087410753	-0.296672577690911	0.7786159055513083	-0.09931899099421367	-0.2197063421508987	0.002529927597326887	0.1320065472634823	0.3223489314234104	0.0010861182390987	0.02491437983517193	0.01176897247190535	0.04000173367778133	0.001006196461066289	0.005063093507106748	0.001032171178746521	0.002106113911801921	0.4876970061927304	0.4622819215587811	0.02478340833349222	0.02778339752656993	0.001014900789260953	0.02383834162504725	0.001002234798716319	0.004837867037833526	0.001019284223533849	0.01166940474798915	0.4968903974794323	0.453649090241678	0.001836374686791045	0.01781872185344571	0.6007250530925492	0.5906102932187494	0.001017840391215928	0.015790550515912	0.001061516169579486	0.008284045906961694	0.001126970193614499	0.0128936325293814	0.001014339213810155	0.03963227203742772	0.6241302281094848	0.5350520354593931	0.04902824597741414	0.06961105382175647	0.001013034162034661	0.005077316087207212	0.001027134263625402	0.0182084810284874	0.001048974550526854	0.07950863437251771	0.2009261678840757	0.2168337915931393	0.001472803848175638	0.001578004764897823	0.001107595666274981	0.006006708306583578	0.6952726910817076	0.6328794982779435	0.001011200963163132	0.03290875372883514	0.001008110767669646	0.009412196856146672	0.001002707989673207	0.009213279098134993	0.001005431746610118	0.01026583483454763	0.03614905486085988	0.04092940572993183	0.03813136440357419	0.03696555484418605	0.007426221402786413	0.01130241152340515	0.06548007871188088	0.07519186847216922	0.05772821366574695	0.09251998797614748	0.2204613726109402	0.1938895594035073	0.257404169682407	0.276325578317204	0.2019441469407871	0.1706364123104896	0.002562725262114551	0.03503364034621084	0.03494616031072064	0.06404443081183771	0.00259442564401651	0.04239720563435756	0.001228901899750828	0.01852302405502335	0.001050205380774978	0.01521531897968313	0.001035086664625984	0.0853295330749239	0.001350010866449347	0.0120441710148077	0.00307233721198242	0.02761134012992453	0.03058478403082692	0.05711682145895929	0.02730673830684733	0.04533953801730502	0.02245826916003184	0.02552272277027485	0.02267586910442291	0.03730200979838573	0.002887655726526199	0.01090676970621586	0.01775371277734663	0.02265433022390319	0.001932359639956169	0.05135246866036003	0.001188597398911585	0.04966450192343502	0.2562273083571238	0.2543438719663645	0.001581756624292971	0.1005979530687604	0.1101979249096781	0.1315432719015745	0.008081199666778921	0.02222373204599992	0.001364976351609098	0.01827364503724849	0.001040328514371844	0.01868761993933613	0.001400644238528652	0.02149259201000218	0.01571217092532844	0.04501351392534146	0.08599796751346661	0.09107870598738341	0.03485903559872582	0.04851494740019138	0.001008885384715803	0.03860889782460838	0.01248932282844857	0.01462733487175313	0.2878458678020765	0.279359470095813	0.001201911534075816	0.01068481822464533	0.00138032460156409	0.04077835210362003	0.001224318537809597	0.005891221385896869	0.0012087985840196	0.005775383168071361	0.001218210239452031	0.006583591960337516	-0.02510838745640738	0.009509307738562177	0.0009742326032756221	0.007108015222550094	0.01777443194907955	0.01376054064722916	-0.008358949132367481	0.01295367672279384	0.001065267588968229	0.001104802140322452	0.001005351654447331	0.001019461309031351	0.482236814405479	0.03478610520571279	0.001016773202784077	0.001001940946987641	0.001006480662381044	0.4094354457963524	0.00103920105896392	0.6920322540236176	0.001018722208226159	0.001044766773374294	0.001097721844749101	0.001009866431355813	0.5879509234565747	0.0606502191717565	0.001010174663725055	0.001030335485808631	0.00104895594824801	0.1990159527665558	0.001134418689594582	0.001070685477163763	0.6687130031351503	0.001007891103084845	0.001008207673333648	0.001002735639236861	0.001005494626633602	0.03676097213713737	0.02978687670990542	0.02272407998584375	0.0922474702004254	0.04693073796180088	0.2183535511420896	0.2363876967682944	0.1811294613070737	0.001242559668848411	0.02990209288411854	0.002469789721104517	0.001232922351490486	0.001061935655254743	0.001042741664907089	0.002221804659075982	0.006081029418475992	0.01906046514912115	0.03579186665171122	0.008369500794763788	0.001160470449761899	0.003212830021170283	0.01830029685313049	0.001263986406279798	0.00113676531320393	0.2346459227792848	0.001543049869719948	0.0963286772054012	0.001989406981988636	0.001493599708818075	0.001043410880287752	0.001016149781301181	0.007659191514087298	0.1143105772983311	0.05221709200902332	0.001010053464421901	0.00134901224956787	0.2492205607334854	0.001189026290890883	0.001343184901536348	0.001029755622831299	0.001010736749065137	0.001019986106862289	-0.03713347892591387	0.00643731249439619	0.0006729897191464304	0.001271482813224853	0.01817411197908399	0.01599653669676806	-0.008549119011198121	0.01142245275020233	-1.37972289535482	-0.8238735376244338	0.0879154779751623	-0.6541305853007542	0.02098730232315318	-0.01658637590345021	0.3238648229046587	0.5557755095698765	0.09546898486966253	-0.01306003423208715	-0.06934566823544604	-3.425680178551928	-0.04561297676436728	4.258413411265789	0.06187931965226771	-0.004531468595590011	0.02247671787083662	-0.3149627003022913	-0.3816614104357729	0.7575067556979174	-0.04894486220407494	0.02143521510847906	0.1027266725995975	0.02954982895792889	-0.03185636434342492	-0.008960528251133811	-0.06785275399155313	-0.08477562959237168	0.005849810281037968	0.006444557014263072	0.00736013831115127	-0.0220116524555261	-0.4115724206224291	0.786965190500085	1.300929090090938	-0.691183045770459	-0.2230975545299708	-0.2920385544833007	-0.6678045142792766	-0.08348105889186783	-0.2882101133177672	-0.00257607870716407	-0.006203279151799023	-0.06774825625329098	-0.1331492624964016	0.06282513946649014	0.2728414564376731	-0.6896856084312744	0.4542316620525328	-0.7040351028458609	-1.417455593070943	-0.03652824428562862	0.008982693943671384	-0.04602863819931916	-0.0249215812114681	-0.3843738415065232	0.05844110720804924	-1.315879354338368	-0.3870787395257478	-0.03913409206339897	0.01276061242772327	0.01416662963840624	-0.5052225493732094	1.234009989784516	0.9322785374664238	-0.02037683303399151	-0.6048331471727376	-0.3325014851998991	-0.007843697495438843	-0.1102502987585744	0.03085490442968833	0.02443105590521497	0.02312381336251994	5.614564128731881e-14	-1.12357231691094e-13	nan	nan	nan	nan	nan	nan
0.48	-0.06378589112658643	-0.00144460635861079	-0.09702358173633094	0.8594971876357447	0.8948920603814443	0.008444682051495728	0.5304801330214786	-0.01480253523575485	0.02665331568012659	-0.1268015874358022	0.02362317209932945	0.03548201134701855	-0.03062538966298772	0.03416767414792591	0.06755744825849309	0.06953268249163753	0.3537332722003377	-0.06953268249163498	-0.3537332722003424	0.1564646538114348	-0.1578794948816865	-0.01125942324263863	-0.3987294965909286	-0.02017642782109891	0.01470223251419307	0.06936840845728631	0.3409444026260569	0.9394029603846719	0.5632747946150314	0.1266634496006761	-0.01892167523824851	0.06733456573125346	0.07416147899596361	-0.4574715096195708	0.4349132797786123	-0.1580551237500754	1.514704079917971	-0.1495772029982221	-0.005191273481725893	1.03595407606711	0.2709932200896212	-1.199280823723318	-0.8502626948154862	-0.6270672639751903	-0.8944563867362579	0.7510057247263681	-0.7461556152258148	0.1822667405717256	1.433164130063692	0.7133026930511275	-1.433164130063692	-0.7133026930511273	0.5594242105593584	0.2292124310734011	-0.2592027054766068	-0.2809461503620878	-0.2064440718576243	0.2333535287030137	-0.3717371046911629	-0.6616471043256346	0.5613685975517114	-0.1531210778718602	-0.1672457435113875	-0.0008975268104419879	0.1456008485249987	0.2511477378452066	0.001070468933332937	0.02575543030860016	0.006679917626948442	0.03568747539410698	0.001005617010394781	0.005171964788056249	0.001025824079233294	0.001959873031409601	0.4843653949245633	0.4635039929387723	0.03038470025664654	0.03289798901769855	0.001016322242911333	0.02471858252459324	0.001002066033989965	0.004648842410121228	0.001012943743402335	0.01104247156813608	0.464703975822886	0.4175131626574493	0.001451031099324338	0.01754079789302313	0.630710026325514	0.6328771214734213	0.001019121627427229	0.01654322853975841	0.00105173495782337	0.00820882333528454	0.001108074168422448	0.01308998085889803	0.001011906652001329	0.03613172502542421	0.6101938508488253	0.5292217075319802	0.05533020450833109	0.0765437038250121	0.001011393217558972	0.004740391651394026	0.001029585271416509	0.01837930747429629	0.001048977598798359	0.08064629612958946	0.1996653042333091	0.2167311087299173	0.001311392537615082	0.001357883430148285	0.001088413901317198	0.005896382417858473	0.684486543369791	0.6322657295650358	0.001009321559155455	0.0319317680176814	0.001008185661328028	0.009499449242768715	0.001002730161575861	0.009303254098802618	0.001005481033202091	0.01036376731507135	0.03614624215861186	0.04052637877362546	0.03225289803990234	0.03232215336538891	0.02016256924156907	0.02112712154848448	0.07920540693401307	0.08473478354185629	0.04891693003746761	0.08337344723784466	0.2221706291741934	0.1941026365633953	0.2474343520783192	0.2733155415707351	0.1919114696041357	0.1640521965481565	0.001927594995087212	0.03444510951419347	0.0318618510294468	0.06119032082622174	0.002328887868438444	0.04221085610043121	0.001214199743596486	0.01843170665383332	0.001057365217911521	0.01431285261391635	0.001039751476474434	0.08284811186311314	0.002099594495276453	0.01280829129735779	0.005894853215333845	0.03118991418255753	0.02669282410546972	0.05395304310604216	0.03241206797687034	0.04946312084153796	0.01394964376238668	0.01881080503451233	0.01254084055657955	0.0269534508496087	0.003271287225945978	0.01057641910461514	0.01787206135688959	0.02257638996783125	0.001633156069529622	0.05081580467414414	0.001174385472248715	0.04936897900373165	0.2496773050660142	0.253614380200708	0.001538836367583228	0.1012888218772932	0.0983371857953817	0.113496606393815	0.00492514603948285	0.01913266177799688	0.001455190550332426	0.01778016919466867	0.001042703029963429	0.01879033799525997	0.001215366909928	0.02194430772994238	0.01018672986038846	0.03964616050494742	0.09994329835737281	0.09988654140909808	0.04565077768283891	0.05736122877988335	0.001009675451118159	0.03819189392782891	0.007139920618255553	0.01055348634838759	0.2678717169913809	0.2737293040489362	0.001169554683301307	0.01058214347764177	0.001330136767250666	0.03958157001439139	0.001131922317945154	0.006255532354072384	0.001114068348288392	0.006077037512392144	0.001123774985399471	0.00686786996278325	-0.03672226526117588	0.006164209373371221	0.000667976715174281	0.001663356976548511	0.01766639056598274	0.01602980587798186	-0.00856491274537987	0.01088920846097104	0.00104514088580493	0.001035293813975184	0.001004731427283816	0.001018590754742206	0.4719316512525942	0.03861188798264284	0.00101863756446109	0.001001842245224019	0.001005794838593531	0.3744876032366171	0.001029150912716156	0.7137835647610472	0.001021784034299395	0.001038560281725008	0.00108039441116582	0.001008850205825588	0.5658857913455573	0.06528569653540557	0.001009218797461332	0.001033597339855006	0.001048998715440841	0.1962502182969323	0.00113800457422894	0.001065474460610893	0.6479085408158426	0.001006856046114591	0.001008308895632819	0.001002767385471036	0.001005562768476756	0.03568456078667515	0.02175171079838165	0.04303414126487472	0.1015655314206667	0.03082204021666814	0.2308853013982299	0.2226620254715138	0.1694737580601407	0.001234908160177829	0.02688802670741702	0.001732798711353997	0.001173529462792359	0.001067387704437506	0.001046271988657007	0.003406641668587698	0.01106596821895879	0.0244791419605219	0.040436456487023	0.001219029252672676	0.001073218299575902	0.004030601978916483	0.01779417238080032	0.001340681346870414	0.001174874285445114	0.2399289113837292	0.001456025318064396	0.06954157252771399	0.001076749530410163	0.001595385708218978	0.001046603599476173	0.001013644258154443	0.001296471179901804	0.1235218917515574	0.06375653539171534	0.001010871366783659	0.001137226450921736	0.2128873502374402	0.001095576816485778	0.001227577738867334	0.001033384684897726	0.001012039659432309	0.001022615390505114	-0.04813053623357473	0.002682559447667706	0.000359214325086951	-0.003585364187790868	0.01730448847633522	0.01831570569934163	-0.00877877322548303	0.008558118054532301	-1.398633285115123	-0.8343933686323334	0.06713530510026886	-0.2449303024173378	-0.01039285711670985	-0.008494825918409089	-0.1026810188078582	0.4837749126337413	0.07932218295358211	-0.02816036058081836	-0.04354317101091149	-3.795362590391693	-0.01198268496454103	4.137077402531016	0.1083426720548344	-0.01366523702295279	0.01189944262648171	-0.3817570332041849	-0.8184489472955722	0.6453071827316454	-0.001537036274457131	0.01168395284997346	0.126828018207249	-0.05289253606357614	-0.00391630754449042	-0.01444859157628599	-0.07542472251612205	-0.1068409658274547	0.0147280544132295	0.01436974183944902	0.01502000235708948	-0.04686059477793821	-0.5150922267839649	1.106130601148395	0.5988893651775664	-1.114598402779632	0.2858903448509718	-0.3098818665056335	-0.6622479357174367	-0.02773699256029575	-0.2803210980604902	-0.03040906590669602	-0.0106393279925952	-0.1123827195780808	-0.3653837296351796	0.08661328081170208	0.4170246801774273	-0.02295427626103702	0.3753918226155158	-0.6567422090412447	-0.661564822432542	-0.03376054241985738	-0.01938389381853356	-0.08400037862889728	-0.03974973617295731	0.2235688464823801	0.07406881391558051	-2.264300976248014	-0.2551028736456774	-0.05554260043169685	0.008701425897508972	0.07961544065971025	-0.5632303969688066	0.5073384967155947	0.8329886145035876	-0.067000881174535	-0.1905173231947956	-0.8119616227943947	-0.01028489652136886	-0.133756972760994	0.04064987494523344	0.03489992897259789	0.0315688260150653	2.213238261240406e-14	-1.571688703138215e-13	nan	nan	nan	nan	nan	nan
0.49	-0.06661367882542583	0.002694810538668668	-0.09782824525980183	0.8748724166290172	0.8936623698430255	0.008295607071576826	0.5390430452283048	-0.01152249316132009	0.01419726774435218	-0.137419276656834	0.01730695202215846	0.02540761179636047	-0.02461876936506886	0.02678716518637495	0.06887862251485878	0.08827247045395967	0.3607083722524604	-0.08827247045394029	-0.3607083722524715	0.1609840583122729	-0.1555802263051352	-0.01416833494585322	-0.4007392812944326	-0.02222857322582822	0.01699595567055739	0.06343022981981633	0.3325578231321711	0.9440675884447575	0.56139417161213	0.1228709680616614	-0.0188847363346653	0.0689786733257796	0.0762062686511514	-0.1162791338247187	0.3931786529164747	-0.01451913514985233	1.560323250838884	-0.09729685165928779	-0.02390563924374943	0.6762040565748816	0.3801290658054367	-1.296695770919867	-1.25383744240192	-0.6354239180612934	-1.103377256355157	0.4594934777018152	-0.7285005354515746	0.09379820946203039	2.303264039326814	0.7001954377087639	-2.303264039326814	-0.7001954377087588	0.3373680183266562	0.2278812426089433	-0.3209815215130498	-0.1290273445325851	-0.2035513163634914	0.2232551976334149	-0.8616525735690862	-1.011599943834555	0.3783456471006088	-0.2098290071930183	-0.7442133025581653	0.002599468068732949	0.1875665611100314	0.1501339718927975	0.001059357455506839	0.02681516953995662	0.003938409345794923	0.0341876584338038	0.001005232695933655	0.00530126940618018	0.001022568535420075	0.00179588455737839	0.4766525720899014	0.459367520274282	0.03682694589033069	0.03899043390513551	0.001018253886704025	0.02542123802928193	0.001001956444966925	0.004427151121587225	0.001009315649535463	0.01032801930533852	0.4163233327987479	0.3697551779416456	0.001244534524782898	0.01747131425229647	0.6534485322375941	0.6708951006238311	0.001023153054350261	0.01720525825752206	0.001044898709870414	0.008171442315031209	0.001094252163392931	0.0133297020177845	0.00101023744369992	0.03212759050322101	0.5918102458215423	0.5178858517017177	0.06046303836722673	0.08227791875705427	0.001010267682279293	0.004445728499828332	0.001032388804960812	0.01847700818863491	0.001048751694594	0.0820539410395614	0.1963481636406841	0.214733231638359	0.001248124304322318	0.001181153026669733	0.001078513608478242	0.005769247437619205	0.6662895435631729	0.6301464855298674	0.001008014053220919	0.03074743882997996	0.001008327232455933	0.009605539005976141	0.001002774875341892	0.009411063073841609	0.00100557775308883	0.01047466403420127	0.0364686004346545	0.04057453985907266	0.02616787208553908	0.02759995206094419	0.0344777254330319	0.03169875311230266	0.08518497024455811	0.0859476257109705	0.03707567139615497	0.07202314540278026	0.2280467162980773	0.1989650583322672	0.2419097565322892	0.2726097620787414	0.1805001820061844	0.1569613141430217	0.001576398692729691	0.03386713041163048	0.02873229616826947	0.05838201479892313	0.001956179075288771	0.04209588270197478	0.00117830639390056	0.01840069546353582	0.001062874285662389	0.01294985406162062	0.001043939083594649	0.07798747095776776	0.006736482268424983	0.01693185486757654	0.007277163086635346	0.03336513452544224	0.02269712311862866	0.05096612443444649	0.03543372673059814	0.05137660581897129	0.007813516793706107	0.01393859140714812	0.007011888172572614	0.02119711803827425	0.003689835225320497	0.01011509296138181	0.01771342688948126	0.02233040012892102	0.02375668738963167	0.06154017827550448	0.0170551793470071	0.05582769814609872	0.2538725709817187	0.2587902095398798	0.001482507177449939	0.1019463903996934	0.07845316082392413	0.08899599129963076	0.003045651713308476	0.01726664238163634	0.001518150361237515	0.01692718871607774	0.001045731057083421	0.01881830753963612	0.001117338168286704	0.02289416144180337	0.005866158352097531	0.03539914333694473	0.1045988826422802	0.09983867167809765	0.0528057271936879	0.06217807052979524	0.001011368872574215	0.03722919157425258	0.00421807111721593	0.008811491536423677	0.2489758331106465	0.2676684954099225	0.001123849510641885	0.01063346670468772	0.001266800146375032	0.03826148650762319	0.002065952073007913	0.007559265673311104	0.002168184415560251	0.007380453249750298	0.00183990809213747	0.007870128602311108	-0.04625032285907439	0.002380706251162663	0.0004090947653411629	-0.002260273528299044	0.01552816188773241	0.01799282826511802	-0.008857193941538317	0.009960732647844949	0.001050033816149434	0.001038968163649011	0.001004918469019465	0.001019679106317902	0.4474243256130737	0.04919465238999263	0.001021640487192745	0.001001842528510463	0.001005324130282281	0.2482642620008112	0.001029515625823089	0.7046679043738632	0.001032056976108573	0.00103712570492194	0.001079412789813144	0.001008204225598261	0.5305177414889343	0.06823843520317692	0.001008992713750454	0.001036752917852021	0.001048108614600488	0.1858421761227865	0.001219616406236003	0.001070519945450911	0.5970484172519607	0.001006481823548249	0.00100861473504523	0.001002867115184804	0.001005776248750148	0.037839845464997	0.01699943587575713	0.05736924135426843	0.08577888552083736	0.01611712695441535	0.2451284080660603	0.2399237204444599	0.1544886665150822	0.00118867862353379	0.02363218768150202	0.001426077308332442	0.001113340509554197	0.001069641655897635	0.001050011537302032	0.01858966508323476	0.006767653325470445	0.01282055112566397	0.03766454486546873	0.001151818881013985	0.001051391720090903	0.004212896198358586	0.01732065738407752	0.08745815757162768	0.06209943054881917	0.2807391510896742	0.001396489113480636	0.0358269958245321	0.001058507245850259	0.001573967710769137	0.001050811107191952	0.001016620880507247	0.001205005033220516	0.1002136986585241	0.05955032514569757	0.001015043254752221	0.001108789869778653	0.2145599758359291	0.001059915594229781	0.001178170287015225	0.004738381413609153	0.005176803216883527	0.003909888048315328	-0.05427420975737211	-0.001644279428249879	0.00019011716771177	-0.00512383150555312	0.0119688719385998	0.01969754870487459	-0.009212211710541027	0.0101543485093691	-1.419433805194438	-0.9162253265955969	0.1294132670776014	-0.06106520956699935	0.02475470450689308	-0.02055890171396851	-0.7540440461589062	0.7144242234937727	0.06183090700662981	-0.01885913515480355	-0.08575076860508014	-5.72980027681597	-0.001825150619029574	3.362139276310863	0.04322524089563526	0.0024113305060405	0.03050019467806578	-0.4103140051738955	-1.489073511959869	0.5080136603090611	-0.04140611427169484	0.00765436124653984	0.155514065214324	-0.3466970501642531	-0.02421757913709176	-0.01203444863131596	-0.4069072187100862	-0.1253218932356015	0.009570715323480751	0.009994704547651993	0.009995174431982539	0.05331750349916137	-0.4374892803927343	1.014020621539997	-0.3396596990285397	-1.164905104396776	0.6626135863411924	0.2677260098205693	-0.7735756071214239	-0.07377128319019481	-0.2816081198464038	0.01175754795582845	0.006127063859356717	-0.1600988767043451	-0.6100487424333852	0.6830507227338755	0.04439596729200155	-0.5459960832182655	0.0288592132670236	-0.3430810705014919	-0.4690435243331806	-0.0573233678161299	-0.02920177901636449	1.854633225557006	1.130555361436838	0.7863724625538273	0.05335888339712819	-2.615276523142038	-0.1300335778806529	-0.1080977515174374	-0.00124090686373171	0.1127454524599542	-0.3078074960063686	-0.5132695417626836	0.1672085511839238	-0.1307645358998146	-0.1420739204484199	-0.2533913846719651	0.02382063806234437	-0.1349291779711099	0.2118639598664613	0.2171207566431156	0.161594695673575	-1.053498276412416e-14	-1.948138302771396e-13	nan	nan	nan	nan	nan	nan
0.5	-0.06627533587680014	0.006423137764634362	-0.09754679552346188	0.8907032832944115	0.8929274044098628	0.007980930931855324	0.5439957279786242	-0.007297676499462184	0.0006240601118938714	-0.1514895821442237	0.01092975040605764	0.0137553915604983	-0.02125201725266613	0.01962657627130563	0.06967001442279509	0.1153673748167277	0.3681067433612591	-0.1153673748167197	-0.3681067433612634	0.1630702407523037	-0.1533770708620258	-0.01764709139981703	-0.4014703745655317	-0.02423878029396142	0.01912461836810279	0.05122027797051478	0.320793780761699	0.9471056459793816	0.5593417047814174	0.1087199287841654	-0.01898340266609096	0.07117281476805054	0.0770106340078331	0.1757546198848276	0.3526953455190247	0.05916752821394718	1.605831614342368	-0.05063218186780059	-0.03831150544224555	0.3139081847849598	0.4599481375811338	-1.422712763067692	-1.540785948095459	-0.6392635717614839	-1.210020523787617	0.2230320875658062	-0.7021716059558597	0.07631027087430141	3.104187410152831	0.7979569043863465	-3.104187410152831	-0.7979569043863463	0.07277979839806017	0.2099898043853304	-0.3731716556263626	-0.0252078638815164	-0.1980564045400675	0.2003414369390882	-1.626091747064464	-1.33713967964208	0.2360544924596561	-0.1874898434344039	-2.238957291209233	-0.02801857381358479	0.2556076180737581	0.003062878144362142	0.00105625115426772	0.02803571016828609	0.002550628386392274	0.03434552880430165	0.0010051342027068	0.005437077353592151	0.001021485938898916	0.001623574340669219	0.4637304464829885	0.4478345013742139	0.04511924152578487	0.04678067666052273	0.001020721415987439	0.02596764044469687	0.001001901819967909	0.004218034946358678	0.00100726700701496	0.009599386454886538	0.3413294965047728	0.303445838640189	0.001141404794142077	0.01750607273206368	0.6668006716107175	0.6980323239748116	0.001030306635999685	0.01779097274591866	0.00104076436879088	0.008181495896198619	0.001086852154819824	0.01358909286307534	0.001009080096624505	0.02810056224352663	0.568299165891993	0.4986332114287214	0.0645765180274563	0.08683353416356301	0.001009592092133649	0.004232058961844004	0.001035368420007674	0.01852835811404962	0.001048193553261528	0.08377283946248056	0.1903425443042643	0.2097968843683002	0.001257290214701622	0.001017775727685647	0.001076088728035552	0.005634572562084315	0.6385179338196023	0.622957922506995	0.001007173417913936	0.0295193897228511	0.001008550978379494	0.009752479891134886	0.001002847111007233	0.009559201217332995	0.001005732882390736	0.01062038746296178	0.03764861725331836	0.04152922267630208	0.02065623428792729	0.02340954283181409	0.0484494902473271	0.04152403217775277	0.08165702630437606	0.07827481420779757	0.02362261100059282	0.05988648234668283	0.2369198339150912	0.2068752998385942	0.2445307142739699	0.2806500626014293	0.1675603285326026	0.1482277431693865	0.001377396104549576	0.03325143474627562	0.0255249606638457	0.05555279818034827	0.001616164684461399	0.04253287029437793	0.001130259982971047	0.01858804740956284	0.001066755110857801	0.011113237363363	0.001047902532957352	0.07058105119443887	0.016490598104288	0.0253683315419975	0.005844016527403489	0.0326053651061369	0.01495741944127008	0.04360178893832974	0.0357212452132352	0.05047138591479698	0.004615723977175821	0.01144157254338837	0.004158859551403753	0.01798574467254176	0.003990520445863004	0.009453578116676726	0.01740208252369674	0.0220046002864923	0.07425109586680849	0.0804236317184778	0.05353313288424574	0.0679613221683167	0.2709500555655435	0.2688373382758053	0.00142456887222648	0.1022742794018428	0.05170533903959548	0.06160198631991873	0.002088016006341486	0.01629333877618525	0.001538935874825864	0.01575732904038376	0.001049349066363638	0.01880285209572977	0.00106981121655135	0.0242470197940674	0.003612379949717489	0.0330573213974025	0.09737919702212389	0.08969400859688864	0.05471074560935991	0.06144197611765703	0.001014302124167312	0.03547210428265989	0.002721312611580706	0.008028162314450546	0.2371442163167507	0.2715976507622733	0.001083163879905588	0.01112397816156413	0.001210420778067619	0.03678959746759759	0.004377697805857878	0.01032815497067115	0.004767802971223252	0.01024620340810961	0.003637006619225463	0.009953999751931531	-0.05352212440757179	-0.001765020706851881	0.0002100693438137861	-0.00459379524175639	0.01125834130315866	0.01956839773118484	-0.009243579996963182	0.0107153943466942	0.00105492674649457	0.001042642513323816	0.001005105510754509	0.001020767457893109	0.4229169999735534	0.0597774167973472	0.001024643409924153	0.001001842811792166	0.001004853421970789	0.1220409207650069	0.001029880338929908	0.6955522439866806	0.001042329917914039	0.001035691128118517	0.001078431168460527	0.001007558245371539	0.4951496916323115	0.07119117387095021	0.001008766630040604	0.001039908495834713	0.001047218513759663	0.1754341339486409	0.001301228238243834	0.001075565430291064	0.5461882936880793	0.00100610760098112	0.00100892057445707	0.001002966844897016	0.001005989729022679	0.03999513014331893	0.01224716095313291	0.07170434144366435	0.06999223962100812	0.001412213692161902	0.2593715147338913	0.2571854154174076	0.1395035749700216	0.00114244908689825	0.02037634865558706	0.001119355905310609	0.001053151556315537	0.001071895607361666	0.001053751085952933	0.03377268849788246	0.002469338431981374	0.001161960290807932	0.03489263324391417	0.001084608509352196	0.001029565140598985	0.00439519041780109	0.01684714238735472	0.1735756337963878	0.1230239868121966	0.321549390795621	0.00133695290889637	0.002112419121349226	0.001040264961294323	0.001552549713326249	0.001055018614956771	0.001019597502861446	0.00111353888653888	0.07690550556549079	0.05534411489967974	0.001019215142744238	0.001080353288635153	0.2162326014344214	0.001024254371972131	0.001128762835164293	0.008443378142319945	0.009341566774332904	0.006797160706125462	-0.06041788328116951	-0.005971118304167414	2.102001033660306e-05	-0.006662298823315495	0.006633255400864396	0.02107939171040715	-0.009645650195599155	0.01175057896420616	-1.444326332883184	-1.104740951559893	0.09929558449547767	0.08660716374380011	-0.009092191250020233	-0.01015917444769269	-1.581990265924189	0.8233344862424726	0.04807156505054139	-0.02564533792870295	-0.04637928854347634	-7.505633507523794	0.008865739153344165	1.960926242637999	0.09307962621032349	-0.004178316726706354	0.01583337991462969	-0.3863357806649276	-2.401805835842545	0.4095872775955421	0.01466168649653479	0.00241379408983195	0.1890787208030373	-0.6405865717646885	-0.001245686645077301	-0.0159565706304537	-1.089288520057538	-0.1155849496782174	0.02289827880267178	0.02243557552901312	0.02198534428208648	0.1344437515847712	-0.4087338117168614	0.9568601014735447	-1.178241369280658	-1.27187064698163	0.8954542923429397	1.439334136431105	-0.9907856494312982	-0.03528030504732783	-0.2845032163160217	0.0799831322678877	0.03303329927449143	-0.2071063487704509	-0.8745395012335611	0.949195901645396	-0.1699732722724473	-0.8984376411810427	-0.1883491537058885	-0.181703256290536	-0.1525729333634349	-0.07379828269719617	-0.03534589451752419	1.547815589700008	1.095231239800255	1.197828725830854	0.00813290985991233	-2.842978953352471	-0.07655971537059945	-0.1189184397835979	1.643169835192156e-05	0.1602163687378526	-0.1821913512691178	-1.512020173327237	-0.2775986179067321	-0.2258778687762789	0.001215794807274434	1.186031175482569	0.07755274944954454	-0.1641180793919553	0.3336810705684767	0.3473668131699579	0.2478913280353236	2.140053018190045e-14	1.115417854111838e-13	nan	nan	nan	nan	nan	nan
[truncated: 371,655 more chars]
