# Supplementary material for: Transtibial limb loss does not increase metabolic cost in three-dimensional computer simulations of human walking
Source: PeerJ. 2021 Aug 4;9:e11960. doi: 10.7717/peerj.11960 (PMC8349165; doi:10.7717/peerj.11960)
Supplement: Supplemental Information 1 — Each subject’s simulation output and Matlab code for generating plots presenting the data. [file peerj-09-11960-s001.zip › TTA3D_solns_rev/Post/soln_walk_N50_wm100_TTA_S10.sto]

num_controls=79
num_derivatives=71
num_iterations=580
num_multipliers=2
num_parameters=6
num_slacks=2
num_states=216
objective=1.060989
objective_auxiliary_derivatives=0.001252
objective_contactAP=0.016551
objective_contactML=0.015610
objective_contactVE=0.031952
objective_control_effort=0.630706
objective_state_tracking=0.293408
objective_torsoGoal=0.071510
solver_duration=17190.420676
status=Solve_Succeeded
success=true
DataType=double
version=3
OpenSimVersion=4.2
endheader
time	/jointset/groundPelvis/pelvis_tilt/value	/jointset/groundPelvis/pelvis_list/value	/jointset/groundPelvis/pelvis_rotation/value	/jointset/groundPelvis/pelvis_tx/value	/jointset/groundPelvis/pelvis_ty/value	/jointset/groundPelvis/pelvis_tz/value	/jointset/hip_l/hip_flexion_l/value	/jointset/hip_l/hip_adduction_l/value	/jointset/hip_l/hip_rotation_l/value	/jointset/hip_r/hip_flexion_r/value	/jointset/hip_r/hip_adduction_r/value	/jointset/hip_r/hip_rotation_r/value	/jointset/lumbar/lumbar_ext/value	/jointset/lumbar/lumbar_bend/value	/jointset/lumbar/lumbar_rota/value	/jointset/patellofemoral_l/knee_angle_l_beta/value	/jointset/patellofemoral_r/knee_angle_r_beta/value	/jointset/knee_l/knee_angle_l/value	/jointset/knee_r/knee_angle_r/value	/jointset/shoulder_r/shoulder_flexion_r/value	/jointset/shoulder_r/shoulder_adduction_r/value	/jointset/shoulder_r/shoulder_rotation_r/value	/jointset/shoulder_l/shoulder_flexion_l/value	/jointset/shoulder_l/shoulder_adduction_l/value	/jointset/shoulder_l/shoulder_rotation_l/value	/jointset/ankle_l/ankle_angle_l/value	/jointset/ankle_r/ankle_angle_r/value	/jointset/elbow_r/elbow_flexion_r/value	/jointset/elbow_l/elbow_flexion_l/value	/jointset/subtalar_l/subtalar_angle_l/value	/jointset/subtalar_r/subtalar_angle_r/value	/jointset/mtp_l/mtp_angle_l/value	/jointset/mtp_r/mtp_angle_r/value	/jointset/groundPelvis/pelvis_tilt/speed	/jointset/groundPelvis/pelvis_list/speed	/jointset/groundPelvis/pelvis_rotation/speed	/jointset/groundPelvis/pelvis_tx/speed	/jointset/groundPelvis/pelvis_ty/speed	/jointset/groundPelvis/pelvis_tz/speed	/jointset/hip_l/hip_flexion_l/speed	/jointset/hip_l/hip_adduction_l/speed	/jointset/hip_l/hip_rotation_l/speed	/jointset/hip_r/hip_flexion_r/speed	/jointset/hip_r/hip_adduction_r/speed	/jointset/hip_r/hip_rotation_r/speed	/jointset/lumbar/lumbar_ext/speed	/jointset/lumbar/lumbar_bend/speed	/jointset/lumbar/lumbar_rota/speed	/jointset/patellofemoral_l/knee_angle_l_beta/speed	/jointset/patellofemoral_r/knee_angle_r_beta/speed	/jointset/knee_l/knee_angle_l/speed	/jointset/knee_r/knee_angle_r/speed	/jointset/shoulder_r/shoulder_flexion_r/speed	/jointset/shoulder_r/shoulder_adduction_r/speed	/jointset/shoulder_r/shoulder_rotation_r/speed	/jointset/shoulder_l/shoulder_flexion_l/speed	/jointset/shoulder_l/shoulder_adduction_l/speed	/jointset/shoulder_l/shoulder_rotation_l/speed	/jointset/ankle_l/ankle_angle_l/speed	/jointset/ankle_r/ankle_angle_r/speed	/jointset/elbow_r/elbow_flexion_r/speed	/jointset/elbow_l/elbow_flexion_l/speed	/jointset/subtalar_l/subtalar_angle_l/speed	/jointset/subtalar_r/subtalar_angle_r/speed	/jointset/mtp_l/mtp_angle_l/speed	/jointset/mtp_r/mtp_angle_r/speed	/forceset/addbrev_r/activation	/forceset/addbrev_r/normalized_tendon_force	/forceset/addlong_r/activation	/forceset/addlong_r/normalized_tendon_force	/forceset/addmagMid_r/activation	/forceset/addmagMid_r/normalized_tendon_force	/forceset/bflh_r/activation	/forceset/bflh_r/normalized_tendon_force	/forceset/bfsh_r/activation	/forceset/bfsh_r/normalized_tendon_force	/forceset/ercspn_r/activation	/forceset/ercspn_r/normalized_tendon_force	/forceset/extobl_r/activation	/forceset/extobl_r/normalized_tendon_force	/forceset/glmax2_r/activation	/forceset/glmax2_r/normalized_tendon_force	/forceset/glmed2_r/activation	/forceset/glmed2_r/normalized_tendon_force	/forceset/glmin2_r/activation	/forceset/glmin2_r/normalized_tendon_force	/forceset/grac_r/activation	/forceset/grac_r/normalized_tendon_force	/forceset/iliacus_r/activation	/forceset/iliacus_r/normalized_tendon_force	/forceset/intobl_r/activation	/forceset/intobl_r/normalized_tendon_force	/forceset/obtext_r/activation	/forceset/obtext_r/normalized_tendon_force	/forceset/pect_r/activation	/forceset/pect_r/normalized_tendon_force	/forceset/piri_r/activation	/forceset/piri_r/normalized_tendon_force	/forceset/popli_r/activation	/forceset/popli_r/normalized_tendon_force	/forceset/psoas_r/activation	/forceset/psoas_r/normalized_tendon_force	/forceset/quadfem_r/activation	/forceset/quadfem_r/normalized_tendon_force	/forceset/recabd_r/activation	/forceset/recabd_r/normalized_tendon_force	/forceset/recfem_r/activation	/forceset/recfem_r/normalized_tendon_force	/forceset/sart_r/activation	/forceset/sart_r/normalized_tendon_force	/forceset/semimem_r/activation	/forceset/semimem_r/normalized_tendon_force	/forceset/semiten_r/activation	/forceset/semiten_r/normalized_tendon_force	/forceset/tfl_r/activation	/forceset/tfl_r/normalized_tendon_force	/forceset/tricox_r/activation	/forceset/tricox_r/normalized_tendon_force	/forceset/vasint_r/activation	/forceset/vasint_r/normalized_tendon_force	/forceset/vaslat_r/activation	/forceset/vaslat_r/normalized_tendon_force	/forceset/vasmed_r/activation	/forceset/vasmed_r/normalized_tendon_force	/forceset/addbrev_l/activation	/forceset/addbrev_l/normalized_tendon_force	/forceset/addlong_l/activation	/forceset/addlong_l/normalized_tendon_force	/forceset/addmagMid_l/activation	/forceset/addmagMid_l/normalized_tendon_force	/forceset/bflh_l/activation	/forceset/bflh_l/normalized_tendon_force	/forceset/bfsh_l/activation	/forceset/bfsh_l/normalized_tendon_force	/forceset/edl_l/activation	/forceset/edl_l/normalized_tendon_force	/forceset/ehl_l/activation	/forceset/ehl_l/normalized_tendon_force	/forceset/ercspn_l/activation	/forceset/ercspn_l/normalized_tendon_force	/forceset/extobl_l/activation	/forceset/extobl_l/normalized_tendon_force	/forceset/fdb_l/activation	/forceset/fdb_l/normalized_tendon_force	/forceset/fdl_l/activation	/forceset/fdl_l/normalized_tendon_force	/forceset/fhl_l/activation	/forceset/fhl_l/normalized_tendon_force	/forceset/gaslat_l/activation	/forceset/gaslat_l/normalized_tendon_force	/forceset/gasmed_l/activation	/forceset/gasmed_l/normalized_tendon_force	/forceset/glmax2_l/activation	/forceset/glmax2_l/normalized_tendon_force	/forceset/glmed2_l/activation	/forceset/glmed2_l/normalized_tendon_force	/forceset/glmin2_l/activation	/forceset/glmin2_l/normalized_tendon_force	/forceset/grac_l/activation	/forceset/grac_l/normalized_tendon_force	/forceset/iliacus_l/activation	/forceset/iliacus_l/normalized_tendon_force	/forceset/intobl_l/activation	/forceset/intobl_l/normalized_tendon_force	/forceset/obtext_l/activation	/forceset/obtext_l/normalized_tendon_force	/forceset/pect_l/activation	/forceset/pect_l/normalized_tendon_force	/forceset/perbrev_l/activation	/forceset/perbrev_l/normalized_tendon_force	/forceset/perlong_l/activation	/forceset/perlong_l/normalized_tendon_force	/forceset/pertert_l/activation	/forceset/pertert_l/normalized_tendon_force	/forceset/piri_l/activation	/forceset/piri_l/normalized_tendon_force	/forceset/popli_l/activation	/forceset/popli_l/normalized_tendon_force	/forceset/psoas_l/activation	/forceset/psoas_l/normalized_tendon_force	/forceset/quadfem_l/activation	/forceset/quadfem_l/normalized_tendon_force	/forceset/recabd_l/activation	/forceset/recabd_l/normalized_tendon_force	/forceset/recfem_l/activation	/forceset/recfem_l/normalized_tendon_force	/forceset/sart_l/activation	/forceset/sart_l/normalized_tendon_force	/forceset/semimem_l/activation	/forceset/semimem_l/normalized_tendon_force	/forceset/semiten_l/activation	/forceset/semiten_l/normalized_tendon_force	/forceset/soleus_l/activation	/forceset/soleus_l/normalized_tendon_force	/forceset/tfl_l/activation	/forceset/tfl_l/normalized_tendon_force	/forceset/tibant_l/activation	/forceset/tibant_l/normalized_tendon_force	/forceset/tibpost_l/activation	/forceset/tibpost_l/normalized_tendon_force	/forceset/tricox_l/activation	/forceset/tricox_l/normalized_tendon_force	/forceset/vasint_l/activation	/forceset/vasint_l/normalized_tendon_force	/forceset/vaslat_l/activation	/forceset/vaslat_l/normalized_tendon_force	/forceset/vasmed_l/activation	/forceset/vasmed_l/normalized_tendon_force	/forceset/shoulder_flexionAct_r/activation	/forceset/shoulder_adductionAct_r/activation	/forceset/shoulder_rotationAct_r/activation	/forceset/elbow_flexionAct_r/activation	/forceset/shoulder_flexionAct_l/activation	/forceset/shoulder_adductionAct_l/activation	/forceset/shoulder_rotationAct_l/activation	/forceset/elbow_flexionAct_l/activation	/forceset/addbrev_r	/forceset/addlong_r	/forceset/addmagMid_r	/forceset/bflh_r	/forceset/bfsh_r	/forceset/ercspn_r	/forceset/extobl_r	/forceset/glmax2_r	/forceset/glmed2_r	/forceset/glmin2_r	/forceset/grac_r	/forceset/iliacus_r	/forceset/intobl_r	/forceset/obtext_r	/forceset/pect_r	/forceset/piri_r	/forceset/popli_r	/forceset/psoas_r	/forceset/quadfem_r	/forceset/recabd_r	/forceset/recfem_r	/forceset/sart_r	/forceset/semimem_r	/forceset/semiten_r	/forceset/tfl_r	/forceset/tricox_r	/forceset/vasint_r	/forceset/vaslat_r	/forceset/vasmed_r	/forceset/addbrev_l	/forceset/addlong_l	/forceset/addmagMid_l	/forceset/bflh_l	/forceset/bfsh_l	/forceset/edl_l	/forceset/ehl_l	/forceset/ercspn_l	/forceset/extobl_l	/forceset/fdb_l	/forceset/fdl_l	/forceset/fhl_l	/forceset/gaslat_l	/forceset/gasmed_l	/forceset/glmax2_l	/forceset/glmed2_l	/forceset/glmin2_l	/forceset/grac_l	/forceset/iliacus_l	/forceset/intobl_l	/forceset/obtext_l	/forceset/pect_l	/forceset/perbrev_l	/forceset/perlong_l	/forceset/pertert_l	/forceset/piri_l	/forceset/popli_l	/forceset/psoas_l	/forceset/quadfem_l	/forceset/recabd_l	/forceset/recfem_l	/forceset/sart_l	/forceset/semimem_l	/forceset/semiten_l	/forceset/soleus_l	/forceset/tfl_l	/forceset/tibant_l	/forceset/tibpost_l	/forceset/tricox_l	/forceset/vasint_l	/forceset/vaslat_l	/forceset/vasmed_l	/forceset/shoulder_flexionAct_r	/forceset/shoulder_adductionAct_r	/forceset/shoulder_rotationAct_r	/forceset/elbow_flexionAct_r	/forceset/shoulder_flexionAct_l	/forceset/shoulder_adductionAct_l	/forceset/shoulder_rotationAct_l	/forceset/elbow_flexionAct_l	lambda_cid33_p0	lambda_cid34_p0	/forceset/addbrev_r/implicitderiv_normalized_tendon_force	/forceset/addlong_r/implicitderiv_normalized_tendon_force	/forceset/addmagMid_r/implicitderiv_normalized_tendon_force	/forceset/bflh_r/implicitderiv_normalized_tendon_force	/forceset/bfsh_r/implicitderiv_normalized_tendon_force	/forceset/ercspn_r/implicitderiv_normalized_tendon_force	/forceset/extobl_r/implicitderiv_normalized_tendon_force	/forceset/glmax2_r/implicitderiv_normalized_tendon_force	/forceset/glmed2_r/implicitderiv_normalized_tendon_force	/forceset/glmin2_r/implicitderiv_normalized_tendon_force	/forceset/grac_r/implicitderiv_normalized_tendon_force	/forceset/iliacus_r/implicitderiv_normalized_tendon_force	/forceset/intobl_r/implicitderiv_normalized_tendon_force	/forceset/obtext_r/implicitderiv_normalized_tendon_force	/forceset/pect_r/implicitderiv_normalized_tendon_force	/forceset/piri_r/implicitderiv_normalized_tendon_force	/forceset/popli_r/implicitderiv_normalized_tendon_force	/forceset/psoas_r/implicitderiv_normalized_tendon_force	/forceset/quadfem_r/implicitderiv_normalized_tendon_force	/forceset/recabd_r/implicitderiv_normalized_tendon_force	/forceset/recfem_r/implicitderiv_normalized_tendon_force	/forceset/sart_r/implicitderiv_normalized_tendon_force	/forceset/semimem_r/implicitderiv_normalized_tendon_force	/forceset/semiten_r/implicitderiv_normalized_tendon_force	/forceset/tfl_r/implicitderiv_normalized_tendon_force	/forceset/tricox_r/implicitderiv_normalized_tendon_force	/forceset/vasint_r/implicitderiv_normalized_tendon_force	/forceset/vaslat_r/implicitderiv_normalized_tendon_force	/forceset/vasmed_r/implicitderiv_normalized_tendon_force	/forceset/addbrev_l/implicitderiv_normalized_tendon_force	/forceset/addlong_l/implicitderiv_normalized_tendon_force	/forceset/addmagMid_l/implicitderiv_normalized_tendon_force	/forceset/bflh_l/implicitderiv_normalized_tendon_force	/forceset/bfsh_l/implicitderiv_normalized_tendon_force	/forceset/edl_l/implicitderiv_normalized_tendon_force	/forceset/ehl_l/implicitderiv_normalized_tendon_force	/forceset/ercspn_l/implicitderiv_normalized_tendon_force	/forceset/extobl_l/implicitderiv_normalized_tendon_force	/forceset/fdb_l/implicitderiv_normalized_tendon_force	/forceset/fdl_l/implicitderiv_normalized_tendon_force	/forceset/fhl_l/implicitderiv_normalized_tendon_force	/forceset/gaslat_l/implicitderiv_normalized_tendon_force	/forceset/gasmed_l/implicitderiv_normalized_tendon_force	/forceset/glmax2_l/implicitderiv_normalized_tendon_force	/forceset/glmed2_l/implicitderiv_normalized_tendon_force	/forceset/glmin2_l/implicitderiv_normalized_tendon_force	/forceset/grac_l/implicitderiv_normalized_tendon_force	/forceset/iliacus_l/implicitderiv_normalized_tendon_force	/forceset/intobl_l/implicitderiv_normalized_tendon_force	/forceset/obtext_l/implicitderiv_normalized_tendon_force	/forceset/pect_l/implicitderiv_normalized_tendon_force	/forceset/perbrev_l/implicitderiv_normalized_tendon_force	/forceset/perlong_l/implicitderiv_normalized_tendon_force	/forceset/pertert_l/implicitderiv_normalized_tendon_force	/forceset/piri_l/implicitderiv_normalized_tendon_force	/forceset/popli_l/implicitderiv_normalized_tendon_force	/forceset/psoas_l/implicitderiv_normalized_tendon_force	/forceset/quadfem_l/implicitderiv_normalized_tendon_force	/forceset/recabd_l/implicitderiv_normalized_tendon_force	/forceset/recfem_l/implicitderiv_normalized_tendon_force	/forceset/sart_l/implicitderiv_normalized_tendon_force	/forceset/semimem_l/implicitderiv_normalized_tendon_force	/forceset/semiten_l/implicitderiv_normalized_tendon_force	/forceset/soleus_l/implicitderiv_normalized_tendon_force	/forceset/tfl_l/implicitderiv_normalized_tendon_force	/forceset/tibant_l/implicitderiv_normalized_tendon_force	/forceset/tibpost_l/implicitderiv_normalized_tendon_force	/forceset/tricox_l/implicitderiv_normalized_tendon_force	/forceset/vasint_l/implicitderiv_normalized_tendon_force	/forceset/vaslat_l/implicitderiv_normalized_tendon_force	/forceset/vasmed_l/implicitderiv_normalized_tendon_force	gamma_cid33_p0	gamma_cid34_p0	prosthetic_ankle_stiffness	prosthetic_subtalar_stiffness	prosthetic_mtp_stiffness	prosthetic_ankle_damping	prosthetic_subtalar_damping	prosthetic_mtp_damping
0	-0.07797080503642981	0.01936007675266712	0.12825715209884	0.1616798002638963	0.8951192311076566	-0.006594249075181467	-0.2340020712493625	-0.003624729888944136	-0.02014897720145336	0.5276166970255033	-0.0371119167449896	0.1548720726254804	-0.004358682994909317	-0.06264930690004616	-0.1019167816311643	0.174588795447252	0.03937057192296479	-0.1745887954471609	-0.03937057192293574	-0.3897571706370329	-0.01353101888501676	0.02479135781018528	0.1589610298421099	-0.1822138090894986	-0.01952699154168503	0.2311498854308642	-0.01271200395855334	0.5522138811867808	0.9378905208779728	0.1806596088734035	0.001978938078423921	0.5212559543955353	-0.002355731074264756	-0.1591231988977553	-0.5986076912093375	0.3756763109396529	1.710605202731168	-0.03814541479408885	0.02132332636073428	-0.7887748003321254	-1.232473553236865	-0.6510504192518463	-0.2206179743941823	0.4085105352329991	-2.380492945160068	0.6566552421683473	0.9527101261520271	-0.6730050232264163	1.435616153151189	1.241352733249786	-1.435616153151194	-1.241352733249786	-0.3756822582017524	-0.247557330792055	0.02322371018749608	-0.1450330996364761	0.1109274896696918	-0.4018222253902823	-2.534700622113643	-0.1883003201532185	-0.07011711927018	0.5565605800281189	1.274435626070054	0.2241874399896467	5.854775565906176	-0.2381934442643664	0.06348196899826432	0.06738859597752112	0.07739940453936398	0.08110434524488896	0.0243626531907613	0.02408643829419209	0.06075512373974969	0.07579613886672402	0.07452885743477247	0.1014316176345677	0.216042342974556	0.1854039726421805	0.02445414778721937	0.0571724730963887	0.001387069567193295	0.01335209044361193	0.001074134731973193	0.02706759316486038	0.003807792344590577	0.0215410301408438	0.04096888960322428	0.05680292912464498	0.01934609013046815	0.02379409318519094	0.07454263161542808	0.0882297771447033	0.112700666778196	0.09151348011460325	0.04134586075015941	0.04219228916970405	0.02865130126897699	0.07088843328118949	0.1873991646886669	0.206876668362854	0.0240590114246009	0.03660800643139626	0.110468086442224	0.09459137184639776	0.001053923307066002	0.01915461390546795	0.00105248323255551	0.0151844449673011	0.03057107575343394	0.05853244742782544	0.05279782639843914	0.05315118305222055	0.02476635417607917	0.03497540924781203	0.007512287170499025	0.007507532860218482	0.09146057807118096	0.1099062084119577	0.001092108910560757	0.003769199217969149	0.001024928577516437	0.006654498035669893	0.001058222346127945	0.003834842414390592	0.001055437695249221	0.03168040538392865	0.001065528266990821	0.05015025801354055	0.00100744987541993	0.006099953946925266	0.001018474909349966	0.003922811834654628	0.1741642544122041	0.1774588770857005	0.001509935912193743	0.02111791041165013	0.001683863757648173	0.01490186443476864	0.008735705387122816	0.01387831926579507	0.001017271619533804	0.02208512489289821	0.001732893551764091	0.1118015926618528	0.1181066000423457	0.1029744074224857	0.3052700660797957	0.2316110949837237	0.6271071510267058	0.3792012847720975	0.6007185033773808	0.3852371664571665	0.001004061569230084	0.004223558204178642	0.001043103482254202	0.009299859564439664	0.4108274360906299	0.3183309151525083	0.001076034677582118	0.01912750581574016	0.4490852897051045	0.4643127456039399	0.001016102893791458	0.02032085962059437	0.001097577685430954	0.01220395447411973	0.001147574342412195	0.01305290199793646	0.3977485661856024	0.3340055166561582	0.4436693309459781	0.3543289465448796	0.001145538111391357	0.01064497696650246	0.001029404902136926	0.006604511470670269	0.2824952843889495	0.2620234027372301	0.002224333925671015	0.02095424412375168	0.001022890938157455	0.005777215616725474	0.001033588307666013	0.01840611123641728	0.1962864991084556	0.2331394086711521	0.1284548782740017	0.1519413676488569	0.001027346540936436	0.001294248546856838	0.001042618032987349	0.005738308503411904	0.466751047985809	0.2386046230758496	0.5263055142158293	0.4645505863226895	0.001068101385749858	0.008770941718406318	0.1575788142985791	0.1579281261517472	0.001020373891892255	0.0286068819126769	0.001028824493555101	0.004811034777232454	0.001008623188948439	0.008316108559651971	0.001020224742613802	0.004766687182976726	-0.01865414460175007	0.0184666640279605	-0.01016947162279221	0.00448972368547996	-0.05127719438191342	0.005038393754602909	0.003729091851027066	0.006226864852012645	0.05803625060982202	0.05040202725240234	0.0422143232878801	0.05862111917498741	0.03074063851176081	0.2105960785295808	0.050320208172843	0.001818558393220814	0.001064675503505004	0.00105960664145231	0.04011783167548108	0.001274745640015523	0.01455031170081653	0.09206613193542086	0.04019249627973213	0.003370336366484797	0.1262396004555369	0.01369018221875762	0.06611381178183538	0.001072684580398469	0.001072083014933284	0.004084946334217581	0.05914515076758856	0.03411208806964806	0.001254425434224654	0.04129475925179539	0.001158334957167564	0.001042661985229975	0.001099886719492628	0.001081706475684335	0.001095669948058114	0.001010001580208141	0.001024960456399121	0.1873743504625643	0.001017528162623378	0.001036571730781013	0.006554544141445062	0.001021888566416157	0.002351077434734394	0.1117837262594543	0.3575846754891256	0.6003473560651438	0.628639830126674	0.001005083608020043	0.001026082880015531	0.2364219584016632	0.001104955787993171	0.4497421456640741	0.001022287940915233	0.001122984589319177	0.001201705425025578	0.6716045894742776	0.589361060858582	0.001106155600571819	0.001033826284214533	0.2911586500008537	0.001186899392542356	0.001028108990545988	0.001045341164513532	0.1384515802515819	0.1291114171690166	0.001038361091466526	0.001058614018115204	0.4661523897148558	0.4110024940989093	0.001007451846518021	0.1079685255845406	0.00102449886056112	0.001034261529936621	0.001009871073986688	0.001024084457879947	-0.02158151806234454	0.01809829614947317	-0.0107173595521144	0.008237107912963195	-0.06425408380987199	0.00270462544269932	0.003443706048921436	0.002842589741582619	-0.6666450191217097	-2.712665519577732	-0.5156270031891212	-1.572243935900641	0.746208141388779	-0.6268968900816986	-2.3922457865569	-0.5632012642834984	1.348926232421364	0.005634942462980302	0.1013451695377224	-0.02833166701749605	-0.2137630716483832	-0.9289678135425412	-3.092203552961614	-2.289582786801458	-0.160648646149728	-1.216689804824034	-4.132917731573171	-0.6440929556684493	-2.21381686205145	0.003066385958181227	0.09385920528495226	-1.612853323031332	-0.116147254915659	0.4012428608288618	-0.09826765605532731	-2.258531815586768	0.03018603671300584	0.0293076283268803	0.01271673730730534	0.1031516325743977	0.242736180636104	0.02695431670347659	-0.0118506877471434	0.3828127394617575	0.04716616704037765	0.0172305416472096	-0.1105618450850987	0.09215318814681618	0.4691944604558268	0.977181594731114	2.576770490501985	-2.293887183055674	-1.711723350090779	-0.006623718073043868	-0.03224537703550079	-5.544894158194868	0.0154817965237671	0.1580683958340161	0.156154404804127	0.03602948233844015	0.01922104761683557	7.294276801661223	3.67368452334781	0.1372037686377369	-0.07897015131309078	-0.09160325027694692	-0.04682012801027462	0.0118011087324396	0.01054175244540013	-2.137418865359974	-0.009278242384183174	-0.008376948865647195	-0.005817182265468313	-1.410727068389449	-2.773291666215145	0.1096606876834102	-0.6423289351748975	-0.02048604023561496	0.01942449662830572	0.02916090799835901	0.01708056314698179	4.387857807021304e-13	3.330903688417962e-12	407.0551645050586	546.2866154324367	228.1159491969651	0.01006629371025647	1.720575428226119	0.5398012428730936
0.01	-0.07920835702944436	0.01303021786723157	0.1305176903320279	0.1790624870416158	0.8948901126947433	-0.006258503964006215	-0.2418499585407594	-0.01596730909219358	-0.02701576510162029	0.5249662580066925	-0.03114679982114316	0.1273767567515996	0.002556539633682897	-0.05251774897288327	-0.1072975798053814	0.1899260170406295	0.05729075148092795	-0.1899260170407359	-0.05729075148076915	-0.3941729533823556	-0.01633332422775454	0.0247778620146721	0.1555678177440622	-0.180886493297282	-0.02370975722486328	0.2032225393346522	-0.008231213456619389	0.5528073681556195	0.9434323134986004	0.1908268960237649	0.001254921895391764	0.5820690049868238	1.849931337653178e-05	-0.07920157538771691	-0.6665266956158304	0.07216944835453694	1.764035729100726	-0.006274215984785963	0.04498771222673601	-0.7727742411748751	-1.229280126304015	-0.7227834481889072	-0.335966389235186	0.7592470058436641	-3.058077955708101	0.7111818584682236	1.077069691929113	-0.398607084152493	1.664508330706817	2.211316724078552	-1.66450833070685	-2.211316724078537	-0.4886340973619833	-0.3138081190844171	-0.02087235393059896	-0.5197695515349943	0.160799554815071	-0.432025356213357	-3.048447543018597	0.6087918563403172	0.1578953688450598	0.522971540686848	0.734149776139097	-0.2544688146434639	6.289828744318463	0.4717388768133474	0.061967341736116	0.06361055363162078	0.06248828996306652	0.0656726041238401	0.04083248566594319	0.03480542427808379	0.06449060924386311	0.07108824720086344	0.05177488446212485	0.07905510912891149	0.2103160089123384	0.1772109746676201	0.03803718305521274	0.06846720042812063	0.008167727020955418	0.0189408443584421	0.001062483315327555	0.0282807930744013	0.002460363717202265	0.02181107024867025	0.04226740363414411	0.05596296180978416	0.01069866137891494	0.01655328058478005	0.04647356636191964	0.06183832942139022	0.1077908061275237	0.07326988021852912	0.04117141683074665	0.04097345343684383	0.0174789154828272	0.06100121226373297	0.1525917045899169	0.1626458444379825	0.01755613016294851	0.03029476744917449	0.109670404905568	0.08025488746530909	0.00106198653743593	0.01927103937373556	0.001056082698564287	0.01630981729962218	0.01777089788285423	0.04594573143857137	0.05884692295555183	0.05195781542729182	0.03176337261883318	0.03938647935985479	0.004446969434026313	0.006657515658320543	0.07706748736653167	0.09347591653485268	0.002566981991770853	0.005153919926690686	0.003059069806166972	0.00883399059336556	0.002330909505795312	0.00496410581604621	0.001077019366713431	0.03311071565203336	0.009687280748987188	0.06016919324072657	0.001008344923565753	0.00628563045523134	0.001020491390378806	0.003773857830433124	0.1811187007431357	0.1810720310572634	0.001267701920819732	0.02152157052611709	0.001364134660612179	0.01502519101122769	0.008990661065572119	0.01418679842212396	0.001018271624029032	0.02313264455231397	0.0175293711001906	0.1224658595195677	0.1187762075301338	0.1109235101003082	0.3259053876958291	0.2561894706024527	0.6120628799389569	0.3524954786036628	0.6034795944408257	0.3651919547068295	0.001004195014614987	0.004149288498212418	0.00103217261533484	0.008702925135704257	0.3352646232775312	0.260416895021883	0.001083958331899056	0.01929986711620446	0.4479011519118669	0.4644176663286079	0.001018350155768756	0.02187351682859226	0.001101225642509965	0.01257512867196667	0.00116489919690372	0.01334431361904587	0.4820438939824351	0.399782735282601	0.4854153078992197	0.3863673598171064	0.00112132419732526	0.01152679143155646	0.001028759018448231	0.005802825309419775	0.2849061942447546	0.2592762026327848	0.003057790230487745	0.02211537099633849	0.001023516647227939	0.005862601356568093	0.001037852394358813	0.0186296702367084	0.1606402588795686	0.2050987190708495	0.1276692180422599	0.1509590055166468	0.00103143837835519	0.001191390785101116	0.001047610762396717	0.005654216096482536	0.4604699710043045	0.2215604115451315	0.4833523438580809	0.4352740632817	0.001037832350714461	0.009696019593068299	0.1288467400289099	0.1485301652210448	0.001020550900400519	0.02831627952723785	0.001028678948950183	0.005008655397175651	0.001008437842112462	0.008600648680256364	0.001020170664405709	0.004934161353513105	-0.01785391535616091	0.01847077086236489	-0.01066554663893118	0.005360328481079338	-0.06273251021659104	0.00190802931554145	0.002914248116458984	0.0004114002934386573	0.06177253367511139	0.03697007148899268	0.07510313904759397	0.07833711511795317	0.01600784598552792	0.1913044231297926	0.05651151011180557	0.02677688063204068	0.001038238593640875	0.001035264760332764	0.04697907753088618	0.001157513281191854	0.007790598660957332	0.1082572065850429	0.04162359985419799	0.00613120057494279	0.06973486880652863	0.007415964038496402	0.1446851727530183	0.001068428931341403	0.001049461265420701	0.002593105339042178	0.07257346392517007	0.0445827744150509	0.001144910342029013	0.07145519756068161	0.0066020963829014	0.008690109163193684	0.005824578250688059	0.001114525818822449	0.03383398118992095	0.001008662826899454	0.001020584411681528	0.1970047436021148	0.001013291764187419	0.001025772749342286	0.01155829503857104	0.001017132659299479	0.06187221481918024	0.126670749742797	0.375048496736487	0.5528413086898086	0.5933537902225261	0.001003699563655407	0.001016322231844712	0.1188781318894084	0.001081419175600541	0.4412114224949351	0.001019336041899021	0.001089825827738645	0.001167059030524445	0.6613114519926347	0.5695179010031918	0.001087616249703067	0.001023230668570972	0.2880654808970927	0.006251668796205647	0.001020833304244565	0.001039709180000912	0.06980936462999397	0.1242227279327138	0.001033443027580152	0.001047894325496292	0.4283476045179894	0.3587747074219318	0.001005373346400645	0.06426269407435141	0.001017550661252913	0.001023675925995808	0.001006869116355092	0.001016755346237557	-0.01407160394562157	0.01877285746708139	-0.01112017132452382	0.003929509731169266	-0.07297056717664198	-0.001859612025246572	0.001675838035920164	-0.007349015823649494	-0.7931475155210119	-2.404891332909788	-0.2270446190957484	-1.481643796036965	1.337077138802179	-0.2554909252018356	-2.039195744984225	-1.03253325615693	0.9122701436484301	1.011830517811023	0.1334438102639448	0.07680132800598967	0.05049533568632229	-0.5335678457900553	-2.217285711351394	-1.339332975083382	-0.07551112417319464	-0.7634865638994561	-4.54327763442834	-0.6224091129996381	-0.6103959386376397	0.01482015932572156	0.1197253363295594	-0.9482718935808465	-0.07162984007985324	0.4901302119533609	-0.06526519026590068	-1.035460859663151	0.224637350834583	0.3725497122468271	0.1900399319971801	0.1628758567592258	1.618945067246013	0.01384752351219473	-0.01820802236212898	0.3191967045825989	0.04053941733249458	0.01528566943058921	0.1549957144968352	0.114552665392057	1.560496532242368	0.6758880958608975	2.356186998140568	-3.047118463018269	-2.309681148809198	-0.007492758003726029	-0.07197115766280317	-6.15647843855112	0.01603514663845543	-0.139372580090711	0.1570134471118983	0.035493793795576	0.03291538410932358	5.623478155254477	2.652708876859863	0.0645116634231603	-0.07913617072780041	-0.5045599078777337	0.2524115688875289	0.00546542634703507	0.02776925064513185	-3.554087178988663	-0.1856218875543885	-0.01270968562298145	-0.01088283007819654	-1.983132805629401	-3.066075832640792	0.08899816048670979	-1.251367609841418	-0.03542472205976684	0.0220770062321128	0.03087880261336129	0.0183190267859411	-1.610601808961444e-13	1.731150502104108e-12	nan	nan	nan	nan	nan	nan
0.02	-0.07937112405854051	0.006046290647759123	0.1296153033196261	0.196922586371681	0.8950218278311795	-0.005711254505760029	-0.2492969877377315	-0.02807508919370759	-0.03461417191466262	0.5203674380439751	-0.02243229350125849	0.09492035899006195	0.009560805676210335	-0.04103854840830846	-0.1097979727646067	0.2085325653646798	0.08096957731929687	-0.2085325653646779	-0.08096957731927931	-0.3991530487145337	-0.01982526889345397	0.02447492103869829	0.1488424341802079	-0.1788725402722907	-0.02811338756527094	0.1702273556528317	-0.01004949811683431	0.5547534056796483	0.9477734236235333	0.1948451638387612	-0.0008200009750766782	0.6466924131212797	0.002253033562509667	0.05583379386876335	-0.7294213580074945	-0.2569087381747963	1.806087713200294	0.03402129562542107	0.06362419577491944	-0.7086031815408457	-1.185513732908487	-0.7973742018843234	-0.610294163059397	0.9583884144245991	-3.37270932264673	0.6744639252994342	1.222238653656611	-0.09692398021176968	2.089481499286132	2.393081989331398	-2.089481499286133	-2.393081989331398	-0.4885447755746493	-0.3854851953881011	-0.03466532590540315	-0.811467392799448	0.2482549362236889	-0.4459951568367978	-3.548268139231654	-1.448115352695925	0.2003929917669846	0.3164240808884681	0.04463175899726769	-0.04599389746019716	6.616847074542537	-0.2661326719535795	0.06280526377582087	0.06310644053134642	0.04788766440421306	0.05212067916977946	0.06430671606701885	0.04961774273813884	0.07527605658977442	0.07187013072036486	0.03189194012138354	0.06152490612509368	0.1994948015955704	0.1656106090109058	0.0478878943129338	0.07546289416370537	0.02367282561069339	0.03158299434554653	0.001043435822168216	0.02957944932665509	0.001770079331073019	0.02296628948966051	0.04613324651191911	0.05790735037838755	0.006125783142493555	0.01283527348372015	0.02711484355123314	0.04326006852551485	0.1116663285131787	0.06512290495863386	0.04174278676204098	0.04083421421002228	0.01287731054846496	0.05556405869846147	0.1072753562944006	0.119410504053581	0.01108613787084789	0.02408273872782411	0.1412303084198602	0.08324513458224443	0.00106388778775911	0.01934304605968587	0.001046566107646431	0.0173491531970206	0.01020437173742226	0.0386913691809755	0.06813623813610381	0.05273651485035666	0.04030052239370747	0.04496119449421714	0.002835758128126192	0.006331640935517096	0.08183519176284386	0.08903830522189778	0.006008769934571438	0.007819531150636124	0.007865864516454307	0.01342466886098363	0.005316601211436865	0.007173720833620584	0.001104220806049369	0.03453723123331437	0.0297711547070181	0.07968704340720989	0.001008122515758519	0.006450235188465705	0.001019310088107698	0.003553293202029735	0.1890368491581162	0.1834303841719687	0.001144372661829999	0.02206816998782126	0.001198678185625012	0.01536459573909914	0.01157784632197987	0.01663299431706806	0.001016392292999967	0.02432021663216513	0.05330812455237909	0.1409482757297635	0.1252842263976212	0.1177571524402522	0.3451800776484715	0.2790804822444741	0.5873901889198133	0.3182620272639174	0.5950123175088816	0.3387963005041805	0.001003569332234546	0.004088452346642284	0.001021826898087567	0.008163843432896868	0.2407204773189454	0.1928299749699136	0.001076146119643366	0.0193891024102118	0.4444233253528525	0.4614795274182497	0.001017996595945778	0.02351385677292683	0.001086464106143265	0.01285959908267309	0.00115623267436197	0.01358829183064366	0.5342167628402927	0.4417213043937291	0.5075642049265803	0.4057573389973224	0.001099947286624126	0.0124422610155446	0.001023135965887232	0.005066406260623086	0.2854085476276141	0.2509977418343764	0.005990757450229807	0.02546979682616814	0.001020189805145741	0.00589031189963699	0.001037166204177868	0.01883348021657473	0.1098578080531792	0.1603903026059491	0.125205289416929	0.1482603758279996	0.001031023202130104	0.001029753191566195	0.001044743917287409	0.005523021282759787	0.4443603182329061	0.199241615605502	0.4367421601934108	0.4035478118567953	0.001021663303539397	0.01082377039294595	0.09266010322317118	0.132618686777502	0.001017163609768591	0.02794258176880526	0.001023310960251724	0.005292122479271288	0.001006843489254737	0.008996318341840698	0.001016477334047309	0.005171162835220068	-0.01258056286314652	0.01892184735223742	-0.01109944615925063	0.002778797958414634	-0.07236193773932882	-0.002178250476109828	0.001464054862934944	-0.008321491602906609	0.06550881674044209	0.02353811572561844	0.1079919548072643	0.09805311106090869	0.001275053459312754	0.1720127677300305	0.06270281205076088	0.05173520287075887	0.001011801683808279	0.00101092287928917	0.05384032338629273	0.00104028092238319	0.001030885621067932	0.1244482812347013	0.04305470342867993	0.008892064783400272	0.01323013715751166	0.001141745858216501	0.2232565337241782	0.001064173282254249	0.001026839515913475	0.001101264343859377	0.08600177708274478	0.05505346076044577	0.001035395249836852	0.1016156358695818	0.01204585780862172	0.01633755634110599	0.01054926978186081	0.001147345161997238	0.06657229243181502	0.001007324073644463	0.001016208366969987	0.2066351367416642	0.001009055365754184	0.001014973767904492	0.01656204593569194	0.001012376752212373	0.1213933522036241	0.1415577732261416	0.3925123179838508	0.5053352613144739	0.5580677503183781	0.001002315519261613	0.001006561583675479	0.001334305377205932	0.001057882563223373	0.4326806993258022	0.001016384142996716	0.001056667066177843	0.001132412636034448	0.6510183145109794	0.5496747411477974	0.001069076898837258	0.001012635052918152	0.2849723117933313	0.01131643819983327	0.001013557617979665	0.001034077195493056	0.001167149008391401	0.1193340386964107	0.001028524963699036	0.001037174632883344	0.3905428193211248	0.3065469207449591	0.001003294846273622	0.02055686256416765	0.001010602461944083	0.001013090322056874	0.00100386715872372	0.001009426234596184	-0.006561689828897931	0.01944741878468846	-0.01152298309693352	-0.0003780884506264763	-0.08168705054341241	-0.006423849493192559	-9.202997708168844e-05	-0.01754062138888136	-1.064889629219016	-1.957210162685929	0.1391588457281563	-1.1962807024614	1.564874636593727	0.4710581469760756	-1.422984686361909	-1.244674800448063	0.4891195131819291	1.416314156847902	0.1184364379384456	0.1487041596342078	0.3431081050310813	-0.2244067137407947	-1.529566187363552	-0.2702578596763759	0.05527065493735253	-0.32667631441621	-3.933821023494453	-0.6238509034083957	1.251529437352396	-0.005817376994416394	0.0766519183127745	-0.5463825767062738	0.2782661546694379	0.6339718652802032	0.006560839698734404	0.1400042972000284	0.2863641397449689	0.5115447702734849	0.2287870604677993	0.1023926952069242	2.142519168483707	0.02273996171028279	-0.026172812592059	0.1318525680854158	0.07575403648083059	0.06044617192921557	0.3169815024675444	0.1201636720672945	2.032824330948762	0.7540895271647073	2.239297695173818	-3.799416217321342	-2.981811840569815	-0.003937007172803792	-0.02067483176900575	-7.479474142363449	-0.001143404732511976	-0.4505435311926937	0.1736909524730341	0.01868872504965174	0.009734365760833195	2.526546898576684	1.143997704914816	0.1439347923803231	-0.06591672878968567	-1.197855389069332	0.3918396631669064	0.0002660707547285363	0.006591939020369834	-5.470964238222042	-0.3525317536549938	-0.02013291522993267	-0.01523766361720988	-2.465643950185102	-3.263237342987979	0.150195272731008	-1.94503243770621	-0.03710511468545538	0.03659378905458231	0.05138681620487431	0.03098602538214667	-7.609061424944192e-13	1.31397315790254e-13	nan	nan	nan	nan	nan	nan
0.03	-0.07761644195495175	-0.001594451843906155	0.1256712728651526	0.2151305169624631	0.8956179774507516	-0.005024877206984176	-0.2559515006171192	-0.03971288488119581	-0.04262051423966795	0.5119710620967979	-0.01243457929512892	0.06132506767750162	0.01535373705053889	-0.02793157765418581	-0.1095376151038229	0.2327029345534178	0.1021095808940406	-0.2327029345534399	-0.1021095808940981	-0.4033691981777404	-0.02400512214102068	0.02415489921651785	0.1397431002357332	-0.1758481220089297	-0.03255036473616493	0.1324830826994614	-0.02922008295158593	0.5559403580134117	0.9491500380992829	0.1910810864606657	0.0007746197973398582	0.7135809062245764	-0.0005890292320096769	0.2855668727905015	-0.7912091973834559	-0.5245314531864088	1.831621454848712	0.08541579745942816	0.07368263451548339	-0.5826194949030831	-1.132671019327433	-0.7936788253900596	-1.039136346866366	1.037708824317392	-3.32401236551744	0.48477388700678	1.386696640442604	0.1414611909872786	2.790576955124796	1.912791237394992	-2.790576955124813	-1.912791237394993	-0.3361308788934078	-0.4445627745696858	-0.02728036935099425	-0.9960600690312907	0.353423798004254	-0.4382456412177321	-3.994435417086779	-2.112061823842651	0.01119786142013467	-0.05669413033070171	-0.8126269230004229	0.2787579958080234	6.692443711212841	-0.2389266631707001	0.05634018637965713	0.05825160641080829	0.03400681844461069	0.0404231662136279	0.0750939624726206	0.05591825500918734	0.08128166715235537	0.07490654979816352	0.0175327921820039	0.04961244204335227	0.1835781993776517	0.1519099586582445	0.04721450485971685	0.07350190554610486	0.03946144748622062	0.04387900038118654	0.01336707552477099	0.04285786927996613	0.005003227837944334	0.0291162666311441	0.04361254462936393	0.05590376758050843	0.003653072181100584	0.01099261933667776	0.01481341300859845	0.03087922261870903	0.1054973769891798	0.0581754235790761	0.03726694870633597	0.03742479767376605	0.01344644934711744	0.05350847806803995	0.0660846950414181	0.08478313569088816	0.006271021060106654	0.01944373887556908	0.1507280402952977	0.08154316513532579	0.001062809054850718	0.01933180928835559	0.001037996411394061	0.01816831956486185	0.00579995369265341	0.03463196171088025	0.0748959416668793	0.0553095743745626	0.04669678256840522	0.0495481355304046	0.001965026951176619	0.006355463281642053	0.07882151136893706	0.08514193444487042	0.01769648121176064	0.01544103538460799	0.0229304185647993	0.02546955151928865	0.01611041053682093	0.01398171165088151	0.0163365593739298	0.05147801479581995	0.06808835069353467	0.1119112683541409	0.001009536504607801	0.006602349781562768	0.001021846700808163	0.003238632093941395	0.1975000687221801	0.1829467050579929	0.001078232604050577	0.02272544371707296	0.00110881965170694	0.01591016162799624	0.01928152080479834	0.02382182137534666	0.001016224449979511	0.02554311599579686	0.09746973803820608	0.1625137387437859	0.1380708207361069	0.1267926376557851	0.3612515260579508	0.3011275628649858	0.5525881320047311	0.2768381629819622	0.573595556102368	0.3055340880256404	0.001003024024014882	0.00405490860920026	0.001014337323771837	0.007728038196779938	0.1525934034928622	0.1260903145212262	0.001653196950068438	0.01993826309341143	0.4362687071552832	0.4536363720363994	0.01118140085647457	0.03706595866713935	0.001077352030140599	0.01313070330834813	0.001180010315203902	0.01384236413249569	0.5519390812079662	0.4485183694055096	0.5089132154393765	0.4081637917676859	0.001088100711926109	0.01338047360536323	0.001018277983731919	0.00450963089924812	0.2836341241645822	0.2346081594194324	0.01503536273444168	0.03494668165555956	0.001017897502935673	0.005945397930220512	0.001036713870348639	0.01898108527970818	0.06388236388414326	0.1123814114406354	0.122885106406304	0.1451441725844214	0.001048249632300901	0.0007934506035788619	0.001057829409395438	0.005343570401086459	0.4172387668451913	0.1727622682666096	0.3928788547748294	0.3710737819388626	0.001012812250538281	0.01225032239259824	0.06432514878949866	0.113729848095928	0.001014548642146089	0.02757500250534627	0.001017977061646774	0.005713832078017981	0.001005285892013656	0.009575063672636604	0.001012796701172268	0.005521428293378483	-0.007072000286948147	0.0192571936536305	-0.01146780397767632	-0.0005113313736338493	-0.07865152340879963	-0.006855367983755211	1.171529554464552e-05	-0.01628204801737792	0.03330217362024088	0.01228711955227671	0.072130193704968	0.08144966771280844	0.001193697468601483	0.143452425476314	0.03228379617685499	0.06270117348815661	0.04814162629345833	0.01465231989376722	0.02915914585434291	0.001040892064988715	0.001024296363111683	0.07239878969002571	0.02246584488928793	0.01844789161632572	0.007212174057477234	0.001083461676844241	0.112697461456914	0.001059581831793006	0.001030969752151583	0.001082719208693827	0.08159710977250573	0.05373114465446385	0.001069561699631348	0.0513801871170935	0.04593547153911313	0.0591590640180228	0.04238526159960299	0.05945334858581802	0.1565320260012788	0.001014124983211451	0.001031490809377081	0.2162081455933569	0.00100964174254032	0.001015485278547812	0.03722453244781393	0.001019157449592069	0.1844569489341894	0.1708821420143394	0.3960400763837209	0.4365927888780116	0.4894633751289096	0.001002575844193178	0.001006526632974541	0.001187177428652199	0.003267144002489264	0.405033572290133	0.03974139911117891	0.00107734219855372	0.001265993100035512	0.5411183274701672	0.4778393609671006	0.001081429401559663	0.001013718714515031	0.2760016020170504	0.03623095939800442	0.001017165234642723	0.001038075547314259	0.001093850151449093	0.1195778842306336	0.001098038118901764	0.001100449371328176	0.3271748252581719	0.287819088122086	0.00100385939522759	0.03158750460226319	0.001012863385155133	0.00101186361823625	0.001003493807458333	0.001008576947933728	-0.001971686077187398	0.0194403598501763	-0.01179201850069646	-0.003908055044087423	-0.08251268737057606	-0.01187770028385056	-0.001357628053745085	-0.02323574573464646	-1.766967576780306	-1.503374001738263	-1.071207208400594	-1.152498154310301	-0.1887055999753549	0.0685377078398561	-0.9568455268011042	-1.512611431198822	-0.8256727122635908	1.077071023111631	2.306886811693903	1.008124617975144	-0.7141834758533754	-0.1391579031088451	-0.9527144274902108	-1.082032478308212	-0.7027631372735181	-0.07608893087097446	-3.020695680996654	-0.3284997745442285	-1.343054755504615	-6.361211505393589e-05	0.08994968649533121	-0.2849714948922528	0.1845756216860962	0.2892655917110154	0.005352910671143411	-0.9194330594086721	1.180428277158366	1.809230677692256	1.069442980485194	2.948560709722532	4.077930470156227	0.009898915930158139	-0.03598052953169786	-0.2380780390870013	0.06245117208376082	0.05610827606148955	1.06261745670592	0.1235424633473639	2.255492911690785	1.071560621759202	2.157288622478978	-4.455635052227624	-3.660363618681532	-0.001087874693964821	-0.05022317849045867	-5.739498626730654	0.09655811441746855	-1.182273964404257	2.326179542515765	0.02868232019893887	0.03288920079824168	-1.134601732851638	-0.6698672757861941	0.06798091130998979	-0.04414147560007133	-2.064427055377663	1.408551249992127	0.007080961789503473	0.01788811464459993	-3.947009131489387	-0.2819687640494755	-0.02659105425908797	-0.02033702581831582	-2.816829938200274	-3.176118571673333	0.1469532679564469	-1.68037694078141	-0.03632119516539991	0.04903630503133488	0.06702015508757973	0.04053899946210261	4.22629897593492e-13	-2.26842679838109e-13	nan	nan	nan	nan	nan	nan
0.04	-0.07385050168575283	-0.009627534438742464	0.1192719922472346	0.2334774764665178	0.8967342871635462	-0.004236974406907365	-0.2601557796467697	-0.05054102187513962	-0.0502834396692642	0.5001816046952768	-0.001747029064030606	0.02888684316697722	0.01926931416866374	-0.01355379273418116	-0.1071194353721828	0.2652637968002091	0.1207828523028901	-0.2652637968002092	-0.1207828523028516	-0.4055045815291938	-0.02859807079386434	0.02397048703521933	0.1291680193409142	-0.1718681626810052	-0.03681520766709084	0.09046166799857469	-0.04681193878528374	0.5544613706365733	0.9463276821251193	0.1782890316108972	0.003031957818633771	0.7791731306475179	-0.001258435224984032	0.4580854268481853	-0.8078893786093052	-0.7479587708441794	1.833893495854827	0.1380533138390022	0.08392929603511075	-0.2185564116146273	-1.023581994163625	-0.7286908228590241	-1.288910454064528	1.096355619394046	-3.1412959622241	0.2989930744140298	1.476401486816651	0.3346404339803421	3.767580110897129	1.899735556153286	-3.76758011089713	-1.899735556153286	-0.0723915532256086	-0.4681042764471908	-0.007543397728892499	-1.106616782870271	0.4393631491347221	-0.4115683088437168	-4.403696488722701	-1.132369552457003	-0.3327949503543092	-0.52337000909515	-1.760963735341098	0.08654955234213446	6.357593338476426	0.1683986883886988	0.03790170949330231	0.04246066558887406	0.02103979882189425	0.02888519077237695	0.06500196408361088	0.0481649623867525	0.0773506469080598	0.07188712566219134	0.009789211886311532	0.04244124765087427	0.1624763754249558	0.1350152571663547	0.03264014079778301	0.06006233040700439	0.05261053224618635	0.05380809426473319	0.04190525104897242	0.07110997073916236	0.01333218838012627	0.04166544883632967	0.03067596153690912	0.04421650463605734	0.002401721508473714	0.0101514396723329	0.008275723940834062	0.02408355130475951	0.07950489516111144	0.04422637414961279	0.02510936209967564	0.02746676796129865	0.01838033688910678	0.0542092976968232	0.03837665000018681	0.05841572979457825	0.003775450059039432	0.01702172908795686	0.1110607156912198	0.06136141089624295	0.001059973245206887	0.01926910105557769	0.001035779343937118	0.0192035135518026	0.003539182034302126	0.03260248773178332	0.0766838227903222	0.05539262471430065	0.04948213638510052	0.05086349132345042	0.00154493246268146	0.006581684772453696	0.05463764235704346	0.07064655189768702	0.03964416903307284	0.03027792809593442	0.05053955027484487	0.04784526074078935	0.03669206653742735	0.02729521799326405	0.05133223717611397	0.0867643792761361	0.1261406195062698	0.156757745795259	0.001013645265250889	0.006692532687680104	0.001030759137793991	0.002849260201228806	0.206301763738724	0.1784790304260975	0.001045460832153426	0.02345220268370161	0.001064146908149509	0.01663558666456001	0.03304418301267964	0.03672201440070798	0.001019532531672489	0.02677359115094126	0.1466951136947817	0.1855626267602886	0.1572148642595905	0.1395594269916587	0.3730659236145382	0.321969658564867	0.5071677450604093	0.2297437579561978	0.5379485427105976	0.2657943688597867	0.001002881735807734	0.004100372165415278	0.00101057677782716	0.007484640602828846	0.09157488200234197	0.08061918884837925	0.003043689757623761	0.02103191615968518	0.421944581816531	0.4365503197455364	0.03480601066560327	0.06582644994924934	0.001083138693335606	0.01329624949003058	0.001258691863272074	0.01408225797069849	0.5312126736076169	0.4196799130044149	0.4879343143569914	0.3922167909831816	0.00108835753620768	0.01428734295589588	0.001016392201404346	0.004209514106716611	0.2793598115675449	0.2100218814976713	0.03151820128599997	0.05174110077000132	0.00101855656017311	0.005958527677359674	0.00103848781772689	0.01909042323709366	0.03576198630655324	0.08512621724361585	0.1216117698077747	0.1423958031673938	0.001091628368811115	0.0005086630685473962	0.001096018030633931	0.005122590504517119	0.3781011131577685	0.1431729284293514	0.3560719397487277	0.3411344418017158	0.001008671167385305	0.01399959856723175	0.05258785760546077	0.1020583151181913	0.001014372787558734	0.02721794872378928	0.001014697693953682	0.006298612066634427	0.0010043207109233	0.01038987954636696	0.00101053240902801	0.006011381488744465	-0.002175810260406206	0.01936426979775259	-0.01176994685299368	-0.003961352213289957	-0.08129847651672907	-0.01205030768007551	-0.001316129944694659	-0.02273231638604511	0.001095530500074312	0.001036123378936056	0.03626843260267641	0.06484622436470655	0.001112341477893354	0.1148920832225913	0.001864780302952352	0.07366714410554291	0.09527145090307876	0.0282937169083179	0.004477968322404768	0.001041503207588273	0.001017707105179836	0.0203492981452863	0.001876986349903636	0.02800371844924066	0.001194210957447277	0.001025177495479416	0.002138389189587699	0.001054990381231421	0.001035099988395124	0.001064174073516758	0.07719244246226736	0.05240882854848179	0.001103728149430347	0.001144738364536126	0.07982508526960556	0.1019805716949482	0.07422125341734802	0.1177593520096254	0.2464917595707263	0.001020925892764442	0.001046773251783913	0.2257811544450504	0.001010228119324561	0.001015996789192285	0.05788701895990495	0.001025938146988911	0.2475205456647551	0.2002065108025367	0.3995678347835895	0.3678503164415494	0.4208589999394416	0.00100283616914119	0.001006491682299695	0.001040049480000347	0.005476405441759058	0.3773864452544586	0.0784664140795595	0.001098017330947202	0.001399573564044578	0.4312183404293642	0.4060039807864071	0.001093781904282697	0.001014802376112009	0.2670308922407703	0.06114548059612933	0.00102077285132879	0.001042073899027436	0.001020551294490605	0.1198217297648541	0.001167551274111959	0.001163724109782864	0.2638068311952194	0.2690912554992066	0.001004423944187435	0.04261814664034513	0.001015124308368931	0.001010636914417574	0.001003120456199535	0.001007727661274243	0.002618317674523348	0.01943330091566323	-0.01206105390445959	-0.007438021637547231	-0.08333832419773884	-0.01733155107450844	-0.00262322613040875	-0.02893087008041108	-3.053846105959241	-1.256373607711575	-2.04806249485334	-1.164373199486563	-1.245886342095081	-0.7401104957903614	-0.4747307487089987	-1.883485028076955	-1.806597791136841	0.9429317264448799	3.113172739027039	1.428545172472036	-1.593627924312153	-0.02411181724432737	-0.4125312688726756	-1.670571469763946	-1.254451980457546	0.2246037373970483	-2.281828530222908	-0.1804528903828062	-2.444427521096055	-0.01611167578045996	0.1198574421420858	-0.1403958784890342	-0.2197356822394726	-0.02034518335448763	0.04704066869208066	-1.979798056806078	1.72944183520996	2.57771008289366	1.5298901654818	3.771508878751501	4.666969667308044	0.01035362433322989	-0.04111496952106478	-0.6649465355022645	0.08965108394742574	0.09641800146299906	1.459254695783814	0.1216788301784386	2.329509331446046	1.500350351232447	1.998300711045895	-4.933524366083725	-4.277313178033982	0.01186445158072571	0.0178066967145043	-3.225767187089964	0.1077550719078835	-2.299122913016349	3.215368830425467	-0.00242288363245321	0.006898673065387491	-4.600557383992457	-2.526693006055106	0.1376661444824658	-0.014585014979117	-2.837194490433005	1.855346519990182	-0.008125184593757087	-0.001061491447106189	-1.32022484448627	-0.2789649883267468	-0.02982990463665897	-0.02354346657977639	-3.087642449861726	-2.756299386830987	0.2147401077285332	-0.5015712969217653	-0.03500001815547434	0.06920786702874902	0.09860092480287087	0.05892357282672627	1.682054533497837e-12	-5.322523269266645e-13	nan	nan	nan	nan	nan	nan
0.05	-0.06899776378863555	-0.01752954077865276	0.1109661276411628	0.251719283957742	0.8983660910418498	-0.003353327083733768	-0.2592163897296666	-0.05996815344307237	-0.05684119699505256	0.4868977527247361	0.009148515805954658	-0.000898823397481712	0.02172771092103213	0.001185456309322795	-0.1031028450272332	0.3087345293365434	0.1400396158863592	-0.3087345293365388	-0.1400396158862371	-0.4046492933856541	-0.03325620665808311	0.02400847382278953	0.1177217083277615	-0.1671560994642921	-0.04077403108801714	0.0445676693918521	-0.05420758554540811	0.5491993400087755	0.9386553354592071	0.15583407536925	0.003287968205584338	0.8381298974166773	-0.0007707797684360023	0.5144707066507219	-0.7693343903063801	-0.8950044886034225	1.812708423615663	0.1878322394993502	0.09196423015804012	0.4100582757795592	-0.8669304049578063	-0.5689009461836402	-1.38618738492875	1.075114396041257	-2.815447766515169	0.1851126796029377	1.463380876160423	0.4524526066749263	4.925245097241658	1.908611733013838	-4.925245097241681	-1.908611733013814	0.2310416411726948	-0.4626371702709645	0.01055228878389414	-1.188037199958047	0.4969937110111685	-0.3806330086163619	-4.753626801101084	-0.4256864255466831	-0.6759218719886145	-0.971281946033522	-2.684634480754442	-0.01533667327945513	5.231304966618436	-0.02234487379665574	0.02081206614712383	0.02728441944723033	0.01152481364034384	0.02002722508338358	0.05512787235945933	0.04067876706965511	0.07045031034960059	0.06488756181885819	0.005587068163678349	0.03818724695501814	0.1436001220402928	0.1196830616097854	0.01815218457552149	0.0462002654397483	0.06336656430994575	0.0619920886064502	0.06802885362841515	0.09673396059582216	0.02646111588466262	0.05932684541174803	0.01800794076647462	0.03213115217665789	0.001735855934946167	0.009800881928422371	0.004757413843197227	0.02025794671010577	0.05518133406248008	0.03189573085171395	0.01408470835412792	0.01819344090324224	0.03141822569251273	0.05935214310024454	0.02112135935676683	0.04132866965607569	0.002432926902833974	0.01570963379185143	0.07396624204031763	0.0434215885362409	0.001059484940449258	0.01919304854788497	0.001042196328716766	0.02030259521319032	0.002330155327942696	0.03158692684185788	0.07349294529054169	0.05237818918774915	0.04887739807480143	0.04973355837201378	0.001327457287387851	0.006873331170049591	0.03043199298655078	0.05419891143129106	0.06181430822835292	0.04657988892435196	0.0777650404341616	0.07200310773368553	0.05770086587295982	0.04168737755194962	0.08521084763679312	0.1175060993260491	0.1725381587668056	0.1908187858395717	0.001017526634265404	0.006699235856476272	0.001045058884565869	0.00241238841885494	0.2095791210833746	0.1675546261095764	0.001028410191109166	0.02432731607167062	0.001040858982058784	0.01761869289302746	0.04675979031996216	0.04973111241228195	0.001023068962914184	0.02798572520783007	0.1829521953883596	0.2055511195002994	0.1642070683973683	0.154572865394838	0.3735597553745493	0.3396284174143136	0.4564876055799966	0.1799575467881644	0.4945992552804364	0.2214277170195939	0.001002904597345816	0.004251286976934956	0.001009041670193327	0.007515166935208505	0.0524310042261274	0.05286109282961285	0.01381585868420573	0.02975515534093264	0.4020727978394726	0.4089157523179997	0.06854251256839045	0.104303436870088	0.001102234995952593	0.01330981075472064	0.001330408782719156	0.01420703093540724	0.5005300631120195	0.3646923704064824	0.4609027942014047	0.3601228563141317	0.001091820054564563	0.01516804318184689	0.001016434331400389	0.004242283868480518	0.2669802325683922	0.1783220888324835	0.04584351220712866	0.06611789806512278	0.001021204064657828	0.005941054469855062	0.001043800192391384	0.01918222618568893	0.01958065678706136	0.07458758727111643	0.1212055690923764	0.1397705257659051	0.00179923986744483	0.0004018130472201439	0.001156272335549616	0.004861022134637177	0.3340537876373715	0.1120982297653854	0.3288117029942408	0.3167166019853096	0.001006788254647757	0.01619057843770887	0.04336394235051873	0.0977997079206516	0.001016025712397076	0.02690218966724338	0.001012453305560465	0.007046697526960343	0.001003661961356395	0.01148111648031677	0.001008979256070961	0.0066507171690303	-0.0006179993304538506	0.01900644911974243	-0.01217881433562593	-0.004265376155272625	-0.08269123152672377	-0.01726490043036493	-0.002578272264981085	-0.02322116503920348	0.001106156217845249	0.001038133306191232	0.04807751525632625	0.05848366568430094	0.001089416871479883	0.1131264283782025	0.00150169389123942	0.07946930970138828	0.1043941579777166	0.05196137828993316	0.002960805755134034	0.001038745887643853	0.001016467814015236	0.02658739894556511	0.001718585152230201	0.061693304963139	0.001193383430688476	0.001023513156395508	0.0395266343574659	0.001062349403150204	0.001060530319301387	0.001060946348859598	0.06250123205849455	0.04447158760671411	0.001098242810790563	0.001421583157748534	0.09662473670343824	0.1210510402336154	0.09067473163961548	0.1377118563181995	0.2408031573695581	0.001022107702720251	0.001071084371154756	0.20583406138607	0.001011032163979748	0.001017145728548767	0.06734385081354952	0.00102743594688311	0.2337668808230703	0.1530264176205543	0.3520689154741365	0.3151761597958111	0.3683445605880742	0.001003006414282473	0.001008249885109855	0.00108793541190705	0.04222104745600512	0.3419786004169884	0.1370973053231415	0.001142503581746738	0.001409814073387525	0.4267992673577473	0.393232304158827	0.001096814424444453	0.001017896047043362	0.2225756306667155	0.06400310393492673	0.001026655559390481	0.001055468224766443	0.001024806443429807	0.1212973767979895	0.003695651569546641	0.001265781450060235	0.22285128357072	0.2760527927329074	0.001005171187211883	0.0231987114696586	0.001019964081190547	0.001009678091770684	0.001002854542350273	0.001007054256481521	-0.001649242004481811	0.01830714700499487	-0.01268189016319135	-0.002031283711436779	-0.08356631239990506	-0.02242617266533982	-0.003804451492925831	-0.01914224965939588	-4.354248029668573	-1.173326204529615	-1.073088212116839	-0.6356641686948058	-0.3315307419669958	-0.6610929105160251	-0.3565149037067796	-1.205537545303194	-1.027353032830306	0.6945369196307216	2.038462009453481	2.039093738778639	-0.8908175101035343	-0.03202123472866635	-0.3340368321994835	-0.855135820610732	-0.6534958164307998	0.7752045929535736	-1.21561137274316	-0.09009501577678919	-1.150028110594342	-0.004163628563595256	0.1043033297082655	-0.06583550192606397	-0.3973143802690434	-0.2194679668576975	0.02189550141012473	-1.333303050075416	1.521716371669241	2.229813553711519	1.342623345519191	2.462978973428011	2.241629786288166	-0.004994585284231916	-0.04577972580825087	-1.476163005523605	0.09172646049232049	0.1060276040605311	1.174926137011153	0.1177009799022731	1.596667981239827	1.342503094672543	1.41679820352908	-4.925506210036359	-4.507864104340924	0.01809985054171329	-0.0004033885303248227	-2.300243765880036	1.469515388808117	-3.151307801257189	4.368053632841614	0.002643037593893945	0.01289075720859784	-6.023044560197628	-3.721205666349792	0.06218216530418248	0.01864957986996011	-3.423224874321274	1.072835008137305	0.003377349671019894	0.01323383420984035	-0.7363249502922709	-0.2469694965656402	0.003381144142953442	-0.02843322667834178	-3.076514859856225	-2.114780943395525	0.2315089584354161	-0.4375188808981465	-0.02654353945255319	0.08057858505040916	0.120815978822137	0.06945123723469693	1.461003189589023e-12	-2.556340418980886e-13	nan	nan	nan	nan	nan	nan
0.06	-0.06352091647199123	-0.02495067226150467	0.1017360957111455	0.2696964533633552	0.9004814275107685	-0.00241440857473957	-0.251882136515789	-0.06798135168526337	-0.06138226467184862	0.4720913080982438	0.01960247968623711	-0.02741432048059139	0.02282009583522813	0.01555247587447476	-0.09839488380513156	0.3637422727622691	0.1580949784127769	-0.3637422727622547	-0.1580949784127857	-0.4011318995211971	-0.03783309967685373	0.02408976348166106	0.1052994397378637	-0.1620494041246139	-0.04443660050485848	-0.004181339392751592	-0.05690419981558555	0.5418167192609791	0.9276983907655799	0.1255042026405067	0.003125440386378154	0.8797501290051738	-0.0007348782352860584	0.5829073107644042	-0.7117144072146304	-0.9327922356019924	1.780965878732656	0.2347598322204441	0.09498353319923229	1.06041624774294	-0.7407953289786751	-0.325352893110394	-1.593428985244249	1.008039421437047	-2.487262065988081	0.02579070714873914	1.40195559114076	0.4729146094290741	6.074982288775685	1.659455344744792	-6.074982288775686	-1.659455344744792	0.4600295909565335	-0.4518557073605672	0.001117176531367667	-1.301808298220952	0.5182895737255074	-0.3523175080272445	-4.974698524294277	-0.1925630544752522	-0.7569129743549678	-1.180289614639105	-3.335947032753095	0.002841911081745193	2.89028630234602	0.07804790370499629	0.01153434248781257	0.01928087176961821	0.006538202731507976	0.01560302278961046	0.05495183208357442	0.03993078713438862	0.06371466051753862	0.05863945469913321	0.003429672286084771	0.03570203930997848	0.1311884312586907	0.1104528370204178	0.01019240931345777	0.03828451313979048	0.07173877704820962	0.06771222821305281	0.08565926683321189	0.1124159464708902	0.04421818764643382	0.08115451553536082	0.01050000807797761	0.02505265558272434	0.001400539096564745	0.009790584913584664	0.002966471308635797	0.0177738710165407	0.0439633529359597	0.02593208512237272	0.008178790158130105	0.01333120392541962	0.05370230523723823	0.0691381745492869	0.01173967968211667	0.03250294483433102	0.001756471788071881	0.01505725183520478	0.06791912659386568	0.03823102549270329	0.001062921813541918	0.01908453236356669	0.001058123805044623	0.02137646893740885	0.001720475343764621	0.03122339364516792	0.06517256440277218	0.04716307796499655	0.04489383685227608	0.04619760078778141	0.001215888787571536	0.007231732612719776	0.01699127589454516	0.0435090306260433	0.08084176056641007	0.06052757635326157	0.1003797387308094	0.09196061657560706	0.07598209104558144	0.05402931688897573	0.1115130061982003	0.1377468355885837	0.1966529117042423	0.2035181704157244	0.001020057554315168	0.006673009087954067	0.001064365918626129	0.001943258907873064	0.20420627173986	0.1498311967611771	0.001020290509367479	0.02541382923035355	0.001029793913687984	0.01887262594234579	0.05822565495250615	0.06086776175018416	0.001025585580724445	0.02906667072083572	0.1988483490737047	0.2160655616787608	0.1498090325430061	0.1632128041904084	0.3583843347784214	0.3479725655290394	0.4039793572374078	0.1331978669051836	0.4476607739958756	0.1774001484862755	0.001003001188026712	0.004457995972863428	0.001009154027531602	0.007702533666812787	0.02913980341977176	0.03512647854624869	0.03674007152615912	0.04707467642531412	0.3769772385460026	0.3750538191450806	0.1112339002155256	0.1509480241888374	0.001134029026803673	0.0132992682631823	0.001371383297391076	0.0142367698616966	0.4775175967605182	0.3066971533084302	0.4379816762939475	0.3212104428845611	0.001095067479669829	0.01600515155350073	0.001018002961577575	0.004532717955428959	0.2430545226038051	0.1431481673769104	0.05458831544983811	0.07425424231391298	0.001025469914502657	0.00600101081547168	0.001053155128894464	0.01923133488938664	0.01083072088591884	0.07142324223235219	0.1215733724229841	0.137438833144417	0.003413365302272953	0.0004747108266343465	0.001237423277953473	0.004560665585254362	0.2896699079967741	0.08265827969365266	0.3125507300421629	0.2990885755949016	0.001006221069992837	0.01879083957734232	0.02919094237915666	0.09156056273417643	0.0010192728163147	0.02671924301023281	0.00101085200513664	0.007913570967916762	0.001003199728128482	0.01282958945962239	0.001007866190687541	0.00741055971355053	-0.002943768806471986	0.01813640628662617	-0.01272899433565793	-0.0007622255185274485	-0.08330747533149852	-0.0223995124076825	-0.003786469946754866	-0.01685836764291289	0.001116781935644131	0.001040143233472824	0.05988659790998151	0.05212110700389273	0.001066492265057795	0.1113607735338411	0.001138607479543954	0.08527147529721356	0.113516865052348	0.0756290396715575	0.001443643187868281	0.001035988567701052	0.001015228522834609	0.0328254997458383	0.001560183954562212	0.09538289147704405	0.001192555903926981	0.001021848817306725	0.07691487952533073	0.00106970842502471	0.001085960650211567	0.001057718624195265	0.04781002165471974	0.03653434666494539	0.001092757472144579	0.001698427950943938	0.1134243881372702	0.1401215087722767	0.1071282098618788	0.1576643606267713	0.2351145551683946	0.001023289512682825	0.001095395490530343	0.1858869683270886	0.00101183620863244	0.001018294667906877	0.07680068266717215	0.001028933746785881	0.2200132159813853	0.1058463244385711	0.3045699961646842	0.2625020031500727	0.3158301212367062	0.001003176659433946	0.001010008087925884	0.001135821343775764	0.0789656894702567	0.3065707555795171	0.1957281965667843	0.001186989832565272	0.001420054582736378	0.4223801942861262	0.380460627531245	0.001099846944605976	0.001020989717969349	0.1781203690926599	0.06686072727369853	0.001032538267474646	0.001068862550431353	0.001029061592376876	0.1227730238311228	0.006223751864980595	0.001367838790339915	0.1818957359462204	0.2830143299666117	0.001005918430240017	0.00377927629897537	0.001024803854018555	0.001008719269125974	0.001002588628505765	0.001006380851691429	-0.005916801683486343	0.017180993094326	-0.01330272642192316	0.003375454214672988	-0.08379430060207044	-0.02752079425617157	-0.004985676855443247	-0.009353629238381284	-5.348312311953394	-1.200110665414594	-0.6135228024425209	-0.2776205205428574	0.1017567342668422	-0.5898191510657507	-0.1209721387399951	-0.6630908344568117	-0.617335257714533	0.4501607795180692	1.124771942664838	2.261799882137278	-0.5922567512681712	0.04394032853219913	-0.1442254887905875	-0.3971719559608312	-0.3722339645801538	1.15324094651214	-0.629561466880434	-0.04851022234114531	0.1054243424191223	-0.02260441756909299	0.1148158547076572	-0.009990339796619179	-0.6598708214840622	-0.5015501099156283	0.0603916777504572	-0.828246124385748	1.258587155310263	1.737642452699497	1.119846121153212	1.671312121271472	0.3946385736768852	0.003767636887056516	-0.04756651525014026	-2.024751541881945	0.1319310380777939	0.1505833656305722	1.084764960999176	0.09544112118283421	0.4346992191371673	0.2256504297128316	0.1353785641033821	-4.328218109075304	-4.209496516666244	0.02302328848705332	0.04917477660340759	-1.221070839990378	1.827011452551383	-3.544596062103062	4.848888910148354	-0.00724363479146799	-0.01210813459817084	-5.202092284031431	-3.890388758165904	0.1289477735803501	0.03694785011706421	-3.532020248510928	0.6072559106095349	0.007360727349667032	-0.009600349704319075	0.1546321422906765	-0.2202480323012777	0.006119655491214857	-0.03130110248330731	-2.760692731430885	-1.398336701622764	0.2965963615620322	-0.8976788946648878	-0.008437538094441978	0.09296546315428146	0.1500481338854761	0.08302494567639168	1.10835398080793e-12	7.272005931867614e-14	nan	nan	nan	nan	nan	nan
0.07000000000000001	-0.0570004015113199	-0.0317817975393667	0.09265831643506182	0.2873402683121549	0.9030479974969667	-0.001469166899744142	-0.2385818928644874	-0.07502981613769066	-0.06336877172365268	0.4542049905274714	0.02930903335457855	-0.05075809196261255	0.02184335074408708	0.02918019700230467	-0.09390299343056867	0.4295532850704584	0.1726484137189702	-0.4295532850704626	-0.1726484137190191	-0.3958681550143114	-0.04231318929500571	0.02394186668918998	0.09152206537355405	-0.1569117932462744	-0.04779536272492715	-0.05509415922273654	-0.05703939300841854	0.5352203143211771	0.9161005912468304	0.09067488639679577	0.003128198692394809	0.8930925970769868	-0.000683644594908445	0.7141655995331544	-0.654883484681873	-0.8766738319254891	1.747465118371219	0.2765823850685855	0.09397565706542625	1.586941840368078	-0.6720863134057238	-0.07811207885232871	-1.979669513292762	0.9358227781344031	-2.177589968358733	-0.2128543585275282	1.319825214019529	0.4230352417449681	7.019036794062101	1.239716502713046	-7.019036794062115	-1.23971650271303	0.5886463372318981	-0.4424819097176085	-0.02901784669498404	-1.445308286025897	0.5083548659529079	-0.3150796725166472	-5.268082476946168	0.1430672591135072	-0.5580119531596165	-1.146572574474247	-3.604019465892232	-0.005837141668766108	-0.1707298538853493	-0.03286076073147422	0.00650201261668263	0.01505185152682916	0.003864666631985847	0.01348129391940408	0.05032446213279979	0.03659687396988134	0.05513222279059466	0.0516974199515691	0.002276605434854823	0.03424641391596166	0.1211214642157291	0.1041181995941393	0.005808638828838607	0.0333138605772877	0.07672983654507846	0.06991023601954817	0.1016935565538849	0.1234480510107196	0.06822136995785616	0.1078959409516941	0.0060964205182287	0.02079464635846036	0.001223895393841747	0.0100232648665305	0.002013009929603854	0.01593720753918095	0.03584721869266853	0.02167620301919058	0.004964657959069531	0.01073851567613079	0.07832312311715699	0.08018651821190209	0.00665525779866029	0.0277497696781926	0.001397062432752026	0.01474028939287804	0.0651219412291876	0.03460852475432574	0.001063670888736752	0.01891586438794863	0.004478988659952131	0.02609210215211534	0.001400017512145016	0.03125862754389486	0.05494369341196944	0.03986836317383802	0.03889403581721674	0.04076371036198823	0.001166149204243537	0.007769050823240656	0.009666623881970055	0.03643988672586004	0.09366952814560048	0.07011115021362213	0.1154476623567161	0.1052974217836294	0.08841817697785592	0.06244300375993564	0.1346969456243985	0.1538298717793548	0.2136712433432612	0.2071983042669555	0.00103225104583133	0.006663196207399164	0.001071495523192601	0.001476357047987724	0.1865221164372806	0.1271696487689658	0.001015941104091749	0.02688904482413781	0.001023194988472797	0.02050432143282568	0.06775307494202308	0.07064012503419349	0.001027936020093424	0.02989066244049061	0.1980429018331739	0.2154284998145603	0.1230104867919503	0.1562779903608717	0.3240176712161065	0.3394565249251487	0.34624177006208	0.09338631705979278	0.3889391791142989	0.1369294811350617	0.001003170193453793	0.004679223999818836	0.001009876814170942	0.007960449084894473	0.01596544728453396	0.0244058024889002	0.05465797506568983	0.05930221916508832	0.348786910403876	0.3398933760574615	0.1499380530865559	0.1927249856527397	0.001193431364080048	0.01334645730522135	0.005221098959296548	0.01785803658838053	0.4406848828050636	0.2599031939500367	0.3965005511432239	0.2826359291333942	0.001108604603866015	0.01700203636548205	0.001021547651457561	0.004920096613962015	0.2090153786966693	0.1096634237052806	0.06064406520328923	0.07925154609531433	0.001033876978025899	0.006158693253304887	0.001058148969944128	0.01920451901979494	0.02330976563717653	0.08302793009242206	0.1180474644509122	0.13227445555338	0.004779405770502529	0.0003687773466438145	0.001259961324788454	0.004193341303294591	0.2449751168470771	0.05631691537650136	0.3003121341063291	0.2869851354577578	0.001005667253532682	0.02197570455625119	0.0168985408113003	0.08417966463752903	0.001027125760864282	0.02670438388505644	0.001012044288150224	0.008873830591103596	0.001003577069866281	0.01442235635256876	0.001008749246175583	0.008270667739800591	-0.002448854289533901	0.01658584077413557	-0.01327091952863564	0.001816065560271445	-0.07979699315017853	-0.02674078866128442	-0.005131791857054151	-0.01383958404494574	0.001088407335728727	0.001033692845424906	0.0314750348158358	0.0376800246493777	0.001069156459660032	0.1017035236021583	0.001108061123121826	0.08147907380999353	0.1325030245883588	0.1174193371664826	0.001333151104186872	0.001043106471561985	0.001014754600019193	0.02057951030902759	0.001536615490695374	0.1220902744551753	0.001197340890287403	0.001022481254257883	0.04822000563774099	0.001060001907585179	0.01397088249511508	0.001072633161560047	0.03713105946140748	0.02763176382143408	0.00113261750785023	0.001665317897081084	0.1087473255400732	0.1337749690639741	0.1030284902644111	0.1782609779588995	0.2495689881821944	0.001063261223136039	0.001064973953242811	0.1307313496663461	0.001011057744520091	0.001014662264034268	0.082406095879045	0.001031607862756786	0.1759140362251819	0.06187350877074912	0.2076127910237697	0.1885405513006305	0.2089728449379332	0.001003489411712382	0.001011154378659998	0.001105460357815213	0.07361341807425321	0.2746911250240434	0.2173854258275806	0.001313074987558821	0.01590422176215453	0.2986740499924181	0.2374879181002073	0.0011420315600977	0.001028830113166401	0.1221383124327385	0.0693471873033997	0.001051162744430623	0.001058680061330898	0.0676494355047198	0.104282335792752	0.0062099011047926	0.001212012916443574	0.141536815890906	0.2700777402374547	0.001004390748113791	0.00240089953678888	0.001044178350531844	0.001017148186216966	0.001005138312056481	0.001012449640294207	0.000820418142566512	0.01455915340549191	-0.01378739920698348	0.003146845715548742	-0.07308866500734532	-0.03045806043897712	-0.006594005768642872	-0.0144095642922294	-5.99892465375184	-1.337983437060066	-0.2748721616543002	-0.1489577836266944	-0.7293414701829787	-0.7890097722734577	-0.1416253123481108	-0.6248816448867491	-0.3924076361791322	0.02352927542644379	1.07813702453915	3.006179094006967	-0.2939526761870937	0.01579027882865172	-0.1930291797232588	-0.4577489949919484	-0.1704345187763078	1.065282981642924	-0.3413527207620277	-0.01826567775598317	-0.706529876985821	-0.01480009367607262	0.7783485500721294	0.01700545117138552	-0.7710396647944705	-0.5869860828153604	0.05169499393301173	-0.5864098451959847	0.6587104537497113	0.922412258832061	0.5690977433910073	1.524905586777978	0.3417662645455669	-0.003088333739524979	-0.04383723799070354	-2.478633893099973	0.1680078926287669	0.1813726210637527	0.8787346748796716	0.07010980973273882	-0.5282317133275081	-1.647326907356377	-1.93109707539936	-3.657407658049559	-3.917301818632556	0.02208372424201208	0.01526712300222082	-0.8807368558690177	0.683088667880587	-3.48519580243912	3.555746296321318	0.01180481828441999	0.6690613020022219	-4.33059660452387	-3.929004526916724	0.0934791680515638	0.04048258174169402	-3.144866823828036	0.4009428376117073	0.02131669535776212	-0.0004877681700659678	2.025458292980246	-0.7828699530551623	-0.02215394698177849	-0.0399680611931133	-2.514080288332456	-1.084563088560758	0.3544126852637089	-0.5762113260120525	0.005216767698536715	0.09871628838677229	0.1683806579707459	0.08889309153427684	2.389209518670767e-13	-7.697116717702222e-13	nan	nan	nan	nan	nan	nan
0.08	-0.04937820611950497	-0.0380557986793271	0.08432441482707059	0.3046391158776693	0.9059736396138584	-0.0005366783302812416	-0.2203971125511082	-0.08148685299176371	-0.06306777748233018	0.4325812181432986	0.03836996456771675	-0.07088807460710324	0.01872871600541452	0.04187371174666914	-0.08998274344480832	0.5027593410673143	0.1826590041915354	-0.5027593410673031	-0.1826590041915724	-0.3894404322405622	-0.04664913174020536	0.02354298031431626	0.07656043978972837	-0.1518998615252171	-0.05065108868573358	-0.1107473296362717	-0.05449199776936965	0.5307436014065603	0.9046208935688947	0.05394174832459837	0.002937759717452159	0.8773567886094673	-0.0006932851519302558	0.803243396911396	-0.6002895796138865	-0.7840167019350882	1.711972402075621	0.3065742581425593	0.09243291209272921	2.037323580162596	-0.6225098092799229	0.1321473654322619	-2.340919948028959	0.8789149303808094	-1.844504298532244	-0.401787221977684	1.215114314439533	0.358586531687218	7.553991026509377	0.7508863780196525	-7.553991026509378	-0.7508863780196525	0.6928252443276496	-0.4230262727720732	-0.04908073994987561	-1.538658542125166	0.4931537422668426	-0.251710256175772	-5.922768641001309	0.3439546318834561	-0.332974569318675	-1.156669246476868	-3.716711398450188	-0.03579754511432988	-2.925369005520991	0.06587306422856787	0.003907236369442496	0.01293161022120727	0.002506770967385252	0.01257921651294549	0.03458484649529553	0.02612791566991304	0.04373192821143401	0.04305081977718501	0.001698171417561548	0.03344008561582189	0.1110869124621413	0.09753430424167377	0.003552574650269389	0.03012411278786622	0.07783455711188751	0.06886458359579344	0.1185978929731459	0.1339084481462239	0.09903827334496602	0.139671975273042	0.003789288854015494	0.01848145040626595	0.001139090137135531	0.01037028282529772	0.001533913465902314	0.01451484795994149	0.0256528665735933	0.01670221461742003	0.003318303420054467	0.009439896878089611	0.1029337890563904	0.09062093809475641	0.004049066587929236	0.02527030729078782	0.00121742264294436	0.01462427004911559	0.05056694804213015	0.02656832021808182	0.001059190087232462	0.01871511210290818	0.01253515045702142	0.03594419517558656	0.001247038917311931	0.03156286930187305	0.04433321665688078	0.03230293410816663	0.03146475939157251	0.0344227169799744	0.00116121360475986	0.008358093083547544	0.00584721472371373	0.03176428993347927	0.09880930389282488	0.07371344216801104	0.1213724621681928	0.1102627351507948	0.09353532202030626	0.06553540156387996	0.1561709470094789	0.1678371567220605	0.2294598710076323	0.2103610570661523	0.001058339143335705	0.006664079998426447	0.001059842216874852	0.001106046522506014	0.1538886256135615	0.1008370021683825	0.001013377997630262	0.02887190332179191	0.001018079941784468	0.02261241613552578	0.07540698407924137	0.07862299482950154	0.001030448359635024	0.03048391865267483	0.1808044484414411	0.2061785249852068	0.08790799146166627	0.1295719918084905	0.2671686348554607	0.3075004162105764	0.2806432619478907	0.05958339778326176	0.3121432561090489	0.0984008148125935	0.00100341110865485	0.004916898604717408	0.001010811456061883	0.008265052447010023	0.008922580387566747	0.01835829174146714	0.06155946171503603	0.06202828123254541	0.3188267513805884	0.3053958381559758	0.1802071654615676	0.2230478083890698	0.001286168903710465	0.01343783213108491	0.0142629711306695	0.0262719923431962	0.3754453875939053	0.2166072808805926	0.3205418700953219	0.2405405416495408	0.001136468925195214	0.0183357344987866	0.001027241164306304	0.005341463593916243	0.1653187689294212	0.08065206414009368	0.06504235388498127	0.08244785890454372	0.001047394804847374	0.006370163438026316	0.001055551518521172	0.01912708055403094	0.06052060460613205	0.1091154653573067	0.1082668525858166	0.1223765847406065	0.005457251421249544	0.0001346799769393139	0.00119330904781753	0.003805218215583803	0.1999656434515645	0.03224667080030905	0.2877161676677398	0.2761530785685136	0.001004626259081989	0.02615981430353153	0.009675858148264438	0.08008212418695457	0.001040741906985122	0.0268185994581609	0.001016856631769185	0.009880493273731373	0.001005041128868687	0.01619471088449342	0.001012226438994836	0.009186350183482187	0.002207597100147667	0.01432109247741528	-0.01377467644966858	0.002523090253787981	-0.07148974202658885	-0.03014605820102231	-0.006652451769287413	-0.01620394621485484	0.001060032735845156	0.001027242457400019	0.003063471721708099	0.02323894229486678	0.001071820654253909	0.09204627367049263	0.00107751476671199	0.07768667232276295	0.1514891841243588	0.1592096346614167	0.001222659020511475	0.001050224375426446	0.001014280677180032	0.008333520872201855	0.001513047026834807	0.1487976574332973	0.001202125876645955	0.001023113691215382	0.01952513175013259	0.001050295390065735	0.02685580434001301	0.001087547698921352	0.02645209726810146	0.01872918097792835	0.001172477543542255	0.001632207843201013	0.1040702629428726	0.1274284293556661	0.09892877066694118	0.1988575952910268	0.264023421195991	0.001103232933610774	0.001034552415959913	0.07557573100560359	0.001010279280407358	0.001011029860165143	0.08801150909089354	0.001034281978728057	0.1318148564689791	0.01790069310292774	0.1106555858828557	0.1145790994511885	0.1021155686391604	0.001003802164019336	0.001012300669409406	0.001075099371859576	0.06826114667825015	0.2428114944685674	0.2390426550884063	0.001439160142565557	0.03038838894157445	0.1749679056987097	0.09451520866916982	0.001184216175597968	0.001036670508373971	0.06615625577281795	0.07183364733307451	0.001069787221398332	0.001048497572088446	0.1342698094170744	0.08579164775438107	0.00619605034460427	0.001056187042551797	0.1011778958355926	0.2571411505082962	0.001002863065990349	0.001022522774620504	0.001063552847086172	0.001025577103320994	0.001007687995626979	0.001018518428907841	0.007557637968619662	0.01193731371665736	-0.01427207199204394	0.002918237216425117	-0.06238302941261962	-0.03339532662178315	-0.008202334681842947	-0.01946549934607691	-6.256820105726571	-1.554505004075447	-0.1917670154530414	-0.03369022793919981	-1.325252292868047	-0.9307322364283631	0.008887279880223253	-0.7129424195884645	-0.2611543031590803	-0.1985712664002101	1.010430461771896	3.26872166315427	-0.2032940969161756	0.06680792966668696	-0.06136470930080225	-0.5407932155495496	-0.1134200745110901	1.030456190548392	-0.1748189131365975	-0.008321602461965234	-0.7781164168494282	-0.02902128592529652	1.14210781645665	0.04381123212078774	-0.7140136763967673	-0.6829707011663958	0.07073648777356652	-0.3495367025997594	0.06233077411935185	0.06334408453221867	0.05558830775739224	1.256161871660247	0.2911623632703669	0.005906971217841946	-0.02824824839851376	-2.75897126355855	0.2334596188368291	0.2458632080675096	0.7268662632639178	0.04929401943909494	-1.28788337389352	-3.728586514855121	-4.552635058035938	-3.12649199530225	-3.821096310915324	0.02631260410151997	0.05851236544787423	-0.2864377779490498	-0.07328468190145336	-3.412015024879179	2.558061164682618	0.001593522028967804	0.9464296710406082	-4.50248302624026	-4.594563504699559	0.1963104377967306	0.04374551447305543	-2.637343427223275	0.2470577161140999	0.01811827799796591	-0.01972487822352098	3.051201623282892	-1.166946676618705	-0.01951312247525274	-0.03546086364660347	-2.306468783252929	-1.144060052040007	0.4964453152388035	-0.2410073654401625	0.01737740169376821	0.1022460750442629	0.1859656616934537	0.09413982916679217	-7.026214473286256e-13	-1.775508867832003e-12	nan	nan	nan	nan	nan	nan
0.09	-0.04142531891054984	-0.04379902922779697	0.07695614119406137	0.3215698140077521	0.9091119051385741	0.0003859047280084207	-0.1978875602849973	-0.08746812598344456	-0.06085930439468181	0.4081839801229027	0.04695947730941202	-0.08735501101872559	0.01438417326318905	0.05341081976745895	-0.08666395559255929	0.578990688445325	0.1881111485218814	-0.5789906884454014	-0.1881111485218773	-0.3819552049023682	-0.05072070799064575	0.02303209079454963	0.06104370813747845	-0.1470092105732483	-0.05275117629895081	-0.1739418362310154	-0.05015452316613197	0.5281367463419625	0.8922796430910965	0.01647242325493887	0.00238615274460382	0.8347672240367494	-0.0005363828199292088	0.7729500693477479	-0.5525168046177003	-0.6860931580182108	1.673831919271667	0.3182140035310997	0.09195167317469215	2.452687004313991	-0.5804743753901607	0.3169593401914717	-2.513416587174977	0.8428559222740331	-1.449897417072903	-0.4498128607754222	1.094875702528984	0.3025218479333356	7.633294309781231	0.3529434029609025	-7.633294309781273	-0.3529434029609127	0.8062671334679737	-0.3902556691169734	-0.05121334106518118	-1.557490705280421	0.485837792902636	-0.1684075779993994	-6.624196817317221	0.5173280628403033	-0.201545788112491	-1.319587732588056	-3.569447548415516	-0.07372905928240932	-5.594891620649679	-0.01389711873508214	0.002515439651550843	0.01181349512644392	0.001782577954148468	0.0122464991880538	0.01962630623599948	0.01617888026558551	0.03172107804521104	0.03400168182266428	0.001396320550065599	0.03305486861298301	0.1016886648062526	0.09050246947436681	0.002343534879760211	0.02792635509615641	0.076329311990568	0.06645014710006403	0.1371148061961572	0.1454383603921545	0.1411112875008176	0.179655868078886	0.002524452051974187	0.01712570771074636	0.001099941000422407	0.01075058122892956	0.001279690441768708	0.01346718820104313	0.01659295818740649	0.01236333220989245	0.00241542963346714	0.008727454051554331	0.1173762163309745	0.09971340502146378	0.002671394420478178	0.02395623768333596	0.001123044099893318	0.01460938170606929	0.03419932302576989	0.01903855060438334	0.001055830089243661	0.01853049388503755	0.02396113984955451	0.04881212076122629	0.001176981909243596	0.03201164238687715	0.03470879226073641	0.02579680492112464	0.02406460583448734	0.02819553525506928	0.01404460674528761	0.01961807976075538	0.003733776167124868	0.0286275568130807	0.09894369186004108	0.07306942157331989	0.121253734751404	0.1090068831890012	0.09381094732790798	0.06500941451348838	0.1703692149694409	0.1756742141068846	0.2381383394653996	0.2104183259994796	0.001094491633180488	0.006671711946168797	0.00104930608793102	0.0009040998472353999	0.1258266399288243	0.07934472406642541	0.01766893082779849	0.04767090137372558	0.01459975305559746	0.0413211661403222	0.08033704428324416	0.08362441320907785	0.001033211948295958	0.03094710636322775	0.1543001558774851	0.1907890374932286	0.06081912091313695	0.09335086804743986	0.2011451753901681	0.2507394532029204	0.2116349388745833	0.03206432104827663	0.2307573007205707	0.06263525707888762	0.001003665460476545	0.005179355952342361	0.001011757831930082	0.008638970704898113	0.005123129404062168	0.01512085367336176	0.06655928770198276	0.0627103675092892	0.2895731572727224	0.2725311331749095	0.199376050109093	0.2423077392761188	0.001399220133043298	0.01355605786106538	0.02453236096995683	0.03561813623848426	0.2947469413083988	0.1713347345379768	0.2348336140650633	0.1918069027935837	0.02318694354538321	0.04491346067340667	0.001034632055965529	0.005809648029360765	0.128210696828975	0.05951664291310058	0.06771223431086365	0.08403336609458366	0.001064930535758027	0.006637385032912876	0.001053064469213756	0.01904841473033587	0.08833352477257099	0.1312563273528915	0.09998672043617868	0.1137211493188979	0.005921411191179319	4.899043472644753e-06	0.001131855713857084	0.003505745073859477	0.1525063276290669	0.01295242772169589	0.2767122111381407	0.2642065947348974	0.04371200976726618	0.07760577107856115	0.005507644009405364	0.077807501304232	0.001055462494545742	0.02704130355712274	0.001021346543881153	0.01088996527013981	0.001006538239332212	0.01807653268656664	0.001015517503186069	0.01011368016728037	0.008133857393326662	0.01177450106972644	-0.01418371011131744	0.002417115167251421	-0.06170052632078691	-0.03304602705725196	-0.008116133083989029	-0.01798797612156423	0.00104981184975578	0.001024119089394658	0.002046818176430898	0.01270881085885723	0.001089733486403071	0.08516224728256153	0.001074220111382035	0.07146085028660372	0.1759927930689947	0.2401788617501295	0.001175518346056924	0.001066759376527116	0.001015067849069047	0.004861276748603276	0.001431903837088112	0.1282218871236355	0.001243394346612668	0.001026157442559565	0.01038164201065461	0.001054056440529775	0.04489918658654387	0.001117950783122167	0.02059531040591103	0.0129569174407681	0.05040440679742721	0.001392163781297958	0.09483213668090124	0.1155300664887618	0.09006931697308257	0.1876346500404454	0.2443930518113952	0.001156570440694446	0.001041543239074528	0.08890977489887278	0.06495205596355874	0.05297385164989298	0.0858081981103599	0.001037616519391061	0.09378196093310449	0.03113170095078746	0.05591571747246992	0.05782361340288681	0.05156845040644253	0.001004038453198217	0.001013116755080046	0.001077023235449688	0.07692893269515022	0.2221262060839837	0.224288824182458	0.001582896739699484	0.04063435044764351	0.08801184752055649	0.04776860043678428	0.08630394100932137	0.001047108044068619	0.07399951349219361	0.07051442521755161	0.001094517369089709	0.001052149442896443	0.115362600643187	0.09044918848683592	0.006596281628470161	0.001077742333574947	0.05110540640887375	0.2542632979735504	0.1701553779214032	0.001088338317982137	0.001076902930031321	0.001026393540006068	0.001008441688641977	0.001019301424769046	0.01452109322627111	0.009097659544492553	-0.0145220542683851	0.001910242441374616	-0.05136530814151978	-0.03566655626185765	-0.009510853120408239	-0.01858998744866354	-6.250967811962131	-1.817213942928933	-0.05702729020115569	-0.02560010627361823	-0.7218221621771401	-0.8810548594969133	-0.05596013211799818	-0.6955148124048904	-0.1826846582320035	-0.2868369584788455	1.294719721605928	4.641262682592393	-0.08705512981733361	0.02341833263975768	-0.12089149806508	-0.3513905605956916	-0.04204244906995463	0.7520510581940799	-0.09120344810237435	0.003433058085059558	-0.7013629840604397	-0.01228997875981335	1.413999993610977	0.04734466306690595	-0.5858728348357755	-0.5751009483094477	1.993339139169122	-0.271104402544777	-0.1929066321322755	-0.3121253358104727	-0.1652228283119348	0.3566979493372557	-0.266992350999937	-0.001076363102127346	-0.0120544407802027	-1.559503541443607	3.303905298695812	3.255136829117098	0.3014487049824499	0.04394292012848314	-1.76173531582587	-3.332835436959575	-6.633220633731715	-2.348634764417188	-3.244547610173456	0.02671798150067535	0.0276975236376098	-0.3033355325836223	0.1898241688996666	-3.141183508808657	1.307361380588654	0.02062570868332941	0.9205986795233745	-4.332384827769668	-4.954958178802564	4.804673583324491	0.05111746252851058	-1.591586431785647	0.07601541303781303	0.03513600614857997	-0.001354823959305462	1.408257799257274	-0.5922345164743575	-0.006458715554325587	-0.0241822288137494	-1.510404329414036	-1.240225166084051	8.935031012583588	-0.2369781063472286	0.02985493065497752	0.0997181626927858	0.1904361373769754	0.09148272353596645	-5.385579018176515e-13	-1.992384618703655e-13	nan	nan	nan	nan	nan	nan
0.1	-0.03420688424415515	-0.04918934026039948	0.07067344900020624	0.338109048169728	0.9122806228247193	0.00129971460324069	-0.1715813698400211	-0.09323093222674138	-0.05658034891779685	0.3828151077769789	0.0553044491002003	-0.09990631161468658	0.01007862810749089	0.06382259405334278	-0.08398529030254839	0.654245544476625	0.1899858905490585	-0.6542455444765627	-0.1899858905490728	-0.3732741513682801	-0.05443357895858372	0.02255638995173075	0.04555456734509546	-0.1421658787714978	-0.05402124647628138	-0.2413925487698295	-0.04426968103063555	0.5264496987539444	0.8780690012471039	-0.01329308130226052	0.001479074335579273	0.7654120019639977	-0.0005593179447569877	0.6563528883404155	-0.5297056764365263	-0.5669004140593644	1.633679608454255	0.3126646906361856	0.0906782754812543	2.79665121589864	-0.5788164595883657	0.5462438431986686	-2.535246813167493	0.8300067401751733	-1.061377135450465	-0.3939877042900806	0.9900475674451086	0.230562019263585	7.358692757167486	0.03540591738604202	-7.358692757167485	-0.03540591738604226	0.9319904835047765	-0.3512852162731005	-0.04204300456072452	-1.533140370152468	0.4836899122205717	-0.08570676899894059	-6.774009829823928	0.6534281383592018	-0.1490130740036113	-1.530547519716308	-2.175947295945343	-0.1068918323492267	-8.278500505528564	0.02990557286205921	0.001809700881933184	0.01128763867828068	0.00141772708030987	0.01221227700099747	0.01106865370862902	0.0105461249417327	0.02016096327938832	0.02539053248679676	0.001254166144416968	0.03292029393881873	0.09323522068460613	0.08358220242313079	0.001733799381287382	0.02638467116186193	0.07274089147055283	0.06307742591319973	0.1575772173012097	0.1597861972621774	0.1961089785446347	0.2307613446162524	0.001864448952867038	0.01635633405654319	0.001088640299840003	0.011121981109319	0.001152866066963632	0.01264253288584996	0.01011731187952797	0.009186257514319875	0.001921210607097432	0.008339568729318354	0.1170543167368123	0.1049422365268304	0.001998270941293185	0.02338206953380118	0.00107737587614592	0.01465471369708508	0.02081183053144774	0.01307055097728895	0.001056032006721696	0.01838156004096501	0.03827562710050544	0.06387464890664223	0.001157155443171635	0.03253778812765179	0.02670940162783647	0.02061226393475849	0.0173509568480923	0.02266799192372168	0.04380772093250501	0.04446644169747237	0.002545503304336657	0.02647631226385265	0.09508622302639291	0.06981987474393785	0.1162676593783062	0.1040680112563201	0.09016729751686124	0.06214220278821542	0.1745259954025974	0.1758800825894968	0.2365315769778309	0.2052755345583097	0.00113923641582141	0.006708637107486768	0.001047536894115213	0.0008666906242320993	0.1138613530519814	0.06924654764732062	0.05586891451180447	0.09050131543849492	0.04594454779841597	0.08290015344235546	0.08212409669621035	0.08521259477640997	0.001036261123715308	0.03137476500164174	0.1222316768393315	0.1715093948422099	0.0509294500408461	0.06657133907715967	0.1346494184715299	0.1781627417311532	0.1421963909626417	0.01318447424054756	0.1544065635434204	0.03525921512224756	0.001003910776398667	0.005462040556532911	0.001012639029279561	0.009047527670227816	0.003187735196095403	0.01344586715172419	0.07314394072505549	0.06542720924359426	0.2626147271176941	0.2429670172303816	0.205490047822418	0.2494637633577867	0.001527582468067079	0.01382182799937894	0.0346026422633338	0.04463995736387906	0.2062271149326657	0.1343524126155637	0.1566050743343197	0.1453854998274828	0.07322824544738533	0.1081379818887844	0.001043546821571283	0.006388334642982444	0.1079825645409677	0.04878342323215107	0.06859787127084453	0.08408760098819756	0.001086064168237941	0.007069082876173382	0.001053648086846174	0.01899305323343546	0.09499647503080971	0.1379063618109719	0.09710938993830065	0.1099700122363832	0.006353498198192957	5.192638951805353e-06	0.001111911267479609	0.003326604356987216	0.101026107188859	0.002878094273065783	0.2684486455592736	0.2514488062187613	0.1379419518232035	0.1877061340116697	0.003412137780163778	0.07488134415560307	0.001069497144850089	0.02746952832280104	0.001023998821859427	0.01187625329658953	0.001007663451736535	0.02000418240524322	0.001017553911559918	0.01101913577303895	0.01475158099615387	0.009032534485719791	-0.01448670951609456	0.001709793621704575	-0.0510923069047873	-0.03552683643604534	-0.00947637248126685	-0.0179989781588585	0.00103959096367734	0.001020995721398843	0.001030164631168415	0.002178679422847274	0.001107646318543434	0.0782782208946555	0.001070925456056323	0.06523502825044089	0.2004964020136256	0.3211480888388508	0.001128377671605855	0.001083294377632178	0.001015855020938635	0.001389032624998279	0.001350760647343141	0.1076461168139774	0.001284662816576592	0.001029201193911798	0.0012381522711636	0.001057817491012766	0.06294256883307446	0.001148353867323697	0.01473852354372582	0.007184653903610203	0.09963633605135455	0.001152119719373404	0.08559401041893269	0.1036317036218611	0.08120986327922584	0.176411704789862	0.2247626824267988	0.001209907947782045	0.001048534062192073	0.1022438187921382	0.1288938326466966	0.104936673439627	0.08360488712980797	0.001040951060058439	0.05574906539722941	0.04436270879864617	0.00117584906208252	0.001068127354583812	0.001021332173723922	0.001004274742400675	0.001013932840763373	0.001078947099042577	0.08559671871205192	0.2014409176993972	0.2095349932765241	0.00172663333684265	0.05088031195371333	0.001055789342405478	0.001021992204399798	0.1714236658430187	0.001057545579788623	0.08184277121156837	0.06919520310200987	0.001119247516779976	0.001055801313701851	0.09645539186929397	0.09510672921928834	0.006996512912335703	0.00109929762459928	0.001032916982153909	0.2513854454388049	0.3393078927768609	0.001154153861378283	0.001090253013007686	0.001027209976694325	0.001009195381655824	0.001020084420631862	0.0214845484839228	0.006258005372327267	-0.01477203654472634	0.0009022476663236583	-0.04034758687041971	-0.03793778590193268	-0.01081937155897388	-0.01771447555125052	-6.096824296037159	-2.149284686936763	-0.07331528661316128	0.02600879945392164	-0.4619962768740361	-0.8431345127032231	0.05901574548828491	-0.6906288763323474	-0.1299395517264752	-0.3902282044549344	1.574015386588349	5.493038409454916	-0.08602028872766912	0.06502822498125851	-0.01676382067340752	-0.3084316729950394	-0.04850857383840631	0.2577291062879929	-0.02683862155185178	0.003722464513836071	-0.4657624191406863	-0.02188441761996021	1.581028328417167	0.05928576334590517	-0.4496960362938615	-0.5430430224730978	2.788411539731554	-0.152438988108666	-0.4587744728096219	-0.6732599096286629	-0.4126566272054704	-0.2700759087756653	-0.7488497116189753	0.01176561391260893	0.004659242035420152	-0.4801509269840397	5.039742821387203	4.81991066751399	0.04421890087152463	0.04218820473631855	-2.065914405702067	-1.840267556700039	-7.715784750859101	-1.398646009838094	-2.143193155496285	0.03035805544081024	0.06544010696672992	0.02605253137076876	0.3336664096195451	-2.751897217565122	0.1372798036027127	0.03110240372785992	0.8815651170720525	-2.844438142203415	-4.132116326726948	7.525669445906123	0.06584595014557484	-0.5569031180167954	-0.05919674318053088	0.05101352886460087	-0.0150640221204775	-0.04696388420032481	-0.1860870087466629	0.006501783294731165	-0.01139437867864444	-0.4624868572783832	-1.306320988538878	12.22732654687496	-0.371314218561871	0.05848153509069065	0.09760928104342176	0.1951312450246283	0.08976495355755633	-1.587663670956188e-13	1.880850012778768e-12	nan	nan	nan	nan	nan	nan
0.11	-0.02842264555209924	-0.0544329356591843	0.06576312197951585	0.3542387611149908	0.9153221960990708	0.002184308515010637	-0.1422385557133894	-0.0990723354094618	-0.04927558570914837	0.3577484573126619	0.06352271273968073	-0.1089600045066328	0.006661967074703963	0.07325602772369373	-0.08219663119037048	0.7261245606771726	0.1889946286811066	-0.7261245606771352	-0.1889946286811388	-0.3632860447342982	-0.05774330343144305	0.02219555131403959	0.03045983145414291	-0.1373345854996963	-0.05450897770054975	-0.2941339275501105	-0.03754375447704071	0.5250312602625058	0.8617576192349852	-0.01346020871636294	0.0002647230346858654	0.6828449281564778	-0.0003136109621029109	0.5008262675855675	-0.5133555840899277	-0.4133999785062035	1.592524410953914	0.2954822934430343	0.08544435177553533	3.065379116047007	-0.5749276819626139	0.9106212762647723	-2.474671295954557	0.8053438319460112	-0.766124034763595	-0.2887820549780419	0.8920771558824515	0.1253444710935366	7.021833831131667	-0.227091706648429	-7.021833831131561	0.2270917066484313	1.059719420664062	-0.312071890579399	-0.03212314499785426	-1.484457896066114	0.482841966224458	-0.01484368733453317	-3.537374657834741	0.688099697375263	-0.1206715019144795	-1.7264932073687	2.039156831305107	-0.1299956007499226	-8.035466412772777	0.01874394524697694	0.001432848044095968	0.01105374289032168	0.0012237124444118	0.01234283618491414	0.006221627331737728	0.007352155895364222	0.01146134913099114	0.01844961627620625	0.001189041237733434	0.03298393245114037	0.08710635232583196	0.07825439174323703	0.001411960746499699	0.02527921579822542	0.06674171170331725	0.05823724515713821	0.1742595745462197	0.1734609568686624	0.2492835163651106	0.2804397069728286	0.001503406215026029	0.01588578056380264	0.00109870163773125	0.01150185528108311	0.001086590463138128	0.01201121826868848	0.005883865303704691	0.006897191304967043	0.001635053919169489	0.008118499570025766	0.1056608751314445	0.1044265387980829	0.001661871701395535	0.02323458072700177	0.001055580500318399	0.01473624711079705	0.0114803727021815	0.008690881293765161	0.001056870416305969	0.01827051098010204	0.05105106315280736	0.07819289925134165	0.001159375062973838	0.03309153498867271	0.01978951096950769	0.01635812591707351	0.01182958669249827	0.01805121262794303	0.08137812081793955	0.07461575166489032	0.001852378454849724	0.02495032041236724	0.0893840516847032	0.06492910061146596	0.1091326623109727	0.09686740447822806	0.08476355449197115	0.05787835599471999	0.1693669520168731	0.1691516913442399	0.2269521151837796	0.1958001441863409	0.001150848254193172	0.006732120488470216	0.001049756550760756	0.0009039313251346784	0.110505101235715	0.06531358883730999	0.08911823368648167	0.1311531810995675	0.06990352488207593	0.112697911400323	0.08190575991930645	0.08461868329422863	0.001038274676588745	0.03180296904245895	0.09433984942099528	0.1540053481528418	0.04271864212217204	0.04811834411976978	0.07984010731972647	0.1080304684650208	0.08477473383409301	0.006311274958235101	0.09282062458703681	0.02524802770910714	0.001004219153224957	0.005770793877843543	0.001015003609413391	0.009533140139895268	0.006062525279294137	0.01636829399858197	0.07800208821191459	0.06769118102220115	0.2372129997619266	0.2164991211948512	0.2003768527152729	0.2457362838924372	0.00331378964294	0.01596203360798097	0.04088032236017513	0.05028503177436106	0.1349047146237885	0.1288749461077647	0.09716423031724317	0.1170329472951939	0.1130414073423638	0.1656584496947165	0.001064243061807098	0.007238360661329881	0.09716812994738872	0.04431899029601584	0.06704071315898177	0.08205745244821674	0.001109993364229086	0.007753600466081449	0.001054867388746554	0.01896424784841708	0.09143208271477453	0.1364432883096232	0.09742713309295048	0.1090647460488513	0.006549905828834573	1.952481128106174e-05	0.001112930983875574	0.003209975857368817	0.05828805438307828	0.001426870070416745	0.2604956641994882	0.2381876339396923	0.1961433172070583	0.2576552621945227	0.002302758473413105	0.06898697895604823	0.002357225388917802	0.02959463450246692	0.001024699088881077	0.01287623371060614	0.001008178255611162	0.02196927135358239	0.001018165534255436	0.01192280033775117	0.01831755037502717	0.006053623505556821	-0.01464066403420674	0.002767019554127854	-0.04237500208757851	-0.03738629036572948	-0.01069095154246069	-0.01710955140733279	0.001039822579527218	0.001022027443410807	0.001024394383003298	0.001649378240128251	0.001132687399502698	0.07914628042550099	0.001080821081389833	0.05361052061922084	0.2012210994719924	0.3606858794297235	0.001125251897503093	0.001131074042671563	0.001019053400709625	0.001332283868949488	0.001324210979009798	0.07338569411908694	0.001332682622270826	0.001036016665450828	0.001168966939374432	0.001057680117515862	0.06931433678758865	0.001172967115560857	0.00967244531568715	0.004611118440167762	0.1540996689668429	0.001107046888373928	0.07809412533139048	0.09473691157806068	0.07419811468436312	0.1474215633965585	0.1965560882350834	0.001123194658843778	0.00105505598095198	0.1086609816400857	0.1345231907733905	0.09478664411447418	0.07989193650270879	0.001039879091386792	0.05325865077660499	0.02285349305730131	0.001168989872496334	0.001210293117673659	0.00106797360272477	0.001004764568191773	0.001020452528671695	0.01587870615052186	0.08329422394523818	0.1806846878380565	0.17577383079311	0.008108359919840224	0.04598280042304911	0.03211672087319478	0.01369677313648763	0.1626973997727	0.001109678732235081	0.08203547121455738	0.06145600895267846	0.001148152165045821	0.001056420087522115	0.07793289253548272	0.1002600585490349	0.006556380974583869	0.001126426100642564	0.001043685283854132	0.2404649558685201	0.2389144348946655	0.001127834609066768	0.005910465312157614	0.001023920096327538	0.001008306727570611	0.001017717088260232	0.01934992126678401	0.002911207031977392	-0.01468952054390319	0.005316062996794223	-0.03527962944409702	-0.03880454786645229	-0.01180279459044467	-0.01573618534067232	-5.840467972885047	-2.612102345207933	0.007101580040269216	0.009705380705139066	-0.2090606778070731	-0.5477898840512203	-0.01698409876850418	-0.3880939465722366	-0.09204743223798917	-0.5777025863027487	1.134223480926466	4.469882803974331	-0.02219973149219378	0.024537610121236	-0.08265697893734704	-0.163708412815667	-0.005579401961308073	-0.4145310199224692	-0.00163146814804311	0.01123908605923167	-0.3790305610667524	-0.004865319099044102	1.271496404068732	0.05358459819779947	-0.4027877090640349	-0.3927364997996501	3.212851558589433	-0.1431797606252212	-0.5165669875753739	-0.7571177481055872	-0.4417710906235633	-1.082405609454309	-1.16937846312516	-0.004147794891282617	0.003621166748458501	-0.2978191697071602	2.952430308656869	1.215445488893014	-0.152182417253738	0.04221682593545426	-1.440856441688461	-1.794230741623579	-6.082011780682318	-0.1566603559320369	-0.06631030244957499	0.0317374533355754	0.04238968302926108	0.5719243445841007	0.1144685907202071	-2.541813757636223	-0.9234929035583258	0.369388726790672	0.2758166474143653	0.8709478377812054	-1.888464698146522	3.900730785706664	0.09976673353278759	-0.342300927347258	-0.3406071399758511	0.07944345488941572	0.003665062676174385	-0.2453440004523367	0.001139536635819245	-0.001781285983531418	-0.01110903749264138	0.07891968557325346	-1.334567045160594	1.781951834366479	-0.7351391720101105	0.3473320428718329	0.1028510404783167	0.1990621612724347	0.09164764506823744	-1.038738107835519e-13	1.43399192640573e-12	nan	nan	nan	nan	nan	nan
0.12	-0.02418373054278456	-0.05934329555560737	0.06244074966160829	0.3699647649959293	0.9181869152805472	0.002992678534645653	-0.1104044373868793	-0.1044387559664858	-0.03844967383814339	0.3333899215323502	0.07124528262436809	-0.1155640441469042	0.004314235957366234	0.08157289695596789	-0.08151490752211109	0.7947766880629895	0.1855753881026503	-0.7947766880629872	-0.1855753881026624	-0.3521979914077477	-0.06070326101578533	0.02187395861132447	0.01589238766330183	-0.1325035749651314	-0.05437820445248674	-0.3074022165585822	-0.03058083658285208	0.5243163311629239	0.8436438506065886	0.02542275568742462	-0.001001181137447533	0.6086916305726205	-0.0001942766082732075	0.3472881517810754	-0.4630585759627321	-0.2493094734940235	1.552937795589391	0.2772938720389177	0.07543349705427231	3.294912055872816	-0.4838199344317635	1.250473575635644	-2.393623876412138	0.7308679891934503	-0.5714464851580517	-0.1802017208228002	0.7667346798101145	0.009174930506333773	6.713314994222717	-0.4501898247161928	-6.713314994222716	0.450189824716193	1.151979822016764	-0.2813318385708912	-0.03419381756583933	-1.427681950130655	0.4836333647708705	0.03799412546692242	1.120608124537331	0.7008264064732806	-0.00831119563321921	-1.891024842972225	5.634071067630908	-0.1172024065822097	-6.595745260795798	0.004631047094530103	0.00124425046112535	0.01104097929456735	0.001127168844811368	0.01259843148085844	0.003735718443847923	0.005719648476435083	0.006652269258916084	0.01437991171307078	0.00116899901517706	0.03316669084752974	0.08395367674601713	0.07555710975279935	0.001255777469551341	0.02452580429211363	0.05815483528535511	0.05152548139770796	0.1845196492210714	0.1819364058051107	0.2951463414104957	0.3207039755377081	0.001321032048658634	0.01563015299246008	0.001127627302384604	0.01188455332631475	0.001055056828220234	0.01152623578265369	0.003692340978482507	0.005625552380779044	0.00147847672203568	0.008030497809366271	0.0842655541260233	0.09557836877072406	0.001517354404679069	0.02336999360412118	0.001048095567104288	0.01485259277649377	0.006557932391027385	0.006112758889782789	0.0010572207140752	0.018193455103598	0.06066076563944956	0.08908207025893602	0.001172793565194817	0.03365189987906766	0.01368316167961302	0.01252338691670937	0.007703044172114745	0.01456478866519915	0.1240089332874435	0.1081514949659207	0.001482147065722975	0.02380430948514371	0.08285450230557843	0.05954480231459075	0.1011842194647937	0.08912053025184123	0.07861435815854398	0.05327361379313748	0.1548431620127637	0.1540959050169059	0.2104251641599905	0.1814249632888474	0.001113284399756898	0.006684104065784043	0.001054128209947796	0.0009557593310699493	0.1112130367520686	0.06346259755957338	0.1090679281492178	0.1467859215682871	0.07797118235049655	0.1087251545164658	0.08016375321060092	0.08238532203332669	0.001038744785991227	0.03219438596754475	0.07636990837783528	0.1425730358181113	0.0281189852786382	0.03180873810776411	0.04531132688790263	0.06109566855117193	0.04835577686082453	0.006437936935777043	0.05319469776727092	0.02978768956684014	0.001004618300132955	0.006103686513799399	0.001019446723989515	0.01010946725240702	0.01476880979952435	0.02515418417534106	0.07969479863347009	0.06762339395043204	0.2128915665406127	0.1921281067158298	0.1843967728923483	0.2301795611485552	0.007371212174773272	0.02065860271133468	0.04190189887058248	0.05072362796003634	0.09995172561787699	0.1342114293139168	0.06444731545669438	0.1006147954962511	0.1307732318632829	0.1845987310114189	0.001100662285451794	0.008295818913679422	0.09089901736948561	0.04181105552248519	0.06271402548078978	0.0773999746857173	0.001136409833384557	0.008529021300461154	0.001055786268073863	0.01895359674580657	0.08136803506597608	0.1330056181143669	0.09979745664287955	0.1099149182773463	0.006431163558999572	6.648175954300797e-06	0.001127008671231397	0.003120869282176107	0.03249336340117859	0.002590041361024254	0.2514333729689877	0.2249843937577714	0.1906970786026567	0.2237342255923599	0.001731874044331008	0.06162695370200363	0.005397690023849233	0.03403201602088144	0.001023403352836059	0.01394255888035108	0.00100799098185948	0.02400893796332089	0.001017286967336457	0.01286568238798256	0.01808312202322577	0.002829454285268982	-0.01463697153969534	0.006061971751915811	-0.03609059553096079	-0.03858394965197139	-0.01175142658383959	-0.01549421568310496	0.001040054195378622	0.001023059165424407	0.00101862413484059	0.001120077057405196	0.001157728480451317	0.08001433995637187	0.001090716706725888	0.04198601298800764	0.2019457969303531	0.4002236700205915	0.001122126123400493	0.001178853707712634	0.001022251780465225	0.001275535112897397	0.001297661310676542	0.03912527142419336	0.001380702427961313	0.001042832136992922	0.00109978160757774	0.001057542744064425	0.075686104742102	0.001197580363800399	0.004606367087656363	0.002037582976725565	0.2085630018823301	0.001061974057368631	0.0705942402438471	0.08584211953425835	0.06718636608950009	0.1184314220032536	0.1683494940433659	0.001036481369914904	0.001061577899711587	0.1150781444880317	0.1401525489000807	0.08463661478931712	0.07617898587560069	0.001038807122720232	0.05076823615598083	0.001344277315962678	0.001162130682917918	0.001352458880767925	0.001114615031742455	0.001005254393998222	0.001026972216587598	0.03067846520197754	0.08099172917842286	0.1599284579767147	0.1420126683097061	0.01449008650284086	0.0410852888923865	0.06317765240393569	0.02637155406855848	0.1539711337023621	0.001161811884696443	0.082228171217546	0.05371681480334132	0.001177056813255227	0.001057038861377079	0.05941039320167657	0.1054133878787814	0.006116249036831174	0.001153554576684996	0.001054453585558492	0.2295444662982354	0.1385209770124566	0.001101515356753977	0.01073067761131669	0.001020630215966573	0.001007418073503645	0.001015349755896245	0.01721529404964518	-0.0004355913083727775	-0.01460700454308009	0.009729878327264923	-0.03021167201777443	-0.03967130983097265	-0.01278621762191588	-0.01375789513009385	-5.545275720208137	-2.955232044816846	-0.0290888486590667	0.05101602168450351	-0.1497039514888325	-0.2688921832122358	0.0828397221974186	-0.1645231384643591	-0.05953078025710169	-0.7645448049669343	0.5341532525910829	3.610219651103599	-0.04303510452639127	0.06559299963212094	0.01250260545763587	-0.104946215801781	-0.02189509430088371	-1.40876535343128	0.02974171523771684	0.01068491507262736	-0.1054529628383794	-0.01508578719544045	0.8952124610005631	0.06060936928934781	-0.3658162328794092	-0.3169719558873464	3.465698206457349	-0.07644280300117151	-0.5574793056883964	-0.7825133992845595	-0.4808357088180693	-1.935554925179888	-1.72880781670974	-0.0025343468608416	0.007576703021161534	-0.06375742050864271	0.0359177829213722	-1.934192300853085	-0.2836710547818855	0.03483078129069719	-0.8515675347734627	-1.411589767626332	-3.076290080412951	0.001326242139238163	0.7669766986789133	0.03518591839698988	0.08358303556894324	1.198745197381833	-0.1326853604461754	-2.332520906250737	-2.22856885213553	0.5423751026970581	-0.1597305278814429	-0.6816481994035354	-1.74523618004799	-0.1903678519388608	0.1073323969404346	-0.1656034854936306	-0.584662587664906	0.06919417887186853	-0.01143317487460766	-0.4418832229639534	0.1650006744971073	0.001060021739553655	-0.005889993794266518	0.06039224137313683	-1.294734569104212	-8.546706410136222	-0.6644462294760023	0.5209366028519757	0.1108782321707569	0.2100467773093052	0.09760845065215197	-1.322886848330144e-13	3.391988243859841e-13	nan	nan	nan	nan	nan	nan
0.13	-0.02135270715561265	-0.06355862765213462	0.06068870389795544	0.3853141554356469	0.9208965465698389	0.003685361594259404	-0.07645345869549079	-0.1084394521878718	-0.02525802785744104	0.3097575286930397	0.07801551506830673	-0.1205436734624448	0.002948940659812274	0.08849803692664684	-0.08193589266581391	0.8595790069071557	0.1800757241037842	-0.8595790069071528	-0.1800757241037812	-0.3404103610735316	-0.06341974606084534	0.02147390424611189	0.001871046715617374	-0.1276496293360161	-0.05382628442968105	-0.2882580163965571	-0.02342523306481038	0.5252570486630299	0.8240894305854728	0.08020386067805772	-0.002124361121430289	0.5474768429231203	7.13339606643874e-05	0.2247929059423909	-0.3787932476165242	-0.1065534801187518	1.51798582900137	0.2652444477593066	0.06334538354683579	3.483636126132423	-0.3165603295911698	1.357011195373131	-2.342311659550433	0.623720461148295	-0.4309465137390849	-0.09767786404918774	0.618581223483619	-0.08877009150678447	6.224838799695656	-0.6555090468925073	-6.224838799695624	0.6555090468925207	1.203061582209646	-0.2629081062774799	-0.04572049226188192	-1.381117450127774	0.4867620102170034	0.06898918904243993	2.462340286840721	0.7211807553149049	0.1968618526583983	-2.00731828701021	5.057670373363134	-0.1085005850628886	-5.686154180250025	0.04164523277812487	0.001144275310816069	0.01116110544579325	0.001076323037278838	0.01296916409434847	0.002409081091695056	0.004840281538801088	0.003959333138018651	0.01199277849975289	0.001167737964636409	0.03347183544581889	0.08006818025575974	0.07262875423314913	0.001172164280401788	0.02403168065103409	0.04976995165656305	0.04479353042553781	0.1914752231405641	0.186063507254359	0.3341496737403493	0.3521226174016989	0.001222446025648602	0.01548854906098655	0.001158324235317115	0.0122801696635614	0.001039724076523631	0.01120737275903726	0.002509681072877487	0.004908098200515087	0.0013839307977499	0.008017738494647835	0.06079195140085984	0.07822895508637057	0.001425553843428498	0.0236609243555245	0.001045211508577848	0.0149964798133166	0.003902825215837214	0.004580630098288361	0.001058136196573556	0.01814402201308513	0.06759653801698087	0.09656566308591724	0.001192319349165729	0.03421568635263318	0.008933249927052781	0.009343184559682019	0.004881743934301979	0.01209394653576535	0.1635817098975526	0.1422087985651118	0.001275552464770254	0.02290339402474083	0.07612577980805214	0.05399270049829415	0.09293048791825899	0.08126316267352054	0.07234800009568344	0.04857014934708601	0.138894296719469	0.1368597476058564	0.1927220542902699	0.1643344061872661	0.001076827298624672	0.006603351477948575	0.001059145377797044	0.001074921111223515	0.1136180636067427	0.06379203524427733	0.1179025746996089	0.1443611175081833	0.07803356360873771	0.09345937588058717	0.07881279525869804	0.08039730202175914	0.001040360175897185	0.03251506976336823	0.06538558970055144	0.1350245783195123	0.01551731955994113	0.02207701031513725	0.02501377282018397	0.03938128179015874	0.02712725825917773	0.005169610826039219	0.03044516689843781	0.03207781447046403	0.001005096529202065	0.006444208047550888	0.001024550220035609	0.01075850657616251	0.02277018019385846	0.03394317523664238	0.08031984419714518	0.0668004917838001	0.1905840966155806	0.1705295719886971	0.1660924134535076	0.2086321189734882	0.01357680233220524	0.02739880515084404	0.04186555107226438	0.04968574029679491	0.08548893740652241	0.1234037297482374	0.04922053384922872	0.08444447727670878	0.1455204114479664	0.1855461636073659	0.003386491447463411	0.0114980059571351	0.08690019481179286	0.04096011511306013	0.05826873392651813	0.07242034415902639	0.001171378384347457	0.009212622875728679	0.001058109310834496	0.01895386848271514	0.06941013097180732	0.1292291362102298	0.1019490961076984	0.1111975380470411	0.005719142543086425	1.089153649951548e-05	0.001148841599126353	0.003095729334116979	0.01777921984330416	0.0027374271711656	0.2397813573126002	0.211916551202212	0.1652715554807911	0.1557333530059287	0.001419245145290219	0.05623197128512233	0.01368502430286826	0.0439483071017063	0.001022340238340415	0.0150256171927171	0.001007896470536139	0.02607037924379484	0.001016561483190859	0.01381031253661222	0.01679785654538114	-2.723113661704757e-05	-0.01456107075301098	0.008400030666621856	-0.03196896668884448	-0.03941308735749759	-0.01276024315048777	-0.0137312835356221	0.001040242702544345	0.001023667595505972	0.001016120940344819	0.001100956346957748	0.001173782961702357	0.07044897153552281	0.001080310993282624	0.03716307722412136	0.2040338862236	0.420790496484433	0.001117730052440386	0.001199959124492669	0.001025045197427163	0.001263226648090956	0.001274991346672296	0.02241895471278817	0.001286827621958718	0.001041682979897028	0.001089172445860418	0.001060397442222092	0.07701811005168038	0.001225405975490469	0.003112553998612989	0.001757456751384746	0.2373222359903771	0.001058773007194358	0.06426904314006418	0.0777133516048623	0.06147915684719609	0.110463594702424	0.1572220253289532	0.001040898098344243	0.001066728046704704	0.1188043076361673	0.1221264361600416	0.07246139435623666	0.07774793754740561	0.001044778073904432	0.05139541620175304	0.00136098976729623	0.00114051531786596	0.002468273393909427	0.004794163770578917	0.00100588173018003	0.001032306409101324	0.03240330434372028	0.08128547328850541	0.1457336164633756	0.1310120571624907	0.02516088189305827	0.04245293876344711	0.06763920912807957	0.03332830553683522	0.1800505274404429	0.0096830993053953	0.0808080581400108	0.05176217518059099	0.001233793252043125	0.001063478844005486	0.04878895665356708	0.1045549492087976	0.003988489385311038	0.001186820343551364	0.001044731816851958	0.2087119162209193	0.1102528614278122	0.001086121390016538	0.03265886354787262	0.001021744482860747	0.001008119658234332	0.001016192852798529	0.01517864106412587	-0.002557228421098537	-0.01444842293427144	0.009674211452813181	-0.02925317358358382	-0.04003564708424499	-0.01374828013999413	-0.01194706211256184	-5.22811831248419	-3.07793112567428	0.03517291267492249	0.03229115444519139	-0.04640330033622481	-0.1994533150408198	0.006825366186141812	-0.4075467159649381	-0.03977926901250846	-0.6000648810590278	0.2955265266862231	2.704067697446842	0.002564047608899077	0.02664878113075978	-0.05189687146407772	-0.04669684016149862	0.01037697341454013	-1.964543394157798	0.03196401854799823	0.01687669177316346	-0.1624720593056901	0.000626699287555888	0.602781239357729	0.05469273064730448	-0.2700629096771496	-0.1864922607792391	3.315149433481711	-0.09325571117201552	-0.5546837333651032	-0.7897794895819129	-0.4631138797270455	-1.527192024300757	-1.643348230830273	-0.01051208854889644	0.01549462868187772	0.1215009877545469	-0.5028786978788967	-1.139528299788435	-0.1248422614328222	0.02864441730538128	-0.657347494199836	-0.6015607842719319	-1.416317987398501	-0.2163790932293647	-0.2456763195884081	0.03340922248766676	0.05611549443707593	0.6430773102800758	-0.04231243874502301	-1.989056402263423	-2.057496980630028	0.7836536522122756	-0.06107415146959894	-1.318126528189105	-1.410278182887412	0.1968498054673838	0.5106859374943573	-0.02151786720943464	-0.4259729034754245	0.06631771139835053	0.005910361693641846	-0.3241911787736448	0.09425670131189286	-3.943764851085408e-05	0.0006876243630069103	-0.01644780822054122	-1.337739433286339	-5.069619982586363	-0.4042948458068484	1.384984001701255	0.106455706924202	0.203129008914923	0.09212891739140119	-7.111509197581155e-14	5.16892236967811e-14	nan	nan	nan	nan	nan	nan
0.14	-0.01957034481861349	-0.0668948685914604	0.06020060404164709	0.4003453923089124	0.923504045477497	0.004264431576987719	-0.04096466598988458	-0.1107747829535164	-0.0119263384336662	0.2863545489792699	0.083730531079159	-0.1243123171378966	0.002264268172724536	0.09395027960860172	-0.0831982719973476	0.9188272645586217	0.1723498857280777	-0.918827264558621	-0.1723498857280859	-0.3281864530160717	-0.06598028185804819	0.02096148003034439	-0.01182058555359521	-0.1227762097772843	-0.05306643447258752	-0.2630732432422974	-0.01633949231287096	0.5282617113560583	0.8037483023512891	0.1212865720119696	-0.00319253273547313	0.4941897087447254	0.000501711368989379	0.1375559417633721	-0.2872403445265477	0.003479707976494764	1.489307082298987	0.2568673957925782	0.0527108816771901	3.602474858712494	-0.1507468432617679	1.278482264213881	-2.347741251312409	0.5198247025523877	-0.3292493571800804	-0.04407715835844734	0.4721552220433911	-0.1591039070330771	5.602502755682808	-0.895424700086442	-5.602502755682807	0.8954247000864428	1.239235366663757	-0.2501419890003543	-0.05666778767721428	-1.361740214436779	0.4875281506919145	0.07958011232391987	2.328722722984396	0.6868538532677599	0.4044778429503442	-2.048366485585983	2.894392336282225	-0.1062007325844568	-5.010214566574295	0.03758441497132248	0.001094377725715162	0.01138561421867806	0.001051209600590529	0.01342746763669714	0.001740265439825385	0.00438690518280539	0.002584980295576175	0.01057246830051421	0.001175136207991911	0.03387592154495529	0.07366429958650018	0.0676782004226496	0.001125150148678453	0.02372051249065474	0.04291171465787379	0.03915979394579074	0.1965448212966593	0.1879321261275072	0.3660043057059691	0.3753965090015409	0.001170943269396552	0.01543842853140579	0.001184222777612348	0.01267989921478131	0.001033457975602116	0.01097586512696703	0.001908577430089127	0.004528571180851404	0.001325299988315758	0.008058712116929939	0.03952625591389983	0.05821898067327431	0.001332699975020876	0.02407966564534212	0.001043195255492598	0.01516581060320937	0.002552178621789913	0.003633332430571175	0.001060021645892748	0.01811453962889443	0.07197448492195946	0.1011631977453114	0.001215994752150058	0.03479665059710126	0.005751605775104787	0.007125355299677842	0.003309658105806443	0.01064902763384464	0.1972126044614806	0.1738422220375014	0.001170584540429972	0.02214888682223578	0.06950515043794289	0.04841627413138915	0.08462995366193801	0.07330855299611289	0.06626855482550446	0.04394620221187422	0.1258641135834353	0.1232417551855571	0.1771853533018026	0.1494771061278332	0.001060812423123914	0.006535943937818922	0.001064229012168652	0.001250431417927213	0.116563071612554	0.06572973792093016	0.1155109810189153	0.1370883455519933	0.07271073814350598	0.08552329105139243	0.07873623978057481	0.07967029052766289	0.001044154274404851	0.03275404309908034	0.05943077810361987	0.1294416153490431	0.008818368943377621	0.01844142255479174	0.01381708256468197	0.02977469449095939	0.0158997509643577	0.002882602488117466	0.01948557359842484	0.02613967114224758	0.001005649348877321	0.006781687646535228	0.00102976906652806	0.01142959044659352	0.02766038913345203	0.03969621628959426	0.08079981354382811	0.06656879785831533	0.1708399348607883	0.1523095714087672	0.1502666106556597	0.1894980735804922	0.02187059391343582	0.03589144109588821	0.04248062188933761	0.04923760199663382	0.07896680021432907	0.1110842024613598	0.0438532559862149	0.07398021745804013	0.1644577879066005	0.1848756358076768	0.008747116124875803	0.0180611561782315	0.08399487113618452	0.0410420327619658	0.05492058574446488	0.06858632890044676	0.0012172298265555	0.00983120704360948	0.001062491588135115	0.01896026067625019	0.05782461530152989	0.1263062341207535	0.1028230978873485	0.111854720741281	0.004303108467622917	9.297662341174167e-06	0.001176391089421918	0.003131134173016483	0.009869360203405337	0.002550430619057133	0.2246663750316246	0.1978514952663913	0.1379305148763654	0.1220187884319679	0.001255033513380666	0.05374616494772042	0.02839623545110304	0.0601849438227303	0.001022366322420791	0.01608611855118479	0.001008200204813206	0.02808926874428822	0.001016620664809113	0.01472448750214242	0.01501166606242052	-0.002393884352396411	-0.01443004941824386	0.009142272388555875	-0.02995609145201179	-0.03993235809485537	-0.0137378903514231	-0.01193641747477316	0.001040431209712391	0.00102427602558656	0.001013617745851578	0.001081835636507303	0.001189837442941767	0.06088360311468951	0.001069905279832598	0.03234014146025108	0.2061219755168461	0.4413573229482676	0.001113333981478505	0.001221064541270702	0.001027838614382399	0.00125091818328605	0.001252321382668234	0.005712638001379156	0.001192952815949824	0.001040533822799133	0.001078563284146414	0.001063252140410347	0.07835011536126012	0.001253231587183938	0.001618740909569083	0.001477330526042089	0.2660814700984245	0.001055571957025145	0.05794384603628251	0.06958458367546864	0.05577194760489403	0.1024957674015955	0.1460945566145413	0.001045314826769478	0.00107187819369995	0.1225304707843035	0.1041003234200042	0.06028617392315568	0.07931688921920677	0.001050749025088243	0.05202259624752508	0.001377702218627561	0.001118899952815505	0.003584087907049002	0.008473712509394715	0.001006509066363625	0.001037640601609355	0.03412814348545389	0.08157921739858935	0.1315387749500439	0.1200114460152911	0.03583167728327413	0.04382058863450863	0.07210076585225332	0.04028505700512337	0.2061299211785349	0.01820438672609987	0.07938794506247501	0.04980753555783429	0.001290529690830569	0.001069918826640374	0.03816752010545845	0.1036965105388149	0.001860729733791222	0.001220086110418499	0.001035010048142321	0.1878793661436031	0.08198474584316974	0.001070727423276393	0.05458704948442687	0.001022858749750426	0.001008821242963263	0.001017035949697573	0.01314198807860693	-0.004678865533824431	-0.01428984132546284	0.00961854457836128	-0.0282946751493928	-0.04039998433751817	-0.01471034265807272	-0.01013622909502985	-4.894629860057306	-3.108302872909741	-0.008212324806746527	0.06853020728536083	-0.06450583525692945	-0.07552758039358143	0.102628022284438	-0.5689627967130781	-0.02293968414232096	-0.5449019063543844	0.08245673739153077	1.981269598278895	-0.02473842422440624	0.06641564238301821	0.02997368368848261	-0.0373607835290083	-0.01114850708767345	-1.940877499169301	0.05530382293459908	0.01577366584902695	0.01151326230081279	-0.01109565236724981	0.3180008274860271	0.06404492353377386	-0.1733416135341566	-0.1117873104042792	2.980922181102106	-0.04716115118062926	-0.5623442158086518	-0.8019618191011871	-0.4649322466489679	-1.211921927017395	-1.282156408263533	0.0001346626622372045	0.01884640830781847	0.2578955779022638	-0.9336757962918825	-0.4682535395137479	-0.03146935118064686	0.01848868894333348	-0.4584686291470205	-0.1923617611781764	-0.6547301880657195	-0.2024102035175896	-0.8786769476997134	0.03457753147297313	0.08799194493613027	0.5915551957750766	-0.01444371220642309	-1.656814076808646	-1.745889495777969	0.8928618038206632	-0.04178065526009253	-0.9840137436095	-0.6040244998625256	-0.5139599310532329	0.7795250324469046	0.02096812617648768	-0.3555395340125198	0.05619069848132176	-0.01020909276812017	-0.2711672600214527	0.03991325944145522	-0.0001074252300654938	0.006218963594347176	-0.006484231081459556	-1.494177245152086	-1.689444807631445	-0.08261101358407591	1.785005730898575	0.1063668413804638	0.2015364213208426	0.09151741402886437	1.91142198781476e-14	2.600129911478212e-14	nan	nan	nan	nan	nan	nan
0.15	-0.01848585270173417	-0.06928986875328877	0.0606070515297993	0.4151235667835266	0.9260357213980227	0.004752797847060844	-0.004730499528798212	-0.1115506523635086	-3.707969642842544e-06	0.262575348167734	0.0884420638505794	-0.1272309712694432	0.001965822105882522	0.09794401249809265	-0.0849839804142527	0.9714930026459973	0.1619989491934588	-0.9714930026459954	-0.1619989491934714	-0.3156303391900766	-0.06841847556470462	0.02035078296584038	-0.02548595272802905	-0.1179282456580258	-0.05228314630768417	-0.2389843514898074	-0.009937531605544614	0.533184339055239	0.7834233570572287	0.140539100683172	-0.004154034858312508	0.4456312799883065	0.0009183435413643077	0.07696824911637572	-0.1887703275850495	0.07039505432205143	1.466979980801626	0.2488761438743814	0.04557879173141707	3.641953299103335	-0.004517203426319008	1.097753147682796	-2.402378661475909	0.4200269349318352	-0.255021646902975	-0.01251971655192764	0.323551517654406	-0.1918408969572252	4.926555772887257	-1.166481024120153	-4.926555772887248	1.166481024120179	1.270295000128573	-0.2371032100830893	-0.06529925193100312	-1.375644409069224	0.4805272414194677	0.0761375243840874	2.507684322333283	0.5997401628592205	0.5754121662705953	-2.008039886560363	1.043895972634802	-0.08392956484801152	-4.681219467486004	0.04260252633265193	0.001068091999230047	0.01168841424259471	0.001038202939339271	0.01399149227422576	0.001384297585924174	0.004136194529389217	0.001847698877408768	0.009712932263645922	0.001182631769894667	0.03442216757083395	0.06585273584472522	0.06155534032759629	0.00109675801816743	0.02355017883001462	0.03469919622472387	0.03261337131133087	0.1983450833831055	0.1868538505546156	0.3912139322868993	0.3915733013958568	0.001141710084092551	0.01544467439432317	0.001698560789653684	0.01359790017731711	0.001030927310055199	0.01086445876039539	0.001585198605475096	0.004322048758633133	0.001286694950966563	0.008134972925581369	0.02330955840241806	0.04115453602673894	0.00788378197282091	0.03121506956119832	0.001042132588256908	0.01536192819835091	0.001830775662500533	0.003016260659504544	0.001061210443277706	0.01809882097565317	0.07381350288193635	0.1029614567739745	0.001238918688311409	0.0354042043175691	0.003699804894220852	0.005657961384308416	0.002393375538644394	0.0097522057623039	0.2280668359445792	0.2024526118892038	0.001113462746822236	0.02148776358046073	0.06126927662455968	0.04204549130130317	0.07439747729368139	0.06432522768661658	0.05867451128813982	0.03859379383675677	0.1156614488011616	0.1129011171725786	0.1638000515943861	0.1378696987427263	0.001056504718505466	0.006484322602570636	0.001074298905297823	0.001451930256351928	0.1197227021920875	0.06883472703768986	0.1110144253269788	0.1261292970651086	0.06686922272026803	0.08035815386464214	0.07857812411427928	0.07896517877292716	0.001050158338242774	0.03289998167110337	0.0558067659116367	0.1250670684215343	0.005218673265263433	0.01692589725089969	0.007710899669339469	0.02504966300031205	0.009884134096549242	0.001965297559477509	0.01334073802231337	0.02011771584122244	0.001006289612596253	0.007112087607912819	0.001033294906466612	0.01212555861950399	0.0266157671869003	0.03965929816537164	0.08150141189948233	0.06695695691202533	0.1535918816987114	0.1371876179516806	0.1361759611378515	0.1725174633501106	0.02872314579694722	0.04263242126992152	0.04326953435982313	0.04899256729816379	0.07576644709425809	0.1012594962789983	0.04229591261880854	0.06882425146677999	0.1768586826252433	0.1712929369495682	0.01260183853240294	0.02365598510323027	0.08167728270795421	0.04137765027911346	0.05211902024227998	0.06535780929972307	0.001278384888045195	0.01040693412272002	0.001065549854382949	0.0189651170717539	0.04646494922838394	0.123646927240206	0.1024476904524902	0.111811116329898	0.00311069960430698	4.268352961100698e-05	0.001225411611945124	0.00321970346775451	0.005595386920234934	0.002565111841683899	0.2069661002224526	0.1821930362789308	0.1175593268879455	0.1081805281423804	0.001166653677244109	0.05390984432817386	0.041841715822317	0.07478258222621531	0.001022888368011486	0.0170732896242052	0.001008672837600004	0.02998085269090697	0.001017030466373818	0.01556575896385409	0.01334578274516852	-0.004595499960781158	-0.01431537893645424	0.009712007589906615	-0.0286689545421347	-0.03965496707654485	-0.01440189081623015	-0.01041539745518688	0.00104098082311342	0.00102499424190725	0.001012544725200993	0.00107251370297539	0.001190944694757158	0.05133802671307831	0.001064909309758471	0.0187177952416376	0.19720857586796	0.4469631883244347	0.001109524375530708	0.003092468734977127	0.0010286782290643	0.001244985306073593	0.001241527249800811	0.003469153210156359	0.02632349569625993	0.001041443413715122	0.001074823283903516	0.001061767311293586	0.07435161408457426	0.001270886302429671	0.001461918976564436	0.001395553786863338	0.2948937650519178	0.00105264382632832	0.0445640212795063	0.05326483302534384	0.04327987494336849	0.09914528639901315	0.1386161574280866	0.001057694759968686	0.001095698003294719	0.1258719986944904	0.1049168632674248	0.05847368945725365	0.07754969190170885	0.001061195348120639	0.05063524650961772	0.001390800111355529	0.001111723029832142	0.003131608012036613	0.004972837105881049	0.001007334008183136	0.001036392529463393	0.01797442765391251	0.08317547725155763	0.1212501184997957	0.1097115480712674	0.03700004694109346	0.04454951177785151	0.07106499089754512	0.04055533904810615	0.1885532315871817	0.01550149564084234	0.07787719362916359	0.04767305966943439	0.001385708251376565	0.001067730024744674	0.02760430746535793	0.1003778056784076	0.001853669257961355	0.001324166419667877	0.001027012906803585	0.1655172697556831	0.09154833339359229	0.00107788624849407	0.05997817815359448	0.001023916442797691	0.001009455302639188	0.00101781316837272	0.01184293516116585	-0.006730423110731307	-0.01422113854345773	0.01035651320049375	-0.02768124114645082	-0.03878156224945694	-0.01481912980756371	-0.009117712123726087	-4.487126469243763	-3.310633235905645	0.05123739388028386	0.05208905914012377	-0.00185625101231158	-0.08375549888171439	0.03261651827385932	-0.6549704609605324	-0.01007644337052717	-0.7532638868915442	-0.2846629942290421	1.259413842026161	0.01469071434771691	0.121759847755078	-0.02844866428835832	-0.008556962923773665	0.01781231271670848	-1.436320743460276	1.277146102451542	0.02216255177510568	-0.09225754964132844	0.003837152935301501	0.04250204727280051	0.05929179325655634	-0.1179081890578307	-0.06958854392594153	2.740475413988338	-0.07353013679575604	-0.7059781902821938	-0.9921653208105438	-0.6000480726757317	-0.8863998273555915	-1.056949838351053	-0.007785903962409225	0.02151651980756398	0.3611486314026421	-1.195317029519951	-0.5501201635999622	-0.1104942238879481	0.01094024773858743	-0.4105314911973142	-0.1127262251039533	-0.3206938339892774	-0.01871130188909771	-0.4013987619427611	0.03246359183100352	0.06162413076053196	-0.4978726691516944	0.08246813685336195	-1.406249532716412	-1.639837318307203	0.4795543393593583	-0.01719069072977093	-0.9624872934354743	-0.4394063720417305	-2.006501522346978	0.3599144677951552	0.02706059960315178	-0.2984042161925112	0.05731203244316507	0.006039920678790644	-0.2668507973750756	-0.04849221357675781	0.00632766248328529	0.01159105162581011	0.009586285339510432	-1.632898754544406	-1.102902605711995	0.1114523847543982	1.169038943594761	0.09218424071150481	0.1780973764265212	0.07792111145300257	-4.023241121646729e-14	1.841391681404259e-14	nan	nan	nan	nan	nan	nan
0.16	-0.01807846448686287	-0.07061048793610765	0.06146021042153119	0.4296980352885114	0.9284697354687466	0.005188335797333821	0.03182629730391241	-0.1108669303161326	0.009862910901411464	0.2384213807399426	0.09208197144258295	-0.1294235536318457	0.002075720614388675	0.100360513197487	-0.08691115234860337	1.017276598238289	0.1491858969000062	-1.017276598238289	-0.1491858969000152	-0.3028144009817978	-0.07071447521472771	0.01965894245754297	-0.03941969750727564	-0.113196413583463	-0.05156248391026663	-0.2125469828992318	-0.004220651562567683	0.5396772440690641	0.7637591583534903	0.1439201429581733	-0.004827721489593436	0.4009703537394892	0.00129097203222929	0.002135161371318459	-0.0723641487285365	0.09282198869349219	1.448565888373121	0.2373350259238802	0.04214521771716592	3.667000933030053	0.1411714482350324	0.8672799455786873	-2.422694574573129	0.3054996666462418	-0.1840350033896697	0.03759175707930548	0.1567087840049805	-0.187396610495899	4.226074256666349	-1.38784785185546	-4.226074256666348	1.387847851855461	1.291200243118627	-0.2217031776743194	-0.07289647643618058	-1.415415735399873	0.4643017417508542	0.06705495882599166	2.798418090600927	0.549837720399651	0.718533305878348	-1.916217167521666	-0.2799049429589657	-0.04863763427111738	-4.230714065053868	0.02878367867006795	0.001055227936948154	0.01205966337743033	0.001032061451319351	0.01462553559629345	0.00120553473840789	0.004025381049900564	0.001473124689784688	0.00914984088494721	0.00118693258735019	0.03504815861749067	0.05716173827475142	0.0545915664290533	0.001080066462017899	0.02353999571569574	0.02378972187994056	0.02431689088146364	0.1961169171110427	0.1825078433978382	0.4097807942454591	0.4006912850708521	0.001125190324067383	0.01550630516844269	0.002889346263469456	0.0152066021221439	0.001030082535444439	0.01088301769479162	0.001420277816327073	0.004265166683577542	0.001261992306007698	0.008243191247400902	0.01340664351109868	0.03020637953774216	0.02336472981757591	0.04772997053886859	0.001042056472941134	0.01558331561234928	0.001466986128901931	0.002641582778853765	0.001061061875663518	0.01810898724765474	0.07307324190780724	0.1020302600712547	0.001259206943422352	0.03601900591670931	0.002584396878474613	0.0048117711277224	0.00189210021412901	0.009217027154745708	0.2572770654275236	0.2286381228121851	0.001083440488803718	0.02090895129605261	0.05058232135221044	0.03441339352422244	0.06128154523654826	0.05351600501958273	0.04874962604830164	0.03205526787226091	0.1081771212478522	0.1049098756029465	0.1525255293993684	0.1279856139689939	0.001060544114503186	0.006433686373565299	0.001091245938887771	0.001682025022409421	0.1229436987157964	0.07291363826816206	0.1087119997954988	0.1144383423928838	0.062776749766994	0.07481396246412479	0.07771544739605446	0.07744158156848999	0.001058384358281721	0.03297767249610402	0.05317868123421878	0.1213491708282464	0.003391423774745146	0.01614723954261688	0.004559074923025767	0.02275246333259045	0.006548689503148817	0.001755166056700736	0.008425102320521351	0.01659800291483376	0.001007022260733252	0.007450182104050229	0.001034432703406039	0.01287052188457016	0.01829582286541515	0.03176008593669818	0.08259151143612298	0.06802601287352822	0.1387585130819413	0.1234111223919505	0.1233740171158728	0.1569092318535353	0.03280562080891389	0.0459669300507171	0.04402962638053034	0.04869450005614941	0.07350364682791324	0.09220326058121163	0.04158309025099881	0.06494733654414742	0.1775770992386431	0.1486671717251277	0.01322386102423119	0.02566891983879848	0.07970357105233239	0.04120134920106933	0.04960967183276979	0.06245344797572212	0.001356542194890619	0.01094459400512687	0.001065983528006268	0.01897824997399223	0.03525582344119129	0.1208460845475881	0.1008272100572123	0.1108877150328146	0.002506608233082808	0.0001267121876561507	0.001301956749893903	0.003364878330937201	0.003408206234770783	0.002745472520506835	0.1871779688794659	0.165285836131336	0.1091137864720085	0.09946682920917835	0.00112603977916729	0.05589732254438658	0.05128070301414416	0.08425606257071044	0.001023678361703952	0.01795214071514833	0.001009226223347379	0.03167755644139893	0.001017624064003308	0.01630659439402014	0.01192445302779051	-0.006697076881514152	-0.01423135358785431	0.01039389840511199	-0.02783095290354755	-0.03848355534506807	-0.01469574907082686	-0.00922937946778884	0.001041530436516034	0.001025712458226163	0.001011471704552533	0.001063191769440164	0.001192051946561045	0.04179245031147636	0.001059913339675485	0.005095449023048529	0.1882951762190743	0.4525690537006062	0.001105714769580095	0.004963872928677611	0.001029517843743475	0.00123905242886299	0.001230733116933449	0.001225668418930555	0.05145403857657539	0.001042353004630353	0.001071083283669746	0.001060282482200352	0.07035311280788757	0.001288541017679287	0.001305097043555828	0.001313777047682323	0.323706060005411	0.001049715695639408	0.03118419652273203	0.03694508237522088	0.03078780228184506	0.09579480539643209	0.1311377582416312	0.001070074693168141	0.001119517812891226	0.1292135266046768	0.1057334031148459	0.05666120499135278	0.07578249458421352	0.001071641671144102	0.04924789677171035	0.001403898004081256	0.001104546106849397	0.002679128117024412	0.00147196170237326	0.001008158949999604	0.001035144457308235	0.001820711822357768	0.0847717371045263	0.1109614620495576	0.09941165012725441	0.03816841659891599	0.04527843492119525	0.07002921594283835	0.0408256210910895	0.1709765419958283	0.0127986045555826	0.07636644219585249	0.04553858378103401	0.001480886811934597	0.001065541222847457	0.01704109482525811	0.09705910081800168	0.001846608782130824	0.001428246728916518	0.001019015765466763	0.1431551733677626	0.1011119209440148	0.001085045073713371	0.06536930682275841	0.001024974135841153	0.001010089362311889	0.001018590387044354	0.01054388224372491	-0.008781980687638302	-0.01415243576145267	0.01109448182262625	-0.02706780714350869	-0.03716314016139649	-0.01492791695705508	-0.008099195152422276	-3.952607806824254	-3.646268652618177	0.005477496910740479	0.08253394403110094	-0.03652640056627428	-0.01623864875153838	0.118577026379681	-0.7371455575217313	0.009090425125063022	-0.8949134653616639	-0.5710895793652175	0.5695078544268841	-0.01366144205491288	0.2045558388024135	0.0559667438099434	-0.007432713956552834	-0.004757004637720421	-0.7176198676434261	1.931203235313496	0.02082762979290808	0.05999204075187661	-0.005918673747980462	-0.2278903187901035	0.06549449932490232	-0.04910088183106334	-0.03945865762371488	2.495946395362337	-0.03069895948826829	-0.8146072052116261	-1.167141290614396	-0.702155764530904	-0.7420426383395246	-0.9374918859740764	0.0003316839095734729	0.02456559380538112	0.4526800006626087	-1.080057033360378	-0.5440643822658366	-0.1951664410111927	0.00483913919954031	-0.3271387623020182	-0.0449882420582601	-0.1691638234934587	-0.0609755183490731	-0.3782284727517047	0.03611643845737819	0.09779096341119072	-0.9809036250342994	0.1217356693591205	-1.387722497364961	-1.471413749104983	0.211567525190009	-0.05238716396549524	-0.8303196466924234	-0.3482142861365816	-2.322573204322377	0.06314619453937105	-0.08141559285742038	-0.2907078786304983	0.04857726020134221	-0.008553800626687225	-0.2994744224251786	-0.1360461176685025	0.01002113288847694	0.01754007727775256	0.02665166015776969	-1.743925477174139	-0.664532536351491	0.2821487535645594	0.7601741191148201	0.08470284496084937	0.1625603821057477	0.07143020772120397	-1.594094194905108e-13	1.806675142580674e-14	nan	nan	nan	nan	nan	nan
0.17	-0.01860738565062751	-0.07063236723258551	0.06231218536730724	0.4440999262930366	0.9307591821920295	0.005607537120451054	0.06874424196615651	-0.1086404304557624	0.01731948238412153	0.2144895771650528	0.09443017981266556	-0.130844837219308	0.002891700888148412	0.1009577142268562	-0.08861086692664873	1.056014920749143	0.1346498168453888	-1.056014920749139	-0.1346498168454066	-0.2898492381380517	-0.07283897305015613	0.0188978658676283	-0.05386156924148147	-0.1086762914769819	-0.05094404385462459	-0.1831029103174979	0.001137311907479539	0.5474834244464699	0.7451996353424196	0.1371322670798202	-0.005170191309674772	0.3600816267297525	0.00164955034274468	-0.1086348691195615	0.07169065498274607	0.07189101330021919	1.431974308287072	0.2199689101447241	0.04204448929932565	3.714460493730525	0.3071165771665297	0.6238620018069625	-2.351681541529874	0.1592041480521194	-0.09652863589080352	0.1256758040844791	-0.0407209177072548	-0.1475934344568803	3.52000637143991	-1.496246803630369	-3.520006371439887	1.49624680363039	1.301138662989714	-0.2031445733056718	-0.07885253642450014	-1.474516807409933	0.438569311310555	0.05651377618694185	3.076837366019006	0.5297050004129574	0.8405932674745509	-1.790394998016364	-1.000383589880834	-0.02163609071901951	-3.931621249975714	0.04044096776527537	0.001048564388953164	0.01247411784434502	0.001029197418142476	0.01532102162431031	0.001110375674283382	0.003998284378642801	0.001271919533984635	0.008808762841616627	0.00278960721989272	0.03721919158823976	0.04857943584140639	0.04756113080448687	0.001070418788706909	0.0237264005564454	0.01441670754521357	0.01728605438028687	0.191015041367671	0.1762299131150453	0.4232298178465892	0.4038684430060472	0.001115624071162763	0.0156010238536944	0.009733769483446026	0.02233081170423067	0.001030284624184458	0.01111368383487269	0.001329245429603009	0.004330688743941651	0.00124507989055851	0.008370403848503584	0.007540284908331548	0.02413265657362772	0.04983035750107676	0.07415556964532183	0.001045035273500437	0.01582796436628983	0.001273231066957753	0.002500691816644491	0.001062394531683168	0.018161170841988	0.06661518423017526	0.09702934750984188	0.001908596309407455	0.03722438598135069	0.001941043002944206	0.004334670847285849	0.001595276070523425	0.008877512715571901	0.2841027845626697	0.251849382566256	0.001066609402239029	0.0204592789948763	0.03809777604273443	0.02611259477628556	0.04607657533578296	0.04149672666195837	0.03692935177386539	0.02474227987033342	0.1027340124296702	0.09808156318957614	0.1428296788498521	0.1187024177519032	0.001072597140265176	0.006373887784213133	0.001116702525272924	0.001943667946409148	0.1253323472137682	0.07748282747795673	0.1069919046629198	0.1047707327980962	0.06216494504361463	0.07054041295079005	0.07569139426108845	0.07459440633989334	0.001069847621691126	0.03301888092546965	0.05079689653408814	0.1180449781778253	0.002426346623507074	0.01579883978000812	0.002877650603993399	0.02162201864870413	0.004621506911291164	0.001714434934778835	0.005042072694462801	0.01396731880723547	0.001007863690758856	0.0078087186974388	0.001034250735492025	0.0137194249452465	0.01033823047113803	0.02394911031425404	0.08336722981326186	0.0691296784294166	0.1252484138490113	0.1107885350473615	0.1094206532156287	0.1410319486043147	0.03492375377658848	0.04682055031524562	0.04502225005287409	0.04839540242788485	0.07098747983032766	0.08481998545068543	0.03997275738917166	0.06159179592238197	0.174294061704518	0.129953286016935	0.01151051271575497	0.02508200894360913	0.07783400604397173	0.04066969960834591	0.04702608754374451	0.05948236867113901	0.001424521165760169	0.01141400655101296	0.001069417752787528	0.01901624850474596	0.0252371993593013	0.1178679279462676	0.0978538025297381	0.108882749142769	0.002424038012921876	0.000252303681690968	0.002294053677765723	0.004203460524769775	0.002240862509445749	0.003026614536390844	0.166120864499304	0.1475115661480711	0.105388382116982	0.09359889312930199	0.001109771491693892	0.05913987989849032	0.05454227732009618	0.08742048438398943	0.001024977304031506	0.01870218667100626	0.001009968355440485	0.03313645677933452	0.001018583633508391	0.01693240217864713	0.01074711341504805	-0.008786301962623809	-0.01404232886781396	0.01118906668318194	-0.02710902492786382	-0.03641811643399912	-0.01484434955925365	-0.007867882582079757	0.001041711528422753	0.001026643112897214	0.001011128440767192	0.001061414834030174	0.007232865328405684	0.03473357458268071	0.001060767456374386	0.003059901529680572	0.1772453210748457	0.452464602134295	0.001105621748452959	0.02721133758193449	0.001031321675119925	0.001230422600809623	0.001224696584589275	0.001197619993088341	0.1062295858479277	0.001053028400689686	0.001071496837075129	0.001066742327585078	0.04784433972876007	0.003683763375017811	0.001237106631471809	0.00126158787083082	0.3440184021276704	0.001048558679251181	0.01615703374375781	0.01898878799258265	0.01593491453587696	0.094372954501747	0.1248787911798626	0.001097893003014697	0.001163245945594828	0.1285321560235091	0.1035168102292892	0.06544631179824965	0.07064926136428597	0.001090357734374071	0.04668545275433966	0.001423654460927744	0.001113194998310856	0.002497738567220195	0.001418472650585874	0.001009230437342009	0.001033144932104924	0.001471207950526329	0.08408626376261376	0.0997264689050157	0.08027787170121806	0.03671501459409308	0.04701880020041372	0.0657190642897728	0.03569006300400625	0.1671345335533834	0.006983950281048759	0.07449083164844515	0.04246555492486255	0.001507615106505239	0.001079296994505159	0.01084278490763044	0.09080838101622489	0.002753088234162865	0.004938836534524291	0.00101593953296395	0.1214533182151687	0.099218746432784	0.001099424500079311	0.0526521592954957	0.001027475681208999	0.00101129177384247	0.001020421525109423	0.009732358739364925	-0.01087898406372173	-0.01376521863286275	0.0120599028496963	-0.02642007117966306	-0.03375665854101339	-0.0149260961294399	-0.006321335640096209	-3.299193268812884	-4.053564045881788	0.06067915411621566	0.06413741188238199	0.01586759001413564	-0.04070443283438374	0.3164103100669409	-0.6742129619287939	0.02823456301141212	-0.542212508660014	-0.6851534467010634	0.07257335768293095	0.02189323478216099	1.145716019436622	0.01082705510261704	0.01633572504229902	0.02208791107915311	-0.494134828758527	3.270755225802446	0.02674719585423971	-0.04700812859136665	0.01176889954652855	-0.8066322711607372	0.16763214506068	-0.04245680488087943	-0.02829542333232276	2.137113577954219	-0.04859330599604766	-0.8468998830558226	-1.24057121851605	-0.7618776223445793	-0.6264981630899041	-0.9115294959291838	-0.009443217163264826	0.02756134416909875	0.4603460332484099	-0.8525047277438692	-0.3010432274643626	-0.362535833598284	0.002660953396416658	-0.3276950716332268	-0.02267968770885771	-0.06496534297895802	0.02991788097742908	-0.1625167326131773	0.03611383455144401	0.08124384392487594	-0.5843795367021319	0.09867639591783674	-1.170534644804386	-1.700717597256847	-0.02844186122523623	-0.01453743457766101	-0.6482780780614575	-0.332631477833295	-1.448600944226505	-0.17819707259818	-0.0354295331997127	-0.3055476273439099	0.04402491636814083	0.01053412826365741	-0.3008213769020675	-0.2619811257707449	0.01492780549670756	0.1426551939205257	0.03030848374262552	-1.802553696237541	-0.5337082866149011	0.3626115437260389	-0.0936982480836132	0.06638552151319588	0.1307209570130212	0.05490762854226795	-1.796842140354285e-13	2.445407388721388e-14	nan	nan	nan	nan	nan	nan
0.18	-0.02026547136998304	-0.06910262752339504	0.062784390944421	0.4583407613693665	0.932857405500797	0.006036214429019269	0.1060729570644471	-0.1046648377065867	0.02233670395392356	0.1916274418864511	0.095167297218054	-0.1312802647857915	0.004590666827857933	0.09947704805165379	-0.08976396362456858	1.087645048185821	0.1197233879361568	-1.08764504818582	-0.1197233879361602	-0.2768055009749673	-0.07477633035869351	0.01809121783146893	-0.06894119757475861	-0.1044480947216868	-0.05043459390873542	-0.1512814167733688	0.006532448981589399	0.5564469193758987	0.7280571071267811	0.12545820401715	-0.005296038523192434	0.3226461304783419	0.00204997107418993	-0.2236977497474339	0.2379596524064501	0.01686811496273509	1.41635470273406	0.1990903430439364	0.04404041480736814	3.749155020226421	0.4909900260177242	0.3794099629485987	-2.208760915336017	-0.01671852631465447	0.01313620076960382	0.21418889063513	-0.2588646569216886	-0.07807303444661856	2.804435241831649	-1.465917622779701	-2.804435241831649	1.465917622779702	1.306915106984345	-0.1842750722964789	-0.08201076568532854	-1.542967055214751	0.4059166715119908	0.04525693687466415	3.273902283080246	0.5572724412071706	0.9499962162820851	-1.63281820843533	-1.257142379823508	-0.005313112947540645	-3.540067913388568	0.0371521628563698	0.001045324517269204	0.01293856160814878	0.001028231578657002	0.01605976683864657	0.001062624242924179	0.004037943323219692	0.001170362634466708	0.008561202769999039	0.00658960385593442	0.04139197966438773	0.04057819520009987	0.04100187929849791	0.001066023833112393	0.02410556737602943	0.008486179585522332	0.01285346723264388	0.1836240059488215	0.1687916350737587	0.4323130364985901	0.4022757447258286	0.001110795647643331	0.01572993097698598	0.02394524009168831	0.03662952134705311	0.001031287946028466	0.01151277021406115	0.00127939582011779	0.004507853165945111	0.001233605135662198	0.008522717191606459	0.004504860503578238	0.02038348089119344	0.08769809360888584	0.1114818478515221	0.001051863954846277	0.0160911610283466	0.001176498945323154	0.002524662302558235	0.001066291743401993	0.0182526353131054	0.0528302252083724	0.08521081309465295	0.003427357515946079	0.03921266144753874	0.001584333971546443	0.004039882417197172	0.001420549279594	0.008654094825573624	0.3081107712149751	0.2711965548212281	0.001057617896637433	0.02014992907309677	0.02412851066619968	0.01744844908944026	0.02917606885409653	0.02862744389713057	0.0234171172791615	0.01678899969548707	0.09895268620563388	0.09232234596604691	0.1343995737372606	0.1099073812807682	0.001092535247048038	0.006301785722602223	0.001151295835101013	0.002229218968987133	0.1264582639371909	0.08210432277228409	0.1050589257720548	0.09740745099506362	0.06575619079166767	0.06898514377356367	0.07229004664134485	0.0704255203196236	0.001084938321767396	0.03301605969530724	0.0483227797022811	0.114915363318562	0.001951108205465586	0.01573388624352717	0.00203417358956192	0.02129235187903906	0.003555721201918394	0.001895295416417127	0.003293827856505417	0.01305550058574842	0.001008820205182656	0.008182917882048705	0.001033159583239749	0.01468048266768747	0.006022039555901119	0.02001073445865614	0.0835075490552683	0.06999311987390229	0.1124348645715416	0.09932563603045108	0.09298910690203104	0.1229613859773335	0.03535698278246707	0.04564612504754059	0.04635798874039191	0.04826164990680425	0.06766450158797874	0.07919884504700793	0.03670992666752904	0.05809995419513592	0.1707827321810518	0.1191272127023675	0.007771550674680111	0.02215160440631223	0.0759564174192866	0.04028245438684885	0.04420523099003903	0.05630170252798123	0.001471873645691359	0.01179948569080186	0.001078014582859932	0.0190765448771996	0.01688170709232192	0.1147363674283325	0.09346849365019139	0.1057074112089708	0.002834631218891933	0.0004218810889413128	0.004537507881963019	0.006067558857983508	0.001652398827199043	0.003366277009825977	0.1442762496362115	0.1294022586713447	0.1024161735816222	0.08829959133703801	0.001108831164880309	0.0630745299482561	0.05049657711130208	0.0830539277768567	0.001026877821740339	0.01930143465148065	0.001010940739310135	0.03432200101243282	0.001019979192089766	0.01742827255169634	0.009813651207894594	-0.010880712573716	-0.01372117587540733	0.01209773679391854	-0.02643655829340465	-0.03345864905005484	-0.01489266917031956	-0.006228810611958974	0.001041892620328483	0.001027573767565888	0.001010785176984487	0.00105963789861687	0.01327367871023672	0.02767469885389287	0.001061621573064823	0.001024354036315904	0.1661954659306132	0.4523601505679786	0.001105528727322583	0.04945880223518594	0.001033125506498787	0.001221792772756967	0.001218660052244911	0.0011695715672429	0.1610051331192845	0.001063703796757277	0.001071910390482919	0.001073202173025204	0.02533556664963589	0.006078985732359807	0.001169116219384945	0.001209398693976689	0.3643307442499301	0.001047401662868186	0.00112987096478279	0.001032493609940503	0.001082026789907803	0.09295110360706405	0.1186198241180951	0.001125711312863621	0.001206974078296428	0.1278507854423418	0.1013002173437323	0.0742314186051459	0.06551602814436575	0.001109073797588862	0.04412300873696891	0.001443410917776026	0.001121843889772869	0.00231634901741609	0.001364983598797759	0.001010301924679397	0.001031145406891619	0.00112170407868616	0.0834007904207022	0.08849147576045699	0.0611440932751728	0.03526161258926938	0.04875916547963267	0.06140891263670793	0.03055450491692334	0.1632925251109374	0.001169296006509384	0.0726152211010381	0.03939252606869345	0.001534343401095687	0.00109305276619654	0.004644474990004432	0.08455766121445227	0.003659567686194014	0.008449426340127977	0.001012863300460021	0.09975146306257478	0.09732557192155236	0.001113803926444988	0.03993501176822013	0.001029977226572979	0.001012494185368359	0.001022252663170615	0.008920835235004861	-0.01297598743980524	-0.01337800150427289	0.01302532387676649	-0.02577233521581742	-0.03035017692063103	-0.01492427530182509	-0.004543476127770291	-2.502689254417462	-4.416232685647858	0.01547535583887906	0.09118578114315987	-0.02317527749514858	0.002464945603049282	0.5189280474204204	-0.6429087339327711	0.04764282092061556	-0.3752635946237189	-0.8031591310411534	-0.3844633886452264	-0.006823754510351503	1.639455850920693	0.08965079155902198	0.014895758498592	0.0002631435827117018	-0.2527104112803315	4.111339055269643	0.02453721159320002	0.09296433072667301	0.001937495195211938	-1.591414689545698	0.2220735796835632	-0.01263851181193163	-0.01623934780075739	1.723128895546548	-0.002634483411622292	-0.8872765929992915	-1.33714217205624	-0.8302141991224069	-0.5282236003677642	-0.8398599367687329	-0.002129010545274298	0.02934721348814024	0.4631412175859804	-0.6191914750097184	-0.0004083150437561418	-0.4595085992452749	-0.00396679303888594	-0.2922232040696046	0.01170100316635916	-0.009008240660335358	-0.01665719764413056	-0.03445529551788312	0.03924895673622334	0.1202218958210878	-0.2063836715666307	0.07369084708348259	-1.15578483185381	-1.910069624758027	-0.1940415812420873	-0.01931814252683528	-0.477892701322735	-0.3754745072330858	-0.7450107255982564	-0.4055525338964742	-0.05253471860920651	-0.3326252463106301	0.03179058002741396	-0.004094241467323362	-0.3301552057414634	-0.370120526396476	0.01881831550552391	0.2226433051523017	0.0383557516670692	-1.810932975860381	-0.5508056788240253	0.4205672926905001	-0.7460215649375544	0.05454324988482843	0.107889161152053	0.04544272541177997	-1.520064201056188e-13	3.410660257875097e-14	nan	nan	nan	nan	nan	nan
0.19	-0.02297439476426041	-0.06586817024135978	0.06258058383115274	0.4724275013672823	0.9347383253419014	0.006491146399384052	0.1435630093414361	-0.09885237761993414	0.0249253882467553	0.1704765657659401	0.09406045450154193	-0.1305072747440383	0.00704154383495919	0.09580341906076875	-0.09010178655780395	1.112074659145802	0.1058775630663628	-1.112074659145801	-0.1058775630663715	-0.2637024591322429	-0.07653960811953112	0.01726480867706811	-0.08469128752255385	-0.1005614552607229	-0.05002947554787068	-0.1181418518496035	0.01236957789730197	0.5664739132148019	0.7125760928138569	0.1130918236430761	-0.00535797416977308	0.2887044907845109	0.002545457430627	-0.3119814571755548	0.4043897314493354	-0.05554725738876627	1.401174795802083	0.1770781528860919	0.04661140884320186	3.741172086876459	0.6656350002817765	0.1445814587451592	-2.021573791321667	-0.2012404319450952	0.1398536393715867	0.2699818948480618	-0.4691600116537402	0.008632155021459227	2.081665612059773	-1.292243033471986	-2.08166561205973	1.292243033471995	1.313589556469667	-0.1699174568185167	-0.08336540832121393	-1.601375292775114	0.3728609784926609	0.03725394138649335	3.329995957038215	0.610178776585883	1.055532576194505	-1.473260571181187	-1.186647645058444	-0.009868630557902656	-3.240260529634911	0.06123044213651743	0.001043761875913637	0.01343622640963845	0.00102834059911183	0.01684538186405834	0.001037230572391761	0.0041122105573357	0.001118104648828638	0.008389925241083654	0.02256457439723525	0.05592106620195146	0.03356081790385104	0.0352513123720436	0.00106527651279062	0.02464556183534422	0.004868622163122639	0.01010885037978175	0.1733947945637684	0.1598997501612772	0.4384132923155223	0.3978087865215254	0.001109801494774816	0.01587067903015909	0.04327599485436536	0.05553447926893301	0.001034312435414508	0.01207260188100739	0.001246931267771049	0.004760589869777491	0.001225124627809266	0.008689414017498506	0.002870279214779009	0.01800091187790064	0.1364196739478211	0.1571072584219432	0.00106526280321412	0.01636566852862343	0.001124174900804243	0.002689380445248129	0.001074041194317031	0.01837185094610081	0.03740353292137756	0.06877124569153108	0.00970825193848677	0.0455822308053548	0.001396687339948358	0.003862450372218644	0.001320080768918533	0.00849827058470071	0.3295363965983654	0.2865056284679432	0.001051783900913084	0.02001191336407576	0.01322372728336305	0.01063525472893369	0.01594085497773221	0.01809187548924932	0.01282065062083956	0.0104692998160426	0.09629757776999953	0.08760369878946452	0.12728026037767	0.1021721234555087	0.001238808016362062	0.006317722120293219	0.001341437477439083	0.002629897050515415	0.1260519521316553	0.08649341752628674	0.1042560055712071	0.09281076555188858	0.07024666692469514	0.06967884012424301	0.06785899187394537	0.06553968337570251	0.001109553251292763	0.03295031901103443	0.04573742007117194	0.1119518747865547	0.001729668508283849	0.01580906297608448	0.001593527240391767	0.0213058004128942	0.002847764930853197	0.002048758838841275	0.002318060279518948	0.01302906346858088	0.001009921055876778	0.008565444227424036	0.001031927548608523	0.01576463555997092	0.003633809060268533	0.01820124377030475	0.08270335450048789	0.07047902964548573	0.1006790343651128	0.08874338135900769	0.07250723060083973	0.1020290772710071	0.03111728441100847	0.04054951788346141	0.0476732002668982	0.0480809800203094	0.06422897336078433	0.07537952713605739	0.03406651265142167	0.05510057491649227	0.1647409957304	0.1131364668316838	0.004556567535518466	0.01945193808632303	0.07404740337510429	0.03990670265616662	0.04110194161034048	0.05289958433475011	0.001480515627229574	0.01208837135395301	0.001092061889582187	0.01914795494468614	0.01063703868684074	0.1114124412750518	0.08780257543809455	0.1014433204248863	0.003722323134036962	0.0006486839493210976	0.008188105350712608	0.00913696006568065	0.001339060051691757	0.00371192737063926	0.1229919386893052	0.1115566587039821	0.1002400669727285	0.08324976553681995	0.001115395317765651	0.06722399119870411	0.04098814135992723	0.07339223547762441	0.001029520135534571	0.0197379971301743	0.001012196047810892	0.03521801923666026	0.001021906979860896	0.01778754577099841	0.00907412633432284	-0.01289393794819827	-0.01339638508431095	0.01314907721781156	-0.02465995203467704	-0.02974510939247911	-0.01473991579539472	-0.005561669191131465	0.001042340855131072	0.001029198872844623	0.001010810997442813	0.001067121319298185	0.06285453349702269	0.02327945516889642	0.001066932886180487	0.001017035814485429	0.1481611343939865	0.4514857062133195	0.001111505999201393	0.07969692282671736	0.001041127908999256	0.001205770020228927	0.001214287984055327	0.001135979594241135	0.2454387904967087	0.001092328903027792	0.001067815060012245	0.001089642920342648	0.01318939196462913	0.02512372523743777	0.001228051336231277	0.001220441454151975	0.3791249828088136	0.001044281359907983	0.001077293839126661	0.001019689409154763	0.001049127152277155	0.0923196017734583	0.1148800878724941	0.001615698733767545	0.001820860233816473	0.1233547919616117	0.1047044949492869	0.07755397239430502	0.05920913938047536	0.001157265608157101	0.04130416121204123	0.001545088192927415	0.00114337629174913	0.001926041708293424	0.001236770352735128	0.001011713785526114	0.001030222092700488	0.001102429579737699	0.0800934684644439	0.08009363140574356	0.03123604433675843	0.01844392684194689	0.04970037729870153	0.05847946962955862	0.03132974200222418	0.1477494048820239	0.001121509766753368	0.07062343862119244	0.03567800355803689	0.001451596529174454	0.001118219248576411	0.003129079687895564	0.0761926845619507	0.005495915430750978	0.01512666992176506	0.001011906001447428	0.08315114578093617	0.09707881189907695	0.001129357950227118	0.02059250427513838	0.00103421022744708	0.001014355542463875	0.001025318370060592	0.008457234340206505	-0.0148415237293948	-0.01308630115724505	0.01429942031454044	-0.02199343923103568	-0.02554751571238283	-0.0144396748153259	-0.005709082220992302	-1.769232096914134	-4.686999695283059	0.06777675303575148	0.07303434332381117	0.02323445036823969	-0.02673137414726019	2.238835628589235	-0.517395956094364	0.05992974492291378	-0.1921132493616923	-0.9826629048580682	-0.4849155624877462	0.02492435245280062	2.11262674617365	0.04091065505005666	0.03127106312347842	0.02520191947161533	-0.2144729621306969	4.995156362670817	0.02909772311249584	-0.02083139799357091	0.0172769373239756	-1.646699932607147	0.9832968974153217	-0.01880085844634892	-0.01409715049876245	1.353960860320921	-0.01619169610462327	-0.4955040099235508	-0.7871390452888757	-0.4565596706612834	-0.4170462007565806	-0.7050967467446722	0.006782626516191088	0.04997507024500582	0.4088613774235583	-0.3026656868096954	0.1255856183432816	-0.5137755861705637	-0.009713339493134292	-0.2958813507712088	0.006291865601657483	0.01056849149598721	0.03187607410031017	0.02644448144737212	0.03785817778901975	0.1050609810410321	-0.1352578249503593	0.02314154014059838	-0.9748208587312618	-2.264742592486054	-0.7901721483624964	-0.01865364507668302	-0.2971674941220748	-0.2178488048529891	-0.489480244177841	-0.1513160137013869	-0.0252029353579302	-0.3488159656280937	0.02593711191294182	0.01281613085339278	-0.3382800002847386	-0.4827840985442393	0.02675942559197996	0.383134503189088	0.03193269209311272	-1.751036443208074	-0.4506725546696732	0.4076331220158021	-1.181811372231878	0.03380900732613413	0.07282946684174504	0.02753738666618427	-1.739727901428449e-13	3.600720448194288e-14	nan	nan	nan	nan	nan	nan
0.2	-0.02638299107571767	-0.06110567434335176	0.06171509140130532	0.4863678872644788	0.9363986591130421	0.006961751195273523	0.1807427318356927	-0.09146947752195193	0.02535342439079002	0.1511927764084642	0.09121068028081054	-0.1285153553628645	0.009870212409622575	0.09022787041045546	-0.08962884637968394	1.129281933664942	0.09409861362087056	-1.129281933664942	-0.0940986136208701	-0.2505357839475182	-0.07820541903397449	0.01642202280249087	-0.1008551905987882	-0.09696187999531408	-0.04965977095912947	-0.08516179252526962	0.01873653320617581	0.5775601713936273	0.6983943773626211	0.1023149721146154	-0.005549303417951255	0.2580009098005077	0.003260286591037212	-0.3636323331884016	0.5435673755931784	-0.1154689483542939	1.387083882590205	0.1549731292688788	0.0471749799123117	3.687089063660559	0.8050780283029028	-0.05271966686762126	-1.835343562741512	-0.3653048271748676	0.2569220686198408	0.289747204509812	-0.6392485888163539	0.08407958784605368	1.359967953664281	-1.052542537919922	-1.359967953664281	1.052542537919922	1.319641775382422	-0.1647817030178568	-0.08528610972077685	-1.62572968090331	0.3485038323995927	0.03817418244932078	3.24200116319438	0.6632377198336579	1.161849084265641	-1.372958436097813	-0.9392366107019462	-0.03119183325994388	-2.89245617142301	0.08102072365055898	0.001043205096068144	0.01396847963608366	0.001029208006812623	0.01766239609139827	0.001024551210620436	0.004206746850605728	0.001095721471393875	0.008226356831995	0.0537211762904052	0.08320761960593565	0.02770035915541794	0.03045013408061153	0.001067559667178967	0.02529563575460233	0.003023221188792528	0.008642132776276113	0.1600030703513844	0.1489894759087269	0.4423115978612756	0.3930576872706751	0.001112294081558567	0.01602743777163032	0.06692128572165995	0.07830387652471531	0.001039826956366329	0.01270288557866865	0.001222686093908485	0.005045664046651785	0.001218698368854547	0.008869269536808454	0.002029492791972656	0.01628063023378492	0.1961195174674804	0.2110132411820857	0.00108627715757939	0.01664778418514434	0.001095967372128334	0.002891820429879719	0.001086137683497806	0.01850560011395622	0.02311796890897129	0.05327279161186693	0.02210507199930589	0.05750773150695822	0.001332243649153334	0.003744806022565933	0.001275345792075655	0.008388718813049751	0.3484339031380504	0.2985812725580409	0.001047307252001765	0.02000163439849433	0.007442966112297808	0.007135534274392384	0.008873170952820945	0.01254131227587167	0.007220823245993935	0.007201128404210202	0.0944960383346745	0.08395061463471734	0.1214804914315062	0.09584734397669359	0.00155683646017652	0.006466764981508254	0.001743242569868046	0.003212453722284923	0.1239703902564964	0.09016522320502125	0.1052231385470068	0.09130373579518256	0.07419018413649862	0.07122561680370455	0.06255750833489795	0.06022767266430282	0.001145958423218232	0.03281115298898663	0.04303268312735403	0.1090895993343526	0.001669561657389616	0.01591887400065672	0.001383515242252272	0.02148113259017092	0.00229729277682649	0.002223340737772463	0.001763687633769844	0.0135299224020396	0.001011177485794895	0.008952118747209461	0.001030849941205907	0.01695074825733376	0.002415679647003062	0.01771071078369464	0.08080796416325467	0.07044895933486811	0.09016007475867487	0.07954612372987635	0.04706147119005544	0.07789952460786831	0.02082321083190842	0.03054483614470119	0.04881379544387136	0.04785182079918737	0.06100173260327449	0.07303156289946618	0.03302192450462658	0.05387402897092292	0.1549267083038972	0.1086107719060288	0.002898961995436386	0.01878657846023855	0.07209618616651327	0.03972664952308896	0.03769675908764689	0.04930503174978221	0.001443480384580632	0.01231723912565441	0.001111670076231083	0.01922166492038133	0.006653788363440181	0.1078977679151636	0.08091594696642507	0.09604999987566454	0.00507976584791417	0.0009614129812151359	0.0132975194002294	0.01356820025789302	0.001181733485642962	0.004028098283630943	0.1030484854498993	0.0945245412951999	0.09887570527151748	0.07945587877463854	0.001126455550542855	0.07119335568085745	0.02666983707875958	0.05950781078643944	0.00103295813724922	0.01999841002750472	0.00101375452494218	0.03580889001239619	0.001024403985187558	0.01800152964946905	0.008518550779934199	-0.0148087039327521	-0.0130936545892603	0.01434892165095842	-0.02154848595857889	-0.02530548870112226	-0.01436593101275384	-0.006116359446336481	0.001042789089928991	0.001030823978117519	0.001010836817903034	0.001074604739977439	0.1124353882838023	0.01888421148389758	0.001072244199290146	0.001009717592682532	0.1301268028573586	0.4506112618586592	0.001117483271076646	0.1099350434182464	0.001049130311496581	0.001189747267701981	0.001209915915865181	0.001102387621239907	0.329872447874134	0.001120954009310145	0.001063719729538569	0.001106083667687861	0.001043217279627195	0.04416846474252124	0.001286986453074582	0.001231484214324372	0.3939192213676972	0.001041161056953745	0.001024716713475366	0.001006885208377639	0.001016227514651394	0.09168809993985376	0.1111403516268933	0.002105686154671534	0.002434746389328209	0.1188587984808815	0.1081087725548417	0.08087652618346453	0.05290225061659324	0.001205457418706205	0.03848531368711353	0.00164676546807865	0.001164908693724738	0.00153573439917066	0.001108557106670191	0.001013125646369627	0.001029298778497296	0.001083155080785993	0.07678614650818666	0.07169578705102861	0.001327995398299177	0.001626241094622552	0.05064158911777036	0.05555002662240916	0.03210497908752518	0.132206284653111	0.001073723526995007	0.06863165614134688	0.03196348104738496	0.001368849657271838	0.001143385730955313	0.001613684385788479	0.06782770790945421	0.007332263175307005	0.02180391350339917	0.001010948702431798	0.06655082849929725	0.09683205187660217	0.00114491197400807	0.001249996782031456	0.001038443228318409	0.001016216899556033	0.001028384076947922	0.0079936334454085	-0.01670706001898441	-0.01279460081021726	0.01557351675231423	-0.01821454324625351	-0.02074485450413512	-0.01395507432882691	-0.00687468831421405	-1.317878715550668	-4.854435761873694	0.02239304039716326	0.09746562138427169	-0.01912146576258734	0.004006769583658553	3.07042142068486	-0.4530310070625621	0.06965871295305134	-0.1196837448232896	-1.206836999021272	-0.4412915979301487	-0.003621616907014037	2.41234371767909	0.1037411976199209	0.02136325321997432	0.002894882091280456	-0.1202529374130781	5.767453493213835	0.02605884300173132	0.1005086994443856	0.00484419576329065	-1.40319202486171	1.333259848483127	-0.0006809728026762193	-0.00698485396349308	1.076442984226399	0.02291286545121075	-0.2245818118222165	-0.3401411331660471	-0.2199085056165154	-0.3151109960018981	-0.5577642674673071	0.02449228215300223	0.0657229315161616	0.3196834025466294	-0.001260337715622111	0.1702077507139322	-0.5447433526568243	-0.01865186090102837	-0.2719805881075665	0.01862786156552232	0.02336848801270894	-0.01243350234983051	0.07100391461893715	0.04007859165534734	0.1406138569045149	0.05740786888204396	-0.02950516935462543	-0.8787854233848411	-2.549518416166849	-1.175656496159817	-0.02901600945089454	-0.1836219664514354	-0.02090784061871825	-0.4520005365913667	0.001308804873852022	-0.01339499908629321	-0.371112124630201	0.01978700277476975	-0.003634268992187503	-0.3683046470699278	-0.5959664794137924	0.03600354980444966	0.4950111020628951	0.03245986210168388	-1.64823646413852	-0.29961787121021	0.3845479390247941	-1.590568043259935	0.0193133336170074	0.04685967146990246	0.01638485725486239	-2.24764803773834e-13	3.34066876048053e-14	nan	nan	nan	nan	nan	nan
0.21	-0.03013375568994675	-0.05516941399786621	0.06040267981223951	0.5001754061820318	0.9378377353721707	0.007420104970409061	0.2171818498297828	-0.08292515710544167	0.02409215928273304	0.1336520609168626	0.08691251568760869	-0.1254985421180753	0.01274943982821957	0.08324460424228683	-0.08855160028063845	1.139315410110758	0.08482917685437003	-1.139315410110764	-0.08482917685437442	-0.237316252790318	-0.07987843444283507	0.01555307744121725	-0.1170792970624192	-0.09354161923344272	-0.04923491919211016	-0.05363838325275385	0.02568756678650383	0.5897018188083035	0.6848723932993156	0.09444985121426706	-0.005968445881851393	0.2304197302293041	0.004233734041510627	-0.3846487868402245	0.6383831908734072	-0.1486307037284896	1.374669094988933	0.1326502143546491	0.04439651035006216	3.595859029010437	0.8980271796046659	-0.1967106297057903	-1.673104692606529	-0.4888685662375908	0.3482736964614151	0.2847940578306437	-0.7499770649595325	0.1331646726039745	0.6472014390217794	-0.798189436761603	-0.6472014390217418	0.7981894367616019	1.324068583309687	-0.1712910881536122	-0.08922018430120812	-1.619101208208667	0.3366551168263092	0.04829967685731886	3.052251834487066	0.7321544953554867	1.262568477898692	-1.325721979737972	-0.6425919817651806	-0.05245318709803811	-2.620526577036191	0.1136344240571817	0.001044542224323739	0.014518699505482	0.00103220350779968	0.01851774780231608	0.00101789761256823	0.004299230504244158	0.001089652924670334	0.008089009180306233	0.09336267381352059	0.1170482108038295	0.02388408218504468	0.02731342978433587	0.001071392710017053	0.02600930575691747	0.00203897573090269	0.007797126348176265	0.1430955281494433	0.1356038454373115	0.444110578692494	0.389273903675586	0.001120515772734682	0.01618627202216738	0.09327221385934217	0.1034495607158895	0.001054630084739587	0.01339187612200396	0.001204985404822431	0.005327549243628622	0.001217664791508443	0.009053346723539789	0.00157145975785029	0.01502697711732662	0.2627286874800764	0.270777797996498	0.00318778173497507	0.01902748081190496	0.001078864920400537	0.003106995719136659	0.001097372359867692	0.01863820192700121	0.01264520094798705	0.0418991371958312	0.03808891827013535	0.07249320991095677	0.002151420440485503	0.004191983275326049	0.001267318951477075	0.008308235585160785	0.3652654216068217	0.3084878837362036	0.001043833502926872	0.02009903688859591	0.004326519166183586	0.005327044747384714	0.005063271907066119	0.00965619977797133	0.00420761246065778	0.005478062662019042	0.09391533710665842	0.08161315918267058	0.1171300115534399	0.09102115956699686	0.00382712932730649	0.008084771218140692	0.00298297808964015	0.004455868021346361	0.1203067391729556	0.09277868572226687	0.107732936883328	0.09255635981927002	0.07808907901606379	0.07337730046383595	0.05714527274233252	0.05512054767112305	0.001183099097316316	0.03259403439573347	0.04037499247539714	0.106381418043364	0.001664617034384869	0.01601816982969432	0.001283493021718363	0.02169243897482146	0.001883907546433484	0.002334349370708592	0.001435839597095004	0.01439920614039051	0.001012446473274986	0.009340937105221757	0.001030467245225382	0.01823656454296503	0.001770660738925033	0.01792916745799935	0.0780256219608938	0.06995466811269907	0.08136683063017361	0.07174209182326012	0.02605834817521535	0.05785103901665931	0.01307807510463793	0.02289904978382266	0.04988393768673619	0.04769810827718125	0.05957384224869858	0.07225339375774054	0.03270047188304009	0.05404973817294453	0.1462572068555026	0.1055031197478241	0.002003821522389364	0.01922507219198465	0.06983518670938628	0.03964047777930599	0.03394815051266076	0.04549991748701479	0.001382756195912614	0.01254760662147605	0.001125318876021622	0.019281158463064	0.004186058228405235	0.1040160777362936	0.07324315863572153	0.0898041183309093	0.006691548259540661	0.001381890439787309	0.01782069093369895	0.01785093622426947	0.001098174049264714	0.004307470535837432	0.08530906448602275	0.07879012952831448	0.09859585790198551	0.07727001212542782	0.00114025410179254	0.07472542210123294	0.01465802355755206	0.0476365873439339	0.001037472514058157	0.02008024402544255	0.001015714997915593	0.03609374483363906	0.001027663936169468	0.01807009625930848	0.007354943601568164	-0.01642713695127402	-0.01276621371396326	0.01493185715461948	-0.01792590676497696	-0.02014050862810262	-0.01286980413782852	-0.005090390084574106	0.001048594791732699	0.001039126200103444	0.001011088019022627	0.001090722411021383	0.1731456663973768	0.02011589406315475	0.001078038080181685	0.001007556489753808	0.1049090265234138	0.4458595585876302	0.001138883759932542	0.1439637457632097	0.00108772762013355	0.001183845429107507	0.001222234086426384	0.001085639231711026	0.4249998585781916	0.008993032822460062	0.001058811839935	0.001111592633732561	0.001029301623831943	0.06696985710906816	0.004461301684844541	0.001282203125278676	0.4056072264804548	0.00103941988253979	0.001018502884947143	0.001005123568453116	0.001012126262206444	0.09435307287476352	0.1104656299875642	0.009675965787184578	0.005841759358952349	0.1115054501719608	0.1140499504662883	0.08522530465088331	0.04813300261441306	0.001235578379562559	0.0361109127941107	0.001670200359442742	0.001191423160277509	0.001381038876008114	0.001081437213303159	0.001014309862173329	0.00103072056956807	0.001107863296651982	0.07222291810155991	0.06760760019054698	0.001192233352553367	0.006953907428898677	0.05165855069280215	0.05968458787652306	0.03251766403114371	0.1331904046741172	0.001061289311913591	0.06541538642111495	0.02750426721577537	0.001277680708745782	0.001136265198082299	0.001540359683791087	0.05907539252539842	0.009302703560419913	0.02359315153673252	0.00101135549886976	0.05589975725331966	0.0993983415677655	0.001162835587868094	0.001178747137756518	0.001045325170115446	0.001019056923606079	0.001033318115700327	0.005680384548130136	-0.01782163151562756	-0.01241606316166311	0.01500146498012508	-0.01407241838635314	-0.01449205185425786	-0.01050546111010483	-0.002636982139099797	-1.050530406874139	-4.912140097997388	0.07164564399409713	0.07977681363158697	0.02351190509062511	-0.0228174256264248	3.663973934464217	-0.1932378958868044	0.07297654868212441	-0.05763403933389202	-1.47167744423918	-0.326961929339222	0.02583753936807934	2.610013512809225	0.0526176099756875	0.03226879650622066	0.02633955517235061	-0.1201632674837726	6.165036271431927	0.4160546993153397	-0.01743127489867057	0.01733968497197805	-0.8648581718666892	1.636973485907441	0.08701516882741724	-0.00801798403493033	0.9118505102861478	0.006065494979765233	-0.1361061384944303	-0.2277741881817945	-0.1269415297549204	-0.1587594783392979	-0.4099342522099791	0.2795938701319929	0.1783179030925317	0.1995893318065588	0.240486649766466	0.2584105325919575	-0.4830778249492932	-0.02442998937768001	-0.2660758765038289	0.004483912837644092	0.02012951257501918	0.02392391428092309	0.1030282017184706	0.03821390248710058	0.1246666758648093	0.014994783505785	-0.0724036211437892	-0.6879592096382875	-1.511718454027749	-0.4171882008970467	-0.005562711742533483	0.02764655441932289	0.04743197113945215	-0.1758415369240293	0.08232794459931843	-0.004025914460354133	-0.3908072855447933	0.02423590561731988	0.01032800827887685	-0.4080203274812584	-0.6552860731207923	0.04893603444177173	0.3716218100113519	0.02470805990198709	-1.488877786284756	-0.1371682294152585	0.3249253410455469	-0.8423434525996175	-0.002069571663300778	0.01144479584866245	-0.001702379357063129	-4.999497787380968e-13	3.454783003524079e-14	nan	nan	nan	nan	nan	nan
0.22	-0.0340385307570207	-0.0484440405762443	0.05871013064145544	0.5138662530456392	0.9390478252327596	0.007847696104817945	0.2525624022924757	-0.0736241114381872	0.02147566629675333	0.1177245794151907	0.08154249946133212	-0.121513219111412	0.01554000914214218	0.0753768807082057	-0.08692965211476013	1.142235444515851	0.07819793245803407	-1.142235444515851	-0.07819793245802707	-0.2240583297363903	-0.08166063498499178	0.01462327468109772	-0.1332374066905859	-0.09020664172145577	-0.04866370730380678	-0.02432533297193266	0.03348333309563218	0.6027333025361128	0.6719942657044676	0.08928704423134405	-0.006594697711366229	0.2056554415754241	0.005532288224449513	-0.3944344237638608	0.7013899908196261	-0.1914964647015761	1.363749471801095	0.1091758496861074	0.04102245176698763	3.475375957353104	0.9564230784675122	-0.3237652425185917	-1.512696764772533	-0.5796751538088042	0.4506240209650839	0.2720155839283697	-0.8161400620124147	0.1930200012342999	-0.06272045448028932	-0.5249040638872725	0.06272045448028971	0.5249040638872733	1.32732015472589	-0.1866187296771936	-0.09745758949008904	-1.612530313811254	0.3314471824216473	0.06744620670576637	2.799929364855742	0.8321842655892636	1.339816346891309	-1.244187142406509	-0.3987738272176073	-0.0726137063800357	-2.329077987958299	0.1460420701433594	0.001048114574347012	0.01508128672207842	0.001037853524557457	0.01938137421938395	0.001014697990956573	0.004394859123430602	0.001094681101059633	0.007943185805537149	0.1395108505244922	0.1558126406065636	0.02246541489370528	0.02620681528789713	0.001076206503898622	0.02675319195229315	0.001543503649366006	0.007323122017467283	0.122435373043393	0.119528160044537	0.4438611106786514	0.3862885125189689	0.001135328435132435	0.01635317000556295	0.1218458969290658	0.1303685546258433	0.001081334318652251	0.01412645175603915	0.001193184294329445	0.005636140184384543	0.001223307630005403	0.009244440636901012	0.0013336043862427	0.01408365325221218	0.3353653548507075	0.3339055346459986	0.008138117986420246	0.02429236251211447	0.001067861459440418	0.003344042268918668	0.001105743020709038	0.01876566411193565	0.007123396738927388	0.03610924190394722	0.05676470875021522	0.08970995429724152	0.004141963765467137	0.005423084308249637	0.00128866391925072	0.008250235283942295	0.3802460455924662	0.31695770794127	0.001041226390912078	0.02031290154782232	0.002740806876240422	0.004433610606151232	0.003120874289769599	0.008167972076824263	0.002676199377649877	0.004617560070380753	0.09472096456327703	0.0806478373892133	0.1142788481326584	0.08759942617777758	0.008708797976276078	0.01166834048321554	0.005296685949678158	0.006685971280113843	0.1150976543224991	0.09408861445930664	0.1116674361223006	0.09588749893517219	0.0821609697444662	0.07635945848112889	0.05197755937859549	0.0504381925863925	0.001216726844032133	0.03232939056625281	0.03783736500768756	0.1038396776760057	0.001673850909847512	0.01607360442928745	0.001246720744790294	0.02190845731474424	0.00159943005533737	0.002487592730198357	0.001258134221241816	0.01559399380977258	0.00101367305134018	0.009726973248180006	0.001030987200765228	0.01960642728838797	0.001459518596089091	0.01858483280534879	0.07444875433917626	0.06893987599067392	0.07452021211268149	0.06566817450311846	0.01437999890598573	0.04663436048908805	0.01162858446289801	0.0209273236293721	0.05092784037964446	0.04766384222850342	0.06064773664634352	0.07357766231411138	0.03272515002441276	0.05465031419603759	0.141356159815974	0.1049677083300501	0.001548133677917415	0.0203518974147719	0.06714131309567621	0.03964239993808858	0.02983860351359593	0.04147095488652233	0.001306804458464745	0.01276094543287887	0.001128579886690655	0.0193241256094032	0.002899226834740923	0.09973762258978713	0.06499743142438377	0.08290275354149726	0.008475435519574607	0.001957015520833178	0.02098683231230702	0.0212023508342391	0.001056600136311279	0.004548128912914462	0.07021011584137678	0.06494234762852871	0.09952363613049028	0.07672025877063718	0.001156115264132306	0.07775306242164969	0.008249332367134413	0.04148760558841002	0.001043171144705626	0.01997455784165069	0.001018115449346843	0.0360644559909546	0.00103176128942903	0.01798686518104826	0.005424908610594143	-0.01770966228854357	-0.01240470832316161	0.01474480114104738	-0.0139569637938423	-0.01425031350384502	-0.01007135303370554	-0.001923262847243831	0.001054400493527795	0.001047428422078359	0.001011339220143265	0.001106840082064159	0.2338559445109487	0.02134757664240076	0.00108383196106636	0.001005395386839679	0.07969125018947282	0.4411078553165995	0.001160284248783959	0.1779924481081715	0.001126324928757468	0.001177943590515565	0.001234552256986498	0.001068890842185892	0.5201272692822486	0.01686511163562117	0.001053903950328131	0.001117101599776037	0.001015385968050448	0.08977124947561739	0.007635616916602505	0.001332922036230013	0.4172952315932125	0.001037678708134162	0.001012289056419048	0.001003361928536494	0.001008025009763417	0.09701804580967474	0.1097909083482355	0.01724624541970175	0.009248772328570175	0.10415210186304	0.119991128377735	0.08957408311830205	0.04336375461224504	0.001265699340402452	0.03373651190110783	0.001693635250807037	0.001217937626829403	0.001226343352845526	0.001054317319937155	0.001015494077968823	0.001032142360621684	0.001132571512516411	0.06765968969493469	0.0635194133300658	0.001056471306786922	0.01228157376317263	0.05267551226783376	0.06381914913063706	0.03293034897476235	0.1341745246951233	0.001048855096818865	0.06219911670088314	0.02304505338417443	0.001186511760218863	0.001129144665188916	0.001467034981794524	0.05032307714134948	0.01127314394553197	0.02538238957006366	0.001011762295301513	0.0452486860073415	0.101964631258929	0.00118075920172685	0.001107497493471003	0.001052207111910104	0.001021896947651759	0.001038252154450115	0.00336713565085202	-0.0189362030122708	-0.01203752551310903	0.01442941320793596	-0.009930293526452472	-0.008239249204380877	-0.007055847891382926	0.001600724036014439	-0.9142510990858306	-4.858660918063903	0.02486650942311596	0.09912056248045698	-0.01849247275321497	0.002311624983946394	4.055189141644099	-0.0470130472164784	0.07570195161975583	-0.04548332547650661	-1.744847983262086	-0.2816131102041792	-0.002008870385126636	2.767005661416928	0.1128582156808164	0.02670440207544795	0.00429822724694567	-0.05818708711729382	6.440089460230507	0.6030958578332356	0.1048829518621896	0.003816263741602122	-0.2864402000521346	1.779513044974536	0.1561037831877288	-0.002488268630983469	0.7890855896103784	0.04620529942966692	-0.04157073467329533	-0.06076417382114144	-0.04739587551324469	-0.04068426428925688	-0.2768740633604612	0.417604887834586	0.2630607234591602	0.05897664651798833	0.4144426806464954	0.336302622146593	-0.4597893709075636	-0.02815690842366664	-0.23869240338044	0.009855615672535182	0.02431087905640419	-0.003986557046277719	0.1361047008296503	0.03952214868617444	0.1574231489464145	0.1448496035929557	-0.1336053493271403	-0.5327625060822797	-0.7831570033978195	-0.04084445485088816	-0.005126714783508917	0.2368655731674855	0.06406552359504632	0.06244761149462755	0.1389751030817097	0.00422378142827705	-0.4158817921618347	0.01638126692043926	-0.006939557417548649	-0.4476576406195792	-0.727063128349737	0.06693307431143901	0.3087468307953724	0.02471708707495852	-1.270910490712728	0.02760478767759939	0.2836627190289637	-0.4461197057539606	-0.01819070272044985	-0.01596906129702477	-0.01397468035294335	-9.298885201390983e-13	3.826942716055425e-14	nan	nan	nan	nan	nan	nan
0.23	-0.03803117975604939	-0.0412253430316943	0.05642247972970285	0.527454412493032	0.9400160599702115	0.008247506737254783	0.2866022410972703	-0.06391434419198221	0.01755545612288845	0.1034534143687102	0.07541699395689022	-0.1163326021307804	0.01820165561287222	0.06704680919095092	-0.08453182981876219	1.138051734941794	0.07440811616006525	-1.138051734941799	-0.07440811616003246	-0.2107877638255485	-0.08363977004271841	0.01357969474979908	-0.1494283802209093	-0.08690437412806967	-0.04786190508617367	0.002371482103757781	0.04232019083097105	0.6164135900118627	0.6603830858721558	0.08608668434086032	-0.007454564646658289	0.183511270980636	0.007193678203676008	-0.4007393692469099	0.7343107385765257	-0.2673652932463805	1.354018302778664	0.08445918142120583	0.03872547394877566	3.326027141807256	0.9773831196668196	-0.4540104215284975	-1.34472136785272	-0.637186795915307	0.5843579552459075	0.2567368605783131	-0.8387684224682961	0.2875211011211453	-0.7732658860543933	-0.2334157856022379	0.7732658860544457	0.2334157856022322	1.324619599138189	-0.2117179395446723	-0.1127467358551822	-1.635575167482134	0.3292084455302179	0.09316698748283909	2.541372636387389	0.9354900814686489	1.397578687464303	-1.044765322012847	-0.2539135836546075	-0.096549884290351	-2.098399833826937	0.184429987050017	0.001053153115477565	0.01562889815151099	0.001048590680325754	0.02024080175312126	0.00101294346791426	0.004482542315363816	0.001104649243294202	0.007815844229752846	0.1875353792537737	0.1960829926199232	0.02235776083888134	0.0261843322160284	0.001078587639138105	0.02748430985666865	0.001279818653408136	0.007040182232889837	0.1009650984748373	0.1024229185337351	0.4441847945293932	0.3854062327190741	0.001163059386375897	0.01651828369849534	0.1509908148301618	0.1576762460626329	0.009181887066492485	0.02369386554893356	0.001184680720204405	0.005979991186920847	0.001231460066732926	0.009428318406049459	0.001202977423989172	0.01349508443810868	0.4098341277966275	0.3977308299459041	0.01656518339464426	0.03296209694649228	0.001059828831745401	0.003646878126588472	0.001110152940365968	0.01888323293006821	0.004156936150969177	0.03363043905833085	0.07670210781593803	0.1078279082957334	0.007847909945017587	0.007698703579368083	0.00131817149410327	0.008198388187448967	0.3939072597674249	0.3243688984607244	0.00103926744343753	0.02069079552443322	0.001895427870781944	0.004017081343507675	0.00208637743982297	0.0074393391611208	0.001860430458296676	0.004194519124941422	0.09719221335207208	0.08126019871192534	0.1133356523167495	0.08576561287276707	0.01490173865393885	0.01625848300862991	0.00686845827122951	0.008585984530909752	0.1083900761916577	0.09390195211860655	0.1164990569584447	0.1005838631757682	0.0869048498333283	0.08016502690707304	0.04834538235830513	0.04714897470258423	0.001244283969064972	0.03205780688427446	0.03547106820572951	0.1014953164234215	0.001680231367738048	0.01613074411202937	0.001232821328533938	0.02212039485245161	0.001402439652476373	0.002637717183357054	0.001155752249055232	0.01709791513914467	0.001014682251066107	0.01010358630181983	0.001031551539487851	0.02105181967282264	0.00130309600601758	0.01949371588144101	0.07039662131359194	0.06751387323993055	0.06932851637227846	0.06106113264966813	0.007976507631757015	0.04012345100016533	0.01069118581823969	0.01959324860770637	0.05171980129218259	0.04760373945810237	0.06200264221861082	0.07571054163373263	0.03292939776856017	0.05527418885657876	0.1387813464931472	0.1057464417256745	0.001302738383933212	0.02186685861439564	0.06373323492937585	0.03962240249857622	0.02600327698152944	0.03774234512129993	0.001239587453096026	0.01295506277766716	0.001126618729051998	0.01935703848126635	0.002200456574119653	0.09502071014957925	0.05634430525118964	0.0754483690945594	0.01046772143710244	0.002767966613078655	0.02294789330968032	0.02369763437831154	0.001034934589283136	0.004771524541719529	0.05744562514312351	0.05328476673941657	0.1011819730897534	0.07751723124116278	0.001169934042206362	0.08034794449706098	0.004782112459434598	0.03816441454120976	0.001051079796006446	0.01967999040985571	0.001021276146433075	0.03571984000184921	0.001037351005092555	0.01775113972327283	0.001824575818126116	-0.01869240128250571	-0.01198678180207258	0.01430207516432867	-0.01177172321168885	-0.009431013720312516	-0.006431432790751264	0.004067033164226236	0.001061779384239617	0.001070205194473319	0.001010929913820074	0.001121953146010222	0.2898221088363734	0.02299403490942679	0.001078726257120621	0.001004604564389018	0.06177181645369732	0.4483253858897761	0.001218713396245589	0.2096922063605271	0.03183760140559042	0.001174032784139344	0.001244519269424762	0.001065211332216512	0.6049248947908904	0.03321744279989693	0.001049406197169581	0.001112749133569938	0.001012398567171881	0.1129198412609261	0.01528742673868125	0.001362443953084186	0.428053537606177	0.001036847647485823	0.001010125913559391	0.00100275080288376	0.001006609824862059	0.1037172280761279	0.1138752818064736	0.02529815582047499	0.007924975043437669	0.09408763703298524	0.1264787250161429	0.09647323783433849	0.0443569577610264	0.001279150963307409	0.03180091494666255	0.001681177273589581	0.001218687673740657	0.001172263824015529	0.001044726237197715	0.001015934306247574	0.001032135961464964	0.001146421487797291	0.06293493006581356	0.06176098806519448	0.001042209744018894	0.007470271331674145	0.05270428926511193	0.06361955513393948	0.03336778922304357	0.1354474638729301	0.001045320248527748	0.05695555936917671	0.02040898053636597	0.001155227674698797	0.00112071192598333	0.001470539944371663	0.04123074085697385	0.01373510725325582	0.02493614337339948	0.001012910065325247	0.03769593897168232	0.1048269121413087	0.001187338969338683	0.001086564546712077	0.001065322439409709	0.001026823529714215	0.001047328661268007	-0.003009804840522633	-0.01948009889265559	-0.01152826031215433	0.01375747875272443	-0.0110596263777237	-0.005565125549525872	-0.002291980467292045	0.01203037647826492	-0.8520254983203828	-4.6973874157437	0.06908937313989019	0.07850723839994558	0.02206438922640131	-0.0208812433489519	4.003747810427119	0.03717707506275471	0.06957574954995202	-0.01688681861568954	-1.677175386384375	0.1275010166195962	0.02580287502225419	2.703034085627643	1.673956352432657	0.03823541261648501	0.0251303026681375	-0.05308856392197741	6.30117509294062	1.088020272577147	-0.007365772687056659	0.01514826510467814	-0.1937136752379558	1.841091559352321	0.2920089793329829	-0.006767748654801895	0.7088638877241267	0.03671975072179775	-0.03543665075148598	-0.0692284858747497	-0.03369948205588092	0.161205379311099	-0.08597171391354561	0.4971331429288806	0.1248425870580146	-0.1003427052609117	0.5172272195198648	0.4237298494205849	-0.2130378033309331	-0.02606533400777926	-0.2276312283471836	0.003345354276308064	0.01928079765804716	0.02620883563619777	0.1656580254858728	0.03630388570164459	0.1387582258199996	0.06658166557016557	-0.1540898964544297	-0.3915312031570746	-0.520722936008861	-0.2146377998737284	-0.006672284672508559	0.1800935306657507	0.05985585176898568	0.09475901368430359	0.1638652197235436	-0.009975938317846036	-0.3368908073726119	0.02155498786932366	0.008083853683002854	-0.4934758010045975	-0.7664062360238677	0.09679159474706839	0.1962745462633017	0.02081632288777016	-1.0635729576788	0.126279269662202	0.2390273175460906	-0.2354132867610654	-0.03985867517929655	-0.0516856778616059	-0.03223863239624469	-1.117150001825685e-12	3.759285586772739e-14	nan	nan	nan	nan	nan	nan
0.24	-0.04198619800671414	-0.03391860139259092	0.05333619326471477	0.540949336803247	0.9407367705262238	0.008617921566199133	0.3189516518920603	-0.05423939406753806	0.01252078527994606	0.09076644959095014	0.06896354656693171	-0.1098488884049744	0.02060320936426868	0.05882362863790241	-0.08115969722913075	1.126785238280306	0.073522484948157	-1.126785238280307	-0.07352248494812014	-0.1976094063197994	-0.08594518692937207	0.0123385731822615	-0.1661471255447078	-0.08361843062504386	-0.04679531254078453	0.02654089947795192	0.05219919072469019	0.6307116270694531	0.6517646293051742	0.08395646390272722	-0.008469499469425703	0.1637145708423431	0.009184769192418068	-0.3869082740658888	0.7189988097630368	-0.3512235753541272	1.345102444365505	0.0596710129349457	0.03514329106849655	3.137290355315133	0.9494596541222673	-0.5466573764082561	-1.195856711042853	-0.6452635309448622	0.7112433699755659	0.2199970403982772	-0.7947618691969602	0.3878820599877407	-1.479277871966752	0.05593295332470918	1.479277871966752	-0.05593295332470793	1.308878473705269	-0.2518750954625964	-0.1369659167379562	-1.718084672507075	0.3281823643490554	0.1204042722566104	2.294449824556962	1.040612697263025	1.46336626325851	-0.6456424893405205	-0.1847459367478242	-0.1036272838788211	-1.859583896659296	0.2119822720466752	0.00105936224893083	0.01615174611448825	0.001065349806077768	0.02106636486895549	0.001011861875388182	0.004556852468685931	0.001117190405481903	0.007663534874563912	0.2360378015744794	0.2359849278030865	0.02309233052486878	0.02684356963284268	0.00107722399593077	0.02812578934992995	0.001147466350381761	0.006869741900066366	0.08035464878521961	0.08596515096697446	0.4466608306011179	0.3892854101793908	0.001206140105729347	0.01668465282660072	0.1801092224209526	0.1845992655320517	0.02805988173061042	0.04507221499504806	0.001178473758945782	0.006324240721264333	0.001240519706548073	0.009600106210312138	0.001135804539761922	0.01315064420951368	0.4845020632070609	0.4594531463686251	0.0286587440735759	0.0451961528356198	0.001053564230293611	0.003935726970931289	0.001110180303916847	0.01897764465453432	0.002650163436216967	0.03254710227583544	0.09742446817504655	0.1264720615771451	0.01346272400841971	0.01112304206078046	0.001347684575432347	0.008137148351156906	0.4065326444644715	0.3314492131645306	0.001037872679111771	0.02119422166016084	0.001470010240510364	0.003850846933153572	0.001566308500462961	0.007098080828169032	0.001450314781631121	0.004013827059569003	0.1014468877523302	0.08383292198488636	0.1144806298093589	0.08595832957407332	0.02192200120524534	0.02154519385510892	0.007003791969149817	0.009340836228564086	0.1002022399692002	0.09200108854208651	0.1219816541231215	0.1060799843665087	0.09254152745324742	0.08481243119710068	0.04681921092195836	0.04587776457041532	0.001264786803231357	0.03180997376300371	0.03329767716071822	0.09933802548484974	0.00167720013299439	0.01617597218278422	0.001226246766461088	0.02231815665129027	0.001276822495984522	0.002855717202028439	0.001099758708194914	0.01892672352826841	0.001015406826041313	0.01046311943591495	0.001031830380646575	0.02252364976355469	0.001231764403571189	0.02050955919665029	0.06601918379766895	0.06580818414884292	0.06562424459222517	0.05777984366898266	0.004663428923738364	0.03618594093867163	0.007843307686517524	0.01686122262435963	0.05216241906487428	0.04753482762755394	0.06265714709675198	0.0769871977256059	0.03324349033840791	0.05583036009653421	0.1377469931873929	0.1068920875248126	0.001178168572483401	0.02362616346719614	0.05948083413548957	0.03940782779198811	0.02271624247976797	0.03459212580912902	0.001190330190930706	0.01317430091726273	0.001121420859418672	0.01937703702951278	0.001851414773827233	0.08991308749782924	0.04736595226230986	0.06752277932107296	0.01268262463577153	0.003923536428131393	0.02374768472775914	0.02524713512454426	0.001024680021847199	0.004981541054708554	0.04679893650896414	0.04361154306354325	0.1033447830870145	0.07913563542853871	0.001180132338291135	0.08260788120242799	0.003007577279057984	0.03644144419304917	0.001061592702555513	0.01919466650735815	0.001025320177522983	0.03505611160717773	0.001044684804978587	0.01736072810937598	-0.003626828773612981	-0.01938257820074964	-0.01150796282773976	0.0137065435352817	-0.01179619825181802	-0.006041831355898667	-0.002042214427039472	0.01301690012954918	0.001069158274937752	0.001092981966849703	0.001010520607495692	0.001137066209955113	0.3457882731617971	0.02464049317643275	0.001073620553166542	0.001003813741953965	0.04385238271794061	0.4555429164629528	0.001277142543702712	0.2413919646128808	0.0625488778823778	0.001170121977767016	0.001254486281861211	0.00106153182225408	0.6897225202995325	0.04956977396417448	0.001044908444003914	0.001108396667349442	0.001009411166296199	0.1360684330462352	0.02293923656075108	0.001391965869935658	0.4388118436191418	0.00103601658684657	0.001007962770705309	0.001002139677249903	0.0010051946399689	0.1104164103425832	0.1179596552647141	0.03335006622125775	0.00660117775830273	0.08402317220293164	0.132966321654551	0.1033723925503751	0.04535016090981878	0.001292602586201176	0.02986531799221726	0.001668719296371532	0.00121943772065051	0.001118184295185072	0.001035135154457519	0.001016374534513944	0.001032129562286656	0.001160271463077381	0.05821017043669639	0.06000256280032531	0.00102794818120231	0.002658968900174164	0.05273306626238979	0.0634199611372418	0.03380522947132464	0.136720403050737	0.001041785400219063	0.05171200203747076	0.01777290768856632	0.001123943589181546	0.001112279186760334	0.001474044906948671	0.03213840457260562	0.01619707056097915	0.02448989717673454	0.001014057835339167	0.03014319193602326	0.1076891930236891	0.001193918736949437	0.001065631599943799	0.001078437766907795	0.001031750111772106	0.001056405168083974	-0.009386745331897248	-0.02002399477304041	-0.0110189951111997	0.01308554429751285	-0.0121889592289947	-0.002891001894671032	0.002471886956798797	0.02246002892051598	-0.8235207237706555	-4.436857301395749	0.01991381573859392	0.09234767878433391	-0.0211670805764154	-0.002681930880526811	3.981505775602066	0.08933105043456736	0.05777426946599583	-0.02298343527893077	-1.615353194456046	0.6706783418723815	-0.001757783392283598	2.690071267929238	2.475045346286668	0.0267841085229318	0.001880234103772679	-0.009361369998131018	6.0194936847931	1.31596014891548	0.1020855494900508	-0.0008151613813633201	-0.007346987431946137	1.88475290159004	0.3858476252330491	-0.004366816587049603	0.7229104264835481	0.07131173138589299	0.008488235780066069	0.01671074272384365	0.001073900493406947	0.3513881257490561	0.1284319379085105	0.5569185520230578	0.03402841284244056	-0.2838636006362995	0.5743940706739019	0.5046697949632615	-0.05618782055178552	-0.023406796534787	-0.2012783405769189	0.007473293270733548	0.02147573127276348	0.00958855604975712	0.2010821127767976	0.03610616482552638	0.1627106903163564	0.1662416515188121	-0.1895426174039266	-0.2676119315251232	-0.2684771177304073	-0.3204346471584566	-0.006888526810699121	0.06562092761755858	0.05052483947762905	0.1358300921972574	0.1878438337440505	-0.03469167198656577	-0.3002037015595642	0.0214054269136009	-0.009522431282119761	-0.5257996829520875	-0.8213041936796857	0.1358568188891497	0.1195902712437223	0.02204126391163351	-0.8740390480580665	0.1918911310492595	0.2166736450187745	-0.1260755658155037	-0.05634199685006841	-0.079791542389635	-0.04491191156344367	-1.106674457078304e-12	3.333259178974913e-14	nan	nan	nan	nan	nan	nan
0.25	-0.04563088359769926	-0.02706658478784735	0.04946926315229386	0.5543575504712622	0.9412148984973495	0.008936786343470565	0.3491650130856426	-0.04511175002414692	0.006905113187978419	0.0793595463961264	0.06273636740420269	-0.1022624847297371	0.02245054670877557	0.0514509273787191	-0.07686027458480232	1.108496122633327	0.07544214447690217	-1.108496122633328	-0.07544214447678893	-0.1846392156993893	-0.08873663548276586	0.01081118015732386	-0.1839117320516854	-0.08031535841505544	-0.04542848177236726	0.04836174156411071	0.06301265292514797	0.6457045987819358	0.6479331686428876	0.08227638156511903	-0.009468262865977978	0.1460937324887198	0.01147812944119786	-0.3315438650657384	0.6383072629807652	-0.4167872845380028	1.336532228527783	0.03648647840614504	0.02779745921658721	2.892693494999601	0.8655096357346284	-0.5596815855920303	-1.100851543476551	-0.5863896136896134	0.7979194376555496	0.1377826022120653	-0.6624329062797334	0.4662793416077153	-2.176177153500761	0.3187120467197293	2.176177153500814	-0.318712046719721	1.288307424094345	-0.3089385992017342	-0.1691751607426369	-1.816864830307022	0.3384386313615862	0.1550866102194008	2.069579450649248	1.11504282628342	1.526702190770254	-0.1634956532683857	-0.1539801494702039	-0.09391721430108631	-1.664227506185886	0.2445304984582915	0.001067847305550371	0.01662665149840864	0.001113119089254836	0.0218789318306551	0.001011175318420525	0.004598553348600392	0.001138868263852337	0.007498933754580475	0.2823391846226972	0.2742905255686457	0.02400123775997527	0.0276176925261243	0.001077510439949634	0.02858512224113348	0.001077031885326613	0.006746852222314031	0.06079583280772932	0.07005081152861027	0.4500766241042067	0.3982828213473195	0.001280805120263745	0.01684848370670301	0.2075361033786649	0.2104945088039435	0.05551528288398679	0.0743763792644455	0.001176518327477594	0.006625833786391718	0.001252728411493549	0.009748434169686602	0.001100424502248351	0.01302738275896213	0.554553747773042	0.5169379304718446	0.04139057039799293	0.05791201300819123	0.001049230176586259	0.00417531700647457	0.001113833239684784	0.0190386802111546	0.001847812010971689	0.03237394510925296	0.1173548249144203	0.1444603677819481	0.02049973147161134	0.01526990449508098	0.001395369428413988	0.00807423887975252	0.4180106341704898	0.3392451018760042	0.001037483306973393	0.02178913806711968	0.001243533318976204	0.003823119331990018	0.001290015238023014	0.006991555762368339	0.001232193317775896	0.003960172333327392	0.1045294413009519	0.08679733381408955	0.1149079277184812	0.08726234610083727	0.02746033456855857	0.02590385861723619	0.006745704222805312	0.009712297109082965	0.0913432439493647	0.08878232677823428	0.1275115430096896	0.1119582397046328	0.09731893968414917	0.08978660698773537	0.04560262820947076	0.04526474427038957	0.001271741150758202	0.03159988212538932	0.03140580411775013	0.09741288748494975	0.001671092632803379	0.01622686576794954	0.001223752468763905	0.02250722191901163	0.001194231577061899	0.003090412577337328	0.001067281949570557	0.02111875870452687	0.001016378783304574	0.01079658235562662	0.001034148407003194	0.02397230952900596	0.005140184882863809	0.02612499053903036	0.06091545187137641	0.0634308308178796	0.06238845653350647	0.05518438646794644	0.002890662008556627	0.03364506795560026	0.005153335286801355	0.01439592190139441	0.05162026887562399	0.04709691522354369	0.06343012066492545	0.07767395438189009	0.03341305676240749	0.05621473363323479	0.1371198666932505	0.1080598625639151	0.001112616437156231	0.025521944014088	0.0548280941617396	0.0390792414825946	0.01946100386766831	0.03155696811762693	0.00115437037439007	0.01345502043175949	0.00111952426963451	0.01938144492569869	0.001660880045720005	0.08450258207629095	0.03841507912905451	0.05943394103721269	0.01528442370155902	0.00559279640451895	0.02402937179307085	0.02634020310189139	0.001019718594859022	0.005186265160828573	0.03901164718643862	0.03608541220680974	0.1057791663794156	0.0812267455794539	0.001189318618792979	0.08463269591388389	0.002057249521725204	0.03552849555199068	0.001077117429383776	0.01852642565763104	0.001031148759866558	0.03407977682590553	0.001055551364624945	0.01682100847235981	-0.00845458787961611	-0.01976644018553897	-0.01118973264174186	0.01210589756777758	-0.01131472856228907	-0.003886961062355487	0.000121196060732005	0.01550986537704057	0.001083043138841844	0.001221961352467595	0.001010410220585766	0.00118205990685068	0.3871215071048935	0.02535085229679832	0.001081352139867407	0.001003605479804378	0.02814999579272588	0.4596475974435503	0.001427481901170048	0.2641984526715563	0.1103467191197419	0.001178171222532136	0.00127471783979383	0.001065329988660494	0.7404253996263047	0.06194329536620318	0.001044558757730971	0.001125453982850574	0.001008165285190592	0.1538120949459934	0.03276506031100245	0.001489989555301034	0.4466484471050638	0.001037976135362527	0.001007138916678206	0.001001886325353778	0.001004646248215053	0.1074935564044194	0.113400972035577	0.03400751294073534	0.006361313469896628	0.07483274332975438	0.1380196568014422	0.1043451729896341	0.04308897896249705	0.001267462767959514	0.02865867275444402	0.001661337451980642	0.001222607315876174	0.001099762593648176	0.00103206810290232	0.001018249768600871	0.001040310373722762	0.01608513985164935	0.05118298914956354	0.05678296871381527	0.001023830960794626	0.001987484623167518	0.04942624519172934	0.06526322314231582	0.03344312450614952	0.1356874069934706	0.001046538950125317	0.04671013637765397	0.01416999725679479	0.001110985124365269	0.001122009036291307	0.001451870440325474	0.02389699646622032	0.0197537839801252	0.02422464539944956	0.001014975608910353	0.02927167855385407	0.1105326673335804	0.00120308696336114	0.001059555973819464	0.001105833585746244	0.001041838763931578	0.001075709288113347	-0.01253662102379392	-0.01994425850032687	-0.01100809248017773	0.009721534216485547	-0.01013387433939432	-0.002528858102960249	0.0004040538316495826	0.01244269978975063	-0.8147927410533538	-4.091599386138973	0.05994516037488911	0.07527397214689882	0.01582985851424393	-0.02472615053387587	3.684908535745752	0.06854051688056836	0.03202101699936745	-0.006632493721650153	-1.567463234338989	1.13870700533961	0.02553204467589723	2.50015770771247	3.276888148196346	0.03005791784107838	0.02066374327856378	-0.01063905287326825	5.46627066993195	1.230515985756595	-0.018126700552174	0.008168634642730049	-0.01150278066880107	1.727389274757486	0.4397134242675012	-0.007478556653039957	0.8588690737413301	0.05418032333365119	-0.007059884365772231	-0.02201391516952503	-0.007081689294666134	0.2562464896595028	0.1344969850491169	0.3340632603080592	0.03857702193834855	-0.362639248104312	0.5997194148908492	0.4809761905419703	-0.06274028504858299	-0.01878057448693895	-0.1819486784417825	0.003639120693622352	0.01708778800801376	0.03158051912350142	0.2380410400938901	0.03093993150102747	0.132753777452882	0.9042420548530625	-0.2870495822209134	-0.2493701102234447	-0.2242857080278527	-0.1848109287134379	-0.07642410653743648	0.07590463010024789	0.02531432056473986	0.1024497123167444	0.1906067245420055	-0.03402018868260346	-0.3077446553044881	0.03379514668049779	0.004738318882046587	-0.5530586557397343	-0.8016419681695264	0.2000408078262988	0.09805546624801399	0.01916443098382332	-0.629202703944625	0.2274561685832115	0.1899633393764391	-0.06048133405170534	-0.07645073862992997	-0.1142009055848066	-0.06213133981615934	-4.279124283692514e-13	1.709366932527846e-14	nan	nan	nan	nan	nan	nan
0.26	-0.0484073757275411	-0.02141440109500031	0.04510795082598815	0.5676798201596182	0.9414771380338356	0.009157226644984489	0.3765517540233181	-0.03714039172999607	0.001663062695146161	0.06844286640983947	0.05751140805213453	-0.09405285820030014	0.02312510488583943	0.04592188003915372	-0.07194857294207481	1.08330905728887	0.07971098776865304	-1.083309057288871	-0.07971098776858668	-0.1717803023636272	-0.09217443859307349	0.00894182051752729	-0.2021249861792546	-0.07672952692388302	-0.04365108576061858	0.06792970565046456	0.07435930891933662	0.6610751531154548	0.6476377960367233	0.08082266853938384	-0.01030368013288483	0.1304371460762256	0.01403219357656716	-0.2132695817608394	0.4790322274406547	-0.4501000181348506	1.327913648433643	0.01649332512466112	0.01545839591700135	2.571966304086819	0.718202504267053	-0.4719330566630587	-1.097812069315975	-0.444819568851798	0.8358879407967686	-0.01455879277161367	-0.4260310853125066	0.5103378597013896	-2.858867811462528	0.5257697059257043	2.858867811462528	-0.5257697059257018	1.286623016773551	-0.3811460068451514	-0.2053592397097633	-1.807814196626204	0.3847342205854648	0.2025173209225763	1.843874224596505	1.147251456014871	1.538882787464843	0.06157512188387608	-0.1394720743731055	-0.07095805796159679	-1.466733508433511	0.2641230493655485	0.001079033111058383	0.01704820730485184	0.001201496323597875	0.0226740094829416	0.001010776986660073	0.004599901677040969	0.0011722054593099	0.007279254715678785	0.3252033249217076	0.3097889936827542	0.02481361995207497	0.02827531974340171	0.001081520781498447	0.0287247838552978	0.001041715368593945	0.006636332154979402	0.04237673067929201	0.05461691545700135	0.4537013137458362	0.4122576125588685	0.001393289702465906	0.01701545542504143	0.2325025036015989	0.2348260261115553	0.09072058917003392	0.1084319907711988	0.001179566051784473	0.006855867345571346	0.001268948249560488	0.00987094878441141	0.00108463778546663	0.01303090049676825	0.6171952961442055	0.5685547104489019	0.05368445770714049	0.0698725545551834	0.001046889106296669	0.004294009799184816	0.001124190175196744	0.01904394452228896	0.001444541468616683	0.03263267996675698	0.1358633943908882	0.161309465780326	0.02877888266947248	0.0198410817990138	0.001468210428012988	0.008002307638997976	0.4282684669581072	0.3490786297978699	0.001038268909841002	0.02240800359450299	0.00112980597443786	0.003849126678723931	0.001151613821017583	0.00697783933901348	0.001122789563732796	0.003966656402548645	0.1050713762167519	0.08925289676920393	0.1132626997528342	0.08869078162708008	0.0306292418597855	0.02861143625882347	0.006496507895506844	0.01007864184101022	0.08222389878995053	0.08469329366061661	0.1328077043542308	0.1180436210231255	0.1004496640071831	0.09424817155549928	0.04390071236245196	0.04469647795750863	0.001262648422616867	0.03143098140114266	0.02983219106426029	0.09573506353524418	0.001664348384200812	0.01626742853525197	0.001224090321588271	0.02267492172612244	0.001143718587012756	0.003371927586682152	0.001049513966365326	0.02370186668244119	0.001017802593381494	0.0110889883142456	0.001039399102652998	0.02529337560768478	0.01442674016085099	0.03754234905257658	0.05489841551931701	0.06004476183561135	0.05914306089264943	0.05283462943362237	0.001994488442169851	0.03200846219910121	0.003453486538609941	0.01292129542484457	0.04981260949176447	0.04609174244589991	0.0646809883268866	0.07858877485682737	0.03333206821377982	0.05631593556186901	0.1363285540157737	0.1090355777050098	0.0010822206376752	0.02742418693687476	0.04998003371095466	0.03866753204250605	0.01601751614402954	0.02841889633145585	0.001129911547631971	0.01383133727514792	0.001123442455960806	0.01935848948310313	0.001554402519906755	0.07891676929518254	0.02965870267818396	0.05138636985577703	0.01833683886113023	0.007965265213534635	0.02404889922258931	0.02718888729009883	0.001017698121257647	0.005370047147829175	0.03436495908488457	0.03106717737153515	0.1083767879794882	0.0837072641891564	0.001198495707029791	0.08644062883206201	0.001576894137238187	0.03515247408054088	0.001098579218857693	0.01768276042418187	0.001039108250899854	0.03279758366132061	0.001070638097647155	0.01613611483366013	-0.01216375804288129	-0.01984123666532622	-0.0110763874923946	0.0093296755245916	-0.009784182072711619	-0.002927241770034151	-0.0005362225267772782	0.009662634372359945	0.001096928002730738	0.001350940738061381	0.001010299833674827	0.00122705360374705	0.4284547410479879	0.02606121141714329	0.001089083726566171	0.001003397217673323	0.01244760886754403	0.4637522784241462	0.001577821258631059	0.2870049407302286	0.1581445603571001	0.001186220467304121	0.001294949397723893	0.001069128155078068	0.7911282789530755	0.07431681676822997	0.001044209071458215	0.001142511298288462	0.001006919404095844	0.1715557568457506	0.04259088406125082	0.001588013240664501	0.4544850505909858	0.001039935683892945	0.001006315062658144	0.001001632973482494	0.00100409785647159	0.1045707024662614	0.108842288806443	0.03466495966022282	0.006121449181488267	0.06564231445657899	0.1430729919483336	0.1053179534288932	0.04082779701518231	0.001242322949704795	0.02745202751667079	0.001653955607589008	0.001225776911100402	0.001081340892111484	0.001029001051349599	0.001020125002672833	0.001048491185146722	0.03101000824023671	0.04415580786243486	0.05356337462730882	0.001019713740335794	0.001316000346158888	0.0461194241210698	0.06710648514739043	0.03308101954097546	0.1346544109362045	0.001051292500017233	0.041708270717838	0.0105670868250303	0.001098026659530657	0.001131738885771464	0.001429695973701846	0.01565558835984245	0.02331049739927076	0.02395939362216412	0.001015893382476563	0.0284001651716825	0.1133761416434722	0.001212255189771899	0.00105348034768277	0.001133229404583939	0.001051927416086495	0.001095013408141603	-0.01568649671569051	-0.01986452222761316	-0.01099718984915579	0.006357524135458378	-0.008078789449793592	-0.002166714311249847	-0.001663779293499918	0.002425370658984734	-0.8124413360474269	-3.679926281649191	0.009243899870184867	0.08884981681587466	-0.02923759097423676	-0.01369751464955576	3.420079845314772	0.06603191519755779	-0.006159985856207031	-0.02050951336015183	-1.519264521175927	1.666154350631157	-0.001129615779000799	2.377326075067202	3.42533479377132	0.01247220740519792	-0.003282434988140795	0.01599446767305854	4.845892859561436	1.164896423936501	0.07790610119537447	-0.01196941686205969	0.07903141738340533	1.656911260337673	0.4707105991646419	-0.006171170449717321	1.130438268564589	0.07610155558352838	0.01923522535447259	0.03527247120800307	0.01310165957944064	0.249618350907478	0.1533157377982325	0.2267011278613802	0.03300518313783718	-0.4579178713845444	0.615819266745255	0.4021475503885824	-0.0472370231206406	-0.01516861409204352	-0.1518155305370157	0.005407129694583362	0.01720263914286635	0.01895248285145359	0.2792966730994245	0.02789477266647114	0.1371919531070472	1.326627085848824	-0.3912857476823179	-0.2184718981863311	-0.08762367205336916	-0.1222997978429953	-0.1203406015358233	0.1112336913472615	-0.006109482136918783	0.09741811259475532	0.1891363089880075	-0.05131629812736036	-0.320786520521572	0.04052489372588657	-0.01499510816835559	-0.5608611548854685	-0.8130507732294665	0.2764985854271066	0.07071351343161535	0.01785284008901626	-0.3724598437559637	0.2697728228061342	0.1732972863650219	-0.01869013173600525	-0.09142687358256733	-0.1409632190281435	-0.07394671188585519	8.924046249430047e-13	-1.064476519022493e-14	nan	nan	nan	nan	nan	nan
0.27	-0.04964995455625417	-0.01775019076339531	0.04059792741582521	0.5809147251027496	0.9415557517499481	0.00922801903204157	0.4003132455360545	-0.03093692040518395	-0.002158431226102089	0.05701504426203664	0.05412059266192751	-0.08570190269569471	0.0218729418875587	0.04327539124598266	-0.06679684975256783	1.051386273875162	0.08571066929506438	-1.051386273875158	-0.08571066929495999	-0.1587931559241149	-0.09640301389149838	0.006712279667552455	-0.2195272622830202	-0.07246679266854911	-0.04136386945659401	0.08518299694579848	0.08577789135253649	0.6762319993375081	0.647807472389601	0.07949680864809491	-0.01087144163114791	0.1165849166782484	0.0167943984959998	-0.02756591485720331	0.248251582448869	-0.4501405688276787	1.318964336011022	-0.000683401844987463	-0.001554670234080817	2.17020667839943	0.5192709550797726	-0.2797068034239836	-1.199930537590336	-0.2272826544572851	0.8340113848852895	-0.2458623906897652	-0.09625342920122269	0.5180104975239329	-3.5201812498895	0.6671405526006798	3.520181249889529	-0.6671405526006149	1.316025067678479	-0.4651235405326268	-0.2386696900895591	-1.661523626166179	0.4702844963025588	0.2541581221202602	1.606777735009014	1.134359772260577	1.483184582319935	-0.05073396682914408	-0.1163871850744757	-0.0428868680411795	-1.305030022621948	0.286594550116247	0.001092466456451657	0.01740098089653948	0.009613703562010885	0.03191043092938254	0.00101064027184012	0.004549590731745453	0.002955895769457737	0.008263575879203676	0.3634247300674494	0.3422760271142383	0.02385872049061161	0.02743452184579208	0.001088614168661967	0.02841093824260167	0.001022994227192324	0.006509801267296108	0.02718600209486269	0.04129837439598821	0.4567286379714097	0.4306155915785906	0.0049328827647363	0.02039928970242449	0.2547785644869178	0.257993692178896	0.121345428806615	0.1336570620573742	0.00118930340256258	0.006997969450651759	0.00128896439028817	0.009959168453715755	0.001079963283366108	0.01315583548981718	0.6703034085434701	0.6139032248616847	0.06431256583816926	0.07993343790658108	0.001046676537706292	0.004297842898627774	0.001145479674548904	0.01897347327563668	0.001230123239522996	0.03328616445404449	0.1519094204177276	0.1764086980615643	0.03792856493627186	0.02448985264682775	0.002599296801081662	0.008742470667057285	0.4386985272479873	0.36239561281643	0.001040833370285523	0.02301625994881848	0.001069275401574389	0.003907393956970328	0.001078112581895672	0.007037526088171804	0.00106461289314866	0.004004631872925129	0.1038073099968334	0.09168813318315269	0.1104418967977587	0.09066412996079116	0.03194155640966028	0.03002593401976112	0.00748611480702523	0.01157082198581652	0.0743687493965338	0.08099286753454954	0.1382420929095406	0.1244411747206247	0.1043999536449146	0.09854068453994753	0.04209216683974169	0.04444185269210714	0.002094109111289002	0.03206484249701975	0.02866170394648083	0.0943448468457103	0.001649025496563552	0.01628933184388175	0.001228473053014376	0.02281721239680796	0.001111938678100715	0.003650601083853821	0.001039639386566558	0.02670867744617669	0.001019708275337627	0.01132699820190816	0.001055788190492006	0.02639560955752728	0.02835039854046408	0.05292780036240993	0.04911885793427307	0.05649958199751567	0.05603683360956131	0.0508493384522671	0.001517167377905287	0.03103295336035888	0.002415095630793749	0.01215138466169783	0.04746277413037788	0.04499232982269651	0.06443856576986788	0.07891456661338016	0.03244515044092877	0.05585648023710844	0.1379149979991233	0.1113360815531506	0.001068703111213433	0.02919820746189317	0.04636708771134754	0.03886503452832677	0.01318563285808144	0.02584418611090734	0.001111925733158421	0.0143173210327246	0.001134975814262252	0.01929487596398947	0.001473018363952178	0.07329403172081138	0.02194027518601364	0.0441828491787452	0.02259979156836673	0.01147554367609676	0.02462650085940436	0.02849688954990929	0.0010169644250909	0.005524529845756204	0.03154082503325576	0.02803273171423924	0.1116778198583832	0.08681274597819651	0.001209837736737747	0.08804031355745248	0.001320500644279715	0.0351429306054697	0.001122616466356003	0.01667703619965076	0.001047592998943246	0.03122734033464411	0.001087273793380179	0.01531535139024833	-0.01301734381699409	-0.01944964015115863	-0.01091372878368207	0.006853171139408677	-0.006505108240784571	-0.001556003312339928	-0.001594724929533308	0.004079902273666803	0.001114507456638788	0.03307325370521227	0.001010665650007499	0.007860572361811266	0.4526868355430304	0.01998412146508109	0.001101848776083443	0.001003604194238644	0.006805978017333424	0.4633058785827978	0.01463337187341692	0.3023283488681452	0.1697337651377736	0.001210632085286335	0.001322395081576042	0.001080147599537203	0.8076304559278786	0.08044768234684907	0.001048355794175656	0.001188912764612693	0.001006495979286069	0.1807887763051034	0.05364880827293016	0.005637117160406221	0.4682356469045789	0.001046520357974527	0.001006211215233545	0.001001549767185633	0.001004006249242471	0.09981380287030935	0.1042684427699961	0.03241910550451245	0.01058724476999562	0.06253123147135928	0.1493861567800817	0.1139564822016771	0.03915640351083187	0.004416571416291588	0.02720598036925169	0.001615342113364691	0.001239181529583259	0.001076743542154447	0.001029666544354424	0.001023017053779757	0.001093453884213548	0.05492831266352995	0.04016683018097904	0.0509458518925484	0.00101832679209624	0.001335118634065044	0.04330158726670359	0.06156260298272798	0.02999448520333947	0.1452634066164688	0.001057457349636434	0.04219461776684406	0.00968585653334589	0.001089116429980696	0.001159882867374432	0.001353020775188845	0.01106717806506894	0.0307897588652665	0.02640212499985289	0.001016460983863742	0.02814300286898215	0.119012718655297	0.001229598971077703	0.001052988471307912	0.001159835369168584	0.001060228847289302	0.001112694567940559	-0.01173560727214943	-0.01872613797582726	-0.01068430122259065	0.004773184357385898	-0.001967089441649377	0.0003038039444815582	-0.002597983841116153	-0.0001792045332805485	-0.8143256915942664	-3.22409409275523	0.04690733135750796	1.617124299765335	0.006231190629094863	0.1943774346450217	3.065848378942974	-0.2121282733173658	-0.05686446732351844	-0.009184581140722672	-1.151009537695299	1.95639035448237	0.6169986211601654	2.249217444794867	1.663031557484471	0.01378362028570884	0.01427939835630402	0.01312752233404207	4.198539338837032	0.8641404448400363	-0.04061858085700503	-0.00672248913776588	0.06405755554628557	1.374493415258048	0.4579923884566127	0.1417326016981763	1.537376599887224	0.05274121597774335	-0.000775889161348654	-0.008385879228017968	-0.0005710423869027809	0.230323335710341	0.2321704382550257	0.06607612006829952	0.2529741347043685	-0.2871138163242106	0.6678595955545572	0.469745449504173	-0.007934040273461687	0.1305393206961827	-0.1250804346541748	-0.0006913163666874767	0.01161159157111692	0.03293733420087529	0.3228541868834368	0.02020663587168045	0.08917596879137564	1.7096859286765	-0.3246032941746215	-0.1793907661965844	-0.09061424594336333	-0.03934149283657199	-0.1045246186694749	-0.05134767742462665	-0.08657726204285231	0.3743553785611394	0.1653987709266172	0.08887676427095879	-0.2037560322237346	0.05511415866099529	-0.003294654987759758	-0.5607969765021046	-0.6411084212727866	0.4277322100853631	0.1827967873239363	0.01341676977509673	-0.2405885280267216	0.3514241103616619	0.1461228773619597	0.01574297330223918	-0.1085816892632566	-0.1714728142692038	-0.08909600033483274	1.636500265097173e-12	-3.71275956488348e-14	nan	nan	nan	nan	nan	nan
0.28	-0.04880508864410128	-0.01656053457332092	0.0361404213510771	0.5940570467962171	0.9414652136073491	0.009121038203570532	0.4197533811892815	-0.02681938874159364	-0.003677894890976926	0.04420069211026234	0.05308697205878093	-0.07737846600744805	0.01800808539902371	0.04413707633709254	-0.0616282886047531	1.01301558471889	0.09291327788583498	-1.01301558471889	-0.09291327788581021	-0.1453554250791111	-0.1014879991575394	0.004206011519629507	-0.235133110743402	-0.06727439968175068	-0.03858327967352788	0.1000651343614641	0.09700439919693121	0.6905528072692994	0.6461612343896688	0.07868117921409147	-0.01116727002053703	0.1043101925945983	0.01972961689075576	0.2042193664723072	-0.01587860082936174	-0.4395965490527912	1.309396998500843	-0.01733704706975767	-0.0200962471886162	1.707695132127897	0.301014572003146	-0.01152700547874406	-1.375118070073145	0.0266193885387159	0.8303841775101625	-0.5370974905087943	0.275603691494311	0.5137054514008199	-4.148448959975052	0.7663551187974059	4.148448959975052	-0.7663551187974023	1.376739897869772	-0.5524280003680552	-0.2607046992993796	-1.448528667950316	0.5706659668775271	0.3011920167307597	1.369643448663687	1.108836538262495	1.371675129411493	-0.3016077486783241	-0.0374259829155742	-0.01657143619372833	-1.151232445568078	0.2987257444296034	0.001107973149770337	0.01769828418622399	0.02911496366508099	0.05219029202369227	0.001010754945667326	0.004465641262827121	0.007138142322251646	0.01084311715450359	0.3961829913183073	0.3708763920208996	0.02043773717987329	0.02447401870526901	0.001098544216123144	0.02758238789693621	0.001013741010575169	0.006364882191145158	0.01619232541836363	0.0314654077684085	0.4586732865776847	0.4504043976721345	0.01312698287488609	0.02813747084609759	0.2741674940412542	0.2796705811353664	0.1430292294240431	0.142559663801365	0.001206378597420687	0.007088247885346342	0.001312694225417125	0.01002359734008948	0.001083138482379691	0.01337615077112475	0.7122180287994956	0.6520200835425096	0.07276764858337187	0.08749256742321264	0.001048644528033933	0.004212056193506672	0.001179326587753659	0.01881754154224503	0.001122636447671	0.03416167258710365	0.1649735834072346	0.189030498472752	0.04781733729296224	0.0289799059294189	0.005178539229114299	0.01058753618580992	0.4501123813974772	0.3799145270903273	0.001045408782666166	0.02360665792888547	0.001038963777215489	0.003969726506314952	0.001041325008100858	0.007109106597366067	0.001035484605003003	0.004053946017089375	0.1010649889648091	0.093717251559588	0.106875501125628	0.09315052057823707	0.03156967790075661	0.03013051257434335	0.01018568343852736	0.01488899031289078	0.06851982508793734	0.07885208808420788	0.1439910380867872	0.1314841753902283	0.1102926210603967	0.1039108886056438	0.04034179259769219	0.04445287694568491	0.004090866450146662	0.03381373756184536	0.02792839664018635	0.09325640229647805	0.001622065187882296	0.01626030523993852	0.00123736694467888	0.02291427548903236	0.001093752432439356	0.003953776623012588	0.001035036980471571	0.03017472456470134	0.00102210736709534	0.01150310965257851	0.001086468773136997	0.02719531762370641	0.04659453362147924	0.07092052267796878	0.04410902415072743	0.05341563446713501	0.05313702574653474	0.04923072474729749	0.001277335391221042	0.03053345428001968	0.001902579383402496	0.01198128280744203	0.04488775514847401	0.04390159616121702	0.06181876058264008	0.07745637456055428	0.03051648272257327	0.05456847673642644	0.1431162194050506	0.1167561397067705	0.001065030198859605	0.03072678185453575	0.04462492517145236	0.04040626670746576	0.01129450287072986	0.02415176551391975	0.001098478504205614	0.01490246647623943	0.001154816053261649	0.01918125510541362	0.001393975093933094	0.06775861743474569	0.01563005150081197	0.03829510024792608	0.02836449192635821	0.01656341147535676	0.02609459154863815	0.03068302001260254	0.001016881688383719	0.005645843948900026	0.02991849556466735	0.02613222200457468	0.1159339464624954	0.09073775790357541	0.001224180647014343	0.08935275075230674	0.001191939577542308	0.03544656428009442	0.001147937258125872	0.01553385228023151	0.001055985911316214	0.02940038001696827	0.001104431850833366	0.01437639435631552	-0.01066794611267072	-0.01856018514524542	-0.01065091679640117	0.004971443158965979	-0.001337616958045474	0.0005480883440452723	-0.002570362095529526	0.000482608112592301	0.001132086910532809	0.06479556667233606	0.001011031466340341	0.01449409111987475	0.4769189300380726	0.01390703151300137	0.001114613825606018	0.001003811170823698	0.001164347167143065	0.4628594787414473	0.02768892248819708	0.3176517570060622	0.1813229699184592	0.001235043703276856	0.001349840765425206	0.001091167044008993	0.8241326329026827	0.08657854792546756	0.001052502516906072	0.001235314230806866	0.001006072554485439	0.1900217957644563	0.06470673248460718	0.009686221080146147	0.4819862432181725	0.001053105032074907	0.001006107367815988	0.001001466560913925	0.001003914642023819	0.09505690327436578	0.09969459673355613	0.03017325134880422	0.01505304035849894	0.05942014848614185	0.15569932161183	0.122595010974461	0.03748501000648232	0.007590819882855666	0.02695993322183252	0.001576728619139141	0.001252586148065718	0.001072146192197519	0.001030332037360243	0.001025909104873717	0.001138416583289815	0.07884661708684436	0.03617785249952638	0.0483283291577929	0.001016939843815232	0.001354236921967194	0.04048375041233807	0.05601872081806735	0.02690795086570576	0.1558724022967337	0.001063622199251512	0.04268096481585195	0.00880462624165969	0.001080206200398168	0.001188026848868301	0.001276345576675781	0.006478767770301859	0.03826902033126014	0.02884485637754028	0.001017028585246878	0.02788584056628339	0.1246492956671209	0.001246942752383757	0.001052496594921595	0.001186441333753023	0.001068530278488632	0.001130375727739057	-0.007784717828608199	-0.01758775372404123	-0.01037141259602554	0.003188844579313482	0.004144610566495151	0.002774322200212417	-0.00353218838873243	-0.002783779725545509	-0.8164943581832625	-2.777270222127952	-0.001850160888143225	2.297537746343451	-0.03596529580614432	0.3053465077181335	2.642746140358247	-0.3579091333776846	-0.1091009323577506	-0.02418715122730335	-0.8221496346249034	1.952319765435356	0.8697397574559121	2.079170652893093	0.1608408853421131	0.002107473384684209	-0.00804059173344134	0.03507052530081419	3.399561713172109	0.664545657127118	0.0599821405306311	-0.02906152059793097	0.1234361465356344	1.161424886361836	0.4389670861341993	0.21480932770044	1.970824519634848	0.072529880821833	0.02004827956854802	0.03765122321038569	0.01536939433069725	0.1683947433620342	0.2559241945232884	-0.03528271348103752	0.398202819609618	-0.1459885362396586	0.7449086611631763	0.6176857666378531	0.005892880666720363	0.2078381794987615	-0.0914611024755652	-0.004778852822041182	0.008157123444476886	0.02385289124322226	0.3711439440437627	0.01551508534467423	0.07668677653687922	1.848081287067199	-0.2990392861636991	-0.1451364429245308	0.007578280093100528	-0.002338016032222779	-0.1186048091917074	-0.2455630705325315	-0.1718191173271924	0.7213289736881056	0.1400470826067565	0.2174296405313634	-0.1443285958453221	0.06035723195369917	-0.02499658518651425	-0.5433964972391743	-0.5498964240337636	0.5920164527792092	0.2463391540247065	0.01121912113190553	-0.1456726542165059	0.4336788500750136	0.1158477802614645	0.04394529839001408	-0.118918812548352	-0.1923066171993947	-0.0975854299765694	1.729215177333499e-12	-6.219104760834761e-14	nan	nan	nan	nan	nan	nan
0.29	-0.04548568179356461	-0.01803318566810287	0.03176287411859186	0.6070999627353744	0.9412046097939334	0.008831689311437347	0.4343346428477382	-0.02486422055668367	-0.002246606153071779	0.02938476270356637	0.05461914828675529	-0.06897330673280574	0.01100289081678457	0.04873452251968814	-0.056465510075503	0.9685649670141402	0.10098924820704	-0.9685649670141323	-0.1009892482070651	-0.1311759521305872	-0.1074312878322999	0.001545548627639612	-0.2484591216675519	-0.06108032080977926	-0.0353698189704905	0.1126008076400853	0.1079848320924566	0.7035655787712389	0.6418211945518826	0.07906108024109069	-0.01123324910713274	0.09341809709728023	0.02280913226578844	0.4573379801431292	-0.2698495830133827	-0.4379908411369272	1.29909109689163	-0.0352666571450139	-0.03725519736366609	1.210104548375147	0.09915788604506635	0.3007717357729605	-1.585621272807088	0.2706524889876057	0.8559300119110123	-0.8628235057444471	0.631406569515686	0.5219470950309419	-4.730753619610515	0.8510467578193682	4.730753619610521	-0.8510467578192797	1.459133828051159	-0.633752561089398	-0.2691969338370847	-1.220756275146587	0.663946770431296	0.3392300439715892	1.129021280598709	1.09370251496429	1.2361345364626	-0.5526376297746199	0.1056716612518347	0.001047472552855911	-1.028620753630688	0.3160732086252378	0.001142690228901197	0.01796653291870261	0.05499573620716366	0.07837788615078838	0.001011147202800923	0.004360305860987729	0.01304747259198391	0.0143124321738467	0.4234826457424971	0.395081150216771	0.01569687202620357	0.0204113755348118	0.001101221914170504	0.02623755417351763	0.001008927452044288	0.006201128870686861	0.008975357088360615	0.02486573045906805	0.458180328536052	0.4674936754488453	0.02405721245987743	0.03824314861118398	0.2930794369118357	0.300974765264134	0.1491751085848745	0.1348067230754343	0.001219697482687599	0.007156452881046068	0.001341950970362722	0.01007190001598575	0.001080968308106732	0.01371385058148026	0.7442577435849833	0.6818523035843358	0.07828287553693451	0.09208293407518611	0.001050167461481815	0.004117048559974528	0.001201356937255923	0.0185479224860057	0.001065583440312805	0.03530254885793626	0.1749037766717852	0.1989603861244594	0.05675112421685873	0.0327359098592569	0.009268457591613636	0.01348640048142783	0.4634915523527059	0.4015887611539484	0.001047798224319711	0.02420822510962823	0.001022960972277242	0.004051338425723482	0.001021803617442961	0.007220651037648752	0.001020081543344431	0.004119051797489573	0.09779494759895178	0.09525573605181546	0.1033384321813212	0.09582020848574753	0.03031371383042127	0.02944428859640509	0.01352130895999228	0.01904682469050227	0.0648412184575364	0.07860939080555571	0.1504367278619867	0.1394991840622472	0.116002881435519	0.1103848268956739	0.04232463575455721	0.04791146252246048	0.01300451714497661	0.04146846317614331	0.02752743159969469	0.09243326414403658	0.001741456361586962	0.01628953396002767	0.001244309548355648	0.02294893196057919	0.001082148140360078	0.004246561851805144	0.001032875677724251	0.0341241581592431	0.001024438806606914	0.01161364006362738	0.001137877251133445	0.02765720960245789	0.06095081692753752	0.08318510431157425	0.04039898143999256	0.05127328235016617	0.05070222199071649	0.0480799846250541	0.001150448803181375	0.03037742676777094	0.001644280021533118	0.01217460911384363	0.04252089658543538	0.04295148316056673	0.05984282632268258	0.075734113731641	0.02911440749673728	0.0532760887843493	0.1484950103686165	0.1240782514149186	0.001065765839443559	0.03194597757261475	0.04446106961403148	0.043207884703073	0.01129976650082034	0.02419331301362171	0.001089915079208675	0.01557403153569683	0.001190280096608503	0.0190154603371251	0.00132950252016171	0.06244549252083534	0.01129996163029766	0.0343463462535351	0.03417955839233652	0.02274801085024391	0.02761123672553804	0.03295862551537609	0.001016904300292375	0.00573022249924819	0.0287653002020895	0.02491886288612092	0.1208192906596074	0.0953763856584425	0.001235830498559807	0.09027619335862958	0.001125276593514507	0.03603062645768587	0.001165700481415185	0.01429274950645263	0.00106107192391553	0.02737592941571574	0.001115968291794437	0.01335104242697025	-0.005815481806974503	-0.01709522586019844	-0.01033500659777407	0.005344582122293758	0.003852519145183187	0.002108017074342499	-0.003589552438896833	-0.001049829687061114	0.00121839093012573	0.1039502163999699	0.001011998741896409	0.02356997111540126	0.4875128843588579	0.007525528642940383	0.001095036999992324	0.001004008263267365	0.001095792885474185	0.4518494681174828	0.04337155904255929	0.3395300595280185	0.1384495029699823	0.00123232061557675	0.001391551676913515	0.001068168531357717	0.8242834857735216	0.08456915060975388	0.001051118116396288	0.001214977921451679	0.001006286600121642	0.1916749458165916	0.0703133653061548	0.01696180158250141	0.5038682931980856	0.001047899439754942	0.001006472983217378	0.001001502228934459	0.001004165236917976	0.09166042568964647	0.09716740620777593	0.02774998743009621	0.01889256305781695	0.06072615586432432	0.1645096744937887	0.1256082530914524	0.05084177473279719	0.03524772155666175	0.02716362566713115	0.002110822585736302	0.001250656297531801	0.001068309701127847	0.001030875095916508	0.00102767424997069	0.001236227404439746	0.07837089880872167	0.03578111302365874	0.04717721991950467	0.001019435705270011	0.001391983842078769	0.03899396454510574	0.05849260967458376	0.02800973187263809	0.1575718376345647	0.001068993201855257	0.04561904613724271	0.01342473034571861	0.001081672225675311	0.001260363577242151	0.001250448640421054	0.006668475483889622	0.04311975137467292	0.02975532348072887	0.001016842588189755	0.02706422791830967	0.130778370664655	0.001248828578728372	0.001058706476484634	0.001182297026858496	0.00106453456467845	0.001125950378108444	0.0006123713160288999	-0.01523624428407712	-0.009989971600545931	0.007442311120005973	0.008808982111362877	0.00313490170394324	-0.004654634022395854	-0.001195107455927128	-0.8214663026442441	-2.414848309381187	0.04145879072336558	2.903167762929202	0.002394150080433676	0.3841028034771971	2.18487237373086	-0.4481377550456583	-0.1569479384813875	-0.01262624407247151	-0.5025643446145951	1.417138810438247	1.126184941582147	2.177418356906307	-1.602361332772584	0.009639129793550727	0.01135588705325805	0.03517290501755801	2.548003362313706	0.2734789822826079	-0.04370083658041439	-0.02856829669342658	0.1135915042760207	0.8286171907927194	0.3139626187762543	0.3536759233644612	2.342038442678112	0.05474108576486664	0.002432261441848269	-0.00191013092916599	0.002339175027552279	0.1250962245308372	0.2639299579994138	-0.1003302150304273	0.4340309913633382	0.09293539288014156	0.8636908180723377	0.6717028744780925	0.645925487135266	1.233188976559438	-0.0724215990376449	0.01080454055383666	-0.0003467021413650691	0.03158455558152796	0.4172014878318115	0.007401592088752836	0.02308613600352761	0.7063041715673322	-0.1383468541525221	-0.0880747936130602	-0.02340331304000581	0.03663864380352908	-0.07891496865748596	-0.09655834083099124	-0.08471503080417415	0.7305619252152793	0.1065790992974743	0.3524538521096693	0.1320675249046331	0.07264305979640362	-0.01356989585974621	-0.5172425186057299	-0.260030290005166	0.6436912206304564	0.2105106851535384	0.005368805869496759	-0.1000834285263112	0.5059685843401599	0.07052470798322842	0.07293143140617742	-0.1278476018391129	-0.2104780387346065	-0.1061287046774931	1.609241605646865e-12	-5.450433848434257e-14	nan	nan	nan	nan	nan	nan
0.3	-0.03970480951407088	-0.02178148553053539	0.02733904565473206	0.6200369668852809	0.940750221650569	0.008386300931621789	0.4439864191321358	-0.02465345460032616	0.0023972794777696	0.01253719742173205	0.05831675447852331	-0.06015421907943312	0.000773973691024384	0.05651562821659916	-0.05112740989206923	0.9186189315539925	0.1099783692900918	-0.9186189315539903	-0.1099783692901133	-0.1161731657937896	-0.1141135069093956	-0.001134108251901177	-0.2596298914117061	-0.05407952501516739	-0.03184408039226907	0.1224761614442566	0.1190074989780181	0.7153806053082488	0.6353837335762108	0.08063992189784366	-0.01119288349556505	0.08370909552729502	0.02602899862414016	0.6965124522358175	-0.4710083543680876	-0.4488527953287315	1.288214640650701	-0.05609391276064833	-0.05130414472508517	0.72179805725136	-0.04786587373100031	0.6309923730089989	-1.781445245102983	0.4597053812955426	0.9131698532421467	-1.181841998904961	0.9123355942903952	0.5487697822789208	-5.247532511054475	0.9489852711666406	5.247532511054476	-0.9489852711666369	1.54140257552243	-0.7002140808348098	-0.2645434968095756	-1.017480431951926	0.7320093514047049	0.3636475917674889	0.837579553775005	1.117283336263261	1.132126136424589	-0.7210919762556096	0.2023621430344429	0.004697503436256293	-0.9146136601013065	0.3267959410901217	0.001203202541062569	0.01824663766399508	0.08567186324142607	0.1095173809592245	0.001011827109263363	0.00426344295615027	0.0204264681239777	0.01843689937066626	0.445140650597467	0.4143071769938633	0.01011005704275334	0.01564089851821014	0.001092768724588647	0.02450178660508778	0.001006620420972104	0.006031102683721296	0.005200025058473693	0.02131855052718182	0.4544203362373852	0.4777792342918556	0.03701863117015479	0.05015695259797777	0.3127202410708941	0.3231339919543354	0.1356200827550037	0.1126937911008974	0.001224994424642202	0.007243142562407717	0.001377431896265246	0.0101238102823947	0.001068380107260713	0.01413367823599012	0.7670111368384471	0.7026025721312014	0.08046626484327206	0.09336117325040159	0.001050236122208991	0.004043696077227717	0.00120220052558747	0.01817205542354566	0.001037169804480452	0.03661055060550641	0.1815498279250804	0.2056841332251591	0.06406055298536688	0.03529373668389862	0.01488474876361298	0.01743530249205828	0.4794140483614333	0.4263156189355863	0.001046388542320888	0.02484063025354368	0.0010151457960583	0.004141534877667792	0.00101206474329336	0.007339548063225454	0.001012508635168285	0.004194477783144296	0.09445548808084456	0.09593505743871507	0.1002108120138734	0.09814745115842324	0.02850079242549263	0.0281565456146616	0.01708126775377384	0.02358294884940297	0.06337300852495686	0.08062052218918757	0.1577636961280201	0.1488699466483361	0.1205555557995764	0.1172369657574044	0.0495373155109592	0.05657341173737473	0.03075494215142539	0.05667915775582515	0.02741409142633373	0.091822868895239	0.00206789505109179	0.01647999492526796	0.001246815685024085	0.02292492398600114	0.001074428895563156	0.00452307575592127	0.001032067153955626	0.0384879285805403	0.001026486957806754	0.01166735339970085	0.001212485220267159	0.02780493068099166	0.06835928728898713	0.08707598874801456	0.03821160298043924	0.05047038304538551	0.04884594566182585	0.0474079646330233	0.001088242126983884	0.0303729974145173	0.001533788762891585	0.01262676301370694	0.04055213718119732	0.04217335323369118	0.0598659032686549	0.07557182283230697	0.02889795933200521	0.05291304496600849	0.1523807970818096	0.1311167493565393	0.001068820041220967	0.03291410460722025	0.0457290923603447	0.04764654161997034	0.01356266197377046	0.02638170459421066	0.001086367956869691	0.01632907327984312	0.001244179373910366	0.01880170654923695	0.001284308379514212	0.05745348640126934	0.009158151539359727	0.03269097614405308	0.0394848011828675	0.0294129918567781	0.02883566026923172	0.03492780848832946	0.001016822557762231	0.005747464404898496	0.0277674333306675	0.02406886825303159	0.1261824761349782	0.1010955672592071	0.0012425978608685	0.09079692425152326	0.001095052782716917	0.03690647879579	0.001172507361427294	0.0130059830508912	0.001061615243238765	0.02523292852884809	0.001119521337652248	0.01228094528713081	0.001400065724682478	-0.01503923313854007	-0.009975409201245403	0.00830460613719821	0.008692145542838267	0.002868379653595177	-0.004677579642461663	-0.0005015274405334229	0.001304694949709561	0.1431048661275989	0.001012966017454047	0.03264585111092962	0.4981068386796426	0.001144025772862425	0.001075460174384617	0.001004205355723285	0.001027238603813578	0.4408394574935148	0.05905419559692041	0.3614083620499827	0.09557603602149432	0.001229597527882762	0.001433262588398865	0.001045170018714333	0.8244343386443598	0.08255975329404272	0.001049733715900244	0.001194641611939455	0.001006500645763042	0.1933280958687265	0.07591999812770282	0.02423738208485605	0.525750343177998	0.001042693847448359	0.001006838598622521	0.001001537896970584	0.001004415831818135	0.08826394810492469	0.09464021568199588	0.02532672351138395	0.02273208575713192	0.06203216324250771	0.1733200273757476	0.1286214952084445	0.06419853945910312	0.06290462323041897	0.02736731811242948	0.002644916552335994	0.001248726447000053	0.001064473210056352	0.001031418154468403	0.001029439395064783	0.001334038225607412	0.07789518053060028	0.0353843735477927	0.04602611068121875	0.001021931566710926	0.001429730762184565	0.03750417867787167	0.06096649853109641	0.02911151287956643	0.1592712729723946	0.001074364204464579	0.04855712745863479	0.01804483444976557	0.001083138250929845	0.001332700305464345	0.001224551704166519	0.006858183197481272	0.04797048241808286	0.03066579058391567	0.001016656591129767	0.0262426152703346	0.1369074456621918	0.001250714405075929	0.001064916358044085	0.001178152719965335	0.001060538850869273	0.001121525028479587	0.009009460460666033	-0.01288473484411307	-0.009608530605066426	0.01169577766069824	0.01347335365623086	0.003495481207673601	-0.005777079656059426	0.0003935648136909922	-0.8270856640864951	-2.15860337362517	0.0005210413265421611	3.287917882595201	-0.03427079651850359	0.4363769432247506	1.646999856611442	-0.4994759025662946	-0.1872877012691417	-0.02544172471034924	-0.2116501592977153	0.5915759787443692	1.231365001780325	2.250179165169652	-2.711157364384052	0.005804410559058908	-0.007319073788096936	0.05149609408646313	1.583171414181713	0.002120161918375401	0.06431317090807614	-0.05031112823652784	0.1568612418811884	0.5201967761944454	0.1993316651131827	0.4248168707174602	2.581349263242504	0.0786974735156548	0.02176518607000807	0.03912174026451184	0.01743343537574006	-0.003437877751765567	0.1874351475260321	-0.1555865143071296	0.4738607758930556	0.304777196213632	1.016059443974153	0.6933258809772278	1.046565608296202	1.71903197244046	-0.04891252174491995	0.02746759620485616	-0.003575765789043295	0.02059862630208583	0.4540113093784512	0.004151670439004234	0.01385259664273922	0.1733418476860129	-0.03114872375347294	-0.0493924169074697	0.03789791241981177	0.04942750269634973	-0.08420819443660003	0.06643091538030217	0.01404970941460664	0.6646062203805848	0.08983334601795789	0.5448374247812917	0.2850402203105351	0.07705256993930297	-0.0345883982266187	-0.4791727383825574	-0.09121964710704381	0.6880927791274947	0.1850546480803942	-0.002208207810380175	-0.07299975713236974	0.6497896192545708	0.03530543757249542	0.1023033306950491	-0.128051548895638	-0.2160166742957748	-0.1065344720666636	1.205683388729625e-12	-3.150747915648185e-15	nan	nan	nan	nan	nan	nan
0.31	-0.03173335209313895	-0.02714175323084492	0.02272265774305477	0.6328629169498123	0.9400679101735787	0.007821655405792919	0.4489627636573745	-0.02552517994505345	0.01033991275171947	-0.006000239998118787	0.06348178261594159	-0.0505997430663044	-0.01245569655812425	0.06654531666679318	-0.04540506684722016	0.8639080136258488	0.1201328039557011	-0.8639080136258404	-0.1201328039557961	-0.1003946456674204	-0.1213541214987779	-0.003696977200152444	-0.2689768060429231	-0.04657181931225971	-0.02814442148107087	0.1291882485568102	0.1305277654041498	0.7264112901814498	0.6278150047229215	0.08262592563576868	-0.01118303655494941	0.07504023274637724	0.02937640709593884	0.8821157543841424	-0.5870860544234922	-0.474913251277408	1.277053440245348	-0.08145574817046528	-0.06096824630596162	0.2927887004361233	-0.1140125963215875	0.9567806425103292	-1.907302045122576	0.5588310411653811	0.9966469149059459	-1.446024560773889	1.073497473997217	0.5955385038864909	-5.680463774970377	1.08791501022303	5.680463774970408	-1.08791501022296	1.611994766682238	-0.7435051825244551	-0.2455484680337851	-0.8585988746124962	0.7637582009461299	0.374945739257568	0.5178709161369257	1.195275941416361	1.08087062041458	-0.7819164654118141	0.1933789462533322	-0.004305726762592942	-0.8136195783039466	0.3415712375199341	0.001499878058599476	0.01877135512305978	0.1118166512821359	0.1385804489044064	0.001012461285145418	0.00418980497170184	0.02524194244362704	0.02119752673789982	0.4617866609550761	0.4281137426856886	0.005762846315517228	0.01192943626059837	0.001079994229734642	0.02256139814856276	0.00100540297431558	0.005868868318118803	0.003166735471644602	0.01938168121772058	0.4519966911461551	0.4828020441226913	0.04825919564715111	0.06073860128275188	0.3323755209533001	0.3456703115559797	0.1092049632163535	0.08564025093191821	0.001220739731094637	0.007379976625300636	0.001403474455824826	0.01017341432642488	0.001054690572639139	0.01465555443708272	0.7816622336952642	0.713114265104781	0.07979411111387595	0.09204023413842288	0.001048541121257126	0.004062775302481595	0.001184104945578513	0.01771958677073199	0.001022379043150507	0.0381172530407547	0.1859302346102581	0.2098319487205377	0.06940754902880808	0.03676065292298553	0.01989525308672766	0.02091395371882442	0.4983653081808828	0.452588404579942	0.001042911941313684	0.02555070862174732	0.001011149313199516	0.004264411977245017	0.001006942301094926	0.007507316747814833	0.00100862263495947	0.004294469518618282	0.09147718025144481	0.09557426622162603	0.09766783837694358	0.09950372416032996	0.02676924426329076	0.02674553383261975	0.01907316126008869	0.02679345416728704	0.06208025911376645	0.08292737567201307	0.1659133640350143	0.1597191872585478	0.125739478698832	0.124685205175814	0.06210844553548518	0.07062526999404482	0.05100379052256689	0.0738751688333516	0.02742989768604802	0.09136964957489589	0.002203073133459339	0.01657018105319244	0.001245184509030337	0.02287109874853685	0.001068843579354523	0.004624647743860151	0.001031969030312759	0.04321220558907563	0.001028180427210389	0.01168090147190399	0.001248981503833897	0.02767039599822508	0.0677894046132192	0.08400287145535039	0.03676195298038441	0.05025427970432695	0.04700433237706431	0.04669315497178606	0.001058762325173484	0.03038221445904238	0.001459679604834914	0.01321039966505285	0.039166425710842	0.04158805101355412	0.0584185319552902	0.07488981675344594	0.02774770329210319	0.05232152738474226	0.1574270680802423	0.1384720045610351	0.001073300545528485	0.03379536088118983	0.04664491321639228	0.05217233998835431	0.01744083358252427	0.03010185957359801	0.001088283864169312	0.01717779071012631	0.001274315491740072	0.0185102299758672	0.001258745388711959	0.05285681729701271	0.008397255381517407	0.03253551871093256	0.04255874729347271	0.03521512669209632	0.02885134191973866	0.03572134257955827	0.001016713588532962	0.005697903592985853	0.02588397317011171	0.0230595941658314	0.1320051138702371	0.1084323370970583	0.001244008306371136	0.09101512467311179	0.00108410635375844	0.03810757047695722	0.001176924272536196	0.01173723936919242	0.001061273988408763	0.02306418484443087	0.001121590069499766	0.01121756428536968	0.01049218569245797	-0.01244196387933307	-0.009571947438313856	0.01275501938264646	0.01320668885633795	0.003100104947140013	-0.005695637279142609	0.0005274149399523291	0.002235792562693859	0.1521250649090592	0.00101325264248241	0.02891129308098054	0.4997941020184522	0.001093213886479695	0.001059280714578993	0.001004077304249018	0.001021926022207637	0.4517156066877843	0.06389337109936247	0.3807896920692529	0.04835093568888887	0.001205063895019969	0.001428373476575221	0.001036440004393833	0.8131897857016392	0.07573617659548312	0.001044275108819127	0.001140399677004957	0.001007394882139979	0.1930350747940468	0.07652873815359529	0.02641282125492305	0.5560916337956902	0.001036416259608645	0.001007118296410803	0.001001673515162094	0.0010047160359429	0.08663445222529929	0.09368352062854139	0.02433903897960707	0.02002541322804287	0.05907358841990908	0.1837316589150082	0.1374917931790602	0.08938003102466675	0.0854427699394109	0.02751665496562396	0.002089782626245103	0.001239050828025302	0.001061808173879744	0.001032246587395597	0.001030368978260784	0.001247182334397693	0.05766261066878671	0.03477444284915199	0.04368826843342554	0.001033272807467994	0.001342378680785489	0.03753928843732102	0.05284661336728825	0.02414711808840496	0.1706711747493826	0.001081010647305801	0.04705861185346172	0.02478995960942862	0.001096319564920149	0.001282863531018255	0.001238516504068362	0.008196044474302605	0.04469567723311937	0.02733454069621842	0.001016552453491367	0.02160922111026824	0.1439591603378436	0.001241046117232368	0.001079305921138822	0.001184376054006277	0.001061240233256625	0.001125621275076807	0.0207704858456668	-0.009490477848302032	-0.009139219141980331	0.01805282600565339	0.0175079003299232	0.003015529232257277	-0.006648541014290255	0.001663437421447514	-0.8358378542942537	-2.009391958400842	0.08693379670063382	2.518077668688477	0.006942592926087222	0.1295965952771686	1.117205441247281	-0.2615007192642511	-0.1970602786115528	-0.01094462516918928	-0.1618086748554564	0.450620817018744	0.8991182545289987	2.218726963479036	-2.715308365197557	0.01871908850059866	0.01102842500728611	0.05452400929935703	0.5270788426730895	-0.2578630563251078	-0.02761300526962225	-0.0434977849385626	0.1502912663739493	0.308320431874847	0.09755001919177742	0.2824318741747006	2.652389192798209	0.06899535605174406	0.008022220218600686	0.00612433775581181	0.006726033854487584	-0.07361202726304503	0.08205195616032132	-0.1295746759305564	0.183801472142108	0.1666276544357949	1.13930947696627	0.7906811078688186	1.718723561735234	1.7183113948318	-0.04046752791517993	-0.007960911676185995	-0.006592551614887847	0.01158234019508776	0.4990892963339005	-0.0003382110748842584	-0.03191220566442655	-0.7290290952843278	-0.01118929531578135	-0.09441101298752302	-0.01982471980838621	0.06532138713110605	-0.03876038180023148	-0.2079079732436972	-0.1369256256263219	0.8045239667447907	0.09116433315373469	0.3755897960766624	0.4473323498927534	0.0927307698035761	-0.02795034207099485	-0.4414572244957553	0.05099777442301613	0.4697882889956137	-0.01539610946875031	-0.006620665369309955	-0.1364296328806902	0.794673846190011	0.01000801145649493	0.138935350899753	-0.1254155609848	-0.2168244102369498	-0.1057450859345781	8.392552609280114e-13	3.549392621650828e-14	nan	nan	nan	nan	nan	nan
0.32	-0.02237575998056008	-0.0332440239927519	0.01783101134402545	0.6455795970499938	0.9390993593897954	0.007180070286034503	0.4502285501927493	-0.0266843745498521	0.02151781954151695	-0.0252340396075805	0.06920399120265286	-0.0402428494709219	-0.02778516771859013	0.07758348526077971	-0.03921984626996246	0.8052934020466892	0.1318569364602321	-0.8052934020466873	-0.1318569364602783	-0.08397940412153193	-0.1288955374695059	-0.005995441116458036	-0.2769357965104071	-0.03891983276118143	-0.02437193463147844	0.1330942407150899	0.1430831376546236	0.7371352133605051	0.6199601508477349	0.08447830765693355	-0.01131055025938252	0.06754749031679071	0.03283813305943548	0.9737393904966843	-0.619408966717771	-0.5039044928005106	1.266360647780708	-0.1133417735925841	-0.06669206351098923	-0.02031354078996353	-0.1053597257654649	1.278047076071483	-1.920717683055233	0.5711414711519072	1.07365336967745	-1.601802180873771	1.114031622968579	0.6413452888032517	-6.028271241257652	1.262924838950962	6.028271241257653	-1.262924838950959	1.668746859424236	-0.7603743571038017	-0.2116624904205158	-0.7398955992059058	0.7608655210378861	0.3782131794461583	0.2763605629218228	1.324304501112602	1.070773797594536	-0.7783169806351579	0.175637799680471	-0.02277462557604695	-0.679389589835005	0.349659439424929	0.002113205046387219	0.01963554051892327	0.1299980518525814	0.1597465735778587	0.00101292159988582	0.004150282679440787	0.02593359010642173	0.02130579257732595	0.4736799283403089	0.4367091290087116	0.003515847950725266	0.01003720072759661	0.001065516296751	0.02063517526221771	0.001004730495560004	0.005733420643276775	0.002137202054815164	0.01836067758389575	0.4537077058337159	0.4875443472244939	0.05637591612184982	0.06842238807546644	0.3516694479276561	0.3667413753901341	0.07272669135272528	0.05807246988148149	0.001206344518755187	0.007560658062375008	0.001414054324021855	0.01022014962927507	0.001043481475905007	0.01525705568497708	0.7888891114583435	0.7133023822274439	0.07642646410586566	0.08837281068482582	0.001044963518170795	0.004149122385577534	0.00114793193344908	0.0172357960085321	0.001015434107888207	0.03973261635708652	0.188515516382606	0.2118296240428049	0.07261441060057909	0.03731470579752625	0.02349759360055824	0.02331430996645864	0.5206352785525764	0.4789470293348679	0.001038034214799067	0.02633408049360127	0.001009291943612258	0.00440621900945748	0.00100445015800901	0.007695881640348916	0.001006830749495591	0.004412220902895492	0.08906597444976082	0.09436498366120047	0.09579133037119592	0.09975314034757625	0.02538753786115542	0.0255058754190149	0.01878609016215086	0.02757020198163106	0.06003532591159919	0.08415375835954303	0.1748600718772714	0.1713665521656665	0.1323876860252126	0.1329377700180608	0.07999451662342555	0.09004623334629955	0.07161212335348006	0.09100820868743956	0.02750927976927662	0.09103879462512093	0.001993610058028152	0.01635016587055336	0.001239530938248803	0.02280500755533391	0.001064718902411619	0.004992053937996231	0.001032334392891386	0.04863461858725501	0.00102949177427635	0.01168266607742278	0.001223795826733021	0.02734363311946278	0.05838944490063473	0.07367413106142059	0.03570246048962263	0.05026425012166415	0.04492806478420412	0.04550291442009044	0.00104969977155306	0.03030109869780754	0.001378940128334665	0.01389362194793464	0.03844072536471773	0.04127998295354861	0.05394021845022506	0.0713121465256622	0.024773737008365	0.0500830844544027	0.1649260972649748	0.1471688116159621	0.00107886437315836	0.03483231975870389	0.04644735429301502	0.05546368848504742	0.02267295645042555	0.03509518307870199	0.001095834336606528	0.01818448576011295	0.001264463890683773	0.01815783110416549	0.00125294538630669	0.04859841907073581	0.008670106038090685	0.03352832391072515	0.0426737532795982	0.03875783965804364	0.02727464551375666	0.03483892070647356	0.001016607036166974	0.0056367168815479	0.02267604805816857	0.02118878414398912	0.1382800227502904	0.1165312341404315	0.00123987915048656	0.09103055177467133	0.001085832091622646	0.03970559272295358	0.001182244502574213	0.01050330436039744	0.001061454256707362	0.02091459337128253	0.001124672825839936	0.01017397641543732	0.02136357593838346	-0.009313369462390085	-0.009124585875279345	0.01847652269443273	0.01740123440996588	0.002857378728043838	-0.006615964063523555	0.001716977471952229	0.003166890175668157	0.1611452636905198	0.001013539267514535	0.02517673505103406	0.5014813653572628	0.00104240200008513	0.00104310125477777	0.001003949252786237	0.001016613440586055	0.462591755882057	0.0687325466018063	0.4001710220885157	0.001125835356273036	0.00118053026215961	0.001423484364748713	0.001027709990071985	0.8019452327589203	0.06891259989692808	0.001038816501743274	0.001086157741968757	0.001008289118517559	0.1927420537193685	0.07713747817948746	0.02858826042499059	0.5864329244133828	0.001030138671775279	0.001007397994200276	0.001001809133362235	0.001005016240069952	0.08500495634567184	0.09272682557508982	0.02335135444782489	0.01731874069895652	0.05611501359731193	0.1941432904542684	0.1463620911496749	0.1145615225902199	0.1079809166483862	0.02766599181881857	0.001534648700153204	0.00122937520905291	0.001059143137705137	0.001033075020318501	0.001031298561464686	0.001160326443204511	0.03743004080697972	0.03416451215051239	0.04135042618563261	0.001044614048274157	0.001255026599380447	0.03757439819676876	0.04472672820348238	0.01918272329724298	0.1820710765263718	0.001087657090153801	0.04556009624828737	0.03153508476907621	0.001109500878892649	0.001233026756447208	0.001252481303969895	0.009533905751126349	0.04142087204815603	0.02400329080852076	0.001016448315846813	0.01697582695020498	0.151010875013493	0.001231377829391181	0.001093695484236116	0.001190599388048197	0.001061941615643619	0.001129717521674584	0.03253151123066781	-0.006096220852491166	-0.00866990767889432	0.02440987435060893	0.02154244700361597	0.002535577256840677	-0.007520002372521101	0.002933310029204218	-0.8450493363088279	-1.827728099005486	0.06841462834872102	1.708529228236747	-0.02744765819896014	-0.09409536233285529	0.6047639828590415	-0.135630557574833	-0.1844545871454347	-0.02008438674671869	-0.02847702428061196	0.5354746329883925	0.6517926233503589	1.957128011657965	-2.81400554064443	0.01457388542726959	-0.007892822177624903	0.06742110340565344	-0.4815437560004588	-0.4671767062704538	0.07776674267462254	-0.05657555651384253	0.178593418096758	0.09016874160510352	0.0167589922201747	0.2091578749055694	2.59851708536217	0.09335617429125291	0.02555117259239749	0.04328098184949542	0.02098536513167969	-0.1731361464569245	-0.03393621543412428	-0.1213158406699359	-0.01289072478894955	0.08868303714978959	1.175684303353585	0.8541909657432907	2.12038662743783	1.706437727695676	-0.02443964762891246	-0.03457266591482824	-0.006028956953054669	0.07376546753947492	0.5936385072996212	0.001794977182040163	-0.02459304243482301	-1.277782772520176	0.0140660278975724	-0.1444785950262137	0.01983135182872276	0.06934462904593595	-0.02876136240599433	-0.5127019144006292	-0.3153353603924722	0.9329165904655848	0.1209738668248991	0.2979474504355809	0.5396739254619052	0.1086480949267902	-0.04677286701159822	-0.4115185627960759	0.138432879416596	0.2362084052735151	-0.1501365447604352	-0.004533387717377848	-0.2453069440512441	0.802215060350884	-0.005249226454461221	0.1816894438591536	-0.1210898143121627	-0.2121862320245773	-0.1025758457017689	5.314535896247601e-13	5.407189018570957e-14	nan	nan	nan	nan	nan	nan
0.33	-0.01266968925605934	-0.03928557112492186	0.01269898768277053	0.6581950493270573	0.9377750487690251	0.006497852999910986	0.4490912976343177	-0.02742934319073834	0.03590562283032579	-0.04396406029537738	0.07466368822978474	-0.02929023682020379	-0.04399004905116462	0.08846051223879578	-0.03268257916677546	0.7435687514287797	0.1454472846988262	-0.7435687514287704	-0.1454472846989509	-0.06706692971047788	-0.136467176572658	-0.007879253244099859	-0.283896254446691	-0.03145983050312172	-0.02059670589347009	0.1351713930373559	0.1571190940357419	0.7479249274483042	0.6123438040427833	0.08640383448029218	-0.01165133451429452	0.06151843850092775	0.03640215143142152	0.9462100195252197	-0.5817401551418689	-0.5167308802437174	1.25712916688495	-0.1526951401305292	-0.06956923496487839	-0.1792014841993599	-0.03912108791505834	1.598684661377086	-1.80424802804577	0.5147679344749422	1.10505208235901	-1.612140953886619	1.050662107632635	0.6561862308610348	-6.309833087967539	1.452645636445386	6.309833087967589	-1.452645636445348	1.712327420458174	-0.7499943909785586	-0.1626697581502621	-0.6575767780008211	0.7274815721329737	0.3762681520158599	0.1317164832219517	1.484241553139299	1.089749248636149	-0.7437842262325061	0.2097940462424491	-0.04470121839517639	-0.5295902894847168	0.3628144939182747	0.002431999992362279	0.02019208322158716	0.1404839738537492	0.1725575314005932	0.001013043307738247	0.004135629922305631	0.02254778700260352	0.01904522525086485	0.4812934554181166	0.4406553785828234	0.002306300181564644	0.009035118737305604	0.001052196794379965	0.01891497875197035	0.001004280637268221	0.005634321645019875	0.001588670817908932	0.0178238970763757	0.4600444800000557	0.4939324602189238	0.06047313546554856	0.07255807611446795	0.3702789524509861	0.3852251021351178	0.04099199480114765	0.03552178405745567	0.001188106110273748	0.007759571875560715	0.001406153363304163	0.01025304565593141	0.001034807638489312	0.01591834628301563	0.7885965786124733	0.7040527058512061	0.0709216965171415	0.08294785533104578	0.001040739538184207	0.004294540415963289	0.00111198215506902	0.01678211414919369	0.001012287024178638	0.04144767976331846	0.1899031166525715	0.212205348587755	0.07309839915091178	0.03700391256623208	0.02493502880752237	0.02427467066113842	0.5451203733143888	0.5041155107457893	0.001033224942233383	0.02717965403825362	0.001008383373613805	0.004575303463988956	0.001003195792612182	0.007932354229048583	0.001005977427750147	0.004552407738403634	0.08668859255914087	0.09190390453195435	0.09394508634927069	0.09846656921407811	0.02432970103308179	0.02446839965864786	0.01600834755022252	0.02571391244662665	0.0553750871078884	0.08216710646201413	0.184421232374727	0.1830036752669657	0.1396063628770293	0.1413271957512984	0.1012027056977317	0.1124058038638669	0.08825915682302685	0.1057179082955545	0.02781894425881471	0.09092212372618376	0.001795660657779947	0.01608541856643737	0.001240942136162595	0.02274043731355012	0.001060960179488777	0.005497505415940923	0.001032602177440089	0.05496417837981672	0.001030571805304405	0.01170280936302003	0.001182006524071004	0.02698547605984415	0.04464841006438349	0.06021989799963021	0.03387415748267707	0.04936845313359095	0.04258586186264833	0.04372553879961327	0.001071579648564877	0.03014829567633585	0.002449672460603881	0.0159901237027344	0.03782375211950603	0.04077703508587001	0.04998434488122998	0.0670037659216127	0.02103884239488292	0.04677011811177041	0.1738222511391669	0.1566707090606094	0.001086034393349495	0.03629351177451665	0.04412466906014859	0.05655313721909505	0.02804086381853339	0.04019294657490293	0.001112013808790004	0.01943740614041229	0.001226933103512976	0.01779255294951006	0.001313001256102554	0.04455956569443358	0.009074898046752485	0.03468668678729474	0.03714146065839431	0.03759280314232571	0.02299013574672901	0.03123208396684422	0.001016684064506228	0.005593368660206408	0.01962699069648693	0.01884106520988125	0.1448062988233055	0.124082399123188	0.001241862511206204	0.09088926999390513	0.001097758320579858	0.04179682407086258	0.00119527358892265	0.009300933136753316	0.001063163981227635	0.01879072725849501	0.00113188356799635	0.009146169808739035	0.0331723163154205	-0.005841056730704759	-0.008503872218884843	0.02473832141154539	0.02053727368235884	0.0025193427389047	-0.007213882778722464	0.002697002041076059	0.00242499123813682	0.1519296384180744	0.001012857513844172	0.01323426021435234	0.4959924281269477	0.001034523724091454	0.001034297939045986	0.001003696754303461	0.001015295199379485	0.484789723462155	0.06287515657379487	0.4167619642402479	0.001075355661113661	0.001159451238812743	0.001376285216825197	0.001024146627509923	0.7750459977781439	0.05926767320240351	0.001034250376818558	0.001064733017721578	0.001009623236674968	0.191760814843112	0.0707793843800594	0.02481636884909371	0.6168666306773326	0.001026595608453631	0.001007471527041241	0.001001959158104682	0.001005151271367429	0.08213902008610402	0.09025196479526289	0.02294823248131724	0.009228785819432818	0.04391202249219504	0.2053681672761193	0.1541283150353085	0.1435138912098557	0.1122098391135231	0.02860396857649769	0.001634923195614859	0.001253442994316935	0.001055274770686456	0.001032716627974512	0.001032032045352689	0.001120005142882503	0.0194919994599036	0.02966996297529648	0.03842773540704032	0.00113643946128363	0.005525088939810999	0.03668732819629249	0.04544907786563818	0.01485190911518858	0.1935073636928775	0.001098440447926916	0.03769681787642084	0.03631447835122666	0.001145235633542649	0.001149607716729291	0.001479712245166706	0.00948631946651431	0.02130323781424129	0.01315212770810018	0.001017031520543311	0.01557728535352991	0.1580671290440034	0.001254547878307667	0.001124116068950167	0.001224277485347121	0.001067483644360663	0.001147576002237615	0.04549370076025981	-0.002164612701590334	-0.007750330194482874	0.0312628777774066	0.0228691742977459	0.002168319135415857	-0.007566905818882604	0.003487980219698094	-0.8556207776006792	-1.557659705941551	0.03474760867079943	0.8367211540898293	0.01198309506922141	-0.35874507365695	0.1987923270172366	-0.07009688041830087	-0.1572449763952773	-0.003722772872901622	-0.0594935811325045	0.7748361248685618	0.185439085830625	1.726666670287821	-1.722932708845877	0.02206066753161375	0.00832650401678954	0.06573992162099919	-1.331750713412187	-0.6183123907831887	-0.01725739737886443	-0.03778889243803536	0.1680713362767475	-0.01633562601088234	-0.07958064527481296	-0.005358647200250206	2.424016696636216	0.0800956912182323	0.01270507355481822	0.01414515488550256	0.01074530611896174	-0.3140317184192925	-0.2197641128729796	-0.08825453722766013	-0.3495993235386063	-0.4645118380310901	1.168202599345427	0.8377059839412515	2.33221207572129	1.250643775769588	0.0008175035676379559	-0.01934783890948601	-0.007215059428535441	0.03826103594857374	0.675212651023108	0.003249210505072304	-0.04008525351173937	-1.417662788274512	-0.1802152334507127	-0.2100767157233493	-0.03271961561164875	0.3325101339482255	-0.07046676576350586	-0.3418224602640494	-0.3473607005283223	0.9934614117112485	0.1747451876893662	-0.0666806200075718	0.4849462588083834	0.1424505379551315	-0.03060509917550858	-0.3980921970756445	0.09784427362912283	-0.4828392540062529	-0.5541162597835967	-0.005492016827290617	-0.2224261081950983	0.7325545616178802	-0.02335211280307094	0.2376122892546687	-0.1190446536847962	-0.2117717484053588	-0.102511420842479	2.428286443459158e-13	9.592199204719731e-14	nan	nan	nan	nan	nan	nan
0.34	-0.003876854289689697	-0.04473562100287906	0.007611780923556538	0.6707301675727635	0.9360219608021221	0.005792328759550967	0.4472032302418411	-0.02737653801909805	0.05347493436165704	-0.06089823164088141	0.07937874989731171	-0.01837814938591231	-0.05948732415836158	0.09838249411273459	-0.02629455967174732	0.6792332561745049	0.1608598657429012	-0.679233256174504	-0.1608598657429557	-0.049761267758919	-0.1438162438380832	-0.009200232740329634	-0.2901949478694523	-0.0244432684876556	-0.01685785991402057	0.1355815020134438	0.1727950642772428	0.7589818029066425	0.6051078294054923	0.08868071820674725	-0.01219095448658149	0.05689229420415974	0.04008782811661539	0.7910922387929267	-0.5011095159089176	-0.4949411123935434	1.250293841509283	-0.1990972423200814	-0.07135345435828461	-0.1704765076648928	0.05419503672956855	1.91434872446014	-1.56154781464273	0.4222143992236531	1.065548326375884	-1.46028093550456	0.923022602079702	0.611495767210843	-6.550440168530653	1.627371400047174	6.550440168530654	-1.627371400047173	1.747384367523323	-0.7158599895584564	-0.09909596413825525	-0.6075426965018911	0.6721774725181505	0.3709366277342034	-0.05704810630962048	1.652307273160911	1.124206071701467	-0.7022425471030438	0.2459091802959081	-0.06254176904684938	-0.398808086016133	0.3739911020596299	0.002221343110918369	0.0201675666188778	0.1429420372529496	0.1761421730151536	0.001012763088904941	0.004139264345571773	0.01499312991447126	0.0141163516901932	0.4848591820347251	0.4409711034501336	0.001694063836694557	0.008529042322037998	0.001041136000316575	0.01753707050542212	0.001003929507744117	0.005579217984504647	0.001313097077049777	0.01755851588259151	0.4712694760752807	0.5036948329014961	0.06006228390493612	0.07233305181946009	0.3880196539814156	0.4010156954548453	0.02261018800886332	0.02307779401149444	0.001168446504235	0.007938907219742176	0.001378607983626435	0.01026376923830809	0.001028690048245834	0.01658991222567167	0.7807002496773098	0.6874001840758753	0.0635217861820124	0.07599660234424678	0.001036344376474075	0.004432489224242223	0.001083294785368605	0.01640745655418015	0.001011381618962623	0.04316708454518123	0.1903920784844244	0.2114766756549082	0.07055612477580332	0.03570983275615643	0.02387459146146513	0.02344167879795372	0.5711822063958834	0.5272041132637731	0.001029049016079235	0.02802273745006154	0.001007966097110159	0.004749107585341873	0.00100264397492804	0.008181417117928245	0.001005618528621049	0.004700993108223964	0.08409107183583775	0.08818530851203459	0.09182453769450825	0.09543013605778405	0.02358363136868601	0.02369928015761736	0.01061636532356097	0.02075357268445127	0.04722464208060215	0.0752935531713454	0.1945112005919113	0.195059849801415	0.1469779638700665	0.1499721257576433	0.1249968565389217	0.1363041668540435	0.09919989625599036	0.1163239158397039	0.02842719728029997	0.0910493854110045	0.001746605247268857	0.0159437882122875	0.001253681941532077	0.02265410700609589	0.001057146585222528	0.005975998814785844	0.001032556733009369	0.06219765560370781	0.001031478482527007	0.01176796089944919	0.001140947995760051	0.0266809903696606	0.02860137455688211	0.0452288963274498	0.03078033254275097	0.04692014929361523	0.03996426166346752	0.04131977637233902	0.001128441915976917	0.03000015319999068	0.005108985659533489	0.02019491286809136	0.03707973447550753	0.03989787654569308	0.0481496299197972	0.06461873224327182	0.01698978624097949	0.04313381459594214	0.1836010425412071	0.167558010115113	0.001095011586669638	0.03839683654019877	0.0392163014159087	0.05439761775721629	0.03307935361024635	0.04489545795588371	0.001137972979990174	0.02104378766603534	0.001166452046701041	0.01745928232449042	0.001456614674588917	0.04059977343692812	0.009256617964822621	0.0355773009373244	0.02462808245145987	0.02882858366622573	0.01549114576347953	0.02409888637862963	0.001017014302265812	0.005499761339382414	0.0173602840452599	0.01677647667156996	0.1514900378293197	0.131673057881202	0.001254439485743859	0.09055660985632077	0.001118934182267573	0.04447894778048002	0.001218627916679505	0.008129206821324324	0.001066790589072807	0.01669546324589473	0.001144419357056753	0.008133229094448064	0.04575002279416095	-0.002062547052875784	-0.007683916010479115	0.03139425660178091	0.02246710496924283	0.002161825328241333	-0.007444457981363166	0.003393457024447207	0.001683092300597033	0.1427140131456307	0.001012175760177162	0.001291785377672325	0.4905034908966318	0.001026645448083846	0.001025494623311781	0.001003444255824733	0.001013976958163413	0.5069876910422558	0.05701776654578803	0.4333529063919764	0.001024875965937143	0.001138372215467259	0.001329086068897809	0.001020583264939618	0.748146762797366	0.04962274650788514	0.001029684251895574	0.001043308293499321	0.001010957354830809	0.1907795759668564	0.06442129058063076	0.02104447727319743	0.6473003369412824	0.001023052545134673	0.001007545059880997	0.001002109182843587	0.001005286302663214	0.07927308382653198	0.08777710401543604	0.02254511051480459	0.001138830939913959	0.03170903138707955	0.2165930440979716	0.1618945389209444	0.1724662598294867	0.1164387615786411	0.02954194533417671	0.001735197691077256	0.001277510779581458	0.001051406403676807	0.001032358235643159	0.001032765529245838	0.001079683842571118	0.001553958112839509	0.02517541380008086	0.0355050446284468	0.001228264874385737	0.009795151280232105	0.03580025819581401	0.04617142752779108	0.01052109493313392	0.2049436508593832	0.001109223805707093	0.02983353950455354	0.04109387193336311	0.001180970388156647	0.001066188677025839	0.001706943186363744	0.009438733181904571	0.001185603580328861	0.002300964607679859	0.001017614725258515	0.01417874375685533	0.1651233830745192	0.001277717927223234	0.001154536653670091	0.001257955582645948	0.001073025673076083	0.001165434482799781	0.05845589028985166	0.001766995449310271	-0.006830752710071541	0.03811588120420414	0.02419590159187586	0.001801061013990825	-0.007613809265244181	0.004042650410191617	-0.8649966114577985	-1.236752238558312	-0.047797233047233	-0.1367340134129945	-0.02379022223930547	-0.6277566091781398	-0.1213409584948048	-0.03642944243560968	-0.1159969343137862	-0.01128531939382911	0.02580283841117314	1.210326570656721	-0.2203498434759975	1.418501326609568	-0.7926663849632998	0.01065819165362996	-0.0123273111810306	0.06947617231180533	-1.962112835819129	-0.7724362327522077	0.07627289843797598	-0.04077071004240333	0.1794616932241802	-0.1307107539249073	-0.179898323519001	-0.1495126366545312	2.182541306779396	0.09285814776917911	0.02649510595345976	0.04579904188224851	0.02266507199092756	-0.4246395246221722	-0.3839086200245023	-0.06764458884315375	-0.6337007702052827	-0.8886972414847427	1.259494589982954	0.9052918203641839	2.428145122001208	0.8856993148879142	0.02434686912450756	-0.009949275928647571	-0.01038097010723832	0.06837385170173216	0.7744219935420584	0.01079662741118227	-0.01385876845156908	-1.585136494568885	-0.2964353425117443	-0.2701559564104629	0.02076346132118498	0.4910021112060955	-0.1040034968972531	-0.1280325292588722	-0.3800027950297485	1.209997312433794	0.2494004168786683	-0.3510461887543866	0.460623502456581	0.1793403250296013	-0.04037137019263728	-0.3957063390455759	0.08488313404650591	-1.283628186789087	-0.8554087144563095	-0.01458520762265146	-0.1886808648876961	0.8101138154018636	-0.04352489784153418	0.2998679163850793	-0.1149608326700205	-0.2064658119688899	-0.09960266722469548	-9.698934298751699e-15	1.815784711176941e-13	nan	nan	nan	nan	nan	nan
0.35	0.002737536944939027	-0.04925834395782498	0.002958362969063507	0.6832121202791869	0.9337740346608744	0.005070178058179576	0.4462299497184133	-0.02637430975133933	0.07412831971459284	-0.07482999316244272	0.08310671922187457	-0.008263366286201404	-0.07264765184666204	0.106849273379872	-0.02071931482860341	0.6126381233710843	0.1778473279886948	-0.6126381233710692	-0.1778473279888211	-0.0321239815958554	-0.1507143381659642	-0.009822975684070635	-0.296139199707764	-0.01806031264069268	-0.01318698255388582	0.1335068922818746	0.1900966585019327	0.7704027173439025	0.5982604081285807	0.09122380760454141	-0.012904021705752	0.05341791279367598	0.04388390644614569	0.5275669056146837	-0.3979462558521176	-0.4383379832246614	1.246877034994333	-0.2498766280164121	-0.07231324510421241	-0.01994028932614148	0.1428241120977418	2.196937387877383	-1.225955962269899	0.3190909470658083	0.9558178778934212	-1.164437290186601	0.7628866921561469	0.5030284715332487	-6.767386214931756	1.759958054935921	6.767386214931774	-1.75995805493592	1.782044056041042	-0.6597102411346815	-0.02547141126306181	-0.5837028220117841	0.6022305865105926	0.3623598330342192	-0.3590810830233797	1.803164949280493	1.155255401460654	-0.6688328630985737	0.2559041687435177	-0.07958323404819131	-0.2968441518744103	0.3842022215464236	0.00189351552856265	0.01995752416988957	0.138145591832871	0.1707465689005505	0.00101221707564899	0.004145483816017843	0.008385894399056532	0.009317133980311757	0.4850580563018591	0.4387908642521525	0.00136798946894412	0.008240069031424442	0.001032266808900118	0.01657808969337539	0.001003635595798429	0.005565127796312457	0.001166746638776213	0.01746439911099288	0.4881803954330051	0.5185532880772534	0.05554827029675628	0.06811116620935521	0.4047377289459928	0.4138447927310016	0.01236385072285456	0.01641065031277436	0.001150056061570109	0.008070848958193315	0.001343542656197402	0.01025139417049217	0.001024354847199735	0.01723845486578255	0.7665850476559939	0.6659992340808726	0.05480923750427866	0.06794110810568339	0.00103229261084015	0.004554508210685621	0.001061832519197465	0.01614256243435124	0.00101171701644746	0.04485552257565233	0.1906240674810907	0.2103182443631883	0.06412385209946761	0.03312725019392412	0.02003323538862877	0.0206312859001678	0.5973449436319741	0.5475704589684861	0.001025644997542812	0.02881093365269132	0.001007806177939599	0.004929198964993576	0.001002407375948174	0.008458866254471585	0.001005496175637288	0.004857486490468818	0.07991540271980045	0.08253690148705058	0.08829307481717738	0.0903174061753321	0.02172020829246994	0.02216311866065234	0.0060251540848265	0.01633817362900191	0.03640340808551843	0.06441293031024124	0.2074688333861752	0.2092349891593236	0.1562987265168857	0.160424292527657	0.149935491167964	0.159687678107033	0.1019792070257297	0.1217612077707964	0.02927909012427008	0.09137731954192425	0.001747647042405907	0.0158312923033231	0.00126493359210392	0.02251262003750976	0.001052796852030096	0.006472343837626324	0.001032344125631191	0.07022025576159133	0.001031922242796229	0.01189370699525613	0.001108662529097518	0.02648438893237879	0.01583413066454186	0.03305240903646475	0.02608175397707202	0.04262657446070874	0.0375561611229687	0.03873008836239223	0.01253339645590324	0.03991819648674846	0.008130662844610892	0.02520993316879845	0.03574163279554857	0.03835399688578393	0.04768356977110759	0.06372592686874708	0.01504393669605172	0.04064851987771619	0.1956917417520197	0.1819545841941547	0.001111666691132734	0.04131411824076115	0.03243480701170569	0.04962683222555201	0.03678920392228902	0.04834250920229658	0.001181487225245683	0.02310583661350878	0.001115721499114174	0.01721861428641795	0.00553616305047673	0.03771529682879796	0.009310300505407328	0.03627974463906931	0.01351402594791552	0.01883223370600569	0.009010013734423806	0.01773597017528361	0.001018021739786343	0.005300969211071116	0.01700772329511262	0.01555340079638905	0.1599330913022681	0.141356626765584	0.001263279166945966	0.08997183077730851	0.001164537191078577	0.04784663427518963	0.001738343246095632	0.00725962727878197	0.001581312436688287	0.01494370499263449	0.0016049590571888	0.007377643441688181	0.05653354989095126	0.001755753544725266	-0.006795042658706891	0.03666986124664844	0.02186175098347341	0.001898097070277113	-0.007671551528400185	0.003282122669086475	0.0014392447314073	0.1204125840215892	0.001011203007610981	0.00116797365677734	0.4810036919176152	0.00102905158783241	0.001020955224731457	0.001003232826826209	0.001014576433194977	0.5443852656267959	0.04379360776136923	0.4470335720153295	0.001018199666799496	0.001124589718401422	0.001288317145453862	0.001019216511475033	0.7154239006706912	0.03893097639773907	0.001026714443439771	0.001036261945966048	0.001013004131731918	0.1912178612354166	0.04850056728158685	0.01121304659199856	0.6714584811534502	0.001021298122529733	0.001007719867362446	0.001002205124833801	0.001005438681916074	0.07008343074179238	0.07976709519453833	0.01714640201171439	0.001087265512509893	0.01647111063940695	0.2409334814034006	0.1786537924215168	0.2008750723483041	0.09658921467686322	0.03086269925454473	0.001760189805104958	0.001275928712800135	0.001045615060832869	0.001031923685696478	0.001032061379941795	0.001071126487291796	0.001389866688645726	0.01690141692298304	0.03403031462113491	0.04456785549588797	0.01264786394211703	0.03278069487064453	0.04792786220744386	0.01492455355882848	0.2255258172627099	0.001145743274028661	0.01993487366144917	0.04113142230572379	0.001265573389234897	0.001060116939900468	0.01669575066899727	0.009307710944756334	0.001105001589122398	0.001695823668148143	0.001020301678457235	0.0186898698603687	0.1802787314191479	0.001268060719677146	0.001260657157483299	0.003145193877668641	0.003001160672119823	0.002862956963117303	0.06577920466862196	0.005565060618658231	-0.005877601265843165	0.04078864992547102	0.01938907651098254	0.001711997657341078	-0.007944838885962228	0.002562366120843213	-0.8731869515801969	-1.01074808531809	-0.006769595091009778	-0.9218846431897348	0.0133059374498963	-0.3491680404514677	-0.3011043737296041	-0.02172791100122734	-0.07620691087703056	0.004095717974216246	-0.02565157491695542	1.710712805503389	-0.618559622790034	1.165061240005367	-0.5263681143025395	0.01477072137513381	0.004457601024814547	0.06103238886877155	-2.278029277720205	-0.8443274424678353	-0.01968531792146899	-0.01674110505362678	0.1614267674834992	-0.1021904503767072	-0.3470840147591437	-0.4057034759607376	1.885560878657761	0.07048318531387698	0.01340021902126764	0.01853224772219176	0.01197297197690107	-0.680765387425442	-0.6197291359965632	-0.2290762393521927	-0.2771919270926934	-1.275100025119909	1.584881761791079	1.190189364166269	2.261136668631341	0.1621029515359955	0.04157866770927324	-0.01180009780660438	-0.01700192181492561	0.04021280761566177	0.8334218916392826	0.01437140696579346	-0.0204285865677833	-0.8969463264727973	-0.5489214418442149	-0.2448119008500463	1.811198843304055	0.508846348604906	-0.1970742230887579	-0.05213997116643575	-0.1173698090402778	1.646642629845221	0.3316077494293598	-0.6012133981833619	0.2440903287060727	0.2293081181892459	-0.01348781593713889	-0.1929094916142544	0.05953932202922409	-0.7413632574138087	-0.4509744763109859	-0.0240303765455837	-0.05475639128393477	1.126290688641665	-0.07179325930170638	0.3702498509855149	-0.0632434695300457	-0.1479855583738278	-0.05521264157442285	-2.777081456681867e-13	1.333094428089927e-13	nan	nan	nan	nan	nan	nan
0.36	0.006590101771238447	-0.05258476973359327	-0.001206888835032257	0.6956833149770396	0.9310366553981453	0.004361332671539604	0.4468892106083194	-0.02458858587241716	0.09702586295293997	-0.08544038033933306	0.08567479846723713	0.0007063998585157757	-0.08262912371969611	0.113491296771594	-0.01624448483837953	0.543909535420332	0.1958557669581745	-0.5439095354203375	-0.195855766958224	-0.01408096281902862	-0.1569294759630831	-0.00971003669866965	-0.3019169073267447	-0.01244231896502196	-0.00962824347857006	0.1283757354927523	0.2087614308122683	0.7819924826500655	0.5916993490470911	0.09366271097116882	-0.01377285035208855	0.05093989205080385	0.04775142570145373	0.2387269570619776	-0.261850080097304	-0.3973078823117521	1.248142239795151	-0.2969878663228974	-0.0686923914119961	0.1560317749322506	0.2108941589635856	2.363180301413805	-0.8972729457538506	0.1902363833742016	0.8365449353617392	-0.8245097721479517	0.5580714269478629	0.3914127966580456	-6.977131197996884	1.831566744784466	6.977131197996884	-1.831566744784466	1.8285308902743	-0.5792686834063183	0.04804042168989688	-0.5742338526361592	0.5191850382586313	0.3485089707702637	-0.6683575178098936	1.924942890249308	1.157976245481116	-0.6449701080186341	0.2250719740582794	-0.09369405446273629	-0.1995359524937096	0.3882792872079047	0.001607433834128032	0.01978100794722559	0.1262042675566155	0.158114523477617	0.001011457587478169	0.004170819515782463	0.004909015742552246	0.006791368727991761	0.4822805304308843	0.4352210661229882	0.001205953595839181	0.00808723019791153	0.001025563353088258	0.01600477863328525	0.001003382945487731	0.005573701066344821	0.001093850998226296	0.01742497674024298	0.5112235511540884	0.5368960558318986	0.04701129262674749	0.06007121247843711	0.4203355654745183	0.4246717824826522	0.006970823090946718	0.01283831653586901	0.001133969489937408	0.008215132954316822	0.00130562344382149	0.01024502732557669	0.001021504528793436	0.01782656066631079	0.7471185395442802	0.6426405562306955	0.04506080493967835	0.0589967569456569	0.001028782037831376	0.004682458532146256	0.001047580258191077	0.01598197456677257	0.001012908520748324	0.04645963698716823	0.1909340248111345	0.2094085677284248	0.05332885601991048	0.02855883594441453	0.01324976374579223	0.01546485861767429	0.6227300549454827	0.5648119917267074	0.001023066138609834	0.0295464430080183	0.001007813705184096	0.005094652946635077	0.001002337131708102	0.008728891318266267	0.001005511257597601	0.005007239898121326	0.07350968091355492	0.07505553062236107	0.08280176555006863	0.08341371774701287	0.01814231645917428	0.0193279847942503	0.003650237757642629	0.01465347641835852	0.0232703950633965	0.05003809878119519	0.224442723440773	0.2269444546410919	0.1684173380992877	0.1738768696515171	0.1754763399919282	0.181778491027803	0.09512834046327336	0.1187728524748431	0.03035192941086145	0.0918877329781984	0.001760652468547137	0.01572278241725115	0.001269768204711606	0.02233235860555392	0.001047725977450801	0.006966608061919489	0.001032020496870969	0.07893257050839993	0.001031791789940035	0.01205576534347462	0.001088242994999943	0.02637307728775979	0.008952300800891023	0.02635426254115581	0.01962297335669768	0.03620888410097962	0.0355755873325129	0.03648293324976604	0.03888575280209666	0.06319120301382883	0.01105197159226221	0.03030872783421756	0.03360949834849841	0.03611035632397401	0.0482383172629105	0.06354370430951778	0.01618024849462344	0.04078014520659517	0.2107926038071044	0.2000373652414966	0.001138256043310533	0.04498002805315774	0.02408502728393987	0.04241130018141777	0.03875943348911287	0.05008333616825879	0.001245543755747825	0.02555472311457915	0.001087322627452581	0.01707501434470172	0.01493395473895239	0.03650717342394953	0.009273038375241098	0.03684676169179053	0.007602847622790821	0.01348688947469943	0.005358496509502252	0.01440339785061086	0.001019869331574014	0.005042010638233195	0.01900996702319908	0.01570490722318686	0.1709010952680775	0.1541926861973623	0.001262870260421759	0.08915349784335566	0.00124039785722485	0.05181555417040466	0.002939650140959739	0.006778569556862375	0.002800625745628883	0.0136537576847542	0.002682343840262808	0.006955012697962875	0.06501026850906212	0.005560563856824281	-0.005863317245297394	0.04021024194244856	0.01845541626762167	0.001750812079855386	-0.007967935791224717	0.002258155024401941	0.00119539716220153	0.09811115489754944	0.001010230255043407	0.001044161935883342	0.4715038929385995	0.001031457727581494	0.001016415826142591	0.001003021397832253	0.001015175908227681	0.5817828402113321	0.03056944897695562	0.4607142376386831	0.001011523367642497	0.001110807221334909	0.001247548222003846	0.001017849758003696	0.682701038544017	0.02823920628760047	0.001023744634986054	0.001029215598571435	0.001015050908631433	0.1916561465039791	0.03257984398254093	0.001381615910800297	0.6956166253656183	0.001019543699928197	0.001007894674841935	0.00100230106681828	0.001005591061166316	0.06089377765704897	0.07175708637364638	0.01174769350861889	0.001035700085116221	0.001233189891734311	0.2652739187088265	0.1954130459220843	0.229283884867122	0.0767396677750839	0.03218345317491279	0.001785181919133135	0.001274346646017713	0.001039823717993657	0.001031489135758763	0.001031357230647505	0.001062569132022574	0.001225775264455604	0.008627420045883733	0.03255558461382094	0.08790744611749235	0.01550057660398929	0.02976113154547312	0.04968429688710346	0.01932801218453025	0.2461079836660259	0.00118226274236394	0.01003620781834441	0.04116897267807437	0.001350176390283963	0.001054045202928918	0.03168455815162882	0.009176688707609629	0.001024399597919731	0.001090682728617179	0.001022988631669584	0.02320099596387979	0.1954340797637639	0.001258403512129046	0.001366777661306874	0.005032432172690328	0.004929295671163186	0.004560479443432386	0.07310251904739239	0.009363125788005928	-0.004924449821614901	0.04346141864673796	0.01458225143008955	0.001622934300691004	-0.008275868506680323	0.001082081831494986	-0.8791687137009244	-0.8963185746530892	-0.04109198808599698	-1.584022275095644	-0.01996697649781487	-0.1730661176768668	-0.3992527447246698	-0.00920255080440003	-0.03886298382107801	-0.006752627951478089	0.03674171854877165	1.907189086472356	-0.983963467672912	1.018079821716346	-0.1737044005133078	0.01312664321496709	-0.01112566673964274	0.05738880440106239	-2.35365840685259	-0.9502076169386086	0.07745916561688393	-0.01990946596728886	0.1625969694374357	-0.08095982250810292	-0.5770646609538476	-0.6207195135850957	1.557578717485477	0.08232077835894851	0.02356762634925545	0.04431422733027652	0.02131707707058847	-0.791232292585019	-0.7421003292354054	-0.3274390627635371	-0.08756040124723323	-1.587538975080552	1.966359814751492	1.50537389113295	2.169605455605561	-0.7994301305074216	0.06084273019753206	-0.009152071357787445	-0.01813586279926953	0.06795769197166529	0.9123649113032937	0.01805907793903307	0.003199190159607573	-0.489468335422222	-0.7212584479042387	-0.2016493769660204	2.691756109664403	0.5077569842105082	-0.2439556772640891	0.01408403379719761	0.1433812143863871	1.947238706102555	0.3991260393021812	-0.8399954912515766	0.1193786464310932	0.2567078367747381	-0.02095775999735296	-0.06043569839169614	0.05779780417633235	-0.3534270410089861	-0.249339938703522	-0.02661849654119978	0.0862355955156236	1.440611924881064	-0.09023566884442967	0.4201145966542732	-0.03725646854798371	-0.1141036228747761	-0.0330116854230174	-5.808090578804328e-13	-2.185240688925595e-13	nan	nan	nan	nan	nan	nan
0.37	0.007685909347812887	-0.05437753699159113	-0.005237234986929081	0.7081957706035045	0.9278710000369826	0.003726348993920159	0.449026318680923	-0.02232261103989092	0.1207791440895791	-0.09309853022791881	0.08679428400806166	0.008686675486471633	-0.08930650729724168	0.1178387601212422	-0.01265857097123292	0.4728440712745909	0.2142419039166553	-0.4728440712745888	-0.214241903916749	0.004475590452560053	-0.1622302813734506	-0.008903217074896341	-0.307654289538456	-0.007711260766398554	-0.006238650362797682	0.1204986730101121	0.228437497563974	0.7934880241422054	0.5853625390258399	0.09533050060584468	-0.01482219127650446	0.04950830203300283	0.05164864363211846	-0.01390263853627333	-0.09342314425426336	-0.4191998092414716	1.255065653568786	-0.3341983283290543	-0.05719162564042586	0.272792730193522	0.2360380347637033	2.333702613087616	-0.6444941171132172	0.02938585326032811	0.7684338404430121	-0.5163145401458902	0.306341750387658	0.3371837953938521	-7.174693497546381	1.837719118224963	7.174693497546365	-1.837719118224997	1.878121871465278	-0.4794816446489409	0.109110682650546	-0.5765756089308826	0.4260111434985127	0.3283825959172956	-0.9893242449566967	2.001173442677745	1.146655502230297	-0.618211248654557	0.09630419109881108	-0.1154561468037155	-0.06444623474731004	0.3912259746471182	0.001391661132334266	0.01970465835115117	0.1085948049764982	0.1402674254100295	0.001010585568397946	0.004218657875596984	0.003023375989814117	0.005408272903964603	0.4773993894169783	0.4311675945201378	0.001124850542716266	0.008017599124957664	0.001020575445619415	0.01574734268589821	0.001003183370440519	0.005587802123601967	0.001056928561031972	0.01739726675191447	0.5382547962579158	0.5551826222360647	0.03595601767194389	0.0495602920400712	0.4346064277250483	0.4344369200240987	0.004076103786980558	0.01104445382233957	0.001120374584046262	0.008432461826406149	0.001269056408169954	0.01026348204895522	0.001019786889363114	0.01836851473516358	0.7252154285170825	0.6198670028133295	0.03516574556130174	0.04981733030738511	0.001025805572812527	0.004888858683353575	0.00103749535077601	0.01590680633548625	0.001015125955235652	0.04798512233571398	0.1913778617122406	0.2089165503326675	0.04011805662603467	0.02216248073199567	0.007500805018553436	0.01085020319972901	0.6461429852047009	0.5786806433491039	0.001021186947079816	0.03029472274607434	0.001007953883927498	0.005249630954501882	0.001002350488066751	0.00900407148514841	0.001005625083829764	0.0051509770194599	0.06309809502879594	0.06512389260411258	0.07244614015156543	0.07391590962912054	0.01372908770688185	0.01587507513926142	0.002372221863070027	0.01440263398571097	0.01280396237489206	0.03871016458013607	0.2456878117167674	0.2481591465427093	0.1829856221406218	0.1901597041824435	0.1992508416617946	0.2008028427690645	0.08041682833096223	0.1068826471122307	0.03163561713722588	0.0926091217286584	0.001734714736879163	0.01562510407109553	0.001254996625478584	0.02214276528506721	0.001041093321371848	0.007537337926008685	0.001029776331032552	0.08842832086707438	0.001035056405792611	0.01222480626604198	0.001089361833500382	0.02632110271701513	0.005545990087013302	0.02284043601603918	0.01343322742022176	0.02991247006625823	0.03267791368325722	0.03383108937136856	0.06912720663669877	0.08992156297754553	0.01260444245494572	0.03370263700918911	0.03014731589834961	0.03292435015000785	0.05118790786331905	0.06452431759593812	0.01870282551352254	0.04234506225468337	0.2257358063649725	0.2188591006569456	0.00121462337391247	0.04919138655515439	0.01631011955160514	0.03513770204749599	0.03801534709665134	0.04935833147773085	0.001364158652918084	0.0282803854718828	0.0010679265562542	0.01699909839769607	0.02765465838545369	0.03646087219404653	0.008400710375717754	0.03652419739475125	0.004409738574928899	0.01081809484395524	0.003275697210159167	0.01275235385827301	0.00102037762055053	0.004740139941517219	0.02299510849132185	0.01704646675048263	0.1883216815862871	0.171157678009802	0.001246404570546518	0.08823858877528667	0.001451986041969672	0.05625721297924249	0.008083475718982342	0.008028196570865034	0.008776622849915879	0.01466612519042938	0.007580365672024181	0.008179860784086283	0.06908813979266311	0.008980316909026896	-0.004635393973373435	0.04321612239661283	0.01189396216342296	0.001870761734545605	-0.008155970697264201	0.001128568588467197	0.001142394648619155	0.06983080445520765	0.001009210841969886	0.001033247417755019	0.4615447781626262	0.001047956624887793	0.001014511469200319	0.001002936992933698	0.001021300270986613	0.6188150808743256	0.0161200451424212	0.470655639394399	0.00100929519246061	0.001102339098553864	0.001216927873116979	0.001018125763543926	0.6590306347217074	0.01929209619584688	0.001021830472941502	0.001025122930625965	0.001019449707351836	0.1925323945801973	0.01687379103423774	0.001231510290218435	0.7101294177203658	0.001018966760503426	0.001008273292398761	0.001002417962262331	0.001005872551853771	0.04005567637095946	0.04758059980381123	0.006456115014099872	0.001028399211616857	0.001163801566573077	0.3001276674229512	0.2166667586125871	0.2469697206307591	0.04642823107484804	0.03391155331834071	0.001642032297405014	0.001210216728845445	0.001029423041046688	0.001024015256361611	0.001044458862873761	0.001114181064297174	0.002495895477745009	0.004917541506344975	0.02652651853304898	0.1223204906377731	0.01324467690412893	0.02305769135286851	0.05917045778273836	0.02331948191629874	0.2569157553659613	0.001388818744278684	0.005611197295629236	0.03368320573184416	0.001604136915260284	0.001042397622298388	0.05054767131949307	0.00601691229860237	0.001019401490707039	0.001071084541465555	0.001019145049076109	0.03105752138417334	0.2358103542621586	0.001204587977383784	0.001931134688183008	0.02073170038939511	0.02374212652045654	0.01970680639134914	0.06995450767248146	0.0120938228580459	-0.003176226022856299	0.04602576585067621	0.003181876645891429	0.00218897333631877	-0.008248087355770865	3.617155811092143e-05	-0.8852946931472985	-0.9631336816098156	0.01260282308222441	-1.997067127170398	0.01787815761814193	-0.1047142293290066	-0.4121732278564301	-0.004487363217025708	-0.01275213913914761	0.005653861105693227	-0.02354077161845072	1.749110863012921	-1.128203449003583	0.9307419317334148	-0.1558957965747308	0.02845347810484472	0.009209967646305314	0.05191516398790915	-2.18822511330807	-0.897219652162349	-0.005922760039907332	0.0005765335426101483	0.1448081675330676	-0.02291316580300453	-0.6982087692669676	-0.3276532609698034	1.210935230705805	0.07284663999641899	0.01099858236008844	0.01865742082337928	0.01059544328310862	-1.185495931494971	-1.174721053333674	-0.3622779199303755	0.02646872104180736	-0.7437677314590796	2.388971997479669	1.847751058431396	1.664682480363205	-1.587114778604424	0.08623404653138507	-0.01225211740555955	-0.02287468291218356	0.04163718973301699	0.9477501202308322	0.01621983183165378	-0.007422773085341242	-0.2269209489715909	-0.5545095823051502	-0.3235286330017669	2.633623909595184	0.1839304490724654	-0.3866478297873471	0.1696006664440051	0.1598809312054073	1.971457262125107	0.4325038999486471	-0.6373985249053151	-0.244403193889029	0.2792178853641992	0.0004800574779958973	0.06058653288724303	-0.1095090562496665	-0.1859267498402455	-0.09624686744395829	-0.04031341216800388	0.1810779944088142	2.120534066400264	-0.09911725318448034	0.4542348489238757	0.2651375010035885	0.2878775289480812	0.2554970742915049	-8.77667475678394e-13	-3.920920571828157e-13	nan	nan	nan	nan	nan	nan
0.38	0.006425305064731502	-0.05438762807150011	-0.00979965424309163	0.7207989634098452	0.9243915863761852	0.003239754525997607	0.4523731230234076	-0.01999308063335075	0.142624448956683	-0.09853300438511954	0.08617701810283718	0.01625354967169076	-0.0930623664551261	0.1195165419272791	-0.009272532557747926	0.4016410281415423	0.2324513187488828	-0.4016410281415351	-0.2324513187489113	0.02338831675876704	-0.166490893775662	-0.007612079453956484	-0.3135150798898883	-0.003942405254693688	-0.003081132689623613	0.1069438652690324	0.2486029593171174	0.805036061680359	0.5794187370254978	0.09534515955753506	-0.01606761361539208	0.05009768368225379	0.05557717870880514	-0.2325554149114512	0.09468515551272114	-0.5037225031657737	1.266289675770275	-0.359739526013284	-0.03901454947261352	0.3979710288426412	0.2236052737839326	1.981585047358545	-0.4525377995207104	-0.1571139058468984	0.7538646467997235	-0.2402048879042233	0.02413511820113483	0.351437705948034	-7.004646995458445	1.796222319533921	7.004646995458445	-1.796222319533922	1.899765497196401	-0.3712300817755446	0.1449040211229223	-0.5989154805807255	0.3267445008735283	0.3020938822504186	-1.803906569491099	2.022821890496102	1.168475454682792	-0.5663685038368079	-0.1055541625434109	-0.1329103373553929	0.2046583809172035	0.3945427164097977	0.001257177866275555	0.0197686794902625	0.08597032586753718	0.1179397851590784	0.00100963981422235	0.004295252850060678	0.002066312799269677	0.004673860497321414	0.4709434468081056	0.4269629685256332	0.001092551169793721	0.00800220894720719	0.001017130000229813	0.01574717718198863	0.001003041408968593	0.005608398720421605	0.00104153599994625	0.01732902019962481	0.5680289510209041	0.5718580064653913	0.02306580376641556	0.0373074869178742	0.4474195608157731	0.4432025060205137	0.002606657566008106	0.01030384751780502	0.001109343459555577	0.00874648945478855	0.001235460218544134	0.01031709380188104	0.001019066539821112	0.0188831270386437	0.7027389908821057	0.5991325972307707	0.02554768889659146	0.04082152507423237	0.00102336048951986	0.005169130839718655	0.001030407686504837	0.01590751945057842	0.001018434583948678	0.0494019616831429	0.1919848680771032	0.2088409142293233	0.02541676492680558	0.01467461280452858	0.004466725455382347	0.008402959579016838	0.6668416790787248	0.5889263688149401	0.001019959182549208	0.0311136052233135	0.001008213341186208	0.005386036736547902	0.001002415640221801	0.009260752030268179	0.001005822784241428	0.005282450685498837	0.04775499241723902	0.05153759958391455	0.05570476602346121	0.05957410150033365	0.008847603804272549	0.01209972536166398	0.001725621478631703	0.01496438696544817	0.007256957217665386	0.03384834682538684	0.2713343235128233	0.2769717632289111	0.1998435378536318	0.2127630516877786	0.2201786491800266	0.2156604923897871	0.05839731106281307	0.08686048017160103	0.03312606591737839	0.09366839444158141	0.001650217396834688	0.01544036967844073	0.001215543857249507	0.0218130273148868	0.001032575734642288	0.00770833003417886	0.001024916095721875	0.09710687210881247	0.001043241641346702	0.01238957648547622	0.001115734951941847	0.0263480484509897	0.004440422196478749	0.02154336397425261	0.008390913648517448	0.02478898798936813	0.02828049396939455	0.03011617590388452	0.09977792318858048	0.1154498417366115	0.01228869941975144	0.0342454487822276	0.02511856138045313	0.02850935428326951	0.05709211677898883	0.06668695849747268	0.02192160202430133	0.04378333855011334	0.2389640776288628	0.2425534881869754	0.001356068262713884	0.05341727082935588	0.01006348656972302	0.02920984189585161	0.03410599912761544	0.04559480010424084	0.001550389699504167	0.03095494584572777	0.001052405518054181	0.01697872514119017	0.04296632824431591	0.0379071256912336	0.006396025457124208	0.03491261271279461	0.002785068244732745	0.009656457183748602	0.00221366498381535	0.01217090034824592	0.001018708941504505	0.004104587007294718	0.0287973671361573	0.01930650080072589	0.2139871288315595	0.199966320101384	0.001211262006678315	0.0870437306112767	0.001839720907189341	0.06062060482662675	0.01832403315107494	0.01164043216998171	0.02092323195015845	0.01883731636249346	0.01743680863119092	0.01161526961659758	0.06834875597059012	0.01194069930645433	-0.003060603683559667	0.04592764735062577	0.002106560939224863	0.002288104309860386	-0.008200128232004453	5.476626090014674e-05	0.001089392135026487	0.04155045401286935	0.001008191428894229	0.001022332899624641	0.4515856633866528	0.001064455522215549	0.001012607112248615	0.001002852588033536	0.001027424633741535	0.6558473215373253	0.001670641307892132	0.4805970411501163	0.001007067017244644	0.001093870975770707	0.001186307524224389	0.001018401769076272	0.6353602308993975	0.01034498610410246	0.001019916310894855	0.001021030262810986	0.001023848506069334	0.193408642656417	0.001167738085928972	0.001081404669636533	0.7246422100751135	0.001018389821079446	0.001008651909953327	0.001002534857699619	0.001006154042538156	0.01921757508485141	0.02340411323395897	0.001164536519569469	0.001021098338125688	0.0010944132414105	0.3349814161370782	0.2379204713030941	0.2646555563943984	0.01611679437456538	0.03563965346176828	0.001498882675673899	0.001146086811670803	0.001019022364066993	0.001016541376909614	0.001057560495123201	0.001165792996596932	0.003766015691041632	0.001207662966800943	0.02049745245227113	0.1567335351580904	0.01098877720426083	0.01635425116025931	0.06865661867836761	0.02731095164805842	0.2677235270659027	0.001595374746211189	0.001186186772910231	0.0261974387856092	0.001858097440272196	0.001030750041794167	0.06941078448735777	0.002857135889596428	0.001014403383499218	0.001051486354316045	0.001015301466429652	0.03891404680446662	0.2761866287605654	0.001150772442637314	0.002495491715072893	0.03643096860610218	0.04255495736975898	0.03485313333926916	0.06680649629757068	0.01482451992808561	-0.001428002224097773	0.04859011305461465	-0.008218498138306352	0.002755012371946171	-0.008220306204861494	-0.001009738715272853	-0.891119146458853	-1.219131442632824	-0.01301784133391348	-2.480130711791545	-0.01421565369191352	-0.04332943420976972	-0.4294836230509808	0.001645628467913581	0.01259110498757798	-0.005453520248829864	0.0286344057391195	1.584952651541814	-1.332340404484118	0.8181695127130731	0.03694688139291651	0.03246639450412511	-0.004094260956634183	0.0519204513463505	-1.94582883989097	-0.9134833358288544	0.09223356681251808	-0.004733203061821122	0.1408677692221845	0.002316435994494621	-0.7953672039296183	-0.1872371541314044	0.832993486176455	0.0964413262420963	0.01985318118406368	0.04061430297660948	0.01886438601013019	-1.522163292972612	-1.710900331442844	-0.3919270872973559	0.07495868120853195	-0.2943156858249772	3.485944771671008	2.769476486018911	1.336265031543213	-2.425822446049369	0.1284195226929141	-0.02656328066405611	-0.04616479275579689	-0.01198985923113815	0.7489250878938744	0.0172049373421598	0.01898325116106572	-0.04611743875655634	-0.486672056360368	-0.4142632947945005	2.451339868843388	-0.0624624960995269	-0.4897536157979882	0.250489556812118	0.1180530638454821	2.921769129038331	0.4020311937700747	-0.5708478947963584	-0.4883266900786684	0.2464874411092308	-0.009849230968681129	0.2380752470273801	-0.2000062728762111	-0.05199564691379438	-0.0354218422291261	-0.09335494407065212	0.2699305001179367	3.809341980726019	-0.1462254880439388	0.4044612045191035	0.4352652484695897	0.5176611104066914	0.4091004638474778	-1.157238985867566e-12	-7.200167294947667e-14	nan	nan	nan	nan	nan	nan
0.39	0.003150018705387475	-0.05246875862818893	-0.01553160042625204	0.7335323503445923	0.9207218622203773	0.002964863469961243	0.4571857939044954	-0.01794862675832826	0.1588705649833843	-0.1023122070468584	0.08360080710071928	0.0239545766526132	-0.09422746072250193	0.118288118952368	-0.005350949792526281	0.3350452284879726	0.2500623320303794	-0.3350452284879796	-0.250062332030388	0.0422934803580931	-0.1696697310275897	-0.006111753045776204	-0.3197140933815098	-0.001179520045053026	-0.0002114242669313113	0.08494241914113486	0.2686537599749236	0.8170834691037977	0.5741717989345552	0.09523896039617065	-0.01743523738713435	0.0525349340094951	0.05957445860420032	-0.4121134028129115	0.2841746965905248	-0.6539661846788142	1.281320885188778	-0.371898774457394	-0.01514512538293528	0.5488212160937114	0.1771954605429439	1.235363305356157	-0.3164040707971036	-0.3549932710535355	0.7966479979679101	-0.003164799502013504	-0.2644815263235253	0.4479481893781984	-6.301839019152007	1.720961484966516	6.301839019152022	-1.72096148496657	1.871042355159309	-0.2678912130927716	0.1510982735432169	-0.6454972771288263	0.2269870607071832	0.2713929725539319	-2.363221972431117	1.973937986578559	1.254809638561967	-0.4732725147946927	0.1819936124377674	-0.1392224568722018	0.2636955816506336	0.4063152381717884	0.001172453919465923	0.01994953433789528	0.06239117557421335	0.09383994059808586	0.001008791592865749	0.004392520296170012	0.001554784043254311	0.004278028581154851	0.4643011837493471	0.4230413427844889	0.001088840293109059	0.008020906342405711	0.0010147278608739	0.01594909953526941	0.001002940524108596	0.005632653457883715	0.001041481245456779	0.01723179336104474	0.5969325032228373	0.5851253922238937	0.01285974449643445	0.02731009842167502	0.4593745671836463	0.4512503160353198	0.001824499987006866	0.01024698264019971	0.001100673545465077	0.009170159290796748	0.001208771552205033	0.01040714160573554	0.00101887648443552	0.01940794978492184	0.6816677143576336	0.5811204512559409	0.0172893992919962	0.03296112317527409	0.00102137965926546	0.005551093772553791	0.001025594158829207	0.01597242678055565	0.001023613728997927	0.05071498856869806	0.1929131772544067	0.2092258790896719	0.01393913820886859	0.008231788725698247	0.002812231272879374	0.00704626287332377	0.6841088448061147	0.5952959908934154	0.001019175870329818	0.03207462937546949	0.001008541910996916	0.005514066563785562	0.001002507365614735	0.009516123114122272	0.001006067330340832	0.005407334959666451	0.0325148975672169	0.03820884299079831	0.03844144039102281	0.04395933406596624	0.00511365514715521	0.009222888642783037	0.001381140703400295	0.01583470615883481	0.004266175015976728	0.03224365741024961	0.2969451822919464	0.3166241245977079	0.218633862263148	0.2430437440639943	0.2374878797327731	0.2263900350586309	0.0375399823296617	0.06562375450795369	0.03484271938745098	0.09489200535867899	0.001558990957680781	0.01503153337189149	0.001177063295805459	0.02126855390884422	0.001025600578235152	0.007563057864094919	0.001020608491610757	0.1029749538242671	0.001061245736849442	0.0125363875306179	0.003183781971525473	0.02834651078144892	0.009686450105552356	0.0263110260124533	0.004910618496844052	0.0212961893774896	0.02422751043949862	0.02669649463433069	0.1252329240232297	0.1352967927062375	0.01053160740840924	0.03219990641868881	0.01978781163889977	0.02389724258464272	0.05940455365567698	0.06931952082117879	0.0237452574525592	0.04494536313578052	0.2548985018528326	0.2738786758538086	0.004244265728318028	0.05881147668946143	0.005774162877548514	0.02531489997305084	0.02920960657825365	0.0408261221491218	0.001730766619128197	0.03294213069886723	0.001041855488031794	0.01700653209406238	0.0551236443584678	0.04050849309795077	0.00481234198475688	0.03360638594095487	0.001919874756626836	0.00921311538393736	0.001646118059836502	0.01204823900775101	0.001016305315298115	0.003412363145174712	0.03453103383154368	0.02189318882184026	0.2393162382555555	0.2398213953101174	0.00117723281047577	0.08507497228762749	0.002808379419594541	0.0643319977009521	0.02680654786366539	0.0152326378888209	0.03098078530829653	0.02318363294971241	0.02572727617892276	0.0149799269219422	0.06407253494849843	0.01464787728568859	-0.001510381188222006	0.04849638085803894	-0.007188694663683285	0.002890409388087716	-0.008328372429297787	0.0001111557762125045	0.00107983003926426	0.02280975474545456	0.001007669762245991	0.001019430731116049	0.4471717241473871	0.001102340396090298	0.00101190704006211	0.001002821106916974	0.001053269113650049	0.6752875127110061	0.001437812597165077	0.4911039044136801	0.001006294491559079	0.001089766355541097	0.001176462604792591	0.001018912983150155	0.6237913643237167	0.006090165336047991	0.001018811980211386	0.001020207063521963	0.001033365813524523	0.195410714273275	0.001106922241884068	0.001065270768319129	0.7286292411699343	0.00101833596232643	0.001009080095152265	0.001002660325030606	0.001006463785322866	0.01026689538920495	0.01240097987101002	0.00111407836531232	0.001022528982331879	0.001097017988541825	0.3555301818225601	0.2625686331503816	0.2713148796156201	0.00865944177617968	0.03786704978017461	0.001434192173375794	0.001129290671356527	0.001017764486585882	0.00101577333720878	0.001098959409395146	0.008883322061677829	0.02502134594074632	0.001210016518115413	0.0188743198664409	0.1657618720102213	0.006635675694271676	0.01163841141081688	0.0567855911145094	0.02449144950736897	0.2983567882164634	0.01207598250409086	0.001193204266795304	0.02129072599250981	0.001970378993285485	0.001030979747718294	0.07027375787349995	0.003370516694579123	0.001014980156222675	0.001054908792893287	0.001012536620148772	0.04306004556835819	0.290988440545552	0.00113419774985191	0.004943933040041274	0.03616775339069021	0.0421604084584907	0.03506416375776716	0.05760914484714905	0.01721374115100464	-2.606186418392141e-05	0.05099012860819119	-0.01566010748689271	0.00360103207922767	-0.008543069606140345	0.001064260884712683	-0.8985850169671948	-1.451604704168392	0.03658225041470298	-2.338988805346709	0.02208559193567218	-0.03337070557149183	-0.3458122845963288	0.002551329737783317	0.02677757754210241	0.006293837804496284	-0.03005688139586839	1.105406274651545	-0.7160648470915421	0.8057650199174737	-0.01664529513729531	0.05021318436152939	0.01650282313168546	0.05453556057764491	-1.645121249697273	-0.6794207142841787	0.0130265055222796	0.01314554467192312	0.1239821643048617	0.07265175578462893	-0.493660280958901	-0.09374939063005265	0.4570863116810787	0.1009633787460651	0.008814881311793978	0.01738330652147311	0.008944178940462687	-1.173360725698692	-1.418643960847314	-0.1999384267441774	0.09730570264865597	-0.04755556368913626	4.091795048280193	2.975388023276641	0.8514363113747705	-1.826515063001591	0.1188685534253956	-0.05020242049417668	-0.05637385517302384	-0.001485157321494281	0.496540944191125	0.0121119884293305	0.3580733286003379	0.9395919962304764	-0.2324505217072564	-0.2769412332439165	1.528903710709155	-0.3266572165452683	-0.4378896146359486	0.279571118674802	0.1333279073198117	3.072360597508468	0.6211772326764713	-0.2276497050248723	-0.4694945958374103	0.1456680077643556	0.009929947825579962	0.2706831651117557	-0.07102840297471415	-0.02977341880165215	0.00606061824688815	-0.03865846220305501	0.2473726984208853	3.672442719038073	-0.2394693465022413	0.3204018562685724	0.2834892405534727	0.3519221125514709	0.2665263414476046	-1.336231369522043e-12	9.420038548095815e-14	nan	nan	nan	nan	nan	nan
0.4	-0.001609193907572659	-0.04880241486823197	-0.02310496696070279	0.7464440445938241	0.9169997414896743	0.002953222743210501	0.4630347087188109	-0.01661097223649809	0.1666862180095783	-0.1051231125603174	0.07913985315316975	0.03239265460277196	-0.09333267912061909	0.1143336751378181	-1.218192432907301e-05	0.2758577260806059	0.2667701714121161	-0.2758577260806033	-0.2667701714121087	0.06060466651183091	-0.1719157949271326	-0.004671373722499849	-0.3265172266202018	0.0006204263522231292	0.002337630166714204	0.06434263949351954	0.2878137139587291	0.83040832662277	0.5701482187207026	0.1009386174496155	-0.01882422354984632	0.05498967325766507	0.06373152298227101	-0.5293406656569857	0.444180018839187	-0.8720065734256118	1.3019511386672	-0.3702188412351166	0.01363551638451422	0.6052198153715627	0.08224540318224427	0.2954924470835797	-0.2588783698790512	-0.5340624949439577	0.9012748406353637	0.1717702862520541	-0.5210690497492941	0.6348747265591401	-5.522987546217943	1.615587539582115	5.522987546217943	-1.615587539582116	1.780970008077129	-0.1846754112991768	0.1329146041419447	-0.7197394299951076	0.1341567383986156	0.2379630844408021	-1.523573273433713	1.844652555656115	1.423965473788501	-0.3216969284187562	1.055617080419206	-0.1371828155333758	0.2081561651026166	0.4264996129457277	0.001125306077696425	0.02024819328704421	0.04012048743309218	0.07117699695314203	0.001008106728072008	0.004505293667952073	0.001297010441268448	0.004055771254917671	0.4583294611275097	0.4202273076453373	0.001105933898606266	0.008062385127068946	0.001013177157463112	0.01626241297154037	0.001002874358075617	0.005654062875613232	0.001054381492804862	0.0170883404127739	0.6228176544758638	0.5947037674483786	0.007373261266620205	0.0220076389288425	0.4708154817453986	0.4596052570122189	0.001431642387237004	0.01060443285171331	0.001094286873039394	0.009709665375657503	0.001190504474805904	0.01053513029149134	0.001019037230405292	0.02000366750386787	0.6632754041283581	0.5664597543443767	0.01086245893769433	0.02681663738272081	0.001019837278680208	0.00600701066705755	0.001022776656450757	0.01607904779262448	0.001030962893432399	0.05192649609771235	0.194245401164786	0.2102534537393201	0.007835162346021675	0.004792153803129457	0.001970149629354592	0.006335027694010482	0.6974779337584429	0.5983912026916851	0.001018757457134904	0.03323687028979568	0.001008920312935625	0.005623576303751378	0.001002615970502016	0.009746886015241036	0.001006344490957002	0.005517968466657526	0.01987523255541932	0.02747493106942159	0.02363133216952859	0.03106940617513802	0.003186043434053774	0.007770993421677264	0.001209388135719486	0.01687451192177866	0.002749420303539171	0.03247856822174974	0.3203246867138863	0.3517530151183789	0.2392034790723684	0.2660453328343385	0.2507001365624783	0.2335250748005782	0.02230849987536837	0.05023033138718258	0.03679371279967839	0.09609708336407775	0.001481010071678444	0.01453635247153873	0.001149424293214658	0.02081267087693862	0.001021485304200354	0.007990215237224282	0.00101807147485202	0.1084746847727515	0.001090950767238451	0.01263091058879959	0.008041297773225523	0.03305679729637136	0.02264053035037656	0.0391340468953638	0.003140510464220585	0.01972872044121535	0.02131278337914451	0.02443198575647273	0.1432098344969431	0.1462449836632771	0.007488680956093155	0.02811207965352239	0.01470335800704198	0.01964714417668325	0.05528812087871032	0.07234934508595316	0.02333672754479845	0.04682941777725299	0.2757738933292942	0.2985825440007794	0.01086094334524252	0.06472816057141512	0.003585774110577769	0.02426666349015073	0.02426527233276067	0.03612319429050016	0.001877070357961651	0.03376267557625549	0.001036697436056955	0.01706771053275986	0.0619501410525955	0.04309048760936349	0.00426607557142399	0.03329625822289989	0.001485832222481019	0.009198974692546847	0.001363334168134866	0.01219553359564434	0.001013720980341359	0.003460045086292982	0.03946522534072699	0.02425326665552023	0.2602961265207376	0.2636305676423854	0.001151930371764363	0.08241548028489584	0.004511336910622559	0.06668033167194239	0.03101375927997714	0.01731648388602221	0.03594507856202888	0.02588215672357017	0.03005680654737852	0.01699970332988276	0.05651556030752016	0.01714308409404582	-5.90134498335899e-05	0.05095263572956077	-0.01524818609704352	0.003655190885684084	-0.008586296095914939	0.001512618681306588	0.001070267943490766	0.004069055478040313	0.001007148095592808	0.001016528562603478	0.4427577849081218	0.001140225269988637	0.001011206967866817	0.001002789625797222	0.001079113593573255	0.6947277038846855	0.001204983886436858	0.5016107676772432	0.001005521965836953	0.001085661735310284	0.001166617685355149	0.001019424197216557	0.6122224977480358	0.00183534456800315	0.001017707649524189	0.001019383864330716	0.001042883120978399	0.1974127858901345	0.001046106397834932	0.001049136867000691	0.7326162722647551	0.001018282103573899	0.001009508280348829	0.001002785792354295	0.001006773528104311	0.001316215693547087	0.001397846508061551	0.001063620211045935	0.001023959626539096	0.001099622735674363	0.3760789475080431	0.2872167949976691	0.277974202836845	0.001202089177667687	0.04009444609858195	0.001369501671082236	0.001112494531039135	0.001016506609108038	0.001015005297523954	0.001140358323676067	0.01660085112677549	0.04627667619045096	0.001212370069428195	0.01725118728060891	0.1747902088623695	0.00228257418427891	0.006922571661370955	0.04491456355064666	0.02167194736667952	0.3289900493670311	0.02255659026196533	0.001200221760680085	0.01638401319940896	0.0020826605464295	0.001031209453731324	0.07113673125964162	0.003883897499562609	0.001015556928946183	0.00105833123147125	0.001009771773895749	0.04720604433225052	0.3057902523305374	0.001117623057065098	0.007392374365023455	0.03590453817527862	0.04176585954722248	0.03527519417626557	0.0484117933967279	0.0196029623739235	0.001375878495729807	0.05339014416176722	-0.02310171683547863	0.004447051786508682	-0.008865833007419326	0.003138260484698487	-0.9067067743921817	-1.641051096066137	0.01054297870748296	-2.192750528607899	-0.01111446868386352	-0.008614516226433663	-0.2079655026487459	0.006201906553666015	0.03486932170931185	-0.00602258441235663	0.01938918379327345	0.8471505447663323	-0.3933546038602748	0.8795957051320774	0.1198098993301353	0.05563364430821429	0.003493915310751742	0.06609944591106111	-1.275539027237073	-0.570300114482335	0.1070243592981328	0.003609526987820355	0.1205638979301004	0.1308383938701073	-0.1947293726401763	-0.05814484884950172	0.1781114301371675	0.1366846787166675	0.01614916372968956	0.0356926664292025	0.01601423257556284	-1.003194358584038	-1.165932422736356	-0.1069387877297202	0.108855995095446	0.07360435949098044	2.581250602040516	1.313655764840291	0.617364446203467	-1.257161937249796	0.1247129403548193	-0.04383219943277816	-0.02844671793945327	0.1024960494314561	0.6752549345201921	0.00674733993844746	0.5613480880628989	1.564954330176701	-0.1016061212585264	-0.183228816454465	0.6715878663602386	-0.4709193763328425	-0.4173509576341552	0.329941945033722	0.2624590750182439	1.597505225065768	0.5065267981494392	-0.001506806813914768	-0.4751766706875115	0.01315944698439836	-0.0031749428624395	0.234200667965145	-0.0007864621924153431	0.0338445747600393	0.01856934346152372	0.05462621658241293	0.2246084626444436	0.6001614054154287	-0.2843722238633788	0.131849424001867	0.1335933041280269	0.1881025477097441	0.1401242843465897	-1.167768588783941e-12	-2.712117724986325e-13	nan	nan	nan	nan	nan	nan
0.41	-0.00722610620303115	-0.04372086424804179	-0.03306721391899601	0.7595892640813027	0.9133601765506656	0.003239222070017905	0.4687880756226988	-0.01635156506059238	0.1650465402988827	-0.1077315808619153	0.07300748903239669	0.0420163921076948	-0.09097790702249918	0.1080372114347891	0.007513646931154674	0.2236884413858183	0.2823004244817652	-0.2236884413857931	-0.2823004244817061	0.07774317798889219	-0.1734424435140556	-0.00350229579557358	-0.3341665082903313	0.001540971466745156	0.004556732917973378	0.05612649290703253	0.3052848365890856	0.8457166868820049	0.5678721850723214	0.1147554294552502	-0.02007585187338335	0.05760180376721588	0.06813733506278431	-0.5956173117798544	0.5651037245113786	-1.106993084036701	1.327265674762603	-0.3569864681829199	0.04218176413935865	0.5533711680255609	-0.02306402150156264	-0.579978245325104	-0.2601812821396901	-0.6852197577580074	1.007447722864845	0.3043047321778257	-0.7276870661811207	0.859123766111163	-4.913869733270308	1.489528408123021	4.913869733270308	-1.489528408123067	1.645715306106422	-0.1218092590713643	0.1006332352453632	-0.8066909190321818	0.05182942336808023	0.2081296410481522	-0.2316578041222429	1.641063516751521	1.62265250935569	-0.141155400734758	1.582153548762123	-0.1107207753107923	0.3087722393939622	0.4548191167287947	0.001098468407021261	0.02064591852418269	0.02309447815824083	0.05358350900326814	0.001007576153318183	0.004623870843030372	0.001159508821571615	0.003928884753686318	0.4540986947091924	0.4191696072817793	0.001140075819645784	0.00811763155254821	0.001012126447270909	0.01664476612007613	0.00100281862257219	0.005666176434251771	0.001075029032717464	0.01691204755503148	0.6432378947472503	0.6004818795116195	0.004370829707690975	0.01914426679551689	0.4831249040871896	0.4694906628240216	0.001222964435626821	0.01127518906382721	0.001089566748741976	0.01033757697684264	0.001178274485803568	0.0106909247800872	0.001019272704320681	0.0206680092198243	0.6480996450587319	0.5555744556077298	0.006630291728873644	0.02276253805024338	0.001018653334930606	0.006513850270937073	0.001020985391595277	0.01621411323184731	0.001041317189319043	0.05305983387257317	0.196002470040283	0.2118626607612269	0.004540600671554716	0.003059298523382045	0.00151883316133659	0.00593389106302023	0.7072923151022981	0.5991897694650807	0.001018574401787524	0.03461982978373673	0.001009256871073846	0.005722646501939097	0.001002713264546618	0.009967495433263333	0.001006589523687821	0.005619140543449617	0.01137633845217538	0.02017550169845067	0.01483334596540596	0.02323000418708283	0.002148970605468209	0.007007862650757047	0.001121573845545099	0.01797849821370608	0.002003434189876362	0.03359333944853443	0.3374364281754325	0.3663521243243437	0.2555597248782878	0.2702322590351842	0.2596812681237889	0.2376034694273385	0.01228896189804861	0.0402558791401603	0.03840193435503623	0.09732333594179224	0.001419477428800475	0.01425306146026607	0.001128707930595955	0.02065639093481059	0.001019187089089009	0.008998065403658549	0.001016905990756724	0.1169880900253528	0.001101730169205836	0.01264014208068117	0.01211031865699038	0.03720533246574734	0.03590907348866355	0.05359961110516472	0.002212477532798492	0.01909012153172961	0.02143934906048696	0.0246266152549921	0.1523657777354985	0.1488632442173757	0.005259701646876851	0.02465872515380073	0.01116220893423868	0.01670980471518682	0.05060245108535308	0.07373082979131042	0.02032583318727085	0.04766729371040947	0.2984992808693773	0.3089110554505454	0.01396787945823208	0.065991729767854	0.004670403624396019	0.02752600544354384	0.02083183046134458	0.03285335313149414	0.001897088339828267	0.03317562603728558	0.001033539952871436	0.01715050663894725	0.06048512088765277	0.04411891705564133	0.005655841250548303	0.03484919636998422	0.001257237298134933	0.009460734650393186	0.00122282176589907	0.01246907481734082	0.001011466796908904	0.004004118587770011	0.04305267322550953	0.02626290538855366	0.2751205063788907	0.2584924097446618	0.0011327445776071	0.07979877565256355	0.005197652796229485	0.06616049237957573	0.02898132481412203	0.01662912635607774	0.0335853570168925	0.02529308219359051	0.0282290866277071	0.01642107329894439	0.04805673725844849	0.01938939307713066	0.001219048858351465	0.05028036746706806	-0.01857521247405084	0.004493733469262672	-0.008756456085810415	0.003161162374988652	0.001070747356234325	0.002692323883431969	0.001006918980270167	0.001016084239800933	0.4462467665214512	0.001205572314295075	0.001010885734468511	0.001002736077609876	0.001111250008856639	0.6914391002723792	0.001171595212097492	0.5196416117934972	0.001005520777158182	0.001083799546335313	0.00116462540793326	0.001019596942515248	0.6093963213718947	0.002311720927373415	0.001017178764899743	0.00101889880278706	0.001059887202125845	0.2003381311430821	0.001039458662294809	0.001046660350424474	0.7308476603729481	0.001018470009425005	0.001009690759229993	0.001002838818520978	0.001006904597201468	0.002632117967001366	0.008085066609861228	0.001061872993858736	0.001035349713011101	0.001327194686173284	0.3679948332439519	0.2836561549998041	0.2746887361617828	0.001207983038134715	0.04046488962083113	0.001343349248815418	0.001102605864252329	0.001017039441292297	0.001016274917565364	0.00108976199071158	0.01637183580879958	0.05519579556327681	0.001264097879431071	0.02525768170005821	0.1591485558278922	0.003406851569114097	0.007640172939543713	0.04473720822579381	0.0129429768563663	0.3537610211235674	0.01285144026900665	0.009713136369832457	0.01747592277167005	0.001778598580024269	0.001029444890731182	0.04782088554648075	0.009867073347317448	0.001021912343199128	0.001091739766424137	0.001008570092867081	0.04741378298745517	0.300249091614382	0.001108660244075259	0.004672908264142048	0.01871864347237264	0.02145334931267763	0.01830885170315973	0.03931386929875234	0.02146484662278039	0.002371647456633567	0.04712027784881712	-0.01828103536191581	0.005369621399043947	-0.008839114538418926	0.004828027580901449	-0.9152907383158029	-1.697477809499571	0.05598774599897782	-1.350180915045983	0.02334147830243853	-0.01331768095904094	-0.0007320005793420503	0.00494010594218874	0.04272596505016348	0.004796071336374389	-0.03739956937536695	0.340382592564993	-0.1970808265338139	1.091458146145325	0.04561270346293232	0.06645602775708778	0.02189643669251315	0.06519844929410998	-0.9079852451873203	-0.2655813736838707	0.02113831813141163	0.0195163620149822	0.1070086403623983	0.1863153731809613	-0.141798866491873	-0.02631946407660714	-0.01469579617869771	0.1412191325430837	0.006421401714415213	0.01461475551142944	0.006853708834798527	-0.4939207631386364	-0.4302208927025572	-0.05102868613603314	0.1116999144947006	0.1407075884491673	0.5241582869479072	-0.2517251774439209	0.1995745992593332	-0.7444005812359513	0.115477109642548	-0.01446171487717937	-0.0049730323899131	0.09642368256896863	0.9968626874390433	-0.002918123050501487	0.2933454462749819	1.345659543657362	-0.03265576202536759	0.1962302375825003	-0.09523753157519732	-0.2418344874163785	-0.1891986856637281	-0.03366712226555238	-0.1238155832740351	0.6272314998325702	-0.1972544073888006	0.6025286946852459	-0.2013342059526178	-0.1169640042229227	0.01493409252659698	-0.05725323373346877	0.2861828166600208	0.02563943030630112	0.03351520455263003	0.04968697030808314	0.1698360945035632	-1.273242973151756	-0.231860513710784	-0.2042861943126911	-0.2614972091189723	-0.3071454931610094	-0.2455413196503662	-9.669961188661048e-13	-4.568403836145918e-13	nan	nan	nan	nan	nan	nan
0.42	-0.01355305050825834	-0.03764086798892913	-0.04497583395732407	0.7729928164077687	0.9098741656842344	0.00376920632708258	0.4742604841313598	-0.01692625373696795	0.1559556479791185	-0.1102740580366874	0.06557926942785619	0.05222111031039278	-0.08714417249794341	0.09999066630739686	0.01694694782943066	0.1775203246046585	0.2965420462499703	-0.1775203246046407	-0.2965420462499361	0.0934986330094682	-0.1743750791682311	-0.002664063937557987	-0.3425825253009075	0.001694557596574164	0.006545666492364448	0.05746944820574205	0.3204648152204127	0.8625602954358715	0.567172198716421	0.1300698529859322	-0.02099019757869684	0.06105516409728053	0.07283103158826065	-0.6713470675595066	0.6438691466436927	-1.261281189440781	1.353617706464681	-0.3395080268095949	0.06243250243597137	0.5490281362564676	-0.08457376723273939	-1.194750474922553	-0.2456801445119675	-0.7932335917133083	1.017470980177207	0.4675627718268242	-0.8710853346519973	1.016369135123042	-4.32275396349254	1.357861279293449	4.32275396349254	-1.357861279293449	1.504358716778407	-0.06587282475022742	0.06674539035970428	-0.8730864980846117	-0.01923505854248459	0.1919292490668171	0.3882471035949242	1.386423755818291	1.731015132713845	-0.006487469922530696	1.355139385431552	-0.06972629190811655	0.3764021292050621	0.4840765019405015	0.001085292511832763	0.02110766175022243	0.01315239889714703	0.04368870157840406	0.001007196382406751	0.004742354724767777	0.001090519698481328	0.00385831969694152	0.4522606916265915	0.4202695190234124	0.00118982078299159	0.008163041795130574	0.001011440652329584	0.01713942541492276	0.001002763980628468	0.005676999804035638	0.00110142208661807	0.01668531274426789	0.6566472891288813	0.6021496337934542	0.00282991361043728	0.01771080232307954	0.4971221956194556	0.4813138737134304	0.001118564034188715	0.01214211412944992	0.001086276037730895	0.01096893296769356	0.001171163956539944	0.01085768811003923	0.001019476799100513	0.0212762275304435	0.6364801313557472	0.5481707589387234	0.004700471553631112	0.02100377747608579	0.0010177970746653	0.006965672164163762	0.001019847506627825	0.01639163099242238	0.001054997545309751	0.05408476857151742	0.198195010075304	0.2138860084564123	0.002862643981427361	0.002157032809760082	0.001291502812249731	0.00572389867798223	0.7137503950249647	0.5981713323535911	0.001018576915352987	0.03608749119046303	0.00100951635133551	0.005807134854179814	0.001002788413409949	0.01016289189219875	0.001006777546057577	0.005707713164411645	0.007581394163077384	0.01685193085669163	0.01345728388969361	0.02189952996453871	0.001626973552478428	0.0066435933058719	0.001083363205328553	0.01910368323551556	0.00174264474102584	0.03511987404222817	0.3459885179982954	0.3659479218133038	0.2646418926047241	0.2655017362300103	0.2642650812672659	0.2375417691882067	0.007025464726600615	0.03520887838498706	0.03942830429094428	0.0983054162460098	0.001375623240019761	0.01421440393277427	0.001113406107786048	0.02066993499102991	0.001018305061106151	0.009865682862922635	0.001016958639519401	0.1278006699503798	0.001081811156074221	0.01261220649808264	0.01404900660565534	0.0394234362307473	0.04685930201465023	0.06639725840567354	0.00177206621374328	0.01894476317282411	0.02534244147924414	0.02783810093658997	0.1516115921650255	0.1453941975108045	0.00468651140534882	0.02283373063028749	0.009691315233896712	0.01548153544380341	0.04794922442859569	0.07207556027464875	0.01452078304821503	0.04377447221405933	0.321517548933647	0.3143078626962534	0.01078348333597564	0.06191424345324415	0.009421733354273354	0.03530030732771709	0.01956154647692609	0.03164565727546415	0.001755238379867351	0.03169550251355283	0.00103107918952837	0.0172703908612569	0.04906509892226696	0.04137065383419957	0.009309207198542391	0.0385160890563034	0.001146036203168025	0.009854403568502479	0.001169245337835651	0.01281336376031117	0.001009739113706126	0.004363754224333013	0.04505608321335207	0.02750032475642878	0.2826800577363013	0.2452567084155449	0.001118670950520791	0.07792043378856685	0.004191222937122823	0.06322522955060533	0.01966878730632288	0.01227789172352066	0.02265476159900334	0.01971468607125413	0.01912178479573183	0.01229505635445641	0.03917184684344009	0.02137941890406306	0.002308915601682199	0.045876367170938	-0.01647043361734487	0.005388294072145403	-0.008795363769775397	0.004837188337016781	0.001071226768967269	0.001315592288819235	0.001006689864942976	0.001015639916994745	0.4497357481347814	0.001270919358626034	0.001010564501064814	0.001002682529417893	0.001143386424147512	0.6881504966600804	0.00113820653775765	0.5376724559097538	0.001005519588447347	0.001081937357362188	0.001162633130506206	0.001019769687808482	0.606570144995754	0.00278809728675267	0.001016649880274752	0.001018413741304155	0.001076891283277503	0.2032634763960314	0.001032810926755101	0.001044183833846509	0.7290790484811415	0.001018657915277896	0.001009873238109799	0.001002891844683556	0.00100703566629672	0.003948020240447943	0.01477228671166736	0.001060125776659175	0.001046739799481961	0.001554766636670195	0.3599107189798589	0.2800955150019382	0.2714032694867224	0.001213876898512777	0.04083533314308003	0.001317196826547225	0.001092717197466341	0.001017572273487536	0.001017544537614361	0.001039165657733947	0.01614282049084498	0.06411491493612205	0.001315825689429622	0.03326417611950917	0.1435069027934304	0.004531128953950313	0.008357774217714048	0.04455985290094631	0.004214006346057389	0.3785319928801026	0.003146290276052976	0.01822605097898525	0.01856783234393593	0.00147453661373443	0.001027680327789254	0.02450503983332033	0.0158502491950755	0.001028267757456911	0.001125148301379286	0.001007368411854881	0.0476215216426602	0.2947079308982247	0.001099697431085347	0.001953442163258257	0.001532748769465994	0.001140839078126284	0.001342509230052326	0.03021594520077703	0.02332673087163702	0.003367416417537168	0.0408504115358671	-0.01346035388835244	0.006292191011578688	-0.008812396069418702	0.006517794677104654	-0.9236650409844918	-1.457309104893443	0.02334657624830716	-0.653014423631799	-0.01113312748163415	0.002649772669455754	0.2235569183910105	0.004234670111168171	0.05733055110544196	-0.006280622407128954	0.009300793162439782	0.02507898850738901	-0.107373071733862	1.267156720649714	0.1590436701423366	0.05632252227282683	0.005687683481663661	0.05487476488686375	-0.5792186137091023	-0.1112323627716418	0.09602081730619934	0.01209998489134925	0.09888328276516123	0.2136665285369492	-0.02861145939595506	-0.0199159996517772	-0.1852893468383956	0.1536250613092817	0.0132327945411563	0.03065007461228978	0.01349434141147786	-0.2080226526835234	0.1358531303590201	-0.02716650247422797	0.1130957410450876	0.1559570328557608	-0.4194117413626064	-0.4698340363655151	-0.2106545269429358	-0.2716716384440413	0.0758784856553632	0.005094497310211893	0.005518081723685259	0.07444950800458384	1.135089869014791	-0.0006860749587097879	0.1752618071582411	1.231370948292681	-0.00295801115959348	0.4201424201599064	-0.5458735857825118	-0.145247380973403	-0.07553691957494321	-0.2774088993629637	-0.6836804108780384	0.6111643842447305	-0.5616843040427194	0.9014851793430071	-0.06274761000308465	-0.1654553489027064	0.004242671305368644	-0.5211378655804674	0.422004445574595	0.06022636680197323	0.03271888772863041	0.01773864359874128	0.0701645896220347	-1.019347280869929	-0.1366996701931769	-0.351235283149709	-0.599182116404352	-0.8097617707642144	-0.5693530983755873	-6.226250303716803e-13	1.565689913300174e-13	nan	nan	nan	nan	nan	nan
0.43	-0.02084337305280466	-0.03104117193356404	-0.05776911636031635	0.7866566084754351	0.9065597707478353	0.004441446617155086	0.4804102893989504	-0.017863992419208	0.1424552799589456	-0.1124117136601547	0.05740300551721673	0.06183170273666422	-0.08134894145334208	0.09091635384593019	0.02735694455369003	0.1377784323832647	0.3094846729215693	-0.137778432383249	-0.3094846729214627	0.1078709419032345	-0.1747589446600908	-0.002162464320556909	-0.3514972870186308	0.001197576073002108	0.008449603733197931	0.0617925704628617	0.3329006483339207	0.8798320837357581	0.5674667174550195	0.1406316006894343	-0.02150152889219612	0.06481217576885491	0.07781101020244448	-0.7907305960013795	0.6698444930042002	-1.27978050548117	1.379059836625903	-0.3235121942698982	0.07043052923477772	0.7007365105517139	-0.09873177843921344	-1.467148333884179	-0.1763109366230262	-0.8333993634173115	0.8867532008697815	0.697155613172888	-0.93390503640376	1.050482616819362	-3.603437575778306	1.233641447417811	3.603437575778317	-1.233641447417836	1.369716443940279	-0.01076483802057359	0.03197483084603467	-0.9029881365913052	-0.07874771134639685	0.1908690946216791	0.4522239190659439	1.097512395824115	1.704704037419308	0.05476010589202929	0.776518383921703	-0.03262621497715947	0.3706190498579918	0.5111252060034034	0.001077839199478461	0.02156631350149977	0.00743553228083882	0.0384077338339583	0.001006863360439339	0.00483936032094079	0.001053882953261743	0.003833634479096971	0.4527449251559946	0.4233998190358978	0.001677853750488228	0.00853818956858216	0.00101105442256082	0.01778793766647737	0.001002675812590697	0.005689354427864584	0.001106356753253678	0.01642745021838149	0.6636905061607635	0.6028316192564079	0.001996229944004791	0.01695592035602639	0.5143497321891838	0.495441652731376	0.001063375316244275	0.01317946269686248	0.001081784930137458	0.01150902583869984	0.001164190058290529	0.01100372521914228	0.001018820986498168	0.02170468902845498	0.6277502012291838	0.5435608152724166	0.005746229628502219	0.022206356444289	0.001016806581872625	0.007303631900761547	0.001019297094277193	0.01662470279678232	0.001066905594121029	0.05498179368796417	0.2007742197926953	0.2161734157713824	0.001968365677156174	0.001736278056647249	0.001170848847829121	0.005609671428688501	0.7172705191188375	0.5956709089852654	0.00101803615092902	0.03746150874530457	0.001009667343174167	0.005887629123650961	0.001002832152660419	0.01035097436739968	0.001006886999614759	0.005791157509844932	0.007091859675198353	0.01634627895329289	0.01528692101441876	0.02333589503234569	0.001353648883302984	0.006484060888295879	0.001084977437503374	0.02024747950353822	0.004899085734898085	0.03982952723941813	0.3487896565061355	0.3609493637832793	0.2687038365951178	0.2627444509819893	0.264531367497504	0.2331229805140422	0.00424619923973017	0.03288493648179146	0.03977500584497685	0.09883584299402004	0.001343392839108068	0.01430854266527836	0.001102241148940858	0.02075251788556154	0.00101855176040104	0.010447998914746	0.00101805950496703	0.1387475056523895	0.001060765030254028	0.0126329209408198	0.01432110893447837	0.04021212820887016	0.0527374510971066	0.07419876161296902	0.001997032147848591	0.01944004208325137	0.02860209076453842	0.03044110141006671	0.1443918073339683	0.140292297784381	0.004191616718207106	0.02131866355912746	0.009083095890597389	0.01489908784225336	0.04287444945463675	0.06633091732494369	0.009255708131026202	0.03817194522058857	0.3380767746368424	0.3186735709769665	0.006877858054331022	0.05714202267027776	0.01673647387484076	0.04544349845905784	0.01868930814192965	0.03081142193982389	0.001596487433824482	0.03013902569557998	0.00102951333595544	0.017444745982008	0.03500047690029721	0.03521701519773685	0.01242050628392595	0.04148042324523876	0.001114208490195976	0.01037243991348466	0.001189008613901104	0.01321620008727162	0.00100860620647093	0.004475563799827175	0.0432698902229292	0.02689300749017053	0.286013731868234	0.2396420653905394	0.001108003166452735	0.07699180605314133	0.003040411107095136	0.05978453567444443	0.01096948500444648	0.007832775593686362	0.01243036732703993	0.01346820888955827	0.010605294350528	0.008085787180874946	0.02895632691647812	0.02268200009196433	0.003015261789149191	0.03943654582319501	-0.01135319760687824	0.006628179426573594	-0.008844030534258571	0.00650878304662204	0.001069110576675442	0.001233891776321814	0.001006370348682372	0.001015835233318638	0.4575173457010507	0.002961409367132807	0.00101072690064385	0.001002500742567231	0.001084508681426901	0.6745371439571251	0.001111728381436965	0.5689939284792239	0.001006262264143521	0.001073025107275945	0.001152100950069966	0.001016758296223902	0.6062842219163396	0.01029049350260224	0.001015036153945882	0.001018986940577539	0.00108133912956532	0.2068284645079383	0.001032334868741974	0.001046015061202069	0.7232964340513036	0.001016471122165945	0.001009783227535891	0.001002865678912642	0.001006971497556525	0.008787792620797184	0.019418300839026	0.001075889267044849	0.001120431781516662	0.01385053358686965	0.3497237720611096	0.2729423269341921	0.2593499165509125	0.001375591591115904	0.03962895306457175	0.001303554609885085	0.001088841015253297	0.001019854470276899	0.001020610282259639	0.001038596160107541	0.01332013013349762	0.05624070933438861	0.003007016620801818	0.03148606331223911	0.1241818659422001	0.002940910799741132	0.008492376349332597	0.03007181845388234	0.002987694440578123	0.3649480086985172	0.002307486010915617	0.03017711240087552	0.0170024365478816	0.001393910417956038	0.001028055574144165	0.01279434245249117	0.01570209767859112	0.001125742853010926	0.001281035188675058	0.001007476920876053	0.0355492540563599	0.2903442741650544	0.001094527429121084	0.00172712264307634	0.001316480025358404	0.001084273622392356	0.001203271240844052	0.01773311236207621	0.02346879665612662	0.003439884273905552	0.03186563190531545	-0.004550236571231993	0.008136855512997143	-0.008918004870613987	0.008173168451839975	-0.9326742915546339	-1.120129740951243	0.05649230714576895	-0.3952464438699506	0.0197336167374815	-0.00466575405303736	0.3987395150599619	0.06548478220333462	0.07278379571283387	0.004986944786516142	-0.04469251737813631	0.06843500810296692	-0.05002046001221278	1.572295086822159	0.07881510707615166	0.04981964799827556	0.01848353490438886	0.02968950790223182	-0.357934287442953	0.3169057039796202	-0.0008354186852690629	0.03031613379262216	0.08166779791325779	0.243077145552478	-0.04376210219989263	-0.00571989202303804	-0.3096465352060223	0.122676784430473	0.005298799614175225	0.01245647958770076	0.005604630912546468	0.08416550303236724	0.1664593623255587	-0.007070783057663488	0.1152064642250348	0.7219482031933283	-0.5509843029772907	-0.1109464828185154	-0.6577329826210216	-0.174055665514858	0.02993227744279066	0.01195341550529096	0.00994427354635332	0.04466823923196858	1.038927879783578	0.005359101977314159	-0.003577436550614706	0.3749215745360803	0.09316619073853781	0.1212947827014075	-0.5090984497601933	-0.159187939305737	-0.04363210113596028	-0.8446288059581558	-0.4434689711658615	0.2480683134592959	-0.4003059662220777	1.099091682660737	-0.1026676538401224	-0.1424634709470113	0.02545440197298049	-0.6868925572516197	0.1891684478987885	0.04914311635760599	0.04544170098385295	0.005885771741079857	-0.1974110995531646	-0.1751819782888905	-0.05447317750089883	-0.3318972580568569	-0.3120109813099367	-0.4588993678064036	-0.2956629996492843	-3.539124128652281e-13	6.523416162637262e-13	nan	nan	nan	nan	nan	nan
0.44	-0.02944792552004194	-0.02436848955476799	-0.07021954835316502	0.800572395731444	0.9034010971119497	0.005146116382740126	0.4886712862072976	-0.01881604549062175	0.1273761772040263	-0.1136894758975529	0.04908367870017037	0.06959828824361337	-0.07308761671000265	0.08151000800374628	0.03765364830756241	0.1058953111893287	0.321274423046117	-0.1058953111893289	-0.3212744230460744	0.1208852295276827	-0.1745876672165644	-0.00205656136453153	-0.3605047338553975	0.0001478740659303994	0.01040326629518424	0.06603085801175945	0.3423504537157329	0.896281606387431	0.5680547785992155	0.1459863852373961	-0.02164444676186925	0.06837992198941313	0.0830376554104164	-0.9341930520291368	0.6584664113511638	-1.192711107419707	1.404016744133198	-0.3083637669432392	0.06891839753848039	0.971266444323106	-0.0874366450217292	-1.510497422065955	-0.07370146727707833	-0.8218461730062655	0.6486695962985031	0.960781511855499	-0.9374920108233112	0.9937105410432822	-2.750999758001	1.127285969883284	2.750999758001	-1.127285969883284	1.232754462913367	0.04515576232685899	-0.01239394183549343	-0.891623521893496	-0.1297791552451018	0.2018743132971275	0.3712801619438262	0.7892182094582038	1.566562003070332	0.05222101119691481	0.3137467543257484	0.003956396845367227	0.3385490390014991	0.5334098206979415	0.001073055317808215	0.02199967855372771	0.004452426197388066	0.03594242632849359	0.001006537094107766	0.004921014458620233	0.001035667608028826	0.003823425859569126	0.4554980370914757	0.4281690379436797	0.002765358916520053	0.009366535392418955	0.001010942642351551	0.0186033392607282	0.001002540810726901	0.005701446649733523	0.001079374437355705	0.01611507801538205	0.6647180478744109	0.6026606720358225	0.001564475487533024	0.01658205035561939	0.5357248416079399	0.5130376955274814	0.001036158337461771	0.01432619754663949	0.001075082413595481	0.01192779784931567	0.001155436561728763	0.01112663473855713	0.00101698682125748	0.0218474571527087	0.6214773837908848	0.5407087898320422	0.009974337216144666	0.02664504250736201	0.001015504320991009	0.007500832817752976	0.001019308728931836	0.01691398876088574	0.001075081884378049	0.0557410456775934	0.2037146054150047	0.2187327955894134	0.001519113794301467	0.001517338546392734	0.001111425415904924	0.005553692001264046	0.7181089215846597	0.5920813774817891	0.00101667197785349	0.03857099357481878	0.001009697774344603	0.005961765651699411	0.001002840921685409	0.01052182266716109	0.00100690959872531	0.005868007847438672	0.009230365653544258	0.01808070553863557	0.01847626249410171	0.02552950679340828	0.001224724773833457	0.006455561605158182	0.001122641419633394	0.02139867155310187	0.01253299716935524	0.0482783300381486	0.3472971412153184	0.355514546987112	0.2688186355054121	0.2626963371820601	0.2604525658104938	0.2246945140413085	0.002916896589692439	0.032108986613677	0.03939759099633783	0.09889857006478595	0.001320453347735288	0.01441787556911531	0.001094721513642939	0.02084773598923827	0.001019816691047494	0.01081213838500879	0.001020143273510436	0.1482722397140021	0.001049960547844539	0.01272999130754	0.01308161485940492	0.03963080699861636	0.05228986026393589	0.07481552752310265	0.002953119030530516	0.02063113493738588	0.02945208105671223	0.03068073875386394	0.1322233819583919	0.1345203867098488	0.003150979400810287	0.01962153372467443	0.008840177428167464	0.01455530341347629	0.03334460275058918	0.05572080184786386	0.005935666570913938	0.0347722131236869	0.3444451310284947	0.3189910497966202	0.004465021690521368	0.0537572018554713	0.02617972619720674	0.05672091369563766	0.01747983703017076	0.0296209402649686	0.001476730680229993	0.02891376398052303	0.001028918434708223	0.01767599979280544	0.02170781835639264	0.02808674877834158	0.01392162599533876	0.04266557912710192	0.001147046696857842	0.01095251017873495	0.001276835459468955	0.01367406424648679	0.001008094312686225	0.004506719663920062	0.03667967703008109	0.02343644163174853	0.2866784916262386	0.2403210557666587	0.001100084911356683	0.07672202422644091	0.002348137826043586	0.056687409071979	0.006318080450544186	0.005594274662301528	0.007024154962415656	0.01014938467058684	0.006092341428944599	0.005918551095245502	0.01722926504835624	0.02321090434425734	0.003299022422550304	0.03130008562024719	-0.003707374058642418	0.008271250878994977	-0.008930658656550053	0.0081695637996463	0.001066994384369745	0.001152191263826373	0.001006050832420856	0.00101603054963977	0.4652989432673195	0.004651899375663055	0.001010889300218338	0.00100231895571184	0.001025630938723737	0.6609237912541736	0.001085250225115362	0.6003154010486929	0.001007004939817535	0.001064112857193987	0.00114156876962781	0.001013746904640898	0.6059982988369247	0.0177928897184612	0.001013422427625493	0.001019560139944895	0.001085786975857541	0.2103934526198464	0.001031858810725363	0.001047846288556541	0.7175138196214655	0.001014284329061792	0.0010096932169611	0.00100283951313877	0.001006907328814948	0.01362756500114169	0.0240643149663833	0.001091652757419717	0.001194123763541058	0.02614630053707022	0.3395368251423604	0.2657891388664456	0.2472965636151075	0.001537306283679005	0.03842257298606359	0.001289912393221863	0.001084964833037891	0.001022136667069142	0.00102367602690618	0.001038026662463272	0.01049743977617243	0.04836650373267529	0.004698207552168487	0.02970795050497028	0.1048568290909938	0.001350692645522799	0.008626978480949494	0.01558378400681992	0.001761382535100421	0.3513640245169291	0.00146868174577672	0.04212817382276748	0.01543704075183921	0.001313284222139552	0.001028430820620235	0.001083645071662977	0.01555394616211138	0.001223217948556386	0.001436922075968398	0.001007585429898851	0.02347698647006141	0.2859806174318827	0.001089357427155346	0.001500803122888292	0.001100211281249968	0.001027708166655639	0.001064033251633836	0.005250279523375403	0.02361086244061593	0.003512352130273767	0.02288085227476369	0.004359880745888925	0.009981520014415055	-0.009023613671809462	0.009828542226575091	-0.9419652231507604	-0.9092394359549155	0.01828923621882438	-0.08988237586211975	-0.01420341931296359	0.005545092331004151	0.5513406974512717	0.09487428027460897	0.09070841978666475	-0.006333103030166783	-0.001601142315386183	-0.145507548201022	-0.03117067845555245	1.960809476274978	0.1809209267148854	0.03205835021989629	0.001062165454636975	-0.002263909812302988	-0.2276349685227619	0.535989056233095	0.06786905351029264	0.02334281047662568	0.07132865740812794	0.2680610291559358	0.01175158918789425	-0.008266435270498909	-0.4031109738678503	0.1007185162745168	0.01196124625807992	0.02720323952554792	0.01217553984650423	0.2399930451344325	0.2873024689940119	-0.0009598755124645899	0.1145748973267232	0.9037869531461094	-0.5066634945918554	0.07200025325304756	-1.012590086634833	0.03792676912677849	-0.01766144979312948	0.008133331568644715	0.00804512355115407	0.03081419169467727	0.8506695409391349	0.01458510988201486	-0.09874083059061027	-0.2055765112049967	0.1362047775712482	-0.05253020578369603	-0.6798758554689339	-0.1816599334888465	-0.02780428497929633	-1.250503404839566	-0.2431214315684247	-0.1984815079720411	-0.2842043103958264	1.128330000390146	-0.1339968777737506	-0.09921232722028886	0.01562240026669574	-0.716463422169784	0.06616878407068189	0.07263315083521993	0.04372445418852133	0.001607901313495212	-0.4996851288066687	0.2393793993555878	-0.004930488442119091	-0.2825218282097047	-0.1578590767225578	-0.2242311782124345	-0.1609464807915866	-5.391506212866148e-13	4.422937411320187e-13	nan	nan	nan	nan	nan	nan
0.45	-0.0394657936532345	-0.0179132572365216	-0.08140466078313038	0.814737677018058	0.9004003613844931	0.005798829446400777	0.4999600346806869	-0.01955719717684057	0.1125547718931631	-0.1139325329433069	0.04103622894497311	0.07460230511742331	-0.06221072241968206	0.07224715182767316	0.04706586797356498	0.08311106552801345	0.3321019490411625	-0.08311106552802359	-0.3321019490410222	0.1324950970427598	-0.1738497887667779	-0.002461582805808828	-0.3691812315114597	-0.001384598664893642	0.01251136033900575	0.06928541825933425	0.3486472247247724	0.9108872954665422	0.5683665941243999	0.1481245012796943	-0.02143976345700643	0.07164846199266475	0.08844767925760925	-1.049430238376272	0.6303382711047553	-1.038909458196849	1.429447303181553	-0.2900835975029857	0.06092560941716171	1.266892204310903	-0.05764284673726819	-1.450517447602754	0.002548665278634241	-0.7864978070136175	0.3503279935878171	1.191146476945365	-0.9134581405725735	0.8855625487935838	-1.794399723124835	1.03832279090645	1.794399723124839	-1.038322790906463	1.087144823205202	0.1011207938100152	-0.07078975982120039	-0.837573881061769	-0.1759887389087248	0.2194657775134979	0.2759004632081629	0.4659670339191686	1.35126361960237	0.01140694349789432	0.1404242545127379	0.03320558722935055	0.3149368529348305	0.5463321105862591	0.001069636971610969	0.02240798860435611	0.002833224235626821	0.0349285476230024	0.001006203248875107	0.004991834032307858	0.001025864310732973	0.003816337404447793	0.4591099983056312	0.4337587399939045	0.005334015813205184	0.0113734168957046	0.001011146223693452	0.01957486113259513	0.001002365966861652	0.005699815958064473	0.001050817861191465	0.01578133426377391	0.6557969007334368	0.5963001703871202	0.001324881392004138	0.01638351902130425	0.5615839903173764	0.5351629021790067	0.001022379627037247	0.01560559720292792	0.001066854299965748	0.01221882054772138	0.00114444471749401	0.01123146602593964	0.00101470665710915	0.02161758095635085	0.6158164952127978	0.5384575365106461	0.01724439790993521	0.03415702394662364	0.001013969330678851	0.007580577402982254	0.001019938474100387	0.01724591716527096	0.001077400314638777	0.05638745330170233	0.2063510629791367	0.221141036275918	0.001281352524873876	0.001428243043676279	0.001080366715383686	0.005518581300893925	0.7158823845744394	0.5876065068865297	0.001014811900445558	0.03929205022777942	0.001009665362252923	0.006037131899729916	0.001002831618682296	0.01069141778958714	0.001006886765132243	0.005944152938889002	0.01154867859638037	0.01982610110903105	0.01938271452332106	0.02584711615740574	0.001866636239641767	0.00706227285641095	0.008148458489087337	0.02963927643369575	0.0189511631682727	0.05469284549055332	0.3425144512100722	0.350830455619736	0.2656838411488734	0.2632026278447872	0.2533207645577932	0.2140953603059577	0.002324186848276277	0.03222860682870549	0.03862851217593162	0.0986382892122111	0.001328587633814457	0.0144825445731777	0.00109536079313786	0.02090581088280157	0.001021813531302328	0.0109689837926915	0.001022717336035376	0.1554165654691063	0.001060625556620141	0.01290797575184218	0.01177516809678923	0.03903711870719259	0.04816241500885499	0.07120002168754411	0.005348868940104993	0.02317620329684209	0.02602134105678534	0.02755830152955997	0.115931344391976	0.1256948365914882	0.004783728801358654	0.0202051587400022	0.008811556588600099	0.01434679774730064	0.02462125708408745	0.04539908670577253	0.003829029997356293	0.03284654894957305	0.34298780191765	0.3169256121915222	0.003011744751181552	0.05150104754580231	0.03291618263038516	0.06387885490513355	0.01475303059706035	0.02701242086868204	0.001400697822837884	0.02813822810285772	0.001029692815906894	0.01795022894710167	0.01189970793453563	0.0218424292117605	0.01290282739769561	0.04134592314233942	0.01101684197248823	0.02061803087084674	0.004850672960709686	0.01761561345348819	0.001007969353695588	0.004509850255207553	0.02781091182629688	0.01802245199303078	0.2836620685685803	0.2423966329361204	0.001100921073899747	0.07673394421241952	0.001941945339591197	0.0540918678454746	0.003782198964064315	0.00450373682719265	0.004112217652776196	0.008404145881924124	0.003647380517597297	0.004802077420500836	0.003908269816287656	0.02276762099137753	0.003361654465485112	0.02326867867682915	0.003214895400862446	0.01022552249179583	-0.009033580834071728	0.009892062356623647	0.001065303913414314	0.001112668685890066	0.00100569082239751	0.001015348656907747	0.4689546802130823	0.01090645637779174	0.001011754730679647	0.001002069836373299	0.001017252925783537	0.6091972895399018	0.001066539281789162	0.6426735664603023	0.001008913865855306	0.001053362116767136	0.001125749076976326	0.001011137885395463	0.5984714743801556	0.03142637633728838	0.001011482943919593	0.001021468461078698	0.001074759638064476	0.2112929689926124	0.001034953464036835	0.001048191433512073	0.7037949994038547	0.00101168456708297	0.001009579524019213	0.001002807066676982	0.001006825498631818	0.01439407353360314	0.01724514195814189	0.003758238581328566	0.0277408132152043	0.0258169744867919	0.3265824915473935	0.2544656930708626	0.2337127945883926	0.001844122833383632	0.03711751778961378	0.001376959290587494	0.001105385431512468	0.001025376667820295	0.001026851767880575	0.001100239640595197	0.01024051261776134	0.03861156365477701	0.01056006938110637	0.01562057198799996	0.080591686126329	0.01086005730589423	0.008911476616663836	0.01376869414479254	0.001470692084803999	0.3298096043460387	0.001495667097444844	0.03932910383463531	0.008635672926403213	0.001328347363103687	0.001032248385515339	0.001056465702274316	0.008598750280983046	0.03868311171855556	0.01466453952206497	0.001008054112689689	0.01247702728691603	0.2706348141472841	0.001112312113190257	0.001531420655554829	0.001102376089780344	0.001027652392695186	0.001064800195495851	-0.01048633318145078	0.02164974447910632	0.003303728376588765	0.01554753285506376	0.009221176584347139	0.01237499608650056	-0.009144476741403422	0.01166537701763888	-0.9530245467067813	-0.7780401365391916	0.05331615703060756	-0.08605021142149503	0.01787313563907623	-0.004862288546235343	0.5646169426168163	0.2909757690640077	0.101914669847144	0.001870446388327173	-0.0510673680325443	-1.179861922474585	-0.01132430946879658	2.511415219578129	0.1021055984509147	0.02518756135382707	0.01541080342224911	-0.04408996847057137	-0.2282101384544776	0.9352129872674393	-0.02510071138884863	0.03803924322425772	0.06031809077169688	0.2201979664744352	-0.01921992920907216	-0.001201894495145061	-0.4753973044059196	0.04681432940980088	0.005083875119989135	0.01136462719707768	0.005115310088318545	0.122810948416729	-0.1768945100143426	0.1120034174215319	1.400267273332396	0.4105291287475327	-0.4339401431594695	0.01384588341022665	-1.081398957257021	0.009217934889100433	-0.03427726608685204	0.005034535281449684	0.00365385227576629	0.001474737208743035	0.5723271711760557	0.02051772076066228	-0.02538420559597776	-0.5100519879681528	0.352633447763263	-0.5401755473947591	-1.125458993919623	0.2607758788294404	-0.01416605196704846	-0.820641963991746	-0.1449267614735496	-0.2432628522933065	-0.171981060364677	0.3450005319459062	-0.3721531966112497	-0.0598247720959111	0.03322164656084716	-0.5109959255399674	-0.299877519366689	1.689447957267242	0.6839288357348606	-0.001098298382077468	-0.5699827559055793	0.144823896812045	0.004224459519449012	-0.2366492586835493	-0.06707999171423022	-0.1260389936970826	-0.07072482692699758	-6.884734598210811e-13	2.563155103150899e-13	nan	nan	nan	nan	nan	nan
0.46	-0.0500375235620493	-0.01180655975409351	-0.09088969910926106	0.8291694975949255	0.8976334207725796	0.006350656453390602	0.5136173093716243	-0.01990588551604153	0.09843115210015944	-0.1140893304485384	0.03337664198092543	0.0765687324178092	-0.04973370455351979	0.06327326686845805	0.05530148241600406	0.07023630974967077	0.3420429500999624	-0.07023630974967772	-0.3420429500999012	0.1425866416539646	-0.1725912340167134	-0.003515944828983517	-0.3771341689115325	-0.003357367672219692	0.01478700748633492	0.07147423878866685	0.3515864152255026	0.9232406349165554	0.5683082144622914	0.1493258263351968	-0.02105582855495158	0.0746742168738416	0.09391904085893979	-1.044965407065991	0.5887594442153246	-0.8526962866608968	1.457324602183947	-0.2616047441780023	0.04874118620431647	1.44497168774157	-0.0089439755679682	-1.370940318677466	-0.05644955912264941	-0.7442736147836766	0.04115168159729136	1.280806227305909	-0.879697767465515	0.7583894963235336	-0.7691017814065453	0.9499809826342177	0.7691017814065452	-0.9499809826342168	0.9290898821377095	0.1492910223828257	-0.1422620582149458	-0.746911470695957	-0.2178384105483847	0.2353849339985077	0.1581322182871255	0.1177021077787421	1.116092077250202	-0.02181802626170231	0.126388556969165	0.03980671627801283	0.2899920145861884	0.5456773715225318	0.001067082867964599	0.02286486935484108	0.001997329249848188	0.03475828517601012	0.001005856314095251	0.005068593201818209	0.00102062366802678	0.003768189984787622	0.4627295184008529	0.4394217213964901	0.009708811601357227	0.0148755257476723	0.001011680892170538	0.02060800696430375	0.001002153965665335	0.005656125208954429	0.001032353404133881	0.01537533545385174	0.6343729177938856	0.5779980507675044	0.001195624310615809	0.01629978974450803	0.5921382717999201	0.5642096672299759	0.00101644810885837	0.01691124139457737	0.001057364244125604	0.01241237651442579	0.00113103811483505	0.01134498503423722	0.001012261975450053	0.02095808500353458	0.6095992170032845	0.5360326982089954	0.02746841515030156	0.04472541736591955	0.001012231990958951	0.007535207092577157	0.001021207782614356	0.01757470101826115	0.001073043407808236	0.05699471196011155	0.2083349317202303	0.2232689720854962	0.001163925462142185	0.001339955172766895	0.001065013991011504	0.005480730317575015	0.7103429054054439	0.5829027482091542	0.001012581794311789	0.03957371046503478	0.001009592289694018	0.006102880589554154	0.001002810738096257	0.0108420920558697	0.001006834418545269	0.006011550682136437	0.0130976702033049	0.02081142209724868	0.01654334729403929	0.0229293383166677	0.003516850190824572	0.00848965578762337	0.0245348766272517	0.04673844091049498	0.02204447446152058	0.0571171724411608	0.335000550979296	0.3467600368384473	0.2596523912637002	0.2626650149326352	0.2438373925824166	0.2035833689596252	0.002179744510083924	0.03275775853729143	0.03760788658836124	0.0982153738357468	0.001376170795931438	0.01452324759546183	0.001105893833276357	0.02092249297710697	0.001024432233766003	0.01086003007650954	0.001025592364477324	0.1596014143594489	0.001097073339842386	0.01313046455896153	0.01098037487582272	0.03901537532759849	0.04140148714597837	0.06476394112152867	0.009444470162187768	0.02728029496151581	0.01743015807460929	0.02051286163956735	0.0958988524594075	0.1112067103158439	0.01029732004906427	0.02408487014841204	0.008937216404679088	0.01426659830035894	0.01909022761786315	0.03917191575971934	0.002618837454528997	0.03181537072971584	0.3348507492177459	0.3135526559658472	0.002292773225431095	0.05021849047167941	0.03508984698756678	0.06445577014327139	0.0100150094020184	0.02248895243046129	0.001370191694240256	0.02763867007406434	0.001031989438772081	0.01822039695302475	0.006737561961284696	0.01829492157951771	0.008965468751651277	0.0372724779718837	0.03390781702407059	0.04132100871763853	0.01314649221144213	0.02613950993177447	0.001008141362872973	0.004482423389698196	0.01777226946092174	0.01229938737419131	0.2763533440655141	0.2425992909484509	0.001112819828460873	0.07674471289460079	0.001753609671374741	0.0519531670684989	0.002499084551840541	0.004116044799679459	0.002634940854167685	0.007604156513193201	0.002410273450577365	0.004336523101246003	-0.01102313706428572	0.02131244789941072	0.003243449310673239	0.01570266341589007	0.008763182446336844	0.01247259707745274	-0.009148463606308386	0.0116907850696578	0.001063613442442628	0.001073146107954294	0.001005330812368649	0.001014666764174638	0.4726104171588453	0.01716101337994204	0.001012620161137615	0.001001820717052724	0.001008874912852839	0.5574707878256275	0.001047828338462541	0.685031731871916	0.00101082279188394	0.001042611376346207	0.001109929384318775	0.001008528866164942	0.5909446499233868	0.04505986295612065	0.001009543460231043	0.001023376782258081	0.001063732300277345	0.2121924853653807	0.001038048117343498	0.001048536578466385	0.6900761791862445	0.001009084805120527	0.001009465831078779	0.001002774620220221	0.001006743668450612	0.01516058206606096	0.0104259689498953	0.006424824405232335	0.05428750266685296	0.02548764843651384	0.3136281579524262	0.2431422472752804	0.2201290255616913	0.002150939383096036	0.03581246259316394	0.001464006187952307	0.001125806029983528	0.001028616668573814	0.001030027508856073	0.001162452618717923	0.009983585459361222	0.02885662357689437	0.0164219312100411	0.001533193471026703	0.05632654316172087	0.02036942196624808	0.00919597475237739	0.01195360428276609	0.001180001634511447	0.3082551841751484	0.001522652449117239	0.03653003384650272	0.00183430510099033	0.001343410503998989	0.001036065950466578	0.00102928633289366	0.001643554399859187	0.07614300548854404	0.02789215696816016	0.001008522795481237	0.001477068103771965	0.2552890108626878	0.001135266799222013	0.001562038188213177	0.001104540898309912	0.001027596618730339	0.00106556713935664	-0.02622294588627712	0.0196886265175965	0.003095104622903566	0.008214213435364418	0.01408247242280548	0.01476847215858543	-0.009265339810997614	0.01350221180870297	-0.9657607816644003	-0.7124500114015612	0.02800337599145744	0.07884087580390431	-0.01301550028434813	-0.002666700580258206	0.565996567925962	0.3939197500540471	0.1030332119004282	-0.01474511475732848	-0.01605215401550341	-2.533831142390044	-0.008210267002908934	3.34512115615499	0.1861698338692633	0.0125650038972424	0.002799709559160453	-0.0881878610509992	-0.262351964573105	1.147271452258982	0.04284607449173986	0.02271389383809176	0.06349886426171643	0.2120000537727132	0.01191311556140585	-0.008814491854609563	-0.4488885902911022	0.01283923315207526	0.01003773461848161	0.0234190682987756	0.01042607020965768	0.08797812878003018	-0.3597749719634862	0.1631744605658253	1.886286816558318	0.1057492527661639	-0.3839289773740184	-0.1367804617223713	-0.9951576088380057	0.1198330684180457	-0.05018835457076042	0.003340135207145927	-0.0002334362946094346	-0.02234563307880661	0.2587741679911279	0.02348598250294729	0.01564815166691733	-0.7696914573972665	0.448009438612239	-0.8371307389285525	-1.812391087085415	0.4775573452927257	-0.002143041087582528	-0.4315945656370861	-0.06422424072879562	-0.4599852320873746	-0.08948486327730309	-0.1878751938835751	-0.5169866861214696	-0.04401675633717728	0.01481016155492718	-0.1771010353181307	-0.4845890531688152	2.280124581763806	0.960193908458185	-0.004503590051297452	-0.561500124833516	-0.1352044320671572	-0.005160749188681803	-0.1911537380965868	-0.01728991520691647	-0.03518129421706436	-0.03076260970001208	-5.217410433506521e-13	2.821501494682106e-13	nan	nan	nan	nan	nan	nan
0.47	-0.05974070828284858	-0.006185401182546974	-0.09845637240927647	0.8438991835055304	0.8952187661938588	0.006766344439535476	0.5280798220099329	-0.01967030448732178	0.08496032559557563	-0.1157727689222972	0.02612635028297255	0.07551341567574155	-0.03732358536815824	0.05464459504118446	0.06225889070964631	0.06779147616476199	0.3510750565973638	-0.06779147616479157	-0.351075056597199	0.1510357970461458	-0.170914385785383	-0.005332812585626262	-0.3839964304078632	-0.005716939331033228	0.01719664895271597	0.07224152100872912	0.3509185487077124	0.9332647398267189	0.5679984728077716	0.1505934494283336	-0.02072988545351133	0.07748067860578159	0.09923423669479448	-0.8718469695127956	0.5363170888558827	-0.6600310720308734	1.489486642712107	-0.2196297527434199	0.03396719502722701	1.414206868007829	0.0630659306901708	-1.340265523438501	-0.3058912490830898	-0.7104655781142062	-0.2512397343141499	1.17435424594802	-0.8496641530164313	0.6322338157901275	0.2757483532168807	0.8584030901872678	-0.2757483532168831	-0.858403090187253	0.7587694654154629	0.1843961084042235	-0.2205405335445186	-0.6195311525267575	-0.2524055868757552	0.2451088497385457	-0.01085920615487956	-0.2509447281537935	0.8895552691327788	-0.0455551564015344	0.1081675190165072	0.02611612275629472	0.2709287013456104	0.5098677000201801	0.001062429742169023	0.02344172407095175	0.001540074761411981	0.03520854417443745	0.001005475731214333	0.005157044251686841	0.00101749747182008	0.003664083592086143	0.4649558911709824	0.4444606547897236	0.01387948084308502	0.01835489137831862	0.001012475609085635	0.02159106246129515	0.001001962614274183	0.005545658256513166	0.00102052910944285	0.01486916759636884	0.6035854075255396	0.547497557573194	0.001121278993746375	0.0162923304721439	0.6236480096095991	0.6005774934939803	0.001014291984684222	0.01819907660747914	0.001048814081059526	0.01254117212462638	0.001116682478970091	0.01148727603978014	0.001010292492860449	0.01984749437016082	0.6016591731589066	0.5329718660952558	0.03760633173923698	0.05538639234479441	0.001010696613195364	0.007393118799372715	0.001023044180395102	0.01785351896591279	0.001067857645101667	0.05767030381506713	0.2096933922878693	0.2252962454183191	0.001103373006150495	0.001250876628371451	0.001056157030434036	0.005417358065335132	0.700790646433705	0.5789423682420624	0.001010595224673382	0.03941777749170613	0.001009527829339479	0.006162465695734483	0.001002792579333762	0.01098323782876364	0.001006788118010348	0.006072859461314606	0.01659878692149096	0.02344779140219793	0.01371558595912178	0.02012572421960543	0.01207123998963444	0.01542126895641468	0.04331595009217246	0.06467930981666245	0.02106781785946524	0.05545201516974081	0.3299229531162361	0.3438629714266613	0.2532684774361606	0.261121600313755	0.233355114571717	0.1949279520696546	0.002598754405513653	0.03369578933819914	0.03625262003013044	0.09760722237178407	0.00141478583571553	0.01453654927251283	0.001120375352344063	0.02090678573646016	0.001029842903623977	0.01045756865979379	0.001030680115619096	0.1603353414948446	0.004301842889148501	0.01626980382601653	0.01037103013726051	0.03920996402207916	0.03222577700911558	0.05580694531349824	0.01507606053706211	0.03260071439196398	0.009774981804317295	0.01429344125460468	0.07275037560737231	0.09032157907182226	0.01610351714567063	0.0281333454585221	0.01034455298720133	0.01524548175428488	0.01755390333768522	0.0369683698043812	0.002201081789784631	0.03146898885190041	0.3253407622096277	0.3093379553079485	0.001887924355895455	0.04953427570898001	0.0331170155522043	0.05993380569912693	0.005965201916283365	0.0185800971520831	0.004501960933085213	0.02992032790917188	0.001036447000166583	0.0184391956618644	0.003962800396439299	0.01681919071671452	0.005360503234121313	0.03353864874072505	0.05676993629966075	0.06173948752952107	0.02363642260446104	0.03621688797007096	0.00100911155362123	0.004408154678671196	0.009941030001607443	0.007893272790969595	0.2660208664084226	0.2403906667142044	0.001125822880435189	0.07662432113915184	0.001636475109258331	0.05008647378289988	0.001849401317351676	0.004113214306360019	0.001858897536327805	0.007349159313386523	0.001772309810811919	0.004222333116028448	-0.0253498543143712	0.01886734219679759	0.003081020475593521	0.008663823861174362	0.0127667816675079	0.01483044201064092	-0.009291482843477809	0.0119990919535185	0.001052486655032512	0.001054044333340099	0.001004867170798923	0.001013886157238048	0.4676004112333413	0.01942706568908886	0.001013880148746796	0.001001715051946507	0.00100767094339265	0.5023277296474401	0.001040508579009239	0.7130454825381637	0.001013084725514566	0.001037632658915369	0.001094804001368772	0.001008000831102473	0.5747210206530472	0.05298929181864404	0.001008722455675833	0.001026291023712664	0.001061382776693144	0.2119009623734915	0.001042252674829806	0.001045585147850113	0.6651182439071173	0.001008056496212823	0.001009456442463959	0.001002772888111455	0.001006736773403354	0.02490412610391961	0.01078114083266751	0.0337505763600674	0.07441836320181767	0.01527282863069697	0.3249829074209678	0.239930019430715	0.2093277348549847	0.00378707911122217	0.03367571898085855	0.001447431294697225	0.001143613587180691	0.001041276209184547	0.001041007676563411	0.01315902173030876	0.009486177535269603	0.01512242854946067	0.02521928175221275	0.001324386919826294	0.02892845094902246	0.02413940288935471	0.0141119170543688	0.01915346657656439	0.002257754711234321	0.304179369177719	0.00141598323288504	0.02593597078693548	0.001469734710827027	0.01323948642530137	0.001045334116765388	0.001023266525379095	0.001414237694762329	0.09111201572617859	0.04149527544066551	0.001011473636947192	0.001308721020141631	0.2386811101614469	0.001142824372049107	0.001473837725093034	0.001225715951094816	0.001064041047931115	0.001139391051342124	-0.03897809830693119	0.01576520903754475	0.002907324322665428	0.001984672647108144	0.01571782828444359	0.01723786282547257	-0.0094554165066317	0.01110490295323049	-0.9798104795470053	-0.684012489029717	0.07757665559813047	0.04174923912199516	0.02049980126145128	-0.01587441733558572	0.4232009720651161	0.311535784243986	0.09287263824468722	-0.01098017742844081	-0.07193639669510254	-3.582920389992328	0.004775850292843758	3.898384081902718	0.09737227565356413	0.01219346734322586	0.02116493520039408	-0.1342060027396703	-0.3710953986536755	0.9974979437318947	-0.04522120609030159	0.02855148312889072	0.07344086440636149	0.1912602358709788	-0.02058400014719721	-0.005772613150888677	-0.3550135775569154	-0.04041878298836789	0.003767216249448825	0.009072290558101201	0.003829366965341681	0.4150822486000441	-0.2037897435349516	1.128274217282599	1.671022296245675	-0.405566715482147	-0.1723546007804894	-0.1526616309191486	-0.7549362030530579	0.08593364009072904	-0.07170430188485391	0.0002913663287658212	-0.002222498635856823	-0.05650860717810126	-0.1110003483646048	0.5567560335243498	0.02413519940565604	-1.02140235308385	0.5986423001319547	-0.4386438540529911	-2.341634288733194	0.327916351453072	0.1832472885231021	-0.02221560330698296	-0.007784465984833693	-0.3876728335296015	-0.05029056222877701	-0.6877910321022699	-0.2851195431645699	0.4419740692018695	0.02338710270143181	-0.1071369094442443	-0.2782712468707133	1.766587922160126	1.034989348820223	-0.01001611802993275	-0.3215486298475326	-0.2954780811569033	-0.01631352358442401	-0.1838335250501081	0.01481309459709074	-0.01166568350819767	0.004330663061524693	-3.452598113791148e-13	3.231519771195397e-13	nan	nan	nan	nan	nan	nan
0.48	-0.06699797160073918	-0.001063321599594322	-0.1040781745233288	0.8589767117046805	0.8932747540866601	0.007021416031823487	0.5412349672923891	-0.01850445191500907	0.07128503080552759	-0.1207202176994193	0.01907371335299417	0.07156344364547719	-0.02678388690807198	0.04620743270758223	0.06792899179928567	0.07566354258992136	0.3592502673708046	-0.07566354258993652	-0.3592502673707334	0.1577225963447388	-0.168936962158153	-0.007915336308494931	-0.3894045984412448	-0.008372072723124813	0.01966049429027952	0.0711333860280586	0.346574134326064	0.9410482675862913	0.567288614299036	0.151109805862698	-0.02051882172502534	0.08008535829164434	0.1039665129466102	-0.5557811264167154	0.4889436465208252	-0.4637220494891824	1.526893059893021	-0.1674762502539113	0.01661790743294369	1.183498216456964	0.177110333207642	-1.411833975947832	-0.7092516197358265	-0.7047426611935551	-0.5377793760584511	0.9067220825404162	-0.8413958687233356	0.5009280555125796	1.294278220606881	0.778601837842118	-1.294278220606881	-0.7786018378421157	0.5766186634189435	0.2094061015635467	-0.2953932514600063	-0.4560927781065678	-0.276950757206904	0.2462257082348796	-0.2169512218603715	-0.6176074650030864	0.6679766471315556	-0.1018413971048859	-0.02386477477922327	0.01683084163384272	0.249635605370514	0.4290934547072932	0.001054538446335448	0.02422058423241008	0.001301447273718073	0.03620403626273336	0.001005053597470434	0.005274471045725284	0.001015544614874744	0.00349630485049752	0.4649409468264214	0.4475139580646923	0.0170919056810723	0.02129788959589927	0.001013503073907144	0.02245135474556169	0.001001814127037355	0.005363883623968673	0.001014017260876495	0.01420150793542851	0.5653432545864477	0.5060065850970323	0.001080446890948216	0.0163564555051259	0.6538913557643751	0.641576148573203	0.001014345950669228	0.01937818824701431	0.00104205025929495	0.01263623284541034	0.001101941451218588	0.01167841261060109	0.001009044082395042	0.01826845020680166	0.5912574609431794	0.528185171426343	0.04654536470244713	0.06492686424508827	0.001009518593727423	0.007151633512507889	0.001025419718323595	0.01805576636604658	0.001064090494590616	0.05849995640169375	0.2104385297952563	0.2270502892644537	0.001075203317412586	0.001111171655826241	0.001050253895005541	0.005327024963442838	0.6867712746523383	0.5755659531693619	0.001009088014088362	0.03883747570180974	0.001009490918436515	0.006215983507199685	0.001002782638050287	0.01110878195261836	0.001006761530048946	0.006128011648275714	0.02308613537034169	0.02862879739803714	0.01242982789514718	0.01879670552434103	0.02950524203214192	0.02915766101597516	0.06212263931261446	0.07954159346688339	0.01561147613386886	0.04967011796267032	0.3303189664580378	0.3437755349069084	0.2479784857615991	0.2599965989369376	0.2226505059448719	0.1881044362201775	0.003623647724241516	0.03483964231101033	0.03452705610376506	0.0967760405247913	0.001425811656862013	0.01454849824453305	0.001136519910478366	0.02089175326848763	0.001038879555686018	0.009762618794650705	0.001038715327124444	0.1574011752431936	0.01181794036887337	0.02331306848223177	0.009816022086646314	0.03951539155818153	0.02071593088215523	0.0443420010813106	0.0221780033239092	0.03890449801729004	0.00569281077342795	0.0111021742388047	0.04680242045896854	0.06483404199843536	0.0208635954550765	0.03055876987398655	0.01346574357081464	0.01763809520430953	0.02023646420476206	0.03846558413600159	0.00252913080056572	0.03160503478684659	0.3175937612738524	0.3057048406145088	0.001631719064925398	0.04915402976760732	0.0270453355293104	0.05127448275807955	0.003715713476681275	0.01637985809477973	0.01193121707169434	0.03531066638633686	0.001043310829706102	0.01857688936656502	0.002553132119359447	0.01637034794625797	0.003409724704328702	0.03138516395719981	0.07528549015951695	0.07591310199185886	0.03540276866197183	0.0464334499007004	0.001011072554913829	0.004288781711523482	0.005784038554248249	0.005831898016398688	0.2533744500487105	0.2369105759977825	0.00113610217647108	0.0764705239894751	0.001533772404401132	0.04824352444893523	0.00158404238580518	0.00437409225262189	0.00148767817554512	0.007453892087765752	0.001489246227892232	0.004351257370467631	-0.0386288616781684	0.01543669530922489	0.002901690663741265	0.002164516817432962	0.01519155198232568	0.01726265076629466	-0.009465873719623845	0.01050365501115613	0.001041359867607105	0.001034942558722763	0.001004403529221779	0.001013105550301465	0.4625904053078362	0.02169311799824757	0.001015140136358149	0.00100160938686314	0.001006466973960267	0.4471846714692687	0.00103318881955618	0.7410592332043989	0.001015346659145997	0.001032653941490129	0.001079678618413631	0.001007472796061809	0.5584973913827072	0.06091872068116241	0.001007901451141209	0.001029205265081144	0.0010590332531142	0.2116094393816031	0.0010464572323117	0.001042633717232597	0.6401603086279892	0.00100702818732624	0.001009447053850205	0.001002771156006301	0.00100672987835739	0.03464767014177154	0.01113631271543479	0.06107632831490382	0.09454922373678395	0.005058008824880373	0.3363376568895114	0.2367177915861482	0.1985264441482824	0.005423218839389757	0.03153897536855302	0.001430856401439787	0.001161421144374035	0.001053935749806598	0.001051987844281986	0.02515559084190029	0.008988769611170722	0.001388233522022486	0.03401663229438315	0.001115580368620658	0.001530358736391859	0.02790938381243989	0.01902785935635861	0.02635332887036533	0.00333550778795592	0.3001035541802899	0.001309314016659209	0.01534190772736691	0.001105164320684532	0.02513556234660917	0.001054602282931956	0.001017246717884129	0.001184920989667835	0.1060810259638166	0.05509839391317219	0.001014424478451157	0.001140373936510745	0.2220732094601995	0.001150381944871835	0.00138563726197107	0.001346891003881037	0.001100485477134431	0.001213214963327519	-0.05173325072758476	0.01184179155749276	0.002719544022427078	-0.004244868141149529	0.01735318414608208	0.01970725349235909	-0.009645493202265912	0.008707594097757891	-0.9934648648880702	-0.6734871652003174	0.06840446488559296	0.1878874937278339	-0.007220351589798371	-0.0154011703640719	0.1688705442764171	0.2866462674448257	0.07848056950160402	-0.02900665102504861	-0.04835051473105396	-4.73192699878997	0.006106594016778753	4.27128691920255	0.1644251192552006	0.005818026025196083	0.01256882254752528	-0.1818785670023405	-0.607524475607176	0.923170836559427	0.02296667584850227	0.007399777980891776	0.09431101058746283	0.1573541564320243	0.001787829945451833	-0.01420666178065406	-0.332095611412717	-0.07203453016338156	0.008824275677468079	0.02029873849345018	0.009194751770860652	0.5969054670550233	-0.06485589159885512	1.524130238816733	1.270569765374274	-0.7175987343860994	0.1779968010295845	-0.05309781331008428	-0.6287774007784684	0.1609975033568429	-0.09479443117607426	0.003069594197354233	-9.84817479036982e-05	-0.08084332276729403	-0.4748445094099638	0.8042710603878307	0.03781591987544503	-1.271281142339726	0.6446822775904186	-0.231500065093246	-2.732872253256417	0.1529471665706394	0.2806029581809091	0.3085574917476464	0.032261321804331	-0.3436680391966387	-0.02869109902205978	-1.015346893264662	-0.1752634419092219	0.5777193732140373	-0.001410848299063369	0.02827658311440533	-0.1685201637525851	1.031151711859607	0.9880306869394535	-0.01352444128218158	-0.09255216311168456	-0.3894977285003184	-0.01184182801206887	-0.1864049475658098	0.03545177270172344	0.03676470062287112	0.01786023822030285	-1.929674172389214e-14	5.967173617434191e-13	nan	nan	nan	nan	nan	nan
0.49	-0.07053810075180057	0.003639216428076023	-0.1077438652231653	0.8744568697702024	0.8918854499917528	0.00709201926267519	0.551175650318572	-0.01597160912499698	0.05636308201267023	-0.1302628502093802	0.01192782904611756	0.06478755366070564	-0.01953080493614631	0.03772593412837017	0.07226099081058093	0.0933501246322947	0.3667525805844273	-0.09335012463236933	-0.3667525805842626	0.1624996557073428	-0.1667580165588733	-0.01120444479089341	-0.3930732004403701	-0.01122083928127847	0.02207796496348663	0.06771628046889695	0.3386007822824167	0.9466730399611366	0.5658745034528719	0.1486178855101462	-0.02036511963034267	0.08257201809461368	0.1077096025981189	-0.1590705023785823	0.4507430314969098	-0.2775972921980444	1.569617934472471	-0.1111668977806979	-0.002062356834423263	0.7912293116467776	0.3258224885445065	-1.570750026281756	-1.18348818247943	-0.7223649593267788	-0.8047506748684468	0.5520835027918178	-0.8525408897869829	0.3730989061088908	2.198854970643846	0.7380294372913832	-2.198854970643827	-0.738029437291334	0.3701481170373689	0.2236599840093403	-0.3609236617317544	-0.2856379537530895	-0.291820820905235	0.2349382094997544	-0.5164257526422374	-0.9741312568569641	0.4641701710502537	-0.1689316922508695	-0.6191546875702696	0.009834484903118054	0.2524871173730124	0.3096449110347499	0.001050808923473999	0.02525210105824717	0.001173531713175405	0.0378047588189895	0.001004796405548847	0.005418017987126709	0.001014513678984993	0.003285168604266544	0.4612474187209656	0.4468870704758263	0.02241858584161675	0.02630275450097346	0.001014912175255075	0.02313742867116119	0.00100170822539426	0.005121310606737854	0.001010107098287893	0.01338183694349141	0.5085014932565706	0.4482790171445046	0.001057559333676159	0.01647954099159921	0.6783536428790607	0.6827332252736221	0.001016264205703448	0.02044249382190383	0.001037194254067417	0.0127235384221183	0.001091268736148356	0.01192118056584194	0.001008229630751222	0.01628502558807228	0.5776976022635518	0.5201573184802533	0.05494729980344722	0.07399978490032857	0.001008694228459277	0.006865938479312113	0.001027773867848255	0.01816864455396797	0.001059587069557593	0.05955326616300915	0.2091856112770799	0.2271669037378638	0.001064555607095212	0.0009636628104445153	0.001047312626269477	0.005210832569326143	0.6664522112000518	0.5714845867802427	0.00100798888709672	0.03788860169880884	0.001009503935982089	0.006278453908232678	0.001002787629327925	0.01124089606653499	0.00100677321339642	0.006188868151755698	0.02994138937630416	0.03417135110610878	0.0124622273732229	0.0186956794703793	0.04623988713487744	0.04166399464543646	0.07267906681839906	0.08602754250811126	0.0100568305729622	0.04368660864007357	0.3353635957469556	0.3468413507172246	0.2461653231939123	0.2610158535201066	0.2108240205384197	0.1813969984226578	0.003947855487698794	0.03491782610829986	0.03293228054231569	0.09593816941197009	0.001381992689256224	0.01467257115029783	0.001133182041287239	0.02095936817650259	0.001045465843390095	0.00881868930510738	0.001044212302054307	0.1508829798103887	0.0191971091061634	0.02998602880708515	0.008904332623000661	0.03953642450314452	0.01150105310360898	0.0351481802293855	0.02742850890122382	0.04310741829222232	0.003461476808680361	0.009442902677516277	0.02597767907509576	0.04295801640906681	0.0209212836531723	0.02863660278551422	0.01580257941689528	0.01944438609738684	0.04574503936304757	0.05160506846692497	0.0226750101197643	0.04115454560440097	0.3203575015696301	0.3043438865513828	0.001451498800459156	0.04887501363557078	0.02018135859784836	0.04209606582501522	0.002433824185893398	0.01509082736024067	0.01518904910388001	0.03587278742106387	0.001046847769197312	0.0186140029986502	0.001802306868724855	0.01669588790111327	0.002313293183612856	0.03006819829261694	0.08469109348609702	0.08086398814269485	0.04402183489629598	0.05287809468435828	0.001012896551097317	0.004103730535172736	0.003520042573387226	0.005102629047637752	0.2424368939772431	0.2345844712011542	0.001128434169520899	0.07661424375625561	0.001423624772679657	0.04624029366709571	0.007095585656974149	0.008485869679764235	0.008418562368302978	0.01370310775813209	0.006346749748328108	0.00780745626326421	-0.0499044201460928	0.01125928616564501	0.002647426246278054	-0.002676969322989588	0.01500755344840887	0.01945812271934285	-0.009703497026793203	0.009971245342361407	0.001051637243725143	0.001044816469292974	0.001004634696614953	0.001013724377177869	0.444182184256547	0.03400300439076102	0.001017426545656862	0.001001588395499208	0.001005674582562638	0.3077241059118704	0.001034196759927266	0.7362535159509654	0.001020725998182661	0.001031705232327786	0.001080563674036417	0.001007305239594827	0.5329809892948023	0.06892617445751346	0.001007781198982698	0.001031085872275077	0.001051401860197281	0.2029607994583461	0.001059407089623291	0.001045619736836907	0.5943349551082052	0.001006690060671271	0.001009577072633794	0.001002811156269989	0.001006832324537103	0.04035091132891107	0.01365209491404849	0.06999652808208091	0.07881565753769244	0.003137262629470695	0.3538356966346053	0.2482775005337749	0.1827007367016949	0.003326433232685795	0.03068238430951426	0.001256332352195393	0.001102872140793954	0.001050954748966283	0.001048195614812366	0.02906462447243501	0.007025897622659274	0.001320381749000194	0.03277608887008888	0.001099592288946506	0.001288079138611001	0.01506306747464653	0.01777581245683271	0.117503327776728	0.07972486940741205	0.348788428710477	0.001224862418460228	0.009984523518228493	0.001075293532229188	0.01322987244873305	0.001047082784771997	0.001017411051600561	0.001146294827885926	0.08926062491389584	0.0534206579284939	0.001015108126056429	0.001121864232548169	0.2226580332034733	0.001095124757304303	0.00124377598681122	0.02269638663002838	0.0281484189915443	0.02013605012606412	-0.05971691414882151	0.006615872708586552	0.002335467607895414	-0.006264136408883567	0.01294705035635658	0.02145429005397684	-0.00998752339358459	0.01044975666924971	-1.008297314991406	-1.038733090668789	0.125348821722804	0.157435142099684	0.02534620805735388	-0.02446462494029093	-0.3340694282327787	0.6834994744366755	0.05980757032888499	-0.02205201795386649	-0.1004930406212636	-6.755156813230133	0.01603754387578814	3.829371251226091	0.07437784137535498	0.01036244215088726	0.03070791286620519	-0.2093327009364875	-1.046956372465217	0.8910296845629045	-0.05400872805413139	0.01172507568997647	0.116997771108606	-0.1364222734125465	-0.02349131106647458	-0.01062855293209373	-0.5291498704926513	-0.1117612157758162	0.005723693381034382	0.0104034709888957	0.005107575861132018	0.5238897029168218	0.04634245302378286	1.015167842346245	0.05227844067641373	-0.5007580455422999	0.4354440383798912	0.3416799447138306	-0.7348839775870187	-0.1036874502749849	-0.07229393594832476	0.02449185251452852	0.01545182960921086	-0.1076204119663873	-0.8310384946738766	0.5495281562058139	-0.02985309795212939	-0.6212567613130769	0.2270077455416024	-0.1105698058251386	-1.668495588753257	-0.4792836137810654	0.09615262062236303	2.041279849672329	1.629995645477994	0.0807676891510659	-0.02948796554209228	-0.826801468271029	-0.09057493984688486	-0.365690808134728	0.004593394913023427	0.04465213535249762	-0.09957993920971611	-0.02754587640988016	0.3412129498786479	-0.02560095661714696	-0.04869740030417462	0.05613706774557242	0.05687034343996831	-0.2118965280386371	0.7489434610602516	1.142522313692387	0.6336149135850705	3.115518855806228e-13	8.395150585000348e-13	nan	nan	nan	nan	nan	nan
0.5	-0.07031589762109523	0.007935120481784803	-0.1097937444012526	0.890378658019363	0.8910357695447273	0.0069888669815356	0.5567913719812057	-0.01206071686939074	0.0399061454048787	-0.1440742473542153	0.004667798984021762	0.05572138906890151	-0.01557843303035184	0.02920387405873493	0.07554351310840844	0.1187569776583235	0.3743342287652707	-0.1187569776583614	-0.3743342287652068	0.1649526568443336	-0.1645182231635783	-0.01510371387737476	-0.3952775641570447	-0.01418885447098447	0.02431265414209774	0.05980575372209142	0.3271501429262619	0.950475517871633	0.564150962051522	0.1358340042744279	-0.02040363387495093	0.08523091588212399	0.1099618198758783	0.1966853299545497	0.407616851740329	-0.140559745179319	1.615219096620762	-0.05955152120162494	-0.01813319496531517	0.3185059435711466	0.4527202263987951	-1.71883153910452	-1.563004546631062	-0.7275718122290864	-0.995834297475541	0.2465800696146138	-0.8495081667745797	0.2910327128036149	2.838332417337628	0.7944688312863333	-2.838332417337629	-0.7944688312863296	0.1118070182952525	0.221575660767733	-0.4174253722763751	-0.1632451216169498	-0.3008004835202803	0.2096694093155349	-1.11563545937097	-1.313064927493412	0.3035177542614513	-0.1637275081420392	-2.082256951421187	-0.02161242624043542	0.2840832022796179	0.1309189799432839	0.00105408569231241	0.02647655909415849	0.001114497029255776	0.03985630159527526	0.001004783515476784	0.005569724569201067	0.001014308021695982	0.003054241430418793	0.4529787121873233	0.4400361421764004	0.03101676349881084	0.03435133430173882	0.001016760138125413	0.02366897324777595	0.001001644799887932	0.004871961951676321	0.001007756564093317	0.0124934599834457	0.4247956875935754	0.3720720444012741	0.001046623473626486	0.01662774719411166	0.6942212193609631	0.7155484302047469	0.00101991382218164	0.02138458198774307	0.001034292717624046	0.01281786874513862	0.001086376657415777	0.01218703375467376	0.001007738786121214	0.01419126930444241	0.560527783836725	0.506267838799955	0.0630566873789018	0.08273978573814497	0.001008222093147116	0.006593398040777966	0.001029891103271492	0.01822125213810095	0.001053518989112965	0.06085284841241295	0.2051809034156483	0.2242740235628648	0.001065711017280941	0.0007973111937681722	0.001047336230163637	0.005082519187048204	0.6386277337559748	0.5640835116778322	0.001007270447104527	0.03672183247918881	0.001009575483023586	0.006371535151877245	0.00100281013400126	0.01140243910640142	0.001006830300817919	0.006272783704268793	0.03617169396269099	0.03935228002464842	0.01370828323300512	0.01975739002938809	0.05895597301454723	0.05022164496906719	0.07145064382827138	0.08110033023648593	0.006239472850490741	0.03922185874341016	0.3445237070729961	0.3524899692213611	0.249126417250613	0.2685248221266069	0.1973582577585613	0.1729632802904393	0.003066439518020199	0.03359935918291179	0.03168163214187861	0.09533987891463414	0.001272823713120836	0.01509327260601429	0.00110223057990152	0.02123739718607033	0.001047266390505836	0.007616653818787992	0.00104506264563902	0.1407355269993249	0.02481128445176102	0.03468777463902287	0.007472206038023214	0.03899345425698111	0.006641792672612489	0.03084139118889357	0.02954773423231005	0.04406677229109491	0.002325289902983607	0.008686466949429832	0.01435334943594418	0.03094087573678751	0.01471796472208171	0.0221350370107261	0.01638538448650592	0.01987109562102699	0.09907714839469395	0.07372999063405772	0.0679483375995646	0.05925204377163739	0.3384623640487197	0.3075060036493726	0.001319090884414278	0.04851675369323912	0.01396301548495069	0.03460915389419285	0.001773930299033523	0.01440771460014969	0.01101112510694126	0.0299889373985119	0.001044854094946069	0.01858395357856455	0.001425692433078711	0.01741980520257772	0.00174278779964297	0.0292994257708952	0.08258156494543348	0.07563075656926894	0.04777388998056908	0.0540640025001379	0.001014150089684418	0.003734459326450577	0.002365844198237413	0.004950034616947548	0.2355412508861967	0.2406705233240872	0.001096964308146643	0.077933622100128	0.001297599095312192	0.04405248750532666	0.02026147922087621	0.0185937564404247	0.02499451858433628	0.02889321596641066	0.01802903666553028	0.01622826310702058	-0.05898538191622364	0.006382870551847239	0.002306620497435708	-0.005636976881619347	0.01200879807728857	0.02135463774477009	-0.01001072492339549	0.01095521716709122	0.00106191461983051	0.001054690379864942	0.001004865864011144	0.001014343204055198	0.4257739632052587	0.04631289078328821	0.001019712954959217	0.001001567404148798	0.001004882191176226	0.1682635403544897	0.001035204700301612	0.7314477986975482	0.001026105337230657	0.001030756523172571	0.001081448729657162	0.001007137683141746	0.5074645872068979	0.07693362823386188	0.001007660946841344	0.001032966479345858	0.001043770467282348	0.1943121595350929	0.001072356946933182	0.001048605756440952	0.5485096015884231	0.001006351934035522	0.001009707091417143	0.001002851156534123	0.001006934770716718	0.04605415251604456	0.01616787711265077	0.07891672784926135	0.06308209133859999	0.001216516434060166	0.3713337363796945	0.2598372094814021	0.1668750292551319	0.001229647626018213	0.02982579325047565	0.001081808302959419	0.001044323137220168	0.001047973748113303	0.001044403385328063	0.0329736581029956	0.005063025634131528	0.001252529975959045	0.03153554544579203	0.001083604209258219	0.001045799540890136	0.002216751136843654	0.01652376555730595	0.2086533266830801	0.156114231026855	0.3974733032406378	0.001140410820274388	0.004627139309092991	0.001045422743794792	0.001324182550911316	0.001039563286423643	0.001017575385349847	0.001107668666108417	0.07244022386397016	0.05174292194380991	0.001015791773614211	0.001103354528587714	0.2232428569467537	0.001039867569745524	0.001101914711659772	0.04404588225617389	0.05519635250595754	0.0390588852887988	-0.06770057757005951	0.001389953859679996	0.001951391193363593	-0.008283404676615163	0.008540916566631076	0.023201326615594	-0.01032955358490351	0.01219191924074102	-1.025938713743984	-1.891113720934749	0.1069927067447438	0.2780515376301823	-0.005588423597642384	-0.01935935589816017	-1.075937597830448	0.8953892465625335	0.04757469985089741	-0.03036177884743688	-0.06209170837768846	-8.427807957036848	0.01113073717613238	2.602912565350057	0.1399816374650872	0.007222975289811688	0.017185869208967	-0.2039448999509926	-1.779849822447804	0.8565868731033014	0.02559759484900572	-0.004654349125808306	0.1435655081917608	-0.4445447732587068	-0.001980724296244309	-0.01663085940834461	-0.9960373540738272	-0.1156135735158587	0.01494644420163466	0.02618452368600782	0.01380656158259069	0.5245805092589637	0.1676914310133185	0.7343935777401572	-1.012062497193916	-0.4138468492240951	0.6945573397795399	1.244844991355425	-0.9740334678003332	-0.1183326406568051	-0.04687830807748435	0.06239530418831849	0.04198433858935717	-0.1324645221260721	-1.200695985053838	0.4100281618476181	-0.07498471844536261	-0.2938747801469773	-0.004030977616151162	-0.05093289842664885	-0.7610952702980298	-0.7629325704193923	0.004686684345291387	2.105645058973184	1.741858791705738	0.5609461930567208	-0.04453986111159335	-0.6770458928179456	-0.05407984707523016	-0.7114748370093192	-0.01484346775548492	0.1079520523674432	-0.0588815352998855	-1.005671832992604	-0.06371670661890695	-0.05036844777292872	0.02278274449031488	1.292933655416818	0.2232898874534033	-0.2233200233523986	1.234673639399112	1.824943208203383	1.010781828405843	8.76907280051164e-13	-3.945362623719907e-13	nan	nan	nan	nan	nan	nan
[truncated: 371,546 more chars]
