# Supplementary material for: Transtibial limb loss does not increase metabolic cost in three-dimensional computer simulations of human walking
Source: PeerJ. 2021 Aug 4;9:e11960. doi: 10.7717/peerj.11960 (PMC8349165; doi:10.7717/peerj.11960)
Supplement: Supplemental Information 1 — Each subject’s simulation output and Matlab code for generating plots presenting the data. [file peerj-09-11960-s001.zip › TTA3D_solns_rev/Post/soln_walk_N50_wm100_TTA_S04.sto]

num_controls=79
num_derivatives=71
num_iterations=742
num_multipliers=2
num_parameters=6
num_slacks=2
num_states=216
objective=1.397809
objective_auxiliary_derivatives=0.001776
objective_contactAP=0.050182
objective_contactML=0.019331
objective_contactVE=0.137819
objective_control_effort=0.675990
objective_state_tracking=0.429267
objective_torsoGoal=0.083444
solver_duration=21757.584512
status=Solve_Succeeded
success=true
DataType=double
version=3
OpenSimVersion=4.2
endheader
time	/jointset/groundPelvis/pelvis_tilt/value	/jointset/groundPelvis/pelvis_list/value	/jointset/groundPelvis/pelvis_rotation/value	/jointset/groundPelvis/pelvis_tx/value	/jointset/groundPelvis/pelvis_ty/value	/jointset/groundPelvis/pelvis_tz/value	/jointset/hip_l/hip_flexion_l/value	/jointset/hip_l/hip_adduction_l/value	/jointset/hip_l/hip_rotation_l/value	/jointset/hip_r/hip_flexion_r/value	/jointset/hip_r/hip_adduction_r/value	/jointset/hip_r/hip_rotation_r/value	/jointset/lumbar/lumbar_ext/value	/jointset/lumbar/lumbar_bend/value	/jointset/lumbar/lumbar_rota/value	/jointset/patellofemoral_l/knee_angle_l_beta/value	/jointset/patellofemoral_r/knee_angle_r_beta/value	/jointset/knee_l/knee_angle_l/value	/jointset/knee_r/knee_angle_r/value	/jointset/shoulder_r/shoulder_flexion_r/value	/jointset/shoulder_r/shoulder_adduction_r/value	/jointset/shoulder_r/shoulder_rotation_r/value	/jointset/shoulder_l/shoulder_flexion_l/value	/jointset/shoulder_l/shoulder_adduction_l/value	/jointset/shoulder_l/shoulder_rotation_l/value	/jointset/ankle_l/ankle_angle_l/value	/jointset/ankle_r/ankle_angle_r/value	/jointset/elbow_r/elbow_flexion_r/value	/jointset/elbow_l/elbow_flexion_l/value	/jointset/subtalar_l/subtalar_angle_l/value	/jointset/subtalar_r/subtalar_angle_r/value	/jointset/mtp_l/mtp_angle_l/value	/jointset/mtp_r/mtp_angle_r/value	/jointset/groundPelvis/pelvis_tilt/speed	/jointset/groundPelvis/pelvis_list/speed	/jointset/groundPelvis/pelvis_rotation/speed	/jointset/groundPelvis/pelvis_tx/speed	/jointset/groundPelvis/pelvis_ty/speed	/jointset/groundPelvis/pelvis_tz/speed	/jointset/hip_l/hip_flexion_l/speed	/jointset/hip_l/hip_adduction_l/speed	/jointset/hip_l/hip_rotation_l/speed	/jointset/hip_r/hip_flexion_r/speed	/jointset/hip_r/hip_adduction_r/speed	/jointset/hip_r/hip_rotation_r/speed	/jointset/lumbar/lumbar_ext/speed	/jointset/lumbar/lumbar_bend/speed	/jointset/lumbar/lumbar_rota/speed	/jointset/patellofemoral_l/knee_angle_l_beta/speed	/jointset/patellofemoral_r/knee_angle_r_beta/speed	/jointset/knee_l/knee_angle_l/speed	/jointset/knee_r/knee_angle_r/speed	/jointset/shoulder_r/shoulder_flexion_r/speed	/jointset/shoulder_r/shoulder_adduction_r/speed	/jointset/shoulder_r/shoulder_rotation_r/speed	/jointset/shoulder_l/shoulder_flexion_l/speed	/jointset/shoulder_l/shoulder_adduction_l/speed	/jointset/shoulder_l/shoulder_rotation_l/speed	/jointset/ankle_l/ankle_angle_l/speed	/jointset/ankle_r/ankle_angle_r/speed	/jointset/elbow_r/elbow_flexion_r/speed	/jointset/elbow_l/elbow_flexion_l/speed	/jointset/subtalar_l/subtalar_angle_l/speed	/jointset/subtalar_r/subtalar_angle_r/speed	/jointset/mtp_l/mtp_angle_l/speed	/jointset/mtp_r/mtp_angle_r/speed	/forceset/addbrev_r/activation	/forceset/addbrev_r/normalized_tendon_force	/forceset/addlong_r/activation	/forceset/addlong_r/normalized_tendon_force	/forceset/addmagMid_r/activation	/forceset/addmagMid_r/normalized_tendon_force	/forceset/bflh_r/activation	/forceset/bflh_r/normalized_tendon_force	/forceset/bfsh_r/activation	/forceset/bfsh_r/normalized_tendon_force	/forceset/ercspn_r/activation	/forceset/ercspn_r/normalized_tendon_force	/forceset/extobl_r/activation	/forceset/extobl_r/normalized_tendon_force	/forceset/glmax2_r/activation	/forceset/glmax2_r/normalized_tendon_force	/forceset/glmed2_r/activation	/forceset/glmed2_r/normalized_tendon_force	/forceset/glmin2_r/activation	/forceset/glmin2_r/normalized_tendon_force	/forceset/grac_r/activation	/forceset/grac_r/normalized_tendon_force	/forceset/iliacus_r/activation	/forceset/iliacus_r/normalized_tendon_force	/forceset/intobl_r/activation	/forceset/intobl_r/normalized_tendon_force	/forceset/obtext_r/activation	/forceset/obtext_r/normalized_tendon_force	/forceset/pect_r/activation	/forceset/pect_r/normalized_tendon_force	/forceset/piri_r/activation	/forceset/piri_r/normalized_tendon_force	/forceset/popli_r/activation	/forceset/popli_r/normalized_tendon_force	/forceset/psoas_r/activation	/forceset/psoas_r/normalized_tendon_force	/forceset/quadfem_r/activation	/forceset/quadfem_r/normalized_tendon_force	/forceset/recabd_r/activation	/forceset/recabd_r/normalized_tendon_force	/forceset/recfem_r/activation	/forceset/recfem_r/normalized_tendon_force	/forceset/sart_r/activation	/forceset/sart_r/normalized_tendon_force	/forceset/semimem_r/activation	/forceset/semimem_r/normalized_tendon_force	/forceset/semiten_r/activation	/forceset/semiten_r/normalized_tendon_force	/forceset/tfl_r/activation	/forceset/tfl_r/normalized_tendon_force	/forceset/tricox_r/activation	/forceset/tricox_r/normalized_tendon_force	/forceset/vasint_r/activation	/forceset/vasint_r/normalized_tendon_force	/forceset/vaslat_r/activation	/forceset/vaslat_r/normalized_tendon_force	/forceset/vasmed_r/activation	/forceset/vasmed_r/normalized_tendon_force	/forceset/addbrev_l/activation	/forceset/addbrev_l/normalized_tendon_force	/forceset/addlong_l/activation	/forceset/addlong_l/normalized_tendon_force	/forceset/addmagMid_l/activation	/forceset/addmagMid_l/normalized_tendon_force	/forceset/bflh_l/activation	/forceset/bflh_l/normalized_tendon_force	/forceset/bfsh_l/activation	/forceset/bfsh_l/normalized_tendon_force	/forceset/edl_l/activation	/forceset/edl_l/normalized_tendon_force	/forceset/ehl_l/activation	/forceset/ehl_l/normalized_tendon_force	/forceset/ercspn_l/activation	/forceset/ercspn_l/normalized_tendon_force	/forceset/extobl_l/activation	/forceset/extobl_l/normalized_tendon_force	/forceset/fdb_l/activation	/forceset/fdb_l/normalized_tendon_force	/forceset/fdl_l/activation	/forceset/fdl_l/normalized_tendon_force	/forceset/fhl_l/activation	/forceset/fhl_l/normalized_tendon_force	/forceset/gaslat_l/activation	/forceset/gaslat_l/normalized_tendon_force	/forceset/gasmed_l/activation	/forceset/gasmed_l/normalized_tendon_force	/forceset/glmax2_l/activation	/forceset/glmax2_l/normalized_tendon_force	/forceset/glmed2_l/activation	/forceset/glmed2_l/normalized_tendon_force	/forceset/glmin2_l/activation	/forceset/glmin2_l/normalized_tendon_force	/forceset/grac_l/activation	/forceset/grac_l/normalized_tendon_force	/forceset/iliacus_l/activation	/forceset/iliacus_l/normalized_tendon_force	/forceset/intobl_l/activation	/forceset/intobl_l/normalized_tendon_force	/forceset/obtext_l/activation	/forceset/obtext_l/normalized_tendon_force	/forceset/pect_l/activation	/forceset/pect_l/normalized_tendon_force	/forceset/perbrev_l/activation	/forceset/perbrev_l/normalized_tendon_force	/forceset/perlong_l/activation	/forceset/perlong_l/normalized_tendon_force	/forceset/pertert_l/activation	/forceset/pertert_l/normalized_tendon_force	/forceset/piri_l/activation	/forceset/piri_l/normalized_tendon_force	/forceset/popli_l/activation	/forceset/popli_l/normalized_tendon_force	/forceset/psoas_l/activation	/forceset/psoas_l/normalized_tendon_force	/forceset/quadfem_l/activation	/forceset/quadfem_l/normalized_tendon_force	/forceset/recabd_l/activation	/forceset/recabd_l/normalized_tendon_force	/forceset/recfem_l/activation	/forceset/recfem_l/normalized_tendon_force	/forceset/sart_l/activation	/forceset/sart_l/normalized_tendon_force	/forceset/semimem_l/activation	/forceset/semimem_l/normalized_tendon_force	/forceset/semiten_l/activation	/forceset/semiten_l/normalized_tendon_force	/forceset/soleus_l/activation	/forceset/soleus_l/normalized_tendon_force	/forceset/tfl_l/activation	/forceset/tfl_l/normalized_tendon_force	/forceset/tibant_l/activation	/forceset/tibant_l/normalized_tendon_force	/forceset/tibpost_l/activation	/forceset/tibpost_l/normalized_tendon_force	/forceset/tricox_l/activation	/forceset/tricox_l/normalized_tendon_force	/forceset/vasint_l/activation	/forceset/vasint_l/normalized_tendon_force	/forceset/vaslat_l/activation	/forceset/vaslat_l/normalized_tendon_force	/forceset/vasmed_l/activation	/forceset/vasmed_l/normalized_tendon_force	/forceset/shoulder_flexionAct_r/activation	/forceset/shoulder_adductionAct_r/activation	/forceset/shoulder_rotationAct_r/activation	/forceset/elbow_flexionAct_r/activation	/forceset/shoulder_flexionAct_l/activation	/forceset/shoulder_adductionAct_l/activation	/forceset/shoulder_rotationAct_l/activation	/forceset/elbow_flexionAct_l/activation	/forceset/addbrev_r	/forceset/addlong_r	/forceset/addmagMid_r	/forceset/bflh_r	/forceset/bfsh_r	/forceset/ercspn_r	/forceset/extobl_r	/forceset/glmax2_r	/forceset/glmed2_r	/forceset/glmin2_r	/forceset/grac_r	/forceset/iliacus_r	/forceset/intobl_r	/forceset/obtext_r	/forceset/pect_r	/forceset/piri_r	/forceset/popli_r	/forceset/psoas_r	/forceset/quadfem_r	/forceset/recabd_r	/forceset/recfem_r	/forceset/sart_r	/forceset/semimem_r	/forceset/semiten_r	/forceset/tfl_r	/forceset/tricox_r	/forceset/vasint_r	/forceset/vaslat_r	/forceset/vasmed_r	/forceset/addbrev_l	/forceset/addlong_l	/forceset/addmagMid_l	/forceset/bflh_l	/forceset/bfsh_l	/forceset/edl_l	/forceset/ehl_l	/forceset/ercspn_l	/forceset/extobl_l	/forceset/fdb_l	/forceset/fdl_l	/forceset/fhl_l	/forceset/gaslat_l	/forceset/gasmed_l	/forceset/glmax2_l	/forceset/glmed2_l	/forceset/glmin2_l	/forceset/grac_l	/forceset/iliacus_l	/forceset/intobl_l	/forceset/obtext_l	/forceset/pect_l	/forceset/perbrev_l	/forceset/perlong_l	/forceset/pertert_l	/forceset/piri_l	/forceset/popli_l	/forceset/psoas_l	/forceset/quadfem_l	/forceset/recabd_l	/forceset/recfem_l	/forceset/sart_l	/forceset/semimem_l	/forceset/semiten_l	/forceset/soleus_l	/forceset/tfl_l	/forceset/tibant_l	/forceset/tibpost_l	/forceset/tricox_l	/forceset/vasint_l	/forceset/vaslat_l	/forceset/vasmed_l	/forceset/shoulder_flexionAct_r	/forceset/shoulder_adductionAct_r	/forceset/shoulder_rotationAct_r	/forceset/elbow_flexionAct_r	/forceset/shoulder_flexionAct_l	/forceset/shoulder_adductionAct_l	/forceset/shoulder_rotationAct_l	/forceset/elbow_flexionAct_l	lambda_cid33_p0	lambda_cid34_p0	/forceset/addbrev_r/implicitderiv_normalized_tendon_force	/forceset/addlong_r/implicitderiv_normalized_tendon_force	/forceset/addmagMid_r/implicitderiv_normalized_tendon_force	/forceset/bflh_r/implicitderiv_normalized_tendon_force	/forceset/bfsh_r/implicitderiv_normalized_tendon_force	/forceset/ercspn_r/implicitderiv_normalized_tendon_force	/forceset/extobl_r/implicitderiv_normalized_tendon_force	/forceset/glmax2_r/implicitderiv_normalized_tendon_force	/forceset/glmed2_r/implicitderiv_normalized_tendon_force	/forceset/glmin2_r/implicitderiv_normalized_tendon_force	/forceset/grac_r/implicitderiv_normalized_tendon_force	/forceset/iliacus_r/implicitderiv_normalized_tendon_force	/forceset/intobl_r/implicitderiv_normalized_tendon_force	/forceset/obtext_r/implicitderiv_normalized_tendon_force	/forceset/pect_r/implicitderiv_normalized_tendon_force	/forceset/piri_r/implicitderiv_normalized_tendon_force	/forceset/popli_r/implicitderiv_normalized_tendon_force	/forceset/psoas_r/implicitderiv_normalized_tendon_force	/forceset/quadfem_r/implicitderiv_normalized_tendon_force	/forceset/recabd_r/implicitderiv_normalized_tendon_force	/forceset/recfem_r/implicitderiv_normalized_tendon_force	/forceset/sart_r/implicitderiv_normalized_tendon_force	/forceset/semimem_r/implicitderiv_normalized_tendon_force	/forceset/semiten_r/implicitderiv_normalized_tendon_force	/forceset/tfl_r/implicitderiv_normalized_tendon_force	/forceset/tricox_r/implicitderiv_normalized_tendon_force	/forceset/vasint_r/implicitderiv_normalized_tendon_force	/forceset/vaslat_r/implicitderiv_normalized_tendon_force	/forceset/vasmed_r/implicitderiv_normalized_tendon_force	/forceset/addbrev_l/implicitderiv_normalized_tendon_force	/forceset/addlong_l/implicitderiv_normalized_tendon_force	/forceset/addmagMid_l/implicitderiv_normalized_tendon_force	/forceset/bflh_l/implicitderiv_normalized_tendon_force	/forceset/bfsh_l/implicitderiv_normalized_tendon_force	/forceset/edl_l/implicitderiv_normalized_tendon_force	/forceset/ehl_l/implicitderiv_normalized_tendon_force	/forceset/ercspn_l/implicitderiv_normalized_tendon_force	/forceset/extobl_l/implicitderiv_normalized_tendon_force	/forceset/fdb_l/implicitderiv_normalized_tendon_force	/forceset/fdl_l/implicitderiv_normalized_tendon_force	/forceset/fhl_l/implicitderiv_normalized_tendon_force	/forceset/gaslat_l/implicitderiv_normalized_tendon_force	/forceset/gasmed_l/implicitderiv_normalized_tendon_force	/forceset/glmax2_l/implicitderiv_normalized_tendon_force	/forceset/glmed2_l/implicitderiv_normalized_tendon_force	/forceset/glmin2_l/implicitderiv_normalized_tendon_force	/forceset/grac_l/implicitderiv_normalized_tendon_force	/forceset/iliacus_l/implicitderiv_normalized_tendon_force	/forceset/intobl_l/implicitderiv_normalized_tendon_force	/forceset/obtext_l/implicitderiv_normalized_tendon_force	/forceset/pect_l/implicitderiv_normalized_tendon_force	/forceset/perbrev_l/implicitderiv_normalized_tendon_force	/forceset/perlong_l/implicitderiv_normalized_tendon_force	/forceset/pertert_l/implicitderiv_normalized_tendon_force	/forceset/piri_l/implicitderiv_normalized_tendon_force	/forceset/popli_l/implicitderiv_normalized_tendon_force	/forceset/psoas_l/implicitderiv_normalized_tendon_force	/forceset/quadfem_l/implicitderiv_normalized_tendon_force	/forceset/recabd_l/implicitderiv_normalized_tendon_force	/forceset/recfem_l/implicitderiv_normalized_tendon_force	/forceset/sart_l/implicitderiv_normalized_tendon_force	/forceset/semimem_l/implicitderiv_normalized_tendon_force	/forceset/semiten_l/implicitderiv_normalized_tendon_force	/forceset/soleus_l/implicitderiv_normalized_tendon_force	/forceset/tfl_l/implicitderiv_normalized_tendon_force	/forceset/tibant_l/implicitderiv_normalized_tendon_force	/forceset/tibpost_l/implicitderiv_normalized_tendon_force	/forceset/tricox_l/implicitderiv_normalized_tendon_force	/forceset/vasint_l/implicitderiv_normalized_tendon_force	/forceset/vaslat_l/implicitderiv_normalized_tendon_force	/forceset/vasmed_l/implicitderiv_normalized_tendon_force	gamma_cid33_p0	gamma_cid34_p0	prosthetic_ankle_stiffness	prosthetic_subtalar_stiffness	prosthetic_mtp_stiffness	prosthetic_ankle_damping	prosthetic_subtalar_damping	prosthetic_mtp_damping
0	-0.08579344302671323	0.006434197399160675	0.1115874880076741	0.1507661904397243	0.8975021490627804	-0.006583856253023875	-0.230788705501798	-0.00536461150983273	-0.06543863580468301	0.549307426738448	-0.02244321603957853	0.07979894167846649	-0.02865342861439761	-0.03649496912792131	-0.09566374043443722	0.1888186763528402	0.1325071860250139	-0.188818676352841	-0.1325071860250145	-0.3729654353297599	-0.009067276804304303	0.02558756803415453	0.1762745009819163	-0.198174219414706	-0.03106943875666549	0.1783233251896496	-0.008447051462963609	0.5529665197024346	0.9326604329822489	0.1233701542057799	0.004594048856985269	0.628680310517684	-0.001911570761046715	-0.2325911995806459	-0.6241499939288685	-0.1085533062351189	1.676468494889628	0.01557488024193055	0.04701390137355017	-0.68783760392891	-1.089774832514292	-1.130683983092631	0.1831072488914804	0.6534581161422076	-2.605512836529538	0.6928638848318924	1.059113832630981	-0.1042214058368649	1.356372919208869	3.054085121896494	-1.356372919208868	-3.054085121896495	-0.06342801751263659	-0.2944731908953755	-0.007787087135021115	-0.04199424887612933	0.2550156589267322	-0.3014068552948391	-3.137039719730453	-0.1476332969227823	-0.05886259383674903	0.3810709003859792	0.6892959017152923	-0.06283471602590243	6.403155024145297	0.2016223020610653	0.05249650559314005	0.05410168990935529	0.05986726986306712	0.05884840144228071	0.0250635801762683	0.02320335493903763	0.06767057541986511	0.06812773191660598	0.06337657043382185	0.08890154274111048	0.2503556728680139	0.2074818940178526	0.003760985066237931	0.04559042918456659	0.00284624456519422	0.01428686951555317	0.001111731816752825	0.02599551712203341	0.001733979844847858	0.02624009533467463	0.03495440197964451	0.05187863683046054	0.02172349085050409	0.02415575037410109	0.05502879757526644	0.0634437713596757	0.07504560672177467	0.05477448350222822	0.04129378862707028	0.04107747152785313	0.004438325973395246	0.1177763955214405	0.1293384269062569	0.134802848228504	0.01383737200911903	0.02706798270490987	0.03407699245145746	0.0447734238488051	0.001045165757513298	0.01861364518471946	0.001047354844447191	0.0145842162982677	0.02682894595061175	0.0537144373253683	0.06838215582748679	0.06082644785532768	0.03439469480188308	0.04372547312309517	0.006987446710339767	0.01010817636766498	0.03113031885966752	0.0641612052106787	0.001151554583239406	0.005065485927322922	0.001049145057922615	0.006785963097619209	0.001101689937831887	0.004575778680915338	0.001050970963152291	0.0323216906932074	0.001050236693747311	0.04651736772978422	0.001007366474989827	0.005652800106478325	0.001020677886122327	0.00297598022890842	0.1751896946477273	0.1776127461710488	0.001272516771263237	0.02339660334593762	0.001408971911746081	0.0155826651076469	0.03288852787091629	0.03505149446418684	0.001015999682266468	0.02966071991368956	0.01870760575584267	0.2158371260192921	0.03572032713626616	0.0619980606845994	0.1999049739463364	0.1602985439900877	0.5409629225529038	0.3476151201577501	0.600600085137924	0.3832030687013872	0.001004393645649993	0.003942272134954338	0.001032284036606246	0.007039645637340795	0.4114122758767016	0.3244699978150786	0.001070713888210033	0.02199677028384771	0.4507380501932925	0.4627502240703035	0.001016895055300737	0.01703099961041437	0.00109943588669264	0.008894727685083316	0.001138943471691614	0.0136528724430785	0.5100461524456676	0.4272573291391742	0.5072539535162411	0.3527707965717397	0.001245784003196559	0.01069832106054273	0.001025958493389723	0.01324827275031404	0.2991571400892595	0.2778199697471627	0.001145627112913511	0.02149385029684246	0.001024130998287533	0.004410656330423555	0.001029185744663865	0.01816381722008029	0.1833138156758546	0.2418001973334807	0.1291933310003474	0.1527437752946381	0.00103049350093532	0.001433489487754009	0.001046532308131803	0.006533975180187028	0.4275393957928331	0.2597374476117968	0.5600051662349549	0.5163426408419363	0.001021266311514097	0.01507984614206604	0.02051354688820412	0.1806230257475347	0.001018663270737128	0.02289708088094283	0.001030630634544101	0.004855305613124025	0.001009181520592605	0.006846342972294862	0.001020816944284894	0.004516515687630492	-0.02125443268803125	0.01327123041439804	-0.01661191372769485	0.003820050854014842	-0.0444813652604954	-0.0001565420440548294	0.000880228582458023	0.006727050782678179	0.0368600286480206	0.03191236504877185	0.04244856814201811	0.06628508996972511	0.003471565454734525	0.2332796051845409	0.003439406622342212	0.005086242283493476	0.001203049580374079	0.001049117982236574	0.02549988015171866	0.001202299305320635	0.001182695785568689	0.01611611449261934	0.03855903498396911	0.001670428786132593	0.02403485449389962	0.001182176460225934	0.008861615606447161	0.001061790805874445	0.001074579804761533	0.001670514055646957	0.06458518673514413	0.03749960562563424	0.001127648627273853	0.008920421783451499	0.001300705976262222	0.001099110639522913	0.001202784191867576	0.001078611561902024	0.001075105542572707	0.00101030613968894	0.001028946223324703	0.1963520335284354	0.001029739629322515	0.001041972165113264	0.04976873430709552	0.001021313169011119	0.03792449004532048	0.003462174241674128	0.2383066093109574	0.5431843820119205	0.5717655570362337	0.00100548003234413	0.001020309888210637	0.2228998203247341	0.001103323031826201	0.4474171375141023	0.001025136866297579	0.001136710114245157	0.00121428944411712	0.7639016833229733	0.6399103122466504	0.001348549445982205	0.001028790356130318	0.3240395906411414	0.001091904553317014	0.001030749937524557	0.001040185500992468	0.09459979318362012	0.1273997244402892	0.001045055319950259	0.001067686615263689	0.4430399984904389	0.4288038774785745	0.001011337696449286	0.001569204081845819	0.001022531181027236	0.001035083023314728	0.001010435950988742	0.00102384222515353	-0.03084646009446625	0.01300825839330545	-0.01715580298974596	0.006394643864420986	-0.06053134275868027	-0.002884606818619775	1.80149135162569e-05	0.004355813533947057	-0.5404506939277612	-2.504268246591949	-1.02542280232339	-1.502880681472243	0.7045589625863897	-0.5605081163289017	-2.849423533600207	-0.9983918680166024	-0.05705607783716899	0.126568409557684	0.09514481497991835	0.1382073993058431	-0.6824413304220611	-1.051731244963209	-2.681337905612138	-2.12248180218867	-0.2300262849183528	-0.26838776492056	-5.475826801006536	-0.7871683856141745	-0.9219836500630918	0.1085494446641666	0.1078624811135741	-1.515793868862084	-0.604618448084065	-0.002507834935125769	-0.1839844115181681	-0.8257055332878119	0.03983198114991999	0.04289560543981531	0.01981110699790314	0.1605141976128599	0.1962252742287547	0.006644039475683285	-0.009240946389783929	0.66052983651913	0.0788625170028206	0.05526739945582146	0.9568935685031814	0.1420480833001422	1.066037455723236	-0.9680485403759308	1.8505880321492	-1.804542801899238	-2.967022772623275	0.04623430159945573	-0.02443519989125276	-4.966929369703569	0.01323948660792997	-0.116034602567799	0.1155888316467908	-0.01536856006843247	0.04750197083653108	5.772873409917542	2.581399388836895	0.1155561405556857	-0.1853226067983698	0.2704937641123129	0.02399112342019492	-0.05124790673116406	0.1153383111354388	-3.67145886953756	-0.1216438343841184	-0.00734078224926667	0.0003332709249554767	-1.561020680111012	-3.070149859339132	0.175412950568187	-0.8620962561823401	-0.06687260109400228	0.01906382503213949	0.02398139852736447	0.01606662468241802	-2.076563188304947e-14	-3.452462281968598e-14	695.5283928915266	572.079902022029	321.0194607270902	0.01000546277765756	0.1681404234274732	0.01006214655257979
0.01	-0.08831634818573114	0.0004819087550430938	0.1095772228691508	0.167797076646103	0.8977900666021121	-0.006062031078890531	-0.2368793119564783	-0.01558722623990561	-0.07683906386836872	0.5506227915529625	-0.01581333650894012	0.0537748367087026	-0.02091605266733086	-0.02608661553677243	-0.0959490166055437	0.2036668676143708	0.1642869884479845	-0.2036668676143709	-0.1642869884479844	-0.3744592375105432	-0.01227151387988457	0.02520271410535699	0.1738087223931627	-0.1954751517358075	-0.034321500272757	0.1442163005384384	-0.004241276418446793	0.5537894921672549	0.9366263424993586	0.1273901243102736	-0.001000495315832754	0.6943856420613369	0.0004422737617899677	-0.2435187118611066	-0.5793773846381333	-0.2795548873276312	1.728818623948189	0.04480918305545195	0.05548929492063901	-0.5421515948172128	-0.9729224583912969	-1.139629216714499	0.008942069521441946	0.6600316343875451	-2.625279635748856	0.8210943487871589	1.042033557326856	0.03322711426622354	1.6404780284787	3.127748232229121	-1.640478028478699	-3.12774823222912	-0.2166951301707373	-0.3486722458005852	-0.06309401649806533	-0.440390755028806	0.2906288439016462	-0.3471928812582855	-3.679016716779645	0.5705028426870555	0.1944838924046496	0.394430770079127	0.09901001661870443	-0.6758376708554191	6.707873321875789	0.1999021565840737	0.05331777416903224	0.05398413334686478	0.04866596311352044	0.04858018075910565	0.04519876653077933	0.03698135890648531	0.07069453814466375	0.06547666299371506	0.03623606794655009	0.06669844932692127	0.2401860418950649	0.1960915307025083	0.004539886459057783	0.04590363949791986	0.01318639438241832	0.02308432950895742	0.001130891982825194	0.02700475984123746	0.001393540164795398	0.02768907679833395	0.03567619840745755	0.05110353358216198	0.01194908183568381	0.01616332720472319	0.03058563489869525	0.04143780064201149	0.07695581908873558	0.04964541805461707	0.04185840767942397	0.0412545440804996	0.004491779467441375	0.1155702434158163	0.08355003167607369	0.09043766399177734	0.007736160586677782	0.02126783639637045	0.05767678926185901	0.05318997938646451	0.001049594232288011	0.01875857643228144	0.001055011819911532	0.01545268066198927	0.01488530910881794	0.04221469694503181	0.06863328705561736	0.05639532690483036	0.03873028028612678	0.0460089275173188	0.004127858377937742	0.008275611991187603	0.03502314834296608	0.06256816266212134	0.00901249771668722	0.01130037261902912	0.01087689848406565	0.01542305975143563	0.008128424243677181	0.00958661701679127	0.001066136932456799	0.03345427376646774	0.00562574130968863	0.05241368975779893	0.001008442474509406	0.005736459707522869	0.001023570390486108	0.002847513253505111	0.1879466845434702	0.184833502436525	0.001151611875392813	0.02409979571070302	0.001225845292932389	0.01600522727800887	0.04157593779150591	0.04237741580380126	0.001017479342834923	0.03119521222059337	0.03334107712159681	0.2270050211154613	0.02055524116891612	0.04840138277018868	0.2166576190023817	0.177812414354849	0.5367555494054499	0.3264189207300669	0.5853528354852109	0.3499824050544311	0.001004547272795423	0.003915426332019604	0.001024622653892436	0.006695900204452838	0.3324828933410552	0.2729396019197012	0.001081706942620406	0.02208029400822726	0.4477844600131717	0.4592390149023049	0.001020337535082903	0.01817112921835567	0.001107790137530517	0.008875868807469682	0.001155453059836287	0.01385048828564021	0.5788009438565034	0.4739918111332476	0.5415101202370443	0.3737347523050256	0.001281568634773748	0.01166134757074127	0.00102507830718835	0.01160191971044217	0.3071148674938391	0.2783730034607785	0.001124534105455485	0.02179481431529418	0.001025240942785515	0.004292997036513673	0.001032150847838175	0.01841208435004749	0.1395692195615763	0.1983788807707152	0.128418054534179	0.1516083166798964	0.00103601883160499	0.001331483225614565	0.00105359852807486	0.006440847880713734	0.4284138912624594	0.2416937481976493	0.5119001147684511	0.4848941097846459	0.001015517566422545	0.01687051223993693	0.01143234184890479	0.1728641715805846	0.001018918017335275	0.02221097443035088	0.001029790153060383	0.005067095612484879	0.001008906133667869	0.007102010314512277	0.001020273672417474	0.004686606525893302	-0.02459728677467459	0.01294630025214084	-0.01699981812163661	0.003999285769293786	-0.05798932877698667	-0.003610064510958281	0.0002917979521892215	0.002686858125071525	0.06920467008063862	0.03715976280254008	0.09130779795065398	0.08175205895082886	0.002309611692118373	0.2112928712424563	0.006986134539510837	0.04049844765718154	0.001106661357708486	0.001029473991144305	0.04588841676533069	0.001114322235192247	0.001102004692604305	0.1326819628976492	0.04592725718028581	0.006981007874385812	0.01306854102800308	0.001114027522876125	0.1522142087284798	0.001047783972016006	0.00105316823783695	0.001369737617537943	0.07271732500636534	0.04922455302434577	0.001074764171380644	0.06540755842473275	0.03090513329017354	0.03843816998053668	0.02769728716464574	0.001084724698260485	0.01835356101191895	0.001008932875923993	0.001024579351925706	0.2200535242756712	0.001022257464569231	0.001029168430791197	0.05348093047599494	0.001017078419433029	0.06021273338179373	0.002876096827701611	0.2517899653621528	0.5120599701892222	0.5275680351941844	0.001004053226772907	0.001013551358664763	0.1123702005418505	0.001084542625648909	0.4355606866846691	0.00102289086272311	0.001099376189664137	0.001137403089301814	0.716804630109139	0.6039939055411059	0.001293705945343987	0.00102024644462532	0.3214886979302605	0.001111598036426709	0.001022712399926672	0.001031049816103624	0.04781256419126508	0.1271451891454643	0.001038989425269528	0.001055256386673139	0.4188744687310946	0.3707144052576545	0.001008009102804502	0.001322547339390539	0.001016350402473044	0.00102369701866402	0.001007082700907561	0.00101621057118687	-0.02294080220553609	0.01257180357695295	-0.01726293462108874	0.002262234208469966	-0.06946368110807148	-0.007643953131729888	-7.760624712996089e-05	-0.002688498859634446	-0.988044989125229	-2.096553065293345	0.8548958106484447	-0.5797021635472744	1.90857492399139	0.02425701122300827	-1.651675706598462	-1.252063289919468	0.095670753303015	1.482256078064537	0.09678854104094529	0.1562902902707056	0.452099197584783	-0.5707386239171351	-1.753039950851164	0.8456897265124809	0.2278307539017229	-0.2075740871869484	-3.44600677127022	-0.4059268973980903	2.22321008959556	-0.03417788840117382	0.06834400023396589	-0.8291517359200073	-0.261233287008199	0.4301040224518758	-0.1563995882720248	0.4747128630836996	1.094101569225291	1.516471942033691	0.8866477871758139	0.08927573358288264	0.9174461705173806	0.01025861087189438	-0.01624402777811139	0.7765797663214192	0.06883622023660692	0.04002290361624351	0.5838322446311067	0.1611252817237285	1.154961605844818	-1.495858620386921	1.661380984758275	-2.430544963539695	-3.660677431635786	-0.02739489552624438	-0.03954757477147169	-5.677614418909323	0.004264752326943471	-0.5390110710310193	0.1161895065682664	0.006915348153473993	0.005178246773416025	3.419624860413033	1.566889033690611	0.08673809176318546	-0.1478228645836513	-0.2124651798470232	0.03371667825402876	0.01110576269228597	-0.02153613082824718	-4.89757926882544	-0.1106309715698764	-0.01330415038289433	-0.01541835141382067	-2.027532692655916	-3.261711755636264	0.1920418775146684	-0.6923235835843808	-0.06735460243281403	0.02422268000868215	0.02876415456311071	0.0190643333069719	-1.007315280325547e-14	-1.597306917537196e-14	nan	nan	nan	nan	nan	nan
0.02	-0.09009439485669932	-0.005414743288474189	0.106275286943959	0.1853247604699257	0.8984543438324963	-0.005511307125255999	-0.2418690955543401	-0.02518654757547555	-0.08803577188037361	0.5480657952390761	-0.00949230646378795	0.02677391939697816	-0.01290188075365762	-0.0152647645467263	-0.09527797929610406	0.2221724908300446	0.1915796080602283	-0.2221724908300445	-0.1915796080602283	-0.3769265921636998	-0.01608668215188216	0.02444748134641742	0.167682100158223	-0.1922450231955557	-0.03797704504823402	0.1048499607286982	-0.005402703872003904	0.5562767336626416	0.9401954437247095	0.1250365924868594	-0.001317975606462818	0.76223701770101	0.000701583452194866	-0.08361950197022958	-0.6130226738089375	-0.3668874635687928	1.775828018378424	0.09084681845290339	0.05279365727378748	-0.4676730325648993	-0.9651161536134544	-1.089939972756609	-0.591364976788304	0.5916882190449284	-2.800875304921521	0.748223078241482	1.141813312419959	0.08704129027210721	2.087859310037509	2.156648559751102	-2.087859310037509	-2.156648559751102	-0.2581385119872968	-0.4166594301788394	-0.08186285316347758	-0.7741629781133104	0.3612278311974058	-0.3821035071719395	-4.188902751436395	-1.221073796537409	0.2739912122765164	0.3017092420342177	-0.5854044838662291	0.9925780604131038	6.83236384334937	-0.2172846644251913	0.06828415027803073	0.06825929253880843	0.04484341741875559	0.04667558400364503	0.07752658529961272	0.05852551528063088	0.07916989931589959	0.06849212573051243	0.02024367471041538	0.0546584174619196	0.2256302158438739	0.1829929783221177	0.006689203899411664	0.04702329650655318	0.03528942218040772	0.04091864085565242	0.001092259891679825	0.02773298418645897	0.001213273662003302	0.02945992907698754	0.04553079285543996	0.05941419111860424	0.006774855557959364	0.01226127319566374	0.01683031798460844	0.02771929808404327	0.1270452481481161	0.06666869830938912	0.04556891242133822	0.04488188577497709	0.007149287859218544	0.1129302851580484	0.05023119622542242	0.064906778304469	0.004556663035788376	0.01828812433085954	0.1313671943816055	0.08159593228072527	0.001044801138317686	0.0188377935433067	0.001048128421619166	0.0160013684750115	0.008399554656341729	0.03623145203266743	0.0723732075740349	0.05600923121530808	0.04645412529811966	0.05174565974557398	0.002651049511151007	0.007502762112326001	0.06290973406808489	0.07300777926250554	0.02725014208380415	0.02468664155250869	0.03369388997946303	0.03375436627249738	0.02449060415391156	0.02039455896440146	0.001076774369265327	0.03457267169573786	0.01638040571802122	0.06355443192299447	0.001008293233244706	0.005861386926698181	0.001022831497173644	0.002655268091601334	0.2046363298314174	0.1930035084923832	0.001087407406043754	0.02491453303639652	0.001127832964156824	0.0165986805599628	0.04784047689287498	0.04823897026104022	0.001016100424386713	0.03280872362103338	0.05114561333158064	0.2386847589828719	0.01207949320693304	0.03718945671925329	0.2319370089867217	0.1937100625643578	0.5244313333018208	0.2990872632889107	0.5614399618633447	0.3103181705713146	0.001003910285359465	0.00387854555754443	0.001017412797270887	0.006344020380211879	0.2377467158934546	0.2041484172461424	0.001077807731193089	0.02209805521156898	0.4420462977499013	0.4529139258497008	0.001020934409893725	0.01942983807431548	0.001093292896238455	0.008939405920339935	0.001125252795946193	0.01401957836050895	0.6116955732158171	0.4925618637777527	0.5542940296478007	0.3832185227629579	0.001272038044733272	0.01262686150138736	0.001020364460254712	0.01021431819048786	0.3114579640691941	0.2725191029810646	0.001123839044759795	0.02211848382160309	0.001021775008877031	0.004300565879175047	0.001029062791305305	0.01861606965731517	0.09195768772030158	0.1461531154407735	0.1278543483871035	0.1504274942031273	0.001035745931810402	0.0011625328760118	0.001050912431196535	0.006296415740027398	0.421387695317572	0.2195905239599298	0.4598579518609175	0.4502652976588641	0.001010979423098733	0.01910711586253299	0.006557609724485301	0.1667235739483148	0.001015953461138828	0.0216098705641189	0.001023674476093923	0.005358329316670653	0.001007091050437774	0.00745386775649745	0.001016184516845127	0.004920058160506677	-0.02044113287760227	0.01254702032049012	-0.01720054067384572	0.001304090970419424	-0.06844687551541123	-0.007934136208657358	3.190696833546661e-05	-0.003356081023185015	0.1015493115132564	0.04240716055630828	0.1401670277592899	0.0972190279319326	0.001147657929502209	0.1893061373003715	0.0105328624566794	0.0759106530308694	0.001010273135043372	0.001009830000052615	0.06627695337894284	0.0010263451650638	0.001021313599639926	0.2492478113026793	0.05329547937660244	0.01229158696263899	0.002102227562106629	0.00104587858552636	0.2955668018505123	0.001033777138155457	0.001031756670912351	0.001068961179428894	0.08084946327758658	0.0609495004230573	0.001021879715487399	0.1218946950660139	0.06050956060408486	0.07577722932155052	0.0541917901374239	0.001090837834618941	0.0356320164812651	0.001007559612159036	0.001020212480526696	0.2437550150229071	0.001014775299815962	0.00101636469646909	0.05719312664489445	0.001012843669854961	0.08250097671826698	0.002290019413728319	0.2652733214133483	0.480935558366524	0.483370513352135	0.001002626421201525	0.001006792829118885	0.001840580758967047	0.001065762219471695	0.4237042358552341	0.001020644859148651	0.001062042265083322	0.001060516734486623	0.6697075768953046	0.5680774988355614	0.001238862444705756	0.001011702533121474	0.3189378052193796	0.001131291519536463	0.001014674862328857	0.001021914131211705	0.001025335198910218	0.1268906538506394	0.001032923530588781	0.001042826158082571	0.3947089389717502	0.3126249330367346	0.00100468050915971	0.001075890596935249	0.001010169623918848	0.001012311014013316	0.00100372945082636	0.001008578917220188	-0.01503514431660593	0.01213534876061049	-0.01737006625243153	-0.001870175447481053	-0.07839601945746269	-0.01240329944481356	-0.0001732274077761806	-0.009732811253215949	-1.88822264911448	-1.628933555742736	1.853120348565571	0.1698441040705789	2.257789443926022	0.5727982156088001	-0.8168112237632191	-1.340029681026054	0.1042332612210993	1.933938680213966	0.03894114018394074	0.202581562305182	1.134710826525991	-0.2336574128994459	-1.023844273673044	2.307987338286871	0.460027543448657	-0.3551489953492705	-1.708967091123129	-0.223081537008538	3.075895821256963	0.09540661651693604	0.04390717097370481	-0.4124947752681508	0.2043866041109824	0.6881477318712519	0.0279584880046047	1.58082629650112	1.470108429504652	1.981737578888888	1.179231829344692	0.1576771688147535	1.245109301664795	0.01489756310269289	-0.02199658368989733	0.8503797945954924	0.1011715091884267	0.08944562177398344	0.6640201920284337	0.1578519020080896	1.168406009971455	-0.4910981676801165	1.527343601098706	-3.031634404593829	-4.255736939855332	0.04422730728256844	-0.02606207816153398	-8.419087125340109	8.698240066862403e-05	-0.6788105794889436	0.1393046812504586	0.00111063803152301	0.04179681729894196	0.1399875400038977	0.285362333766164	0.1160536246449587	-0.1335723028148697	-1.010893074553648	0.02853222099191096	-0.02620227941252718	0.1064819433483656	-5.432348622972906	-0.1307166067896254	-0.02072959974181748	-0.009927697317557532	-2.372925644825419	-3.706206073037452	0.264600455513225	-0.5384449492460981	-0.04987208422191591	0.03495256599712512	0.04321941848097175	0.0287387839525527	6.193262765385253e-16	2.578484468942065e-15	nan	nan	nan	nan	nan	nan
0.03	-0.08902148028064624	-0.0122200070783268	0.1027542039713377	0.2033095074996787	0.8996679659029383	-0.005021942427131012	-0.2468600099408378	-0.03562600388141875	-0.09830834269865675	0.5373303285449503	-0.003144100946998295	-0.002382935256690811	-0.007037160053247014	-0.002706643126774693	-0.09471324172577586	0.2459895244691678	0.2081139115335196	-0.2459895244691676	-0.2081139115335201	-0.3790924840609883	-0.02053796385660811	0.02363838541171337	0.1586670266408998	-0.1882642624439897	-0.04182519138064049	0.06065333725610612	-0.01837082239563162	0.5584393250281672	0.9422819232104916	0.1156170151690883	0.002433930406758699	0.8301445579564436	-0.001332065254990638	0.2755135949811141	-0.7402456256221664	-0.3442732990248024	1.817632680337397	0.1503239937178099	0.04598105122052446	-0.4818313980356025	-1.110265135738531	-0.9590444596352664	-1.499070338116223	0.6762407404948338	-2.999325199338955	0.4432269979790422	1.356377115180438	0.03330488686234265	2.713682618219945	1.25215087860937	-2.713682618219944	-1.25215087860937	-0.1595412355543002	-0.4687196687868368	-0.07799334794648735	-1.016040247117952	0.4341304680145726	-0.3831123732197156	-4.642337851774314	-1.116150538683626	0.1308318422270862	0.08941186376002631	-1.32126839408078	-0.07252600141325218	6.673941287868063	-0.1276029460509405	0.0714852554021443	0.0743217774085253	0.03865263164795691	0.04429929086799206	0.09566046395359075	0.0688201402000255	0.08123429471705841	0.06965182265463635	0.01113895203023379	0.04753709923956919	0.2074701313611697	0.1692902793658567	0.007318516701209542	0.04623432793958659	0.05279637031033257	0.05338443793734653	0.009376038909222745	0.03602821531438467	0.001574056818077188	0.03213519771638721	0.04751485206196001	0.06208712379501199	0.003984401313860847	0.01043885098023433	0.009263078486601389	0.01937102227221158	0.1511508391380693	0.07206201819375187	0.04287498790072172	0.04369203759610044	0.008246151220020682	0.1076087272030911	0.0281475331156879	0.04834329652367497	0.002842469179608439	0.01670511020729754	0.1668609855719614	0.08516591925076053	0.001041419972353843	0.01879929640261494	0.001044114448553108	0.01672559170183788	0.004844786532612187	0.03318237938165114	0.07395747967655318	0.05590643834356698	0.05051387758310939	0.05447183596544668	0.001861758171107822	0.007725739615849843	0.07477605225028949	0.07681986291497851	0.04941279037695323	0.03960897934974731	0.05947652959431738	0.0529108891774169	0.04401452279195717	0.03236520173598342	0.01351715312548369	0.04857552571477631	0.05312992748647918	0.09508031350811975	0.001009560110117986	0.006070715284153617	0.001028810140668846	0.002399834519817888	0.221744038413502	0.1995743749177535	0.001051973092941694	0.02586184704247969	0.001073491794156262	0.01740223562592988	0.05646685681340726	0.05724466056814571	0.001015887068048758	0.03433308232248725	0.06875265571749686	0.249838604967746	0.01477429926593227	0.03723343311710663	0.2438352244890505	0.2081117896158015	0.5011294946847212	0.2660366708253371	0.5271562674207055	0.2655014225166751	0.001003381411802079	0.003832548294377081	0.0010123833863984	0.005933431507165328	0.1506206294190501	0.1289635244544936	0.004251622280504429	0.02513903789738127	0.4311888551266132	0.4437863293554996	0.01383712313526564	0.03569635102934217	0.001086299900296932	0.009229830095955951	0.001147963732955902	0.01432224801731443	0.6121461869540699	0.4784352973363827	0.5480501077712473	0.3796344309388182	0.001243311384207503	0.01361569790950759	0.001016649435999993	0.009026586425229157	0.3134103131067619	0.2587949843581814	0.006215153901540918	0.02758423669815864	0.00101949236214951	0.004524565824300709	0.001028355038713967	0.01873139621254089	0.05264734169424717	0.09987927774456697	0.1280824891634091	0.1495235584967659	0.001940845824843151	0.001308567025224687	0.001099904126617687	0.006144053433326681	0.4032431080429188	0.1945197578979954	0.4108483337160439	0.4112472373274067	0.001008124265613189	0.02192726242610976	0.003897389998691887	0.1620664268526366	0.00101385695363445	0.02123102079395752	0.001017795142841688	0.005753971694165268	0.001005345336093463	0.007935922857132818	0.001012242407545716	0.005238659869972288	-0.01402005751581017	0.01211375781868528	-0.0175819967030426	-0.00175968354655742	-0.07537305990668758	-0.01237871755176325	-0.0007744930581088672	-0.01082241522636684	0.05280271375880268	0.0217361484196539	0.1018795756148158	0.07240675739237826	0.001106222079342889	0.1636222662035971	0.005823426656007664	0.07169161080629259	0.03265934803285132	0.002745607318483899	0.03569109547350435	0.00103433546911486	0.00101829233141693	0.1305046923405707	0.02788096092535546	0.006965758125153191	0.001638199369248624	0.001034464281517047	0.1514921239298927	0.001041389670783897	0.00104685737435591	0.001060143238721787	0.0718342915805511	0.05067662031307542	0.001048527119947024	0.06149284857817167	0.08839859045818069	0.1032962595053078	0.07746138732943053	0.04859182031411755	0.1483206887597721	0.001013686642851811	0.001047571520250833	0.2581421228313929	0.001015352364973128	0.001017387433226736	0.07556963358273647	0.001018052122722561	0.09801441070934473	0.03073222612018461	0.2651972955569397	0.4160779464057662	0.4121617782478392	0.001003004135197024	0.001007450643252132	0.001457212667106945	0.01308724113323838	0.3921509927179455	0.04999979602899372	0.001093384810646489	0.001265604681603411	0.5617747317418597	0.5016677452529584	0.001191833591967355	0.001013697296867056	0.3157928068784596	0.02040870661224935	0.001019182713581894	0.001032444724400996	0.001018796047618444	0.1297568152928017	0.004451385405602363	0.001242345569318624	0.3357309157222417	0.2918052602762858	0.001005552574007668	0.001089368035435606	0.001012948801836434	0.001011139189288545	0.001003358646269466	0.001007768223797459	-0.006786912713382664	0.01166322256340568	-0.01813299709264448	-0.004735064542784613	-0.07988087665734786	-0.01680363338057762	-0.002061905604724931	-0.01916043260806515	-2.814021332541808	-1.234026111404571	-0.5854683196496338	-0.6455983213564788	0.0008411094052970451	-0.3315679065773768	-0.5892084382323829	-1.458508285021755	-0.2280673891777414	0.6853782319595524	1.460208265117942	0.3212535992875897	-0.5282930758675277	-0.1311865598216714	-0.6414176106982542	-0.9426769011709557	-0.6525349043010005	-0.6796798482148984	-1.515137755851588	-0.1057885445765077	-1.705737087578066	-0.05436964968924057	0.09294904542852833	-0.2098085195969125	-0.2137463067241804	-0.08452455525189188	0.02510708846623987	-0.6715166419354178	1.533821001996695	1.87998500251661	1.225131367468709	2.418144865415294	4.699840129347303	0.02283543661999444	-0.02809319281446645	0.4384899654447263	0.09363317330627789	0.08045384260661642	1.113397552085954	0.1492463407620277	1.055764432406018	0.4767223701070241	1.346505034327628	-3.569709448352302	-4.682584517153605	-0.0270361483760828	-0.04442588335700747	-6.414067134973569	0.5519862111461824	-1.26403440751774	2.866377494612408	0.04224963293235941	0.02582557273940339	-2.921776516404023	-1.00884294408492	0.08918345254649827	-0.101507723836821	-1.733417820114955	0.9763842299026082	0.04622761909349887	-0.03657289081222506	-3.713842151533444	-0.06222127100098417	0.04300022555705519	-0.01761345828364061	-2.632062613363673	-3.994467545482568	0.3089816542500176	-0.3862604566193496	-0.02853054711305016	0.04539118826182833	0.05517226492796275	0.03632542442218952	7.807167887421057e-15	1.221756656361177e-15	nan	nan	nan	nan	nan	nan
0.04	-0.08503789940108412	-0.02006396663012737	0.09925093760207553	0.2216076399319755	0.9014297516684336	-0.004573650723456512	-0.2505321545810688	-0.04714165085350967	-0.1071060664477846	0.5192175489551485	0.003998265469742531	-0.03258917606033242	-0.003667222070419098	0.01159410062916036	-0.09446390829747484	0.2772088472030999	0.2186614005064612	-0.2772088472030999	-0.2186614005064613	-0.3798074442365253	-0.02536353068819134	0.02292687410407921	0.1476175247805286	-0.1835782908570014	-0.04555102479084035	0.01216488551936532	-0.0225977272555702	0.5583394661351206	0.9414601851727036	0.09815607631738993	0.0006249214923848463	0.8942117850609869	-0.0006136328496284681	0.4985137587309024	-0.8207618261982124	-0.3633241428969983	1.83850509888719	0.2004795574580419	0.0445790583836899	-0.2039190833112736	-1.180354286842742	-0.7949705589256906	-2.066827555924597	0.7505203990350214	-3.010752534915819	0.2492665348140201	1.490337779623999	0.02396046186748567	3.568317128999277	0.959285659681164	-3.568317128999277	-0.9592856596811641	0.03204783236169913	-0.4915164555674485	-0.06234592774949667	-1.181048646722193	0.5022699983089625	-0.3576409227303984	-5.047268404266224	0.5271689362021409	-0.178498839441028	-0.2799342626795086	-2.193676790651628	-0.1196049251058619	6.064301213171383	0.3331315580819439	0.05123544347118896	0.05765302724529501	0.02553026876952797	0.03375370577340851	0.08913670895140131	0.06253644885778574	0.07147566988643653	0.06204658608309778	0.006354764713196291	0.04323912834675668	0.1861244680881138	0.1526628491257734	0.005302640838484801	0.04314114043175576	0.05997711416093311	0.05714935541152159	0.02878528846609599	0.05373921308315692	0.002620786313072824	0.0356606297370012	0.03430841307471337	0.05028495390879006	0.002573623478502766	0.009630351406525746	0.005332488837611236	0.01497881142998359	0.1164838837109576	0.05354808949081134	0.02948108700147185	0.03274043318742672	0.006164967871900233	0.09992634314229792	0.01564583225343969	0.03637585337111236	0.001972435937505828	0.01592700830187662	0.1291688885201739	0.06060441732259893	0.001043537984863871	0.01872512844043969	0.001049661796077489	0.01770058080432209	0.00303103385557723	0.03178550634748869	0.07085450177945521	0.0519582825155249	0.04797393951979331	0.05122292729343285	0.001478978984959107	0.008174305396970415	0.05400551577721268	0.06251530490522872	0.07334085451303746	0.05575229903351607	0.08497610920197469	0.07196242633126192	0.06460298807496798	0.045101879163716	0.0422795343185017	0.07844059361247686	0.1205241074878974	0.1503466967896816	0.00101325824857263	0.006235442223738012	0.001045483565598457	0.002113342992358162	0.2375764150756636	0.2012672373006009	0.001034549876218161	0.02689403412808595	0.00104683811188288	0.01839152643584419	0.06933374996218797	0.07003251495662594	0.001018385912272286	0.03583818048586759	0.08496445939418569	0.2596680725390456	0.02979383911355705	0.04626048257853029	0.2513254748010643	0.2205102277536623	0.4648556256490936	0.2278685671172363	0.4812144826741966	0.2171670433066216	0.001003306060619957	0.003865634820738166	0.001010198935298879	0.005688098974889979	0.09032365116370945	0.07994356050698834	0.01176509791042117	0.03201531256218246	0.4137333888527863	0.425286723936017	0.04345684726969552	0.07180497966371281	0.001098480910951469	0.009489907295829532	0.001261869967192807	0.01467785898885115	0.5805973606727268	0.4349968196871496	0.5236977363393903	0.3629084189714425	0.001205431224513842	0.01455992646366415	0.001015790652216075	0.008233490241751755	0.3136353069754124	0.2378610031769257	0.01818526660369235	0.03988148593132458	0.001020606560140591	0.004729625274204753	0.001033268973188955	0.01882148663845196	0.02921815717008427	0.07404780770480403	0.129385176585558	0.1489400540527415	0.004096062567203133	0.001883813306605959	0.001224167274364086	0.006002772689134593	0.3717494691406091	0.1671325707766115	0.3696093124371038	0.3724347157046423	0.001007133630942656	0.02547780488849107	0.00255613195894254	0.1591328450813329	0.001014199462268302	0.02098660607580459	0.001014270631696478	0.006290458657107451	0.001004287416533901	0.008596926320694465	0.001009866745423364	0.005673443978582901	-0.006380877993063959	0.01165458618672634	-0.01821776927291686	-0.004690867782418727	-0.07867169283703648	-0.01679380062346324	-0.00230241186488955	-0.01959627419732689	0.004056116004348547	0.001065136282999604	0.06359212347034171	0.0475944868528239	0.001064786229183567	0.1379383951068225	0.001113990855336051	0.06747256858171571	0.06430842293065953	0.004481384636915363	0.005105237568065804	0.00104232577316593	0.001015271063193866	0.01176157337846242	0.002466442474108358	0.001639929287667418	0.001174171176391073	0.001023049977507737	0.007417446009273251	0.001049002203395022	0.001061958077799478	0.00105132529801467	0.06281911988351563	0.04040374020309356	0.001075174524406632	0.001091002090329423	0.1162876203122765	0.1308152896890651	0.1007309845214372	0.09609280279361614	0.261009361038279	0.001019813673544615	0.001074930559974925	0.2725292306398788	0.001015929430130303	0.001018410169984353	0.09394614052057852	0.001023260575590175	0.1135278447004225	0.05917443282664214	0.2651212697005312	0.3512203344450084	0.3409530431435434	0.001003381849192385	0.001008108457385378	0.001073844575246856	0.02510872004700515	0.3605977495806568	0.09897894719883869	0.001124727356209707	0.001470692628720255	0.4538418865884147	0.4352579916703555	0.001144804739228916	0.001015692060612638	0.3126478085375395	0.03968612170496231	0.00102369056483478	0.001042975317542646	0.001012256896326583	0.132622976734964	0.007869847280615919	0.001441864980554755	0.2767528924727333	0.2709855875158371	0.001006424638855623	0.001102845473935955	0.001015727979754011	0.001009967364563781	0.001002987841712574	0.001006957530374736	0.001461318889840601	0.01119109636643282	-0.01889592793285741	-0.00759995363808817	-0.08136573385723304	-0.02120396731646787	-0.003950583801673679	-0.02858805396291435	-3.782810544466185	-1.02596494138725	-2.693126658021179	-1.464014287715674	-1.057873808400767	-1.180188483523686	-0.2521417578561331	-1.924975937790315	-0.3566105269493545	0.1937627587085355	1.922094468353666	0.3726142385485141	-1.760309686000138	-0.03087288455525795	-0.2326312797518948	-2.473462379176612	-1.492323702509751	-0.8273142165163326	-0.7897593654776063	-0.06209909338046375	-2.5504019583825	0.08827245137975531	0.09406034610536212	-0.08205485189782394	-0.5646859871492024	-0.506869246506036	0.07307614352360585	-2.042502035942491	1.714304806810768	1.960740428674014	1.332438760574818	3.33011994454708	5.993209640952079	0.005977279529271985	-0.02820817482519863	-0.1252210139090699	0.1181461250930092	0.1265927705632567	1.420453008303512	0.1539997943940649	0.9035303272565612	1.305516445034876	1.126685818382112	-4.05513665349927	-4.959263170938143	0.06004406517990286	0.006989189992995898	-3.186101356511935	0.767145378198635	-2.553212364545264	4.107727817119065	-0.004958757114073488	0.05238508024609964	-5.722394701568679	-2.343021694881042	0.1071320538520835	-0.05464518645867242	-2.452865586228188	1.394831492314154	-0.02999037845255724	0.1014347142410057	-1.343875091684185	-0.06663035432218903	0.06511282669198877	-0.007711384815707739	-2.836209856715326	-3.665098331298868	0.4106796352741273	-0.1937318843710505	-0.02298507382017983	0.06312148308660606	0.07900909106628456	0.05197526378155993	1.484587598898821e-14	-9.821320692790684e-16	nan	nan	nan	nan	nan	nan
0.05	-0.08005414633536939	-0.02837484399678727	0.09516970289388771	0.2399851613679813	0.9036178004616062	-0.004097452209561181	-0.2494324525817657	-0.05877808505447186	-0.1140116664869212	0.4974511986479881	0.011749412733528	-0.0620516721401078	-0.001117711856867906	0.02665037809224748	-0.09391258064480025	0.3179419185332392	0.2255942690459457	-0.3179419185332389	-0.2255942690459463	-0.3783227980267161	-0.0302828149615838	0.02239841431558709	0.1352277733897188	-0.1782321742752054	-0.04893928146037822	-0.04029010569807235	-0.02251470375773108	0.5547025079630177	0.9362532543715715	0.07117306305221045	0.001326483379524053	0.9495116404481326	0.0004979610252659673	0.4935758213478849	-0.8307819002053047	-0.4548289955605055	1.83519396227908	0.2354723355578068	0.05163169834772341	0.4308396343633326	-1.138370869162517	-0.5827668463097306	-2.274567826540188	0.7994343057021971	-2.851563282202018	0.2590923244254973	1.505008188225883	0.09011518262993459	4.5800216276869	0.4501300165270252	-4.580021627686901	-0.450130016527025	0.2533213376823364	-0.4903604020172588	-0.04628644628539094	-1.299088118885777	0.56003169434902	-0.3188863036207106	-5.413064810690413	-0.3804555273922973	-0.5076640542093352	-0.7298925759281018	-3.14495064479659	0.1721855839350804	4.780496914983532	-0.07795611534957604	0.02967041748373713	0.03739181045131654	0.01397132242574546	0.02265557871706064	0.08156977717905148	0.05591502554599136	0.06126809522095567	0.05299218982065274	0.003782320876598389	0.04097232713002806	0.1663726909222455	0.1355715382943397	0.003261324181771301	0.04011872767362546	0.06511034104581871	0.05975771858283532	0.04540233416557522	0.06869612606018966	0.005676042016029424	0.04130150965971499	0.02071749123740309	0.03729211070533973	0.001824452602599777	0.009311288874540184	0.003230491020017689	0.01265528890477253	0.07538524203953209	0.0339439174445391	0.01746669403390941	0.02217246094985646	0.00482845911778326	0.09216183190364055	0.008701090730412874	0.0300967094494179	0.001507929293554345	0.0155449631866987	0.08770271979916786	0.04020497517758703	0.001045806374983167	0.01867917828522416	0.001079430958061078	0.01845389551656866	0.002063825805551151	0.03126131373741898	0.06498082645650506	0.04744792509328075	0.04427091342087178	0.04770010578045348	0.001279683401372951	0.008664021632092482	0.03004308544109745	0.04536328127810815	0.09286675151361971	0.06911024291811795	0.1061478500489262	0.08784158930004496	0.08205680362978225	0.05568802514067655	0.07286234601957736	0.1073831403763645	0.1754227763737536	0.195779033556758	0.001016891496991217	0.006306320878604081	0.001095005417309184	0.001832363054543257	0.2453669121220773	0.1947957801307468	0.001025953186723457	0.02806662798251838	0.00103310588304787	0.01966047179871749	0.08073713121766729	0.08096788355396523	0.001021026988255286	0.03745660526003195	0.09791767141993231	0.2674002227630902	0.03631913087319186	0.05725796042038567	0.2468557447576904	0.2294980749375872	0.4221852437833786	0.1861973963246389	0.4299482975219492	0.1675676431569266	0.001003403202460583	0.004024680447317031	0.001009796997302542	0.00571893074901524	0.05167452771386049	0.05218363249921171	0.03069278009682103	0.04764976184242929	0.390349469073609	0.3946195522340611	0.08255161340402381	0.118690206431073	0.001116367084623934	0.009591746138892713	0.001444284805746311	0.01500338103783903	0.5433737942656052	0.3704297509032055	0.4904483261257024	0.3337834588287447	0.01413916437543346	0.02962330755216138	0.001017068847824886	0.00794423602579533	0.3052351506247181	0.2093829600994856	0.03053863430532093	0.0523137043330778	0.001024416362981615	0.004844160331313983	0.001037658103336333	0.01893701483884747	0.01595788473075391	0.06352025782003995	0.1310952337584375	0.1480490564775492	0.008087512792794434	0.002921485741509366	0.002649063629066251	0.006763690893357093	0.3371946997665933	0.1389491845535996	0.3373790403748422	0.3390215025745695	0.001007113986619423	0.03002198163999157	0.001839720270778336	0.158324607513789	0.00101729130554757	0.02082104807423342	0.001011973387966737	0.006970786121555503	0.001003594850394314	0.009461625029018813	0.001008312180632832	0.006232871210051309	-0.001611054732990323	0.01078588250681747	-0.01834128999212514	-0.004282686056813398	-0.08004647218649147	-0.02129712642652287	-0.003466509242087861	-0.02251299842140117	0.003758432239321965	0.00107874060281297	0.07799730258802651	0.04864542488812271	0.001060824337647583	0.1305226317224358	0.001106111601839175	0.07517334523691707	0.06523935439091372	0.01263175668802528	0.005188393887605962	0.001040157952509284	0.001014538720547659	0.02326301228929498	0.005078990474302764	0.004911350103692552	0.001148609927741647	0.001023196652001284	0.04514670697746238	0.001047461063864299	0.001151420222906545	0.001051057515766911	0.05278706838321438	0.0392708161284275	0.001069274349295616	0.0013743786158758	0.1210625360297872	0.1390343077253973	0.1081750774742625	0.1236217987310655	0.2569821510896897	0.001021399501289886	0.001207156218038117	0.2477572368294517	0.001017916660391527	0.00101915394048111	0.09708718092528247	0.001024211463969013	0.1173130595573609	0.03051979780180904	0.2150348623670447	0.3046110478277599	0.2900355650023907	0.001003607895603071	0.001010453428680813	0.001119238645568235	0.07474092110881636	0.320992914075587	0.1606176352409544	0.001143669479601712	0.001772865144063425	0.4550817613870315	0.3932580416520546	0.05070882249154536	0.00102068948885018	0.2671162700013051	0.04851456035924352	0.00103235029282804	0.001041592551873676	0.001013110762329534	0.1345430361692123	0.01609406431188419	0.006418608368118748	0.2550849885582363	0.2698308945665429	0.001007659491090322	0.001080404046417511	0.001024554271738543	0.001009257077581784	0.001002777885112362	0.001006471669232482	0.0007008696288158451	0.009593007739258355	-0.01802110035869551	-0.001220690266180163	-0.08036584219935425	-0.02587497951757154	-0.004243346971592527	-0.02056967821226435	-4.572670564743169	-0.9572174703615172	-1.470103445397001	-0.7995614856047009	-0.3032762524961327	-0.6636958956656156	-0.1853616850807668	-1.491105907587419	-0.2539759552843298	0.3186871765196044	1.092840801031939	0.7161592250053659	-0.9184892367541703	-0.02441752267554942	-0.2091201055932959	-1.439676280302457	-0.6871974822373472	-0.7221327197193209	-0.4739346606439002	-0.02019516577873733	-1.431443975769903	-0.05105706934287675	0.06589840464822048	-0.0241442765749993	-0.3926071468200635	-0.2449545624276211	0.03809077727865984	-1.38036449979742	1.010630105848043	1.266881396889457	0.8334401282884093	2.524682986956578	3.164112824673698	0.006364563091163342	-0.02842842171140933	-1.137634967746373	0.1223743413194222	0.1338471815543762	0.8345528198027192	0.1661800146508512	0.624194327744636	0.6905820809944476	0.5501996856664049	-4.187567983414105	-4.867740805537287	-0.004916229864049305	0.004963150333748964	-2.305818756690746	2.193680452102622	-3.488043460979553	5.155275320838997	0.01588555885081482	0.02192487219631136	-6.770856171745689	-3.324709339806921	2.657108186871968	-0.007044305559841439	-3.185088976896165	1.10784172038653	0.03182613379266017	-0.03372813711845725	-0.7366184643835728	-0.1072491236983645	0.1304046355057501	0.1461729099154482	-2.731348897969436	-2.995978494538223	0.501944116483666	0.02268193514501198	-0.0115037638415097	0.07325503838191338	0.09480145295776013	0.06049160828843014	-7.575092922158662e-16	1.675113242925831e-15	nan	nan	nan	nan	nan	nan
0.06	-0.07525960363542039	-0.0364669696956623	0.09011623375446544	0.2582754146568537	0.9061060410671481	-0.003521595677449286	-0.2417757588699709	-0.06973783455301343	-0.1186937513221421	0.4739636860036777	0.01998145662338563	-0.08901677372762491	0.001483760749568383	0.04137607389837479	-0.09258540236560715	0.3688437695700046	0.2281208402032281	-0.3688437695700046	-0.2281208402032286	-0.3749722189211914	-0.03513113878666754	0.02194233685166607	0.1215920326538859	-0.172516089444079	-0.05190626871211291	-0.09548311012382536	-0.0276046636185647	0.5490107598663467	0.9274935200864841	0.03641656777321051	0.002313998799113933	0.9855182643751721	-0.001515621801580474	0.4606716855771185	-0.7770114926408613	-0.557771029143965	1.821051469460514	0.2605179199254308	0.06451066202700295	1.107479259187323	-1.045017346358414	-0.3502675181427174	-2.411060023355545	0.8466997242492851	-2.511273636463839	0.2596590134802249	1.424221448236547	0.1791305871733078	5.602073070324514	0.07802618324075015	-5.602073070324513	-0.07802618324075014	0.4052344115047751	-0.4773243659056673	-0.04786946283528001	-1.43024651572544	0.5762636481710294	-0.273387039169764	-5.59487104592935	-0.5074277355312597	-0.5894568243546828	-0.9904949594703853	-3.748373193415663	-0.06241421861573927	2.205654921150106	-0.2919037822692234	0.01752798407409588	0.02603122344493827	0.007859003233485236	0.01688346882029883	0.08347474318534948	0.05573361583710466	0.05598564920454562	0.0481125656357793	0.002477494000663781	0.03984903065331363	0.1510147334666928	0.1228843373922119	0.002226248772797909	0.03793954271393878	0.07134175875578531	0.06333864496120512	0.05439002826124759	0.07606708258337769	0.01122250773449592	0.04919576381733431	0.01344527779218898	0.03031056353242092	0.001447489179818054	0.009312442936341109	0.00216818575625927	0.01125547171206285	0.05537521621742254	0.02490847888022	0.01233099716324047	0.01767794879803055	0.00577449632064928	0.08555279497782799	0.005092695876581255	0.02673985532256671	0.001275297401944832	0.01540540026382718	0.07834379145478987	0.03393638770419262	0.001046169186770893	0.01863209530682657	0.001139053318546715	0.01920446506337268	0.00157785990233995	0.03127540868680722	0.05717754311970515	0.04300170658871465	0.04173651837872599	0.04537864591812538	0.001177019409382188	0.009200594418097792	0.01675698326117343	0.03505877870297461	0.105597214003424	0.07703182386524603	0.1213258917838945	0.0983358389051885	0.09475170169098301	0.06274367559890641	0.1007161586233368	0.1302601249261306	0.2046009617331569	0.2150460555273651	0.001019500522607667	0.006326055718513475	0.001185883184790484	0.001535962378657919	0.241416894348996	0.179143246991981	0.001022650781737637	0.02946155486499271	0.001026614594454727	0.02120148765778967	0.08836893205397181	0.08808221352544804	0.001022822560892878	0.03909167786313241	0.1067654437817557	0.2717778512977836	0.02610834959457009	0.05600418335158304	0.2258622645066636	0.229100542812261	0.3772904620496257	0.1459477978810763	0.3774404936006437	0.1216697482651472	0.001003564829106724	0.004233684423379593	0.001010769189087579	0.005903081691601574	0.02871949708465322	0.03502849514022478	0.06307881247142914	0.07256764108927359	0.3613775394653563	0.357369425013753	0.128892412148371	0.1726296417702131	0.001134780741474983	0.009618799135353911	0.001686474093541068	0.01530046728568024	0.5172805853323257	0.3079829539217253	0.4540459336417404	0.2995594520523353	0.04407775511107599	0.06273337066159464	0.001020207539561742	0.008015831154009636	0.2840161100971832	0.1753123046862761	0.0409754973849122	0.06236291098605486	0.001030652207152722	0.00494472282846601	0.001039159983207007	0.01903894260465011	0.008882811438943046	0.05981576683483411	0.1328866540067766	0.1468814723191327	0.01412243164552625	0.004251565521064334	0.005834291380440431	0.008651788572548899	0.3061465641836305	0.1138879626155743	0.3148592730924093	0.3129464618174275	0.001007721902566995	0.03559245524731816	0.00146909301456998	0.1593984350698904	0.001023251704456074	0.02072898605202602	0.001010470001727156	0.007761779996332539	0.001003143710095021	0.01051037142703383	0.001007292228641318	0.006894904659878313	-0.0005280798203156191	0.009430922195398296	-0.01779924518241886	0.0001062167663270899	-0.07983813753105724	-0.02591224316161177	-0.004049717147766544	-0.01813965599565927	0.003460748474295167	0.001092344922626279	0.0924024817057113	0.04969636292342153	0.001056862446111572	0.1231068683380488	0.001098232348342293	0.08287412189211842	0.06617028585116796	0.02078212873913527	0.005271550207146139	0.001037990131852621	0.001013806377901485	0.03476445120012803	0.007691538474497124	0.008182770919717702	0.001123048679092157	0.001023343326494828	0.08287596794565155	0.001045919924335062	0.001240882368013606	0.001050789733519125	0.04275501688291317	0.03813789205376136	0.00106337417418456	0.001657755141422166	0.1258374517472979	0.1472533257617295	0.1156191704270878	0.1511507946685149	0.2529549411411003	0.001022985329035136	0.001339381876101314	0.2229852430190247	0.001019903890652748	0.001019897710977833	0.1002282213299865	0.001025162352347869	0.1210982744142994	0.001865162776974978	0.1649484550335583	0.2580017612105102	0.2391180868612379	0.0010038339420139	0.001012798399976275	0.001164632715889569	0.1243731221706276	0.2813880785705172	0.2222563232830699	0.001162611602994024	0.002075037659406705	0.4563216361856393	0.3512580916337537	0.1002728402438617	0.00102568691708775	0.2215847314650707	0.05734299901352475	0.001041010020821254	0.001040209786207045	0.001013964628332511	0.1364630956034607	0.02431828134315245	0.01139535175568274	0.2334170846437392	0.2686762016172486	0.00100889434332502	0.001057962618899061	0.001033380563723068	0.001008546790599791	0.001002567928512145	0.001005985808090228	-5.95796322089098e-05	0.007994919112083892	-0.01714627278453362	0.005158573105727845	-0.07936595054147547	-0.03054599171867522	-0.004536110141511378	-0.01255130246161435	-5.079297257659371	-0.9770900842378067	-0.9130007004978101	-0.3988108557984559	0.2301289121809524	-0.3452340680093908	-0.02344080985370865	-1.044153951928509	-0.187964967258398	0.3882754001180281	0.4049031775848019	0.8232890855299139	-0.5580504798939436	0.0331704342020693	-0.04789021325114786	-0.3597156827912713	-0.277631685359705	-0.5962193539473997	-0.2053014065101585	-0.01360265491940944	0.2757689759402143	0.0880458859077778	0.09351131301694175	0.02560265999338282	-0.5518582036136132	-0.2665969163757028	0.08244745369997515	-0.6729978255440342	0.627032219316018	0.8837577559460776	0.6263396568286382	2.117007501722733	0.7601466816582015	-0.004251483461293291	-0.03129232243923473	-1.961436207691412	0.162612730701328	0.1810068698028848	0.656245283132278	0.1573293601819777	0.23262598938631	-1.144734537096614	-0.7503900434681222	-3.770822183692301	-4.21896211935502	0.07003573506874194	0.03765302368548568	-1.065143226754209	2.623831371518226	-3.869803468215749	5.518569531475049	-0.01991592643183146	0.04669792001737239	-5.298340341075868	-3.362831021623379	3.716468458039204	0.01752468237539786	-3.571388053382025	0.9182291425589978	-0.03278489043971947	0.09871462409222728	0.02073668822749632	-0.1219476709670114	0.1235942956225277	0.2177245101781962	-2.21177699971804	-2.197463856712722	0.6159390064393347	0.182681140358232	-0.008285877947361379	0.08525476515238836	0.1158186290044865	0.07249650745329037	-1.837352509633291e-14	4.764459358494738e-15	nan	nan	nan	nan	nan	nan
0.07000000000000001	-0.07052567025672725	-0.04395270560848629	0.08376495040303571	0.2763844245450491	0.9088282241269932	-0.002775187187533416	-0.2278628758448842	-0.07982538271326607	-0.1216742754238332	0.4492402322328174	0.0289201918362745	-0.1111119773905489	0.00359870712185718	0.05516394193312524	-0.08999344241734571	0.4293309437325541	0.2287640389724458	-0.429330943732554	-0.2287640389724462	-0.3704734906513211	-0.03988109906577275	0.02140962602638282	0.1065979373518297	-0.1667604902165871	-0.05440861780085865	-0.15297655738333	-0.0259905192689782	0.5438985882965861	0.9172738572576347	-0.002378298562867151	0.002442853414733074	0.992605707787564	-0.0004886630136632887	0.4917036990319697	-0.7193168124306332	-0.7045610342270574	1.799729614703407	0.2832903161934429	0.0844411393533859	1.652668956545372	-0.9736614908431425	-0.2424319890779959	-2.545306108425043	0.9408965674281331	-1.901426178640788	0.1543022076590623	1.330181639408874	0.3347068490946251	6.436480749131416	0.005646315268848939	-6.436480749131418	-0.005646315268848758	0.4995740722240863	-0.4700081086789378	-0.05699517032056726	-1.557500698417928	0.5736855345489846	-0.2247403492476729	-5.950092091911331	0.5997198558439903	-0.4402219668650029	-1.057530878081836	-3.988675362601971	0.02660883886771149	-0.7702899579230422	0.2956833973966529	0.01049309330123688	0.01938916757797427	0.004568474973926947	0.01385840639886661	0.0775262637374763	0.05137210671464619	0.05056213010609989	0.04367294922346991	0.001783468144325486	0.03924758482244499	0.1360592917638284	0.1117177106619901	0.001669709567817948	0.03608986312035372	0.07643158478158427	0.06624588018257745	0.07059707236843549	0.0872394578830382	0.02929908146747353	0.06879083836015507	0.009007936242035372	0.02586772974016723	0.001248081552531883	0.009479337679642343	0.001603459708808084	0.0103069864509256	0.04210570151526543	0.02047219174370227	0.009593526078463728	0.0152959957219757	0.02065928722217143	0.08470336622140684	0.003164757296670728	0.02485538296739226	0.001151812851365923	0.01536799935248421	0.07286217534998025	0.03213501059180327	0.001046156653046732	0.01855421731667494	0.00412646423366322	0.0231523105565993	0.001322541843380318	0.03156788555892703	0.04964247374586692	0.03702674803118827	0.03816365588163819	0.04185545530412983	0.001131731032031554	0.009888388370703563	0.009661989417745192	0.02932406244237301	0.1118324413542248	0.08183724446501101	0.1291568290500552	0.1052944620225032	0.1017141645025878	0.06745633099649957	0.1271999295205864	0.1503215165523803	0.2238040750734613	0.2212257365714909	0.001042945328434964	0.00636280978750256	0.001221986910780327	0.001207976649294038	0.2251947248930235	0.1574545849996752	0.001022060530476954	0.03129000807008864	0.001023057185072295	0.02316629766710549	0.09519142417604251	0.09488139466040579	0.001025509329392524	0.04064371972128115	0.1074723326882203	0.2717557230754115	0.01455632416946849	0.04323125300938833	0.1881428135065933	0.2122023705019684	0.3164836774317566	0.1089629605586763	0.3119978456189418	0.08207465923572664	0.001003792434937911	0.004448711397082724	0.001011907219820248	0.006105365643451336	0.01574023093195782	0.02470094102377688	0.08720011671930132	0.09018758018756612	0.3301905382618336	0.3198224218935528	0.1691007848793116	0.2189154564890147	0.001277342327448594	0.009671243390289691	0.006608138911510295	0.0200936421692363	0.4629163968531729	0.2595893622018467	0.3934704014917442	0.2658573728528301	0.08962740737850461	0.1117285488628406	0.001026687601429086	0.008094401084799738	0.2523233272646123	0.1408319188259574	0.05038216911655442	0.07103276041391228	0.001050101509582853	0.004995340041925831	0.001040663060777525	0.01910226736003563	0.01086583035319631	0.06434987825857011	0.1304768063806908	0.1426803413519401	0.0160008394978067	0.004095452675616629	0.007178388781638579	0.009164687662964723	0.2603647081932033	0.09082866091155029	0.2984965141291051	0.2936338116430069	0.001007926820531949	0.04253979783945053	0.001264903692783913	0.1614318172337421	0.001036304177472307	0.02059614217830937	0.001011156290515615	0.008633300382746322	0.001003367732592274	0.01171820759334372	0.001007785425825143	0.007635550338891598	0.001760342704203637	0.007754853719853887	-0.01745819955799766	0.002027793753526172	-0.07623330383394938	-0.02986357594251701	-0.005078549667146271	-0.01608700522614158	0.002256100550966077	0.001059174600715094	0.04980076196272679	0.03887144173056067	0.0010590010625147	0.1042877767986847	0.001080076417105349	0.08323714967493939	0.1126535115651603	0.07395547653309888	0.003315806072136008	0.001042223125190654	0.001013654941640622	0.01837947948291965	0.005748232915029672	0.06128131874973502	0.001142996942445499	0.001023078144123865	0.05075599452338571	0.001046332854106139	0.01234664736075329	0.00106109854127942	0.03825172835260424	0.03032588407137501	0.001102508806406923	0.00215811059987686	0.1161724539434681	0.1349109485465018	0.1076293045145631	0.1774682123246644	0.2607607122299722	0.001104879815415641	0.001192059469839619	0.1721906074660216	0.001022751174287007	0.001018895402652062	0.108227822561122	0.001030965069231896	0.09742112508329501	0.001452850915150488	0.08575924582296333	0.1297937346655496	0.1204870414674745	0.001004194587874376	0.001013339629407211	0.001101761054370693	0.1132988825999866	0.2520581987071744	0.238468483405227	0.001648524221548588	0.02002408228696604	0.2288093578989908	0.1761606676891129	0.1893313050939265	0.001039984575450234	0.1666462275999296	0.06546785899087969	0.001095164704394023	0.001043934615476338	0.02311923169496851	0.1184686097576081	0.01268840135632261	0.006228061969516938	0.117222246647492	0.2639632390293379	0.001007501905152408	0.001047154601684928	0.001063856504068634	0.001014682662800155	0.001004474818617772	0.001010255584368041	0.005504703097855576	0.00588673293072961	-0.01736669535298861	0.001444747258952664	-0.07012235277081827	-0.03326897610247585	-0.006541333807087665	-0.01686291666825844	-5.455137842617733	-1.052633826485371	-0.4714559539899916	-0.2137258005535766	-1.023465314643554	-0.5283087346308472	-0.06686171413101179	-1.177276659242068	-0.1791614348749291	0.1941294221814499	1.727169137955933	2.862003899225324	-0.3569616629580226	0.01143280582277148	-0.1127500143264327	-0.5147777507414332	-0.209204993529829	0.3819914808289571	-0.1509921106303158	0.003099609739694931	-0.52058480990371	-0.05659169921950583	0.6532124820503189	0.03676085964605939	-0.6017319577232654	-0.4302813208358454	0.06369843805352055	-0.4615407482920733	0.2766856995488226	0.4324420767849227	0.2785774613043956	1.910107679744786	0.4846067607147752	0.008298346258670392	-0.03283632087621399	-2.351966966452681	0.2066407035773958	0.217226591665084	0.7080571700771249	0.1496591463285982	-0.234346595529337	-1.245863284326217	-2.733073991613919	-3.661512528423163	-3.716749365029429	-0.002799222510887166	0.01214005375035447	-0.9064157648103532	0.9857538726251593	-3.631228129190397	3.7776596622561	0.02211465337462627	0.844372425551697	-4.668727607899046	-3.518965470832183	5.999728035268153	0.005646882441870484	-3.290471504994396	0.8164563163059504	0.02596903788562967	-0.04103241490745001	0.8517681717213607	-0.6885065831473125	-0.1289931509949394	-0.08691007396046714	-2.492885068286685	-1.700096964378901	0.7852677673359209	0.2112747242609813	-0.0146208387337339	0.08902660767719688	0.1258315142459927	0.07581281738877443	-1.645875120395627e-14	1.649708106990304e-15	nan	nan	nan	nan	nan	nan
0.08	-0.06531375547737317	-0.05083692839441122	0.07618350520822069	0.2942495890814137	0.9117592798740173	-0.001839370822432878	-0.2091709475247545	-0.08923444847289405	-0.1234742848413526	0.4228240562830063	0.03879637295393733	-0.1269184789508338	0.004389243837273995	0.0679162963004836	-0.08598235645137002	0.4963957642915537	0.2273344214019276	-0.4963957642915537	-0.2273344214019275	-0.3648794808816118	-0.0444781093353717	0.02083598408326414	0.09066345561087959	-0.1610657920087034	-0.0563542271105075	-0.2154104256808476	-0.02022100149377476	0.5400614309836042	0.9062610370897604	-0.04291844525487104	0.00161464951903185	0.9704699908316847	0.0003658032972171744	0.5562679657091744	-0.6567088672608902	-0.8038033978211603	1.772282399094315	0.3022924573582983	0.1023922370639368	2.063288318196109	-0.9093208662333003	-0.1141645813085295	-2.749604459145981	1.034188905203849	-1.253533215935639	-0.005222917804799857	1.217118714760405	0.4629557907195224	6.917602349614493	-0.3365370847064576	-6.917602349614494	0.3365370847064577	0.6242907114736459	-0.4467343639905327	-0.05605568640216315	-1.618323803505313	0.5640834442456776	-0.1620390833579364	-6.58295525353199	0.3236469495922475	-0.3344539729974564	-1.149126427219373	-4.097429264600827	-0.2538259208796663	-3.638977152504125	-0.3264022776779195	0.006245378400960915	0.01548119474327446	0.002879319302895951	0.0124584693679161	0.05508884540962585	0.03684361798481931	0.04259559868378415	0.03783400053959497	0.00143641163200275	0.03911152921446999	0.1192281284818117	0.09957669890485851	0.001381658844603919	0.03441250434813475	0.07941348279412465	0.06724038896531886	0.09947027642140481	0.1085624104546691	0.06291772982866155	0.1017614033256647	0.005760938199495124	0.02264242258523466	0.001150434276239846	0.0097655848800886	0.001320329930918991	0.009581607918536116	0.02705520715958031	0.01486820374073314	0.007233811991777162	0.0132849276538756	0.05296431473686442	0.09230578215772288	0.002201339372664565	0.02413203218783766	0.001089927158014486	0.01540693520039605	0.05536191540878655	0.02583388327639524	0.00104635693698187	0.01844085700846218	0.01109986938293885	0.03141180863281821	0.001199918784635244	0.03208798878403436	0.04341122864668498	0.03179509843761701	0.03257495103025568	0.03692821721316245	0.001128661350281535	0.01064630520381293	0.006227069013994182	0.02607605730282771	0.1113862412083184	0.08141821383445923	0.1286925239913448	0.1054741846262481	0.1022917526865376	0.06756294559728232	0.1527124454501724	0.1687590156453777	0.2385136251505365	0.224914535412617	0.001095624501890207	0.006425943623685463	0.001166362080760578	0.0009086060122803435	0.1958475378017656	0.1325904921492687	0.00102318984990543	0.03366562480173074	0.001020777902327223	0.0256514486831866	0.102445801156536	0.1023326814513465	0.001029754769852102	0.04201646348736143	0.09786789202953214	0.2671450201538275	0.008233773613068715	0.03436668260538673	0.1322853680629929	0.1723624715195122	0.22884853469896	0.07201020235990389	0.2241561348006147	0.04700088739455131	0.001004086594203678	0.004662322329431723	0.001012746701869864	0.006332608507929146	0.008791780797516588	0.0187792164785186	0.09538357891379483	0.09399466703147601	0.2989333423898964	0.2849122429626229	0.1983238981780676	0.2489641600147449	0.00159146794803115	0.009895289721979939	0.01784646055112309	0.03083662317383883	0.3516495660138917	0.2088414096637605	0.2923156146438869	0.2263525295846007	0.1501905510518804	0.1810711484281209	0.001037078126244487	0.008277920376030921	0.2112064063111629	0.110187226860135	0.05906170527898318	0.07870634877803662	0.001086909153870911	0.005125317681300843	0.00104327747458917	0.01911863943638964	0.02258820461406488	0.0761647817732979	0.1216779200161167	0.1337067794426707	0.01127097767591294	0.002188176775509672	0.005293684143832631	0.007478279456029822	0.1864901869620046	0.06217422670584113	0.2859333998331333	0.2782439068056995	0.001007332663229824	0.05153257570101165	0.001157338470735566	0.1633695181920902	0.001058071656399332	0.02050981043859396	0.00101456869460381	0.009541858060812727	0.001004433612980259	0.01302865991172451	0.001010167844733181	0.00841476478844186	0.006232672032409721	0.005790706773773742	-0.01749146606244584	0.0001924355180631565	-0.06886929408779646	-0.03299600979195451	-0.006758309617372742	-0.01827719777406802	0.001051452627636968	0.001026004278803923	0.007199042219742172	0.02804652053769977	0.001061139678917834	0.0854686852593203	0.001061920485868472	0.08360017745776033	0.1591367372791527	0.1271288243270617	0.001360061937125888	0.001046456118528699	0.001013503505379757	0.001994507765711942	0.003804927355562147	0.1143798665797523	0.001162945205798852	0.001022812961752903	0.01863602110111996	0.001046745783868551	0.02345241235349302	0.001071407349039712	0.03374843982229526	0.02251387608898864	0.001141643438629278	0.002658466058331445	0.1065074561396383	0.1225685713312741	0.09963943860203833	0.2037856299808138	0.268566483318844	0.001186774301796241	0.001044737063577939	0.1213959719130186	0.001025598457921281	0.00101789309432623	0.1162274237922576	0.001036767786115946	0.07374397575229066	0.001040539053326874	0.006570036612368403	0.00158570812058904	0.001855996073711079	0.001004555233734862	0.001013880858838115	0.001038889392851678	0.1022246430293455	0.2227283188438315	0.2546806435273841	0.002134436840103413	0.03797312691452544	0.001297079612342263	0.00106324374447216	0.2783897699439913	0.001054282233812688	0.1117077237347885	0.07359271896823465	0.001149319387966771	0.001047659444707583	0.0452244987616045	0.1004741239117555	0.001058521369492774	0.001060772183351243	0.001027408651244869	0.2592502764414273	0.001006109466979764	0.001036346584470779	0.001094332444414135	0.001020818535000487	0.001006381708723378	0.001014525360645831	0.01106898582792006	0.003778546749375326	-0.01758711792144359	-0.002269078587822515	-0.06087875500016108	-0.03599196048608388	-0.008546557472663951	-0.02117453087490255	-5.523569173081453	-1.162258640731863	-0.366184094041353	-0.07378577770206292	-1.803267009292333	-0.6251005223225041	0.06963723472467334	-1.239030957309234	-0.1535008029830842	0.00573011239016115	2.435018631978842	3.498387170067863	-0.3145451524298625	0.05704092563109395	-0.003268867501136397	-0.5932558560892263	-0.2034546837674523	1.09414958460001	0.02692290861272219	0.001664696931295923	-0.6241810646646013	0.08094942146100643	0.9558418296154404	0.07112793059052593	-0.4031964108225936	-0.5474064117697869	0.09647202980049419	-0.1756556013317285	-0.4178580267473831	-0.4720223467679774	-0.2948685025334979	1.792228995072264	0.261970241058278	0.001024469978208681	-0.02556930396918319	-2.596522379311555	0.2720454360104955	0.2850750711558623	0.7866664143287888	0.1214697417690251	-0.6850889504557882	-0.3630625494574724	-5.338735377900836	-3.764406358966764	-3.31469868170603	0.06975252679046468	0.04264480621136679	-0.1839773125162672	-0.1387390793581378	-3.342438630361721	2.271147292860777	0.01440448892114916	1.236659144227109	-5.769212504717319	-4.523383835368212	7.785952730846048	0.03851455446349528	-2.80424927448275	0.718976929811755	-0.01691280525236686	0.08932408505981228	1.476895106426198	-1.076433859382342	-0.2266383153091628	-0.2221369492920856	-3.330803500055139	-1.41291478929007	1.025026060325023	0.1635448992577961	0.001016548852660774	0.09266222348287592	0.1363418594187449	0.08021026156067292	-1.181875084230145e-14	-2.330731149222034e-15	nan	nan	nan	nan	nan	nan
0.09	-0.05957879487360408	-0.0568876502679756	0.06822166709515649	0.3118133704581901	0.9148101112314336	-0.0007741577061465857	-0.1868512880594538	-0.09784133996795064	-0.1233317662424776	0.394413569402724	0.04899685783021068	-0.1367972010991637	0.003702037450260524	0.07920859087346477	-0.08123004038162415	0.5664513871510605	0.2222827092585887	-0.5664513871510606	-0.2222827092585883	-0.357850893222711	-0.04869952703680406	0.02031191512204436	0.0744982455366046	-0.1555324174073447	-0.05759870663579485	-0.2848464352059031	-0.01786567284413199	0.5367032602693047	0.8938871463654716	-0.08439355091366976	0.0004553958547085009	0.9157922015664929	-0.000612992968679465	0.5741461411454954	-0.5656754480451522	-0.7696683647153689	1.739690747893386	0.3046079670518539	0.1090643515463454	2.399779742670801	-0.8284738178757292	0.1693017159134964	-2.901949760992164	1.008190933684294	-0.7453528852009464	-0.1106016657529308	1.053116747007401	0.4687564379428223	7.070802591949422	-0.6404291726738268	-7.070802591949423	0.6404291726738266	0.7797955521272349	-0.3983442094490814	-0.04926385863616282	-1.604895254848251	0.5456459003206151	-0.08762374089275567	-6.915340442904484	0.2438531206666722	-0.344093260317584	-1.343551638686381	-3.655607480120181	-0.02410040018308391	-7.054406080503943	0.06461642199417671	0.003718096270376143	0.01329219574332109	0.001972845541322409	0.01193786175972696	0.03263479322659495	0.02272214645610785	0.03339156100872324	0.03123555465908579	0.001260299976196465	0.03932257790649043	0.1049487377376591	0.08925842303421498	0.001223774950912302	0.03296682451886591	0.07954356159499434	0.0661138602096361	0.1296886442818726	0.1310455499958539	0.1098222404600502	0.1433217730638919	0.003584239153558591	0.02044423149765	0.00110463674507165	0.01012370387507316	0.001170708733215388	0.009088704602502997	0.01597103012796877	0.01023071991468684	0.005214041062143127	0.01162439815925509	0.08519775025775289	0.1031766209892867	0.001759032604473363	0.02411644851383254	0.001057757109228808	0.01550660959175929	0.03682913286473312	0.01864634961400281	0.001046505117212379	0.01832581171829042	0.02023661138337055	0.04172537960465362	0.001149443319044485	0.03274845879786316	0.03671738726034192	0.02747243029933269	0.02620990340241246	0.03143979770249172	0.01914295485996981	0.02636232841432334	0.004317359407956477	0.02400044293744381	0.1062157338679327	0.07637124640584884	0.122691470975787	0.09944271400627754	0.09818665648806742	0.06393808441944503	0.1654303018929945	0.1766858245203494	0.2425811422382093	0.2231149988408809	0.001120933493389581	0.006452831773011175	0.00111272897900174	0.0007157482482811158	0.1708794264648594	0.1117448106506083	0.04277571002227105	0.06910588644693021	0.04782178995365045	0.07451462248332602	0.1087488996138962	0.1085101315874562	0.001033783395681519	0.04312368982447574	0.08210104624128903	0.2578695478281979	0.006497143192805644	0.03135364298055481	0.0799596489420509	0.1137007311842816	0.1442293023263427	0.03828621223150495	0.1409895684511066	0.01924302843550072	0.001004371971191512	0.004902618576389642	0.001014234192432982	0.006650890631374987	0.005172146704844996	0.01579220174390622	0.0982404854324903	0.09274034550903802	0.2699918710645666	0.2532339458288712	0.2077216467502244	0.2582216184872799	0.007363354165919732	0.01492382897570931	0.02787083027347062	0.04033989613389732	0.2337132890907716	0.150993217428143	0.1897977328790499	0.1775755736372278	0.2076574519423728	0.2559010699403896	0.001058957516873831	0.008834849258510462	0.1756732598360987	0.08688352870583579	0.06481658117344118	0.08348519188602152	0.00112307598251466	0.005422332268394355	0.001045763925516078	0.01910954601303097	0.0365064685524479	0.089448347632846	0.1150895349989119	0.1264078761619294	0.006725602474202203	0.0006937793688749646	0.003241879792919586	0.005779162476371211	0.1145235145950018	0.03126850540905109	0.2777002787061526	0.2656307941675086	0.06856428865467469	0.1191987858445281	0.001212842467198579	0.1645279459161708	0.002940132876828839	0.02241932011105765	0.001017167322441381	0.01047186276786266	0.001005292508859457	0.01441172130255101	0.00101200759419976	0.009213669657672867	0.009298535714488841	0.003561284309975558	-0.0172835480195427	-0.002395387242163218	-0.05967024119243775	-0.03548078434382886	-0.008732845476463276	-0.02138285116361882	0.001043317364510267	0.001022730128187601	0.004114902298465044	0.0178300958209926	0.001090008604995232	0.08345763580253251	0.001057042204151735	0.07635124077572254	0.1852178967070323	0.212838203737951	0.001224605758014919	0.001065834982356748	0.001015995346749713	0.004812788536808822	0.002449832075783407	0.136960071323571	0.00141035080846283	0.001025501560686055	0.01070938735132801	0.001046586213214772	0.03603618102132605	0.001118431629676911	0.02452382183398256	0.01582856025671858	0.07039557683892247	0.001992568202582942	0.09219417882600689	0.1061779343447113	0.08621994040102068	0.1690933660057284	0.2332646194251674	0.001113864161772403	0.001067162636108757	0.1361813517692123	0.1662030911347105	0.1873102756104768	0.1188780382825908	0.001038998863947324	0.0492597738843172	0.007685985365909467	0.003850492523263298	0.001302602929999254	0.001435049793746432	0.001004765177133806	0.001017390984804199	0.00155201318641394	0.1021626195628909	0.2066375499238897	0.1959079333725817	0.02303978600881274	0.04004258601079699	0.001166105604997181	0.001038865403076494	0.3207291421874561	0.001104954747917052	0.1186066164922103	0.07076235082806254	0.001170380486847653	0.00104893777999899	0.05863486752511445	0.1098067113974965	0.002512905262094967	0.001094964867577501	0.001015358646653333	0.264305646291067	0.2766591610199469	0.001468875103493707	0.008132700341534328	0.001019070733125117	0.001006021054484438	0.001013411933235134	0.01094803930582277	0.001158051894737907	-0.01683277405505695	-0.005084256925862309	-0.0495043772509037	-0.03755661798184187	-0.0108564117385537	-0.02465516078414284	-5.326310656009171	-1.313680019544459	-0.1176441673905233	-0.0316425617138013	-1.079935524120944	-0.6901063526944645	6.832313685206496e-05	-0.8546877706050819	-0.1337022221249616	-0.2152155508823342	2.124560851734154	4.739553103130228	-0.1487485868951156	0.02501288913887241	-0.07086080007593766	-0.3327087812861589	-0.1418051990004144	1.104767825275494	-0.007836611676277781	0.01473920249096822	-0.7328043684399675	-0.05712496197453452	1.099975119680708	0.06471282427970605	-0.4634788947489449	-0.5525524902335187	2.761043245897956	-0.2100324291803886	-0.5879035691435214	-0.7215795895493035	-0.4363050431332458	-0.08953872500192492	-0.611727449277733	0.003552239742977006	-0.01321415038498891	-1.586240020292873	6.202661188927976	8.428067468745606	0.4825773137897968	0.1028485952795506	-1.134917246726618	-0.248268911390017	-5.958442971079875	-2.787024640270942	-2.109260086656083	0.002017111948331627	0.02745318124057217	-0.3157911736925826	-0.1195133403013179	-2.989530989219881	-0.3517766709815849	0.931719697519208	0.7121323046661633	-5.098250419145685	-4.736699813950382	7.345018741124562	0.07399338655876052	-1.85508087856149	0.2660495320533006	0.06082049980789455	-0.04564883583046352	1.205068984898618	-0.4221125492870551	-0.08627436319412649	-0.1240690626756203	-2.595959977002207	-1.139997721014072	10.8239689665384	-0.04617595225791463	0.3665203548541467	0.09442713466218057	0.1416021444742334	0.08060086766035322	-4.556290108611478e-15	-2.476137728235205e-15	nan	nan	nan	nan	nan	nan
0.1	-0.05416239293244361	-0.06239523616718365	0.0611680551154368	0.329027741471923	0.9177861222736589	0.0003101955155595242	-0.1611926293152028	-0.1061322525323604	-0.1195555822264826	0.365395924181538	0.05900584890028964	-0.1422883700842613	0.002609544400010593	0.08921416218407148	-0.076982247398208	0.6373574235237935	0.2151933613742019	-0.6373574235237935	-0.2151933613742016	-0.3493161952026007	-0.05246089418787653	0.01984059185412668	0.05876200964473941	-0.1500917855167576	-0.05812204031227258	-0.3459391103674453	-0.01341525227383622	0.5330413039681481	0.8790320058952248	-0.1051909071164992	0.0002111297514071813	0.8342253616222133	0.0003375996870168134	0.4925562331876676	-0.5480816723899141	-0.6221581711524424	1.702400326485616	0.2873283943240565	0.1062202581479003	2.731088173986175	-0.8461250801037731	0.6125685021154598	-2.871036127326114	0.9958901439648414	-0.3760225832888278	-0.08628025036252472	0.9597740622862128	0.3620511734580389	7.087685052259747	-0.7440642329160295	-7.087685052259747	0.7440642329160296	0.9255127837178461	-0.3547242539676217	-0.04550654776546314	-1.53252896694076	0.5455349020613848	-0.01780991359731275	-4.914288380829384	0.7426653337224622	-0.3952110903673581	-1.645376376412992	0.03812062659308275	-0.07082840867531023	-9.01678728832165	0.05947550664123276	0.002434396707828214	0.01220774216667734	0.001516051713515657	0.01179948177807968	0.01859489022132597	0.01406674294898715	0.02355353510143156	0.02412151950740327	0.001186630121333389	0.03966281206635217	0.09559196309665577	0.08188167241706196	0.001142360167063359	0.03177711872056935	0.07644083771221949	0.06325248420053782	0.1570885268768268	0.1523126589988724	0.1693974531058634	0.1950697918993177	0.002416120920016177	0.01919434041117025	0.001091434077417305	0.01047444297832738	0.001097122277151908	0.008653411829616098	0.01146355544354719	0.008244670671598502	0.003516973262931465	0.01018574399700586	0.1118262826311643	0.1148961315344877	0.001660929550690273	0.02441936058905192	0.001043021710398969	0.01563109967320703	0.02274758463772218	0.01278822189506082	0.00104649935327465	0.01823502811106207	0.03086521700949346	0.05327336612501373	0.001147723958285971	0.03345718031171309	0.02874778217139666	0.02248268698434379	0.0196171883038742	0.02583166741111263	0.06034192092666369	0.06015338279369793	0.003019957200114113	0.02246410557052351	0.09713395648326266	0.06973278024821221	0.1123355581713136	0.09129643658879889	0.09006873902208189	0.05871281853263172	0.1594304843500114	0.1693148110468586	0.2324210216553908	0.2128829885496181	0.001097116865159371	0.006480970015672276	0.001097131706018521	0.0006400849734941859	0.1607016201873324	0.1005931697459647	0.1349970170963077	0.1454519344982612	0.150627528578772	0.1730229536555701	0.1134744004405772	0.1126593017450731	0.001036912818751744	0.04413089678547404	0.06207135705638973	0.2451484405781656	0.008893014004398054	0.02922683365994102	0.04593191879626731	0.06189700645922314	0.08605232218959447	0.02013705008332697	0.08394483022534573	0.007367946130390596	0.001004619612230541	0.005176872355272406	0.001016733482920706	0.007010503387998689	0.003582981031985609	0.01441608221894252	0.09984738830575091	0.09145663792201286	0.2448886706960564	0.2251954193215995	0.1914476408067491	0.2432862051425576	0.02043806387167351	0.02733801038627074	0.03395987874961942	0.04604200640479737	0.1475548532052061	0.1209199117460554	0.1167538271294536	0.1415246841087041	0.256289709561858	0.3312712666409492	0.00109523759269699	0.009780231397733066	0.1552925734223699	0.07311379884521688	0.06668996136515491	0.08461249622446337	0.00115168563610977	0.006031823220177789	0.001047646033428453	0.01911554136559153	0.04985863553073773	0.1007711798595795	0.1150516975958417	0.1244892134065077	0.005116577064556427	0.000182025568101957	0.002222472073413203	0.004869245881796219	0.06674612494186237	0.01534264281181272	0.2740436391920191	0.2548381527320999	0.2143409782459592	0.2343270149949816	0.001456815140651127	0.1601596671906084	0.007371335293524856	0.0275529169199604	0.001017591684139601	0.01145216908875799	0.001005541322587341	0.01588733731576389	0.001012370028184125	0.01004738524914599	0.01023985926045035	0.001071146919022238	-0.01671134609431723	-0.005134780387598539	-0.04902097172781327	-0.03735214752487542	-0.01093092694008643	-0.02473848889962939	0.00103518210138342	0.001019455977571271	0.001030762377187872	0.007613671104285422	0.001118877531072599	0.08144658634574452	0.001052163922435031	0.06910230409368472	0.211299056134912	0.2985475831488402	0.001089149578903925	0.001085213846184788	0.001018487188119703	0.007631069307906119	0.001094736796004664	0.1595402760673898	0.001657756411126653	0.001028190159619221	0.002782753601536122	0.001046426642560967	0.04861994968915904	0.001165455910314081	0.01529920384566989	0.009143244424448459	0.1396495102392155	0.001326670346834442	0.07788090151237552	0.08978729735814847	0.07280044220000305	0.1344011020306428	0.1979627555314906	0.001040954021748587	0.001089588208639564	0.1509667316254059	0.3313805838114998	0.3736026581266275	0.121528652772924	0.001041229941778699	0.0247755720163424	0.01433143167849169	0.001130948434158205	0.001019497739409465	0.00101410351378178	0.001004975120532775	0.001020901110770291	0.002065136979976068	0.1021005960964362	0.1905467810039479	0.1371352232177795	0.04394513517752217	0.04211204510706857	0.001035131597652111	0.00101448706168088	0.3630685144309207	0.001155627262021419	0.1255055092496321	0.06793198268789047	0.001191441585728257	0.001050216115280222	0.07204523628862441	0.1191392988832374	0.003967289154697161	0.001129157551803756	0.001003308642061799	0.2693610161407068	0.5523122125729142	0.00190140362251663	0.01517106823865453	0.00101732293124975	0.001005660400245521	0.001012298505824446	0.01082709278372549	-0.001462442959890977	-0.0160784301886703	-0.007899435263902103	-0.03812999950164631	-0.03912127547745455	-0.01316626600444344	-0.02813579069338312	-5.045729798255848	-1.554850621256092	-0.145275009375665	0.002659747606351562	-0.7100534049735322	-0.7282183765571306	0.09547432829258437	-0.6507259066094104	-0.1023059967866827	-0.3412393382952415	2.191812524345497	5.535916989507563	-0.124885152209002	0.05556494728505297	0.00825324112888998	-0.06296893950658183	-0.1590796172918202	1.263883927327386	0.09062205845670757	0.006627834948124019	-0.3582998759758518	0.08580175721704293	1.202724939320387	0.08077823059427745	-0.5366114461635729	-0.5713485679110779	3.711478263573175	-0.06780020163798491	-0.7361577725526751	-0.8949837062696728	-0.614949444328752	-1.267335474620283	-1.424524502847	0.001274488645919373	-0.002130406126710809	-0.6577142605081567	8.453202717236712	10.21410654557674	0.3810104186300159	0.1014658665465542	-1.37421593533632	-0.1858164886161569	-3.967132255866392	-0.649440762922515	-0.1381433509178397	0.07654403316843286	0.05091093284720664	0.138201729413752	-0.144616292275519	-2.614484505065781	-2.567427070590637	1.491532920289286	0.4764266063958025	-0.2142351940114067	-1.978170551598906	7.894007768504188	0.1162052058121012	-0.8974556157467197	-0.01133082409690816	0.0455824676838835	0.09234183702208978	1.084748379863362	-0.0003857543183270621	-0.03010959413663303	-0.06429687227551288	-0.3348317601444578	-1.048820548733608	10.51742986171233	-0.9417963906706933	0.6458339761406797	0.1027225462519763	0.1548527838961338	0.08717240600915317	3.217870209865844e-15	-1.87324524828269e-15	nan	nan	nan	nan	nan	nan
0.11	-0.04993413141836796	-0.0680615556842967	0.05624159755430416	0.3458610438952978	0.9205251116632955	0.001301595520472954	-0.1321650871051224	-0.1149077345897202	-0.1105111245127605	0.3371737978602711	0.06894780939444858	-0.1452111370710361	0.002315093378981061	0.09865601599667959	-0.07447957300870466	0.7086325492205812	0.2067929026536755	-0.7086325492205813	-0.2067929026536757	-0.339440654214497	-0.05584485042899387	0.01936645710258449	0.04398767307115294	-0.1445465921873669	-0.05800224909033586	-0.3680872619230829	-0.006927701926512903	0.5288412229230327	0.8606709425351361	-0.07381756881281333	-0.001382917508859244	0.7494715044892626	0.000433502513567667	0.3603506539558289	-0.5741391142852086	-0.3620522373319342	1.665149452718027	0.2615674061362292	0.0912586053218955	3.058055865964071	-0.8908327283979977	1.155799176329952	-2.785804381219193	0.9778743069209963	-0.2349740578650758	0.02131493263000386	0.9180204837469573	0.1369758883767509	7.135195148085435	-0.9403518493230792	-7.135195148085435	0.9403518493230797	1.037203811149586	-0.3233579686308117	-0.05286588514049387	-1.423993322749443	0.5625196901128113	0.03803824625168653	0.23087049785444	0.5754780612886315	-0.4190026907271729	-2.018594988917534	5.699945142866794	-0.2101468746624487	-7.904631811810144	0.0006559549422716932	0.00174972161261321	0.01166784072981199	0.001272904157838383	0.01186654165910341	0.01020833775563394	0.008918540759158704	0.01522200118604767	0.01785915006342737	0.001161175616459505	0.04015803798330507	0.0861040456062432	0.07407905841690282	0.001095333893277025	0.03085524377601253	0.07141810145793916	0.05914265650399819	0.1787055516042042	0.1714555295400836	0.2273520809106043	0.2470997952891056	0.001767225427275021	0.01845902271988776	0.001094975148675623	0.01084003965353196	0.001059339092686631	0.008250378306755542	0.008774832378574134	0.006837006727695544	0.00234745211082208	0.009177366880029493	0.1191874267203868	0.1240926276753027	0.001634019416239409	0.02495254379868913	0.001035218643701771	0.01577584997938255	0.01305928102551953	0.008207287777619497	0.001045492400346042	0.01818120762844264	0.03947816259227587	0.06345084117478435	0.001157697879602438	0.03416978036710153	0.02316015362145803	0.01854080386846979	0.01429879146301304	0.02126621265194307	0.1090554572287486	0.09985020749192851	0.00215602951018517	0.02125345966622681	0.08801028843025252	0.0622703864992931	0.1020925951490059	0.08219606768384564	0.08186826409985613	0.05273157460705984	0.1458606388949391	0.1553938407023978	0.2166287933733687	0.1974445372264554	0.001067300703041923	0.006530506318157906	0.001092888351469926	0.0006096511253681955	0.1550724631883804	0.09332672611063253	0.192007252795605	0.2116153790643079	0.203835361255912	0.2299980473757136	0.1191414118149453	0.1171282516234117	0.001041017757797254	0.04515494334470201	0.04604119327564266	0.2329461723982527	0.009849627195303353	0.02607991465123981	0.0253631591414398	0.03297108507259249	0.04903531370056326	0.01985669090908353	0.04774715577395702	0.01064102984957347	0.001004939847807971	0.005495551453553948	0.001022512902662765	0.007426602002599566	0.006782652880660224	0.01754144324969724	0.09901878607166829	0.08879851479845206	0.2219950033472356	0.2000774875238623	0.1692032613898996	0.2200583107399725	0.03326821664772471	0.04174139124283557	0.03627115424178814	0.04823452189728684	0.0927851287605584	0.1230864396701766	0.06823646630274408	0.1249153326364702	0.2826442296077188	0.3795794678818548	0.01037757572770003	0.01958738841882069	0.1414991182718436	0.06509423963274735	0.06738033575121131	0.08457193508544426	0.001223400327215072	0.006959234372247098	0.001048191850793848	0.01915356050848734	0.05922709339499854	0.1090532155426606	0.1163434521273442	0.1237609469681061	0.004820566406817291	1.063076761331039e-05	0.001687459907359081	0.004313322518279589	0.03738912972572957	0.01674825745114269	0.2678619724465734	0.243548142000045	0.2854019494835112	0.2625389855166838	0.001582121166342608	0.1462806597299652	0.02683549453508527	0.04868804763793491	0.001017735527463177	0.01252187837346826	0.001005725880715356	0.01748446418819222	0.001012522152289359	0.01094142495691922	0.005953956833138306	-0.001106451995943948	-0.01617172425389114	-0.005581540225670848	-0.0417331898863023	-0.03937991728890375	-0.01236695910839141	-0.02629314473976263	0.001033281185551776	0.001019496093798808	0.001024115270395441	0.004546736701568415	0.001148029528642345	0.06597480146238396	0.001041473749752223	0.06119185633330443	0.2150521649796824	0.3476940880864784	0.001088985903740942	0.001110039565311092	0.001021293887490932	0.004401386674139486	0.001143506266681362	0.1032954760521321	0.001562105934025377	0.001026172245355445	0.00193571268547122	0.001042767091069965	0.05027679378661879	0.001170306150917453	0.01808217300210939	0.007832823079910192	0.2041325355045728	0.001187828741970761	0.07341978131272951	0.0855722080820344	0.0690697801895304	0.1160554659467794	0.1803948676145714	0.00103229292909076	0.001087525540199544	0.1419828286835836	0.2336852736391075	0.2087820404763177	0.1324150790778288	0.001048725615310232	0.02725517317171213	0.007930454197874791	0.00115235836127591	0.001087283104090423	0.001085369482622912	0.00100552523635091	0.001034980601725684	0.01702244430695138	0.09418344726553635	0.1722254324088376	0.1283428585587378	0.05113741302877989	0.0362653911047542	0.02071224483380727	0.001093123405465528	0.3035110478292112	0.03637936197569112	0.1153248520469724	0.06855287899677384	0.001388317040974819	0.001047527909430811	0.06969064879780122	0.1174014567747635	0.004965657363427235	0.001128166285558704	0.00100469496375479	0.2444656050955712	0.2767166877961534	0.001553070492405806	0.07662190535228672	0.00101836098266001	0.001006135854310495	0.001013003643378888	-0.002230454354638282	-0.002999258139746165	-0.01570673766559286	-0.004173984033160633	-0.03732796035252349	-0.04161460050208653	-0.01316354575973499	-0.02637368381699852	-4.704266016939082	-1.956904173415733	0.002640270693370469	0.01454746803336428	-0.3544276088106855	-0.5324537515433075	0.02986612010725452	-0.8883378006005007	-0.08052119558004539	-0.4775900897615695	1.581226825130827	4.831202886109082	-0.03861261839186837	0.02791068333788928	-0.06289221190724445	-0.1867800582019998	-0.05712189583853431	0.4131346117162151	0.03644888095760185	0.01938217104307367	-0.4692821859885408	-0.05053085841813067	0.8328046471648662	0.06653059068842528	-0.2585656740838443	-0.359570602210946	4.19267510693837	-0.1442212631413855	-0.7307742947487363	-0.8890679105407062	-0.5666034879512527	-1.502235106365181	-1.626710911028618	0.0063498032575704	-0.002454736931712789	-0.7512054510415015	4.377664502271561	1.354700471339709	0.5193475518397995	0.1000987216009544	-1.08103969885826	-0.3891919784018995	-1.914791152600479	0.3742039556001416	0.613001019942172	0.009342982147026656	0.0373442366563785	0.5382441411173198	-0.3760301004924573	-2.387051514148228	-2.111139672328499	1.351553753106343	-0.008736126338270377	0.0738302356179809	-1.700563409920427	1.76599705931284	1.741920157267429	-0.7002926103076041	-0.003403897323332778	0.1158446305767439	-0.04048268963741891	0.593009240055188	-0.1231141469702417	-0.006432649513079071	-0.04579625973949592	0.3521549058691539	-1.222483058206965	-3.562145068772233	-1.682019659223907	3.373636350309445	0.1100795972501927	0.1636277999577521	0.09098201761757815	1.249831845276663e-14	-1.867417594131431e-16	nan	nan	nan	nan	nan	nan
0.12	-0.04681028816676572	-0.07365715611793773	0.05394863244363999	0.3623485164168566	0.9230394288470305	0.00211934487174297	-0.1003588000372371	-0.123586135040914	-0.09725007598586528	0.3094315316713107	0.07827078207978856	-0.1475167161175387	0.002914340782970217	0.1073630475292346	-0.0742728859519384	0.7794184277052556	0.1962998376250652	-0.7794184277052555	-0.196299837625065	-0.3288199510347024	-0.05895387304802874	0.01871236449961309	0.03024904369021262	-0.1388610731885275	-0.05743587362225708	-0.3463974518473046	-0.001493024537141858	0.5251772987123383	0.8388249322503274	-0.001924042084707374	-0.003235124367528191	0.6767197719151765	0.00116973671134139	0.2716725806927704	-0.5339378556956391	-0.09545968105883229	1.633234346122434	0.2423939531457971	0.07149012741921784	3.286837145547207	-0.8267087588704269	1.455886664749895	-2.775064100864772	0.8720925822010087	-0.252584995234086	0.09245943473031561	0.8128096062746859	-0.09714629308413314	6.989835609837098	-1.162585494532807	-6.989835609837098	1.162585494532807	1.074545222056295	-0.2997375295511082	-0.0814981180548429	-1.325387528425566	0.5736000359488893	0.07150693559217117	3.853303945453818	0.5320907421312681	-0.2879797234831431	-2.342365761368062	8.142158311477184	-0.1224603283554978	-6.616362376548733	0.1875417808870816	0.001405369936113046	0.01156745855437873	0.00115125449226455	0.0121663359274466	0.005833035510013089	0.006281379256412645	0.009344199917521287	0.01330847969043421	0.001163028542022721	0.04078603976867972	0.07385839355167795	0.06454409826151777	0.001066478027799464	0.03019765073987871	0.06506961297080992	0.05376340463031414	0.19301424548858	0.1828265003261695	0.2789664760941488	0.2909162335746796	0.001441712737812013	0.01809340339644433	0.001109161815344142	0.01123978255672633	0.001041856637330259	0.00791492226734891	0.005804684435578498	0.005144745328908777	0.001783641815984838	0.008752784285547677	0.09980761954563858	0.1199132099864237	0.001572759875813914	0.02555702415793439	0.001030309336984685	0.01595994198918762	0.007550173613632236	0.005174673405751872	0.001043158579124226	0.0181451108408563	0.04474115777184726	0.06993015059893394	0.001165109268318017	0.03488356832957896	0.02154249317525602	0.01717536356121356	0.01089131445973761	0.01828369100113613	0.1609713462611757	0.1433026535497743	0.001652824967723055	0.02018183462930299	0.08078819028683451	0.0556282280028855	0.09426625825195463	0.07423552166159018	0.07552419540064562	0.04767466583029392	0.1301277919585807	0.1395625786776881	0.1999208664882524	0.1810778673441847	0.001048064656644714	0.006562306708957662	0.001089735670619205	0.0006210227661957551	0.1480751450757216	0.08645644103547069	0.1866984151831021	0.2249687906696718	0.1708868868030385	0.203592728540119	0.1269053211183599	0.1231776126779105	0.001046818751305683	0.04606797674353932	0.03819618238180305	0.2232316066367601	0.007175000743466297	0.02253050078633863	0.01402418664507545	0.02166640078439834	0.02720032940771013	0.02323782974585596	0.02646613160114636	0.01603278503298896	0.001005375080963168	0.005806755911330204	0.00103244418343536	0.007858097052796971	0.01571864646518868	0.02620843832889633	0.09517023423784927	0.08415560055104777	0.200271429237505	0.1778953958453035	0.1516634698135138	0.2004036544479447	0.04318539745502168	0.05361729549006514	0.03474353781220706	0.04645103150922771	0.06651461416415555	0.1109223055940616	0.03836490889824583	0.1003761425688454	0.2785653404593317	0.3665584994199239	0.03194366709783281	0.0425525137203216	0.1289259728961949	0.05923121896785644	0.06803904828431107	0.08441196840567484	0.001357679643640523	0.007867613188687898	0.001047119975125802	0.0191909939168642	0.06319048829313659	0.11305837432673	0.1163780608780369	0.1224699981949404	0.005166900651283875	8.106906802334432e-06	0.001418785451510831	0.003975151500775416	0.02057385082998409	0.01710974528636856	0.2550358432718476	0.2301224623573686	0.2284561415843858	0.1893419273915289	0.001470696506313989	0.1295589828508142	0.0649160853552883	0.09087452758325541	0.001018326687929603	0.0136309667649644	0.001006055959529732	0.01914099750228462	0.001012950917749434	0.01185395524293981	-0.004179708734874842	-0.002856861754166379	-0.01574405529169751	-0.003246826017867293	-0.03876923650638244	-0.04171805722665226	-0.0128438230013024	-0.02563662543555082	0.001031380269720026	0.00101953621002634	0.001017468163602912	0.001479802298851387	0.001177181526212049	0.05050301657902325	0.001030783577069405	0.05328140857292411	0.2188052738244528	0.3968405930241165	0.001088822228577957	0.001134865284437401	0.001024100586862164	0.001171704040373007	0.001192275737357989	0.0470506760368743	0.001466455456923908	0.001024154331091672	0.001088671769406382	0.00103910753958316	0.05193363788407857	0.001175156391520795	0.02086514215854885	0.006522401735371895	0.2686155607699302	0.001048987137107245	0.06895866111308349	0.08135711880592024	0.06533911817905774	0.09770982986291603	0.1628269796976522	0.001023631836433012	0.001085462871759526	0.1329989257417613	0.1359899634667153	0.04396142282600787	0.1433015053827337	0.001056221288841745	0.02973477432708187	0.00152947671725794	0.00117376828839365	0.00115506846877133	0.001156635451463895	0.001006075352169061	0.001049060092681095	0.0319797516339267	0.08626629843463658	0.1539040838137273	0.1195504938996961	0.05832969088003753	0.03041873710243987	0.04038935806996243	0.001171759749250288	0.2439535812275016	0.07160309668936082	0.1051441948443127	0.06917377530565723	0.001585192496221091	0.001044839703590345	0.067336061306978	0.1156636146662896	0.005964025572157314	0.00112717501931367	0.00100608128544759	0.2195701940504356	0.001121163019392433	0.00120473736229499	0.1380727424659189	0.001019399034070267	0.001006611308375478	0.001013708780933331	-0.01528800149300207	-0.004536073319601356	-0.01533504514251541	-0.0004485328024191551	-0.03652592120340066	-0.04410792552667259	-0.01316082551502655	-0.02461157694061392	-4.402520356543953	-2.333164910125722	-0.05737115708534927	0.04920662507027392	-0.2078452675563483	-0.3858785623605373	0.122029501976673	-0.9971951376522653	-0.04944961510031087	-0.5951241737257181	0.6374325733203284	3.893203968664772	-0.05094547864131388	0.06239419288308373	0.02176873782006973	-0.119888430493029	-0.04232071279149714	-1.411298838611445	0.1048814883776712	0.01449617567376114	-0.04863592686267648	0.08934649539380787	0.4630918141962242	0.08101581201178472	-0.02132288444003482	-0.2547619462380918	4.462602535496229	-0.03999602816265456	-0.5721107220504159	-0.6670191297301756	-0.4300824145676178	-1.649393810670134	-1.61016821466855	-0.002272693690586376	0.006230691664030587	-0.5784825484740375	-2.108803874899794	-6.461975965570912	0.6970926538618633	0.07926323446920799	-0.8766754516522661	-0.2663154598569864	-0.4428848361791425	0.08285883928063718	0.2855909419286532	0.07504910506081994	0.05399021996674729	1.246528539103055	-0.5415745170441734	-2.027316481230144	-1.852779448479205	0.9860375984237164	-0.3187745697136209	-3.080367594058685	-3.56413827067702	-4.371826172063082	2.747798861894744	-0.4661479062310084	-0.0352119322470539	0.04177600056246309	0.09222468690952426	0.2293730000610275	-0.112922221270904	0.003664593799065417	-0.02074640307319836	-0.543657120965431	-1.475954330857961	-9.764375867659092	-1.510330274371952	4.856103821610043	0.1105983676091775	0.1667340722290805	0.09087052165868134	2.216499436859651e-14	1.777610706101796e-15	nan	nan	nan	nan	nan	nan
0.13	-0.04420479352623736	-0.07850469632150203	0.05389206754742065	0.378555569838499	0.9254215493395164	0.002763535023243978	-0.06702846083056641	-0.1312149712758792	-0.08312980627206554	0.2812848003661838	0.08635206613741951	-0.1500886609698862	0.003829308404859927	0.1146812864440356	-0.07597853936699241	0.8469507443177552	0.1835807552445025	-0.8469507443177552	-0.1835807552445027	-0.3182612953344055	-0.06187685319941243	0.01768910732090422	0.01729535497498955	-0.1331216436420123	-0.05667526171466519	-0.3076618189656364	0.004378746649694917	0.5237543498640451	0.8143435476213711	0.07429620907474443	-0.004260407811029163	0.6134187851998629	0.001739903861955467	0.2435015812702848	-0.4197774260404142	0.06867880424006753	1.608659360749842	0.2338274007197774	0.05845982232322924	3.377458570861938	-0.6777214470340963	1.339999639920638	-2.837321515877171	0.7306138318590769	-0.2462435391764432	0.09563184835785885	0.6327598326214651	-0.2306958993809674	6.497287469539654	-1.360930668662771	-6.497287469539654	1.360930668662772	1.032030195428915	-0.2831331206192268	-0.1214872734749151	-1.281041036969457	0.5693859795197019	0.07603563459179757	3.777642717766489	0.6255343677900779	0.00414388550496562	-2.517111834874775	6.843102212788315	-0.08564352938058789	-6.05868403335676	-0.0008540566474306301	0.001222548654168944	0.01171033976087865	0.001087141867513776	0.01264896250752772	0.003489606080017144	0.004877286554082835	0.005488396484525868	0.0101527688310759	0.001227349876190109	0.04160244518409693	0.0587912295365278	0.05314774521308715	0.001047589720581938	0.02976216858251557	0.05524260472635105	0.04593240011853075	0.2010639001651948	0.1860624487560129	0.3193873060133029	0.3216553189719018	0.001272380399449765	0.01792130257244268	0.001133018880561947	0.01168797588774833	0.001032487230172176	0.00773110276060932	0.003574872542201281	0.003964627589513552	0.001502286355245912	0.008613821489925779	0.07841735827720717	0.1032294047498531	0.0108393789119246	0.03547952692699095	0.001026721370992552	0.01618176014139321	0.004414409646404588	0.003395906731487631	0.001040554224782577	0.01811848012054202	0.04499027424386466	0.07193987995607831	0.001193384908235667	0.0356376907479141	0.01968028445991484	0.01620087575001407	0.008222484329411386	0.0158809248777903	0.2119072443900518	0.1884480741561959	0.001358194363404024	0.01929242090496639	0.0684968747700079	0.04747006918100336	0.08003421712375182	0.06438168377967191	0.06426641156735005	0.04094066928693663	0.1202654811321608	0.1284216128088576	0.1878419098073093	0.1678879427272782	0.001038866525138984	0.006575372447250792	0.00109208564437578	0.0007109131804215322	0.1410301488169091	0.08209301941796834	0.1701651537040534	0.2014101114257843	0.1267067518832072	0.1476828278071526	0.1359982345387343	0.1303950344827504	0.001063617044718626	0.04675057777970429	0.03391816532792459	0.214895525770453	0.004440781945814708	0.02025958185885866	0.007841830796154558	0.01777914635818012	0.01502873682968671	0.01795974122015431	0.01457615855722026	0.01281239821090748	0.001005793321976054	0.006087667947770712	0.001037073612672645	0.008253585844649984	0.01950546719063958	0.0305786532812996	0.09220672118231275	0.08053966128016975	0.1815475650492415	0.1602785330600043	0.1418911478605609	0.1857239250420939	0.04980268333635817	0.06056583807234633	0.03596239115449974	0.04674604155473885	0.0637361362566039	0.105829624783183	0.02729891095274221	0.08898706699058338	0.2679061592351608	0.332760797756038	0.04158165069041382	0.05941080811253357	0.1174897017400035	0.0558119497350994	0.0698685179989362	0.08515957647889913	0.00151146771276909	0.008483178234357604	0.001047075805364942	0.01921535707636092	0.06197660437078767	0.1136225135577023	0.1148615874794121	0.1209626764039535	0.005043685500341084	3.931775435341574e-05	0.001307183655829182	0.003818895779824039	0.01125938374512376	0.01287029427355311	0.2364184076321981	0.2140927049825462	0.1554168671411026	0.121769833405207	0.001333182583781079	0.1165604836999293	0.09091279591402307	0.123254082285886	0.001019079832701975	0.01472331931558453	0.001006462606764761	0.02078583499493335	0.001013498416504546	0.01274115353724476	-0.01387728803297074	-0.003834555580453253	-0.01537720246611847	-0.00179198184457225	-0.03857515578804033	-0.04423645916586112	-0.01296758291158299	-0.02277685643419828	0.001032634290347997	0.00102111452781239	0.001014559256797296	0.001287838278513006	0.001393463344297229	0.03001813870500543	0.001025513960728902	0.0339350064627614	0.2109812732770862	0.3982535892404538	0.001101922582026665	0.001177310964422155	0.001021580448100503	0.001262493418462664	0.001222712602420942	0.05100516971304681	0.03697003922837375	0.001021999536676753	0.001086629948146054	0.001036774089893347	0.03957044668442897	0.001263167805788797	0.01483004403191728	0.004369779070452421	0.3199678063345324	0.001052660223827631	0.0381200513039931	0.04297428376242784	0.03624597515793457	0.1124921291419563	0.1714632838578851	0.001034082384863068	0.001102205415296429	0.1277197475724162	0.1489661963054205	0.06885506769271092	0.1550963004415288	0.001102153537304227	0.02818933320779772	0.001552952820144964	0.001147579530033777	0.001570791504040654	0.001369019587333596	0.001006358222375544	0.001035826870307514	0.01652596617154321	0.08974209468212752	0.1466806780059676	0.1329829478107381	0.05731459417949845	0.04332994182340986	0.0769897635534374	0.02542735576552453	0.2510048967967696	0.03635890081575998	0.09671790339730424	0.07485871593419258	0.001745020295262517	0.001048882851002104	0.05448749653801687	0.1100598310917173	0.004023107827526143	0.001244778418443717	0.00100637700936247	0.1871442102657296	0.05601049250078378	0.001177270231884082	0.1130127350453574	0.001020256768957191	0.001007118042366122	0.001014372311299725	-0.02244629656304295	-0.004251035215407185	-0.01504407549940886	-0.001411896904998427	-0.04002046273741299	-0.04685768801646414	-0.01293674873909987	-0.01844931102770864	-3.966981435839133	-2.502587267931922	0.0546702092383077	0.05071007981653313	-0.08792174584247853	-0.2459430860717364	0.06402678915895979	-1.273034045470308	-0.03246710919287488	-0.9453590093639102	0.03118637136264062	2.235129007597929	0.003447826367531291	0.03559400429582817	-0.03251109376953714	-0.09784170143790166	0.004834495307987968	-1.738173469801017	1.746293656581992	0.02698595905258279	-0.2185821483833328	-0.04769586000557494	-0.08530236128015894	0.07276902829853506	-0.1695099194630293	-0.2274049839910754	4.505377688026047	-0.1076144234493142	-1.062944127928526	-1.333239886302628	-0.9099824224790257	-0.6684165317138802	-1.066748268523584	0.001525558592953594	0.0112351671210889	-0.3223184364731647	-2.390592036250316	-4.526106551106991	0.7286225876921286	0.05628678800328861	-0.7941055664724805	-0.1704391937072507	-0.3116358703508851	-0.8810389497471816	-0.6868571802771604	0.004613806348882908	0.03428256056476271	-0.1929704607648253	-0.2153466440854336	-1.524852880107937	-1.086194191869654	0.40798227166673	0.3195181377397843	1.269586677772591	0.5695380705140642	-2.892698255382901	0.5419437632590398	-0.2512788555066293	0.1647941552726218	0.06548946644718993	-0.04230829789507405	-0.09900410079301551	-0.1914763290003613	0.001553691623527682	-0.01000430251983093	-0.3353814246969236	-1.715356730539971	-4.054864817701764	-1.049215725566378	1.719779191586852	0.1085055675681021	0.1629722386557841	0.08729575076103475	6.61816131310967e-15	-8.509216167731281e-15	nan	nan	nan	nan	nan	nan
0.14	-0.04205875186422035	-0.0817368494592049	0.05501285057694299	0.3945313640827248	0.9277119219687106	0.003310779707057111	-0.03284507111849729	-0.1367138231598233	-0.07101343594924293	0.2530243142394237	0.09261205076764557	-0.1521303781798858	0.004928932925221857	0.1196566773003605	-0.07862103412858765	0.9089773722335854	0.1694872305101498	-0.9089773722335853	-0.1694872305101502	-0.3082824615775208	-0.06458202785857119	0.01631593991568859	0.004314406503710624	-0.1275713514748314	-0.05600675715709475	-0.2731681957542408	0.01068308026973729	0.5252752550557868	0.789218682143789	0.1297622080185627	-0.005008938335860569	0.5552491099111864	0.002605741460738325	0.1797819849901457	-0.2108604425233567	0.1400099040894286	1.586982510639106	0.2240443804867152	0.05210103388164286	3.457447246626911	-0.4007118886661066	1.055106786554229	-2.797815065191772	0.5078326967200034	-0.1465394667642397	0.1293908145137021	0.3442399945771097	-0.2845145623867139	5.888697870503175	-1.437473965290803	-5.888697870503175	1.437473965290802	0.9585808333825124	-0.2561764311348049	-0.1514801632228085	-1.330839479647241	0.5357725600820137	0.05308546558835252	3.004902011399284	0.6186032287721464	0.3007910844978683	-2.471061931094511	3.991307868350535	-0.06710974462187196	-5.590100091221373	0.2466758705216549	0.001131719350827002	0.01203531895624424	0.001055879448643986	0.01324836530118909	0.002302780778674372	0.004223974880912726	0.003426403420238003	0.008376028437788603	0.00136763537700855	0.04252207971290089	0.04084829693090516	0.0392642458834093	0.001035513033854386	0.02965190269962568	0.04086068469064567	0.03537057882836479	0.20311510840927	0.1838788129277079	0.3455737548146289	0.3352291316630037	0.00119421743437931	0.01790081017432508	0.001166171086336209	0.01211865326213286	0.001026543851338805	0.007785131299931249	0.002492386676957864	0.003553779619008551	0.00137662957347647	0.00865560102454011	0.06755718677668771	0.08889551536843746	0.03252027004846205	0.0578163891125381	0.001023850298081016	0.01644203125594095	0.002820608275355544	0.002573735630202277	0.001038085364273916	0.01813072922147943	0.03938058747462714	0.0677409750030746	0.001251528750589438	0.03639815602841315	0.0157871811371021	0.01386646033869049	0.005795539685883474	0.01370331721012053	0.2604100312061686	0.2321881293550544	0.001212550654500336	0.01863499202543036	0.04752526170671371	0.03430088373225929	0.05464983974417917	0.04698089514255812	0.04464549212818705	0.02960970681321131	0.1204330782902629	0.1244019046710505	0.1834898328957755	0.1589642707774953	0.001039496859126286	0.006525612225697065	0.001101634201864885	0.0008354816274172573	0.1346339076184461	0.07944773907707345	0.1647921927958438	0.181403748697214	0.1087204075013244	0.1169485501162868	0.1460678331547476	0.1373946820434683	0.001094986843922456	0.04717430880840385	0.03089905838647491	0.2072781984100443	0.003065271100075104	0.01947029955081331	0.004639876321419588	0.01589228695165079	0.008766325758815649	0.01076580264438748	0.008373714216934829	0.007151863948801173	0.001006143843368491	0.006368642120678595	0.001032767706496014	0.008727248707314225	0.01391686216150692	0.02593933087075793	0.09199166886073977	0.07917400153025866	0.1668707788631763	0.1468224021575776	0.1413037283364948	0.1786192154269756	0.05286360387952029	0.06186316799609905	0.04262385681789038	0.05167622544249866	0.07833782769680593	0.1204691440673059	0.03276036534265831	0.09743120228891432	0.2633791083195558	0.2986048524188901	0.02997351056141525	0.05175306391972975	0.1071308057596694	0.05353418355399343	0.07339639424286881	0.08730906367873913	0.001668227603131639	0.008860451675187592	0.001049076128928106	0.01924570306919837	0.05550146733040491	0.1114291133723413	0.1116405883435359	0.1185817877734579	0.004017104297718644	1.870305752227987e-05	0.001310151627210974	0.003785074222321545	0.006382029912681576	0.009779149930443947	0.2124049096514028	0.1961081360179001	0.1278322743117098	0.1021481932755634	0.001250654136120168	0.1093777449442632	0.09406979278194179	0.1272695528684096	0.001019885296197648	0.01581374661739188	0.001006919322017438	0.02241521852250428	0.001014103958611081	0.0136144025293358	-0.02188201117902929	-0.00397042811970454	-0.01506093842885434	-0.001949276521860085	-0.04084015657126783	-0.04690910147216712	-0.01285945169772552	-0.0177154228251439	0.001033888310975766	0.001022692845598435	0.001011650349991542	0.001095874258174571	0.001609745162382386	0.009533260830987428	0.001020244344388372	0.01458860435259856	0.2031572727297196	0.3996665854567913	0.001115022935475347	0.001219756644407041	0.001019060309338693	0.001353282796552283	0.001253149467483841	0.05495966338921945	0.07247362299982334	0.001019844742261826	0.001084588126885674	0.001034440640205868	0.02720725548477934	0.001351179220056787	0.008794945905285715	0.002217156405532832	0.3713200518991345	0.001056333310548003	0.007281441494902651	0.004591448718935317	0.007152832136811345	0.1272744284209966	0.180099588018118	0.001044532933293432	0.001118947958833345	0.122440569403071	0.1619424291441257	0.09374871255941401	0.166891095500324	0.001148085785766774	0.02664389208851358	0.001576428923032481	0.001121390771674023	0.001986514539310043	0.001581403723203473	0.001006641092581889	0.001022593647933728	0.001072180709159447	0.09321789092961846	0.139457272198208	0.1464154017217804	0.05629949747895929	0.05624114654437987	0.1135901690369124	0.04968295178179875	0.2580562123660376	0.001114704942159213	0.08829161195029578	0.08054365656272799	0.001904848094304057	0.001052925998404009	0.04163893176905573	0.1044560475171448	0.002082190082894973	0.001362381817573784	0.001006672733277691	0.1547182264810236	0.1108998219821751	0.001149803101473139	0.08795272762479583	0.001021114503844149	0.001007624776356886	0.001015035841666174	-0.02960459163308383	-0.003965997111068347	-0.01475310585630231	-0.002375261007577721	-0.04351500427142534	-0.0496074505062783	-0.01271267196317319	-0.01228704511480333	-3.079026885726515	-2.516080190079886	-0.02095155930821219	0.07256186778634448	-0.0576890617236942	-0.1100844691461823	0.1426753246538404	-1.494624393898948	0.01559363979592975	-1.141287529403395	-0.4464842783094025	0.4601494274406199	-0.02062379346459792	0.05889100155557045	0.06933834703279593	0.03396552327458247	-0.00617224674272274	-0.941315667580397	2.587753371675509	0.02218676814190879	0.1426831877311612	0.09712245881540825	-0.7786350478333646	0.08228438444431165	-0.2933084044647786	-0.20973025510227	4.181529453983543	0.00640094079812314	-1.574316047423302	-2.176409280768844	-1.349475600641012	-0.2251422644656127	-0.7569176812439411	-0.01483788565942243	0.01316629821805985	-0.2348542931524599	-1.398340571836316	-1.42685135715079	0.6535378050369492	0.0274892329769998	-0.7329247504725538	0.03001186402827249	-0.04280583224160955	-0.3003111707324467	-0.2024385460763501	0.07506153234818469	0.06962503412938391	-0.5553789334852413	-0.09151861285082563	-1.195170104655924	-0.3377754903329772	-0.1442049332803932	0.6082601987357673	0.8660724249416101	0.4025039046414692	-4.443474906715457	-2.155408855108478	-0.2378472959013759	0.245163893075825	-0.005882320401310218	0.09342125037088592	-0.3221348832055698	-0.2876355891723947	-0.006700515077193858	0.003740429616360473	-0.3139957870242401	-1.866916648822704	-0.1742850963235491	-0.3471781953278297	-0.8167130024112249	0.1102133178466579	0.1636432792136803	0.08808066121598002	-1.710602600334475e-14	-2.276939850297452e-14	nan	nan	nan	nan	nan	nan
0.15	-0.04100583235696165	-0.08231745928601386	0.05647535869704473	0.4102855544876388	0.9298634868404153	0.00382046522809405	0.002501371289559908	-0.1385920282674923	-0.06170011461423361	0.2263165263628237	0.09600809094272432	-0.1528863908812055	0.006796198075788112	0.1210760161071516	-0.08152095401843647	0.9649078343606206	0.1560575853858438	-0.9649078343606207	-0.1560575853858435	-0.2990989510687488	-0.0669172969982964	0.0147054316230651	-0.009675297491065053	-0.1225416180934305	-0.05566810338309681	-0.2439858025295313	0.01763215914952979	0.5295100609314247	0.7657164880104526	0.1553758595387172	-0.005670982432388562	0.5009607095271186	0.003943199025534534	0.02374742275310944	0.1039887313501119	0.1471442767734001	1.563702363896676	0.2056593727528137	0.05010885949348095	3.616183562621394	0.04125124895661892	0.8231053703929263	-2.520821472247842	0.1588494174820071	-0.00132695502899796	0.2501289174510057	-0.07112145235135361	-0.2907803221989452	5.294808530405329	-1.220419187893937	-5.294808530405327	1.220419187893937	0.8754138200683682	-0.2097626277992754	-0.1701671698419243	-1.473452880089469	0.4674871477311224	0.01467112926697243	2.883581980644032	0.7590319662839448	0.5467002749307736	-2.215019490948416	1.292073209893402	-0.0701938174419514	-5.250843746242422	0.07772324185084226	0.00108375022500696	0.0124712244535871	0.001039976530843424	0.01392018104880755	0.0016706796533482	0.003982312305070989	0.002286919019803242	0.007389186037272057	0.01733793311805831	0.05654528290748406	0.02547814495981323	0.02701750069850609	0.001027754385574347	0.03003708021420411	0.02704524861251619	0.02563389859926469	0.2020569655126828	0.1792707709571144	0.3686032708287696	0.3391458156773498	0.001156169499045772	0.01796316270696667	0.01172674622099468	0.0225600756927129	0.001022385872133014	0.008216426476223705	0.001914418913332337	0.003596496333075718	0.001306099093372424	0.008785329231977012	0.05836343046894425	0.08012761764465369	0.08647749019435576	0.1027343031298551	0.001022377443005856	0.01673660129899383	0.001967581805962425	0.002439840295394144	0.00103592069807366	0.01822337629669033	0.03050713547342267	0.05839924947522497	0.006581241314965377	0.04212614058908039	0.01349603657812654	0.01211516661494374	0.003913940815054979	0.01199997560113487	0.3053861091316279	0.2704368839655944	0.001134770874707914	0.01825700390232548	0.02832763200673186	0.02144697710413452	0.03150570639926712	0.02891427980792295	0.02665075339043145	0.01876193696167238	0.1276892346070072	0.1229467870727979	0.1838873347989214	0.1505723984915175	0.004276909020061126	0.00886125096829295	0.001111306481225065	0.0009737039933800417	0.1265603331889359	0.07649377894423719	0.1636213556749816	0.1673797219003803	0.1055285371142663	0.1086091033494945	0.1531139165967451	0.1399791149139416	0.001207981720618285	0.04739845758712401	0.02859887755097801	0.2001703418892933	0.002286127514932298	0.01983112189949055	0.002917930695089787	0.01549585658203379	0.00535850160430534	0.008160930187743757	0.005009204155325908	0.004941153295461435	0.001006417036851321	0.006700117495151366	0.001026377525259274	0.009425898589817043	0.007736795654375428	0.02073639451715856	0.09233659549875917	0.0778576735672159	0.15458092666814	0.134925607573513	0.142407793781717	0.1729194735279121	0.05225909543136657	0.05806084840206159	0.05292108950245657	0.05875532712248153	0.09297093933661196	0.1270710017428413	0.03818216570119293	0.1016969339236194	0.2577205996025595	0.2462166718641834	0.01641148853589934	0.03582961503885818	0.09634085721087614	0.05082970924656995	0.07602904279918936	0.08842878546866656	0.001730350094678281	0.009002886243169467	0.001051020203450316	0.01930962522304799	0.04848103197641448	0.108707512260365	0.1058846239616495	0.1143422027569937	0.002999105826121171	2.094397268759726e-05	0.001352098829830138	0.003808773384041527	0.003768907987424905	0.008142760787524347	0.1852383320247288	0.1772484525143918	0.1220082411885738	0.10349001139233	0.001197432529913015	0.1085440357574484	0.08164911574152313	0.1129569408219635	0.001021991132588168	0.01687403410885624	0.001007841335402848	0.02398639954206761	0.001015587173396447	0.0144510639773541	-0.02748113544008491	-0.004445354453602928	-0.01543498577074848	-0.0008674571217648141	-0.04332850147105271	-0.04796505681317602	-0.01274956362898533	-0.01328268983017161	0.001033743284816861	0.001024042442818685	0.001009203013023493	0.001089611089930978	0.06246135360161573	0.005887389809766588	0.001019201179561326	0.007800805231007738	0.1976804258070357	0.4310767472824203	0.001117838898865786	0.04138618891807835	0.001017210731156237	0.001273689355869008	0.001215225947474659	0.03960070672783859	0.2257319865011998	0.001021690498024583	0.001066937456317137	0.001033013719661199	0.01411824272348714	0.02137233728199806	0.01284686827608419	0.00168154473307359	0.4082316435816192	0.001051608979183713	0.004150779374294752	0.00279865473447866	0.004083120295749745	0.1480606301718546	0.1884543082780268	0.01327486040470834	0.001123430360030891	0.1075483016698322	0.1615813496459827	0.1072506057496884	0.1615192191477649	0.001475871769824942	0.02536957209806508	0.001380156145947443	0.001093883118473885	0.001511553636278356	0.001303084090095642	0.001006752325630469	0.001017301127817279	0.001048754502459325	0.09245363652506107	0.131154715004937	0.1420625533058124	0.04739801675951717	0.07330113267902097	0.1116867137846508	0.0400302538103041	0.2375146422241408	0.001077514822100955	0.07507150626712442	0.07854291747518043	0.001702319756972011	0.001053143281780411	0.03829794114767827	0.09180213191955369	0.00180053565266147	0.001424086573546801	0.001005624086512334	0.1250311450849895	0.1155590124096157	0.001135398156873235	0.04475713842584886	0.001026778791603981	0.001009795939694541	0.00101890328911265	-0.03138149474673031	-0.005303766661506297	-0.01635453704419688	0.001420605386988053	-0.0456676441305509	-0.04770709719968648	-0.01266918889289197	-0.009646472607494993	-2.09829037839799	-2.659830101496417	0.0786084289161755	0.06595838439715558	-0.00120615153813695	-0.0816820153399262	2.432605939880795	-0.9866149806992434	0.06378347440015	-0.8334653882753288	-0.4777713562103376	0.3239187477638175	0.02146755780079512	1.85496074519977	0.03716291406947443	-0.004902184067108882	0.02401201244361737	-0.8521374578036679	6.142173462692694	0.03391853386051433	-0.08238599839071939	-0.03268011806307681	-1.07723072738228	0.9784541260485142	-0.06207636936326921	-0.1359718845701624	3.438632018348634	-0.05448693790158526	-1.014204696333416	-1.435230131560745	-0.8462561069703863	-0.07195905178960997	-0.8960686063924677	0.4311691911429837	0.01468550788162228	-0.3562128023685744	-1.402821925991864	-0.3646971808728394	-0.0843002305379587	0.01539252018316598	-0.6856676366430854	0.04170967791028375	-0.02947637626494301	-0.2078320895764706	-0.2031516868801771	0.01327984682319382	0.07598847218529253	-0.4271335324035305	-0.1645757558070356	-1.168949900328138	-0.788674763005637	-0.592349145562337	0.7844334347818812	0.3752371135704782	0.327301476369829	-5.622147653789423	-1.091234642205163	-0.3327587548086041	-0.008817170239931171	0.02044021151454757	-0.03635532373501962	-0.2285058024920149	-0.5535963819964076	0.005068211960829146	0.002687994186052585	-0.05739303307415969	-1.913113793381354	0.317374653723058	0.1620350349207874	-2.07464229101382	0.1021085433553826	0.1509851956102894	0.07973013265632151	-1.130174422516654e-14	-6.542009975557669e-15	nan	nan	nan	nan	nan	nan
0.16	-0.04172489328332493	-0.07947206974842683	0.05784878724926019	0.4258023472317142	0.9318129250016667	0.004318412680282788	0.03956544668666815	-0.1355651905442017	-0.0542403707424814	0.2030663055520791	0.09553852070100742	-0.1520901949110486	0.01005284531215624	0.1180192638706582	-0.08434285870483067	1.01482182235172	0.1456395641858015	-1.01482182235172	-0.1456395641858013	-0.2908283341422409	-0.06875498503433267	0.01292168302821512	-0.02528168231366435	-0.1182753478895594	-0.05571281777024607	-0.2144564491993318	0.02562010797737789	0.5362198642402007	0.7452054404173153	0.1588166877006871	-0.006510709539858201	0.4505669597733118	0.005298358286022998	-0.1746141017339216	0.4743394303562225	0.1221939905121715	1.539502978471402	0.1836190383890294	0.04975342011200254	3.800973844437093	0.5802966775259392	0.684391293902517	-2.106301652020297	-0.2652893866392934	0.163902267531408	0.4072672317625551	-0.550978214082316	-0.2689115216903407	4.685403043316049	-0.8351491804380601	-4.68540304331605	0.8351491804380601	0.776002116932539	-0.1566602103963971	-0.186128223650708	-1.654175645207649	0.3830799245762154	-0.02358816660380526	3.074294032497265	0.8263772183842845	0.795790571125877	-1.872832623056849	-0.4432568032863529	-0.1026463468099363	-4.811169965169204	0.2502162096603457	0.001059697844579345	0.01301700293739648	0.00103270321534659	0.01465067504232876	0.001352524350616763	0.003988597888287428	0.001710871795214093	0.006854428043334017	0.05381466497997973	0.08658701102287619	0.01535733372361075	0.0188941395171002	0.001023354920300783	0.0309744044132495	0.01627928456605312	0.01815293362566108	0.1993435127471922	0.1742704409954788	0.3940130542796678	0.3417221340649824	0.001138555471539508	0.01809762648649819	0.03620696659708637	0.04572921337891454	0.001019382605115503	0.00893323409819966	0.001584790440513396	0.003866135865435627	0.001251862248897825	0.00897372375769844	0.04620671982375282	0.07105529459981673	0.1768192987514023	0.1755867389844883	0.001022564666272763	0.01706422780098508	0.001530521826483049	0.002667540788408097	0.001034125057039425	0.01839538536616102	0.01946780346514314	0.04644594706251397	0.01902323175996096	0.05427007051656941	0.01429150716126142	0.0125224123698513	0.002696181447249722	0.01088320316121744	0.3461184119456157	0.3003689807265112	0.001093518318699189	0.01809548581775416	0.01622937192568002	0.01366200144295461	0.01768963255447159	0.01830996560328662	0.01529615942047242	0.01216102992772814	0.1403419123089155	0.1228411677031634	0.1873104781715698	0.1415506620408284	0.01192386418354098	0.01413306718785196	0.001118382898242655	0.001133338443192931	0.1155862081510399	0.07231798165062661	0.1627649811555207	0.1534201674081479	0.1093210899079917	0.1071814228055264	0.1552024623371988	0.1367556974407935	0.001428329129769319	0.04744319916039832	0.02677779812570105	0.1936244240178739	0.001796861435774476	0.02029563455305862	0.002035821376008511	0.01544283673468481	0.003387261580053143	0.006865785473253909	0.003158899091041015	0.003819868165423939	0.001006609209527249	0.007075165142622027	0.001020536352103486	0.01036468874730441	0.004537998855294677	0.01855815631931516	0.09220595562543603	0.07602591089313121	0.1436921646214137	0.1237481823875878	0.1413240891117412	0.1631156826963431	0.04785141284510443	0.05049438188416173	0.06608632990579236	0.06690236008855943	0.1002620664997322	0.1263926464068133	0.03650108230270056	0.1015104128977157	0.246732578988586	0.1944021703518098	0.009145648958060585	0.02868929665283635	0.08433167002359888	0.04628478467331173	0.0766176010555506	0.08738076757094657	0.001660249908423852	0.008990675455857956	0.001052100511561205	0.01940422647985534	0.04307755279291749	0.1067325880564549	0.09715863823123837	0.1076435607760139	0.002346367647533962	7.845757375222352e-05	0.001403919012207678	0.003872605935208708	0.002444796250373226	0.007749069438670217	0.1562489407267079	0.1576839853202252	0.1204554408421711	0.1059902050309481	0.001163617134083951	0.1122504191818008	0.055206839247373	0.08520004936542161	0.001025877012033916	0.01786120474268356	0.001009388231113463	0.02544276785293793	0.001018263070345608	0.01521857526783602	-0.03053211226953443	-0.00549550959853509	-0.01662728900997624	0.002023726941310799	-0.04559304301039797	-0.04705013972239618	-0.01268394555921715	-0.01004473049364189	0.001033598258657777	0.001025392040038885	0.001006755676055644	0.001083347921687468	0.123312962040849	0.002241518788545825	0.001018158014734399	0.001013006109417734	0.1922035788843519	0.4624869091080493	0.001120654862256208	0.08155262119174947	0.001015361152973998	0.001194095915187667	0.00117730242746542	0.02424175006645768	0.3789903500025762	0.001023536253787323	0.001049286785748757	0.00103158679913074	0.00102922996219517	0.04139349534393923	0.01689879064688268	0.001145933060614523	0.4451432352641039	0.001046884647819541	0.001020117253687087	0.001005860750022736	0.001013408454688494	0.1688468319227127	0.1968090285379357	0.02550518787612297	0.001127912761228414	0.09265603393659341	0.1612202701478397	0.1207524989399627	0.1561473427952058	0.001803657753883086	0.02409525210761659	0.001183883368863191	0.001066375465273906	0.001036592733246713	0.001024764456987858	0.001006863558678991	0.001012008607701146	0.001025328295759448	0.09168938212050368	0.1228521578116658	0.1377097048898442	0.03849653604007488	0.09036111881366214	0.1097832585323893	0.0303775558388094	0.2169730720822439	0.001040324702042762	0.06185140058395305	0.07654217838763276	0.001499791419640024	0.001053360565175877	0.03495695052630082	0.07914821632196262	0.001518881222459342	0.001485791329519806	0.001004575439746854	0.09534406368895534	0.1202182028370563	0.001120993212273332	0.001561549226901487	0.001032443079363763	0.001011967103032176	0.001022770736559097	-0.03315839786037679	-0.006641536211944253	-0.01795596823209146	0.005216471781553857	-0.04782028398967646	-0.04580674389293033	-0.01262570582261077	-0.007005900100186412	-1.447748572345782	-2.946691015106249	0.00102303798919828	0.08429751696693613	-0.008099429911335129	-0.01966758783046689	3.346380308815562	-0.6699475931966768	0.1260229766906441	-0.6901444783062823	-0.5249418765180234	0.1920763020976123	-0.006201544086652637	2.60443405267983	0.1264408361698488	0.07935008692294065	0.005561016915765415	-1.002200731791137	8.174657739138784	0.02879805992927117	0.215002353293472	0.112994856841363	-1.300950424805717	1.365473457808496	0.1383994912661267	-0.09241642128803226	2.518197884058872	0.04969494850536559	-0.5605298540344049	-0.6839490547695027	-0.5001030371223385	0.04475738125782213	-0.882890514186334	0.5723976097335768	0.01744871498814366	-0.4792217253072713	-1.385446110916076	-0.04449811258595509	-0.508032263687678	-0.008392208111320614	-0.6205370206062449	0.05074992500414062	0.0258762722115665	-0.03836562230176555	0.0154465585838555	0.08377598694208988	0.1176530891265248	0.04956069766656512	-0.1946055550592948	-1.051296225028451	-1.158585276834356	-0.8970343180513475	0.8218464559549217	-0.5899701773712968	-0.487946627480358	-4.328739098250939	-0.398782756138903	-0.6059373490687112	-0.1883840444539239	-0.03681139145579914	0.09955706776612756	-0.1727995015922599	-0.7794469820751778	0.00435402210284931	0.01176710750557097	-0.06545622821124013	-2.007873386954321	0.05739000804670077	0.5608403269059405	-3.505568884429845	0.0955899463193098	0.1406807374752584	0.07425062970879974	6.313925190864549e-15	2.1880406896923e-14	nan	nan	nan	nan	nan	nan
0.17	-0.04446405365274349	-0.07281002389797005	0.05889606975298967	0.4410776912051032	0.9335425747480923	0.004812522435346681	0.07840684297864546	-0.1268742843391049	-0.04769872479832654	0.1842755795728837	0.09064890488424486	-0.1496175289072131	0.01488958288800034	0.1100511670724728	-0.0868529596711959	1.058449496755918	0.1396471118694863	-1.058449496755918	-0.1396471118694854	-0.2836288492867083	-0.0700777436252525	0.01100475212897207	-0.04281361745046073	-0.1148812102632758	-0.05613604093595013	-0.1825272379663077	0.03466628071330932	0.5455475060431916	0.7284135405933826	0.1506318645637251	-0.007765924609361469	0.4042455346152011	0.007588559767734859	-0.3714130969055562	0.8463655212146559	0.09016210848092641	1.515923589147824	0.1625354868757906	0.04846042178342343	3.963441627608303	1.146217779867102	0.6315612586085635	-1.653473799393752	-0.7022178681254004	0.3190380617607975	0.5594113204471093	-1.027375422968433	-0.2359115843732015	4.034239528064959	-0.364677671467909	-4.034239528064959	0.3646776714679061	0.6621235873357246	-0.1128307198173163	-0.1942779939592989	-1.866846314138111	0.2969816364052772	-0.06230268249438278	3.292253264381175	0.9767751872203296	1.076887326958254	-1.4472659440897	-1.093953136641127	-0.1423953939053464	-4.443029428691009	0.2182476807058613	0.001046839390311174	0.01364566326477072	0.001029774887596516	0.01544737739125175	0.001182935045007252	0.004119013864577165	0.001418407957710262	0.00658377743778568	0.108736774010061	0.1285982536823661	0.01220943741370199	0.0164586456033834	0.001020994863697585	0.03248038207818375	0.008965657288979955	0.01297721333096896	0.1949759583863467	0.168523763358526	0.4171109449735215	0.3418425944591467	0.001126177486085347	0.0182706655490068	0.06960641543355597	0.07576553447066939	0.001017342513534382	0.009904466294432684	0.001392073221559766	0.004281156760220913	0.001211794398292226	0.009209348352299963	0.04153748843426517	0.06400413454216008	0.2821680842335554	0.2606958282379287	0.001029774390284624	0.01742568897179029	0.001293187315452144	0.003118402276958301	0.001033528594138514	0.018640840717742	0.01067424485518314	0.03604369715082051	0.04165921621267921	0.07504762542687125	0.02071584697002027	0.01620824993139678	0.002021489120334058	0.0102390239741303	0.3778793389909445	0.3204309751313482	0.001069907166245787	0.01816051379010631	0.008941984248929507	0.009157199632990871	0.009714035090826386	0.01253669435120496	0.008443741993049217	0.008259655933324951	0.1512326656669227	0.1204488241100493	0.1888924839203062	0.1317127338348938	0.02342162055412815	0.02135886689421331	0.001115023016346932	0.001317811493374586	0.09974175751523824	0.06592643612846363	0.1622045092942895	0.1412401507645002	0.1151287701351957	0.1072792605168967	0.1502386689132764	0.1275845640180011	0.001518606292451096	0.0471037173920173	0.02500427819954582	0.1875772520685579	0.001494670866992151	0.0206423261317048	0.001560133628417488	0.01554906092446182	0.002237443450048794	0.006406560376091605	0.002114929753347249	0.003623123119632109	0.001006769066102794	0.007497477352896711	0.001016144081008717	0.0115582150292106	0.002825291893645933	0.01815427817124382	0.08872361982848588	0.07248188532762379	0.1336228980251466	0.1133695486699541	0.1254535125112064	0.1428740044241032	0.03964052988759248	0.04062670327308892	0.07740670796198167	0.07246358084160784	0.1038988361999667	0.1222506801936554	0.03514103827044496	0.09930419228186181	0.2346559921228753	0.1632293496565856	0.005219515921997207	0.0265764597149739	0.07091122876977742	0.04020164894310414	0.07363328632262274	0.08324988712088556	0.001536948955908034	0.008970117657183373	0.00105293556881146	0.01952551372983493	0.04042227883473205	0.1054387579739561	0.08605704595238725	0.09886003984581693	0.001904191212323584	0.0001651354349038494	0.001397929984868011	0.00393588241423069	0.001740504880390639	0.007847045426257492	0.1306662756105806	0.1379241876459611	0.1213902913188819	0.1055271982253533	0.00114310752344801	0.1185970533567763	0.0308230310275587	0.0580517328258672	0.001031057661323018	0.01873651860472687	0.001011612354141342	0.02673425325125296	0.0010220779702443	0.01588972388101647	-0.03047570232817847	-0.007762635649482612	-0.01714488264933123	0.00663226826464855	-0.0485551872845491	-0.04392469986807612	-0.01176327651102633	-0.002489258609864525	0.001033334474718652	0.001027856724996481	0.001005847783266116	0.001138787151932629	0.2326528739882298	0.01427201640786621	0.001018860670362932	0.00100912081346043	0.1834951654369226	0.4708791375399988	0.001107058295542336	0.1358819811089212	0.001015099313653749	0.001188647552351403	0.001163934356688186	0.04579128486110706	0.5453390243818714	0.00104890477134944	0.00104285930135873	0.001034025476791086	0.001019748189225966	0.09031506489726145	0.0370890595667038	0.001459134454047048	0.4423063053320669	0.001044011490249901	0.001014095070944369	0.001004124106129319	0.001009401317347078	0.1671995977531725	0.1868622393625073	0.04515630714115485	0.001097659043306112	0.06380289064375633	0.1613920221366096	0.12581010561974	0.130471252622093	0.00145108354410222	0.02205288197228842	0.001175623589118185	0.001061174409863628	0.001028784638833771	0.001018791618794046	0.001006996233994796	0.00101120422838036	0.001023234022380998	0.07729141240933037	0.1143205238193844	0.06981313461739967	0.02234239282969609	0.09353407345034673	0.1082995637515635	0.03624726363594045	0.2089983000097179	0.001030554142276257	0.04571711926187603	0.06383052335485256	0.001330975124891475	0.001054180553931783	0.03920925670368989	0.0637066816728829	0.001377080962595435	0.001312054660366106	0.001004300016276679	0.08760377099590708	0.1249713437014069	0.001122393498448812	0.001320610434407461	0.001039839369218103	0.001015585255624091	0.001028821396141175	-0.02827313596105929	-0.01092664125045119	-0.01701360782245014	0.01237344677446308	-0.05210525419462511	-0.03929362479378007	-0.01015266401349688	0.00867952646617204	-1.045393560476499	-3.333820361908197	0.09535546158884096	0.07819095847571017	0.0251340069619394	-0.02723495708253199	4.942464525115177	0.1268027815382967	0.1756823930103119	-0.3701801856447722	-0.61583082084051	-0.09913764509820182	0.02979125627692785	3.339837959208032	0.08593215001274868	0.02279370696453557	0.03326398245169272	-0.3896931516229517	8.808039941524251	0.04048930988522662	-0.03988760626979315	-0.01833909260788319	-0.7805533445641002	2.665099894699785	0.5854575905782027	-0.03932045567170851	1.502833747893656	-0.01294478069317395	-0.3407430368529826	-0.4558484336577959	-0.2874879281223972	-0.4642015345596069	-1.069562644013454	0.8387465309722283	0.01982770617045287	-0.8155767904344644	-1.036206251693027	0.05034262424586754	-1.270049300250192	-0.05642335500949832	-0.5851629791854068	0.02468531211155853	0.004012673006050065	-0.04035490014968263	-0.03280223541731156	0.02234027884429384	0.1259850751599277	-0.05689402057400186	-0.5024896440019201	-1.022532614965544	-2.861536970209251	-1.067455255309713	0.3289792539501671	-0.2489861432154154	-0.006516112486389279	-2.086646626361981	-0.03517985954082998	-0.6305955686437872	-0.6157483172717432	0.01779809730881812	-0.03108976887137886	-0.09483692535055867	-0.9799310091739675	0.01159715374245377	0.003149967442261194	0.05725750102776671	-1.906927857599322	-0.1223356737347184	0.6964170265726166	-2.001919609815281	0.08005406870785668	0.1183587604850202	0.06072214866221477	6.416477740021994e-15	2.114303074930451e-14	nan	nan	nan	nan	nan	nan
0.18	-0.04911705771655133	-0.06277884369454559	0.05971002138382228	0.4561279744734951	0.9350681262588193	0.00527545893361132	0.1187570035118327	-0.1128741706193827	-0.04145667829671163	0.1699642244527089	0.08170248151025436	-0.1459412911053283	0.02122769246279651	0.09777706986300592	-0.08911714864805882	1.09538876672385	0.1383192829835862	-1.09538876672385	-0.1383192829835863	-0.2776212877322222	-0.07111038367138618	0.009095722394031317	-0.06291130723618601	-0.1123110344471314	-0.05698379573883001	-0.1489972829062357	0.04503396889015251	0.5579006015292933	0.7170257494882923	0.1389327187171663	-0.009238591954255524	0.3619080839547469	0.009871783780614924	-0.5573828406113527	1.148166300949502	0.07552781593277808	1.494490837471992	0.1427993912525524	0.04351876875215213	4.102726692679013	1.642138180451246	0.6244714053941322	-1.210427480215319	-1.076650898084939	0.4046166271415286	0.7075416316410477	-1.412178296339427	-0.2197291237854474	3.347722156063006	0.09777550564502403	-3.347722156063006	-0.09777550564502388	0.5376174567237677	-0.09863650145054967	-0.1845479907681435	-2.167326574996931	0.2182875625282827	-0.1084944939914721	3.394442797906826	1.090680306567007	1.400881307745536	-0.7920108792880006	-1.146121345205717	-0.1461368018878776	-4.014375065637911	0.2488207158937855	0.001040280658491285	0.01433704085127897	0.001029544275428106	0.0162774543250045	0.001097654022837048	0.004310305663386885	0.001299707876481621	0.006454280425616158	0.18143382308217	0.1831682275658353	0.01644199179565842	0.02030927456958889	0.001020166875721883	0.03449824900774873	0.005171103648372392	0.01024571781248453	0.1889466674651138	0.1621250811793084	0.4352833218851228	0.3411163127263485	0.001113189738864095	0.01847308960580765	0.1102965062767038	0.1112661284338147	0.001016191966602045	0.01101440803717757	0.00129290806816526	0.004704802303233202	0.001185075137181224	0.009473005015691559	0.04892344971232796	0.06362819412970289	0.3991731491578836	0.3509651344144722	0.001046067347262921	0.01781391671175573	0.001171210248453754	0.003568637649263128	0.001034450373610766	0.0189398973841072	0.006076316930678584	0.03081380443061008	0.07526984131187747	0.1050733158195229	0.03360563720210834	0.02396535557211983	0.001839282618669766	0.01003877325694157	0.3978695816891063	0.3305983107040873	0.001056668017641933	0.0183114816707298	0.005160430214762371	0.006840890128000929	0.005563875433722547	0.009490132169905907	0.00489634815500544	0.006264948037995016	0.1570362954868047	0.11473762831839	0.1860942474199395	0.1204620588203018	0.03852964585364796	0.03022768179597946	0.001098212047560818	0.001537528789048755	0.07788793772140443	0.05567665761575473	0.1619298390983722	0.1329830616966962	0.1205807870963946	0.1079138146781614	0.1369464793578797	0.1124776138482035	0.001387520086285991	0.04637634787132554	0.02309618945383571	0.1819958522355968	0.001339234821395059	0.02091127922299554	0.001319195331352024	0.01569597234004507	0.001655465119668552	0.006321177409879903	0.001587380434135724	0.003603690103575168	0.001006915325204859	0.007955047194084309	0.001013546586811594	0.01298304840860908	0.001960687414908479	0.01888912204197621	0.08048267452112606	0.06621031629389762	0.1240488255111637	0.1033354881589299	0.0871710484085761	0.1064492114402483	0.02755576454386967	0.02932619975506617	0.08498828836304065	0.07425357635347188	0.105361953687256	0.1212016619834023	0.03716679815630415	0.1003157183120683	0.2239324546817824	0.1490528061132092	0.003212627462511591	0.02775779489987258	0.0559813443122812	0.03327475786701657	0.06631517783078915	0.07550667579124233	0.00139086859725777	0.009048602713835575	0.001053763072943825	0.01966662804849722	0.04096893491607079	0.1046584413405832	0.07286473506195412	0.08799146448834298	0.001611696811927299	0.0002827127209035198	0.001308080061967623	0.00398084086692024	0.001387111083095355	0.008338340965206085	0.1115987365095093	0.1202885939742221	0.1238916631121578	0.1040966054648728	0.001133554751831622	0.1259373700829252	0.01702234147892485	0.0436051534424412	0.001037346569752368	0.01947391096921214	0.001014533820789169	0.02782479142858615	0.001027011238797469	0.0164478793557801	-0.02720005774818147	-0.0113750810254396	-0.01668917358935535	0.01293976536770057	-0.05239921551256524	-0.03854080718386944	-0.0098076922888868	0.01048618306230034	0.001033070690779368	0.001030321409954109	0.00100493989047655	0.001194226382177787	0.3419927859356107	0.0263025140271867	0.001019563325991503	0.001005235517502998	0.1747867519894933	0.4792713659719482	0.001093461728828456	0.190211341026093	0.001014837474333477	0.001183199189515079	0.001150566285910894	0.06734081965575643	0.7116876987611669	0.001074273288911534	0.001036431816968868	0.001036464154462868	0.001010266416257106	0.1392366344505836	0.05727932848652491	0.001772335847479593	0.4394693754000299	0.001041138332680267	0.001008072888201564	0.001002387462235657	0.00100539418000554	0.1655523635836323	0.1769154501870787	0.06480742640618667	0.001067405325383806	0.03494974735091922	0.1615637741253824	0.1308677122995173	0.10479516244898	0.001098509334321384	0.02001051183696026	0.001167363809372513	0.001055973354453289	0.001020976544420813	0.001012818780600206	0.001007128909310502	0.001010399849059552	0.001021139749002528	0.06289344269815704	0.105788889827103	0.001916564344954911	0.00618824961931694	0.09670702808703129	0.1068158689707377	0.04211697143307151	0.2010235279371913	0.001020783582509692	0.02958283793979897	0.0511188683220723	0.001162158830143068	0.001055000542700704	0.04346156288107896	0.04826514702380315	0.001235280702731525	0.001138317991212421	0.001004024592806548	0.07986347830285878	0.1297244845657576	0.001123793784624288	0.001079671641913497	0.001047235659072469	0.001019203408216001	0.001034872055723265	-0.02338787406174179	-0.01521174628886965	-0.01607124741280881	0.01953042176737227	-0.05639022439957377	-0.03278050569462981	-0.007679622204383007	0.02436495303253049	-0.8335690116554468	-3.709856580682647	0.01356648982019864	0.09097243393294883	0.004075734593420285	0.008563130845239264	5.85812655361148	0.5872769827902105	0.2284008296178854	-0.2012995230675267	-0.655342784971146	0.02272787670494578	-0.0003245452282160973	3.697288626958081	0.1541827454725353	0.08107501655819049	0.01116743067540399	0.3328431972487411	9.206701123759403	0.03415137376101028	0.2148771300421485	0.1237151189740163	-0.2664789865090669	3.215100554278429	0.9526531071016372	-0.0036307273078864	0.5392661176392821	0.06688293016001665	-0.122831393039757	-0.1386072406134939	-0.118769817307993	-0.6190130584514237	-1.165439875917883	0.9010006488157	0.0244975640867923	-1.250868323416418	-0.6008605957473467	0.06284517739294639	-1.695195613088611	-0.08596975857254066	-0.5273825973352537	0.03520222753081365	0.03401371737231686	0.03640280388828258	0.05090896453074065	0.0908275131194385	0.1639145086251752	0.2773051014277787	-0.7401142487031038	-0.9823815837067391	-4.395208219157075	-1.183599299438307	0.06760140771815225	0.02861942320967218	0.1556027017317161	-0.9294836678813272	0.2600516684130674	-0.7746884182446828	-0.9108502203704063	-0.01700282038622459	0.1035224783118047	-0.07009681176700663	-1.196457867530202	0.01053390707271588	0.008103502238877947	0.01320768206093722	-1.583032586449342	-0.1361271829304468	0.7595768371409055	-0.9652214532031766	0.06800564680784658	0.1004912932791318	0.05165200202560027	-1.972177888698677e-15	6.267573137395534e-15	nan	nan	nan	nan	nan	nan
0.19	-0.05554231846424534	-0.05031903732910318	0.06052551656217656	0.4709787212868304	0.9364041031314464	0.005662849140602993	0.1603621576449438	-0.09458254590313096	-0.03520057745318082	0.1598765597526742	0.06958871095918599	-0.1419005794493446	0.0290276535460923	0.08240608678074195	-0.09135710432591451	1.125305283665013	0.1413123167272173	-1.125305283665013	-0.1413123167272166	-0.2728256377067207	-0.07218961939291986	0.007370344958621909	-0.08634564346189265	-0.1104214799907405	-0.05823807840278814	-0.1151620850291164	0.05621572804274866	0.5735213826338208	0.713061650296972	0.1281009064112937	-0.01051685701731015	0.323549954161738	0.0128893695932843	-0.7097523863895382	1.315615483009664	0.07968139860995051	1.476100978017641	0.1255033939909959	0.03408438047467045	4.193183106038005	1.974090867287639	0.61162759483428	-0.8341834550635123	-1.313300281020086	0.3999989702844789	0.8348580686850713	-1.624367337203939	-0.216538934976842	2.627497747061201	0.4806932134572432	-2.627497747061201	-0.4806932134572426	0.4391323630136693	-0.1222768621935209	-0.1598668433070696	-2.482940427767993	0.1714280992553681	-0.1301667430001173	3.355468547966983	1.130877880188008	1.689115585466727	-0.07898537084619466	-1.010530122740155	-0.1036565545593459	-3.654645207865718	0.3292284893724565	0.00103779309573743	0.01503263820169182	0.001032053780456139	0.01711042928764462	0.00105226562663468	0.004497550586373219	0.007902508325728405	0.01120239127961752	0.2529357595138992	0.2388621026309799	0.02933330518973259	0.03148904895241642	0.00103494578213529	0.03694882913598446	0.00314230884938504	0.00875239908700874	0.178880072846763	0.1543457714827304	0.4435725299752595	0.3412440361544494	0.001241667906057052	0.01881670092353827	0.1472202698720296	0.1442644685458549	0.00103561551618448	0.01222719109873939	0.001230206077135886	0.005056801568446539	0.00116818159344819	0.009728897797789243	0.08045236195374476	0.07344921963933576	0.5082425619803391	0.4395132290125265	0.01218678908235911	0.02957124850014984	0.001107593179027092	0.003955925865692766	0.001041023544707568	0.01927756771896934	0.003612118925584819	0.0285189250239015	0.1097347615055104	0.1355049641325287	0.05049497140957763	0.03449716797436594	0.004200193993574824	0.01202270896805597	0.4077208327476481	0.3324678121678923	0.001059047023907606	0.01850403409302693	0.003137967475967653	0.005674260196996187	0.003343794068193118	0.007965358820463692	0.003000557661132797	0.005241615581656183	0.1546961421214513	0.1063990342142397	0.1772055619604167	0.1085720365698416	0.04442059923216986	0.03321722962302737	0.001080070051307587	0.001802455050385904	0.05517039939305819	0.04328492838727074	0.1617691105987904	0.1288712471709524	0.1237426231350369	0.1085745983552523	0.114106826392902	0.09214148300269433	0.001239330822094342	0.0455435857588575	0.02111024313095655	0.1768810859830955	0.001278381144565743	0.02118425928816188	0.001195604938503157	0.01591118760478892	0.001344512903505269	0.006520256270134127	0.001305776433758818	0.003824480905642585	0.001007459571613799	0.008444437834763821	0.001013133087580268	0.01461033059136506	0.001511643373985806	0.02035526729056485	0.06583471908508984	0.0564474818027081	0.1145977683251389	0.09363711088495039	0.04999392887758736	0.07056808497659474	0.01728036740028692	0.02047940104683873	0.08531393284313139	0.07133855898628971	0.106686380583985	0.1223159674836304	0.03958366519988814	0.1021617060719419	0.2148390948992586	0.1424747236326515	0.002142807128162947	0.0313399071242927	0.04147016006638259	0.02591748246084673	0.05369136090933447	0.06379695129138423	0.001268473375808247	0.009290843139345386	0.001057255623688171	0.0198292092782605	0.04342187149256541	0.103664997856236	0.05877168084396197	0.0758671001485499	0.001415800361433647	0.0004286256100906516	0.001216184073986602	0.004071040578200365	0.001199617758837755	0.008920774714192826	0.1016027755743507	0.1071943254914029	0.1251587571322042	0.1027942907449774	0.001136501429375834	0.1332781766241355	0.009389398010029753	0.03626288430686669	0.001649213809808442	0.02069356390495334	0.001422852307497964	0.02909114710842696	0.001532511598510966	0.0173600221133757	-0.01755250965757523	-0.01599371468185927	-0.01702219659276695	0.01671367901311006	-0.04769466847625685	-0.03042860446755537	-0.008870841404653051	0.01509606100955789	0.001037008972269484	0.001038341227953119	0.001005083453962025	0.02645777414109647	0.4067331604754161	0.0587865646522704	0.001076356237149176	0.001004571781026974	0.1511094769683184	0.4462462161327634	0.001614063653076926	0.2118295780261634	0.001090514886329111	0.001149399566452266	0.001150609293725253	0.1668264386372504	0.7817591375287486	0.04351776803572318	0.001045517421756897	0.001057511089821545	0.001008088428741626	0.1718500977045973	0.0821018797558381	0.0108274800694742	0.4194429629519965	0.001078770785465331	0.001006589630857064	0.001001944786289339	0.001004403616084055	0.1382148173145686	0.1498673360842155	0.03975058070322255	0.001055920291028854	0.01829802819387744	0.1614692455117839	0.1261966820430417	0.05891105470741097	0.00107344085695367	0.0179276424296483	0.001255264249864174	0.00107607099121218	0.001019693167261205	0.001011689964658904	0.001008784947799949	0.001014651199355583	0.001061467414104446	0.03279576531223869	0.09645590209073857	0.001470196383119704	0.005322689611196536	0.07621083605363224	0.1100759567907291	0.04270424678085175	0.1969427255626081	0.001023306218836257	0.01879416933576834	0.02637815130927177	0.001122990582759966	0.001065874774971283	0.04882517009352062	0.0342587013838643	0.001191453241352081	0.001105344020087993	0.001004486950493231	0.0938516019762865	0.1246677883989646	0.001152917452762978	0.001061276852633735	0.003335701571158475	0.00254952657033665	0.002925826132350865	-0.003236670043645859	-0.02123792305270529	-0.01811597894020258	0.01823419845510656	-0.03603367670129077	-0.02043488076975977	-0.008886965880721047	0.01229082533843566	-0.7278460722573644	-4.069623206666138	0.0969038609806701	0.07866866615933159	0.02481891382247705	0.8703708563095526	5.30103544842149	1.567963023806012	0.256669512359207	-0.1058177246561056	-0.9107612800631996	0.008115740221023918	0.05622586131208158	2.934115912748438	0.1036974688336163	0.00925547634258062	0.0321481842267048	1.625710008329993	8.433434393292021	2.117575758425427	-0.05329380030863595	-0.01164534202402044	-0.1791281169190734	2.903167500253498	1.142868081102652	0.3707484508876828	-0.09742379308407839	-0.004715144200942252	-0.0987955932157292	-0.1405688209677068	-0.08089350700009332	-0.9880684523375181	-1.187765652986537	-0.2200877051427119	0.02803993111920686	-1.233601878456715	-0.2405255550445115	0.05703155146042369	-2.336920201535962	-0.07979133983706171	-0.4927020185212123	0.02290685318005896	0.01505850332014253	0.01453273928020345	0.008055140237161135	0.02744246222382842	0.1639848670743914	0.09012194731218291	-1.220235009657753	-0.9435384085777236	-2.798248468356806	-0.6331703885911103	-0.5983971489938508	0.188949506105814	0.1980135275277231	-0.4270449386436529	0.4528561205092305	-0.7017851991327102	-1.415914197340898	0.04782117028379596	-0.02760213676870721	-0.1274749939791908	-1.23323281250452	0.01725578343259169	0.01092846901743012	0.08442529020198004	-1.021779957070401	-0.1317051819896558	0.711281645322559	-0.5207522855073228	0.1655898270194393	0.1465368308709659	0.1234427066407921	-3.218818188342577e-15	-2.190951065294143e-15	nan	nan	nan	nan	nan	nan
0.2	-0.06295376699358596	-0.03703012381694096	0.06114585293345856	0.4856588430902948	0.9376003423530496	0.005959648699679166	0.2021182450744894	-0.07423427118385563	-0.0295265497695851	0.1527389954460019	0.05609253451202525	-0.1380118463750516	0.03757300351071474	0.06604274277713534	-0.09321346581138752	1.147777051962906	0.1475303866602529	-1.147777051962907	-0.1475303866602529	-0.2684862441792019	-0.07365724530198405	0.005911598588022125	-0.111838110944018	-0.1086463770519086	-0.05934322468283153	-0.08223047653789663	0.06735565361863374	0.5909997266847697	0.7138825138339666	0.1189163361269369	-0.01119452992216982	0.2888672934993948	0.01594699442270998	-0.7546203969404534	1.313987730293154	0.03649605451833775	1.460365835497798	0.1148518610517346	0.02540063916905209	4.132913351965859	2.053468181056215	0.508056773406706	-0.6204074015421952	-1.353132077303394	0.3742209108035972	0.856619407994066	-1.610650480605743	-0.1430102853059655	1.858772427409072	0.7427827435259415	-1.858772427409072	-0.7427827435259418	0.4463661571272273	-0.1763145389566263	-0.131221777806223	-2.578952826280747	0.195397259017089	-0.07866721720852249	3.213724920726901	1.082313591225352	1.772393897029868	0.1649816663749738	-0.8166729409024991	-0.02601837024885717	-3.279281239504758	0.2568285192448935	0.001038519849772287	0.01570213568530132	0.001037319650157595	0.01791174979947688	0.001029649284151402	0.004635597216217112	0.02347214589342198	0.02244793387889741	0.3175729101765039	0.2895966763143463	0.05102356589701851	0.05005423764634567	0.001070739655827462	0.03953072558154182	0.002117423541581222	0.007960293266763729	0.1634209708641697	0.1437050130636695	0.4388971103606785	0.3413846061568845	0.001566105215383394	0.01934118788281062	0.1765132540399722	0.1705831770347535	0.001083176049580043	0.01339482945372912	0.001181949483271924	0.005288524627147416	0.001159757436036572	0.009958709869893863	0.1388708935912723	0.09602935636934655	0.600655297291075	0.5182441542291242	0.0380021040715209	0.05617064737041409	0.001080332041240204	0.004185275372019479	0.001054836512205725	0.019597704734959	0.002363817262631586	0.02749861765050057	0.1418393607804402	0.1637754336632082	0.07047832664686911	0.0466058913492742	0.009855947811635532	0.01686035390183745	0.4080035875125401	0.3300086754782902	0.001079059314512232	0.01869032481670724	0.002115899951487123	0.005098958262594506	0.00222132658984287	0.007194327916691719	0.002043329219730307	0.00474714123718384	0.1424005969832829	0.09618900547246244	0.1611698690851302	0.09720272418432385	0.03582553142799089	0.02748599525840651	0.001065257146868801	0.002089372270205318	0.03440533311456841	0.03088213292309392	0.161634234712641	0.1277920856829434	0.1236789899713373	0.1088088455760734	0.08061709576152944	0.06644141690703297	0.001152669578481285	0.04479634755627382	0.01907026900826475	0.1721991845580483	0.001291894483548147	0.02143967764013532	0.001143843829484464	0.01611772576131743	0.001188217490538236	0.006834227617836591	0.001164272799722079	0.00406091179540621	0.001008559989230969	0.008911733382659952	0.001015053142055735	0.01631160453306604	0.001306848675902876	0.02217552096866922	0.04376566787417935	0.04164996889828306	0.105072364630022	0.08473982923760344	0.02779528106344835	0.05013961417745427	0.01141037421287724	0.01571459305560475	0.07654913360762448	0.06332978801681159	0.1088194436392461	0.1248748086909161	0.04113931199507014	0.1039643624083172	0.2075189258336887	0.1396936651320673	0.001606437313389751	0.03674462419082098	0.02834928074969119	0.01913868316149452	0.03516206318213805	0.04749200148963124	0.001187666696172973	0.009652431415464881	0.001064440423137289	0.01998266719310298	0.04720679570069262	0.1021312792834646	0.04438899569200444	0.06323045199673515	0.001295853950495353	0.0005999706429155881	0.001153737881117512	0.004219250827272803	0.001106058196923163	0.009649771218556332	0.1016147193782553	0.1001338178936958	0.1238324159493611	0.1013151134062589	0.001152539552831107	0.1402169464738075	0.005415486009719482	0.0328397095003937	0.003096528896913817	0.02257900524318268	0.002391003098562126	0.03063066780964685	0.002728856276408513	0.01877005663154268	-0.0009025242819758544	-0.02155071040999529	-0.01849635861216666	0.01710750135340277	-0.03255545433196618	-0.01949412027886709	-0.009363453560800554	0.008583268529247165	0.001040947253759496	0.001046361045952085	0.001005227017447496	0.05172132190001515	0.4714735350152215	0.09127061527735407	0.001133149148307	0.001003908044551015	0.1274322019471435	0.4132210662935786	0.00213466557732537	0.2334478150262339	0.001166192298324875	0.001115599943390111	0.001150652301539584	0.2663120576187442	0.8518305762963301	0.0859612627825348	0.001054603026545062	0.001078558025182508	0.001005910441226176	0.204463560958611	0.1069244310251513	0.01988262429146888	0.3994165505039629	0.001116403238250397	0.001005106373512586	0.001001502110343077	0.001003413052162599	0.1108772710455049	0.1228192219813522	0.01469373500025836	0.001044435256673905	0.001646309036835683	0.1613747168981854	0.1215256517865662	0.01302694696584193	0.001048372379585936	0.01584477302233635	0.001343164690355482	0.00109616862797103	0.001018409790101609	0.001010561148717633	0.001010440986289251	0.001018902549651616	0.001101795079206525	0.002698087926320344	0.08712291435437408	0.001023828421284354	0.004457129603075972	0.05571464402023318	0.1133360446107206	0.043291522128632	0.1928619231880248	0.001025828855162717	0.008005500731737697	0.001637434296471202	0.001083822335376777	0.001076749007246137	0.05418877730596233	0.0202522557439254	0.001147625779972636	0.001072370048963555	0.00100494930817996	0.1078397256497142	0.1196110922321716	0.001182041120901682	0.001042882063353882	0.005624167483244501	0.004079849732457438	0.004816780208978542	0.01691453397445007	-0.02726409981684821	-0.02016071046759635	0.01693797514284085	-0.01567712900300778	-0.008089255844889733	-0.01009430955705908	0.0002166976443408311	-0.6746847173644863	-4.412930570724126	0.008346516463828715	0.08464154377143912	-0.005763924034256219	1.308049479900925	4.866266277255832	2.064359845012858	0.2546640930832118	-0.06105694202427095	-1.227632529467748	0.02529719157174274	0.03585058308014556	2.361362302329814	0.1451538041584999	0.05701977524574357	0.00595128867846958	2.884665441324318	7.243267247468056	3.002564790134764	0.1832893880192805	0.1202084543776	-0.01156457984749174	2.782864797813155	1.268035301634076	0.5671111172259081	-0.3264615130421475	0.06563059043700824	-0.004565793719247693	0.01214124852007603	-0.0129981949349804	-0.9932999859768338	-1.061297902929351	-0.843155789516705	0.0288957557833609	-1.253081570554954	0.005670011799574336	-0.02246211386104097	-2.7679826631187	-0.06886497659472862	-0.4408096318444856	0.03168988489092893	0.03227829572881812	0.05938130137790524	0.05403698206992176	0.08640849455795951	0.178712860414341	0.348126787331428	-1.747049931350249	-0.822162458380302	-1.304677086253795	-0.367201156035553	-0.9511493127408195	0.3175265646211877	0.1469364170320542	-0.1700788718866318	0.6245726368344909	-0.6589931968810873	-1.829895280749326	0.006866749739818722	0.1016978121444886	-0.1781518294518268	-1.298914629934048	0.01562033580054144	0.01970560979716711	0.04252023313621679	-0.3762804094269478	-0.1714997066951076	0.679169498833529	-0.1814025873817646	0.2011633273055681	0.1551242975552369	0.1512303541400224	-3.184818452967175e-16	-6.923513933598404e-15	nan	nan	nan	nan	nan	nan
0.21	-0.06994509674354214	-0.02467208045959335	0.06090652747802573	0.5001957338069496	0.9387399032679783	0.006189339477989369	0.2420969752450135	-0.05461384175211655	-0.02552224196987702	0.14648368853542	0.04332760583178215	-0.13425790506765	0.04542699891256785	0.05108065529235124	-0.09377715716853094	1.162260692724151	0.1555345079213917	-1.162260692724151	-0.1555345079213911	-0.2633801762014931	-0.07581080161906982	0.004726639333800537	-0.1367344449639306	-0.1062059467432303	-0.05956751969262725	-0.05108672564871639	0.07726854328844054	0.6080496365924043	0.7139372300831951	0.111661855363403	-0.010998697142525	0.2576518885369281	0.01917459076481979	-0.6025101982003742	1.125919463427216	-0.08579921818991776	1.4474071600387	0.1153494925449158	0.02028668079172103	3.811889952088117	1.823959930568837	0.2978919051105614	-0.6907384490083955	-1.161336593661129	0.370873250727545	0.6689631302226435	-1.3384848558835	0.03067269226826334	1.025712169979166	0.822208757940062	-1.025712169979166	-0.8222087579400619	0.595520450864607	-0.2595177119622834	-0.1068421036443329	-2.36093251971095	0.3039532648632997	0.03649341314409637	3.00822199267931	0.8858262006767289	1.609048018693225	-0.2214444662827792	-0.6358568192508816	0.0614128789949591	-2.963730717045012	0.3560928504985879	0.00104345613129174	0.0163050491910592	0.001055213979829543	0.01869789351629744	0.001018155859710461	0.004676718956303498	0.04204695915276556	0.0355739069605145	0.3703967943747936	0.3345487785316897	0.06913099480193907	0.06561905261267208	0.007212335740262008	0.04778148844664899	0.001572682384429276	0.007462585539253553	0.1430478273484489	0.1296246191712599	0.4235267237110634	0.3424808599846859	0.008357695644664511	0.02612283692077464	0.1980239464686233	0.1918671649833434	0.02233885078280582	0.03791894410494461	0.001774854625578663	0.005924176119686996	0.001181967311854432	0.01016662142861191	0.1854318306107162	0.1250149919702239	0.6736315932470992	0.5860489070150632	0.06377435594188836	0.082628130818007	0.001080205808104617	0.004257392911087506	0.001110523792350975	0.01986774522412607	0.001699647408091966	0.02733123147395661	0.1676316935592932	0.1879263889949883	0.08700768197338386	0.05753439035910493	0.01779501236919259	0.02343842665159767	0.4032861376070973	0.3280002517969356	0.005695236416241345	0.02338851693843712	0.00157244553133543	0.004817378829080738	0.001624655927194826	0.006841179873782808	0.001534504070501097	0.004502033754156309	0.1288017084491866	0.08977589607685732	0.1459519515657673	0.09023985995815215	0.02456389200400494	0.02047765163543511	0.001054620719575071	0.002360975198050821	0.01905240070851639	0.02074018651971877	0.1628569096839293	0.128942082843801	0.1233046299412866	0.1087427563120404	0.04963564033209127	0.04400066289638159	0.001101508172425557	0.04418717238511677	0.01703972329134052	0.1679376821570658	0.001333118950394076	0.02168246032288874	0.001128200086477512	0.01634022010489958	0.001105685114345222	0.007311546676118219	0.001089208390293019	0.004436481463991639	0.001009961689953091	0.009307582133881286	0.001021304425499021	0.01790921848426862	0.0101913681420082	0.03538588349725311	0.02468626361805136	0.02786129114764586	0.09654635093099469	0.07791181430398252	0.01518277529940724	0.03904125839958426	0.007634087846507217	0.01280643472316002	0.065262554900828	0.05525410273746309	0.11051613977278	0.1278931793957093	0.04217790491036908	0.1054083610996429	0.2004743138034908	0.1383286933848229	0.001323865526597761	0.04316574754902425	0.01877842774384464	0.01398238511290997	0.01946207008091106	0.03352464294752881	0.001133448576040749	0.01001154891009999	0.001073922103101889	0.02008468539837311	0.04907748406561842	0.09967501261354074	0.03127141416546955	0.05148373011053146	0.001220440651908756	0.0007799583202105898	0.001114973601705011	0.004404781213642364	0.001056863235221002	0.01038161737248877	0.1021773897136466	0.09686108568238555	0.1222167191717126	0.09990034194786143	0.001179413660403297	0.1465475647843335	0.003285480272862073	0.03132717957371876	0.009461843653254247	0.02874501243226765	0.007761076931203367	0.03569496829347901	0.008115641879307366	0.02358507571872457	0.01391244577632525	-0.02637825645407708	-0.0192109685082708	0.01487168464520105	-0.01588260867948037	-0.00918539228594922	-0.01023925245746421	-0.001190209899605414	0.001055063708423717	0.001097088301517738	0.00100701204961948	0.0736843563739478	0.4828375080581356	0.09218555911417073	0.02431352580392705	0.001003904673928628	0.09680195579968513	0.3682151167622816	0.02689114683022436	0.2338189381308905	0.0830636455482472	0.003473902800016916	0.00125116005166245	0.2512518160010531	0.8496649826997895	0.1031171897410119	0.001101625426688181	0.001244588759250695	0.001005460548678764	0.2108181319801948	0.110366984783973	0.03202348642872049	0.3873661732827573	0.01852763955339946	0.001004937755986751	0.001001440087692268	0.001003288031615342	0.1058841417946517	0.121363128367445	0.008936626923877655	0.001042799686118852	0.001382804189155793	0.1678109549759629	0.1238234056301018	0.007115442025462842	0.001048128705052912	0.01390331166268301	0.001403911616112612	0.001125232157244196	0.001020878961655072	0.001011468709015249	0.001012249139420708	0.001035347128682239	0.03529919913279434	0.00202084383830663	0.0824358153787038	0.001020537884963239	0.002833737243881267	0.04622567075361774	0.1125867378245205	0.04352145499843706	0.1844597020274353	0.001032175229971162	0.007939707756476651	0.001348696735834821	0.001071211870069246	0.001089750772363643	0.04890214264603301	0.01197597322296624	0.001137026342616966	0.001076509694288155	0.001006245467843896	0.09871949183091032	0.1200400137709658	0.001228852574235549	0.001037123399634455	0.02520638987370251	0.02136862405880382	0.02144617138776863	0.02632574527612888	-0.03049712780795023	-0.01916578483697999	0.01098283553888378	0.0006258532318124233	0.0002464265541415062	-0.01123100567435579	-0.01208921436360878	-0.649446769631482	-5.099651463648439	0.08488717691423039	0.07627393362457106	0.005967070769783143	1.29297945029811	4.118170137251542	1.130377176308784	1.24770942037778	-0.04166429321256469	-1.608007937971804	0.1687760925507463	1.203553843538036	1.911284582930921	4.201371009972127	0.07959474386402988	0.02782157510931127	2.802274761683166	6.360116396654805	2.323575620427587	-0.08910387960471614	-0.02277330223804499	-0.007493966637739315	2.091125068506725	0.885734033521564	0.7297587559719441	0.007960728204197522	0.8196864357316448	-0.03773441628937196	-0.0559010169034399	-0.02786963740391864	-0.293368433735011	-0.3147137602510798	-0.5869985696100297	0.0251898390485019	-0.783768315799096	0.2225662972255274	0.02100805977343077	-1.781413368307858	-0.05503663220347672	-0.4092306945775155	0.01916524634313174	0.01631495376698304	0.04427602330276435	0.03028785431286386	0.01299148535800459	0.141846649249151	2.1271954693078	-1.04570211643601	-0.5441851044809349	-0.8898107340790254	-0.2270270349085355	-0.6835285915505276	0.2763261567009535	0.1397665074060148	-0.1135453825948223	0.6474640137430637	-0.3796570654722298	-1.022851051694547	0.05045231333162144	-0.03836368997515203	-0.3050123278590455	-1.068855873906923	0.01909135846142171	0.01837258561173923	0.08996920352073813	-0.3253872330696409	-0.1039086529958787	0.5920781256265034	-0.1117623330825551	0.9515664426840004	0.7902065469629095	0.7495232004182161	-3.029480229477798e-16	-7.585812110527073e-15	nan	nan	nan	nan	nan	nan
0.22	-0.07418126386058831	-0.01514576410338125	0.05940110711795989	0.5146148833351787	0.9399531156162076	0.00636036560149171	0.2773371895152347	-0.03868822806693123	-0.02346696929586516	0.1377225370971495	0.03363614394048522	-0.1307082633594831	0.05004793527296542	0.04013868886886637	-0.09259199839818459	1.168046424265277	0.1632579068038199	-1.168046424265277	-0.1632579068038199	-0.2561623749127632	-0.07895001929133266	0.003753315903012374	-0.1582691321783737	-0.1023420225117543	-0.05855965246202859	-0.02220210197290693	0.08478341479098749	0.6226098857426591	0.7081055035131514	0.1061665275929877	-0.01004171328592948	0.2295940598773686	0.02241689345911182	-0.2035878703582878	0.7476423300658065	-0.2167229264082216	1.436817597812672	0.129582147714589	0.01366770820747983	3.185210171905196	1.314505031745668	0.118249748267043	-1.121576307079437	-0.7384387195141204	0.3333609909568541	0.21000759979052	-0.8066262683408071	0.2067597401936918	0.1191905833853832	0.6866382677838303	-0.1191905833853832	-0.6866382677838303	0.868712819351643	-0.3734468099937582	-0.08889461311837681	-1.906623465185205	0.4800960435779232	0.1677652308719895	2.761899478052727	0.602709957773879	1.274461745552469	-1.012306897494613	-0.4648423422787634	0.1262118451411258	-2.647765978923301	0.2597697896813054	0.001052984358473451	0.01685289906816029	0.001089530077956874	0.01951096315260721	0.001013304618918827	0.004594514605986626	0.06158669791588409	0.047824209162372	0.4080900226939506	0.3718403984801504	0.07917274464471181	0.07429726173367243	0.02156657678745159	0.06152933279789716	0.001299676935460805	0.00706341360778719	0.1179415603831646	0.1111536205250845	0.3986105907710002	0.3442565783791448	0.02376818425156968	0.0410737571340791	0.2111732519555263	0.2091258546042268	0.07061065431592081	0.08625628733092341	0.003247300820700379	0.007070103916368074	0.001243328362621968	0.01035895241298078	0.2064276902088759	0.1498711132596513	0.7236986904786118	0.6462951439009212	0.08472559595262491	0.1033350341998391	0.001103661621082941	0.00399843779192464	0.001221385474178385	0.02001077976812559	0.001366358774140066	0.02763711209421724	0.1851958930221617	0.2064739110326199	0.09753733043470231	0.06368196268349546	0.02763217593489365	0.03108063548619515	0.3962111363355609	0.3318315690710337	0.01653355718331941	0.03399762556779688	0.001300003596515123	0.004624583470688792	0.001325517073243765	0.006613704382587018	0.001279485275713107	0.004352821774435028	0.1184970535514	0.09024070598594534	0.1359761627980114	0.09123967262038032	0.0157358114685402	0.0151763111755708	0.001048486364754977	0.00258846923643116	0.01064571527170278	0.0150375544935317	0.1661086538321599	0.1322081491645259	0.1240260373498897	0.1094642827459214	0.02881976715775167	0.0295882449549539	0.001075809484916476	0.04365428342087797	0.01504486308390446	0.1640597737419875	0.001384099367446055	0.0218689544606569	0.001134915233872208	0.01652591245224045	0.001065655743279507	0.00788361834437845	0.001052133890307355	0.004850886934977029	0.001011566712715908	0.009576167683210924	0.001032654605530668	0.01916927190651043	0.03108387568300012	0.06138442537327704	0.01388338555227387	0.02003559661638593	0.08956099370309953	0.07384123562524278	0.008471675518782558	0.03284706620070139	0.004897811782640228	0.01092212186837352	0.05458285456381917	0.04926839921737069	0.1111881198907876	0.1302049034322051	0.04283971554421079	0.1067177562798962	0.1928660548556752	0.1372101593795194	0.001185609430603013	0.04945014404442031	0.0136688870902307	0.01139772879932267	0.01084286735201872	0.02584948797527349	0.001100034778800446	0.01037138896502541	0.001085164280889412	0.02007400298416201	0.04765551672856849	0.09619281625976096	0.02016721053085407	0.04148481198659777	0.001177427874471115	0.000956080988205186	0.001097665088863118	0.004606144902205931	0.00103292013182783	0.0111715594063796	0.09863603357835281	0.0926836492276122	0.1214384238824204	0.09938785898611213	0.001216256185849411	0.1521609882334372	0.002206316151294217	0.0307912841361671	0.02216156357437567	0.04000090074031529	0.01888587473234448	0.0450842137039409	0.01892559988364957	0.03251551538234486	0.02512490999687235	-0.03014279046277323	-0.01878588805322794	0.01015631933982911	0.0005436613612283624	-0.0001920280222722582	-0.01128898283455019	-0.0126519773811894	0.001069180163087899	0.001147815557083543	0.001008797081791457	0.09564739084788046	0.4942014811010498	0.09310050295098724	0.04749390245954723	0.001003901303306215	0.06617170965222677	0.3232091672309847	0.05164762808312338	0.2341900612355471	0.1649610987981697	0.005832205656643614	0.001351667801785312	0.236191574383362	0.8474993891032487	0.120273116699489	0.001148647826831279	0.001410619493295788	0.001005010656131461	0.2171727030017786	0.1138095385427955	0.04416434856597212	0.375315796061545	0.03593887586854858	0.001004769138460909	0.001001378065041429	0.001003163011068074	0.1008910125437984	0.1199070347535379	0.003179518847496913	0.001041164115563815	0.001119299341475879	0.1742471930537403	0.1261211594736373	0.001203937085083751	0.001047885030519907	0.01196185030302967	0.00146465854186957	0.001154295686517162	0.00102334813320851	0.001012376269312835	0.001014057292551944	0.001051791707712839	0.06949660318638232	0.001343599750292922	0.07774871640303357	0.001017247348642161	0.001210344884686565	0.03673669748700228	0.1118374310383204	0.04375138786824209	0.1760574808668457	0.00103852160477953	0.007873914781215616	0.00105995917519844	0.001058601404761781	0.001102752537423849	0.04361550798610366	0.00369969070200702	0.001126426905261298	0.001080649339612767	0.001007541627507738	0.0895992580121064	0.1204689353097599	0.001275664027569429	0.001031364735915113	0.04478861226416051	0.03865739838515023	0.03807556256655873	0.0357369565778077	-0.03373015579876124	-0.01817085920636362	0.005027695934926693	0.01692883546663263	0.008582108953172017	-0.0123677017916525	-0.0243951263715584	-0.6365675616930299	-6.21824011821395	-0.002666209263055275	0.09002672766940076	-0.03042914211404182	1.132915303949023	3.334169823479296	0.6870386759501613	1.354080390312263	-0.0413497828184264	-2.105753480220581	0.1611901049033121	1.669704818148254	1.556302636788513	4.907799519111355	0.1590750360643373	0.002835173810375089	2.058762579034347	5.731564067451864	1.852448776982363	0.117074856370832	0.09480726452496889	0.08308877951345051	1.662178138983455	0.31184996454608	0.7799383341936339	0.8414866780483871	1.247813891963317	0.01319102130502367	0.03727575886227862	0.006180905726014379	0.3822838749617376	0.5312374747505875	-0.50175515689385	0.02007397789039022	-0.3652186951173167	0.4288838437730317	0.1350610257217339	-1.162315449273596	-0.05360773521010904	-0.3640908346636817	0.02043217589304234	0.02491789648015575	0.07833182337359122	0.06180414254986487	0.06095585417533262	0.1112007546223589	2.905762656819723	-0.554453287474853	-0.2706752074041973	-0.3238443704558974	-0.1624320604996379	-0.5331529608893426	0.1761972309616946	0.1200157148175843	-0.1207913234984682	0.5972272642730114	-0.1446648498815548	-0.5714545667798184	0.007011261801846414	0.07915768507468761	-0.3833377662231107	-0.9493538774794651	0.01484733394065339	0.02287227023581685	0.05413940912780769	-0.5572212581195881	0.008957992634548741	0.5357305265493368	0.01392431044401537	1.219139551098223	1.02011328288135	0.9743144694277808	-2.27693318038981e-15	-5.441031189955356e-15	nan	nan	nan	nan	nan	nan
0.23	-0.0733546904549236	-0.01027752666350175	0.05673440737065556	0.528933305536934	0.9413642742261815	0.006444658866492601	0.3049987697965941	-0.02897184967191968	-0.02263554591339412	0.1230807822415721	0.02919604120933091	-0.1278334368270651	0.04886711352021712	0.03567206285337772	-0.08989863617789258	1.164440849053051	0.1687290379986932	-1.164440849053051	-0.1687290379986922	-0.2457603332695188	-0.08337420170339467	0.002901444956808234	-0.1745127931496056	-0.09646756830062961	-0.05630576311562027	0.004119920791537645	0.08899150681289068	0.6333337208308581	0.6933879229845401	0.1023567702410571	-0.008614650657919306	0.2044593085151535	0.02524825076383743	0.349746409302694	0.2289836464877031	-0.3109453733024767	1.426457144361249	0.1501727376937582	0.002850111912908052	2.369301443526423	0.6405946380140085	0.06862992538989034	-1.782090711541491	-0.1550719882210819	0.2414823061781688	-0.4265285586451076	-0.0928978969537802	0.3253832505276061	-0.8331765208563736	0.4194514713428104	0.8331765208563737	-0.4194514713428095	1.198420427944023	-0.5108983599735699	-0.08639613500291524	-1.37570487771141	0.6876618000615362	0.274116742731206	2.501374601107205	0.2595859839037075	0.8950636843510116	-1.840941005513144	-0.3086958810102012	0.1547865270711185	-2.380593676474917	0.2836180906169489	0.001096683410985614	0.01734599319627766	0.009426727839561206	0.02915681065490477	0.001012128063849712	0.004392142791933916	0.0747469387220052	0.05541511421780907	0.432570606682401	0.4015384381137099	0.0801036269954598	0.075545031745096	0.02793320078348429	0.06489738528879863	0.001154893861532482	0.006656713366581484	0.0907390528572138	0.08959863950441438	0.3714798045965067	0.3478791727188939	0.04054878165478271	0.05700805283853314	0.2192680010581464	0.2241376002773933	0.1001513626689321	0.1079523366013391	0.003951718440140354	0.007326523688075681	0.001438680319454026	0.01060872767597978	0.2089857095169107	0.1661847653834937	0.757709389692352	0.7019153813506673	0.09593189142553235	0.1140193414771405	0.001152702251269726	0.003462853379606962	0.001290407180210275	0.01988176924100322	0.001189475432270675	0.02839995168576153	0.1945013212102071	0.2190972195425056	0.1026577707884514	0.06427372883971415	0.03557393939195215	0.03671733563717518	0.3925552714346916	0.345896576686317	0.02871194168571023	0.04551756603811458	0.001155539754960365	0.004482172581619846	0.001166785252027268	0.006475710651919321	0.001144221019816147	0.004243754034425395	0.1149737608386794	0.09921285666558356	0.1328867145602757	0.1012473109197077	0.01255223548738837	0.01354209304278283	0.001047058286296013	0.002783349002632391	0.006116944431817171	0.01203742314025292	0.171583791488181	0.1375258801646369	0.1267419566537277	0.1116267033806561	0.01691075659633665	0.0213623856486443	0.001063696858516426	0.04315177751496236	0.01315546136937768	0.160556723824276	0.001419969290186477	0.02200254239416646	0.001144230478561943	0.01669030464550057	0.001046025038134991	0.008610363355164454	0.001033239634727026	0.005388826526276992	0.001012984083684026	0.009714045293194092	0.001042273523720095	0.01988597210221497	0.04879339538875005	0.07938359857500774	0.008153293628702285	0.01591042165921485	0.08438380965109046	0.07219044909539329	0.004859939085099667	0.02957758127712721	0.003118776736072341	0.009899701629577448	0.04729106609901817	0.0462607198073171	0.1123947848686307	0.1321504725208429	0.04276883781337495	0.1077256548531589	0.1867466354699586	0.1366333123488994	0.001115468169946431	0.05421902864229604	0.01077741909180204	0.01021095301037558	0.006186025631195238	0.02164274228970532	0.001079405141760113	0.01074220126406791	0.001095742272416282	0.01992465551752838	0.0432133757960565	0.09200437312690742	0.01220638210750514	0.03418478083430029	0.001153884288848884	0.001128133517687209	0.001091184602497092	0.004817377949523992	0.001020875618405947	0.0119233502408936	0.09229021418627825	0.08625827115603031	0.1224534570723703	0.1001906613748935	0.001253412198343807	0.1570158674710423	0.00163156096909565	0.03064452802858927	0.02891642005351576	0.04612279947070225	0.02488242722720664	0.05012353642115138	0.02469718688055685	0.0372473486301426	0.02935502673237026	-0.03178583950845664	-0.01834842302887635	0.007712630552821084	0.01034042624419567	0.005612622820902749	-0.0106567434084005	-0.01358589381991552	0.001203931119512543	0.03274318519069974	0.001012685898869252	0.08802653166054343	0.4783948345687631	0.07109096136895784	0.02434283554343798	0.001004247117828011	0.04024515523966963	0.3048516907329332	0.06700938057867326	0.2326060310989656	0.1161810624969446	0.003723477234636234	0.001888112310441668	0.1930337980529152	0.8384606771246608	0.1030756761926525	0.001250394121121096	0.001321408778865678	0.001005356744688178	0.2036642168947108	0.1062710801443996	0.04520116250001498	0.3931243420600214	0.04783585831457459	0.001005318595197219	0.00100149002810186	0.001003487996066795	0.1176062355112365	0.1354478494467969	0.01403714852796118	0.001049301232323788	0.001393953838015961	0.1858129140737382	0.1347959851050471	0.005378858423740536	0.00105379868644154	0.01035906729535214	0.001451169186120072	0.001153619543921731	0.001027489917888704	0.001014587022911333	0.001014799168878302	0.001052702237569352	0.06977408994290837	0.002475474969028622	0.07706103073501951	0.001018737652149162	0.001275478818315852	0.03969106351937807	0.1161146138613786	0.04176933772986547	0.1768815746699405	0.001045740649775651	0.007446066381524252	0.001313843398478579	0.001057360779534952	0.001110139703378134	0.03292650621438463	0.003221245389334119	0.001131856796338903	0.001087644004436813	0.001009015516928474	0.07827306069153527	0.1269678343338612	0.00130602986824838	0.001031203433512901	0.02939864821238742	0.02545433753276224	0.02514504310639379	0.02847959959152276	-0.03187343552187034	-0.01805300906259866	0.007416889460128247	0.01486646374920628	0.00904168475805971	-0.008655737275613922	-0.00587242421732182	-0.6300739008840397	-6.702571604724808	0.07377784106539738	1.689125660551312	-0.01593380147640853	0.4060997390818821	2.516358840516752	-0.3850420285449754	-0.5051430579219878	-0.03929893682544609	-2.195675814474316	0.4558217342919941	1.517140442868077	1.381798451070413	-0.1944570187471595	-0.07166808641500809	0.03841151854352132	1.188896070766377	5.25015872661614	0.356747529404958	-0.1404902374412164	-0.07246807797066734	0.07790824124440297	0.8393548560660202	-0.1587823354477964	0.3801569161995941	1.908868773953017	1.078895419743867	-0.02699049511280011	-0.03864036389232985	-0.01854779189897625	1.328322109881956	1.408173140004603	0.1307808079178183	0.02011049555466548	-0.22367417515564	0.6311877406833372	0.3025902324126213	-0.5139329089101734	-0.04540355202696703	-0.3348442972334911	0.008531816394744322	0.01125712390722705	0.07224734645028205	0.05068309105361276	-0.01139484987404842	0.04044078448560874	0.914669478947036	-0.2765333411854154	-0.08396943623985405	-0.286674139988397	-0.05298615927933058	-0.1044572692376998	0.2145907769149459	0.07742736640441956	0.002788239825448401	0.3672542017325973	-0.08820079826865754	-0.2923441942096366	0.0543887656825869	-0.0640457494758217	-0.4619659930829594	-0.5389658827241187	0.01938431827645301	0.02113966534356416	0.0858744824143874	-0.7258743081143187	0.1589817189027584	0.4431684367244809	-0.02393572447542185	0.04740190825541637	0.02882241253703551	0.0176476334299065	-1.34454021635007e-15	-3.369175801440401e-15	nan	nan	nan	nan	nan	nan
0.24	-0.0675694585183092	-0.01050652140207813	0.05329563264691237	0.5431358322588539	0.9429070336384289	0.006410551182158671	0.3251671295689576	-0.02563985549150172	-0.02168247084481668	0.1025744019162104	0.03042490094597766	-0.1258810574228896	0.04191023193485159	0.03815675168591184	-0.08621492245435802	1.151525475947635	0.1718842062337171	-1.151525475947635	-0.1718842062337169	-0.2324594679809548	-0.08915816024186891	0.001927062025279984	-0.1864551527048371	-0.08873144648173022	-0.05325523552097008	0.0278027805746577	0.0903886852150102	0.6410063276748852	0.6730920474576317	0.09976087491472717	-0.007034265812305872	0.1819539986887673	0.02763158365851407	0.7881438358317776	-0.2718041056256565	-0.3711379216960274	1.413638501845577	0.1559023081731292	-0.01001248165948421	1.686566070105935	0.03762818882706805	0.1425800854878998	-2.29450140103587	0.3953537740461503	0.1488715653085799	-0.9452043666441654	0.5836367012694214	0.404830040843958	-1.7427689952525	0.2234456758139728	1.7427689952525	-0.2234456758139727	1.44847754841539	-0.6454020352781678	-0.1133970101899373	-1.046363181904079	0.8524295651815198	0.3270928805217461	2.2340668817878	0.0405272338181325	0.6642160967236866	-2.127965897101891	-0.2220699371586003	0.1568762886617291	-2.121877671757441	0.1701649076715189	0.001185914345861203	0.01777831201309147	0.02883514298505726	0.05029313411885659	0.00101348542529991	0.004158066960869032	0.07853457705174421	0.05636288458288001	0.444108602204521	0.4203859900361686	0.07093417694538523	0.06764527406521037	0.02007207692171303	0.05493300832366609	0.00108265729566172	0.006291261443194667	0.06296944828081913	0.06743144242438148	0.3467679390827398	0.3512228724898942	0.0562052502342015	0.07141628839395105	0.2237531319085488	0.2354768626901472	0.09513936639515587	0.08984979988160159	0.003254887287183263	0.006359202094128374	0.001804367886911413	0.01095301557896896	0.1944220628429874	0.1733475991756248	0.7792424419247305	0.7484518245156191	0.09484335350137203	0.111916681806477	0.001228094160120068	0.002862663070940784	0.001280307357056676	0.01952424404007945	0.00110116993355733	0.02936385896808166	0.195123526718589	0.2227984340153868	0.1023966633862489	0.06120060393163106	0.04018329540956255	0.0393388782141335	0.3957762785302217	0.3687560231289888	0.04049792971228402	0.0560299583155501	0.00108356467123822	0.004378427648549192	0.00108745028498578	0.006365579926806592	0.001076738074101106	0.004170799173031946	0.1198014891807728	0.1151306651619049	0.1373097704603059	0.1181607945182661	0.01619460802506793	0.01690931288557391	0.001050414793560126	0.003014849551620636	0.003935722906812592	0.01078673899807564	0.1793657383990251	0.1447624116668759	0.1318722480414713	0.1156194300179226	0.01259730717396653	0.01868805683831782	0.001060600631419985	0.04277601025926953	0.01139976489414948	0.1573963848302201	0.001431165048035659	0.02208451890027374	0.001148548737827452	0.01681698656508905	0.001038284987249813	0.009433168626717428	0.0010249020386133	0.005962535062918679	0.001014063539527504	0.009787980331783446	0.00104753622961865	0.02014411759556671	0.05806537001584781	0.08408976486063174	0.005758584279423894	0.01438589704815622	0.08111990444489084	0.07167210014696068	0.003021939919997248	0.02798115288634698	0.002253546048708038	0.009643715242430718	0.04464000461504953	0.04645776687029234	0.1148755779485205	0.1345302027734859	0.04181111952269386	0.1081835709393747	0.1832305599519367	0.137213250625048	0.001084010389939039	0.05700931900768298	0.009082535784422793	0.009723503026734274	0.003927745258286898	0.01955361161356484	0.001068472798271159	0.01120391563223365	0.001104724079035701	0.01969271654139708	0.03581914630765663	0.08680119374339382	0.007812598916380472	0.03013922373724	0.001144829639510129	0.001340190280150198	0.001091443866533196	0.005064244731391118	0.001015593262686897	0.01268216354745462	0.08373205260086108	0.07820576402697517	0.1257140829460671	0.102715078039788	0.001287170528564022	0.1611828192829844	0.001343374680056138	0.03069936579635205	0.02503606878989381	0.04179217317094968	0.02160247529419142	0.04648208499420933	0.02143264894135295	0.0337803771169063	0.02592682765334624	-0.03109570900574218	-0.01812403459158221	0.008490863307286118	0.01223110006023384	0.007853890304956663	-0.007971353922324904	-0.001548731196666511	0.001338682075937229	0.06433855482431593	0.001016574715947099	0.08040567247320642	0.4625881880364763	0.04908141978692826	0.001191768627328685	0.001004592932349604	0.01431860082711249	0.2864942142348819	0.08237113307422313	0.2310220009623841	0.06740102619571955	0.001614748812628402	0.002424556819098031	0.1498760217224683	0.8294219651460728	0.085878235685816	0.001352140415410672	0.001232198064397823	0.0010057028332449	0.190155730787643	0.09873262174600374	0.04623797643405789	0.4109328880584979	0.05973284076060066	0.001005868051933519	0.001001601991162255	0.001003812981065498	0.1343214584786747	0.1509886641400559	0.02489477820842538	0.001057438349083735	0.001668608334556051	0.1973786350937359	0.143470810736457	0.009553779762397265	0.001059712342363156	0.008756284287674611	0.001437679830370481	0.001152943401326268	0.0010316317025689	0.001016797776509858	0.001015541045204274	0.001053612767425873	0.07005157669943456	0.00360735018776433	0.07637334506700541	0.001020227955656111	0.001340612751944921	0.04264542955175388	0.1203917966844368	0.03978728759148886	0.1777056684730354	0.001052959694771762	0.007018217981832887	0.001567727621758689	0.0010561201543082	0.001117526869244682	0.02223750444266559	0.002742800076661195	0.0011372866874165	0.001094638669260872	0.001010489406349227	0.06694686337096414	0.1334667333579625	0.00133639570892734	0.001031042131110764	0.01400868416061431	0.01225127668037421	0.01221452364622885	0.02122224260523781	-0.03001671524497388	-0.01793515891883372	0.009806082985329811	0.01280409203177993	0.009501260562589993	-0.004943772759575348	0.01265027793691476	-0.623921487512928	-6.034271929839461	-0.01482127151917268	2.388121920000151	-0.03676994551560027	-0.1957116341241387	1.164072281259149	-1.142466862308814	-1.312405500893589	-0.03310011925754584	-2.228196692093062	0.1054111911534935	1.364492788341024	0.8218059847059428	-3.051917678919176	-0.08567323707626555	0.02173770181018674	0.2285989126921264	3.914805210492967	-0.7049446126108472	0.1041536770988516	0.04910432894358526	0.1233023176682646	-0.1222406684174752	-0.4211282483141891	0.1769068193895036	2.600374443526041	1.046304253387165	0.02092421250429633	0.04284835997291357	0.0134034814489667	1.771415438298312	1.912406534596734	0.4985324382235527	0.02739813444786304	-0.01532925289693577	0.8126439441986167	0.5011222262281273	-0.05200935007653931	-0.02826000516459201	-0.2955486499325773	0.010109890413039	0.01737584174551162	0.09754387552696854	0.06895793161817677	0.04816733989263594	0.0194898141520779	0.2471612735985496	-0.03432321825239847	-0.04418769112102419	0.01076693610318188	-0.00914529016583661	0.107792333716628	0.2630294637627499	0.01001921740827508	0.1105657378552498	0.2015084177753901	-0.004799688820335051	-0.147931564894231	0.0251916756302747	0.06263937999829328	-0.5862850163552269	-0.2984590664313944	0.02284818053705264	0.02999901714549468	0.05554390353714436	-0.8826470696142673	0.3532808478571289	0.3981450414169182	0.05424308551316677	-0.8713654549295629	-0.7160415459489508	-0.6654464827789668	1.956012698526684e-15	-1.356741216823543e-15	nan	nan	nan	nan	nan	nan
0.25	-0.05865644644066081	-0.01519927493338579	0.04945445070576902	0.5571925927865341	0.9443806602140173	0.006240923345001902	0.3400053637771061	-0.0273353302357851	-0.01941152711897627	0.07862266889389517	0.03645513002853996	-0.124757732252338	0.03111806584377922	0.04660514855172201	-0.08189016847130477	1.129983604606476	0.173890708858322	-1.129983604606476	-0.1738907088583215	-0.2173361230184605	-0.09618228859248161	0.0005486937973204174	-0.1966036644002995	-0.07974536156116632	-0.04990315168789846	0.04890950072651688	0.09030420013525592	0.6474049598224658	0.6534952026179479	0.09758052700246571	-0.005576852338876092	0.1618346858259904	0.02928124768905431	0.9668717712510997	-0.6417488167878845	-0.3913020245191431	1.397565392782909	0.1361088968764321	-0.02406272819332257	1.31180545161471	-0.3391010259090933	0.3238633629263911	-2.460647295935938	0.7813817563844017	0.08568265462325263	-1.18317642634091	1.072740587091338	0.456120592112672	-2.554947896139118	0.1948209689073062	2.554947896139117	-0.1948209689073059	1.562918647424245	-0.7538058402197876	-0.1620438252644577	-1.001591922145963	0.9346042267259368	0.343255340667668	1.993815660680872	-0.03756069598247057	0.6326790828345701	-1.756800667698653	-0.2301039165645067	0.1308891069379003	-1.903277464492944	0.159616410553842	0.0012509536449721	0.01804266486502935	0.04441332880936297	0.06793774985028951	0.001015214038313911	0.003954347357798547	0.07801262546931906	0.05408618651326567	0.4487299516549341	0.4277359024574034	0.05636993598588746	0.05457570314675052	0.0110627369858373	0.04489714325164244	0.001044559757227375	0.006007239024129298	0.04091377540214012	0.04891313512963123	0.3309107507473015	0.3538214117607555	0.0664342156256551	0.08101993515961603	0.2272921158043081	0.2423401050005915	0.07754699534479506	0.06368573275807149	0.003035807091806727	0.005810640182931037	0.002052289186410208	0.01112662831259033	0.1686978041879487	0.1709828910371842	0.7923902866597747	0.7779716392251443	0.08844003297720759	0.1042834060555265	0.001274990842132341	0.00241491034441571	0.001249077230475859	0.01910042503142567	0.001054663765194583	0.03045757022709926	0.1915975788952833	0.2201870343263335	0.1000910904245214	0.05723567923196284	0.04261823020017819	0.04052691261704894	0.4063740598716229	0.3955516698579115	0.04213347161209067	0.05848946634143036	0.001045774130351341	0.004365420386412681	0.001045431159998025	0.006359388385610325	0.001041167726788898	0.004158649767034984	0.1256825228467791	0.1287926493257115	0.14258302955119	0.1342095045963782	0.02079413012770182	0.02111186083583201	0.001060324807594015	0.003332288084265266	0.006294420133093907	0.01371166829742508	0.1878598181089513	0.1533585464150438	0.1384948938412146	0.1213577048511836	0.01647706492441838	0.02317620054449316	0.001357050171248989	0.04288306229137201	0.009795732242371272	0.154559548966401	0.001404605255828839	0.02215246863213813	0.001142938028453554	0.01694762251256982	0.00103534323064242	0.01039638882998465	0.001021241238357757	0.006619957638533597	0.00101511975775448	0.009879653417278976	0.001052381431580115	0.02016502075994749	0.06306387827370735	0.08418299503871725	0.00664019008933883	0.01585785438009132	0.07890695876863517	0.07083141197489866	0.002046335078770361	0.02748983766825619	0.001796031312609416	0.009758017583383212	0.0440267051469523	0.04743076331290744	0.1179401350911581	0.1369650431288643	0.04233263526816549	0.1087568592949357	0.181976066874199	0.1383449131868791	0.001070710303786114	0.05839293152487655	0.01147894042161599	0.01196942354081158	0.005203029292246902	0.02072411586672303	0.001062600974653522	0.01183896009912478	0.001123536568434952	0.01946113893434298	0.02714485095103012	0.08061113400855287	0.006217082692025665	0.02877075356265765	0.001228665806008853	0.001645777644649872	0.001259440402331949	0.00551726807223729	0.001013015040316801	0.01339331188705134	0.0761865163041371	0.06946634137465341	0.1298809814803739	0.1067778860882395	0.001299551709270014	0.1648875016617549	0.001191424607901789	0.03099805499584751	0.01819153554391924	0.03377981446606819	0.01573013472011318	0.03982838875109654	0.01563171791568214	0.02765735751661094	0.02265182764331261	-0.02945602189904519	-0.01801090274970923	0.0103595890039563	0.01315235974908412	0.00871449141136166	-0.005977691754912818	0.00826626482186461	0.00130177144050096	0.06103856343268824	0.001017383896655842	0.07465677987246588	0.455815788704676	0.02820057401084605	0.001130288247205854	0.001005165559607846	0.01306672262042386	0.3091357898379845	0.07660765546196202	0.2358007814036903	0.04202295465784727	0.003813331969567034	0.00221509868541871	0.1052914728276273	0.8220158695575923	0.07432125188668058	0.001299888141529345	0.001203301238806057	0.00100671602367664	0.1817008277835457	0.09524405460047282	0.04489406997510739	0.4456023016699985	0.03050509345003456	0.001006918187308151	0.001001768020842431	0.001004421061693224	0.1342969802185924	0.150269535014484	0.02671528586333565	0.00108180972290196	0.0148106218182003	0.2058790901408593	0.1528587635085601	0.0301854236225822	0.002178634096633052	0.007483597641608392	0.001325510993041897	0.001123687234598004	0.001032831159307221	0.001017967211432285	0.001016792580514761	0.00106064974632793	0.0687390435142947	0.01093382383035636	0.07561857414286853	0.001028928231846824	0.001298942454447008	0.04384093318249462	0.1241087721165161	0.04566474207946231	0.1818339201449988	0.001060169886794439	0.02002549964017646	0.01076064231268231	0.001056800881452946	0.001164779066623074	0.01275989679418089	0.006018437612549173	0.001467162110661188	0.001721852465250655	0.001010198511699961	0.06547017449999568	0.1383372753160885	0.001292187448839155	0.001034897201176518	0.007575886646523008	0.006651498157498141	0.006652627701159415	0.02052049566374722	-0.02736778011560845	-0.01795836597252565	0.01267111951553653	0.0143522336117644	0.008945677196865703	-0.004811164783727888	0.0145740503483527	-0.6244414109418752	-4.955776783195742	0.04378261980476772	1.196201365192648	-0.01086100722721348	-0.2535426718831957	0.3611502872121	-1.454610797338552	-0.752388030505859	-0.02442033886768559	-1.481514996082219	0.4417795617202452	0.5866082024215632	0.5742062131987938	-2.243124759478242	-0.01629047306160233	0.009528748252131385	-0.7485922707176491	2.050401832196314	-0.8345975475346233	-0.1160334995587706	-0.08822923088842802	0.1027851352608802	-0.4023023345600371	-0.364234042379983	0.0637141667419298	2.734316525730527	-0.5091104346976901	-0.01157657664015843	-0.02182209598520726	-0.007795324170091052	0.9961388545217847	1.272466914264228	0.3506672599084074	0.03555790753513699	0.5864124267868949	0.8905454471780896	0.6373683938412126	0.8934854095348366	0.04475322890698431	-0.2704077440644101	0.004994227106906734	0.01098477253095522	0.09944137947742912	0.06622247855458666	-0.009897595587510175	-0.008707764416239676	-0.1472905411325809	0.3199573152201695	-0.1127918047522719	-0.06349412241065759	0.02723126559174501	0.08988754757889246	0.2159180209395384	0.1030347980863459	0.1141421048254871	0.09538469753222781	0.4438008146714502	0.3433602764150337	0.08703588221339181	-0.06551793112223317	-0.6481796315137734	0.006051792523969719	0.03733793273543624	0.05974426204083259	0.07915527537450331	-0.8342909968542228	0.4497784186560191	0.3522769683184285	0.02499258804377017	-0.7487950429876226	-0.6315799206550482	-0.5751039238001375	2.545434940037516e-15	2.776677900471154e-16	nan	nan	nan	nan	nan	nan
0.26	-0.04878375926222821	-0.02284154206087744	0.04558552099679841	0.5710841758963574	0.9455749293746533	0.005926303769868435	0.3520177322030707	-0.03166943377418875	-0.01496010952136903	0.05406541414731435	0.04546633035202904	-0.1239696206139922	0.01884775191351346	0.05894552173175224	-0.0771725138851565	1.100639665561659	0.1761199480078697	-1.100639665561659	-0.1761199480078697	-0.201466550965674	-0.1041219211537734	-0.00130915827725972	-0.2068520464469031	-0.07024302579131228	-0.04639149961608061	0.06780986403021219	0.09003474237109695	0.6540032843324032	0.638648082166365	0.09483671115802092	-0.004490829655274252	0.1438625981250085	0.03082088211193668	0.98007885598864	-0.861706824862689	-0.3766874752614686	1.380603018274193	0.1000308251859974	-0.03901082925482347	1.12139291366908	-0.4900975699968874	0.5786748598408438	-2.415605745888646	0.9915480222316213	0.08182885886769017	-1.240833934393684	1.362031964117088	0.4834101614659907	-3.303182535983914	0.2679929808025019	3.303182535983914	-0.2679929808025019	1.597722966473887	-0.8285028774139693	-0.209293779514006	-1.066337252132207	0.9556797350395591	0.3590065282766643	1.792795512155006	0.003532696937947521	0.7041545691925765	-1.178021019483579	-0.3347635235952339	0.08259813069603174	-1.692432639398418	0.1481589861398697	0.00126500983402771	0.0181757799671948	0.05092216102696664	0.07532516420083414	0.001016482708415936	0.003803106173760344	0.0751953948211613	0.05141373730352677	0.4497895797601466	0.4287137974648962	0.03852635078021984	0.03888978859936518	0.006320502958338385	0.03873283737366488	0.001025803223798639	0.005788535179569297	0.02785721526306757	0.03768013791823147	0.3277522465480837	0.360608121698327	0.06939290800727704	0.08375588519497441	0.2312694948223028	0.2474282616704408	0.05597113341734144	0.04374272441820863	0.004019950736666455	0.006188366074830815	0.002071764485404939	0.01107446861079329	0.1346498849924929	0.1574347191545239	0.7996523924189315	0.7906847431752306	0.07973437483057515	0.09496699065667666	0.001272310067848292	0.002095407536644773	0.001219011943181429	0.01867243740987134	0.001031923486306647	0.03156646569581176	0.1861885347414756	0.2147071260208493	0.09727522729700278	0.05406837606882051	0.04329254873173335	0.04067344365994015	0.4245427852299665	0.4229535861130398	0.02924526105909775	0.0467535938918672	0.001027409877928442	0.00438587788157414	0.001024510747229196	0.006374429451638537	0.001023692400374669	0.004175653459193571	0.1291092652349436	0.1357565914535167	0.1454285999750923	0.1431127614683218	0.02402130303860947	0.02409646024536191	0.001077468005994373	0.003715374411405807	0.01393418561019994	0.02223693381421555	0.1962775168139223	0.1622525694453004	0.1461678544688294	0.1281835109630897	0.02835817583749865	0.03543471139348442	0.002064129690856167	0.04357273118385591	0.008350107871323292	0.1520164455242688	0.00133524768105837	0.02221468686534898	0.001125501512874093	0.01708135051131187	0.001034472984339175	0.01150882050328537	0.0010199966708748	0.007360902535005996	0.001016273679315862	0.009988730964118338	0.00105832291727148	0.02010199064443769	0.06520056944850895	0.08276844797495823	0.01069424257981384	0.02060989596417419	0.07732519526842369	0.06963942682269691	0.001560632750772763	0.02762198758434985	0.001545890901814654	0.01009285069901088	0.04424931298263555	0.04831712967732182	0.1212608922947256	0.1386881514648088	0.04533045674161666	0.1102121937887493	0.1827746709145373	0.1394635993278476	0.00106766890505496	0.05932042519570741	0.01902189057216009	0.01839585978087693	0.01037990758214502	0.0256473743596496	0.001060006649821388	0.01264900656584566	0.001156571495850738	0.01925109729308885	0.01794659220047128	0.07390854709510296	0.007027300185431415	0.02988599480790679	0.001435484591754685	0.002068321742311639	0.001656879003937852	0.006241902192547646	0.001011581027731729	0.01411465927479048	0.07123227561002099	0.06213887336980815	0.1343104620035415	0.1115205995493651	0.001283639392266184	0.1684180693289799	0.001117351420778751	0.03158917423039374	0.01146085878950695	0.02646249717238125	0.009926736076815757	0.0335128422214823	0.009884857397824456	0.02195936891050337	0.02109232967897434	-0.02714350277720008	-0.01798866350487951	0.01289252192298418	0.0144915406986905	0.008630969536347096	-0.005224732381877144	0.01282044510233359	0.001264860805064715	0.05773857204106052	0.001018193077364576	0.06890788727172532	0.4490433893728757	0.007319728234763645	0.001068807867083132	0.001005738186866148	0.01181484441373526	0.3317773654410872	0.07084417784970089	0.2405795618449965	0.01664488311997513	0.006011915126505246	0.002005640551739415	0.06070692393278632	0.8146097739691118	0.06276426808754514	0.001247635867647905	0.001174404413203598	0.001007729214108428	0.1732459247794484	0.09175548745494187	0.04355016351615688	0.4802717152814991	0.001277346139468447	0.001007968322682799	0.001001934050522664	0.001005029142320974	0.1342725019585102	0.1495504058889122	0.02853579351824593	0.001106181096720212	0.02795263530184455	0.2143795451879827	0.1622467162806631	0.05081706748276709	0.003297555850903073	0.006210910995542169	0.001213342155713209	0.001094431067869726	0.00103403061604557	0.001019136646354786	0.001018044115825023	0.001067686725229978	0.0674265103291548	0.0182602974729484	0.07486380321873162	0.001037628508037479	0.001257272156949085	0.04503643681323534	0.1278257475485955	0.05154219656743578	0.1859621718169623	0.0010673800788171	0.03303278129852005	0.01995355700360595	0.001057481608597673	0.001212031263990155	0.003282289145696172	0.009294075148437169	0.00179703753390591	0.002349066261240478	0.001009907617050819	0.06399348562902718	0.1432078172742145	0.001247979188750977	0.001038752271242292	0.00114308913243163	0.00105171963462205	0.00109073175608994	0.01981874872225664	-0.02471884498608506	-0.01798157302621758	0.01553615604574324	0.01590037519174888	0.008390093831141414	-0.004678556807880432	0.01649782275979062	-0.6264970273011005	-3.920969091897919	-0.04106882146889902	0.3366816438224878	-0.02627426170814935	-0.274861862149027	-0.1103312014892177	-1.665735588090468	-0.5380936620833299	-0.02003640435932281	-0.7711346754230244	0.9430453244953402	-0.009046557720270727	0.4667888565869811	-1.807705922185717	0.09958432353336388	-0.02341678527168702	-2.00809383615181	0.5534630586052361	-1.041572542190886	0.1298036608474133	0.04827060554734584	0.1263391596072412	-0.6959423917036168	-0.2616039410089893	-0.03139385261521199	2.721628348767111	-1.792771841701269	0.0276171639638221	0.04709488141750161	0.01923410107988657	0.4318070310980565	0.4833158933630204	0.2549427300792617	0.04052769334715147	1.104737990591326	0.8722216006163629	0.7186284819571322	1.502064078487159	0.08826336691261449	-0.2368021655951846	0.008963590681917721	0.01799425199750496	0.127386169533692	0.08566239578966879	0.051648232157891	0.002703158174164894	-0.05439417477025549	0.6216936321771102	-0.1144470871490429	0.1354599629403017	0.03496086477294838	0.09046631807664987	0.1206830598759607	0.186428445058741	0.1079704536826926	0.1102846485030372	0.8313034563773231	0.6026192830595138	0.0601920755997581	0.06694656999729819	-0.6887904520769558	0.1982832175355464	0.04623952716966226	0.08432117303815483	0.05758371316559582	-0.6002561401189698	0.4892619303918992	0.3633220991079958	0.1127290925242616	-0.7323571726904429	-0.6484116032489536	-0.5804402839413392	5.321717351170636e-16	1.549172242281422e-15	nan	nan	nan	nan	nan	nan
0.27	-0.03923625403990421	-0.03190138604697419	0.04196777838444528	0.5848107116245462	0.9463610471174529	0.005463189972356988	0.3625505073652488	-0.03646086191962453	-0.007749527306112348	0.03048992631800498	0.05570368012709983	-0.1227830996045934	0.006501652528351585	0.07318010318659947	-0.07226142293403263	1.063992898527007	0.1793373417430967	-1.063992898527007	-0.1793373417430877	-0.1854771544174111	-0.1126257962401442	-0.003578833713143707	-0.217825245994197	-0.06076175765335039	-0.0426839069371838	0.08492889235926845	0.09061359926866071	0.6615932216310779	0.6294633253794919	0.0906450888825161	-0.004038824746746986	0.1278359858837541	0.03229852242457647	0.9285488356606575	-0.9338552470928354	-0.3472324687420438	1.365088858890197	0.05698750026465942	-0.05315159144389461	0.9821568828231143	-0.4525463921156729	0.8638834456925245	-2.301148700954315	1.038215508635895	0.1650216145166849	-1.226996051364118	1.463894825635242	0.4984206539517869	-4.020998588645754	0.37425570177108	4.020998588645754	-0.3742557017710808	1.60004600164144	-0.8677272605848646	-0.2411038321909388	-1.115467681169436	0.9378986255937937	0.3829351879707902	1.645771624839323	0.1174540113071063	0.8137108216228286	-0.7005421927530209	-0.4663789031182479	0.01015445537347912	-1.515909046798385	0.1546324764809546	0.001252173734073835	0.01826255695966474	0.05127989462463192	0.0760903631286311	0.001017061859580384	0.003709413057228784	0.07174572174898679	0.04880372732835562	0.4515050644863272	0.4279026087793686	0.02327643188736032	0.02571445831728709	0.003762978188599084	0.03431521519239879	0.001016059033482087	0.005610160446302683	0.02179888560565239	0.03229762039239965	0.3339627608207525	0.3700565524730711	0.06988365713244488	0.08393026533676978	0.2388358577353952	0.2541202428555729	0.03631921315854173	0.02913603469770645	0.004405690878354109	0.006400117223250411	0.001945941711891152	0.01091483474618806	0.09851818739485881	0.1314814995542599	0.8043831402987572	0.7921823549701947	0.07105718297829233	0.08594461462403262	0.001253530874840686	0.001988472227183486	0.001189322071502426	0.01826270736850604	0.001020465408233326	0.03271685949260649	0.181685429816946	0.2093386142250646	0.0948554742763071	0.05183045421815763	0.04313220590992729	0.04030299198121901	0.447487875763387	0.4497460437037942	0.016075810889405	0.03334065244540662	0.001018114689630751	0.004447804134548802	0.001013498977706229	0.006447197502731753	0.001014711168414283	0.004220344658332827	0.128695144796318	0.1360059479231648	0.1452066719852259	0.1448540151604069	0.02348956791179823	0.02384916441627805	0.001104203267918504	0.004138246991572494	0.02860934398523554	0.03869804287296531	0.2029502098280571	0.1704158839800816	0.1536965608594986	0.135393104530546	0.04328244049412059	0.05079449225356358	0.0091163659086129	0.04959621830847013	0.007066283211760206	0.1497487564539703	0.001270261364189777	0.02232049275530365	0.00110897792826005	0.01724618259802331	0.001034261813210327	0.01284425629826811	0.001019435312687223	0.008255905771134104	0.001016923343024949	0.01011369498861858	0.001067465994285923	0.0200650725026901	0.06773417616700253	0.08338657764058632	0.01675910487292062	0.02768134142432446	0.07671081831851603	0.06889739748847777	0.001303581067828183	0.0280980956262533	0.002415074406234258	0.01157051472846378	0.04389112433790878	0.04817228217620692	0.1184275465130544	0.137134321626761	0.04484399265546118	0.1106022661389865	0.1845206503980857	0.1403069683284253	0.001068301664193517	0.06064773153536607	0.03102953258768848	0.02907476536713095	0.01700475683607895	0.03200170243012861	0.001058798374029682	0.01358410891839559	0.001186485121668169	0.01904965114438265	0.01069387050256267	0.06740333154216305	0.01061072214309717	0.03396412234376827	0.003206826107219282	0.003164767537476667	0.00310124392978349	0.008019081605823708	0.001010527613039545	0.01481728680752466	0.06948830748807193	0.05774296074415823	0.1405592401441315	0.1168369997337986	0.001266642727802983	0.1720841365948948	0.001080503619627569	0.03255839464935185	0.006473828359158098	0.02081302955140544	0.005631783767120477	0.02838273586861976	0.005626855176808237	0.01754334361856125	0.02188071640639578	-0.02466952970022386	-0.01787774768384514	0.01566002003469719	0.01589193380863212	0.007633300561312562	-0.005003354244669194	0.01245054537697195	0.001216754170891488	0.04652868808452462	0.001017217459440882	0.06580699461795984	0.4610148829822115	0.004186981024849269	0.00105136426820911	0.001006069729958593	0.01756354092766582	0.3596688642622104	0.07023510617761701	0.2629022169141919	0.008928276870434751	0.003793647316534681	0.001652767649569683	0.0330433865171895	0.8179124113692126	0.05698784147746961	0.001222405175587632	0.00114486127726558	0.001009226332521405	0.1750765584478698	0.09129748260754991	0.04241759066086313	0.5142489964678635	0.001190409778750542	0.001008840313560209	0.001002126997702399	0.001005647361049647	0.1226589707005821	0.1407558429661074	0.01806716389141966	0.001153910281772087	0.05958679909512703	0.2141860979516824	0.1681369512247542	0.06923304219979613	0.02785201942962958	0.005261907442663622	0.001193429500449168	0.00108952758339244	0.001034051682064173	0.00101860947519784	0.001017223253369575	0.00108484870379959	0.07403843228331963	0.02770262688415625	0.07679672923152633	0.001033929212471483	0.005070984538170953	0.04211064375271647	0.1024517570929902	0.03799164086854105	0.1886839534412479	0.001070297359399683	0.05450471130907879	0.02783849753829903	0.001057590678889313	0.001222375503685847	0.002320831136126168	0.01882132350129335	0.007821345739433997	0.006528213713908672	0.001009028327461899	0.07001049249784115	0.1559897158942822	0.001249747353107776	0.00104501157524271	0.001105828234837204	0.001037248668199452	0.001068843028401943	0.02431867728116814	-0.02215610439168427	-0.01768377158881506	0.01852660933759452	0.01728557381204812	0.006030196970404422	-0.005041814056787327	0.008842823745344687	-0.6326662321440699	-3.058134543715231	0.03419713657787708	-0.1832962744292819	0.0002938881238558832	-0.2467691552844566	-0.01042103823836851	-1.020590030971684	-0.3671057840056302	-0.01625225642951674	-0.3045164897139405	0.9922224582706589	0.02902092310161831	0.8880554230951558	-1.164918595098213	-0.03568495310434926	-0.01379332822603349	-3.076533122597452	-0.1609054097853913	-0.7934047494186385	-0.07805715399059528	-0.08528340414702944	0.1093560301575436	-0.3979934273914476	-0.1890269729786096	-0.04623189050127788	2.63897802854751	-0.9532621620497218	-0.004648061873823659	-0.01294698837948454	-0.002880482104379085	-0.327962529624033	-0.1063215814079762	-0.2668896140571824	0.04392372906609317	2.155596603938594	0.7555990646339914	0.705651082456868	1.582529619095121	1.033301319844024	-0.2157670911820554	0.01058966425311892	0.01490356996263166	0.1431546192021567	0.09609127985818314	-0.007312864572253433	-0.006261194618217	0.1833976476388376	0.7978107154008172	-0.03037853933634372	0.005051550046613602	0.2454641507649949	-0.1013906074189119	-0.4426280591163079	-0.103899653549617	0.08873558007581769	0.1620749459033097	1.304139480981808	0.6644042933021501	0.1130721615101889	-0.0639798952294917	-0.614527733525444	0.5929698579397934	0.1754338539890641	0.2604715967749096	0.07783409764381012	-0.2791491420482359	0.56047450853283	0.3650028790294541	0.09820381249568352	-0.4261837288376378	-0.4033609206543656	-0.3291845199691733	3.643882237805361e-16	1.760299369412438e-15	nan	nan	nan	nan	nan	nan
0.28	-0.03023024960533092	-0.04119051249745934	0.03863344319129722	0.5983936477046872	0.9467105749178252	0.004872478717064806	0.3716007651406644	-0.04040752827700882	0.002326396642117956	0.008009302508603542	0.06587651204181558	-0.1204782628935642	-0.005664371287386338	0.08780362822012777	-0.0672118483022157	1.020323139434759	0.1835804607538898	-1.020323139434759	-0.1835804607538898	-0.1694678377634959	-0.1213855687841731	-0.006060485412762041	-0.2289047005468868	-0.0515385586173676	-0.03872433224723142	0.1010205259506605	0.09248812917189328	0.6702750593864816	0.62380500121433	0.08625277366340905	-0.004240708460521978	0.1134840324301289	0.03405879964341202	0.8717786984384177	-0.9075633177406763	-0.3200059914205931	1.35188308866458	0.01271283670520092	-0.06453032081097039	0.8248894363164806	-0.3211452123865012	1.151743206435146	-2.196632941906747	0.978644450160755	0.3054919991940357	-1.204818820419894	1.439820679854324	0.51110689760918	-4.707780947503082	0.4731380359190784	4.707780947503082	-0.4731380359190784	1.601706987604813	-0.8796823693468483	-0.2516890323677291	-1.087588253184119	0.9040659147658052	0.4094029304936493	1.587316564622126	0.2626672980727723	0.922534660537915	-0.4727344951096094	-0.3749021123156589	-0.04817959376398214	-1.3575008818726	0.2046863673789468	0.001221701007539763	0.01837518103110133	0.04632474930583133	0.07166615038892511	0.001016863253259503	0.003664148930688321	0.06843213562575511	0.04648577374985252	0.4564084057666179	0.4293350866476879	0.01349175221419642	0.01745279672703845	0.002459102841878143	0.03095722149684797	0.001011354981232162	0.00545121576824022	0.0213604061488335	0.03160685492453947	0.347337951981278	0.3813642034200829	0.06988637035231138	0.08403827039745274	0.2516287418357847	0.2655183309854587	0.02168552854796247	0.01941862105257103	0.003495711854503075	0.005905649827548951	0.001706679663709264	0.01069293523475693	0.06415791648358721	0.0980243959286459	0.8087047048256201	0.7893273407760628	0.06355561920030689	0.07848885396668823	0.001231525093541757	0.001996935831791747	0.001159703866720896	0.0178654335122616	0.001015487778920391	0.03386591490707936	0.1795832969854698	0.2063425882742586	0.09326617117014468	0.05022690573214799	0.04252111962010881	0.03967809770247045	0.4736041595813277	0.4757754438672649	0.009006845180383392	0.02641943636169745	0.001013905377583144	0.004504593673998424	0.001008092095440797	0.006507375340434021	0.001010531854006895	0.004266351400057508	0.1236990718614471	0.1302768050119238	0.1415553340850755	0.1415612013109225	0.0181631156343605	0.01950891360100789	0.001141436842657905	0.004591387120325923	0.05078231057325039	0.06471112154858757	0.2070194014845654	0.1772677059038622	0.1605131166628289	0.1419437496306816	0.05942477917331319	0.06733805428672188	0.02454469255095523	0.06257610281741784	0.005945099168757159	0.1477204748462771	0.001227804668389665	0.02239432168929138	0.001098265690335331	0.0173780500029186	0.001034166812285568	0.01444098548211494	0.001018891055517128	0.009337788700614335	0.001016837390604277	0.01022932492635406	0.001080619817732034	0.02005327859018622	0.07206435879910093	0.08654395172259462	0.02438163598339005	0.03667041538314769	0.07721298994951757	0.06910346084313873	0.001173090909092954	0.02862881667740926	0.00474758961649331	0.01469997790729127	0.04234279180172076	0.04665022174655992	0.1061731888720766	0.1296120096498665	0.03828031996877446	0.1082244871469913	0.1866343563432452	0.1417989556022234	0.001070077113692255	0.06269989064326785	0.0471873392553241	0.0444718858026802	0.02415550057826734	0.03885861947101065	0.001058249030822044	0.01463532512808146	0.001206611132017445	0.01883661744714011	0.006449214396642332	0.06157249092430805	0.01706687482805775	0.04125794333276975	0.007080609245940882	0.005624683264605868	0.005899416791199855	0.01123847187120022	0.001009561301638567	0.01556918731291766	0.07117802561666221	0.05655143538809904	0.1493626701460558	0.1224592177607826	0.001259027954716559	0.17562035740866	0.001065214878304259	0.03389502690488235	0.00389835786116902	0.01736587504897216	0.00343038990527534	0.02493059874178259	0.003440921194640937	0.01484728360067765	0.02514346435481056	-0.02213637827699844	-0.01764224145189866	0.01857615493316903	0.0172821972588122	0.005727479662517894	-0.005171733031537803	0.007223912792220762	0.001168647536718207	0.03531880412798877	0.001016241841517203	0.06270610196419435	0.4729863765915471	0.001054233814934878	0.00103392066933507	0.001006401273051042	0.0233122374415963	0.3875603630833335	0.06962603450553312	0.2852248719833874	0.001211670620894438	0.001575379506566705	0.001299894747400001	0.005379849101592706	0.8212150487693134	0.05121141486739408	0.001197174483527313	0.001115318141325953	0.001010723450934092	0.1769071921162913	0.09083947776015797	0.04128501780556936	0.5482262776542277	0.001103473418032589	0.001009712304437633	0.001002319944882199	0.001006265579778343	0.111045439442654	0.1319612800433025	0.007598534264593407	0.001201639466824017	0.09122096288840949	0.2139926507153822	0.1740271861688452	0.08764901691682513	0.05240648300835629	0.004312903889785074	0.001173516845185013	0.001084624098915134	0.001034072748082754	0.001018082304040868	0.001016402390913951	0.001102010682369206	0.08065035423748462	0.03714495629536409	0.07872965524432106	0.001030229916905535	0.008884696919393175	0.03918485069219756	0.077077766637385	0.02444108516964626	0.1914057350655335	0.001073214639982229	0.07597664131963752	0.03572343807299208	0.001057699749180972	0.001232719743377181	0.00135937312655615	0.02834857185414951	0.01384565394496217	0.01070736116657693	0.001008149037872931	0.07602749936665512	0.16877161451435	0.001251515517464584	0.001051270879243149	0.001068567337242838	0.001022777701776874	0.001046954300714005	0.02881860584007964	-0.01959336379728349	-0.01738597015141253	0.0215170626294458	0.01867077243234736	0.003670300109868513	-0.005405071305694212	0.001187824730898756	-0.639887736352168	-2.434498683240921	-0.03589940567064419	-0.7012006896780929	-0.01658846370887649	-0.2164505828154115	0.3384021092802265	-0.6830018497207614	-0.3261679649392167	-0.01615039332133306	0.167215736171215	1.314889358948776	-0.02232157394270754	1.408010245537735	-0.8298507071127399	-0.04165938530057776	-0.0358699146350935	-3.508870641221784	-0.3170621392139956	-0.7282494671311021	0.1528834436590604	0.05076184175789707	0.126071483142865	-0.2214452227077923	-0.134729268078303	-0.08228237262057281	2.569016863310355	-0.494426769150753	0.02658982125875765	0.04457683873908395	0.01949720959681171	-0.7638928450797789	-0.5234976149509244	-0.5636482671567099	0.04658120306453174	3.015131913965897	0.609923078416222	0.5868387884929741	1.738820313103608	1.479542843779886	-0.1889206730741158	0.002568199488343837	0.01140131563398067	0.1796448473065519	0.1230383344600994	0.04978141480185967	0.007728004023261068	0.4534547085057957	1.005219331911664	0.07517145062692862	0.1463825647911014	0.3653206946512595	-0.1849762676295625	-1.073013367893384	-0.3671418233876446	0.2376941083267712	0.2552552021518615	1.77494642623642	0.7031370771401916	0.08341484703023901	0.06462905713616901	-0.5539154650597443	0.841421908164163	0.3189335135623641	0.372763343457982	0.06743830769731969	0.04062131379916359	0.5504254989020259	0.3373528086782102	0.1862114598395888	-0.2918945489817438	-0.3128177580435049	-0.2364472291297056	2.282799148669318e-15	7.727390855571237e-16	nan	nan	nan	nan	nan	nan
0.29	-0.02171062203468394	-0.04984686297101527	0.03548665761224528	0.6118568440227565	0.946623071655064	0.004188660086963514	0.3788666778891321	-0.04283131923980778	0.015184572576408	-0.01360057619219257	0.0750445036976788	-0.1165466356466369	-0.0176859647484423	0.1017066118786981	-0.06199775352423821	0.9699441950424946	0.1887303918135921	-0.9699441950424944	-0.188730391813592	-0.1533692573576342	-0.1301544495138647	-0.008524951893127171	-0.2392649417897955	-0.0426846495887122	-0.03453172095304995	0.1169578567383736	0.09593436932737261	0.6799675655180137	0.6190568594182243	0.08462878713688447	-0.004835143647328452	0.1005938666183145	0.03613843110094477	0.8300401067278357	-0.8204576957423078	-0.3100511951219222	1.340963131107083	-0.03035597303530338	-0.07161358069745725	0.6332217678259173	-0.1667152497246656	1.418437391483978	-2.123309963537638	0.8521177342589084	0.4830578090369828	-1.196348168411296	1.334945810718527	0.5289490914015039	-5.348401948866918	0.5570505784309928	5.34840194886692	-0.5570505784309918	1.621857546661189	-0.8723039097280737	-0.2362070625983967	-0.9841848257907073	0.8653484276109823	0.4251641459222396	1.5677800139015	0.4248278806084027	1.016119360219752	-0.4833945384450379	0.06939849961551239	-0.07131422906266627	-1.226895781234249	0.2202371330828695	0.001185856150430779	0.0185463039622478	0.04363394377784343	0.0687283971446702	0.001016226429458517	0.003656012092360726	0.06529990778541059	0.04438022550800588	0.4646139467077539	0.4341721119673423	0.007506541202161267	0.01246411282882728	0.001760661009910976	0.02823667559506264	0.001008873390359281	0.00530247184275894	0.01948407525636867	0.03004722041027084	0.3629609353116743	0.3923068479163165	0.07102376639825247	0.08518350766412729	0.2690216952406678	0.2829318669587195	0.01193393014959674	0.01307568239451293	0.00251129061087956	0.005458926486755565	0.001506785122982995	0.01054404019972418	0.03732167295867202	0.06674759705877872	0.8132889319700325	0.7862407689221315	0.05663437672283746	0.07176070512396897	0.001206038985514712	0.002140711337322725	0.001132140925086013	0.01748575854449843	0.001013255844650325	0.03504885396304662	0.1796326738385607	0.2054181953657858	0.09293504191631878	0.04917436700498218	0.04228129843313397	0.03926032892821159	0.5012985447305885	0.501017704922936	0.005173487584113324	0.02284534287861778	0.001011803540362853	0.00457877091966178	0.001005299404104037	0.006600008640282685	0.001008444623312168	0.004323481535581751	0.1169344747644556	0.1224431290578115	0.1367451187259995	0.136144258686956	0.01234019363298703	0.01469010369351639	0.001309555990417229	0.005188329067597845	0.07326566967712415	0.09383774866165527	0.2083656520561886	0.1829577865009603	0.1637482590499187	0.1465255758351568	0.07781769380271131	0.0860389487101746	0.04298354832176443	0.07781768712934184	0.005206683189823967	0.1459722872615773	0.001277888125499657	0.02238506881441508	0.001096347328159181	0.01741702566845655	0.001033047695351106	0.01634690323567518	0.001018035572391788	0.01064153466603353	0.001016584235275152	0.01033519196272725	0.001097151669227723	0.02006155937606779	0.07510036644637078	0.08935968685781411	0.0314802372147032	0.04555353195959552	0.0781759577728474	0.06997382575999532	0.001400881122025435	0.02940813775519844	0.00572584019463457	0.01659144755389925	0.04082101399962853	0.04504994286172026	0.09325340340344325	0.1199510593958317	0.02923175893222002	0.1047759785977093	0.187371931297744	0.1450123441665667	0.001073551825968134	0.06565717608620883	0.06521304917120643	0.06347871829303024	0.03191041303477196	0.04625968720409432	0.001058705404427135	0.01578667813730579	0.001211463587508149	0.01860437241624099	0.003951496392029832	0.05617474017122924	0.02440803812599327	0.04978129050561369	0.01241383548732316	0.009665555439495233	0.0093712558582213	0.01528363465785437	0.001008842727236682	0.01633545568921018	0.07455812556736738	0.05792979166790744	0.1548519822106706	0.1262287147107993	0.00126975934424935	0.1783455985483085	0.001060032807627811	0.03562652693687086	0.002516214319416646	0.01489614479996423	0.002254158373997011	0.02217626041621408	0.002270639484436428	0.0129066548112621	0.03236021937574958	-0.0194743662741377	-0.01722289829237778	0.02294783084037454	0.01847283142093191	0.003931960761345062	-0.006207449226669135	0.003759268330056166	0.00113150007033173	0.04470694446983405	0.001014989877690235	0.06005871926641692	0.4921641046241281	0.001041976230285821	0.001027888994947426	0.001006197309392074	0.01235096745996289	0.4021166866069806	0.07497001482780281	0.3156045780871362	0.001126847831650534	0.001397387856044628	0.001296918394305682	0.003239858804201878	0.8282238552727282	0.04509315209010056	0.00116453617174389	0.001093392851340805	0.00101111034223514	0.182181062428082	0.09390166330244525	0.04260220636240761	0.5791731174531676	0.001077479115744212	0.001009534754808707	0.001002454947857764	0.001006278242259884	0.1035528039235382	0.1272045654805399	0.004567713444303586	0.001724139385748667	0.1105517319782227	0.2077545799278921	0.1643621106894693	0.1134156096454971	0.07467605688910675	0.004520132346066246	0.001462509368870052	0.00110257952561342	0.001030030140074647	0.001016352405529339	0.001016251710506649	0.001124811412825521	0.07767735223064899	0.04164748281127365	0.08006536303213772	0.002152584133579865	0.004952225169909577	0.03885461649059883	0.07356069294631765	0.01380476342776894	0.1861229430113912	0.001080514399408678	0.09761429918251391	0.04506661079318321	0.001060433244398865	0.001202807287342192	0.001267720392201596	0.0362022609569396	0.02178914340942811	0.01507704758071377	0.001008049107624633	0.08149178574869329	0.1586723818019406	0.001305833771902358	0.001057488285398587	0.001062772566535366	0.001019949785636085	0.001041329855963223	0.04241026522523079	-0.0167171562527913	-0.01667309764561359	0.02846412131633977	0.01950511277389903	0.002345770381349859	-0.007885067758569462	0.002351778747212753	-0.6490278301290369	-2.00618327474188	0.04490589189074261	0.06632641771848008	0.007594376218844806	-0.2033668853408289	0.6283599321301263	-0.3460784102087271	-0.2319985126429071	-0.01374492017704242	-0.4191164155403032	0.9442533741618675	0.2315364113158279	1.998618358371121	-0.4647797898471377	-0.03873611145981094	-0.001568659550727871	-2.649905545962009	-0.299285607102743	-0.6352868764323086	-0.05361946984537497	-0.08172254485615423	0.1143679160663188	0.01990622491588095	-0.07375776378536028	-0.006039640194804357	2.479051809688341	-0.2398594881833085	-0.00228761359940322	-0.008678852282669246	-0.001166286026086863	-0.79963628063731	-0.5539608841216594	-0.4125763672393559	0.07186055385022895	2.845176954483422	0.5604716180126372	0.3496636722400014	1.997068916362052	1.562739180746773	-0.1610950846157751	-0.004624390803584557	-0.003303633337821662	0.20008049018885	0.1354193862699781	-0.00913305107122377	-0.002413921391067125	0.132623507718835	0.7981268223189638	0.09508628473354316	0.05008751603518519	0.03602282336454438	-0.1353730941397863	-0.8319152224621588	-0.3285943371481715	0.4199348877751957	0.3399069528090365	2.049812130267816	0.7728571482782647	0.1353860969612258	-0.06750639909404317	-0.5233027852895165	0.8652840251941794	0.4911341480693179	0.4348685656000206	0.07775190990803851	0.2162811786669948	0.2284071590170764	0.2010788292140006	0.1766238241832783	-0.2105007273351598	-0.2465331040457309	-0.1618474309117248	2.382060055720284e-15	-4.977179990265209e-17	nan	nan	nan	nan	nan	nan
0.3	-0.01367158165004312	-0.0575346847877408	0.03241841787421575	0.6252170494499814	0.9461006057815945	0.003452603593357124	0.3843637735861593	-0.04380387866252855	0.03066605269301495	-0.03441624006785669	0.0828621437919352	-0.1107726195359121	-0.02952830058712375	0.1143859396116663	-0.05668812580582377	0.9137472200990792	0.1947255203707028	-0.9137472200990792	-0.1947255203707028	-0.1369537177684245	-0.1387958496412749	-0.01068468264254114	-0.2485828936706886	-0.03425893933242734	-0.0303001529777816	0.1317287346483105	0.1009496297357698	0.6906005024801083	0.6140070969584542	0.08802661750781494	-0.005679128751085395	0.08881884679055696	0.03864348648417463	0.775661261237003	-0.7138575863748451	-0.3042968232160851	1.331284910495662	-0.0742796854327856	-0.07497789351199	0.4711260260282503	-0.03089890437079716	1.676404042898069	-2.037789976880195	0.7085741378395319	0.6739697719537752	-1.168967295856278	1.195089494732971	0.5302134857024204	-5.871387057733277	0.6421775354007293	5.871387057733276	-0.6421775354007295	1.665098824274428	-0.8541862488904205	-0.1907418861774741	-0.8791303807918708	0.8184261602763416	0.4171942666512243	1.354025989066867	0.5764713486568327	1.110620826674502	-0.5330586278734405	0.6294612671753699	-0.09808957715464092	-1.134471685061217	0.2897711525184284	0.001149357359046495	0.01876893686878265	0.04650678160349103	0.07204620628112179	0.001015281886734296	0.00366870205858597	0.06236923987625243	0.04244427964729772	0.4761764907254142	0.4418894248398801	0.004416801651256468	0.00990435891715712	0.001407318426496324	0.02603610529949863	0.001007531166643693	0.005173386796627524	0.0131797202578898	0.02442505108342575	0.3780814649359144	0.4016615475805987	0.07401562971553639	0.08827234630453459	0.2906670992828061	0.3039691263380148	0.006773689547239084	0.009602169948661955	0.00192755960239752	0.005309911026220444	0.001405239741193785	0.01050837070017409	0.02103151784484769	0.04695795674519947	0.8185629968659334	0.7833609611233984	0.05000053165150802	0.06542498493764923	0.001176974980780686	0.002334723889011354	0.001107396136827603	0.01713046841609906	0.001012333951860007	0.0362303049887204	0.1816799873512683	0.2064075044506301	0.09405529957896376	0.04879216472783074	0.04276339629349844	0.03946193973930357	0.5296748451223106	0.5253488092983218	0.003206568279158439	0.02123289538367243	0.001010664310376196	0.004648176572543605	0.001003971281926287	0.006681224824512009	0.001007407852579609	0.004381123608851977	0.1098037475878607	0.1143482007012856	0.1319267427510541	0.1306005841429034	0.007828314218686532	0.01100813319827756	0.001654718109759543	0.006009665546537296	0.0936158885904072	0.1223143295549723	0.2068918933981483	0.1891247098042997	0.1619336589073659	0.1493397674722404	0.09887249865901906	0.1071936395094712	0.06259590252884289	0.09371018967519236	0.004936644013499992	0.1444910083389629	0.001447392950163973	0.02229772154642183	0.001104368983474452	0.0173180283199321	0.001030466171429606	0.01841343102155958	0.001016742670936308	0.01200034697893868	0.001016382341866775	0.01043616303402252	0.001116818360034809	0.02007815867148612	0.07548080322136945	0.08965504566058324	0.03727144335428334	0.05316740860834785	0.07930049120162397	0.07092888157759231	0.002075362049180714	0.03044268430348063	0.004264087311016988	0.01588142614849294	0.03985010804495626	0.0439368881677385	0.0841503341274174	0.1135189344096523	0.01927206581290799	0.1015319113904414	0.1858209542194473	0.1504966790223938	0.001078939730425883	0.0695721310269056	0.08431667881251304	0.08593596957672163	0.04030348200211531	0.0542313760126116	0.001060300788998093	0.01711365391026877	0.001198931531149695	0.01835792271818739	0.002640771063145617	0.05115307322385137	0.03189599675301233	0.05860435381245029	0.01896170509384021	0.01548523075906471	0.01326022701000617	0.01990783021774072	0.001008433627122194	0.01696295635801511	0.07883418564475034	0.06050168369152849	0.1541576817199132	0.1275260262994395	0.001302282780011706	0.1795096021921914	0.001060552675136825	0.0377582089410589	0.001817563112914594	0.01298687597196535	0.00166131846353524	0.01983027272136287	0.001679387933824806	0.01140695693927798	0.04382691063949665	-0.01666955724352295	-0.01660786890200486	0.0290364286007057	0.0194259363693396	0.002450434641941695	-0.008206018926962941	0.003380356186877302	0.001094352603945082	0.05409508481167925	0.001013737913863215	0.0574113365686395	0.5113418326567092	0.001029718645636716	0.001021857320559791	0.001005993345733138	0.001389697478329616	0.4166730101306277	0.08031399515007247	0.3459842841908848	0.001042025042406593	0.001219396205521659	0.001293942041211337	0.001099868506811021	0.8352326617761426	0.03897488931280704	0.001131897859960484	0.001071467561355465	0.001011497233536203	0.1874549327398727	0.09696384884473255	0.04391939491924586	0.6101199572521077	0.001051484813455819	0.001009357205179785	0.001002589950833356	0.00100629090474143	0.09606016840442236	0.1224478509177774	0.001536892624013884	0.00224663930467335	0.1298825010680358	0.2015165091404021	0.1546970352100935	0.1391822023741691	0.09694563076985735	0.004727360802347418	0.001751501892554664	0.001120534952311619	0.001025987532066545	0.001014622507017863	0.001016101030099143	0.001147612143281807	0.07470435022381341	0.0461500093271832	0.08140107081995436	0.003274938350253878	0.001019753420426107	0.0385243822890001	0.07004361925525034	0.003168441685891676	0.180840150957249	0.001087814158835053	0.1192519570453903	0.05440978351337433	0.001063166739616837	0.00117289483129833	0.001176067657847024	0.04405595005972972	0.02973263287389415	0.01944673399485064	0.001007949177376449	0.08695607213073142	0.1485731490895312	0.00136015202634013	0.001063705691554062	0.001056977795827892	0.001017121869495314	0.00103570541121243	0.05600192461038193	-0.01384094870829911	-0.01596022513981465	0.03541118000323374	0.0203394531154507	0.001021240652831209	-0.01036506421144472	0.003515732763526744	-0.6587235542345797	-1.743019665301492	-0.02559741058792545	0.5499117864631713	-0.01242310279720225	-0.1825301065877245	0.9144596198569666	-0.197215852408657	-0.2221728436939556	-0.01221861745416824	-0.6452912263441031	0.9973003925584747	0.3663987008039169	2.132754926744667	-0.2559654646715175	0.01788219074126137	-0.01322480753684776	-1.211438929964128	-0.2757093281743397	-0.649763735851378	0.1629308528883351	0.05563880881800667	0.1257738770841705	0.1612951759557363	-0.0006619780754347376	0.04159354444972688	2.386785527253352	-0.1020975715235521	0.02563550270241004	0.04229341561499183	0.01959959714587792	-0.8161433255624652	-0.5488439989681703	-0.3362803847049574	0.09146010939798123	2.885122670015885	0.7052916196644916	0.23331187501467	2.229579588273054	1.609726490565405	-0.1355389406570501	-0.01305067913479199	-0.01619328717864115	0.2117668537714476	0.1340516039572952	0.04880222178359856	0.009391705930970369	-0.05062055798456094	0.7513713463725356	0.09210963077496269	0.1974276588895469	-0.154977515748825	-0.08753142945771467	-0.4272483143222747	-0.326253554984655	0.6918833666235601	0.4467891017032986	2.465030184904766	0.8172612922270355	0.1185393997810377	0.06178812055418182	-0.4786987039191745	0.9013651349632907	0.6746941424980493	0.4885698981040903	0.03968476619976437	0.2793284625616796	0.0559884266267294	0.02510530952520438	0.2662478542802568	-0.1798022647796762	-0.2311476318994941	-0.1482610456433212	5.578760565422454e-17	-6.522168208350447e-16	nan	nan	nan	nan	nan	nan
0.31	-0.006274361631242894	-0.06418853342245899	0.02947244397852747	0.6384840612238906	0.9451322327634339	0.002695920238989017	0.3885480187754999	-0.04360777295227717	0.04877005271589192	-0.05426501377704555	0.08931987158320699	-0.1032513872419517	-0.04095237189009054	0.1256390973540525	-0.05154827229369835	0.853236645368649	0.2015775138711619	-0.8532366453686487	-0.2015775138711617	-0.1199613486921448	-0.1472194458122005	-0.01224590937292243	-0.256970736705957	-0.02635288885508538	-0.02624368520245901	0.1426163145599265	0.1074704567192248	0.7022076636440849	0.6086462844382332	0.09652477431870951	-0.006843404862458684	0.07768709389813973	0.04159213087305998	0.6979967344712156	-0.6133112463511067	-0.2881578064532025	1.322123570290309	-0.1194990593854698	-0.07556601707099561	0.3783263742252238	0.06872717245203372	1.93600049910679	-1.92317063038274	0.5797870299735614	0.8215409934404146	-1.109216885696302	1.049085961985021	0.497654539811255	-6.201317625084562	0.7332317941449966	6.201317625084562	-0.7332317941449984	1.739792381589078	-0.8279161936822742	-0.1184392099299049	-0.7989349343254416	0.7602861877061274	0.395211018823998	0.8027160597109066	0.7282012110456265	1.20901199273444	-0.539523108290672	1.001169150829313	-0.129154343489979	-1.084125094348262	0.3069663168828472	0.001141030061772769	0.01903395442605392	0.05709774172028666	0.08266737371386933	0.001014468099523814	0.00368422717286483	0.05929110239947764	0.04055064361396329	0.4894797568148775	0.4515712768295843	0.002764329829669025	0.00853665508526457	0.001217643496844174	0.02422615059249226	0.001006574766665984	0.005065436832483774	0.007458506076541695	0.01919646519853754	0.3910977478594498	0.4108352068666903	0.07831411232222447	0.09256547207264763	0.3158007992541205	0.3273546677207947	0.003986264821389815	0.007589332173851683	0.001583230562200902	0.005313632298343068	0.001356932155234214	0.01052518034093134	0.01154056323397188	0.03712497212011865	0.8233510785342232	0.7802680143391385	0.04411489625757551	0.05976114143553726	0.001146043934408549	0.002555596151971722	0.001085664089282906	0.01681101104781907	0.001011885227552511	0.03743038670847	0.1849434848855945	0.2085008575739422	0.09544805306642234	0.04884469340787411	0.04380231197763516	0.04012695273509661	0.5589178612288905	0.549095798757512	0.002150101292270055	0.02060541202235584	0.001009896471593854	0.004738875645121786	0.001003280866888215	0.006796921998750465	0.001006784118229886	0.004453077321642649	0.1043007896028162	0.1076635806117302	0.128948911916309	0.126058191325333	0.004717428980642429	0.008502786484521997	0.001799304761560562	0.006685913541202382	0.1103461429691734	0.1479072935328979	0.2053875091377866	0.1981869110593782	0.156052734670995	0.1523179293434321	0.1221925238821942	0.1302780960942787	0.07953746609349635	0.1078880169734221	0.005176264889307866	0.1432363450116973	0.001555923262679301	0.02203470054532122	0.001123547934128055	0.01708911589156297	0.001048911384431964	0.02038281542694683	0.001026754653299706	0.01332303911190564	0.001016132457765896	0.01055436215937998	0.001123869559918905	0.02009020555220441	0.06975563191363615	0.084594998805647	0.04186849471751077	0.05954931542601995	0.08069429033896061	0.07183274223091508	0.01722667071395406	0.04460421693307255	0.002869616381618748	0.01525643132638791	0.04019035611522335	0.04393399557606126	0.08324005227353064	0.1125163118761083	0.01581134800998853	0.1013660494080123	0.1835727339130221	0.1592146395437203	0.001089643196095095	0.07457670976477342	0.1003175185778666	0.1082885250900956	0.04863155027536232	0.06210771474345957	0.001065300356564371	0.01869333641153653	0.001174595028157911	0.01811554847956782	0.001992772133751067	0.04653287517567892	0.03933073444080567	0.06733597822949837	0.02058894497353735	0.01918104291947234	0.01433649187232216	0.02185915630084459	0.001009488065725083	0.01719892201772542	0.08301231036951751	0.06314798879583366	0.1492696747960053	0.1294113829986736	0.001340197947137526	0.1787563375839732	0.00107370647465295	0.04037986315108563	0.001445614623312389	0.01140817278573108	0.00134590120320027	0.01774320137882997	0.001364444825610629	0.01015869625470061	0.05852930049830313	-0.01342236962725195	-0.01589649976742517	0.03607325494576153	0.02129822220312612	0.001134471694529904	-0.009395881091924177	0.003422928138011554	0.001164516544265834	0.08388000499506564	0.001013522401525774	0.05368930104245598	0.5274428049850932	0.001025053167759234	0.001018454623918553	0.001005229258516392	0.001204305766243918	0.4205554680400842	0.08711163977892759	0.3818376296805088	0.001030465460920247	0.001227628668132147	0.001317289508129042	0.001062316130043027	0.8356952479116287	0.03526758241381466	0.001098553476020375	0.001055909847950562	0.001011351396117256	0.1928789100276689	0.09771418518390163	0.04601250318593637	0.6435824322712947	0.001036638016256638	0.001008877543865455	0.001002539028236084	0.001006003097239127	0.09685126573747327	0.1262788163796495	0.001309710110157133	0.001699133398815992	0.1370234553533592	0.2039343372318122	0.1397664674813276	0.1696217850777626	0.1052755116209993	0.006023970880545364	0.001599293619562948	0.001162959064038324	0.001103748472705121	0.001056255634059762	0.001015678953360433	0.001117332854145484	0.05158814939548596	0.04829778186508281	0.08353185505184421	0.05924070866608664	0.001728338790457198	0.04236386732302195	0.09230293972637164	0.01939897069624557	0.17896695943824	0.001111760378753668	0.1246395354796182	0.06225378357890764	0.001076712840565976	0.001129246367182825	0.001432415296602987	0.05141500995691989	0.01610302478995336	0.01214633857519661	0.001012815898859997	0.08995974437677821	0.1355671802255062	0.001396243214938459	0.001107445092600705	0.00105809924381591	0.001016913202377136	0.001036295181799543	0.07525359106744563	-0.009840318746109609	-0.01513415033491644	0.04363974124484151	0.02393752330705688	-9.090641935811158e-05	-0.009810396761301942	0.003391256388735451	-0.6689881203308516	-1.600843508300315	0.05425916453798577	1.532342475158393	0.008974185428031045	-0.1960520996417258	1.001412174275482	-0.08930384492337777	-0.1504726711908291	-0.009403645970508261	-0.401656964566611	0.8051247791938348	0.4860880739579779	2.506396024615144	-0.1502862449359368	-0.005427207866781246	0.01031111553020638	-0.7470453970306952	-0.3785217927585533	-0.4999455020339307	-0.04854906744153582	-0.07456148931368101	0.1169435270601382	0.2481914454221167	0.00805627363411612	0.08995865212700395	2.352722874756642	-0.0280261540312927	0.0009785278263853927	-0.003725524386825857	0.001219469508907803	-0.5399971974750262	-0.3614210522026394	-0.1791991050665166	0.0470747787054115	2.262315080687369	1.07971476561803	0.3276728758488913	2.382216415796028	1.235640072613696	-0.1139615510129337	-0.03510548266081004	-0.02652194310991596	0.1915540551009337	0.1335141304737809	-0.006223712363225279	-0.002558159733253591	-0.9146065592348227	0.5442687764398048	0.08886986466970145	2.427253215639928	0.01503797879224417	0.07676974641252758	0.2243895233197473	0.2474352363704897	0.9601975823649228	0.5580291708530609	2.017767790913649	0.761315061417931	0.1843498464604164	-0.06690779694798353	-0.4443449185951778	0.8507712000594644	0.06165421269465378	-0.06246830356568397	0.005942058321398351	0.2449672067338278	0.3043907688084657	-0.1568828862130424	0.2721251209665148	-0.1411325912845346	-0.1921905984836257	-0.1086776095090009	-1.085573040044192e-15	-6.867272090949239e-16	nan	nan	nan	nan	nan	nan
0.32	0.000172632878338829	-0.0697288918304081	0.02659006473451689	0.651659643375866	0.9437085417701864	0.001957138457753517	0.3921823683183701	-0.04245719269286925	0.06921815342373523	-0.0727037699840196	0.09439419658258273	-0.09451651353506063	-0.05158003671935268	0.13523853701616	-0.04673708854775914	0.7903090728627518	0.209490368842682	-0.7903090728627518	-0.2094903688426821	-0.1020295223244806	-0.155301837682668	-0.0129921818418032	-0.2645715265185821	-0.01910317052809231	-0.02237369799312739	0.1473675771716203	0.1155237972169166	0.7147447540670699	0.6032082501502195	0.1066699816409179	-0.008149989588276799	0.06729142088507115	0.0449229846543194	0.5856161593930825	-0.4911595410212312	-0.2915778928806326	1.312998986108865	-0.1653432804469795	-0.07139757888546831	0.3611468967340106	0.1599960054604294	2.145224179890882	-1.755786476437092	0.4318935794605339	0.9166980545401019	-1.009686001027333	0.8643458786749431	0.4644795324719765	-6.354786612826691	0.8543498296129345	6.354786612826691	-0.8543498296129344	1.852990282551352	-0.785945388798357	-0.02775103388170616	-0.7217197362773933	0.6871597301997611	0.379898153449759	0.1267625290823982	0.8829740515048812	1.296606678476056	-0.548502981434366	0.9588713694381804	-0.1265513000425464	-0.9872557091914951	0.3662130309936775	0.001171956158429577	0.0193672850095109	0.07603692342684125	0.1018534712857316	0.001013953593403792	0.003717106962659302	0.05590605338481471	0.03852613766321173	0.5035643291901314	0.4615076962492222	0.001929066809478654	0.00785870339965444	0.001121055883380562	0.02281356040602068	0.001005714569389596	0.004984668465274521	0.004421716034270603	0.01636729151342975	0.4010875516846235	0.4171179094551549	0.08367255723143829	0.09787134020648111	0.3440550654122723	0.3533379003263948	0.002567303582953602	0.006522761957036854	0.001414885144020319	0.005435581437788399	0.001344441761929027	0.01058908060763368	0.006547327159606185	0.0321793007650123	0.8269051327477254	0.7750776899866082	0.03918341903324791	0.05508726414771026	0.001113904031798958	0.002767889197252911	0.001067019428877013	0.01653861448492106	0.001011588020388814	0.03862319673381065	0.1890154061308004	0.211187653293382	0.09656422313364497	0.04889106139151314	0.04532638984147871	0.0412321047302077	0.5891431843790583	0.5722054769968939	0.001611785794243852	0.02057983123721887	0.001009272791511301	0.00483723144933437	0.001002910358970974	0.006915283464384538	0.001006328430424646	0.004534079480963391	0.1014140028517553	0.1031639266492574	0.1287337748182221	0.1233364333457165	0.003023609138361691	0.007135948156550356	0.001598088960536993	0.007016866904051449	0.1227291838350908	0.1681375302710845	0.2053414796955402	0.2101703278019962	0.1465407283627436	0.1552002725217226	0.1476710427546776	0.1547360615675491	0.09233089283430286	0.1186190131981294	0.00593980180748701	0.1422404207943671	0.001534134088779665	0.0216845726617004	0.001154351450355923	0.01684893456543871	0.001097024389225615	0.0224333926794775	0.001052583777303174	0.01473117574516838	0.001015796435803004	0.01069046247371274	0.001112250123304747	0.02011547887790643	0.05615473014050532	0.07229855955124059	0.04529691090176481	0.06443795932270237	0.08240597981060652	0.07271042616658902	0.05107884149288906	0.07483523558850272	0.002520261727773903	0.01588337427363625	0.0421562711905961	0.04526861980179715	0.09231169986386654	0.1179600391901722	0.02184456143822674	0.1055676976752839	0.1814620697358169	0.1678704075641552	0.001106969904985215	0.08081076494362793	0.1115045823979884	0.126537062857868	0.05662423835511525	0.06952384939047934	0.001074574736846511	0.02053970575926372	0.001140599304804917	0.01788687017438482	0.001795634370990363	0.04228609459435322	0.04663599151510363	0.07573600684590814	0.01480931023317747	0.01666203347517604	0.01131165556767536	0.01937519170477597	0.001012449577306057	0.01705047137601571	0.08665569590383274	0.06530172079489473	0.1411088136401062	0.1332799987873759	0.001377198525273999	0.1767494513670483	0.001102157829658361	0.04348155402522474	0.001259916003592259	0.01006033976993071	0.001187905355624136	0.01586798151416565	0.001207080056321761	0.009087674384362388	0.07626454142261441	-0.00967288711368142	-0.01510866018596643	0.04390457122185201	0.02432103094212567	-4.561400261804491e-05	-0.009422723513483966	0.003354134538528848	0.001234680484586519	0.113664925178452	0.001013306889188323	0.04996726551627247	0.5435437773134772	0.001020387689881779	0.001015051927277314	0.001004465171299576	0.001018914054158056	0.4244379259495408	0.09390928440778268	0.4176909751701329	0.001018905879433854	0.001235861130742787	0.001340636975046745	0.001024763753274963	0.8361578340471147	0.03156027551482232	0.001065209092080307	0.001040352134549383	0.001011205558698311	0.1983028873154651	0.09846452152307066	0.04810561145262684	0.6770449072904821	0.00102179121905742	0.001008397882551125	0.001002488105638809	0.001005715289736821	0.09764236307052418	0.1301097818415217	0.001082527596300353	0.001151627492958729	0.1441644096386826	0.2063521653232223	0.1248358997525616	0.2000613677813562	0.1136053924721412	0.007320580958743314	0.001447085346571861	0.001205383175765057	0.001181509413343713	0.001097888761101561	0.00101525687662156	0.00108705356500915	0.02847194856715845	0.05044555440298239	0.08566263928373409	0.1152064789819194	0.002436924160487888	0.04620335235704375	0.114562260197493	0.0356294997065995	0.177093767919231	0.001135706598672184	0.1300271139138462	0.07009778364444091	0.001090258941515167	0.001085597903071372	0.001688762935358909	0.05877406985411004	0.002473416706012702	0.004845943155542608	0.001017682620343337	0.09296341662282499	0.1225612113614811	0.001432334403536786	0.001151184493647381	0.001059220691803941	0.001016704535258978	0.001036884952386675	0.09450525752450933	-0.005839688783949607	-0.01430807553001822	0.0518683024864493	0.02753559349866305	-0.001203053491547438	-0.009255729311159163	0.003266780013944161	-0.6779696504603874	-1.421339012865176	-0.01193480534551975	2.262897814286204	-0.008952167692917252	-0.2087040900711795	0.9653731058437799	-0.05926542314850215	-0.1426999395861167	-0.00678229806969903	-0.1654087863882152	0.4191090530330037	0.5689471739481329	2.652293171308775	-0.06671195307234697	0.04152776419626577	-0.003806682346101569	-0.233976275969229	-0.6951848418284727	-0.4517704929945836	0.161215009350234	0.06505096908335462	0.1243195382023515	0.2799836951813953	-0.001894117356305571	0.1296213443135044	2.259323283291685	0.01828294371266757	0.02716684902925735	0.04282627389393182	0.02140928645179038	-0.3791501001458991	-0.184717031377366	-0.1085787075471133	0.02240118303460256	1.812577222068284	1.289534717172361	0.2141481364344356	2.504281365966261	0.9203602758609328	-0.0837911186699561	-0.03047205563851311	-0.01844706672972127	0.2280054232002458	0.1511405040165084	0.05238245957639047	0.01203699492813988	-1.497899037878922	0.4527187621745966	0.08687428724521956	3.411324864057312	0.0954100381228301	0.1799719340252037	0.8620216551992513	0.547248494955446	0.6794448664451707	0.6926843899011297	1.644226635784533	0.725220475461555	0.1718767690757665	0.06452730409701475	-0.4040152105495309	0.835045974836219	-0.5682701784432933	-0.3984882377307841	-0.03719849408518214	0.1808138415128644	0.4526402445203571	-0.2256190122159607	0.3622551871034274	-0.1336282306925836	-0.1887773363251596	-0.1128132827953566	-3.560203104252467e-16	1.75501296338649e-16	nan	nan	nan	nan	nan	nan
0.33	0.005242863662574388	-0.07388792109048486	0.02347872753397926	0.6647430144289258	0.9418226991812704	0.001291541290329093	0.3960740973918414	-0.04039707689132099	0.09133247846762085	-0.08907728753568495	0.09784619635535285	-0.08501170178950676	-0.06094010699625695	0.1427286828174094	-0.04216169396063618	0.7264897607098277	0.218842264185287	-0.7264897607098276	-0.2188422641852871	-0.08277299879184523	-0.1628701150466294	-0.01276409916454294	-0.2713926570516991	-0.01265988154193842	-0.01861556754741568	0.1459661316382317	0.1251974217387622	0.7280805205601865	0.5976058025072334	0.1140208452132463	-0.009401880379442977	0.05829990711005526	0.04875043424427302	0.418378332619705	-0.3362743025023414	-0.3346160867442725	1.303964668242069	-0.2117895448971947	-0.06085894405256499	0.4311117787172921	0.2506575469947707	2.261377277499851	-1.506892224815779	0.2557069425475103	0.9787476779746719	-0.85005881156593	0.6262785146580147	0.4508293595327043	-6.408450212733243	1.018247243695072	6.408450212733243	-1.018247243695071	2.002371286424209	-0.7242187439661962	0.07423263774841597	-0.6465009454443846	0.5995130318881309	0.3699057733670854	-0.3645043899321438	1.0503109664	1.369267926690205	-0.5693108290869533	0.4924256868253786	-0.1279288685624236	-0.8051468322289957	0.4005590878512337	0.001252163659533842	0.01975437667707516	0.09526508521466148	0.1226350197006291	0.001013412370631215	0.003765788600127626	0.0476070474131239	0.03442700070321754	0.5167818998904227	0.4700648689637362	0.001484214516263799	0.007510133933258423	0.001068542604200133	0.02178747456560755	0.001004956240967235	0.00494245346726003	0.002761819396191305	0.01481502474571886	0.4119099941400129	0.422654809646634	0.08745411906813104	0.1019728861205551	0.3738278226597235	0.3795773112773903	0.001809157147771249	0.006047548744166982	0.001315132098563091	0.00563180038851881	0.001333798947793672	0.01066419682761554	0.003862037102518046	0.03017677969343164	0.8277327074347499	0.7654381304173603	0.0324247772286867	0.04879400971478502	0.00108638794205967	0.003040159411352232	0.001051960889266859	0.01633685136056931	0.001011501673340825	0.03981814202477599	0.193841383883182	0.214270915147366	0.09543815472581403	0.04839330601427454	0.04518752380944947	0.04136519182655294	0.6200275282641385	0.593847141291391	0.00132195368939862	0.02089956442516882	0.00100875339259122	0.004972623950493226	0.001002679991781731	0.007084541362817865	0.001005970383073891	0.004641984820167072	0.1021712439353095	0.1013168084460351	0.13138106980029	0.1222255252676158	0.002078690071375369	0.006360497956369502	0.001366160035252091	0.00734898268080657	0.1284706777737763	0.1801456511966498	0.2064852563355166	0.2217979512528303	0.1399744513993255	0.1564999880811836	0.1754189974256282	0.1800201136634188	0.09952515090632291	0.1253520678529346	0.006670064340250854	0.1414386927701607	0.001511438473765537	0.02151896352616226	0.001183978838139793	0.01673433164686126	0.001175867281530697	0.02466806394864697	0.001101534688339138	0.01629652060307177	0.00101532715653964	0.01086087656490597	0.001093971272095832	0.02019856244389679	0.04059234383604897	0.05794705953133943	0.04753495942999985	0.06787734289899024	0.08431126964724169	0.07344827850474415	0.08781572222976101	0.107359717215144	0.005681559158281541	0.02062628856212478	0.04604319247440945	0.04804351310233687	0.09813052580592675	0.1225035016585233	0.0276216401205196	0.1090865155149154	0.1789934935230555	0.1710194306243705	0.001144576866546781	0.08840581951221799	0.115987019124885	0.1386231728599243	0.0638587774140338	0.07609027732601191	0.001092466786797224	0.02264894311120156	0.001108514347265122	0.01770295449440084	0.003621343034484834	0.0388083336852196	0.05276682399017352	0.08269601623460981	0.008701865897487063	0.01222056666837074	0.007706713622098974	0.0160871915700661	0.001016220896722315	0.01667538712388085	0.08930323828702756	0.06663368901067794	0.1345555608285781	0.1375219520100889	0.001409217910690712	0.174685702635034	0.001131967839018417	0.04703006886567385	0.001165648805416879	0.008849000497035247	0.001104838110325376	0.01412954903358572	0.001125834034219665	0.008112337803691361	0.09390092719495687	-0.00547268398538162	-0.01423375806322473	0.05184109183180296	0.02491620463687545	-0.001193073717623192	-0.009942757101700915	0.003112756760000194	0.001421174704259979	0.1274805548899159	0.001012461791927549	0.02663977088512583	0.5508481487290997	0.001019650627462507	0.001012876920063572	0.001003914833121204	0.00101512645435152	0.4450946577277592	0.09134563990523603	0.4513472378027106	0.001014465245495013	0.00119029818715739	0.001307539933518814	0.001018811794976213	0.824074057936528	0.01849532597262236	0.001051424507022132	0.001032846640582537	0.001011586318201627	0.205128974955188	0.0899039129754569	0.04237121952602589	0.7103489472136022	0.001018085159751737	0.001008056305586627	0.001002399768225949	0.001005498333896763	0.1080765835617393	0.1398894249161311	0.001095162671731551	0.001101278087187669	0.130583091992639	0.2103022154866855	0.1342624360867416	0.2363559982329211	0.1057845118287932	0.007549680695698603	0.00152220415412588	0.001222823131693212	0.001322643031083794	0.001198690086582577	0.001014485009488653	0.001064694193636836	0.01577670223567508	0.05006067423622552	0.08789835636970038	0.1520843710607608	0.0145768705288806	0.05457451770209449	0.09874638689294184	0.03284483775808814	0.1730289014085222	0.00122436598513962	0.1157634228596863	0.07540865117066518	0.00112871924647369	0.001066234609670736	0.008788273339581451	0.06150072327465926	0.001753099308995166	0.002979629498111915	0.00102222982571064	0.09281894776626951	0.1263624538904475	0.001451262871965756	0.001173003251023327	0.001074444885764344	0.00101973022424232	0.001044905371053958	0.1110538487036277	-0.000978877018237206	-0.01329940196704408	0.05975584391803473	0.02341586724222706	-0.002332549613504561	-0.01101241292237024	0.002748160378319751	-0.688057301097435	-1.186198075869242	0.06538591294550943	1.898896528000811	0.01213820980802218	-0.6350233086342137	0.7476246278368049	-0.01801147841030068	-0.07171988248864387	-0.001926393795094784	-0.1317031033151442	0.6857400700088226	0.2598180799159455	2.58195851949075	-0.02723809493252536	0.009199149145565371	0.01313996171762395	-0.1485454024855994	-1.223821539831653	-0.7946483847791246	-0.03953437432878982	-0.06060415148812941	0.1161847007235108	0.3342936081977297	-0.1036619148567146	-0.09524612994308818	2.057852501020386	0.04463123090473511	0.006970278876918874	0.004213307314482855	0.005761450370613763	-0.009155869250782942	-0.03785876352918433	-0.05256638006143195	0.04358678743820706	0.6232321816563688	1.006189335629907	0.09042050261686782	2.543154410363138	0.4268514996368037	-0.07414174678706871	-0.003949351132814026	-0.004881010207685299	0.2284788450189908	0.1661967813709966	0.0001591396479077231	0.008211761308187309	-1.384282551264215	0.252192128602146	0.06111452014829005	3.09721451182012	0.7966723064978756	0.3644082996865932	0.01790099230063827	0.1729316973937886	-0.008629831684158972	0.8271630310816711	0.7745962809278943	0.59552268326713	0.237357155913455	-0.05823250863917256	-0.2964712484997735	0.5769552303900615	-0.3363215609657862	-0.2713348904123518	-0.03820304969283728	0.07936877525363327	0.3978183321666977	-0.1752768903172199	0.359690675330964	-0.1124677542553162	-0.1637247745422585	-0.08813051359501105	2.541343928233464e-17	1.972309041295313e-15	nan	nan	nan	nan	nan	nan
0.34	0.008339166234042079	-0.07636693771061703	0.0198192122092835	0.6777447256154826	0.9394734647210294	0.0007572177876424046	0.4010828611078562	-0.0374714339100651	0.114120427945998	-0.1026011182987366	0.09945234678261416	-0.07505189230748678	-0.0683358280940464	0.1476160119709533	-0.03771590186542777	0.6621525807085844	0.2298996738123248	-0.6621525807085844	-0.2298996738123248	-0.06190095934704584	-0.1697163857614018	-0.01149022771855812	-0.2775814369294359	-0.007152610593187657	-0.01501202577226342	0.1409284342895377	0.1365012188156307	0.7421045387317567	0.591875547929969	0.1161409822133853	-0.01079060716697202	0.05130648851214441	0.05295981042843432	0.1908305168393296	-0.1551570130324808	-0.4012135177122274	1.296667012808266	-0.2580216547089672	-0.04514284593792126	0.5845538252426239	0.3331014414017183	2.279949066788552	-1.185849118714361	0.06272371035893079	1.007697601833548	-0.6168161651172164	0.3437825491309956	0.4385590340963975	-6.458360182490564	1.195452686499497	6.458360182490564	-1.195452686499497	2.176093464988913	-0.6415440589602598	0.181406719863147	-0.5952496052012702	0.4999561227184464	0.3489804193394641	-0.6004878339786438	1.20900856250947	1.434257014166996	-0.5740643682935752	-0.08727394499967399	-0.1539184993165128	-0.5876366737704846	0.4425983498358975	0.001385494161789685	0.02019565875021663	0.1116881530344409	0.1399410950318984	0.001012719136088256	0.003828865451248957	0.03215607755045798	0.0253476713563965	0.5281457544379468	0.4764914526215184	0.001261011267538419	0.007347213665893744	0.001041203608446155	0.02119510967641332	0.001004301958871016	0.004940826744107189	0.00192323624911653	0.01400005872390003	0.4257819515764861	0.4307820925502515	0.08847872191554891	0.1032368232257877	0.404308160163681	0.4047044607282187	0.001426555539504973	0.005999851949770822	0.001242454674524553	0.005849226884525482	0.001311930038156982	0.01073808054950554	0.002498391117338419	0.02956804343252707	0.8248816899439668	0.7507793698337636	0.02257250179040805	0.0394389366283515	0.001065738683770974	0.0033217335546861	0.001040680037081812	0.01622252029637447	0.001011648993857341	0.04097719436293649	0.1993936432706375	0.2178260241089841	0.09112595013041226	0.04669772395907282	0.04245802710964976	0.03948233803337575	0.6513839027785271	0.613139385525555	0.001175035156691765	0.02145180659586455	0.001008322948179645	0.00511780958036059	0.001002520675379803	0.00726330964110763	0.001005682916553552	0.004761101868008218	0.1069992128247498	0.1026031626891979	0.1369024264237158	0.1225713744894047	0.001610381662664823	0.005963519603884787	0.001224915992973972	0.007879898955249006	0.1262818643627053	0.1812858782764463	0.2086701167722135	0.2296981017673033	0.1397790144714726	0.1579011931172422	0.2055365769216162	0.2054116569179254	0.1002841004504144	0.1271680600816001	0.007151487893846312	0.1408058406463109	0.001537624059094026	0.02157959404576634	0.001207510057532988	0.01674316449684581	0.001285844333940285	0.02719396986756358	0.001176411816735257	0.01814047764872395	0.001014706509843811	0.01106282088636523	0.001073650785420769	0.02035235496483939	0.02596352884120475	0.04437527682269433	0.04856003004918275	0.06982248540512834	0.0863541341865222	0.07394108336480495	0.1226716076586616	0.1368523868358895	0.01323512208010423	0.03068681014206551	0.05195883290257306	0.05234481726760925	0.0946822563172932	0.1177426621127781	0.02927342368817772	0.1093546641116187	0.1759049452772817	0.1685180193848313	0.001207711135374386	0.09737075571056522	0.1126532019561718	0.14206100680245	0.0701546807293178	0.08158345448826776	0.001120645385967835	0.02503457796959272	0.001082790336994091	0.01758377859929286	0.008051458254267759	0.03625798407990955	0.05729183752163586	0.08767509800343426	0.005191837635659148	0.00960963469489398	0.004938723359738884	0.01370403187250188	0.001020380315646889	0.01627871651513754	0.09074030281966715	0.0667648757721644	0.1321434178116705	0.1412777240735989	0.001434691912090305	0.173480990438099	0.001157779610817154	0.05092022541874188	0.001126123621261682	0.007734422077451522	0.001064819663270638	0.01249717372829854	0.001089222711800788	0.007207534507340377	0.1108121165718167	-0.0008320750987881382	-0.01326967498032805	0.0597449596561769	0.02236811169750137	-0.002328557703984655	-0.01128722403858607	0.002686551076741069	0.001607668923933362	0.1412961846013797	0.001011616694666724	0.003312276253979175	0.5581525201447227	0.001018913565043201	0.001010701912849787	0.001003364494942826	0.001011338854545052	0.4657513895059778	0.0887819954026893	0.4850035004352883	0.001010024611556125	0.001144735243573595	0.001274442891990887	0.001012859836677464	0.8119902818259415	0.005430376430422475	0.001037639921964052	0.00102534114662782	0.001011967077704956	0.211955062594911	0.08134330442784318	0.03663682759942494	0.7436529871367225	0.001014379100446043	0.001007714728622123	0.00100231143081307	0.001005281378056694	0.1185108040529544	0.1496690679907405	0.001107797747162757	0.00105092868141663	0.1170017743465952	0.2142522656501488	0.1436889724209217	0.272650628684486	0.09796363118544509	0.007778780432653883	0.0015973229616797	0.001240263087621332	0.001463776648824015	0.001299491412063632	0.001013713142355556	0.001042334822264491	0.003081455904191845	0.04967579406946866	0.09013407345566658	0.1889622631396021	0.0267168168972738	0.06294568304714526	0.08293051358839278	0.0300601758095767	0.1689640348978134	0.001313025371606978	0.1014997318055264	0.08071951869688944	0.001167179551432384	0.001046871316298947	0.01588778374380403	0.0642273766952085	0.001032781911977686	0.00111331584068124	0.001026777031078217	0.09267447890971403	0.130163696419414	0.001470191340394746	0.001194822008399407	0.001089669079724752	0.001022755913225666	0.001052925789721243	0.127602439882746	0.003881934747580632	-0.01229072840406998	0.06764338534962014	0.01929614098579107	-0.003462045735628748	-0.01276909653359768	0.002229540742695339	-0.6970417232939951	-0.9440770165601321	-0.001096724224787321	1.567803197560581	-0.006073124961102801	-1.204742567436552	0.5392552944975878	-0.02213558333862072	-0.05595574934152434	0.001335356899878889	-0.01794863721009546	0.9371855954606668	0.001425412180058746	2.429840871275411	0.01879133062261486	0.04576927324262819	-0.004053181962842291	0.04478068616606015	-1.699025044698282	-1.064134223696546	0.1630757951948935	0.08253738030519443	0.1171409476413594	0.3743531167083364	-0.2414594529489854	-0.2735668335907413	1.789439271225045	0.06478474026211475	0.02912547477093346	0.04472834986506553	0.02365162817920386	0.2475443891311809	0.1066344286005911	-0.03288433800682145	0.06216128257182096	-0.3610015470851986	0.5440401299001382	0.2344460317539838	2.525779597694136	-0.06305220936694617	-0.05001593859862034	0.01477587538960412	0.006240086982604831	0.2862523531496161	0.2068629415661772	0.05868850562774443	0.02617878591899075	-1.341955575628108	0.1538705481446071	0.03786479162641735	2.804962462878238	1.158931496414301	0.4852541069720535	-0.9988387476200433	-0.1028853536301423	-0.4506419935056907	0.9666607158533679	-0.08542857612151358	0.5105703208064487	0.2271562703691004	0.07747525793210448	-0.2185329497844976	0.438860450861371	-0.2021632117782071	-0.2175201503020457	-0.04151576540692525	-0.05934244934649951	0.3554040126797452	-0.05381170519993572	0.4305835296278715	-0.1142760600299121	-0.1675659012659337	-0.09870662593120787	-2.484355967255819e-16	5.528324766530706e-15	nan	nan	nan	nan	nan	nan
0.35	0.008855581115012586	-0.07693041508227463	0.01543840667829256	0.6906880051771396	0.9366664017980461	0.0004007175012024752	0.4080384222253693	-0.03379960627287429	0.1366168497505603	-0.112609999886216	0.09907509253496381	-0.06502663687666954	-0.07299947369797317	0.149497308420837	-0.03344776444004611	0.5972089057875778	0.2426880210382708	-0.5972089057875778	-0.2426880210382707	-0.03921442463285367	-0.175627432573056	-0.009144848540016213	-0.2834253711136039	-0.002693789384663607	-0.01168578676016105	0.1343923397516936	0.1493112146671025	0.7567551845068586	0.5862051910628426	0.1132023988148407	-0.01251601490871752	0.04607192973601663	0.05758545705807518	-0.09181007437026331	0.04362985278802577	-0.4780623840439255	1.292880436324689	-0.3024539165169412	-0.02557808089813596	0.8111954872760309	0.394902948153477	2.197092494048135	-0.814542181091887	-0.1389305177221875	0.9907698275206975	-0.3084198834375336	0.03029749433141381	0.4171740175327278	-6.529909060718873	1.356314067212277	6.529909060718874	-1.356314067212278	2.35930445431901	-0.5380277673425559	0.2849128801030535	-0.5789121418195218	0.3913521637132713	0.3156678483439162	-0.7070023345660937	1.347321800117688	1.49521733642634	-0.5618819238509908	-0.4505780597557316	-0.1864473220166953	-0.4667486765880357	0.4787681217321804	0.0014355793903113	0.02052633378369926	0.1206690153275637	0.1504457161813437	0.001011808499776195	0.003901448797601528	0.01836920261257006	0.01533089214186698	0.5368327264013697	0.4809066970603334	0.001143589812297683	0.007265185782594832	0.001025923030115172	0.02104297730601715	0.001003755454192985	0.004976045602311621	0.001476822126236983	0.01356730749446297	0.4461304656499758	0.4435043316581995	0.08413566564507584	0.09965124588750154	0.4341238391181195	0.4276312442435642	0.001222077925474651	0.006265666676743824	0.001189510566460598	0.006086811974374311	0.00128043335288717	0.01080625663754417	0.001771713146347288	0.02981134154804471	0.8176750977931366	0.7321156568857924	0.01388416787138672	0.03102933281939433	0.001050192264019747	0.003635046399952115	0.001032036290001511	0.0162143554270682	0.00101228145199615	0.04208163957387447	0.2054143452573543	0.2217112892259286	0.08300146647740629	0.04345676985723682	0.03572206585821706	0.03460472240069919	0.6813499518467449	0.6292280107062351	0.001096097558551335	0.02213401529975927	0.001007994825963875	0.005282539070587794	0.001002409519027641	0.007477919209048634	0.001005467670548869	0.004895921793057719	0.1124621820284595	0.1043477241261286	0.1419943522891289	0.1227417878566517	0.001438374141435	0.00580897050294277	0.001136278148078058	0.00860187736088692	0.1126828562749882	0.1676559466236788	0.2146379649326124	0.2347262125920451	0.1434194659028963	0.1612418764285833	0.2356167795202907	0.2280684946076644	0.09383792455277289	0.1234597947638139	0.007363258305301218	0.1402894998975771	0.001646242122017977	0.0217593753022123	0.001240338669290326	0.01679140299252481	0.001322493724587661	0.03002797164902585	0.001200569365578079	0.02024753064136973	0.001014114226094839	0.01130673389126896	0.001056513925216479	0.02058687859130812	0.01489644238610207	0.0337834907576655	0.04588462162022735	0.0678460682683087	0.08739735409417661	0.07350984956400257	0.1554582112006038	0.1635201383270575	0.02233669170579779	0.04261723759179549	0.05740543955114396	0.05617567781769871	0.09097312960724638	0.1086590938036558	0.02932420984033514	0.1079704297223704	0.1781353854710269	0.167580759031566	0.001260311099171157	0.1075858405546406	0.1008602399354031	0.1355776840274308	0.07429311613494281	0.08504756963656714	0.001159889646854792	0.02768944948648561	0.001062535634804887	0.01754826561460413	0.01754627935395096	0.03517226336267548	0.05927613793948083	0.0898368711947527	0.00316397822967323	0.008240291385008499	0.003065674624445443	0.01230260727242699	0.001023330715358973	0.01588841911910325	0.08985162394484432	0.06512591048884311	0.1320854842173313	0.1446584967118461	0.001493975224435637	0.1733400302361378	0.001500954520435831	0.05535798288428467	0.001113393293034876	0.006709574807851298	0.001046809748594655	0.01096905900936989	0.001075980606677697	0.006366505190985161	0.1223104376475898	0.003611265901607466	-0.01142436874263772	0.06572282078763914	0.01507596040924399	-0.003730194059548653	-0.01148878441428477	0.0006463708621188798	0.001386309115135051	0.1268726730545852	0.001010221231428791	0.002174671126038631	0.5563101478700537	0.00102331302516707	0.001009441241992834	0.001003036303512146	0.001010671055358223	0.5138845084981983	0.06917319948514508	0.5117033895786141	0.001008159719254513	0.001125598018458147	0.001224924264144272	0.001011482016369557	0.787989316951088	0.003256016971235659	0.001030939034205895	0.001021092709805916	0.001013762542508478	0.2189868845805957	0.06395206331794778	0.02016472698384886	0.7654382616261894	0.001013506648346275	0.001007601419616237	0.00100227895950618	0.001005211760460962	0.1217626600773839	0.1497911363326901	0.001386921653978095	0.001038085710230378	0.07172434061209197	0.2344535074102733	0.1536156146977808	0.302039017781022	0.07356919446988698	0.007427376192546641	0.001896786952439434	0.001303525524834052	0.001273421774590156	0.001163305008031149	0.001013315647833185	0.001035580045851784	0.002052405168158609	0.03660473051787037	0.08765372880132867	0.219155149688077	0.03720208382112143	0.06517253920931318	0.08842610455914161	0.02880376386103036	0.1930253502839277	0.001316847640866835	0.0690395480526881	0.07875301796235248	0.001229156309494939	0.001036865908962311	0.03804597098914233	0.0596241567804507	0.001022800971985979	0.001076872371891191	0.001026083458924078	0.08514300214707567	0.1335997406450244	0.001628196583769947	0.002420145374237918	0.001108998213149692	0.001032554041634197	0.001070038878779087	0.1295751569352245	0.007838071825274842	-0.008885974775789996	0.07016423026951295	0.004407664659766899	-0.005346349074278481	-0.01066609509454635	-0.002660345256961792	-0.7065304949026214	-0.7831377713593167	0.04651888389304174	0.5350958035966328	0.01428915408965645	-0.7946664212481458	0.3466643170281645	-0.0001645023501122324	0.01612128237915418	0.005274213493811731	-0.05137301979222945	1.591825659361171	-0.7067184681207277	2.157448737513671	0.03662566724598649	0.01302134283213788	0.01230788803798308	0.02203150082737415	-2.011608795298697	-0.653916708774779	-0.03488253642503675	-0.03988876588507277	0.1048158131300592	0.4035813347893009	-0.4139183359653294	-0.6960160328538277	1.416064866401544	0.07180130676765042	0.009994330937338838	0.009720896686811843	0.008381510824779745	0.1236416625523622	-0.06429110556430989	-0.001790750266088534	0.08176540896482172	-2.335597285778812	0.5335791218399061	0.4414045803001698	2.031117366676096	-0.6953022248119841	-0.05207502930524412	0.02003312852116627	0.002932100052383341	0.2861096387975244	0.2160493407209923	0.007755292353853274	0.02347262974470795	-0.8080753979054031	-0.5146623463317591	-0.1157163751989172	2.524572917652884	1.216390473155687	0.2986522628910941	-0.752766541857782	-0.1639742557235381	0.3093695155380851	1.067433940600144	-1.241117708886035	0.199313504561091	0.2892907690217846	-0.04195814513172835	-0.008350858397869474	0.02132925842721709	-0.07937795553461689	-0.0752387769239113	-0.03903394046091699	-0.2715462693391896	0.334663357106485	0.01455394761290706	0.4594605350601313	-0.09401357641445811	-0.1422375455754853	-0.07478842712582777	-9.278292555979554e-16	6.909497229550086e-15	nan	nan	nan	nan	nan	nan
0.36	0.006417714072131091	-0.0754709743731127	0.01019566861724429	0.7036201650780037	0.9334431266581018	0.0002572387787241234	0.4173995126336947	-0.02970059770466	0.157617421825437	-0.1188642615667858	0.09665861727150803	-0.05536816889325626	-0.07435436431732184	0.1481783769272696	-0.02933031018364266	0.5315637143140457	0.2569079013270226	-0.5315637143140459	-0.2569079013270226	-0.01475305073121518	-0.1804241903877485	-0.005847094831339291	-0.2892671779696095	0.0006653135756052561	-0.008710659500142142	0.1267829623786979	0.1633342786646458	0.7719957893717294	0.5806004110785866	0.1081267145173403	-0.0144252390669725	0.04182204307772545	0.06245991577588459	-0.4000258679311351	0.2494266031314421	-0.5736000237237139	1.294443080649664	-0.3412640981002626	-0.002538533145605695	1.065659683404835	0.4185376276058906	1.980779120850647	-0.4349251373322698	-0.345120492801914	0.9343401123529314	0.04493483188455885	-0.296263039561685	0.4084224003081752	-6.598663492995655	1.481759299060656	6.598663492995656	-1.481759299060656	2.5310613024782	-0.4186862595679959	0.3718816258900308	-0.5948241395688428	0.2800124730674177	0.278758068922628	-0.8151444010089093	1.451622191724168	1.552248832121588	-0.5609489917156479	-0.5146941247908199	-0.1906817826167241	-0.3907022502031748	0.4923607674704363	0.001349969849709553	0.02071177948756644	0.1199009544241494	0.1506825065291947	0.001010655329497962	0.00398863573021371	0.01042137885193946	0.009533280015858238	0.542329130134521	0.4834821534373368	0.001087071154475911	0.007226033438348827	0.00101765526871862	0.02132937546634182	0.001003318160702097	0.005037626989011211	0.001252873238662855	0.01331717010575394	0.4749016035303614	0.462309874402118	0.07306898286702697	0.08933890209770819	0.462518427386415	0.4478920935928918	0.001118848500933019	0.006777446344173197	0.001153467701830348	0.006335125703184603	0.001239923600469072	0.01087662807963033	0.00140649244193719	0.03037172472687315	0.8056764476949081	0.7109893689197347	0.008258192587178649	0.02563799903925428	0.001039070039010808	0.003934696620495893	0.001025591057007227	0.01631037673622303	0.001013495695604576	0.04309486499721365	0.2117724927750769	0.2259152793669449	0.07069777831649481	0.03827561786882289	0.02427460574288811	0.02568082257811831	0.7087812032058143	0.6412162648833964	0.001056195334728181	0.02289071885623618	0.001007774163493238	0.005441174352363813	0.001002337725135465	0.00768827423411616	0.001005325275176426	0.005030115164385683	0.1169670133692423	0.1055214712261936	0.1450680582450328	0.1214507653698561	0.001491788564832043	0.005852399236882817	0.00108553451575905	0.009505827342724451	0.08528195778857557	0.1351616825146639	0.2257861756826733	0.2418096259399347	0.1495448608858439	0.1668835637189643	0.2646033910095579	0.2465445927798976	0.07954806157051232	0.1129279881729283	0.007296631786209726	0.1397878836970644	0.001850164757024202	0.02195731166862106	0.001288381835060065	0.01679229625587717	0.001245641677550713	0.03302739535660736	0.001144538973781487	0.0224914981383038	0.001013619383520059	0.01157115067344476	0.001044569706902794	0.02087674136713723	0.008534308531175377	0.02758029365402734	0.03836371944204225	0.06021907106202793	0.08691729841385233	0.07179465939258863	0.1859707795242183	0.1872635468348977	0.03194706216978944	0.05479934919766068	0.06135366957213893	0.05867254772233943	0.09119684335682099	0.1039894987225548	0.02875427518309892	0.1062749243670694	0.1886757558998804	0.1756290015493045	0.001288517691326148	0.1185409882753486	0.07993300307530245	0.1166410180246556	0.07572106292430901	0.08591094049364581	0.001210498698033718	0.03052984807029885	0.001047406874605707	0.01759700986007831	0.03291172867681439	0.03589617361724297	0.05828074810373534	0.08865838459248235	0.002134883532775355	0.007868625477482448	0.002102203807078474	0.01194977618980024	0.00102445826538519	0.01544823317269968	0.08609452367705397	0.06127203714495215	0.1334433857027908	0.1482492480584636	0.001602583774910905	0.1735507550464619	0.002284342591155178	0.06015928755153773	0.00111669701025255	0.005787746898679315	0.001042709175085365	0.009568812755682729	0.001077921272778751	0.005605982169105834	0.1274583560411665	0.007729804286869224	-0.00853943091122087	0.06939600444472176	0.002719592429142108	-0.00545360840383682	-0.0101539702468168	-0.003293613209193192	0.001164949306336715	0.1124491615077907	0.001008825768190791	0.001037065998098066	0.5544677755953846	0.001027712485290877	0.001008180571135825	0.001002708112081487	0.001010003256171389	0.5620176274904188	0.04956440356760073	0.5384032787219399	0.001006294826952844	0.001106460793342584	0.001175405636297675	0.00101010419606162	0.7639883520762345	0.001081657512048872	0.001024238146447859	0.001016844273004271	0.001015558007312012	0.2260187065662804	0.04656082220805235	0.00369262636827258	0.7872235361156564	0.001012634196246496	0.001007488110610344	0.001002246488199266	0.001005142142865216	0.1250145161018133	0.1499132046746397	0.001666045560793574	0.001025242739044145	0.02644690687758866	0.2546547491703978	0.16354225697464	0.331427406877558	0.04917475775432879	0.007075971952439398	0.002196250943199082	0.001366787962046787	0.001083066900356306	0.001027118603998506	0.001012918153310655	0.001028825269439035	0.001023354432125171	0.02353366696627211	0.08517338414699069	0.2493480362365519	0.04768735074496928	0.0673993953714811	0.09392169552989044	0.02754735191248414	0.2170866656700418	0.00132066991012668	0.03657936429984975	0.07678651722781549	0.001291133067557753	0.001026860501681683	0.06020415823448064	0.05502093686569288	0.001012820031994217	0.001040428903101135	0.001025389886769879	0.07761152538443729	0.1370357848706344	0.001786201827145134	0.003645468740076548	0.001128327346574663	0.001042352170042679	0.001087151967836935	0.1315478739877029	0.01179420890296905	-0.005481221147510011	0.0726850751894058	-0.01048081166625726	-0.007230652412928218	-0.008563093655495022	-0.007550231256618928	-0.7154932761183034	-0.6922097316134026	-0.03014259014242524	-0.4857629627582083	-0.003152407707898187	-0.3609091497323532	0.1712976821353208	-0.0135604755243982	0.03175035680340629	0.0066078625961851	0.01857413093519751	2.153846322654581	-1.343927878120974	1.896654038071858	0.06798431871414312	0.04791500102658606	-0.003614111151655347	0.1081976988282714	-2.191540048315584	-0.4604802179334997	0.160343270248201	0.1033746151896716	0.0988969901215494	0.4380981215228047	-0.6294990302646959	-1.082823671571151	0.9693650705212392	0.07968371077878462	0.02790663308067868	0.04387744129024736	0.02352631743484201	0.1333815217580992	-0.1856527422079335	0.0067112289705838	0.0985555978115038	-4.133868038334317	0.9551006345297047	0.6946468275619622	1.689631694193228	-1.427760463986669	-0.04707102895435302	0.01840689738216943	-0.0032289594827344	0.3193367383734381	0.2342458424238211	0.06278926108072325	0.0372466157915339	-0.4642377833503344	-0.9762454657477064	-0.2189264824956387	2.220093866212725	1.209268327641743	0.2184559778826384	-0.1160441020157998	-0.1651395468405252	1.346458580695351	1.114673291181073	-2.57609722167267	-0.009578537437395781	0.2642616837555991	0.09432670083049755	0.143393244575996	-0.2291915078557986	-0.002627731306807842	-0.007801446812814632	-0.051493475480771	-0.5023240614604236	0.3973997543538297	0.01652529725718063	0.5032929699703829	-0.09367218794391247	-0.141992208216863	-0.08260536703584197	-2.526457392963113e-15	3.36102496487985e-15	nan	nan	nan	nan	nan	nan
0.37	0.0008912824618262324	-0.07195112387473633	0.003856775748768489	0.7166005567399831	0.9298745997239635	0.0003617422684026444	0.4292687836674838	-0.0256162370365387	0.1755490474733959	-0.121438032928477	0.09217754851347462	-0.04636107410295418	-0.07208350854771864	0.1435837176329453	-0.02513812870516391	0.4653726983613857	0.2721476669981121	-0.4653726983613864	-0.2721476669981126	0.01129204000886292	-0.1839702413495474	-0.001805532445602261	-0.2954489646772747	0.002915950417632251	-0.006117785260805125	0.1170158215123618	0.1781126777660668	0.7878136335555844	0.5749586204903421	0.1031052369274123	-0.01626697728451846	0.0387401572785237	0.06751581515579742	-0.6995953397605259	0.4523409232726789	-0.6986531551321687	1.302547651999953	-0.3701000013060032	0.0237738934134913	1.31115299616577	0.3917786785880334	1.538725970866618	-0.08827568826476816	-0.5485137354516	0.8725812351500263	0.4053800192456448	-0.6190412614123207	0.4380882960311767	-6.558376264135481	1.559626793177878	6.558376264135481	-1.559626793177879	2.66851279231656	-0.2902721836881483	0.4294532386084533	-0.6507114993892091	0.1707424849183378	0.2382136579060395	-1.224115542825138	1.490526257091582	1.615084150425073	-0.5570521917483722	-0.4648500377029881	-0.1815564281510278	-0.2123332271616341	0.5133837826074972	0.001246028214257734	0.02087650264188553	0.1135095657931042	0.1439964711474444	0.001009500820541563	0.004088862576197768	0.005884782745906699	0.006399444329784593	0.5441102052715695	0.4843112877840308	0.001061311945513782	0.007202058271582331	0.00101292632021568	0.02200869953948992	0.001002968461461472	0.005115807448345271	0.001133943796863291	0.01315904649822614	0.5046367675443096	0.481571072236468	0.05721317795891671	0.07402811298102482	0.4893893134306939	0.4659365687148908	0.001063549497543383	0.007493982894127555	0.001126124764377346	0.006622699313529635	0.001200892439892346	0.01095971004196592	0.001212121322098796	0.0311319236968872	0.7894014592310122	0.6888340433944038	0.004775660295807998	0.02234439045126336	0.001030641166698412	0.004277062679097794	0.001020975819325263	0.01650747370359734	0.001015386345602298	0.04400450099130308	0.2173913269417923	0.229732860397625	0.05478716847932088	0.03094928270360903	0.01419740699965531	0.01726676486369209	0.732126985275858	0.6484613560586725	0.001034633333577177	0.02370020218395194	0.001007674915794757	0.005603233176416443	0.001002304991718327	0.007916169643066559	0.001005264418481067	0.005167933380015642	0.1143658132902511	0.1026628259946755	0.1397364394247468	0.1165446197809492	0.001610783522026801	0.005981313444579818	0.001055592036068177	0.01055228448559765	0.05677813295931569	0.09944387134414517	0.2426943950150853	0.2554215487566214	0.1618170785966028	0.1775799524780541	0.2890781308620925	0.2588154069917899	0.06260201719258317	0.09860313200549602	0.007039913252824944	0.1393815570337989	0.001876701413792994	0.02194271404423287	0.001291633153682061	0.01665385755243319	0.001158047850676314	0.0360757745695619	0.001085117579925038	0.02470451230318854	0.001013984849679419	0.01184187400437162	0.001038566429859272	0.02120945317569677	0.004900801085470421	0.02399518396280637	0.02907078833820745	0.0502925622069387	0.08123835984235704	0.06703604995030374	0.210836011702342	0.2059617843615933	0.04050564910848439	0.06478887949352445	0.06105787965851184	0.05811061536422434	0.09496996688475136	0.1044699672614826	0.03001362428920989	0.1050769172649793	0.2007230383240506	0.1920869965502809	0.0017707622801144	0.1294668437429699	0.05729324358315239	0.09171167107338488	0.07333543130578392	0.08344825006653568	0.005286332226129635	0.03813012909097323	0.001036884577619062	0.01772902640610758	0.04890220312198239	0.03731819468449386	0.05244261438871679	0.08249038651748443	0.00158563005005265	0.008030148374303291	0.001582462408534396	0.0121239911338367	0.001023899524921625	0.01473238412372414	0.07840740994721933	0.05504850226444843	0.1431948172031206	0.157554290688857	0.001621729902620487	0.1733690518481102	0.008027697436839695	0.06857267549314082	0.004884707842072995	0.006697354379102362	0.004613844664575633	0.01002670355460115	0.004196794287314412	0.006304758873176666	0.1249093112917294	0.0113239881157696	-0.005303942988442508	0.07099492113279632	-0.01272969081021078	-0.006779750157711016	-0.008878756839077205	-0.006518873349081562	0.001114715446003695	0.09709274109128692	0.001007853899769443	0.001027513633425424	0.5427298318719515	0.001040238307990118	0.001007856057556534	0.00100251690515601	0.001010152811683358	0.582042607360488	0.02614097073646655	0.5609809660919387	0.00100571590662022	0.001090204686397319	0.001147409782391933	0.001009174490422087	0.7339562184865619	0.001066381641477467	0.001019863386176876	0.00101560409500822	0.001018873530682992	0.228180499630058	0.02433536083736212	0.002378739637433089	0.7931593307354718	0.001011815267853821	0.001007642293059644	0.001002291604076005	0.001005250956466931	0.09799912396642424	0.1154581073675264	0.001793106283810135	0.001023730406159988	0.01380467005310181	0.2892066626216986	0.1964881786450897	0.3388611162298645	0.033205843925788	0.006504611989402471	0.00165734446880446	0.001234289757883795	0.001053077600396047	0.001019981330061786	0.001015589517669755	0.001035273250942803	0.001044830847966531	0.01375253067106961	0.06361771017593487	0.2558300755875075	0.05294559430134281	0.05488584240877169	0.1055393978886972	0.0347936262612149	0.2244440362097647	0.003080034293692148	0.02071265399044259	0.06453467125275777	0.01657125444940697	0.001025147601224329	0.07445469191477412	0.03675500089093401	0.001011509002275688	0.001039268462437976	0.001021565023129947	0.05995946712105208	0.1763021116743091	0.001519396429725131	0.02296208313930505	0.01536298589944714	0.01454934227908346	0.01286096348014518	0.1170494163855147	0.01454199531489809	-0.00192663253843825	0.07124171457558304	-0.02997807736472418	-0.00774517010738556	-0.007856073978202247	-0.008919047162938586	-0.7257024458819762	-0.7435457168094399	0.04089848604847597	-0.8511860624130418	0.01693427232652183	-0.2525770215762851	-0.01378606928426779	0.003357501710236709	0.09513451374066431	0.008731061127011863	-0.03226833228737158	1.705625135673699	-1.724592244147706	1.716629353618928	0.07791494927517498	0.02032046876513458	0.01477761963489803	0.06110638698589274	-2.237147927044373	-0.2211151801451698	-0.02816450894823876	-0.0200457660394491	0.08409771179190503	0.329630285950654	-0.8412263940526389	-0.6340802798739485	0.4814774364256176	0.083521420454643	0.01004176345572842	0.01192793616655611	0.008737232112385579	-0.6762934503249096	-0.826994149536209	0.01712955406709968	0.1079037375396447	-3.082176730341274	1.87822952233959	1.544108018312666	0.8179877499883811	-1.442373651869259	-0.03202720809051634	-0.02284046552925636	-0.0264478343789229	0.2746742279591863	0.1925884076336417	0.008621511099004317	0.03343574393903711	-0.2583440961181991	-1.016783679523722	-0.7260337553573835	1.509059947169541	0.7728720660994516	-0.3035322125242054	0.2070600068039785	-0.07416696606106968	1.997924171810449	1.031346008376296	-2.443043495158146	-0.4664677736453984	1.127268818145844	-0.02565841380876409	0.1592674977566985	-0.9662413892499584	0.03124208121274843	0.03636452544073381	-0.09723729633550986	-0.7375133659336652	1.594133914641839	-0.0711425497130595	1.080686121966845	0.2515421269597044	0.2095101188838392	0.1999382076709045	-3.480125241439911e-15	-1.196545762660752e-15	nan	nan	nan	nan	nan	nan
0.38	-0.007460890435700872	-0.06646820737308047	-0.003866886588613874	0.7296893661230727	0.9260879523804575	0.0007394098936420162	0.4436817420132665	-0.02199614068151421	0.1870555404852698	-0.1207987063972651	0.08573993302953982	-0.03780649640140431	-0.06632388998736287	0.1358701028568277	-0.02040705625007498	0.4020194576993533	0.2879690963509938	-0.4020194576993535	-0.2879690963509937	0.03842832405065488	-0.186224599079461	0.002602417687961954	-0.3024649739059314	0.004092715065563848	-0.003978448762809245	0.100584016110858	0.1928741763771117	0.8043727552956458	0.5696665059273006	0.09932474087311628	-0.01813417897518458	0.03784221218400349	0.07261888490994674	-0.965174125375828	0.6420398037874513	-0.8505539175049975	1.316126624871667	-0.384888179965833	0.0520942939665644	1.574397145803867	0.3256847649856544	0.6957525936327132	0.2076944412480574	-0.7364298379819909	0.8438366946026866	0.742687390120441	-0.9200541359214107	0.516200595637253	-6.031108434870118	1.598092035419086	6.031108434870118	-1.598092035419086	2.749299962817087	-0.1603476131928775	0.4451591754654589	-0.7616686437690654	0.06523803424718819	0.1880505206540312	-2.148077308042577	1.448242093649313	1.700504343353036	-0.4910137866766681	-0.2664978176644149	-0.1957744772424285	0.04608589073312873	0.5017948423181029	0.001168923152062863	0.02108597450943523	0.1032982714769736	0.1336639463045096	0.001008437674452336	0.004202051085193662	0.003559616795595675	0.00474735890245479	0.5418332179603673	0.4830401269218965	0.001054701689682775	0.007185024663370876	0.001010400625637814	0.02305246685945122	0.001002698048276397	0.005206304848658352	0.001074546401128583	0.01303041386307168	0.5310783542286395	0.4965670149447577	0.03742949355508108	0.05471981123612012	0.5146502693693445	0.4823124480110893	0.001035616309043863	0.008387584489648263	0.001104325426407175	0.006955950032862816	0.001167376882589291	0.0110631227926669	0.001114420641337975	0.03193913830281866	0.7691719862546168	0.6662939529729717	0.002996083108847017	0.02075822182673629	0.001024240146539279	0.004645517433100691	0.001018048868760692	0.0167876505208807	0.001017989766342324	0.04479816929496239	0.2217101058934632	0.232592129112712	0.03551254747876926	0.02134192216227966	0.008240330659974319	0.01231736880944873	0.7503938611596683	0.6508822990497428	0.00102344674098153	0.0245873165791369	0.00100770244612926	0.005752742255995907	0.00100231120269951	0.008131358870780826	0.001005288439488959	0.005298857935057779	0.1014996879461244	0.09257194457443267	0.1225030542737587	0.1042825268998766	0.00173378050392156	0.006156149148198724	0.001039868944040126	0.01160726022904579	0.03429687939270008	0.07206849721640637	0.2656016283394693	0.2815931282573665	0.1818847804163193	0.1997552659663512	0.3072380662332347	0.2639734798157287	0.04563075213978918	0.08397725748812422	0.006627410099952828	0.1391906814474194	0.001620767325323911	0.02147022149264748	0.001227008284954651	0.01622355850484013	0.00109924957683829	0.03820758239062337	0.001051841659061378	0.02602789463256742	0.001015503821428542	0.01208890301530161	0.001038791434794823	0.02162825620629559	0.0030613845759872	0.02230221290716803	0.01938707415523134	0.03972884998648672	0.06850291742684346	0.0574092172975249	0.2283312590497269	0.2172348719391509	0.04741550326381862	0.06994147721102092	0.05523547973948622	0.05314810821148794	0.1020501366534501	0.1080291427986867	0.03409498579932454	0.1047974831961757	0.2108737475040129	0.2166431600317262	0.002889603202581333	0.1383848725635519	0.03693482433250877	0.06711472158995915	0.06655994750801833	0.0769114205075271	0.01482684343787843	0.0505047103885687	0.001030768726278247	0.0179291411089285	0.06368587634960329	0.03944665415002774	0.04080538739156107	0.07009689116536603	0.001309698921573583	0.008419662512569993	0.001321423291375001	0.01255146849502399	0.001021706957700179	0.01339226800557148	0.06621229867899316	0.04661916080041194	0.1644510228071497	0.1827424292096446	0.001497978587887384	0.17176237179649	0.02031273109490034	0.07979904006320951	0.01376786162482179	0.01033755829650029	0.0130471046456368	0.0132778101510336	0.01156221104586397	0.009156296318943652	0.114393991307125	0.01435390700002242	-0.001855721274801924	0.0705656529529393	-0.03087762902230634	-0.007564809205286512	-0.007982339251635493	-0.008506503999924107	0.001064481585670682	0.08173632067478323	0.001006882031348127	0.001017961268752758	0.5309918881485185	0.001052764130689379	0.0010075315439772	0.001002325698230257	0.001010302367194991	0.6020675872305568	0.00271753790533228	0.5835586534619374	0.001005136986287515	0.001073948579451858	0.001119413928486227	0.001008244784782395	0.7039240848968894	0.001051105770906135	0.001015488625906004	0.001014363917031737	0.001022189054053976	0.2303422926938355	0.002109899466671832	0.001064852906593706	0.7990951253552874	0.001010996339461051	0.001007796475508918	0.001002336719952655	0.001005359770068604	0.0709837318310351	0.08100301006041305	0.00192016700682665	0.001022218073275768	0.001162433228614872	0.3237585760729995	0.2294341003155332	0.3462948255821711	0.01723693009724695	0.005933252026365551	0.001118437994409902	0.001101791553720776	0.001023088300435491	0.001012844056124446	0.001018260882028528	0.00104172123244657	0.001066307263807918	0.003971394375867078	0.04206203620487888	0.2623121149384632	0.05820383785771638	0.04237228944606224	0.117157100247504	0.04203990060994556	0.2318014067494877	0.004839398677257638	0.004845943681035347	0.05228282527769997	0.03185137583125656	0.001023434700822791	0.08870522559506763	0.01848906491617512	0.001010197972557062	0.001038108021774754	0.001017740159489605	0.04230740885766691	0.2155684384779843	0.001252591032305141	0.04227869753853368	0.02959764445231956	0.02805633238812435	0.02463477499245342	0.1025509587833265	0.01728978172682713	0.001627956070633511	0.06979835396176022	-0.0494753430631911	-0.008259687801846039	-0.007149054300909472	-0.01028786306925823	-0.7369116166749073	-0.9553526547976561	-0.02119284749082837	-1.215060854995161	-0.0005600751041977026	-0.06455909798353335	-0.2487613596302946	-0.01217216380993874	0.1046390061667487	0.009071250789909105	0.02447232540961551	1.300795297442505	-2.143430403764584	1.562934872911696	0.1033973278276707	0.05705042281637406	0.0004520465230357455	0.1176008260118138	-2.268493027535793	-0.1189922252412006	0.165561009326199	0.1199905843654235	0.07570345203544676	0.2464356584047106	-1.085704105487718	-0.38989133953395	0.004535433680152191	0.09520992427286441	0.0253966841860351	0.04133620504292889	0.02214758531724549	-1.313065715986725	-1.656842200641063	0.01589552815578398	0.1002593179263049	-2.465380629777813	3.467031971341506	2.990431773403467	0.2670834166026657	-1.487964133977487	-0.003980813577095557	-0.07317208805722435	-0.06160102831262042	0.1360224599946088	0.05631947532069698	0.05805039708033177	0.05446486019983003	-0.0858100562346681	-1.103686138820319	-1.192571124593895	0.7350638763851154	0.2418818119684411	-0.6616589810412544	0.4996972976394187	0.01857505981674932	2.966092276789301	0.7131079617747431	-2.509617728103669	-0.8244063638166189	1.21912173914197	0.1079463290596064	0.2846809242326464	-1.474290963279248	0.04297051698206646	0.04285103661699231	-0.176346889315626	-0.9434853781669796	3.574018932433081	-0.2684700733965026	1.06588829566377	0.4524470994514304	0.4166509512867705	0.347946781303595	-2.647749212995076e-15	-8.548543002765482e-15	nan	nan	nan	nan	nan	nan
0.39	-0.01813831774030595	-0.05920530273365354	-0.01335890353410669	0.7429460989319252	0.9222409404157275	0.001415686476271419	0.4604954424655802	-0.0192958156602917	0.1878943931621972	-0.1176124517861223	0.07753458556556972	-0.02919179765758117	-0.05749657657883996	0.1253319437438086	-0.014488696865162	0.3462644598980096	0.3039905898304324	-0.3462644598980099	-0.3039905898304328	0.06599882950345765	-0.1872191239306968	0.006924438203236229	-0.3108764190162955	0.004252088528144539	-0.002383246305423552	0.07781119786729865	0.2066959958593599	0.8219998925693225	0.5654398770685185	0.1007034765143721	-0.02025991856028351	0.03806309714083782	0.07763842205198651	-1.149117257389476	0.8096273623665323	-1.057940338593697	1.336923133653224	-0.3811105470387535	0.08351953527174455	1.74227617016803	0.2112302120937762	-0.5497813019250459	0.4051132523881555	-0.9074524916980542	0.8865782865248562	1.002797113128821	-1.184040886446666	0.6839635234339622	-5.160199650757927	1.600766115017999	5.160199650757929	-1.600766115017998	2.746591509862241	-0.04156566771148171	0.4097277965429038	-0.9249435999422875	-0.03185265784761893	0.1315141837195724	-2.170525299932052	1.303148586137355	1.839158284844399	-0.3471995521528238	0.5612773953274202	-0.2179304832770503	-0.0005829994561103527	0.4983011599866097	0.001118035775153899	0.0213505718541675	0.08679309095874398	0.1179781136282169	0.001007500758325125	0.0043274343741864	0.00231803925073745	0.003923568126844264	0.5364678542146539	0.4798439740057826	0.001055173187924424	0.007169206577912457	0.001009040377583823	0.02437813596379145	0.001002473207645528	0.005297046882118836	0.001043023356312459	0.01291928496898928	0.556150902824088	0.5085989788656178	0.02109481213946789	0.03815368867897898	0.5380341970834993	0.497641125271362	0.001020696344354584	0.009451713690170871	0.001086153152922064	0.007384810525645357	0.001142258225413767	0.01119363726220358	0.001062234806661174	0.03290201980196635	0.7462383507883212	0.6437066299183354	0.002044549578514763	0.02001389414381977	0.00101926062376775	0.005110666453177674	0.00101625942079665	0.01712765315554029	0.001022367260206865	0.04549697976935767	0.22527934146789	0.2350583494995504	0.01981677958495542	0.01223097460212525	0.004758973746439645	0.009404606848273645	0.7631147458151299	0.6488990152493642	0.001017029508858788	0.02560759371720102	0.001007821656167692	0.005902279002448145	0.001002345455346495	0.008356426167996398	0.001005374076128448	0.005429873526038217	0.08554162633091766	0.08084078148093801	0.1018646460584309	0.08871062109077894	0.003372687231359888	0.007549068405415651	0.001032819197409419	0.01259464094640912	0.01882160745773811	0.05437308996222193	0.2892166028403369	0.3181885079955945	0.2035028556482308	0.2289816478916212	0.3192563357823448	0.2644469373716497	0.03191775369640183	0.07169484307312213	0.006435031144560552	0.1391433979713443	0.001392084548744911	0.02069478592978771	0.001165613417899263	0.01564694552439076	0.001061163666448255	0.039464000383555	0.001032137918726614	0.02673932359354712	0.001031234930092668	0.01228749892242007	0.001040969449733393	0.02216664345881077	0.002085101650014229	0.02172773977202418	0.01171446027925149	0.03134576317073651	0.05274873245266235	0.04571736988960045	0.239845146665834	0.2208603502966488	0.05687488416909436	0.07179097667652343	0.04781953829392186	0.04705979127709015	0.1051516989266705	0.1167952928947932	0.03698403642857031	0.1061235334524226	0.2256736704700021	0.244066758357845	0.006150719982062268	0.1431951925153422	0.02166390421073658	0.04740402811879122	0.0579984122522797	0.06873171025496583	0.03273503330475439	0.06633507165450414	0.001027200708923001	0.01817587778734922	0.07223727665759749	0.0421424794824393	0.02878330215409909	0.05735890283841998	0.001163648154489012	0.008877193410004515	0.00118456027747757	0.01305001986803394	0.001018405699812944	0.01219152228205578	0.0511295020924436	0.03684716567206917	0.1885458206746846	0.2150781445808408	0.00137400845576811	0.1678217886600873	0.03562745122657406	0.08794665799173124	0.02282536083535882	0.01480813029521049	0.02272174162637427	0.01798214708182909	0.01975382431781336	0.01287314401091815	0.09658980327995584	0.01668010973530421	0.001226243606374316	0.06904288933775313	-0.04565309160967244	-0.007564656391597906	-0.007896217009378162	-0.009053633992124933	0.001065531126763794	0.04867709020957724	0.001006224240454704	0.001014601422090002	0.5173601603326826	0.001058117486864525	0.001007703636525924	0.001002166055548978	0.00101013359175183	0.6269240833294588	0.00188871460704599	0.6007115659819812	0.001005194178503161	0.001061555087377954	0.001113301741054409	0.00100762324893479	0.6745544148451126	0.001046149691033879	0.0010128848438984	0.001014425146549113	0.001030928519196193	0.2326702715219037	0.001577160181134802	0.001052518159633871	0.7913884248428323	0.001009804642388913	0.00100807198839676	0.001002418651303102	0.001005550704518768	0.05717992887211948	0.06448670516972017	0.007770256959113125	0.001028243123620632	0.001122746529904	0.3430251581802464	0.2487778828739881	0.3401014830739516	0.01431235465019213	0.006482797771706073	0.001183411102862541	0.001101575236628919	0.001020187121457038	0.001010602117442109	0.001072436716205881	0.001044518304788841	0.00105993851471313	0.002707642396992483	0.0249867242625537	0.258764911420872	0.07736419856374949	0.03556861803052633	0.1028166072153345	0.03891415444927972	0.2690374399947396	0.01361500822149202	0.003412575919879797	0.04274612786668507	0.07094898457225214	0.001023531594429095	0.07837492032641148	0.01151606100197811	0.001012633151025059	0.001045276818065849	0.001012626106493467	0.02354996828042586	0.2385143659838116	0.001238180149123335	0.06235533983043947	0.03557461956168723	0.03794566867488492	0.03220408260929122	0.07401669085012329	0.01851857487738383	0.003986838516138152	0.06691575402336504	-0.05737075303425486	-0.007008478449745929	-0.008407824933884934	-0.008613380722634612	-0.7500049733924764	-1.209729730590727	0.0539192154030777	-1.932991371093467	0.01994680940027336	-0.08208848615925722	-0.3869799228616906	0.004250445170543026	0.1519121469723815	0.008522716208332934	-0.03084070382814521	1.022280788312828	-1.228929811383601	1.526296961016467	0.1127244017932009	0.03883255376017561	0.02080538930157116	0.08555060912559401	-2.24300434232962	-0.03969296964828151	-0.01133548829388441	-0.00841153724167674	0.06545555419939356	0.2467638300659501	-0.7262865339926248	-0.2066757018334706	-0.3961358007251879	0.1095419561956051	0.009347815501993293	0.01263485421050141	0.008315670414978946	-1.069482224201079	-1.443838510040028	0.2426955769910618	0.09721220783786261	-1.177068261889254	3.484974659243206	2.568185563323348	-0.1427502110555277	-0.9876757556768064	-0.003477210579643646	-0.07496340423905221	-0.0482245566674952	0.1438760435631414	0.1076334063084905	-0.001795505924727822	0.0561094373576858	-0.02234857268455627	-0.6142140482021999	-1.160156260972136	-0.03719739192570726	0.07681849932354061	-0.5690151547967934	1.132658811476153	0.2364204287192005	2.392603626919806	0.2245506873633454	-1.476387312586475	-0.8206701717253033	1.684247704233842	-0.01676372985175182	0.2280407267443096	-1.10349145597224	0.04952791857864967	0.05445258341031027	-0.06187412137158258	-1.003410987620912	2.583861529424915	-0.485259009084784	0.5518999661828168	0.4294572090258736	0.5077414723577147	0.3827026975660637	-4.930689742425803e-16	-1.160416488647135e-14	nan	nan	nan	nan	nan	nan
0.4	-0.03001935402039501	-0.05029393536038297	-0.02522751070049023	0.756461892731218	0.9185338147584751	0.002416970853329568	0.4776059299267962	-0.01783453698295048	0.1756239295732029	-0.1131853059213556	0.06753462645786004	-0.01992542602364882	-0.04666751129304218	0.1122600211326199	-0.006397940939557688	0.2980092941770087	0.3198756077423427	-0.2980092941770084	-0.3198756077423426	0.09299596189012072	-0.1871160786469017	0.01060663099787832	-0.3210503103376148	0.003485875586284304	-0.001337680830404476	0.06189273092696282	0.2186776837666134	0.8414406244617952	0.5628647635428027	0.1109309377678999	-0.02226392951069842	0.03785707019308131	0.08250867958760885	-1.205895920474234	0.9717323505555583	-1.325871961683004	1.367938822959696	-0.3569109184742175	0.1170958528523133	1.633754547582662	0.07787549620836352	-1.926110659552611	0.4558726919726656	-1.095352166729538	0.9741712726247713	1.143037765660405	-1.426806835553935	0.9506799037819178	-4.531142018801559	1.570796921913466	4.53114201880156	-1.570796921913466	2.634625349590547	0.05916641381332104	0.3171936313389284	-1.114157885962305	-0.1198792466410231	0.07812312418654818	-0.7772070473976548	1.080215778651573	2.063223267112574	-0.1607107200634228	1.503247304789993	-0.1714287503040123	-0.03929649018505262	0.4719389210338689	0.001093120084361228	0.02176049679686813	0.06252809127183175	0.09478640506603708	0.001006703472672936	0.004487188803163541	0.001691872972293241	0.003467800598856226	0.5286035526248919	0.4753703144792785	0.001058086593858644	0.007174871535865928	0.001008446675676953	0.025919056444327	0.001002280982425342	0.005365670378921418	0.001027182583631322	0.0127307477944671	0.5809559641742797	0.5153462967426807	0.01183508505869627	0.02895850093405691	0.5593598588739237	0.5133083148688909	0.001013268137455197	0.01070799031584214	0.001070870681018887	0.007934818668396957	0.001126644016005391	0.01138232141705862	0.001035836878378687	0.03386165319148875	0.7213949410780935	0.6215532109476163	0.001564157333653872	0.01976796926764135	0.001015469492808387	0.005642722007539781	0.001015395747788475	0.01749099017184176	0.00102892670572168	0.04613521860606493	0.2283838831181836	0.2375265139360911	0.01107717711670476	0.007020168933437832	0.002981516718859343	0.007903561790136661	0.7699670819419666	0.6430607108958528	0.001013226229082985	0.02679208476016449	0.001008019056404859	0.006036441573987405	0.001002403559437286	0.008563207951196585	0.001005512388053747	0.005550374094080031	0.07014281926334648	0.07045599366063666	0.08238263076253617	0.07567976572184583	0.007093924210775923	0.01061020576209732	0.001032309691483983	0.01355141203163124	0.01045775408445034	0.04645978316202487	0.3108992620268577	0.3439512351010116	0.2237987840282364	0.2453857962662744	0.3250459512260782	0.2617113094818788	0.02302602181760435	0.06384060224152106	0.006609793965324655	0.1391611106569924	0.001310109795942749	0.02010998581338089	0.001134807651967391	0.01536900759368604	0.001040674725109636	0.04165740136131633	0.001021168383162617	0.02861390454740397	0.001066195752947921	0.01238370709143923	0.001043457116906156	0.02280838189454309	0.001591497387919535	0.02198996141566286	0.007091896463915657	0.0266189125449927	0.03595891889011776	0.03391893399847063	0.2458312468160987	0.2159463403598328	0.07052276380807287	0.07045385556132359	0.04059402333851216	0.04150759013638702	0.1008757269320156	0.128264840826096	0.03704347580070001	0.1093216005162937	0.2483487458795557	0.2619747573398277	0.01210338480373862	0.1423877794864354	0.01270573430982133	0.03670964840910015	0.04887063858977045	0.06031532737243521	0.05981904091164314	0.07893560827703953	0.001025465956241634	0.01843057175113954	0.07233910695421897	0.04347860037480671	0.01892925927060856	0.04742336696868269	0.001091820947085819	0.00943006600561544	0.001119694539393819	0.01359238707173359	0.001014197586765804	0.01219334825845986	0.03394380216278373	0.0267009942456071	0.2115845311033445	0.2282344075505145	0.001304781626875133	0.1627449425107802	0.05273608525706112	0.09060233290971151	0.03026928066818982	0.01868250065172565	0.03233042500588267	0.02310314034789849	0.02752593754239189	0.01655594907976088	0.07163222864876394	0.01827470608076928	0.003826153530436154	0.06661356817376098	-0.05584185245283696	-0.006730465885634966	-0.008706690017260366	-0.008119689091776121	0.001066580667856727	0.01561785974437124	0.001005566449561073	0.001011241575427229	0.5037284325168468	0.001063470843039589	0.00100787572907465	0.001002006412867835	0.001009964816308861	0.6517805794283609	0.001059891308759576	0.617864478502025	0.001005251370718721	0.001049161595303965	0.001107189553622592	0.001007001713087226	0.6451847447933359	0.001041193611161638	0.001010281061890952	0.001014486376075696	0.001039667984338425	0.234998250349972	0.001044420895597962	0.00104018341267398	0.7836817243303773	0.001008612945316794	0.001008347501284583	0.001002500582653486	0.001005741638968901	0.04337612591320382	0.04797040027902726	0.01362034691139966	0.001034268173965521	0.001083059831193056	0.3622917402874934	0.2681216654324428	0.3339081405657321	0.01138777920313711	0.007032343517046577	0.001248384211315057	0.001101358919537031	0.001017285942478763	0.001008360178760406	0.001126612550383031	0.001047315377131045	0.001053569765618123	0.001443890418117882	0.007911412320228175	0.2552177079032807	0.09652455926978255	0.02876494661499032	0.08847611418316469	0.03578840828861394	0.3062734732399915	0.02239061776572655	0.001979208158724105	0.03320943045567006	0.110046593313248	0.001023628488056225	0.06804461505775539	0.004543057087781061	0.001015068329493039	0.001052445614356929	0.001007512053498387	0.004792527703184768	0.2614602934896385	0.001223769265941503	0.08243198212234533	0.04155159467105504	0.04783500496164565	0.03977339022612905	0.04548242291692005	0.01974736802794054	0.006345720961642792	0.06403315408496989	-0.06526616300531861	-0.005757269097645823	-0.009666595566813497	-0.006938898376011005	-0.7636167521589635	-1.470809812405858	0.007872672108409032	-2.716236032172737	0.006314152894073319	0.009045551541000988	-0.5042626817082922	-0.007875555123702666	0.1476892814064499	0.004647543455667287	0.00899066932145625	0.2438660886830618	-0.6692434413199294	1.630637340362908	0.1418268128576701	0.08127995280320252	0.01208598358825591	0.1169512040868342	-2.181712210752313	-0.01931166389412958	0.17894231618107	0.1246574598896116	0.06358912449773056	0.2468244683452254	-0.3056757271944086	-0.1075479589257761	-0.7664686769464062	0.1280527052529934	0.02232184920344105	0.03767910223979321	0.02004458072951463	-1.043790661347737	-1.148632112608031	0.3495391480495512	0.09413739149786456	-0.5089605389796088	1.300501444779186	0.4259850632800921	-0.3747336725355542	-0.602329417296204	0.00901841876759874	-0.03504499876651209	-0.001866018363625173	0.3234190569606868	0.2889498738962629	0.03757284945987407	0.07513509684368322	0.08152889952127011	-0.3724389008190919	-1.213888821233746	-0.9728337824776748	-0.3954423041718644	-0.5544358223018239	1.040376864678828	0.3929784213418687	1.062972407961942	-0.410438634363087	-0.706354975807989	-0.8717408898097286	0.5731568104639365	0.109537783010818	0.01274003622377594	-0.9138004718367827	0.06203885661695706	0.05161420275463541	0.06416745066843478	-1.018320637790813	-0.2618715478717427	-0.4957226759772951	-0.03250030644444956	0.3332067710126531	0.4999822183418379	0.3411382566773373	6.229571263754497e-15	1.822371882913353e-16	nan	nan	nan	nan	nan	nan
0.41	-0.04182468192948252	-0.03970673443438864	-0.03985569486100245	0.7703365337823467	0.9151671195343218	0.003743498450775356	0.4921745533125607	-0.01749279906685998	0.1498307224404958	-0.1089460779504068	0.05547324595930837	-0.009803021492502928	-0.03498655092676602	0.09678189110847395	0.004614768088260386	0.2542150478442888	0.3353421183978132	-0.2542150478442879	-0.3353421183978162	0.1183503640474281	-0.1860730113566193	0.0131045057651008	-0.333155028255844	0.00186834077726339	-0.0007844115763139417	0.06113567894134785	0.2280669400005386	0.8633672496087705	0.5622449504154637	0.1268984030921401	-0.02345282136984252	0.03807985839500911	0.0871044229458561	-1.154375494588526	1.135171541983195	-1.577418210496073	1.407912217531431	-0.3155014918525007	0.1459900720556762	1.275750996011247	0.001495405769042064	-3.17996908728145	0.3943326542886816	-1.303736851796332	1.034508396355055	1.199210515458403	-1.653748364992375	1.232649511047096	-4.253178230219263	1.525541053299683	4.253178230219262	-1.525541053299682	2.427357819769025	0.1485989745374676	0.1794372664936508	-1.305752090242317	-0.2015290397476657	0.03597528508439955	0.5057081849005023	0.7847982529299068	2.294475827276922	0.03430898133877587	1.608824131491161	-0.0787175071276888	0.07054381378182979	0.4427096919414405	0.00108306603221722	0.02235403967922749	0.0463572288300276	0.07731792461895924	0.001006107390080289	0.004683873703922033	0.001358371949543548	0.003247976660192094	0.5179552767292022	0.4692628386744553	0.001308149637397249	0.007414979597004157	0.001008275436136607	0.02763616944780307	0.001002105897953286	0.005404088506463563	0.001018454749586751	0.01243252128855119	0.5965864304545252	0.5093685542262858	0.006637548988949289	0.02391377232453307	0.5791472342202302	0.5303549942094961	0.001009553983289762	0.01219807786723784	0.001058685502615697	0.008602401768631703	0.001116452244244913	0.01163268164354467	0.00102161581337882	0.03470531135698388	0.6944864841668259	0.5996381423124711	0.001405964581122585	0.01987790036313107	0.001012592028450402	0.006239809805543279	0.001015186084785238	0.01786427305639442	0.001035684162968681	0.04674666841237217	0.2302181913394678	0.239269968340269	0.006232147816641593	0.004311476501057549	0.002031575569170456	0.007089862296147818	0.7700999065843275	0.6333560576838716	0.0010107333771656	0.02811933337295449	0.001008274815526006	0.006170592880593506	0.001002479545029019	0.008775635227052728	0.001005690383839948	0.005670108193636302	0.06075592967899488	0.06422845031070397	0.06742791734214568	0.06597243100169416	0.01501700931024416	0.01684128552351895	0.001079885602392965	0.01450556993852985	0.005958386404602367	0.04352827310163588	0.3268350398776969	0.3472890427608624	0.2392921495070399	0.2434199875297375	0.3240435442856839	0.2554743397008175	0.01833189894465652	0.05970847656985544	0.006754749807604244	0.1392585838552219	0.001301710182513137	0.01995904243085021	0.001116365398346662	0.0154529032868054	0.001029154785958369	0.04549755359341182	0.001014857403076611	0.03195135587026283	0.002311802805185471	0.01343817435784176	0.001043922752079445	0.02356618191440541	0.001325544451564217	0.02295808853894163	0.007529722378703989	0.02732551322313307	0.02205675497642083	0.02386356869934726	0.2288066437570746	0.1955532293615405	0.08192882294361167	0.06360204839463221	0.03655533946922976	0.03840911839070115	0.09055873850656262	0.1290744765474623	0.03256024282841313	0.1110659684982669	0.2680826952325043	0.2641346436655558	0.01540331920237993	0.1350353138202425	0.007431476960121938	0.03156455869670183	0.03996118027779172	0.0521314636139032	0.08029040179311163	0.07626659442929058	0.001025172941175154	0.01867534328848995	0.06287475723327658	0.04186479186831409	0.01187188076509439	0.04054364422466113	0.00106524137198207	0.0100519754372304	0.001151052757525927	0.01419392527112471	0.001010631158231801	0.01289892600363367	0.01987561912028273	0.01785227176045249	0.2286083684512211	0.21958558902965	0.001265718267817783	0.1586978951787358	0.060644274812424	0.085009692376948	0.03265582973346619	0.01991933646357137	0.03648411498781873	0.02566953384316926	0.03064349224694371	0.01802677182896644	0.04205170901014513	0.01897254135641649	0.006471424919573584	0.05790645721307704	-0.05999517831804262	-0.005574119097595964	-0.008854723583221025	-0.00555635768822905	0.001077692341403898	0.03509087997929013	0.001005419877637146	0.001010045018695745	0.4834247247762298	0.001995937592529784	0.001008284634014739	0.001001853703890147	0.001008868974823957	0.6180046096271621	0.001050848465347061	0.6338445782168388	0.00100605857991144	0.001043328259868454	0.00110470047421244	0.001006656676281301	0.6111703054101654	0.001410067229263881	0.001009018959129558	0.001015375274388406	0.001045297180154849	0.2321395225171182	0.00103540118432873	0.001034610710266871	0.7583870100314425	0.001007738074199399	0.001008704684531396	0.001002607726649799	0.00100598898189215	0.05327865502420451	0.04758012721966896	0.03202858822654556	0.001209902920735234	0.001196035084015547	0.3551422008075451	0.2657560004211729	0.3113848398243382	0.01452466580560096	0.006803893420284176	0.001330675200597599	0.001093615145325807	0.001017062309049191	0.001008229403174198	0.005714467559104914	0.001041946971875889	0.001043808007353168	0.01353063731425698	0.004507006149760394	0.1468090002340194	0.09715730572920869	0.03433808494869411	0.0657622407910546	0.02009800991717626	0.3029437990257211	0.01607961483459956	0.001557048542083954	0.02584585880766051	0.1034572955285799	0.001025916680422114	0.03576975028974481	0.003770597550780333	0.001056612358927238	0.001294757009493893	0.001006418204836635	0.002957014067223208	0.2556240903735028	0.00122608428923023	0.05998265159710867	0.03012092925373927	0.03568413440978621	0.02942220298806672	0.009726618246108721	0.01905051529483737	0.009217259475064936	0.04429798875488452	-0.05993171643342871	-0.004271252309520996	-0.008353259562292333	-0.001886993734457105	-0.780432448990839	-1.616177947831525	0.08766733730973772	-0.835312898463672	0.02613689862459044	-0.03556438792563238	-0.7364511624832678	0.0466649391890137	0.1895017816353446	0.003240723223302403	-0.05081833002443773	-1.22886251567807	-0.3595873280570043	1.747445892094149	0.1579592327350455	0.05891102344204534	0.03180584194989181	0.06110048352322455	-2.232390306869517	0.03363682084115291	-0.002120792797812399	-0.005787148742949337	0.05931552163922812	0.1003606403980535	-0.2219521916076472	-0.0584625468517403	-1.152882012622591	0.1354726967246723	0.008945682586304259	0.01290073831001685	0.007927178450023548	-0.2439651091015973	-0.786424626936166	0.8497034109646346	0.0967382695270971	-0.1183348886419935	-0.4282837066771608	-0.6333004308780833	-0.8766035590999554	-0.2323513699007731	0.0102168532497368	0.0007590250534640962	0.01559063764432256	0.4402275799399796	0.3752197050340375	0.1726291715508579	0.07879564276146525	0.119142786105283	0.4421133797884264	-0.8204072964924074	-3.058299676538926	-0.8805411364100946	-0.09745219910072037	-0.7905949133582696	-0.03102220938844424	-0.4384574092041442	-1.00178676993577	-0.3344103938493303	-0.7780371822436657	-0.8685959259124953	-0.01781535845064215	-0.3718461212219346	-0.4997212463844404	0.06371301140931292	0.06637960304146852	0.07333518815834286	-0.7362693899765458	-1.241175364001734	-0.3133986284136419	-0.9820468335759096	-0.07436245308260837	0.0221149328662513	-0.03333860460716858	9.084796658330173e-15	8.851496044988238e-15	nan	nan	nan	nan	nan	nan
0.42	-0.05309098057709114	-0.02780123037392422	-0.05632894171194454	0.7846385936871531	0.9122423176116921	0.005292380402823975	0.503036567175854	-0.01758416249239355	0.1130757814217143	-0.1052514577941752	0.04172363104562299	0.0004487171584641584	-0.02256217682575296	0.07948646991847776	0.01787080146675001	0.212436309923087	0.3504471456907184	-0.212436309923087	-0.3504471456907186	0.1413651730435833	-0.1841610605501525	0.01413649521546712	-0.3471446799935333	-0.0005027317003685259	-0.000549283959709922	0.06960512531748662	0.2341169045211622	0.8867776223071998	0.5635021609044085	0.1414789878263865	-0.02408563736533133	0.03900174013294418	0.09127287225292904	-1.098090068179785	1.235392977449433	-1.694884499768893	1.453422593695187	-0.2685322581505217	0.1615667237728795	0.8924326430898898	-0.00874477211748906	-4.118457436768236	0.3469511290271869	-1.432999049756005	1.000038096589127	1.291720512692712	-1.790265068718752	1.399344773921821	-4.128040336497933	1.498500249400432	4.128040336497933	-1.498500249400432	2.166706717354638	0.2329431170537593	0.02401656796334617	-1.491144649849526	-0.2705867803641381	0.01449479668615379	1.068092624952777	0.4123574359937068	2.35997277740336	0.2146940031928798	1.225871186791183	-0.06021357757382997	0.1005222170163806	0.386480110796254	0.001083598358670239	0.02305047220204451	0.04620456751851165	0.07692309027234429	0.001005736174646684	0.004872208203009059	0.001190816283116473	0.003105431867307744	0.5043351663641947	0.4602569175650751	0.00189901300520923	0.007923525756437897	0.001008394412582309	0.02958446132397204	0.001001942006845999	0.005434577666771978	0.001013544606645464	0.01207073400358111	0.5975542589889411	0.4949800879547993	0.003965655180014544	0.02136905342348231	0.5976918223251857	0.5476321799974931	0.001008101604286032	0.01390254567681797	0.001049677258651211	0.009246526261134294	0.001110112748658215	0.01189483386088995	0.001014335701578407	0.03527006395217518	0.6654033892668566	0.5762836289983705	0.001511155541797718	0.0202874844414385	0.001010522624754119	0.006748385427213704	0.001015525963796617	0.01825952187368053	0.001041877155597987	0.04733382273635854	0.2303447660723136	0.2395036113022062	0.003745619257756596	0.002863336454761944	0.001551689425798097	0.006668898713512628	0.7629530458616208	0.6204346696999467	0.001009049902701733	0.02946305228305409	0.001008581311708329	0.006304100635084123	0.001002571117710791	0.008983110424968278	0.001005903070491132	0.005789416448447045	0.05992143539564571	0.06473174946935288	0.05866778200366589	0.06007947727284616	0.02785755630676996	0.02666480611599497	0.001191500451555509	0.01548705901507622	0.003712966512956247	0.04327321707831801	0.3348749124492553	0.3394786850901066	0.2481588594296747	0.2364367152429014	0.3157912417288624	0.2441003727914162	0.01739443861470576	0.0590284617862433	0.006714924236483963	0.1393602603694175	0.001338650379421861	0.02004322037031596	0.001103273344130697	0.01561972995970921	0.001023285359996145	0.05037427676974653	0.001011637954652844	0.03605188493525412	0.005216204840230868	0.01582246187706002	0.001041470114424924	0.0244317094624291	0.00118755935766775	0.02451374235718378	0.01368091721297212	0.0340282670075866	0.01290985724220579	0.01704632691060825	0.1771000480328719	0.1557301216418914	0.08848087115385683	0.05473059268825208	0.036991889969194	0.03891467270907161	0.07466854068366723	0.1142100386998777	0.02269167362445005	0.1089628086397013	0.2794298450596748	0.2570563638279889	0.01399938379873527	0.1235173986665306	0.004511387746131249	0.02978649198856428	0.03164081136519902	0.04449447732063185	0.08841756391327427	0.06633096284083867	0.001026171111796005	0.01892962689274717	0.04280664359324938	0.03531479027637533	0.007817366082298046	0.03667739865266339	0.001072735147668275	0.01073172586786413	0.001287891042180332	0.01487370245091704	0.001008301606178145	0.01358779381746544	0.01141644587916436	0.01227869583134417	0.2370727806035604	0.2079452361164737	0.001247341573087808	0.1564827331828676	0.05471939373608141	0.07304101556884028	0.02848610138679375	0.01742479470129106	0.03294164829775245	0.02372180804830188	0.0273463916201692	0.01616187903219919	0.008354332683398035	0.01874058462622286	0.009267541058234173	0.04184731000612542	-0.05782332255851771	-0.004197992309499564	-0.008028510768864055	-0.001333977459343923	0.001088804014951013	0.05456390021420909	0.001005273305713333	0.001008848461964268	0.4631210170356127	0.002928404342020212	0.001008693538954866	0.001001700994912169	0.001007773133338657	0.5842286398259533	0.001041805621934511	0.6498246779316528	0.001006865789104024	0.00103749492443282	0.001102211394802326	0.001006311639475142	0.5771558660269948	0.001778940847366014	0.00100775685636821	0.001016264172703681	0.001050926375971255	0.2292807946842645	0.001026381473059489	0.001029038007859804	0.7330922957325078	0.00100686320308186	0.001009061867778209	0.001002714870646122	0.0010062363248154	0.06318118413520513	0.04718985416031068	0.0504368295416914	0.001385537667504874	0.001309010336837983	0.3479926613275969	0.2633903354099031	0.2888615390829443	0.01766155240806466	0.006575443323521763	0.001412966189879877	0.001085871371114584	0.001016838675619582	0.001008098627587882	0.01030232256782669	0.001036578566620766	0.001034046249088063	0.02561738421039604	0.001102599979292763	0.03840029256475826	0.09779005218863485	0.03991122328239785	0.0430483673989448	0.004407611545738464	0.2996141248114509	0.009768611903472496	0.001134888925443967	0.01848228715965083	0.09686799774391193	0.001028204872784154	0.003494885521734197	0.002998138013779596	0.001098156388361309	0.001537068404630764	0.001005324356174268	0.001121500431262088	0.2497878872573674	0.001228399312518961	0.03753332107187205	0.01869026383642344	0.02353326385792676	0.01907101575000434	-0.02602918642470259	0.01835366256172874	0.01208879798848708	0.02456282342479915	-0.05459726986153879	-0.002785235521396173	-0.00703992355777117	0.003164910907096823	-0.8008960872027961	-1.51613813059613	0.02845060020557364	0.6984931879195562	0.004644072561226662	0.02450138069698866	-1.083951742619653	0.04581206453930823	0.1939250559456764	0.003061750006289758	-0.003721486489499338	-1.438278662335255	-0.1692414996244178	1.676738629841138	0.1847028644948666	0.07658823125043389	0.01444438176158032	0.06117009002618765	-2.469601146543385	0.04061893266864514	0.1612398809123593	0.129050645633795	0.05873002803342128	-0.0551378201028758	-0.05356524997777075	-0.02900077665446968	-1.409815631335165	0.1313467647151979	0.02219313878035671	0.0366886866516473	0.01995941178049606	0.3023778403690018	-0.3857559143472216	1.068027314261205	0.09960362542722415	0.02633026843554654	-0.9291316213420134	-0.5775076467796579	-1.402133098203408	0.08809276031599969	0.009859081960953992	0.01197926563322731	0.01472017759329221	0.53073324580846	0.4415654223226579	0.3035369000229653	0.09668060247625886	0.1990342385138099	0.826791720443563	-0.5662641191553908	-4.858833126749126	-0.7993720121092877	0.1663693905100933	-2.0944378491113	-0.376527146765782	-0.7846608246970332	-1.243528531865237	-0.03295037495547955	-0.7623653967566165	-0.8801667376741539	0.1114401932738548	-0.9744985808654804	-0.3111050374312527	0.07360705642036858	0.06726199883450719	0.06082546439991269	-0.3632913265820062	-0.8601784263336002	-0.1293456087419029	-1.3077075615133	-0.4130687438125827	-0.4028416396858394	-0.326004852517168	-5.24848836230007e-15	3.666785043615196e-15	nan	nan	nan	nan	nan	nan
0.43	-0.06405140924408126	-0.01543953355976114	-0.07298548169793026	0.799417220530986	0.9097786227397394	0.006904205148991881	0.5106026585767008	-0.01749115990787819	0.06896852901634543	-0.1016620230985136	0.0273703420542243	0.009538959605610142	-0.008745643733262146	0.06155201497131213	0.03187578846586987	0.1718570904717283	0.3654746972382333	-0.1718570904717293	-0.3654746972382362	0.1615191216402186	-0.1814444505456219	0.01354021779026761	-0.3629331576469782	-0.003464259202017482	-0.0004079565584858833	0.08117897419321816	0.2361074855884014	0.9097920860877581	0.5664211693987391	0.1522166896773156	-0.0248677939337705	0.03999971766264887	0.09464649413638361	-1.094074365716233	1.22453996084994	-1.607051024683014	1.503248379787749	-0.2243186399645941	0.1575815536722004	0.6365457581669497	0.04129449139871234	-4.635327523131253	0.369810390757351	-1.427455767606864	0.7772743409809008	1.473178665600899	-1.780486376892509	1.376593863645676	-3.960720028709665	1.511500685288462	3.960720028709666	-1.511500685288462	1.84700620591342	0.3076823159486171	-0.1509776297823776	-1.659478640483958	-0.3184721517283933	0.01752313352023844	1.232328697243246	-0.01641172516241634	2.226343763480844	0.3583857856696955	0.9042016541226275	-0.07545204393928245	0.0957801710936023	0.2807561123294927	0.001084432325464733	0.02372320992288031	0.05039095906118	0.08213932754131338	0.001005453372594725	0.005014742913556483	0.001101661618802125	0.003038801130462862	0.4879829896048062	0.4475468766605528	0.01013909493766153	0.01467499105688307	0.001008816974362836	0.03179790619986345	0.001001821722474996	0.005463728377550693	0.001010900629592817	0.0117232215523571	0.5976515930014364	0.4883479024918629	0.002538503468663	0.02002946037550868	0.6112172258465313	0.5619167473012443	0.001007643817744515	0.01578040195334763	0.001043950013142262	0.009731238441743282	0.001105231272961091	0.01211689469607873	0.001010713974370474	0.03544257236346542	0.6333858693612391	0.549557736071466	0.006541321791972121	0.02571580185614331	0.001009236302373845	0.007064695962094165	0.001016190020857863	0.01869455829299287	0.006501406967258594	0.05112567423611778	0.2299244832757614	0.2389779575611546	0.002417621556625643	0.002146336557437399	0.001295409877325264	0.006432219848630961	0.7509568170950489	0.6061910724852317	0.00100809567922661	0.03059925243686128	0.001008866251764655	0.006458005892986944	0.001002656795555208	0.00921699610224181	0.001006101759245547	0.00592356578800322	0.06334006752998829	0.06820030090265536	0.05675396644473302	0.05865678848658179	0.04073921720331753	0.03622410809192296	0.01033426723902637	0.02578063021379968	0.002848793667221377	0.04449410033798325	0.3394459503366694	0.3310159032270964	0.2541805968298269	0.2324057461080316	0.3015976285380868	0.2282731792701886	0.01539148303599635	0.0579419193848095	0.006634824520019265	0.1394504598094651	0.001345631722180289	0.02012324097002696	0.00110081257007059	0.01575349151130932	0.001023635278350944	0.05588000788394605	0.001011594546186118	0.04064278141093957	0.006868377382657207	0.01710555436971091	0.001037767255660513	0.02539305797740871	0.001114230376137011	0.0265489553311178	0.02111547713271469	0.04197362244391245	0.007251370169476836	0.01262582182585947	0.1191040609730299	0.1116880449569112	0.08345053233810353	0.04442597584267305	0.03776929597426756	0.03951411497770966	0.06537715485053519	0.09932131375318273	0.01592269458886739	0.1075183474396946	0.2847208609938043	0.250705375449442	0.01086647819880892	0.1111488671137488	0.004805310281366538	0.03213691407951203	0.02330801932276631	0.03676193416025972	0.0813129585891937	0.05415825883311036	0.001026983396211503	0.01922196273598319	0.0243761325631982	0.02547110786804192	0.005290351495860835	0.03428595332766352	0.0131956239725887	0.02315084485253634	0.006432774925118035	0.02075531843849013	0.001007499757513526	0.01418653840271204	0.00644414949400676	0.009141275193068312	0.243026305279351	0.2022055107025448	0.001242655086716255	0.1556706572229595	0.04257195004967261	0.0601851728170676	0.0220994597255668	0.01353076138939484	0.02599000079943906	0.01946613852380435	0.02151936836101176	0.01295113067571094	-0.03203709095538392	0.01695449303794157	0.0112973121806541	0.0229450601259703	-0.05333702994372298	-0.001897075675742964	-0.007304040268077002	0.002413516903867723	0.001082336098167238	0.05625824411692184	0.001005062406961294	0.001008811320989053	0.4386998217464181	0.03241014176728969	0.001009733242821959	0.001001692781702691	0.001008467031852892	0.6102474955523577	0.001038845339690293	0.6384781696423993	0.001007422590782956	0.001038406725517682	0.001098404518185386	0.001007480489460066	0.5341661508593123	0.02035792552780072	0.001008016723209344	0.001017403107804033	0.02172565881653422	0.2290812743990847	0.001022603082232398	0.001027613874482802	0.7096147021613159	0.001007305188295493	0.001009248175393161	0.00100277226100795	0.001006369625499302	0.07151365461577303	0.06048415719844995	0.06023379741096983	0.03583264852872978	0.002476154592080185	0.3494043940540769	0.2668692787216851	0.2598503313037667	0.009388977056896222	0.006527952886210269	0.001302081710147061	0.001108724952592309	0.001030058079765426	0.001014468982970984	0.007184602296790107	0.001031658171446471	0.001041114058227478	0.03244572036937042	0.001198323120411763	0.01971139255090008	0.05827963330806876	0.03763121076100381	0.06203300199407143	0.01173259102481069	0.2905473345142179	0.005520027212349636	0.008479668552759147	0.009816408726501899	0.04989801636934341	0.001027510576981336	0.002268897984297533	0.002272460430326963	0.04734792946643218	0.02057919780724544	0.001007799805957794	0.00109977705742197	0.2573349488363998	0.001245705593308539	0.0194283648649771	0.01161183912672468	0.01330733892550418	0.01142462399305947	-0.07723483821870711	0.01404906583061737	0.01269389465654908	0.002748599606750241	-0.04784254539467979	0.001114368834525784	-0.006790863135484982	0.005559896064491029	-0.8435146648301332	-1.275914116297444	0.0866422708105849	0.3911057677540056	0.01860910138865157	-0.02290202647500445	-1.448665246356914	1.188604542373443	0.242135902772021	0.002085183552002832	-0.05190376705784551	-0.01887961466827641	-0.09951840046054568	1.187144046718107	0.1930282021744017	0.02846637862233597	0.02548877970078374	-0.02831158571515819	-2.875512413723837	0.9631830359835813	-0.0409313015577734	0.001386686646669656	0.6537011801031951	-0.04977586373681286	-0.07342288183085663	-0.01865467070828013	-1.427300800186748	0.09137769188914031	0.0122305048916273	0.01696413337087416	0.01033893102916374	0.3865011876750535	0.09881223255391997	0.8533971639987413	1.786635945865344	0.1923262587266964	-0.7729608344225166	-0.2474556326444666	-1.746416023887827	-0.2746895978553065	0.00819309046035146	0.006705554095668954	0.01417995173477883	0.5706001111410668	0.4768557882086185	-0.009125902194302822	0.09828228462585778	0.2165947176794709	0.7603630279266141	-0.3261497669267661	-3.924315958506345	-1.216804382963085	-0.03365226317599301	-0.8856374341951745	0.04778279421404159	-0.6086243047045182	-1.200413346038711	0.4714333097494061	-0.788883834352629	-1.474660504265766	-0.01117246792619885	-0.9175288012173182	-0.1818538172937991	2.188673955485854	1.018967282726749	0.06015075479894208	-0.2520938518242649	-0.3131467263941207	-0.02938030560474334	-1.263282150014743	-0.3729602989490928	-0.4549623553561413	-0.3233319777285553	-1.223284267435489e-14	-8.583992303908304e-16	nan	nan	nan	nan	nan	nan
0.44	-0.07497404190141661	-0.00355855964759863	-0.08788251275070078	0.8147224733772308	0.9077537063379462	0.008379678040502238	0.5160826847609229	-0.01647928861686608	0.02172254138256654	-0.09787775836600174	0.01337857531182372	0.01517948294089919	0.006933247683020168	0.0441995332571577	0.04490150349458192	0.1337635798501769	0.380766971900208	-0.1337635798501769	-0.3807669719002076	0.1779637612408343	-0.1780613455891673	0.01096283108424365	-0.3801928079961037	-0.00680724337019493	-0.0001237722901324022	0.09396473020334666	0.2337452599656123	0.9309729732722475	0.5704554384177251	0.1592136703233985	-0.02517936440061963	0.0408514811981969	0.09673823142816901	-1.090530866252341	1.139248397048602	-1.342982713125761	1.558747794177512	-0.1807765641135549	0.1342963528413701	0.4752195997632402	0.1750289691809164	-4.746204482451046	0.3859171363956084	-1.360694599956086	0.3100942742181018	1.664192177535505	-1.673870422106762	1.203490379844855	-3.630898570536463	1.551444872292402	3.630898570536463	-1.551444872292401	1.424844918166965	0.3662421074474638	-0.3722052882012097	-1.785379188985752	-0.3468781136702175	0.04306617010602932	1.310474051832286	-0.4582039020092397	1.993257458187526	0.4377461081233996	0.4777269458218975	0.0339036427431657	0.07127941818501531	0.1301031924576021	0.001081614068617333	0.02439422415529237	0.05341169706521794	0.08567223566501694	0.001005206540077517	0.00513931486760497	0.001057067113548853	0.002945901369627198	0.4690387567835541	0.4314714364764944	0.02848053781058618	0.02937808754041571	0.001009548259235647	0.03429461905020646	0.001001757502144076	0.005462617165837037	0.001009926398243602	0.01131020339637267	0.6053926017154261	0.4919880719731087	0.001818478097139792	0.01936185960447677	0.6173814184068741	0.5715144452480362	0.001007693577066543	0.01780630594757686	0.001041543654339866	0.009978097308542861	0.001100887218659386	0.01231502934341167	0.001009488691181267	0.03467096867893406	0.5979188535720138	0.5187746812261668	0.01813895477346146	0.03791391487532975	0.001008723453873484	0.007070688843607773	0.001017091626766639	0.01915585656696956	0.01932402490037826	0.05948906450211665	0.2295842547534896	0.2385124353148833	0.001747471365148983	0.001723115771267633	0.001166445999160702	0.006289411811623996	0.7356493793147714	0.5921207139246339	0.001007839905028372	0.03120029463769818	0.001009101851061281	0.006621562574745336	0.001002728322477177	0.009459906783742077	0.0010062677375454	0.00606556456699927	0.06892927605559199	0.07236514805053086	0.06168874085910175	0.06200760343311695	0.05192227363668355	0.04392403105746494	0.03146626238033716	0.04777028456333907	0.002995650953140932	0.04660933975744594	0.3429547812197847	0.3238287467384047	0.2592689699832442	0.2311122135410079	0.2821409495865399	0.2095098439567503	0.01031056636217128	0.05414890268410469	0.006570850465996193	0.1395243678668617	0.00129368595773195	0.02023094544796725	0.001111012808448963	0.01594628537456671	0.001030422885438866	0.06179002167476195	0.001014759577045296	0.0455938390073116	0.006154537276741263	0.01639579381914546	0.001033455331639843	0.02645121883707502	0.00108110292763257	0.02901736393890497	0.02816050293000832	0.04919720078821974	0.004387541724252605	0.01035707418943824	0.07339198909803381	0.07774912750656868	0.06310240861413624	0.03128944450986458	0.03711524811769426	0.03849820091768923	0.06854955890485757	0.09645068413662357	0.01592810931139536	0.10912142227298	0.2850213173858173	0.2424221286600545	0.007164668886458163	0.1001044203988246	0.008584904371603893	0.0385831285156429	0.01468601897086582	0.02862198865289456	0.05631364203441838	0.03843202394766548	0.001027042033004858	0.01954218863713182	0.01368671686160285	0.01849839624370482	0.003646768857583007	0.03274692651229352	0.04123264468248352	0.05007434927701415	0.01831227923808443	0.03345116978638322	0.001008337370387617	0.01481535495643619	0.003884180037432825	0.007478797779827257	0.249516863122183	0.201174700189747	0.001248965302740911	0.1559689126234746	0.02735248573285062	0.04777894934507385	0.01530228728380969	0.009821141114661966	0.01737026729939745	0.0144891591383308	0.01474661936697633	0.00955149629866887	-0.0796380000309809	0.01348939802106305	0.01237730033350207	0.002101494287219337	-0.04733844942755206	0.001469632772726035	-0.006896509819623856	0.005259338463201074	0.001075868181383402	0.05795258801963443	0.001004851508209063	0.001008774180013819	0.4142786264572235	0.06189187919255931	0.001010772946689135	0.00100168456849317	0.001009160930367208	0.6362663512787622	0.001035885057446027	0.6271316613531458	0.001007979392462123	0.001039318526602018	0.001094597641568486	0.001008649339444976	0.4911764356916298	0.03893691020823536	0.001008276590050412	0.001018542042908041	0.04240039125709542	0.2288817541139049	0.00101882469140529	0.001026189741105803	0.686137108590124	0.001007747173509124	0.001009434483008073	0.001002829651369648	0.001006502926183143	0.07984612509634081	0.07377846023658914	0.07003076528024833	0.0702797593899548	0.00364329884732243	0.3508161267805568	0.2703482220334689	0.230839123524589	0.001116401705727616	0.006480462448898754	0.001191197230414865	0.001131578534070027	0.001043277483911069	0.001020839338353867	0.004066882025753365	0.001026737776272128	0.001048181867366776	0.03927405652834479	0.001294046261530528	0.001022492537042175	0.01876921442750261	0.0353511982396097	0.08101763658919788	0.0190575705038829	0.2814805442169848	0.001271442521226758	0.0158244481800742	0.001150530293352899	0.002928034994774905	0.001026816281194436	0.00104291044686118	0.001546782846874324	0.09359770254450311	0.03962132720986011	0.00101027525574083	0.001078053683581667	0.264882010415432	0.001263011874098108	0.001323408658082186	0.004533414417025932	0.003081413993081609	0.003778232236114596	-0.1284404900127116	0.00974446909937453	0.01329899132461107	-0.01906562421129866	-0.04108782092782079	0.005013973190447742	-0.006541802713198788	0.0079548812218852	-0.9135716854033817	-1.008050196954421	0.02810590252645565	0.3618273588661683	0.001051521262942632	0.01924757589886817	-1.75703159852685	1.636138301160341	0.250578650836555	-0.002990634494784662	-0.01682262744164845	0.6161923265011774	-0.03484304423504688	0.7393647584493329	0.2143124080351668	0.02901756848282627	0.009659144191803583	-0.1276523291379021	-3.281033530222329	1.394578053564343	0.09917635023695651	0.134303015766253	0.973037781281166	-0.04311152114673229	0.005190572252905947	-0.01022661107899716	-1.375167900511704	0.0243151741214692	0.02412342355149723	0.03849368749699503	0.02152929966851683	0.4416369832842055	0.568944832212808	0.6961515121848247	2.438820255590181	0.2052015003960266	-0.6740065464784486	-0.03002033321050566	-1.989361456644986	-0.4532020995363251	0.006600805430941369	0.01751604127936144	0.02652663992485139	0.6115897811318894	0.5135976464600793	-0.0950337086200943	0.116043071414075	0.2856733652846214	0.6824363020399156	-0.1359126294884878	-2.838201279822322	-1.365754909554653	-0.1567018752208103	0.309181216915815	0.2329800598932606	-1.171112506865167	-0.9787115642917461	0.7862080940814526	-0.8438458661540424	-1.590872913214701	0.1170182017464169	-0.4003044240665312	-0.1406213355045071	2.974484144381105	1.43010907089831	0.06683985809551263	-0.06830268157595577	0.0816045538921587	0.09272066334299504	-1.21778370555767	-0.376186136379752	-0.5471036118808795	-0.3637820566276779	2.487638726504274e-14	-1.426423140194646e-15	nan	nan	nan	nan	nan	nan
0.45	-0.08575190046461328	0.00716948585399127	-0.09945623200479763	0.8306113690949765	0.9061660872096279	0.009541303579489758	0.520331460745134	-0.01379222265641211	-0.02471530889595862	-0.09410453041402292	0.0002623210725706496	0.01515289211337699	0.02436967958745849	0.0282673297189917	0.05566648722464603	0.1000533687168766	0.3965950659290595	-0.1000533687168766	-0.3965950659290577	0.1896001382493377	-0.1741980223189951	0.005932902095949828	-0.3984991053856957	-0.01035683751478766	0.0004961191254067678	0.1073811184594128	0.2269294331651832	0.9495007057599181	0.5750932469522084	0.1607214273536519	-0.02395753718172964	0.04157081156284533	0.09701846131620717	-1.066881119611474	0.9814168160953273	-0.9761340792405386	1.619078162806658	-0.1371817422389133	0.09827482966913226	0.3861017490070562	0.3309839320565133	-4.488415148634305	0.3743914119952447	-1.23357962157204	-0.3042351676398408	1.819315994494413	-1.484633318414473	0.956847293183589	-3.075185367375362	1.62653067014679	3.075185367375362	-1.626530670146822	0.8865679504859041	0.3990110997642306	-0.6354949322618817	-1.879084009648424	-0.3607207198795883	0.08066661561508466	1.388251688108564	-0.9150181609204043	1.69840434155869	0.5171645070315042	-0.115926855186719	0.1834088348424184	0.07041104688154565	-0.08608856317632853	0.001102216383761166	0.02507595223182911	0.06600927162071644	0.09688127772816019	0.001005282106747553	0.005238311105905429	0.001033925865975483	0.002851642906067688	0.4433003460578589	0.4101134546229147	0.05130583986675356	0.046974575796696	0.001010832093364424	0.03703331861275218	0.001001744796798417	0.005427394729497163	0.001009234783624512	0.01085912979151633	0.5981714112468125	0.4918222054041297	0.001440628735430029	0.01899281000463546	0.6146817715551546	0.5758495319175553	0.001017718884509547	0.0199404522630745	0.001042955646936178	0.009950153487722392	0.001110091485483233	0.01249444894173027	0.00100942589258052	0.03267372083778128	0.556011511932732	0.4830554836283012	0.03480238626068417	0.05521265993071164	0.001009112257262987	0.006781691393455895	0.001018674636226923	0.01963372084866577	0.04926840966311933	0.07503087247678421	0.2261681912277133	0.2358006409308214	0.001391271921554204	0.001486595151158822	0.001099028571292138	0.00617668390184956	0.7126515559232863	0.5783110913816689	0.001008165966745773	0.03102698325472307	0.001009406813851287	0.00680974329988691	0.001002821595406044	0.009736352443007801	0.001006483758896041	0.006226706650575281	0.06740241907015232	0.06990803202045123	0.0597293633408679	0.06112361304910461	0.05475852495716241	0.04540076352430267	0.0527305197952844	0.06998247484711666	0.005540045088043226	0.05058621421479717	0.3483275027779623	0.3169984905274439	0.2690715786283007	0.2322162747651514	0.257108666477284	0.1885076032111274	0.005856731477205491	0.05089724979280452	0.006478281022167543	0.1395793684113582	0.001306708017401687	0.02055050540012044	0.001113835197732369	0.01624886856493411	0.001033090786766845	0.06785073210263165	0.001015959368784062	0.05069809878300143	0.005517937623907253	0.01580999189194101	0.005261746347135195	0.03193360456049629	0.01914458258868526	0.0536868116274395	0.03223454264325892	0.05325460338218275	0.003257602611885165	0.009478770704070836	0.04135424379297146	0.0532733678242144	0.04117674968909549	0.02037908600815788	0.03287917175620721	0.03448824966427209	0.06464527670950111	0.09349875336840002	0.01510415187149977	0.1097854137788066	0.2905437619783277	0.23149299855199	0.00430035453014243	0.09174599994700232	0.01398418136881211	0.04635244181445211	0.008171058259344504	0.02236671111142843	0.03192773711016052	0.02547850913393124	0.001027632244720597	0.01988787117352099	0.007603691893726724	0.01498909437158645	0.00259865566985063	0.03176588895556877	0.07236669890514001	0.07951604639657138	0.03078866423854781	0.04643777546784736	0.001008324074649125	0.01551073724401996	0.003013328804082049	0.007110525748707373	0.2650147541999759	0.2051020098581495	0.001256189559050652	0.1577052389734155	0.01504970647657072	0.03766134460719947	0.009695452390754668	0.006929713788608116	0.01027456835532912	0.01025989151658552	0.00913263567883842	0.006805714757105542	-0.1275647400557911	0.008928664011731979	0.01191442178726952	-0.0199856471831882	-0.0405619788055802	0.005292048728877195	-0.007270011917970266	0.01205680412138843	0.001164103775021643	0.1024088149518046	0.001005791606489231	0.001010740525631367	0.3592347319054219	0.09244008263735061	0.001013348672301866	0.001001771345796093	0.00100796852499305	0.5301463040120926	0.001055375458898617	0.5908693890741584	0.001045220404380605	0.00104874607160799	0.001140890833703041	0.00100996227123873	0.4228511853840872	0.06639531867281939	0.001010566276870301	0.00102182822521014	0.1202042181010959	0.2123056382550566	0.00102055000779845	0.001031070202779851	0.6269133951793732	0.001009146733708795	0.001009969303759652	0.001002993972701536	0.001006882561564502	0.05294001824552044	0.04294383699285723	0.04802190249314001	0.08463121925451186	0.01209783369768939	0.3669783972167253	0.3025149437151343	0.1911216109626259	0.00107456825316022	0.006294860356347085	0.001429487835475463	0.001104246694083235	0.001029597914623798	0.001014135597572999	0.005500565346751365	0.01704212079691326	0.07057363757957946	0.03487900454682193	0.002723490951982546	0.001015067293144684	0.01010715805959134	0.02159375714826695	0.0410832917940771	0.01006615710465987	0.3186816539404129	0.001258712959304514	0.02320187513535757	0.00108750353477113	0.002026902717702255	0.001029456607434136	0.00102943144226925	0.001458580824488156	0.1260259072144586	0.04931136488321405	0.001006647666400306	0.002960669505499407	0.3192447381754063	0.001264309069697775	0.001191123197315651	0.002821650720293269	0.002059287992563412	0.002428171013535791	-0.1747908801150642	0.003715285932496538	0.01034388761116374	-0.04280880703108415	-0.03336483448581641	0.009336925115818122	-0.008226081380802405	0.02213580809917579	-1.030990777757007	-0.781692814175884	0.0845433471269238	1.787553255394618	0.01201516351791404	-0.0255116341356496	-2.559176304968485	1.835233861366527	0.2872573732810432	-0.003666319411621663	-0.05622418072734434	-0.4864092412795414	-0.03592401539938211	0.06372108341983354	0.2116401121156819	-0.02699792310398569	0.02012901143109773	-0.2528134650370464	-3.907997293526114	2.004621244345774	-0.1002249280466313	0.004569180227750013	2.098594667624404	-0.4910555027775488	-0.03760932472805813	-0.01200697547650877	-1.359637915479745	-0.05563134964504572	0.01703611214408727	0.02320818882950653	0.01410035727205677	-0.8199646112978567	-0.7015423124126661	-0.3196013309369904	1.997513062766741	0.5424182437732765	-0.6643774176839636	0.2490681182522045	-2.191306606447299	-0.2035639614768936	0.004297367660863571	0.04190052461913338	0.03170673595371366	0.6009597316300103	0.5083241817425563	-0.017177009545136	0.9031773265264168	4.19930022319426	0.165126799776033	-0.03854985306515849	-2.008686509165015	-0.8486701034521751	-0.6077860364924242	-0.9530971455515053	-0.07144469379395443	-0.8691243730830364	-0.7045573958489286	0.7673628364639724	-0.4398336090039237	-1.007081914935099	-0.005723331553904363	-0.2884357580876263	-0.066494602196046	2.881269456275077	1.179870964131568	0.07420474753395437	0.0003237339969932825	0.6737908321009797	0.2418087652243672	-0.8220684803565222	-0.2163966253268679	-0.3152194622075363	-0.2019803356897627	5.739163172372139e-14	-2.613186540843857e-15	nan	nan	nan	nan	nan	nan
0.46	-0.09634846975816409	0.01557089893082267	-0.1074926531664543	0.8471049729020632	0.9050013818794909	0.01035009612814915	0.5240360427796216	-0.01048761579281422	-0.0669867530977334	-0.09027667096621507	-0.01071348459316896	0.009318325029752671	0.04324400339659235	0.01506560623124171	0.06418526789860271	0.07297903827763408	0.4135447200365443	-0.07297903827763405	-0.4135447200365455	0.1953778695894636	-0.1702293525304401	-0.001781356018010107	-0.4178385626031582	-0.01397525786031208	0.001484650074418666	0.1220387257400682	0.2152437626903602	0.9646633661475115	0.5813457067235382	0.1581001069113546	-0.02205224702759643	0.04221618997855744	0.0947758331980818	-1.054273012325232	0.6739219120966901	-0.6355230946379354	1.679689412045762	-0.09619380446736467	0.06372975477574498	0.3663808098182844	0.298537149808533	-3.912923267101702	0.3968434355597668	-0.9326048852531963	-0.8515009770023382	1.951770558558348	-1.127774412009747	0.7542497686268362	-2.303722431724935	1.775756888021229	2.303722431724935	-1.775756888021229	0.2531157844791944	0.3873114111129089	-0.9090711134273667	-1.992011154536423	-0.3606433538470303	0.116794076798027	1.558717856749959	-1.432172636884511	1.320243038156649	0.7606763554969156	-0.3480885486882624	0.1705962297958372	0.05648902839748525	-0.3744684087779285	0.001156642815055131	0.02561116378480896	0.09223408633259161	0.1195747448055503	0.001005790155815582	0.005244966880394206	0.001023343165765008	0.002687421376416979	0.4079898116993439	0.3793956797215368	0.07673345057602779	0.06512425499319546	0.001012762185526305	0.03984168874800149	0.001001781858066711	0.005397041444810188	0.001008292648685703	0.01052907803787089	0.5616075093150087	0.4855190151278668	0.001261155115618861	0.01870423650317704	0.6021028433182948	0.5715102370757399	0.001041357946165517	0.02202157333092249	0.001048377101784017	0.009590307037270549	0.001137844934585513	0.01259569429123035	0.001010051298197626	0.02999437485930844	0.5055889216952156	0.4397109092721377	0.05595542061965614	0.07679534549891666	0.001010451970234327	0.006201208527069332	0.001021109625827815	0.02011322695663046	0.09879299275637132	0.100726374934047	0.2179181048009661	0.2288551623170948	0.001213789471884317	0.001268636707635993	0.001067764436742778	0.006055512210086472	0.6791132471590322	0.5654703294670702	0.001009029043186172	0.03015458966622981	0.001009826762114297	0.007032752630974208	0.001002950410506344	0.01005232544980169	0.001006781627990298	0.006415596516950408	0.05442526857928006	0.05822776738462565	0.04454342601670124	0.0488607691169178	0.04619777231111737	0.03915607819633695	0.07016471026402496	0.08759845105070181	0.0109836602734962	0.05650260168690273	0.3572313360700153	0.3110945439453213	0.2865693487306669	0.236058286710313	0.2262067566374306	0.1660793135484562	0.003558572889663445	0.04994891379952603	0.006339636549626743	0.1396082765039332	0.00143233743122048	0.02097904744970538	0.001101575865057285	0.01653475484974322	0.001027581230116142	0.07381736485112211	0.001013205478720113	0.0557817201034563	0.005906841012162933	0.01615124697376058	0.01523563783803701	0.04296963043273434	0.06048967169054219	0.1040250494182343	0.03228286220789586	0.05322138844420823	0.003399920115819498	0.009610041418548983	0.02279655077465596	0.0385406802729196	0.02470820175090478	0.01366897618752024	0.02407462472312339	0.02709252696725416	0.04425897681240125	0.07631814572577342	0.01027875619693475	0.1082672696957847	0.3068738541311723	0.2279514240316891	0.002840638401377634	0.08578157508634579	0.02028754171393674	0.05392455066059856	0.004774078477257195	0.01917283713553435	0.01779175293220078	0.0181453483409342	0.001029247964637537	0.02027088923328168	0.004461501525981463	0.01299208492733298	0.002027515959090286	0.03119886594126847	0.102593845963672	0.107048021937409	0.04169037926644208	0.05730176704375525	0.001006502732261523	0.01633881286936878	0.00351242251153399	0.007598781632663702	0.2938019300736769	0.2140491858780227	0.001260450156873257	0.1605503710995482	0.008447406102104702	0.03101095497115503	0.005954983634757865	0.005207262678207944	0.006085677184137123	0.007855378899391897	0.00556901077215534	0.005179767904778782	-0.1744405801322962	0.003388963897371979	0.009790059796227116	-0.04317681621984571	-0.03315449763691995	0.009448155331289813	-0.008517365062488153	0.02377657725897797	0.00125233936866003	0.1468650418839753	0.001006731704769127	0.00101270687124826	0.3041908373536203	0.1229882860821423	0.001015924397914345	0.001001858123099131	0.001006776119618828	0.4240262567454228	0.001074865860351189	0.5546071167951714	0.001082461416297706	0.001058173616613205	0.001187184025837688	0.001011275203032557	0.3545259350765446	0.09385372713740331	0.00101285596369001	0.001025114407515368	0.1980080449450788	0.1957295223962084	0.001022275324191583	0.001035950664453894	0.5676896817686223	0.001010546293908562	0.001010504124511234	0.001003158294033475	0.001007262196945875	0.02603391139470016	0.01210921374912535	0.02601303970603154	0.09898267911906823	0.0205523685480564	0.3831406676528938	0.3346816653967997	0.151404098400663	0.001032734800592514	0.006109258263795357	0.001667778440535581	0.001076914854096396	0.001015918345336446	0.001007431856792276	0.006934248667748991	0.03305750381755423	0.140099093291792	0.03048395256529899	0.00415293564243455	0.001007642049247874	0.001445101691680048	0.00783631605692418	0.001148946998956632	0.001074743705436918	0.3558827636638413	0.001245983397381824	0.03057930209063053	0.001024476776189235	0.001125770440629462	0.001032096933696234	0.001015952437677295	0.001370378802102026	0.1584541118844134	0.0590014025565677	0.001003020077058994	0.004843285327416744	0.3736074659353963	0.00126560626529741	0.001058837736549119	0.001109887023560626	0.001037161992045192	0.00107810979095701	-0.2211412702174169	-0.002313897234381449	0.007388783897716396	-0.06655198985086964	-0.02564184804381208	0.01365987704149571	-0.009910360048406026	0.0363167349764664	-1.212389868686283	-0.6447547353575033	-0.001197402179135929	2.658712361715284	-0.01741657149782159	0.005254962680667119	-3.628990208086466	1.746776489207584	0.2645127653777765	-0.002016804166783128	0.00738174280049468	-0.6112724149555727	-0.01874782455732302	-0.9955115438178416	0.2037073585058133	-0.03736295744855573	-0.005975705570582432	-0.2640719566015863	-4.806108881881904	2.251366156128615	0.04087926698803825	0.1346313802209275	3.003776677800162	-0.8898483670796437	0.008903007569838705	-0.01191536747622203	-1.18139577483849	-0.1155012669817969	0.03108914474068439	0.04639915700266731	0.02707885622841467	-1.40299273786436	-1.70682587742188	-0.8481320467753202	1.519577439551681	0.5931041033478883	-0.4887446207107162	0.5175698109932069	-2.274571240054208	0.007461280070329699	0.001382315047078772	0.03931246076562291	0.023187258813263	0.5927742452561147	0.5094699554131157	0.09037769318512121	1.226771101178114	5.419431385737192	-0.1356872043475017	0.06600221048236	-0.8895868536124727	-0.5257051733400092	-0.8338561639400036	-2.536554157964883	-0.203447057876037	0.3063986106876768	-0.4999124460560396	0.7467672035493533	-0.2315651530383107	-0.4668021090642561	0.1244853033136351	-0.09784593849445136	-0.05781842701881706	2.592539828636971	1.005586249787011	0.09337852564846387	0.1030029014390058	1.085577824186596	0.3144818185816473	-0.5243406851918961	-0.1423908932489875	-0.1821526109706418	-0.1398151187803074	4.947980395207359e-14	-9.244857460932478e-15	nan	nan	nan	nan	nan	nan
0.47	-0.1065937540823447	0.01985649677112543	-0.112496427099486	0.8641954372067925	0.9042551105757558	0.01084357970236628	0.5274062237257907	-0.008991315223129195	-0.101811374453701	-0.0864065427187095	-0.01758488369866215	-0.001595064528157768	0.06293082727872244	0.006584883089301032	0.07103982417507629	0.05454524708054367	0.4322062228942503	-0.05454524708054392	-0.4322062228942526	0.1945055102349114	-0.1666969386255092	-0.01212758502844072	-0.4382722409703513	-0.01746896488019318	0.002863088918115621	0.1389126770474057	0.1979976924023322	0.9756987970552973	0.5907698622431166	0.1560626042603103	-0.02083516561183485	0.04296250992841353	0.08918808897704919	-0.8999392545945053	0.1538036265774546	-0.3500694243847781	1.738782680192722	-0.04654325491797932	0.03257202327155612	0.1960847824460594	-0.01248141006701371	-2.978746368369131	0.2488672051121109	-0.4348907187027319	-1.382355676277079	1.86614122141713	-0.5465647403789736	0.5929640672897969	-1.379190500675219	1.9115684809812	1.379190500675228	-1.911568480981087	-0.4104111403813049	0.306830850276853	-1.14517707896702	-2.050094493328773	-0.3288864649042506	0.1659169464307287	1.710250550904842	-2.028827899171686	0.9012114150977482	1.080468030602978	-0.133928877863616	0.1209558746819024	0.1043063329577637	-0.751084879100525	0.001172667770887123	0.02581992384291253	0.09901652139338211	0.1293527485139322	0.001006084285995952	0.005130053375155671	0.001019328580891786	0.002446765531668919	0.3639279592553951	0.3400561229361547	0.08850992963782946	0.07226274044932274	0.001021220388146981	0.04230146190334828	0.001002139271703123	0.005325699517829789	0.001015657561259813	0.01036638016955152	0.5232104951440399	0.4890133250964592	0.001168562785448009	0.01836312213434548	0.5760688396063347	0.5573600339802859	0.06267563870887102	0.09043559197093547	0.001066866825907186	0.008834053779227269	0.001147979139735127	0.01255726775499902	0.001015678542464854	0.02711812729205672	0.4435702571261886	0.3876350830952386	0.07186813300490763	0.09290226765059149	0.001015481171488116	0.005261563510683434	0.001027671809166819	0.02053614657935327	0.1479906297416333	0.132946882919594	0.2058801816953048	0.2191627684350846	0.00111978638113936	0.001049470571728512	0.001052559226292987	0.005881842541102052	0.6435830043947524	0.5569665455074614	0.001012819683731171	0.02862526294166421	0.001011136432710665	0.007281113669626651	0.001003356231642632	0.01040921561312154	0.001007688936518687	0.00662560884293862	0.03940393404937406	0.04622820578184239	0.0283579365958288	0.03502918823042512	0.04373479619843581	0.03781867220101861	0.09114000968531497	0.1042530022108661	0.01506401788761787	0.0604359264744711	0.3628031885963258	0.3072212095089227	0.2935428813999686	0.2396718602256045	0.1859780912707569	0.141925012981574	0.002328779621921749	0.05049467805448964	0.006355492039323307	0.1397036512780121	0.001475484650160508	0.02120877976948315	0.001088310801847209	0.01672651982616542	0.001024917703960209	0.07944779392296641	0.001011768654410428	0.06069144197227828	0.009273160003551684	0.01899465839047712	0.03595908299187522	0.06199491204207588	0.1076214796244196	0.1526070779900827	0.03608140517939108	0.05657913596339682	0.003359607163952731	0.009631497317540099	0.01245783588619042	0.030485451258725	0.01366676029617126	0.01000859701898997	0.01692539906786985	0.02148223432975728	0.03762822474243632	0.0645168037203286	0.006332750580989198	0.1074393995676024	0.3251462193953604	0.2348272277984596	0.002041125364331167	0.08092256958175671	0.02353572229591035	0.05732593162782712	0.002946989973826059	0.0175633811682075	0.009816367475014957	0.01421287664359841	0.001030364169482408	0.02065970501466983	0.002780583788588549	0.01219069719114841	0.0016641861798532	0.03079516530838105	0.1338860202372381	0.131776908928196	0.05764582991559832	0.0714279163660639	0.001005105214439335	0.01730099310999397	0.00366489358502322	0.007794341468195992	0.3046746233985739	0.2208401485756983	0.001251282074114713	0.1634971331037677	0.004862505511754429	0.02674054891297177	0.003592224910543877	0.004256240926818494	0.003628960475861653	0.006508870541704759	0.003379306931021306	0.004250347236176088	-0.206411184430421	-0.00405205388714938	0.007690453470906264	-0.05749420209261383	-0.01897964749740961	0.01410977185417403	-0.009792916411301663	0.03029780760396068	0.001136056885125237	0.0739441712479378	0.001006101597157845	0.001017217838237914	0.2384732513343231	0.08748044515574124	0.001041951816389165	0.001003063797190838	0.001037321768341788	0.4397399099231261	0.001069807478944551	0.475862007120976	0.2507462839514623	0.001109751620652653	0.001134285949904677	0.001030215468059726	0.253879333802351	0.09033078693452322	0.00102736466355747	0.001042443717466127	0.2386710555544672	0.175469462371054	0.001021577072819656	0.001037393277346458	0.5451195681129762	0.001022025865374406	0.001014187595083212	0.001004303356305035	0.001009793118978016	0.01701061388508665	0.006910277585896359	0.05325218914221794	0.1363452531250735	0.01857730989224732	0.3664937081222813	0.2820073228427297	0.08568525791753681	0.001044697905565818	0.006595231646318287	0.001395774786403319	0.001072459492468691	0.001027414351145269	0.001012677450432415	0.01788952515780507	0.08208938201650294	0.1968316808402157	0.04906257507501121	0.002609358565692754	0.00100682657022958	0.001308697664852475	0.009865571845235028	0.05351741107014975	0.002981181534595464	0.3663034809078983	0.001169320182277161	0.02423727805065617	0.00102410540814842	0.001086556190257269	0.001031042704769941	0.001011105743509279	0.001212520324980686	0.1973781005939285	0.09271949860319595	0.001004184507399354	0.002961948347687096	0.2824013958780951	0.001221531157269282	0.001041375061182888	0.001086280047571326	0.001030808556633972	0.001062350168333021	-0.2265977200989513	-0.01288359699374363	0.00583218280411871	-0.06456535775879239	0.0005249630792264813	0.01913130422732972	-0.01097451285085416	0.03200389605094859	-1.428482179992054	-0.5634590178496979	0.03412668268430512	-0.6407949482956993	-0.009200387534498091	-0.04422605991303256	-4.156058313066681	-0.1307978276240806	0.2029372735592578	-0.01616489522499966	-0.03489736719735662	0.8778657841286888	-0.04100096458612652	-1.655491343530727	11.41370319784624	-0.1054810982565496	-0.00311099066512273	-0.3279875130051728	-5.526312923559535	1.050629973063998	-0.1773424220712852	-0.01087822055213578	3.447846256506079	-1.026842187589072	-0.04115962597845737	-0.02281837967068158	-0.4277599269477438	-0.1965499324207019	0.01969759165848575	0.0283331398434158	0.01644761832932108	-1.03117189568147	-1.096143708060883	0.480953770294501	1.703327168038124	0.2136443953174866	-0.2264000206211763	0.2452911156720746	-2.5908737138981	0.09057429039870156	0.01825358347530333	0.01134745548899392	0.01604462015445878	0.5089350161980929	0.4471488245783069	0.4448150260919687	2.350718286047935	4.150895251812642	0.7352365209326189	-0.04021711122061662	-0.6797671383732049	-0.2252437998671411	-0.3212997809532123	0.04182012553465363	-0.0009576416271229344	1.077458091679003	-0.4922653019364914	-0.008616428920246643	-0.1019667104592599	-0.312103962039077	-0.00899713318996683	-0.04495975201698358	-0.02519231820180026	2.223698246481027	1.708971488258686	0.08864040567989336	-0.04024977860223359	0.3445244270714655	0.2792716462954299	-0.3304405075854086	-0.0559775130918674	-0.09197559554179738	-0.0557256508407324	4.347818838101715e-14	-1.352413258123345e-14	nan	nan	nan	nan	nan	nan
0.48	-0.1124503628917437	0.01805909087463874	-0.1141907963024786	0.8818882111317633	0.9042008608083805	0.01095363785766208	0.5257263264891395	-0.01100133147807776	-0.1250965877506687	-0.08786562704056597	-0.01927561462437337	-0.01935236332973421	0.07817776789675203	0.00457042094380892	0.07557060085686698	0.04547213440448931	0.4508765856053896	-0.04547213440448875	-0.4508765856053886	0.1875131770820095	-0.1643395459168428	-0.02438494540352844	-0.457947851958255	-0.02036875545390067	0.004943454092809712	0.1541272996819107	0.1744314751378923	0.982974959883405	0.6020813329793081	0.1539311914272233	-0.01867041310752326	0.04453294406539669	0.07959404674265144	-0.1765379093711095	-0.5426788352616698	0.02635785136973171	1.800151336094113	0.04221050281015555	-0.01295532900851871	-0.6436348267469043	-0.4027262151195151	-1.605041655302493	-0.6689990783141618	0.1035287507031777	-2.220282825735228	1.063793905820964	0.1654777872958502	0.2894938496931145	-0.4315867275177315	1.777528858707896	0.4315867275177315	-1.777528858707896	-0.9708789751907712	0.152307171860102	-1.291297386360052	-1.8403976786786	-0.2418600646123005	0.2571793429969559	1.226852122183352	-2.696202032168813	0.568389422220949	1.138139398819667	-0.3668705850968225	0.3601304474975824	0.2213118658227707	-1.175728011448085	0.00112252307110055	0.02611724281624009	0.07104552308470968	0.1080051792744849	0.001005916065920778	0.004988273970028103	0.001019578763447926	0.001986101612502099	0.3113685095942337	0.2979317701786689	0.07955051124941942	0.06627392984790396	0.001038467003922281	0.04341034237654594	0.001002921030272797	0.004995477260370995	0.001034618044534193	0.009931609679265107	0.5006995181659174	0.4944309583195324	0.001119731853605856	0.01805369890392289	0.5340885484329035	0.5419811648399664	0.1962255626434059	0.2089877738548359	0.001101905612560157	0.007648816990166064	0.001126589189265288	0.01250544669815067	0.001027965338107874	0.02309842547608119	0.3672698824216337	0.3308395193997145	0.07886003828944745	0.09942017893734442	0.001025252298389495	0.003683677049503202	0.001039619862261944	0.02067904724011696	0.190973166998917	0.1698337268081117	0.1905973320830131	0.2087540829999815	0.001072434708206682	0.0006769763635221188	0.001045680971279659	0.005599148349676648	0.611581895705906	0.55874715273083	0.001020456597267884	0.02609987392803218	0.001013633578150501	0.007448995037518148	0.001004131859486183	0.01068607353031304	0.001009408451910711	0.006775029070739736	0.02682809789064024	0.03691928321122029	0.01700112451018693	0.02620482679201974	0.0548554023520461	0.046781212053898	0.1183613337323755	0.1195048819226098	0.01616924160349943	0.06117716041629635	0.3610847593931578	0.3077569884518596	0.2798529440974169	0.2417670334958964	0.1337268131860648	0.1135701424589857	0.001716197655967633	0.0515380539970518	0.006604039201285906	0.1399845670475769	0.001361097394018419	0.02130026560546949	0.001079451798817214	0.01687322492649838	0.001029337176311617	0.08350853411679185	0.001013674662150455	0.06421818471956371	0.01632359493610608	0.02437775621428709	0.06881636298565576	0.08543265746084856	0.1556611450267076	0.1841213729180929	0.04670769641027985	0.06648611511781045	0.002570004830665057	0.009235577583422461	0.007016811598536545	0.02577917372249561	0.007766380303713552	0.00878663740016773	0.01415464429668687	0.02000458300032391	0.05796145736553672	0.0744652356096399	0.005259846998739953	0.1074715033859129	0.3405592626227102	0.2496745048455193	0.001601476295788843	0.07552873610615467	0.02216078268997103	0.05490971370586878	0.002025031908503259	0.01690068952571827	0.005647128536479438	0.01205503446746215	0.00103039466674817	0.02084544681546185	0.001930790913955407	0.01244232702149396	0.001403292050222129	0.0306496072043769	0.166965445526638	0.1489312004062487	0.08105093803000546	0.08926775428060893	0.001004989310399579	0.01790327864703332	0.002804128047236977	0.007266609175223752	0.2802992673688028	0.2223778686539091	0.001224659351331011	0.1662238253061232	0.003028893265171265	0.02438814519663208	0.002385014569512112	0.003924431295112414	0.002382355924687319	0.00591933628905935	0.002264595775711738	0.003872122169956942	-0.2207056857841526	-0.0135788596548979	0.005952850633407769	-0.06094224265549745	0.003189843297787771	0.01931126215235825	-0.01092753539648486	0.02959632510195677	0.001019774401588073	0.001023300611899839	0.001005471489547545	0.001021728805228026	0.1727556653150359	0.05197260422933794	0.001067979234865779	0.001004269471283021	0.001067867417064087	0.4554535631008302	0.001064749097542405	0.3971168974467836	0.5004101064866268	0.001161329624690995	0.001081387873971099	0.001049155733086748	0.1532327325281657	0.08680784673164334	0.001041873363424413	0.001059773027391325	0.2793340661638555	0.1552094023458985	0.001020878821446629	0.001038835890239167	0.5225494544573298	0.001033505436840113	0.001017871065656155	0.001005448418576876	0.001012324041010298	0.00798731637547285	0.001711341422667101	0.0804913385784042	0.1737078271310796	0.01660225123643821	0.349846748591638	0.2293329802886423	0.01996641743440375	0.001056661010540431	0.007081205028841192	0.001123771132271341	0.001068004130840141	0.00103891035695315	0.001017923044072655	0.02884480164786165	0.1311212602154534	0.2535642683886399	0.06764119758472351	0.001065781488951125	0.001006011091211847	0.001172293638024659	0.01189482763354572	0.1058858751413419	0.004887619363754747	0.3767241981519553	0.001092656967172519	0.01789525401068159	0.00102373404010744	0.001047341939884067	0.001029988475793811	0.001006259049341095	0.001054661847862453	0.2363020893034442	0.1264375946498058	0.001005348937741241	0.001080611367957891	0.1911953258207938	0.001177456049241197	0.001023912385816686	0.00106267307158203	0.001024455121222757	0.001046590545709053	-0.2320541699804855	-0.02345329675310581	0.00427558171061065	-0.06257872566671457	0.02669177420226525	0.02460273141316374	-0.01203866565434712	0.02769105712545366	-1.655503454559191	-0.528422768961513	0.01651438087128927	-3.566402227852194	-0.02278975147401175	-0.03874665220300191	-4.185949402507212	-0.8786827222983447	-0.005665771051538987	-0.05379287026498069	-0.04703278159279647	-0.2266077640597136	-0.01240959687438996	-1.241244752791138	10.23134000728284	-0.1231596636565568	-0.008654609692810801	-0.4927628063458934	-5.750056385606953	0.3335639831436675	-0.08676902197273939	0.07862758703435271	3.937043858394372	-1.03310667769798	-0.02176260689016784	-0.0337202719639695	0.8754824617569889	-0.3147137247946814	0.01499321058855351	0.0303927077770734	0.0149604365911002	-0.8648649314313243	-0.7053819878039526	1.211857122865505	1.239043149867971	-0.04531406579973737	0.3930780551563299	0.2138897619932394	-3.114685231194335	0.106983617592561	0.03849051414480811	0.01166316400758749	0.01417528359545356	0.278836469652463	0.2328741311059011	0.5983149746046941	2.109263863064269	2.005884656969824	1.174159122697679	-0.01747291613786983	-0.2197965580219543	-0.03802126339721213	-0.007327902326199256	1.813400620986259	-0.03145226857700689	1.900693266745395	-0.6068780402553274	-0.4167525742873776	-0.04221228806946152	-0.1118762048210469	0.08387050410177689	0.1127575748107178	-0.006189921241420568	1.077620726090597	1.748323968234169	0.02139958493132734	-0.04165552426214033	0.03492930029344	0.2704678582091436	-0.1407402168233705	-0.01854846931221735	-0.03075778996195263	-0.02957599830334289	6.676649321903012e-14	1.826666122854534e-14	nan	nan	nan	nan	nan	nan
0.49	-0.1073945780215129	0.008995722461947112	-0.1114773310164172	0.9002039143627475	0.9052839237144377	0.01051044252996984	0.5113678703685026	-0.01651880224268997	-0.1332490730811663	-0.103383201727514	-0.01610557958109185	-0.04721103283587509	0.08094522459049151	0.009587739396341286	0.07621657974986688	0.04641928822528755	0.4664774877139071	-0.04641928822528481	-0.4664774877139069	0.1759285615857505	-0.1637617156226906	-0.03750606280734857	-0.4734283711025806	-0.02212301804361392	0.008267370819495943	0.1568293516188773	0.1438350745997453	0.987165071209582	0.6110973182468572	0.1439896227026175	-0.01255784331589501	0.04814587198484114	0.0660889999911366	1.196514685373079	-1.214458663571684	0.4805177365804247	1.858438352837651	0.1745454406570791	-0.07280518467261822	-2.25258715399539	-0.6726565141333466	-0.1608367758644176	-2.415235728014718	0.4847933370017231	-3.262172802084844	-0.5181894129417428	0.7820729056162175	-0.1150296131556208	0.5722637924132379	1.365906145023853	-0.5722637924132365	-1.365906145023853	-1.279826850672438	-0.02678971920134194	-1.299948821040706	-1.138692508427576	-0.09813691097803449	0.4240936246867994	-0.7897203051343142	-3.414754603096917	0.1825417615662951	0.3920457876503119	-1.573374856711234	0.7871723714607911	0.4693952881927649	-1.523827958539697	0.001084828153554279	0.02707829932623376	0.08305392901298111	0.1171468276408691	0.001006417484702956	0.0049383249380689	0.001022078452276506	0.001366409393990758	0.2518277857526038	0.2543721142690402	0.06157527122020958	0.05637237117490967	0.001087034357167333	0.04214182599401649	0.00100384458923674	0.004319861482794113	0.001043220436777391	0.008846394419033494	0.4508249497466396	0.4477105854947239	0.001096915833827837	0.01792333148476564	0.4998661431152697	0.5415309522819526	0.2609928639032678	0.2358037107010974	0.001133088271369292	0.006338252133637185	0.001117287601675056	0.01260874379974756	0.00103812541280002	0.01720340590034469	0.2913266484405519	0.2756212003907404	0.08533345796281296	0.1050085558220824	0.001037938733533454	0.001795807459807939	0.003577962078392308	0.02279841653896777	0.2267049395183789	0.2118970915534963	0.167902207106594	0.193435072250024	0.001529405591970434	0.0003710001896504761	0.001045221489643982	0.005211217315526787	0.5609559911581253	0.5689588601256838	0.001025914984655803	0.02253345250861324	0.001019589879121292	0.007503890484616841	0.001005864807937026	0.01083636037561438	0.001013407286769247	0.006835508252539401	0.01706448783387454	0.02941994530694995	0.009595437085482808	0.02069778046016683	0.07075047645962326	0.05839268378973929	0.1359899643987605	0.1200579844658987	0.01437346928106564	0.05905603802847588	0.3566500420073733	0.3217335632640786	0.2672868002225609	0.2543935220961366	0.08499804601496024	0.0838299227437683	0.01096012708844714	0.05925941014883042	0.006441267929552484	0.1404084429870096	0.001241047612806355	0.02151273880595196	0.001073468648868994	0.01690214290518849	0.001036459638605166	0.08314339262683021	0.001018183235508556	0.06350062401844822	0.03620763880188784	0.03768448179428213	0.09139897832904077	0.09262340177834098	0.1701241498732229	0.1712088429610366	0.05243809538423899	0.07165662340170072	0.001827815220699648	0.009171486204252396	0.004099470669208264	0.02294025501874615	0.005024812099560461	0.008709261204725127	0.01168112260188595	0.0189463363106628	0.08605287363476394	0.08644322363727495	0.01224523396632106	0.1070506485332025	0.3444186110842096	0.2806969800261435	0.001774427414480114	0.06846934753680581	0.01802035881843191	0.04922256656901696	0.001534365490521191	0.0167180280789637	0.006592053622604171	0.01245480577436268	0.00363126951858873	0.02320117282081486	0.001478260261949784	0.01382994613547569	0.00122950570906498	0.03091977536517453	0.1806534696510629	0.1448355348026831	0.09868820079562673	0.09724790411404494	0.001007094233574628	0.01706511419142017	0.001955503296728635	0.007185135311679793	0.2572561963174008	0.2388969210288883	0.001194789048152009	0.1690287422238702	0.002057017157082669	0.02331835418525968	0.0119405550899707	0.009347910206650789	0.01376244918041214	0.01387220780267104	0.01119405018773192	0.008810831236797564	-0.1890951490686272	-0.02198688521212363	0.005660711963344476	-0.06239945110187935	0.04568308287285031	0.02230176482534902	-0.0115503271835744	0.005379656694210777	0.001067421302410214	0.1811920437558826	0.001008181198711682	0.001027176947953883	0.1052920960888883	0.02649155016214734	0.001196485394416066	0.001005259423435144	0.001038895335447825	0.2282370733720776	0.001080280546771672	0.4402401285357028	0.2508212457626637	0.001169125729555059	0.001129783937168833	0.001048314172302851	0.1212972665827786	0.100166694020719	0.001058985197557185	0.01061195321025445	0.295491872959854	0.1088358360338258	0.002838643402074806	0.00104974139288953	0.3625536636246742	0.001029980067554398	0.00103248783681092	0.001009546428397521	0.001022006511140975	0.004511199622583241	0.001362441298298954	0.09981515808885039	0.1515182105617526	0.00884222176897724	0.3452616746705369	0.2558521904843608	0.01048537666404616	0.03750241570276049	0.005579401757782532	0.001109374226023025	0.001066594282705338	0.001048071157428818	0.001027065563950957	0.08448875916931368	0.1121829774744177	0.1377653148503735	0.05225904144720923	0.001040011779602759	0.001012091857538609	0.002904295312793299	0.006534883724047449	0.136752676387497	0.03231416133223593	0.3302738541859389	0.002684315007856861	0.009603354950583898	0.001020872757050804	0.01312682003461895	0.01085681861228607	0.001005824195150859	0.001043157979508687	0.1726034506644429	0.119091905379756	0.001012614868594938	0.001056598376236457	0.2333232556044224	0.001152023792092797	0.001052666835843532	0.03997793968984385	0.04706046851423611	0.03734742927352051	-0.1231173956236177	-0.02922178153651899	0.006476677495530991	-0.06371323989638508	0.1033693693843799	0.02345149422809016	-0.01178244819400581	-0.03668613205853767	-1.894071067769131	-1.08836845936742	0.1541171744846616	5.113608205735921	0.007818261656093145	-0.07231304808495086	-4.67927767857687	-1.166423721085224	-0.2394024042608017	-0.07605502264831152	-0.1498098303088735	-8.83372170524922	-0.008616211914672331	1.002590848781357	-3.598728708410529	-0.1212027756204031	0.02374919690694074	-0.6471884848623497	-5.330258980473103	0.7459422012215567	-0.2226509737577681	0.3359061290032102	4.353912128788428	-2.079954766842071	-0.03048695394677376	-0.04136322201838924	0.4646368402362661	-0.3764879458520464	0.0008751624384074849	0.006844880595919521	0.001572126800242827	-0.6447135696473344	-0.3992454472574071	1.117044445011319	-0.9982611135620298	-0.3553192342473284	2.499852709617498	2.415734504834061	-2.821284830968496	1.246146930251233	0.04259812118881589	0.02327405788359992	-0.01130279962578798	-0.347461862447192	-0.3680331731351406	1.870755364023849	-0.3937772930866104	-3.760595384908958	-0.05890512823993829	0.01175307989433862	-0.2981994479329269	0.01411118272890415	-0.1992408408978313	0.6901480455409358	-0.08015069908153725	4.021577357657754	-0.8024633611816626	-0.6809535198445299	0.0006498270952073891	0.1623036067195568	0.3747182349386764	0.1638861121939531	0.05378891276970292	-1.776483488138002	-0.00706960814542412	-0.1780891355851637	0.02588413708596355	3.283238145663151	0.2651467195519819	-0.0844589909926767	1.030486264972784	1.507008000263569	0.9437142243375496	8.821692926890682e-14	4.89089558263033e-14	nan	nan	nan	nan	nan	nan
0.5	-0.08834367314515812	-0.005119358722693669	-0.1052967909561102	0.9189659590432108	0.9076946368666909	0.009555105201360443	0.4801839682769405	-0.02389223328736869	-0.1310209505693152	-0.1357847389796523	-0.01049344630336667	-0.08281025390327855	0.06765624272139525	0.01909361910438532	0.07417537775254332	0.05594233626747151	0.4786598001464293	-0.05594233626747216	-0.4786598001464308	0.1632409855363175	-0.1646763124243041	-0.04972437635708548	-0.4783814292916282	-0.02211438282641525	0.01375511903348245	0.1362673221723364	0.1063028525232174	0.9848839734857705	0.604462011391521	0.1234250603552601	-0.004431188465549631	0.05328328123178389	0.04914655517825503	2.622486091855086	-1.553021389651011	0.7197728062198808	1.88941962598994	0.3077405520602537	-0.1153837291919495	-4.008724020930293	-0.7739182711346194	0.471079913166095	-4.045791591353164	0.5919483975920149	-3.76839313798826	-2.147493806660655	1.063190038411591	-0.2479423283676877	1.283592116759432	1.093810923508857	-1.283592116759432	-1.093810923508857	-1.191471085825556	-0.1461782472933882	-1.110736615543372	0.2650945123769814	0.1107194967700964	0.6899456404571302	-3.425964154518395	-4.083366339846178	-0.7258523877767178	-1.992119025757404	-2.49146930964723	0.7629474592508286	0.5262081313223261	-1.863207623711864	0.001089816130988838	0.02876799137313519	0.1634949057761923	0.2046548694813303	0.001008023597510872	0.005045005534645517	0.0010260530398435	0.000797415519089184	0.1859293510291105	0.2012802986239645	0.03960164427487291	0.04164956125054363	0.001175575746645169	0.03879499631520474	0.001004801359826468	0.003579882059420302	0.001033027203527928	0.007339421875979656	0.3425285084167733	0.3234314261275962	0.001093278872335905	0.01798232816648954	0.4888068039741519	0.5590607539674524	0.2074412069800727	0.1624016782789804	0.001152573120135356	0.005579772118296298	0.001136842215363458	0.0128691339741949	0.001042782098495271	0.01093570825761779	0.2263436875375399	0.2235013085045474	0.09470044386487926	0.1135756391101239	0.001052838481239059	0.0005937360184997173	0.009570005027578694	0.02721036693754056	0.2541654265269548	0.254477630145991	0.1351425280714206	0.1661698017721708	0.002665062821958361	0.000246150763331047	0.001050446873722028	0.004821938166265637	0.47639188169355	0.5539954459960047	0.001026879370957543	0.01901176727573602	0.001029878341362443	0.007564283958431203	0.001008780868755942	0.01096657552848602	0.001020249264159183	0.006895206147373606	0.01020248558599331	0.0238307934137893	0.005577873034105234	0.01815555447305952	0.08775144986483306	0.06925424536831239	0.137170898840329	0.102142890204337	0.009646439898264235	0.05454259928170073	0.3521530641173606	0.3597063586908098	0.2683031014539194	0.292168254528163	0.0503143780927679	0.05738592345724754	0.03307295623335554	0.07263817895186633	0.005614929754791395	0.1407627984203035	0.001173803523340476	0.02161459839903615	0.001069772935400542	0.01658894669861503	0.001044601609683906	0.07664735497180082	0.001025009826495469	0.05702458322073863	0.07162473177965464	0.05794736794738362	0.0954945271695696	0.08310386572869609	0.1325332622234096	0.1254653704893614	0.04845112463017261	0.06693105930660782	0.001442570877622112	0.009612607973130627	0.002622515907873688	0.02081093945970282	0.004491567622188936	0.008900164223163635	0.007774363819613194	0.01612137807654252	0.1141705095832277	0.09042721774046357	0.02896160248675579	0.1053198494619575	0.3315338637104508	0.3244615637642524	0.002655214197026726	0.05953019513122217	0.01182158711927841	0.04208510997375742	0.001287092114311723	0.01681308263516903	0.01300449407870696	0.01471056941225178	0.009788997895192813	0.02808868224264173	0.001251358942799264	0.01570244654953789	0.001136817895123607	0.03159669264715177	0.1642046329769503	0.1158069378168156	0.1053398030134306	0.09203084998572952	0.001011780922347889	0.01456036274470607	0.001517491364747616	0.007794759627589348	0.256844621331067	0.2883297709863874	0.001167136404052377	0.1710193835814014	0.001583196117629872	0.02247414526594419	0.035344957101125	0.02307899686162803	0.04133014832088451	0.03377301444592151	0.03308165801621061	0.02127433491003332	-0.1059337872588786	-0.028635216920141	0.007030729596603596	-0.06364153007045371	0.1109658928526135	0.02253110759297019	-0.01158711280570954	-0.04561069223103269	0.001115068203231762	0.361360786899867	0.00101089090787458	0.001032625090679769	0.03782852686274053	0.001010496094955193	0.001324991553966355	0.001006249375588136	0.001009923253832196	0.001020583643321202	0.001095811996000797	0.4833633596246229	0.001232385038697806	0.001176921834421554	0.001178180000366605	0.001047472611518692	0.08936180063739152	0.1135255413097946	0.001076097031689388	0.02016413339304004	0.3116496797558601	0.06246226972175322	0.004656407982702963	0.001060646895539926	0.2025578727920124	0.00102645469826921	0.001047104607965855	0.00101364443821819	0.001031688981271867	0.001035082869693265	0.001013541173930116	0.1191389775992966	0.129328593992432	0.00108219230151487	0.3406766007494358	0.2823714006800792	0.001004335893687315	0.07394817039498032	0.004077598486720337	0.001094977319780112	0.001065184434570472	0.001057231957904473	0.001036208083829279	0.1401327166907664	0.09324469473338141	0.02196636131211341	0.03687688530969489	0.001014242070253955	0.001018172623865007	0.004636296987558241	0.001174939814548851	0.1676194776336523	0.05974070330071696	0.2838235102199224	0.004275973048537146	0.00131145589048641	0.001018011473994087	0.02520629812935362	0.02068364874851987	0.001005389340958682	0.001031654111154811	0.1089048120254384	0.1117462161097055	0.001019880799448804	0.001032585384513389	0.2754511853880504	0.001126591534942879	0.001081421285869705	0.07889320630810771	0.09309648190724863	0.07364826800133419	-0.01418062126676116	-0.03499026631993218	0.008677773280451325	-0.06484775412605555	0.1800469645664952	0.02230025704303634	-0.0115262307336645	-0.1010633212425287	-2.127053109779459	-2.437672946805453	0.1622414882585812	12.10687646696181	0.008536174234866948	-0.02860698348106965	-6.092381349596542	-1.842932972568813	-0.4213284303076286	-0.06666559942697674	-0.1313842381573323	-15.73836507252378	0.0254632233031198	2.354758095911138	-9.81225384639693	-0.01274269542275607	0.02276400487833099	-0.567298419743652	-5.130370961050725	0.9293052638038987	0.0503906077027648	0.5371438061810683	4.040478627815514	-3.422358623276929	0.01446274261994673	-0.03398989498577104	-4.159541843149619	-0.3057664874859189	0.0160928159317028	0.02637836929112522	0.01480417919807263	-0.4828277292086072	-0.1124179188543844	1.061875091413665	-2.454596211101562	-0.5237773375896349	5.192322178058775	5.24353852835049	-2.455441145452944	1.238466147847017	0.02458641291795824	-0.01045955747196627	-0.05424755345731527	-0.9473427633610131	-0.9188218882128718	1.989547089228856	-1.232792210363493	-4.560303845953251	-0.8050553530986656	0.08356971347298708	-0.07787592908414855	0.01563457938032044	-0.360670211216891	0.2146018360970886	-0.2934411122832673	4.449114978242568	-0.982830807497442	-0.7068144659678814	0.01333091252386372	0.2593222613797236	0.5902271843024547	0.2097338348267093	0.07515990299507229	-3.908965550368511	-0.8911168241161459	-0.3119178132888638	0.09656411162800832	6.617688816797516	0.1076127461663789	-0.09562379841225996	1.642973079375738	2.358829235966241	1.475382922976029	2.14496634882439e-14	2.442328824706192e-14	nan	nan	nan	nan	nan	nan
0.51	-0.05714121301106673	-0.02036179168995042	-0.09854975702896049	0.9378342926977552	0.9112526046048742	0.008354637992320259	0.4328455518750561	-0.03137648920858153	-0.1275430586718777	-0.1805201760476306	-0.005280962739120806	-0.1188064983938408	0.04059673316968646	0.02932451427169196	0.07303919343411829	0.06613877007705525	0.4901694792193595	-0.06613877007705925	-0.4901694792193633	0.1531218779136564	-0.1663249585361352	-0.0592054432350563	-0.4669955571803375	-0.01979246826292992	0.02182121956199677	0.09892467680546635	0.06290278593760981	0.971051705952883	0.5676871310346991	0.1002162493008611	-0.0007364072377715127	0.05669742417462618	0.02909414203509912	3.398700083808186	-1.41346283327444	0.6502850878541059	1.879498832492701	0.3832858829939503	-0.1242676162203175	-5.152689745532756	-0.6511477902828821	0.2495172341335516	-4.632246483309417	0.3970523156573709	-3.404112834075077	-3.011862826713256	0.9042215392873367	-0.01521351477134704	0.8141419603235217	1.271752138503703	-0.814141960323522	-1.271752138503704	-0.902320997757126	-0.1614971368542483	-0.800063305970704	1.764539009283262	0.2976436938515893	0.8527154122948636	-4.023524996524801	-4.477779611606854	-1.890984064809734	-4.813804232216013	-2.275777411354723	0.01088543009061816	0.270219100699597	-2.080326149402176	0.0695482728749823	0.1074678398914683	0.2632619523559468	0.3275124963415447	0.007286066074049422	0.01011140722001958	0.001026328326048575	0.0005033881985155658	0.1248953325598891	0.1420539604314538	0.02420083018930121	0.02930605899770697	0.001206868233696971	0.03455059571488348	0.001004990522526394	0.003081292949500838	0.001020859342780788	0.005975772207890638	0.2268456066102522	0.1918816132892229	0.00126840814068461	0.01831324201766707	0.4892972702704387	0.574959517488404	0.1290840041257278	0.0926313656198906	0.001155273228558159	0.005689312885229705	0.001281533532650619	0.0133116566092916	0.001040894735200926	0.006373453650641576	0.1672290390102255	0.1697942199738402	0.09596271136646115	0.1151275456428334	0.001059276625045715	0.0006473153446022097	0.01218692083074415	0.0282107435319555	0.2853726722738248	0.2916383349668871	0.1045059554962949	0.1364340184701941	0.003160502410253176	0.0001180688005953459	0.001049993147367305	0.004527331723413577	0.4002642472422219	0.4953764846949494	0.001024851175309993	0.0166210986232711	0.003180109280775324	0.009600496926206318	0.004042360664136383	0.01396112324207002	0.002823198913648662	0.008425494690878643	0.0230104038298105	0.04036265999755825	0.01578572129765738	0.03189177207920126	0.09915117729971337	0.07566123686056046	0.1203268384940298	0.0799968555485237	0.005515516721708095	0.05102934345649444	0.3555811197226679	0.4072637140594696	0.2812236683402876	0.3378515710076502	0.05199321665185046	0.06092844461908634	0.04297635587882124	0.07578005416520697	0.004770364668434534	0.1408472882809353	0.001155047320081434	0.02151942111391312	0.001073099202468145	0.01621060057278282	0.001049077607903182	0.06815384328902679	0.001028999126351864	0.04905285042858419	0.08540253664113774	0.06260427785375679	0.08409175959537282	0.0696753885745359	0.08484412222649022	0.08833044885196897	0.04371712008108148	0.06187300007321948	0.001253739656937229	0.01028956115265825	0.009976799831657737	0.02522573025828597	0.01875767141006359	0.01902113659858223	0.01298379782563427	0.02193783418138295	0.1308488976123173	0.09652409989735748	0.0413763745623637	0.1028620295814808	0.3209479471779147	0.3431482951116915	0.003024244171605939	0.04928019535971279	0.006853655947304931	0.03751474602073603	0.001185356887480103	0.01705746588791814	0.02421983713461875	0.01720360572494959	0.01248365479283972	0.02929913396220152	0.002384880418505609	0.01871168626988227	0.001121912834973557	0.03262915657238958	0.1313231447077346	0.08019900099846165	0.09582828964003044	0.08070839596829754	0.001015107356079334	0.0122986818370686	0.001282054250925553	0.008619352818966539	0.2709325570534803	0.3382972783524575	0.001164726182044528	0.1713703635580105	0.001520263181864373	0.02147918550272009	0.05436924415597066	0.03449138600826394	0.06431530539150301	0.05129459549190316	0.05078567093131448	0.03144213070699699	-0.04657549151896536	-0.03069740939942868	0.006372331452950681	-0.04299935352153928	0.1133822589524199	0.01790719165156991	-0.01265036929154461	-0.04480420280397444	0.2807317182143493	0.4984456263797543	0.024819266919392	0.001021529601312489	0.01948055026349815	0.01069034422126124	0.001167071755960204	0.001004288844863903	0.001006733456275192	0.001016761703868103	0.00175113510151121	0.4967879064047366	0.001120384306779847	0.001142145887442956	0.001647187875031889	0.001031702734922707	0.04609649905516382	0.08384281843803994	0.001057416020045209	0.01058868730203386	0.3726606665434495	0.05691641766198785	0.002851214971326401	0.001040107154342816	0.2535037123309133	0.001019597600032863	0.0091348997460419	0.01247041071635826	0.00781609074772872	0.06772848041107561	0.04866099175760803	0.1108686572124662	0.06532182464756217	0.001126360945785359	0.3823088024069295	0.3264069279169984	0.09845760374192203	0.03756666204178821	0.003708570063940507	0.001169815494736819	0.00108618787508713	0.00105077881527557	0.001030564507517416	0.07060269457173118	0.04712878692077699	0.01149614881271105	0.03893660931897246	0.001093098616284234	0.03199368564529896	0.0593467564902336	0.03333349515923984	0.1441226129782439	0.05236725874920549	0.3135955555772059	0.002677377998973045	0.001688326126017685	0.001131309567494045	0.04639219029592044	0.01085335266660976	0.005736856876286056	0.00116962785303037	0.05518268632416316	0.05700933533716298	0.00101745951021899	0.001040106710023684	0.3165734602942117	0.001192358696140508	0.001770341697042473	0.07550073445608166	0.09174730291223791	0.07008784384627584	-0.01313309198077602	-0.02932531634230169	0.003869579847252482	-0.004878456489005383	0.06246686056092206	0.009768823396986056	-0.01461293662362631	0.001009581373902842	-2.44296459735966	-3.562329887259219	13.89096601136309	12.07205236375751	0.9353805416302351	-0.02118197573578958	-5.59257354141474	-0.7043222104222392	-0.3880727180284594	-0.03044961038629754	-0.1256644002820152	-10.53127213082499	0.04046126094095771	0.7008576851637355	-4.449707436482043	0.02711553461443417	0.05825273531512239	-0.3509665645448066	-5.558955336779491	-0.5373570837192652	-0.005085542993816652	-0.2207784086996213	3.385685645142644	-2.561486814894386	-0.02616554452804691	-0.0227702053123174	-6.852666394695675	-0.1828508322770659	0.3722196637810657	0.5443148618299481	0.2774012769499296	3.35624760546997	2.573704260921403	0.2720413227960917	-2.023713611674295	-0.226486633519348	4.306403136140738	4.098694296708596	2.681804001959954	-0.466575814508691	0.007302228977926796	-0.0001467021030411422	-0.02302487767965478	-0.7950724917975209	-0.7263323586595876	-0.7538561767525443	-1.386059466023555	-2.877680325643992	-0.2805302885985014	0.05224717849570613	0.8929056856749248	1.827210878470914	1.342646752349614	0.6625115403234016	-0.2923484812911309	0.2681997879002635	-0.9687285568138615	-0.2792502861123068	0.02877133173004127	0.3719994071489716	-0.2279821863077062	0.3870561775327177	0.115466641233424	-3.13901434802221	-1.439242264155135	-0.1792084924104279	0.06699886551294935	4.025618728270691	-0.002936803896964936	-0.07903188102297865	0.7397654880105941	1.242339598453268	0.6477798419851323	-4.531760229241902e-14	-6.237933217945324e-17	nan	nan	nan	nan	nan	nan
[truncated: 363,871 more chars]
