# Supplementary material for: Transtibial limb loss does not increase metabolic cost in three-dimensional computer simulations of human walking
Source: PeerJ. 2021 Aug 4;9:e11960. doi: 10.7717/peerj.11960 (PMC8349165; doi:10.7717/peerj.11960)
Supplement: Supplemental Information 1 — Each subject’s simulation output and Matlab code for generating plots presenting the data. [file peerj-09-11960-s001.zip › TTA3D_solns_rev/Post/soln_walk_N50_wm100_TTA_S12.sto]

num_controls=79
num_derivatives=71
num_iterations=693
num_multipliers=2
num_parameters=6
num_slacks=2
num_states=216
objective=0.939775
objective_auxiliary_derivatives=0.001221
objective_contactAP=0.019170
objective_contactML=0.016364
objective_contactVE=0.037574
objective_control_effort=0.531379
objective_state_tracking=0.268105
objective_torsoGoal=0.065963
solver_duration=20231.797629
status=Solve_Succeeded
success=true
DataType=double
version=3
OpenSimVersion=4.2
endheader
time	/jointset/groundPelvis/pelvis_tilt/value	/jointset/groundPelvis/pelvis_list/value	/jointset/groundPelvis/pelvis_rotation/value	/jointset/groundPelvis/pelvis_tx/value	/jointset/groundPelvis/pelvis_ty/value	/jointset/groundPelvis/pelvis_tz/value	/jointset/hip_l/hip_flexion_l/value	/jointset/hip_l/hip_adduction_l/value	/jointset/hip_l/hip_rotation_l/value	/jointset/hip_r/hip_flexion_r/value	/jointset/hip_r/hip_adduction_r/value	/jointset/hip_r/hip_rotation_r/value	/jointset/lumbar/lumbar_ext/value	/jointset/lumbar/lumbar_bend/value	/jointset/lumbar/lumbar_rota/value	/jointset/patellofemoral_l/knee_angle_l_beta/value	/jointset/patellofemoral_r/knee_angle_r_beta/value	/jointset/knee_l/knee_angle_l/value	/jointset/knee_r/knee_angle_r/value	/jointset/shoulder_r/shoulder_flexion_r/value	/jointset/shoulder_r/shoulder_adduction_r/value	/jointset/shoulder_r/shoulder_rotation_r/value	/jointset/shoulder_l/shoulder_flexion_l/value	/jointset/shoulder_l/shoulder_adduction_l/value	/jointset/shoulder_l/shoulder_rotation_l/value	/jointset/ankle_l/ankle_angle_l/value	/jointset/ankle_r/ankle_angle_r/value	/jointset/elbow_r/elbow_flexion_r/value	/jointset/elbow_l/elbow_flexion_l/value	/jointset/subtalar_l/subtalar_angle_l/value	/jointset/subtalar_r/subtalar_angle_r/value	/jointset/mtp_l/mtp_angle_l/value	/jointset/mtp_r/mtp_angle_r/value	/jointset/groundPelvis/pelvis_tilt/speed	/jointset/groundPelvis/pelvis_list/speed	/jointset/groundPelvis/pelvis_rotation/speed	/jointset/groundPelvis/pelvis_tx/speed	/jointset/groundPelvis/pelvis_ty/speed	/jointset/groundPelvis/pelvis_tz/speed	/jointset/hip_l/hip_flexion_l/speed	/jointset/hip_l/hip_adduction_l/speed	/jointset/hip_l/hip_rotation_l/speed	/jointset/hip_r/hip_flexion_r/speed	/jointset/hip_r/hip_adduction_r/speed	/jointset/hip_r/hip_rotation_r/speed	/jointset/lumbar/lumbar_ext/speed	/jointset/lumbar/lumbar_bend/speed	/jointset/lumbar/lumbar_rota/speed	/jointset/patellofemoral_l/knee_angle_l_beta/speed	/jointset/patellofemoral_r/knee_angle_r_beta/speed	/jointset/knee_l/knee_angle_l/speed	/jointset/knee_r/knee_angle_r/speed	/jointset/shoulder_r/shoulder_flexion_r/speed	/jointset/shoulder_r/shoulder_adduction_r/speed	/jointset/shoulder_r/shoulder_rotation_r/speed	/jointset/shoulder_l/shoulder_flexion_l/speed	/jointset/shoulder_l/shoulder_adduction_l/speed	/jointset/shoulder_l/shoulder_rotation_l/speed	/jointset/ankle_l/ankle_angle_l/speed	/jointset/ankle_r/ankle_angle_r/speed	/jointset/elbow_r/elbow_flexion_r/speed	/jointset/elbow_l/elbow_flexion_l/speed	/jointset/subtalar_l/subtalar_angle_l/speed	/jointset/subtalar_r/subtalar_angle_r/speed	/jointset/mtp_l/mtp_angle_l/speed	/jointset/mtp_r/mtp_angle_r/speed	/forceset/addbrev_r/activation	/forceset/addbrev_r/normalized_tendon_force	/forceset/addlong_r/activation	/forceset/addlong_r/normalized_tendon_force	/forceset/addmagMid_r/activation	/forceset/addmagMid_r/normalized_tendon_force	/forceset/bflh_r/activation	/forceset/bflh_r/normalized_tendon_force	/forceset/bfsh_r/activation	/forceset/bfsh_r/normalized_tendon_force	/forceset/ercspn_r/activation	/forceset/ercspn_r/normalized_tendon_force	/forceset/extobl_r/activation	/forceset/extobl_r/normalized_tendon_force	/forceset/glmax2_r/activation	/forceset/glmax2_r/normalized_tendon_force	/forceset/glmed2_r/activation	/forceset/glmed2_r/normalized_tendon_force	/forceset/glmin2_r/activation	/forceset/glmin2_r/normalized_tendon_force	/forceset/grac_r/activation	/forceset/grac_r/normalized_tendon_force	/forceset/iliacus_r/activation	/forceset/iliacus_r/normalized_tendon_force	/forceset/intobl_r/activation	/forceset/intobl_r/normalized_tendon_force	/forceset/obtext_r/activation	/forceset/obtext_r/normalized_tendon_force	/forceset/pect_r/activation	/forceset/pect_r/normalized_tendon_force	/forceset/piri_r/activation	/forceset/piri_r/normalized_tendon_force	/forceset/popli_r/activation	/forceset/popli_r/normalized_tendon_force	/forceset/psoas_r/activation	/forceset/psoas_r/normalized_tendon_force	/forceset/quadfem_r/activation	/forceset/quadfem_r/normalized_tendon_force	/forceset/recabd_r/activation	/forceset/recabd_r/normalized_tendon_force	/forceset/recfem_r/activation	/forceset/recfem_r/normalized_tendon_force	/forceset/sart_r/activation	/forceset/sart_r/normalized_tendon_force	/forceset/semimem_r/activation	/forceset/semimem_r/normalized_tendon_force	/forceset/semiten_r/activation	/forceset/semiten_r/normalized_tendon_force	/forceset/tfl_r/activation	/forceset/tfl_r/normalized_tendon_force	/forceset/tricox_r/activation	/forceset/tricox_r/normalized_tendon_force	/forceset/vasint_r/activation	/forceset/vasint_r/normalized_tendon_force	/forceset/vaslat_r/activation	/forceset/vaslat_r/normalized_tendon_force	/forceset/vasmed_r/activation	/forceset/vasmed_r/normalized_tendon_force	/forceset/addbrev_l/activation	/forceset/addbrev_l/normalized_tendon_force	/forceset/addlong_l/activation	/forceset/addlong_l/normalized_tendon_force	/forceset/addmagMid_l/activation	/forceset/addmagMid_l/normalized_tendon_force	/forceset/bflh_l/activation	/forceset/bflh_l/normalized_tendon_force	/forceset/bfsh_l/activation	/forceset/bfsh_l/normalized_tendon_force	/forceset/edl_l/activation	/forceset/edl_l/normalized_tendon_force	/forceset/ehl_l/activation	/forceset/ehl_l/normalized_tendon_force	/forceset/ercspn_l/activation	/forceset/ercspn_l/normalized_tendon_force	/forceset/extobl_l/activation	/forceset/extobl_l/normalized_tendon_force	/forceset/fdb_l/activation	/forceset/fdb_l/normalized_tendon_force	/forceset/fdl_l/activation	/forceset/fdl_l/normalized_tendon_force	/forceset/fhl_l/activation	/forceset/fhl_l/normalized_tendon_force	/forceset/gaslat_l/activation	/forceset/gaslat_l/normalized_tendon_force	/forceset/gasmed_l/activation	/forceset/gasmed_l/normalized_tendon_force	/forceset/glmax2_l/activation	/forceset/glmax2_l/normalized_tendon_force	/forceset/glmed2_l/activation	/forceset/glmed2_l/normalized_tendon_force	/forceset/glmin2_l/activation	/forceset/glmin2_l/normalized_tendon_force	/forceset/grac_l/activation	/forceset/grac_l/normalized_tendon_force	/forceset/iliacus_l/activation	/forceset/iliacus_l/normalized_tendon_force	/forceset/intobl_l/activation	/forceset/intobl_l/normalized_tendon_force	/forceset/obtext_l/activation	/forceset/obtext_l/normalized_tendon_force	/forceset/pect_l/activation	/forceset/pect_l/normalized_tendon_force	/forceset/perbrev_l/activation	/forceset/perbrev_l/normalized_tendon_force	/forceset/perlong_l/activation	/forceset/perlong_l/normalized_tendon_force	/forceset/pertert_l/activation	/forceset/pertert_l/normalized_tendon_force	/forceset/piri_l/activation	/forceset/piri_l/normalized_tendon_force	/forceset/popli_l/activation	/forceset/popli_l/normalized_tendon_force	/forceset/psoas_l/activation	/forceset/psoas_l/normalized_tendon_force	/forceset/quadfem_l/activation	/forceset/quadfem_l/normalized_tendon_force	/forceset/recabd_l/activation	/forceset/recabd_l/normalized_tendon_force	/forceset/recfem_l/activation	/forceset/recfem_l/normalized_tendon_force	/forceset/sart_l/activation	/forceset/sart_l/normalized_tendon_force	/forceset/semimem_l/activation	/forceset/semimem_l/normalized_tendon_force	/forceset/semiten_l/activation	/forceset/semiten_l/normalized_tendon_force	/forceset/soleus_l/activation	/forceset/soleus_l/normalized_tendon_force	/forceset/tfl_l/activation	/forceset/tfl_l/normalized_tendon_force	/forceset/tibant_l/activation	/forceset/tibant_l/normalized_tendon_force	/forceset/tibpost_l/activation	/forceset/tibpost_l/normalized_tendon_force	/forceset/tricox_l/activation	/forceset/tricox_l/normalized_tendon_force	/forceset/vasint_l/activation	/forceset/vasint_l/normalized_tendon_force	/forceset/vaslat_l/activation	/forceset/vaslat_l/normalized_tendon_force	/forceset/vasmed_l/activation	/forceset/vasmed_l/normalized_tendon_force	/forceset/shoulder_flexionAct_r/activation	/forceset/shoulder_adductionAct_r/activation	/forceset/shoulder_rotationAct_r/activation	/forceset/elbow_flexionAct_r/activation	/forceset/shoulder_flexionAct_l/activation	/forceset/shoulder_adductionAct_l/activation	/forceset/shoulder_rotationAct_l/activation	/forceset/elbow_flexionAct_l/activation	/forceset/addbrev_r	/forceset/addlong_r	/forceset/addmagMid_r	/forceset/bflh_r	/forceset/bfsh_r	/forceset/ercspn_r	/forceset/extobl_r	/forceset/glmax2_r	/forceset/glmed2_r	/forceset/glmin2_r	/forceset/grac_r	/forceset/iliacus_r	/forceset/intobl_r	/forceset/obtext_r	/forceset/pect_r	/forceset/piri_r	/forceset/popli_r	/forceset/psoas_r	/forceset/quadfem_r	/forceset/recabd_r	/forceset/recfem_r	/forceset/sart_r	/forceset/semimem_r	/forceset/semiten_r	/forceset/tfl_r	/forceset/tricox_r	/forceset/vasint_r	/forceset/vaslat_r	/forceset/vasmed_r	/forceset/addbrev_l	/forceset/addlong_l	/forceset/addmagMid_l	/forceset/bflh_l	/forceset/bfsh_l	/forceset/edl_l	/forceset/ehl_l	/forceset/ercspn_l	/forceset/extobl_l	/forceset/fdb_l	/forceset/fdl_l	/forceset/fhl_l	/forceset/gaslat_l	/forceset/gasmed_l	/forceset/glmax2_l	/forceset/glmed2_l	/forceset/glmin2_l	/forceset/grac_l	/forceset/iliacus_l	/forceset/intobl_l	/forceset/obtext_l	/forceset/pect_l	/forceset/perbrev_l	/forceset/perlong_l	/forceset/pertert_l	/forceset/piri_l	/forceset/popli_l	/forceset/psoas_l	/forceset/quadfem_l	/forceset/recabd_l	/forceset/recfem_l	/forceset/sart_l	/forceset/semimem_l	/forceset/semiten_l	/forceset/soleus_l	/forceset/tfl_l	/forceset/tibant_l	/forceset/tibpost_l	/forceset/tricox_l	/forceset/vasint_l	/forceset/vaslat_l	/forceset/vasmed_l	/forceset/shoulder_flexionAct_r	/forceset/shoulder_adductionAct_r	/forceset/shoulder_rotationAct_r	/forceset/elbow_flexionAct_r	/forceset/shoulder_flexionAct_l	/forceset/shoulder_adductionAct_l	/forceset/shoulder_rotationAct_l	/forceset/elbow_flexionAct_l	lambda_cid33_p0	lambda_cid34_p0	/forceset/addbrev_r/implicitderiv_normalized_tendon_force	/forceset/addlong_r/implicitderiv_normalized_tendon_force	/forceset/addmagMid_r/implicitderiv_normalized_tendon_force	/forceset/bflh_r/implicitderiv_normalized_tendon_force	/forceset/bfsh_r/implicitderiv_normalized_tendon_force	/forceset/ercspn_r/implicitderiv_normalized_tendon_force	/forceset/extobl_r/implicitderiv_normalized_tendon_force	/forceset/glmax2_r/implicitderiv_normalized_tendon_force	/forceset/glmed2_r/implicitderiv_normalized_tendon_force	/forceset/glmin2_r/implicitderiv_normalized_tendon_force	/forceset/grac_r/implicitderiv_normalized_tendon_force	/forceset/iliacus_r/implicitderiv_normalized_tendon_force	/forceset/intobl_r/implicitderiv_normalized_tendon_force	/forceset/obtext_r/implicitderiv_normalized_tendon_force	/forceset/pect_r/implicitderiv_normalized_tendon_force	/forceset/piri_r/implicitderiv_normalized_tendon_force	/forceset/popli_r/implicitderiv_normalized_tendon_force	/forceset/psoas_r/implicitderiv_normalized_tendon_force	/forceset/quadfem_r/implicitderiv_normalized_tendon_force	/forceset/recabd_r/implicitderiv_normalized_tendon_force	/forceset/recfem_r/implicitderiv_normalized_tendon_force	/forceset/sart_r/implicitderiv_normalized_tendon_force	/forceset/semimem_r/implicitderiv_normalized_tendon_force	/forceset/semiten_r/implicitderiv_normalized_tendon_force	/forceset/tfl_r/implicitderiv_normalized_tendon_force	/forceset/tricox_r/implicitderiv_normalized_tendon_force	/forceset/vasint_r/implicitderiv_normalized_tendon_force	/forceset/vaslat_r/implicitderiv_normalized_tendon_force	/forceset/vasmed_r/implicitderiv_normalized_tendon_force	/forceset/addbrev_l/implicitderiv_normalized_tendon_force	/forceset/addlong_l/implicitderiv_normalized_tendon_force	/forceset/addmagMid_l/implicitderiv_normalized_tendon_force	/forceset/bflh_l/implicitderiv_normalized_tendon_force	/forceset/bfsh_l/implicitderiv_normalized_tendon_force	/forceset/edl_l/implicitderiv_normalized_tendon_force	/forceset/ehl_l/implicitderiv_normalized_tendon_force	/forceset/ercspn_l/implicitderiv_normalized_tendon_force	/forceset/extobl_l/implicitderiv_normalized_tendon_force	/forceset/fdb_l/implicitderiv_normalized_tendon_force	/forceset/fdl_l/implicitderiv_normalized_tendon_force	/forceset/fhl_l/implicitderiv_normalized_tendon_force	/forceset/gaslat_l/implicitderiv_normalized_tendon_force	/forceset/gasmed_l/implicitderiv_normalized_tendon_force	/forceset/glmax2_l/implicitderiv_normalized_tendon_force	/forceset/glmed2_l/implicitderiv_normalized_tendon_force	/forceset/glmin2_l/implicitderiv_normalized_tendon_force	/forceset/grac_l/implicitderiv_normalized_tendon_force	/forceset/iliacus_l/implicitderiv_normalized_tendon_force	/forceset/intobl_l/implicitderiv_normalized_tendon_force	/forceset/obtext_l/implicitderiv_normalized_tendon_force	/forceset/pect_l/implicitderiv_normalized_tendon_force	/forceset/perbrev_l/implicitderiv_normalized_tendon_force	/forceset/perlong_l/implicitderiv_normalized_tendon_force	/forceset/pertert_l/implicitderiv_normalized_tendon_force	/forceset/piri_l/implicitderiv_normalized_tendon_force	/forceset/popli_l/implicitderiv_normalized_tendon_force	/forceset/psoas_l/implicitderiv_normalized_tendon_force	/forceset/quadfem_l/implicitderiv_normalized_tendon_force	/forceset/recabd_l/implicitderiv_normalized_tendon_force	/forceset/recfem_l/implicitderiv_normalized_tendon_force	/forceset/sart_l/implicitderiv_normalized_tendon_force	/forceset/semimem_l/implicitderiv_normalized_tendon_force	/forceset/semiten_l/implicitderiv_normalized_tendon_force	/forceset/soleus_l/implicitderiv_normalized_tendon_force	/forceset/tfl_l/implicitderiv_normalized_tendon_force	/forceset/tibant_l/implicitderiv_normalized_tendon_force	/forceset/tibpost_l/implicitderiv_normalized_tendon_force	/forceset/tricox_l/implicitderiv_normalized_tendon_force	/forceset/vasint_l/implicitderiv_normalized_tendon_force	/forceset/vaslat_l/implicitderiv_normalized_tendon_force	/forceset/vasmed_l/implicitderiv_normalized_tendon_force	gamma_cid33_p0	gamma_cid34_p0	prosthetic_ankle_stiffness	prosthetic_subtalar_stiffness	prosthetic_mtp_stiffness	prosthetic_ankle_damping	prosthetic_subtalar_damping	prosthetic_mtp_damping
0	-0.06725102482585513	0.02610107085932823	0.1208011290233008	0.1620534890371839	0.8942561475043128	-0.006718296877241499	-0.236281742900235	0.007953920627412264	-0.0340982797564232	0.5167757172394227	-0.03762320799903417	0.1809540705240998	-0.0119112491807959	-0.07131161790684243	-0.09551145320508178	0.1958939156819893	0.0232678872994857	-0.1958939156819893	-0.02326788729948574	-0.3974515482379929	-0.01297016711578905	0.02316213150602742	0.143654670987582	-0.171439297338225	-0.01735785179389587	0.2298237804035797	-0.007629739289841173	0.5508630174479732	0.9336000009604412	0.0890094059132731	0.00214090095417231	0.5517432359278328	-0.001042509843114592	0.1154674566807917	-0.4906686447406213	0.5016067701564197	1.718537493375401	-0.02752511544335811	0.02971263433866762	-0.866807198509532	-1.205265192266579	-0.6953469916004088	-0.3626168984308372	0.3289453666332957	-2.291930629531023	0.3290509579248252	0.740961619000653	-0.8207091641576084	1.911523239230491	1.48295514666954	-1.911523239230491	-1.48295514666954	-0.3331456688831742	-0.1503105368585125	0.06919616661663226	-0.2121027651655543	-0.00982031104958923	-0.3445766804353272	-2.482567178004609	0.6151699961888527	-0.1454654262208997	0.4676073880568372	1.191366263816984	0.1810177861633644	6.536651655682328	0.3904611476700956	0.08331265364323467	0.08443258266847146	0.09227174336578163	0.08382349071267987	0.02549820042621146	0.02439422345482433	0.05637132518319848	0.06002766597427241	0.08280248549309334	0.1061910038113324	0.2041845046268779	0.1816334548006427	0.01913122363922078	0.06031322851472932	0.001011981497701121	0.0133727149599339	0.001013805730036722	0.03022834483800343	0.004010118778995211	0.02327180692905215	0.04464441752486194	0.06156278232909609	0.02336082910995543	0.02845218959077996	0.09464749642190276	0.0980893143420789	0.1128180320427807	0.09321865326049794	0.05302215763655413	0.05496594463284517	0.01191842029396455	0.1152034311339857	0.1712368439136858	0.1867995605223922	0.02848226579551924	0.0413104172134479	0.1129106754787624	0.09485120648726011	0.001009593165298399	0.01901608549472884	0.00100773747673998	0.007946348399064536	0.03396644200243062	0.06106030175599118	0.04802084917989395	0.0457759130058671	0.02417176363712974	0.03227250402157781	0.004734740023956868	0.004195274003742692	0.06771702359751651	0.1111929756911102	0.00100845737226042	0.00397692620433616	0.001002862783339626	0.004769642965554421	0.001005592853914686	0.00397578595068697	0.001012050294303995	0.02836899275408286	0.001021499623569977	0.03175182752926277	0.00100132809483963	0.005659353988045703	0.001003859959891794	0.001868577486645422	0.2212681542290399	0.211922017402423	0.001623656074576246	0.01198529596364275	0.001944431363226052	0.01121153804420781	0.007167052948946514	0.01242953481415194	0.001003377585815317	0.02587651915270022	0.0119736304808629	0.122339980528223	0.01041696978494686	0.09146465166801519	0.1382901991774745	0.1160872595033853	0.4512714181890654	0.273024615720208	0.4894093045539848	0.2916727819406977	0.00100056904538149	0.004292434859352019	0.001002677792400748	0.01092758219684149	0.31868900983224	0.2566417640599878	0.001014685680765493	0.01980625736025366	0.5124011763353589	0.5308484846059428	0.001002995394767961	0.01465704679627744	0.001014464259559203	0.01031928371998822	0.00102444149294985	0.01427117082193942	0.3364973311902323	0.3155116839992347	0.2679141763857343	0.1881440974531209	0.001082488448753875	0.0093756543378545	0.001003447412075197	0.01462982277057314	0.3272882237917208	0.2793450050690509	0.01982336612817638	0.03905823959243005	0.001003894700107774	0.004328575227470341	0.001006108424262893	0.0181790814848182	0.1442659736290077	0.2000430931711726	0.1398815880171984	0.1613501018055607	0.00100633251216047	0.0008276456108036818	0.00100840374197634	0.004892040793916445	0.4106385372005382	0.2819622906932525	0.5085255658656915	0.4297025152421786	0.001053140147942635	0.01012322631277481	0.06076004165931492	0.07560000231458626	0.001002897745649796	0.03286970060267391	0.001003420202725687	0.005471945493570668	0.001001126046625425	0.006416402066149659	0.001002413252017148	0.005302694684992712	-0.009050167512641713	0.01733126458772182	-0.0116057739134168	0.004381434193914091	-0.03502502365273003	0.003458842885780859	0.003683691516756953	0.01035723779303572	0.07791857557403656	0.07035420157322206	0.03740185011115723	0.05225919145341992	0.0532072564929711	0.2066202204657447	0.04072571956088353	0.001018211615544708	0.001007140706621654	0.0010093567406528	0.0443792738730836	0.005499180272582247	0.07041492765273534	0.1229214783216842	0.05255002505993998	0.001139883827757377	0.1122897554035096	0.02712309033575852	0.08933090163962426	0.001013036881554992	0.001007652544573509	0.01197808572558545	0.05519371173811364	0.0354519790372217	0.001082324484124192	0.01038284265929697	0.001010463126451675	0.001003534158306879	0.001006990522358813	0.001016736016736948	0.001032343593550816	0.001001713528937316	0.001005166209401791	0.2352964853305712	0.00100509701907578	0.001008747880664442	0.001066293244856648	0.001004103550492677	0.02559305893749719	0.02125274505293361	0.2153405021664707	0.4336285038239097	0.4590051526742563	0.001000721703550626	0.001003022292990836	0.1926221638054445	0.001019410628259653	0.5140723464924836	0.001003765228290886	0.001017938927006336	0.001031759167115694	0.4893828834332661	0.34199487040309	0.001036455371659055	0.00100440207248364	0.3234295116480492	0.01508843211666351	0.001004737849874219	0.001007976442866739	0.1080439014120909	0.1434619963052553	0.001008919072030949	0.001011256682899796	0.4458145640874872	0.4229462021097956	0.001001802945301353	0.03475342721927103	0.001003569392672224	0.001004121890805289	0.001001349279755923	0.001002920240140938	-0.008563104024675283	0.01660423862509479	-0.01235822546757971	0.006203486254267947	-0.04144933572293096	0.001008004973688723	0.003181712132362778	0.008006803001338436	-0.5978429107963548	-2.524616150610746	-0.5067796585778753	-1.112113799043376	0.4024252031996898	-0.7315111875972315	-1.668576076453303	-0.1676113515565509	1.04316615565392	-0.0265642937540283	0.09131048932436529	-0.03318618548377271	-0.2104120455067045	-0.9008486952164287	-1.62170651331302	-2.100652614165279	-0.1452247284169439	-0.771581363044485	-3.952613421151299	-0.09617771943452989	-2.853544526662585	0.003013191822476648	0.07805023844711406	-1.314924855882814	-0.1126603420169185	0.4914640136362904	0.01550322890431836	-2.553809198349422	0.02996166863965152	0.02705716826246206	0.01589440766562928	0.09701672462223572	0.1667273906360319	0.03196186778910274	-0.009863306296580655	0.3458136484749354	0.02341571143900088	0.005381000093961389	-0.3205816167488456	0.06277258477802916	0.8777648085027973	0.2134021518833792	1.976486705296413	-2.096306737302324	-2.559626880121602	-0.01292282392557895	-0.06578034692856741	-5.271271970632101	0.01313681693009372	0.3717951770175545	0.1081302370408207	0.0407248310415308	0.0231347597678498	4.767714646921935	1.883623171151064	0.08921316637651197	-0.184941868316112	-0.6444045012257613	-0.2693353363186783	0.01466207722586231	0.009877248592491124	-1.529967244983083	0.1116479224913351	-0.009128944610794904	-0.008389745980622821	-0.4238806238047171	-2.287443793601383	0.1237313370631856	-1.0461261254387	-0.035105996072248	0.0248652302782272	0.0285379518038387	0.02375712255728996	-1.624003387887213e-15	-1.977450945920309e-16	390.2959049832726	541.8607682973607	248.9310212499302	0.01000155908815501	0.2170610339946297	0.01005036462654972
0.01	-0.06529427932365268	0.020432792167977	0.1246549060959802	0.1795174826685323	0.8941900951076326	-0.006314010406616413	-0.2453508985992685	-0.004856883543344855	-0.04190027902943183	0.511944946801587	-0.0321415510697422	0.1526151771078751	-0.008726660713358999	-0.06278951094468629	-0.1026850310139039	0.2158161324461202	0.04214163825690441	-0.2158161324461202	-0.04214163825690455	-0.400999583609629	-0.01480534747299535	0.02366307168292067	0.1399938643041659	-0.1712811133348381	-0.02084038589631347	0.2023188978276981	-0.005098634353479282	0.550030651675402	0.9379989262725701	0.09926398548633385	-3.572298885249512e-05	0.6187117703530256	0.001849233656013846	0.2631536016555501	-0.6320480671737544	0.2527134901068185	1.772362916691263	0.01353824472860279	0.05104321114041695	-0.9180539371153191	-1.332706438086455	-0.8665534726967266	-0.58819962038667	0.7349659963149768	-3.28749242435115	0.3175375416520553	0.9527701419255443	-0.5959927690574744	2.104117612747251	2.23698648829068	-2.10411761274725	-2.236986488290681	-0.3690165657767099	-0.2173903255216884	0.03278390696862353	-0.5115987665371946	0.04621703443808861	-0.3495037125629857	-3.021605454424324	-0.236864792343989	-0.03537495011566765	0.3910161284693016	0.8201914585270209	-0.3784309999126088	6.840654583653734	0.124449082393646	0.08120975463061236	0.07994302361619884	0.08071771067461106	0.07270114163433272	0.03741140622069192	0.0314283642182986	0.0537968293951083	0.05231028243312967	0.06388936111869421	0.08792850168315111	0.2025648986774509	0.1774832212790553	0.03340087265450769	0.07062093481703301	0.003140067285767413	0.0149198424677216	0.001009910476483107	0.03153697601482315	0.002545424717399282	0.02368472747609627	0.04447513591042557	0.05940454490401152	0.01432368114682821	0.02096212116592957	0.07639481338724419	0.08006534286752533	0.118288157984416	0.07601684719723294	0.05217856347728957	0.0530202349151551	0.006721648721777259	0.1078401508323385	0.1368042493457121	0.1460433920868876	0.02520496893741954	0.03814083985436496	0.1090085669665892	0.07398564896605733	0.001010741013541638	0.01904297365936696	0.001009625603622848	0.008806949530045932	0.02233721971378022	0.04971402721298892	0.04830709132183918	0.04262457479310339	0.02766759198959167	0.03411791342107138	0.00294564041411576	0.004418326839087609	0.04817009291475378	0.09246259120620046	0.003089281459408423	0.005750845155558319	0.003348972211119993	0.006862536690412788	0.002664698033477109	0.005331408714372572	0.001014141583028508	0.02981057562120757	0.0130723728896634	0.04590497929836586	0.001001432136676278	0.005902683959344528	0.001004231298896693	0.001752581807164149	0.2261938832036273	0.2140404625782759	0.001320408733557739	0.0121516758403261	0.001485817734057165	0.01118521614511592	0.004205854400531621	0.010057488307561	0.001003463006568642	0.02666648176073918	0.0336395707556674	0.1354697413866504	0.01771079459360914	0.09367904879073102	0.173111534827623	0.1356078152895597	0.4411988377358664	0.2499123007116498	0.4745124647312062	0.2637213226901214	0.001000594738587997	0.004179643868174738	0.001002592823399774	0.01006604518806689	0.261976916518544	0.2042609968619767	0.001016043817856608	0.019983713096105	0.5092930128022393	0.5315628970497174	0.001003210403691174	0.01564674819029056	0.001015049238377693	0.01068837679363488	0.001026195049714378	0.01464118588126912	0.3892061120294141	0.3576037266974737	0.2949717935276209	0.2045759331902508	0.001057288317995236	0.01015256505637533	0.00100361244198981	0.0127295807963458	0.3225021243882688	0.2707832858719027	0.01835240314468226	0.0379243150908008	0.001004015917282672	0.004416606523128535	0.001006562361904421	0.01830377716781336	0.118352813048585	0.1777716838945405	0.1406753254165531	0.1616483327199141	0.00100724573775083	0.0007244022045744215	0.001009218943482418	0.004797340910051998	0.4195935777877944	0.2747517022893914	0.4760256157995679	0.4048823778903116	0.001027843183611743	0.01117608819897019	0.04505449619650056	0.06346853618139701	0.001002995372892887	0.03242065421633139	0.001003463910082444	0.005707488383145024	0.001001135911534785	0.00668381392600947	0.001002449828040835	0.005510092720372905	-0.007849230597251738	0.01681735069672325	-0.012205154150308	0.004709182377341742	-0.04201149868564154	0.0004599120032909626	0.002892932558678522	0.005871369632301154	0.07881650328532111	0.06056390564806027	0.06295812618711025	0.04918161320620409	0.0271184353208025	0.1937585781669987	0.05715856374748944	0.0090421905275199	0.001004770221444243	0.001006008278231176	0.04417932898860504	0.003255241980627167	0.03571357934398989	0.1290418667279529	0.04992907158005313	0.001136892780258961	0.05668356645878588	0.01666276472419022	0.1155328425316167	0.001011003786347765	0.001014922474299626	0.006501398410657186	0.04302105234715994	0.02833780090941622	0.001046822165671373	0.03453442244585026	0.008863322665880509	0.009862937168819216	0.007265803406826598	0.001015964349515308	0.04702554912133292	0.001001393936979905	0.001004153696450399	0.2345167216205328	0.001003523098240878	0.001005915810634428	0.001068968986460302	0.001003085161884626	0.08575691584396657	0.02940466920297954	0.2381404486628643	0.4052605891112215	0.4237196353966353	0.001000536676540456	0.001002066216933103	0.1149337022441257	0.001015804540000047	0.4912340932901698	0.001003154045902622	0.001013728205850348	0.001024856466734603	0.5058592676673618	0.3503337760460603	0.001026488623898258	0.001003261401013842	0.3034457933036345	0.01810369741311114	0.001003637982626041	0.001006238034328804	0.05454948188477463	0.140504121208542	0.001007584445781403	0.001009061020558094	0.4330056363706699	0.3814404690740761	0.001001268327364483	0.0178942530649897	0.001002697263699376	0.001002991173646858	0.001000974336676113	0.001002122089501865	-0.006077194939917062	0.01647392646302919	-0.01268207733338794	0.003841487459231511	-0.04944770408871497	-0.002977493255517754	0.001871149941648259	-0.0003228452236644325	-0.7561753005892268	-2.24872054886893	-0.369714340245461	-1.08369561990002	0.9521918944183578	-0.7604640096849845	-1.952503380096793	-0.6415722496209061	1.018629130562578	0.3050793922912685	0.1555824352296337	0.1028975919021798	-0.206227998533831	-0.6103258952982271	-1.996395928598351	-1.325030860711007	-0.2278977542884806	-0.7002300838965394	-4.192392474329937	-0.510831072420746	-1.363412261150757	0.002472678952436695	0.08837886637993066	-0.9775190431757514	-0.4899816621434486	-0.07202997724371134	0.02698498492165082	-1.273425506549039	0.3064979962983822	0.3674048247759076	0.2363098388826393	0.1671450978887963	2.432219745810779	0.01893218186652442	-0.01349639596568852	0.04608267650716093	0.01695050506094395	-9.603620450992598e-05	-0.1657201177928817	0.0930519514132626	1.683487105742128	0.23326618373615	1.922863934451531	-2.529742255072406	-3.03166335957115	-0.009379467238228429	-0.09337286869802561	-5.178080274514954	0.01781021482312306	-0.2854054926904793	0.09515073598863762	0.03073005909012597	0.04256456946302448	3.511996356501121	1.358460342599596	0.07368573643601999	-0.1901028180928714	-1.132042512383628	0.01950049171273117	0.002191586624793548	0.01422196306786692	-3.038795780035318	-0.05223137706145702	-0.01169596341796341	-0.01075647937691609	-1.013311138698425	-2.627137570712711	0.1028082703764307	-1.357267074089977	-0.05484064947354896	0.02506127356335908	0.02816526707162648	0.02098424186421991	-1.389062750227651e-15	-2.413378300678478e-15	nan	nan	nan	nan	nan	nan
0.02	-0.06224251363482727	0.01367889004297073	0.1255266957399843	0.1974627810469493	0.8945113845713074	-0.005699461627351541	-0.2540634215589046	-0.01821642405834912	-0.05145936140426558	0.5053184762066819	-0.02357228853093673	0.1169713346243321	-0.005367082225895516	-0.05247000769844223	-0.10707103601525	0.2386002179199655	0.06691144593482887	-0.2386002179199655	-0.06691144593482887	-0.4046829827601736	-0.01733126944500068	0.02385365040935732	0.1335918917564304	-0.1704197581952405	-0.02429939749544903	0.1693277489700409	-0.01492535080527076	0.5498681740092002	0.9409970926118476	0.1046260712384506	-0.0006694875469655281	0.6882283146868582	0.0001777024095189498	0.334471494005279	-0.7077933314716031	-0.0947907155786214	1.814798442789119	0.04994325662722407	0.07176509606662483	-0.7954806506300883	-1.315012461116023	-1.046763611965424	-0.7217569298447891	0.9464664885360237	-3.752920442994696	0.3640489619370643	1.100440875817204	-0.2631946026629437	2.483896981173359	2.662166490770696	-2.483896981173359	-2.662166490770695	-0.3602184246648008	-0.2884588598184075	0.007123876525384058	-0.7603359380295374	0.1308139161925849	-0.3398721797788665	-3.579820434359736	-1.856394281441771	-0.01148780494712077	0.1874555934871464	0.2128674996281912	0.4895896631457184	7.046253637410335	-0.5221938014546322	0.08040891100390755	0.0774666520961869	0.06973619962959364	0.06272278624920027	0.0553477207648278	0.04239384024165557	0.05098170320840896	0.04584841599949938	0.04108533131594649	0.06776935559111992	0.1967279462067253	0.1692192718710253	0.04832220786792883	0.08069089164109607	0.008178782934593908	0.01885609474535357	0.001006777956407643	0.03304332732639722	0.001806207534778458	0.02507230470728733	0.04429162974360419	0.0577383711779472	0.008473091437013103	0.01598245357392383	0.05017545034042355	0.05789523283009861	0.1239853070329607	0.0670115908018125	0.0505213820273686	0.05072837876372793	0.004052748132802084	0.1012157217238229	0.09184076753139281	0.1030762668681874	0.01844640641642657	0.03163192936425888	0.1175956868083952	0.06670605559278973	0.001010297604889654	0.01906770382809499	0.00101420593688596	0.009600103299278523	0.0134509274415511	0.041046141083314	0.04283928553936335	0.03652879253084564	0.02608478901479913	0.03183894760658094	0.002025443779497997	0.004692526637315266	0.04810786786743436	0.0841013094017995	0.00802043228694699	0.009740403624175836	0.0089062805531685	0.01163540442240642	0.006601116046364673	0.008323576604562727	0.001014800693323192	0.03122879969357992	0.0409587840194576	0.07576255809800213	0.001001324253715782	0.006082558733293553	0.001003910362876182	0.00159543824001136	0.2290187965904144	0.2122078167287966	0.001167835663548971	0.01246611088812713	0.001254663368280564	0.01142060419427415	0.002704456259968466	0.008877283793823833	0.001002996243486693	0.02769419847263587	0.07198226992302921	0.1547157174942542	0.0253195541637347	0.0962057535642655	0.2020091934443368	0.1544493278426775	0.425329219707106	0.2223580508054978	0.4532077575914959	0.2310195469577248	0.001000515017854985	0.00410996365601937	0.001002072079787634	0.009323208545447579	0.194529417094069	0.1536161824587922	0.001014918642579776	0.020071579348375	0.500178306288973	0.5240105186635772	0.001003012107870258	0.01666687540058719	0.001013235204195327	0.01088661040983733	0.001023618464570935	0.01495638855849838	0.4287094669087274	0.3829776604047623	0.31507695629949	0.2144276316316062	0.001039706876296692	0.0109997042487423	0.001003124291142665	0.01092784057744544	0.3125707073624804	0.2554220913377833	0.01904782836459178	0.03898725054108268	0.001003526284061231	0.004357355054339254	0.001005919577868517	0.01844672224685886	0.07963631403677794	0.1369775541766267	0.1399623394364086	0.1603008815155154	0.00100703447608613	0.0005902018067865065	0.001008527966978677	0.004672786234685378	0.4216228965377425	0.261794586284665	0.4402717348952206	0.3781486859491105	0.001014932044718775	0.01249873632431415	0.02837641338696611	0.04891266137497022	0.001002607876374194	0.03177014024765711	0.001002920108123617	0.006029529483372144	0.001000953274326865	0.007044124345652231	0.001002068828854043	0.005787614669186532	-0.005791645568949597	0.01655917129168585	-0.01262084880647722	0.003243765908460002	-0.04967256927379867	-0.003196730443678692	0.001755638112176033	-0.001177018571278948	0.07971443099660565	0.05077360972289847	0.08851440226306327	0.04610403495898827	0.001029614148633886	0.1808969358682527	0.07359140793409535	0.01706616943949509	0.001002399736266834	0.001002659815809555	0.04397938410412648	0.001011303688672084	0.001012231035244423	0.1351622551342216	0.04730811810016628	0.001133901732760545	0.001077377514062135	0.006202439112621924	0.1417347834236092	0.001008970691139775	0.001022192404025682	0.001024711095728918	0.03084839295620622	0.02122362278161074	0.001011319847218556	0.05868600223240356	0.01671618220530935	0.01872234017933156	0.01352461629129438	0.001015192682293654	0.09301875464911502	0.001001074345022494	0.001003141183499007	0.2337369579104945	0.001001949177405979	0.001003083740604412	0.001071644728063959	0.001002066773276577	0.1459207727504359	0.03755659335302547	0.2609403951592579	0.3768926743985332	0.3884341181190142	0.001000351649530279	0.001001110140875367	0.03724524068280687	0.001012198451740441	0.4683958400878561	0.001002542863514352	0.001009517484694359	0.001017953766353512	0.5223356519014576	0.3586726816890306	0.001016521876137462	0.001002120729544043	0.2834620749592199	0.02111896270955877	0.001002538115377846	0.001004499625791014	0.00105506235745829	0.1375462461118286	0.001006249819531857	0.001006865358216394	0.4201967086538532	0.3399347360383529	0.00100073370942761	0.001035078910708367	0.001001825134726527	0.001001860456488427	0.0010005993935963	0.001001323938862622	-0.003591285855158839	0.01634361430098116	-0.01300592919919617	0.001479488664195074	-0.05744607245449899	-0.006962991484730343	0.0005605877509337401	-0.008652493448667304	-1.113768303325792	-1.812330608520522	-0.104142152125646	-0.8833150604004176	1.18869225517625	-0.4804077660947382	-2.047904869223272	-0.9903545288450428	0.995616260005793	0.4512606602148566	0.1308545162752358	0.1617451513456081	-0.1119993057026359	-0.3987685286475039	-2.450934225887668	-0.4613426805963269	-0.2144540151643064	-0.623811124418203	-4.394804777790404	-0.7640443456391914	-0.1363516970754967	0.002581592377587608	0.06456076609736106	-0.7792471732173343	-0.7015491519157226	-0.3334110291605045	0.02573262148085067	-0.4799886622476335	0.4730895721187216	0.5630519696895038	0.3432034329665393	0.09234496567170007	3.307612796742653	0.01927082831915451	-0.01809288383088384	-0.4444045565914984	0.05302674566253621	0.0577229897439784	-0.0822132181780592	0.1103234055496148	2.101007858338064	0.2758636820471136	1.840678058685101	-2.984693716821113	-3.509690176485661	-0.004300668121301944	-0.04204027369750384	-4.924081411666781	-0.004781079786184011	-1.281562988965339	0.1142154002975537	0.00655293955269675	0.01217228334774174	1.424092848731861	0.5675957119961371	0.1032588611457484	-0.1652415172507145	-2.004299568620015	0.1700366540635424	-0.0147944756643621	0.01352712774823285	-5.234511333239415	-0.2174885012590797	-0.01532034292250364	-0.01436070428103279	-1.573186143977804	-2.6701547114682	0.1776885848928939	-1.531007860086203	-0.07539951253859806	0.04216487240877941	0.04711766376042702	0.03778190524397662	-1.154122112568089e-15	-4.629011506764926e-15	nan	nan	nan	nan	nan	nan
0.03	-0.05880315759830355	0.006413605938497737	0.1226617224282059	0.2157594157147986	0.8951809287892457	-0.004885927375529855	-0.2605163699483276	-0.03082774606042308	-0.06267039268216368	0.4977065405541689	-0.01366332495208109	0.08073245897417058	-0.001376308046158958	-0.04092349445917851	-0.1078408438432149	0.2664839404902928	0.09317648365534877	-0.2664839404902929	-0.09317648365534877	-0.4079448585041672	-0.02054412870625778	0.02384392380607474	0.1250029633132722	-0.1686036217591783	-0.02760222370046697	0.1307694725562462	-0.03228887134240988	0.5493455511242151	0.9413104758554726	0.1026680760866063	0.002624771262127725	0.7590723114633448	-0.001327389671539118	0.3518807925550789	-0.7455522094029557	-0.4638745509240158	1.840989368040291	0.08506733589844265	0.09011195552673108	-0.4669444246136644	-1.210045813941179	-1.176884562212268	-0.8000299135576988	1.032193072559504	-3.492894738208716	0.4265804817157892	1.208064581600117	0.09321272861710314	3.129326865339306	2.58861152272826	-3.129326865339306	-2.58861152272826	-0.2762128529000107	-0.3511760007632853	-0.006786172937250343	-0.9479645709701463	0.2317115178748217	-0.3208822819395202	-4.134416821802295	-1.56218797970953	-0.1116025753521187	-0.1345756935623652	-0.6230069719632336	0.160398725427473	7.067484569652952	0.109170972531491	0.07099067315210621	0.0690369831042655	0.05547112678760402	0.05143561588782228	0.06332117843801795	0.04724657332592023	0.04901236286364281	0.04247282056147288	0.02256458268639575	0.0516491917062545	0.1846560281683858	0.1561567274021416	0.05446689149130101	0.08492801792216476	0.01793813880716929	0.02668701582120694	0.0101983015060513	0.04344644583366788	0.007510883069937384	0.03453316104460921	0.03888449316735849	0.05273915484248957	0.004857007742786502	0.01286001303817079	0.02772699443902408	0.03787047667592296	0.1140287459299776	0.06064789414865038	0.04344449653334222	0.04453762991952059	0.002623037182088142	0.09586867664635695	0.05259735583715473	0.06600043664216609	0.01193430104297885	0.02529785077705422	0.1121884010840356	0.06229168741920241	0.001010319486615709	0.0190946589299259	0.001016111918629235	0.01017557266526035	0.007472228221858836	0.03524674728586857	0.04173406913937185	0.03260884729421686	0.02657482212596314	0.03126639824254633	0.001531300557693105	0.004883728347385806	0.04589265775993362	0.0783835717236791	0.02089637962804893	0.01918592553824708	0.02265769204125059	0.02229783198946691	0.01804009196244867	0.01614996356607151	0.008111848078829196	0.03996211254002814	0.08210246030060669	0.1152954305863696	0.001001377923167056	0.006195545971549931	0.001004199091830723	0.00138224581886097	0.2309318452519197	0.2054564073272881	0.001086551335718053	0.01290483938453429	0.001131366017388342	0.01190206668315488	0.005215985516640283	0.01118911530504975	0.00100282009221408	0.02896688973076409	0.1118051681163477	0.1752224449616062	0.03421871051031062	0.09948397021998606	0.224735968329121	0.1724247565457454	0.4014412816048337	0.1901791879254444	0.4240230454763547	0.1936411677388743	0.001000448950506216	0.004108067910125185	0.001001604283474325	0.008786584048382159	0.13055090837339	0.1087611540886498	0.001023954614166285	0.02000226368432942	0.4843477392673358	0.5058649083646919	0.001005115642557489	0.01772345839034614	0.001012201059576489	0.01089448475385126	0.001024018055292964	0.01519246716345819	0.4451161225142057	0.3834605947430194	0.3220451795726625	0.2148572554445697	0.00102973968343344	0.01189137048095497	0.001002684727160863	0.00939132450167882	0.3002178986994667	0.2312225655371883	0.02440726088543152	0.04461095236366527	0.001003229944800548	0.004192455413390513	0.001005846992552267	0.01860846964377605	0.04512458204593139	0.09013002867517983	0.1383125319166274	0.1575775120136372	0.001008938975253808	0.0004091577004071753	0.001009509081295272	0.004506036246883786	0.4114217101763821	0.2431089667353466	0.4041351476768796	0.352043130917089	0.001007981118500708	0.01422885140749201	0.01550377349001707	0.03545274355454546	0.00100232886170745	0.03090982677905485	0.001002388440017814	0.006491022169620343	0.001000774964169285	0.007557684165036062	0.001001695960326551	0.006181089481435901	-0.003923016673614503	0.01625295213764976	-0.01303145968283333	0.001014371942395505	-0.05636318861702465	-0.007438731372170616	0.0005429591615588329	-0.007506302710663494	0.04036844567755501	0.02589067766232287	0.05993324409433882	0.04703242284445094	0.001024335738191239	0.1498722724767005	0.0518600949928103	0.03831812385424686	0.03599012702023971	0.02414322315571697	0.02255343374663375	0.001009832409368983	0.001008223845732879	0.06815654923649975	0.0242096827005946	0.001111175830533496	0.001067004832421595	0.003604169292532668	0.0713947536226817	0.00101150271788737	0.001014629173519271	0.001018151230962411	0.04854416790935953	0.03215415336712345	0.001019017787474066	0.02985148228313013	0.05051803875786582	0.05397986261070205	0.0448524912964772	0.02795983267517931	0.1695240678280327	0.001001737882640692	0.001005648869367042	0.2348764174054889	0.001001894048868796	0.001002850652214012	0.01360251779325708	0.001003119044390311	0.1832954515396261	0.05031666150091452	0.2667858150199305	0.3244215166121471	0.3325762656912011	0.001000404349430744	0.001001123654516006	0.01912850548653943	0.001051262092005089	0.4294610296357853	0.001011333696128941	0.001012484741335593	0.001029916698863487	0.4439813445199277	0.3154040618894724	0.00102177199453534	0.001002317436883404	0.2690764001869346	0.03831740401233934	0.001003245969051657	0.001006847524372081	0.001029000223851688	0.1342781039052428	0.001014873166685844	0.001013630823249243	0.3610975249824738	0.3107050046302586	0.001000758634579449	0.001022498409315813	0.001002219021344261	0.001001813731935546	0.001000580949232184	0.001001294378791768	-0.002319772433043402	0.01587420325294694	-0.01346249494611217	-0.00158711540111165	-0.06218750089027196	-0.01206132421063123	-0.000683822660537112	-0.01291863425964362	-1.901734655329343	-1.354179447272598	-1.50125684253884	-1.362317427887487	-0.1482034098858529	-0.2267648532511858	-1.220446626995029	-1.590458671189795	-0.1190642212570523	1.057495123525691	1.780079941498065	1.597886796685372	-0.8661875309624439	-0.2282569134187526	-1.566308113968838	-0.9640600773467228	-0.9816502371695113	-0.4591363527935158	-2.999907153983693	-0.522693823968011	-0.8737097175921734	0.00242145661035585	0.05407871493802063	-0.409384637097255	-0.09710715633116782	0.1819016600459927	0.01748279689198639	-0.7404479078975489	1.359320390374185	1.506284325453452	1.160720425076235	1.487650635167971	4.474028160242561	0.006437469908003082	-0.02400569230767409	-0.8938626268781666	0.04150887180506828	0.04813015537529591	0.4986528950758579	0.1405720027052267	1.983505787461302	0.3788857615032077	1.736985388334072	-3.4311140648449	-3.938468799549582	0.003775850272547999	-0.05460206809661654	-4.029559657853635	-0.01257874008865619	-2.345582632593229	0.1032322857347184	-0.004499642902490187	0.02793094169963312	-1.319306451177709	-0.4972518843002252	0.08311901957759178	-0.1387421549456381	-2.775631362944852	0.895743456642983	-0.01688849853052709	0.01754415123738257	-3.9336630132678	-0.328357897557278	-0.02048444547748736	-0.01884122896367457	-2.178744782310306	-2.55337356677922	0.1823368002341038	-1.111841188255323	-0.09329589418212732	0.05181684918602228	0.05777187681304633	0.04332058128966328	2.777039125314557e-17	-3.817299012122085e-15	nan	nan	nan	nan	nan	nan
0.04	-0.05523527619861276	-0.001237928544687637	0.1165357926385651	0.2342117859529456	0.8962347662680356	-0.003913818492235762	-0.2628390179983607	-0.04247321783002102	-0.07462589102047179	0.4893298836775306	-0.002991090173258364	0.047152638836735	0.00301401956260004	-0.02832465987516032	-0.1055271876119696	0.3019163418756955	0.1186390857772935	-0.3019163418756955	-0.1186390857772935	-0.4098883623935186	-0.0242960496268404	0.02376358743550187	0.1148223039296469	-0.1657995649006653	-0.03072082754853558	0.08658777306593306	-0.0450866734739305	0.5472648064361211	0.938109643764602	0.09179512295986222	0.002361219496674847	0.8284767831152371	0.0001210336059163001	0.3601765666386664	-0.7850434072140736	-0.7469820111510806	1.845945556848618	0.1268019087973314	0.103480022361106	0.03057941724788121	-1.121842414620836	-1.195657024047395	-0.8747011746698962	1.099120728529466	-3.221109340449521	0.44395964774844	1.310905144766881	0.3534982091786621	3.993632744188405	2.501679371055664	-3.993632744188405	-2.501679371055664	-0.09654405373625673	-0.3962711916801244	-0.00699807693301667	-1.078682126123277	0.3283980006812788	-0.303027708388795	-4.704505049663435	-0.9432506003180419	-0.3231121655678626	-0.5153874734136092	-1.570124095351764	-0.2219724517635003	6.758348612491464	0.06850927024789094	0.04784969811360894	0.04905221131980231	0.03593222583062665	0.03571246937119794	0.05468489081549169	0.04082861661268813	0.04836683505866316	0.04067204829966321	0.01243762882239937	0.04247404866636068	0.1650983692195897	0.1380440123220686	0.04779955344082355	0.07889214286663482	0.03299902743894025	0.03885742858726521	0.03161288380007642	0.06525114128274193	0.02162863547819894	0.05437925425232396	0.0258372871334597	0.04084774916722746	0.003015309532203409	0.01136656860723585	0.01523833880320138	0.02632324837029443	0.07944217579330305	0.04467712070866616	0.0287352274242082	0.03193628435049133	0.001891742952740033	0.09176222543358176	0.02921086516649376	0.04348720605711676	0.007271564141731367	0.02077960384157282	0.07884480750384711	0.04668810564193587	0.001011597055289457	0.01910837353011052	0.001013280996974776	0.010752589754818	0.004388908519605389	0.03228338732485887	0.04929052135040256	0.03429330418579893	0.03201382593315644	0.03473699088136454	0.001287561095450885	0.005141684102326559	0.03119653406904486	0.06775457055342679	0.04331886768433642	0.03579292302523277	0.04614777622141319	0.0404981065660964	0.03866155580074118	0.03031091442090898	0.02472416230570679	0.05764847302793944	0.1355826149789811	0.1627444504890964	0.001001736681865031	0.006273525142971309	0.001005597856144508	0.001126122555688297	0.232560834644772	0.1945708581278724	0.001045885086065324	0.01343208668795197	0.001069592475217175	0.01257442024864259	0.01264337600669629	0.01793180918838205	0.001003258462856458	0.03043278165932475	0.14851128082951	0.1940491962900619	0.04477629637108087	0.1037655910424539	0.2408465452773296	0.1888405897374687	0.3679980085165617	0.1541350653954932	0.3858760535108233	0.1528005083214302	0.001000442297125495	0.00418256728806981	0.001001377264249539	0.008444818335894612	0.08061343264557455	0.0733722813918809	0.001048010800031144	0.01975007080528904	0.4612887965533389	0.4771383947760829	0.001010564473554838	0.01885414287689156	0.001013168588232194	0.01080618610873608	0.001030201963336755	0.01537275747361001	0.4316748274144794	0.3567555219792631	0.3120161283885501	0.2041709752476659	0.001027384438614086	0.01282297732591045	0.001002563459742167	0.008219388337690699	0.2870463482266147	0.2011089486499686	0.03531486436409607	0.05572291459774352	0.001003435955633728	0.004045524163618885	0.001006985253169114	0.01877204126310719	0.02492573093166517	0.06233090898691401	0.1360067786154221	0.153710273595553	0.001014204530924955	0.0001885935547548351	0.00101338378254794	0.004298922941724378	0.3855059075684513	0.2179235503099704	0.3694949935652532	0.3270328691766609	0.001004519772915349	0.01642551969882472	0.008641294001014639	0.02765852792473225	0.001002386468249496	0.02997156810399674	0.001002099366250321	0.00709953015399033	0.001000676627660964	0.008243113415849115	0.001001494833122181	0.006702176776655128	-0.002452464760425541	0.01583793838761013	-0.0134727071395654	-0.001773162089830462	-0.06175434735528238	-0.01225162016561443	-0.000690874096288956	-0.01246015796444256	0.001022460358504378	0.001007745601747274	0.03135208592561435	0.04796081072991362	0.001019057327748594	0.1188476090851483	0.03012878205152525	0.0595700782689986	0.07097785430421259	0.04728378649562439	0.001127483389141007	0.001008361130065881	0.001004216656221328	0.001150843338777832	0.001111247301022905	0.001088449928306445	0.001056632150781065	0.001005899472443417	0.001054723821754255	0.001014034744634642	0.001007065943012859	0.001011591366195905	0.06623994286251285	0.04308468395263616	0.001026715727729579	0.001016962333856687	0.08431989531042229	0.08923738504207253	0.07618036630166002	0.05490447266806494	0.2460293810069503	0.001002401420258891	0.001008156555235076	0.2360158769004833	0.001001838920331612	0.001002617563823611	0.02613339085845021	0.001004171315504049	0.2206701303288161	0.06307672964880356	0.272631234880603	0.271950358825761	0.276718413263388	0.001000457049331208	0.001001137168156646	0.001011770290272009	0.001090325732269746	0.3905262191837144	0.001020124528743557	0.001015451997976826	0.001041879631373464	0.365627037138398	0.2721354420899079	0.001027022112933219	0.001002514144222765	0.2546907254146493	0.05551584531511991	0.001003953822725433	0.001009195422953308	0.001002938090245107	0.1310099616986569	0.001023496513839831	0.001020396288282094	0.3019983413110944	0.2814752732221643	0.001000783559731289	0.001009917907923267	0.001002612907961995	0.001001767007382665	0.001000562504868069	0.001001264818720915	-0.001048259010927966	0.01540479220489892	-0.01391906069302818	-0.004653719466418373	-0.06692892932604491	-0.01715965693654765	-0.001928233072007964	-0.01718477507061994	-3.196419277565079	-1.1107163394398	-2.415162710634372	-1.770510291449789	-1.065445704323069	-0.1654431308513727	-0.6589007002243829	-2.000388651082798	-1.058984007315958	1.31915899825587	2.411169904635917	2.238792525424183	-1.490437173663509	-0.07296930768388026	-0.7554286561782382	-2.382758037960679	-1.496573360128626	-0.3756923514800703	-1.482284849596022	-0.4008780152945812	-2.374194417811963	-6.650821437740456e-05	0.06487031081252206	-0.2120404059301883	0.4193312737264242	0.4752173714101915	0.03908343045459046	-1.462241360673985	1.905384686701619	2.070621371603679	1.610116211632396	1.882954493964272	4.890842279615367	0.01226921495216008	-0.02667905223533845	-1.271232516173108	0.07073050706464298	0.09590120506537014	0.8039592562420905	0.1489635396361429	1.765012630559041	0.4765445153965557	1.528758956416038	-3.757745646800658	-4.202146216204395	0.01097835664635627	-0.003068516781920565	-3.03085027699208	-0.04135652278497831	-3.397743646910036	0.1290356996548887	-0.01268165827311017	0.001014624387217914	-4.013508571670804	-1.655585089977309	0.1112469836943292	-0.09232553489315412	-3.187117785944967	1.267688736362775	-0.0112007974296397	0.01389197217673098	-1.424830170603207	-0.4462622845005433	-0.02322435077704729	-0.02243336775256803	-2.873145519189354	-2.451096053149799	0.2709992265238614	-0.3978674219638944	-0.09098855383100356	0.07156793203312398	0.08149155004627606	0.06330440183794901	1.249958719166367e-15	-2.876763296171616e-15	nan	nan	nan	nan	nan	nan
0.05	-0.05145501588245288	-0.009185806745972547	0.1085407852237981	0.2526072551503852	0.8977510808542457	-0.002880622506977852	-0.2596245998195111	-0.05336703811010625	-0.08548603665318083	0.4796357328078457	0.007773119283740417	0.01559151729677969	0.007136001905441346	-0.0148483691506086	-0.101646054397082	0.3467314920760147	0.1422856188932151	-0.3467314920760148	-0.1422856188932151	-0.4096434510582371	-0.02840023111403159	0.02371390430622973	0.1035401224891684	-0.1621253008717423	-0.03369418537036421	0.03665082046085746	-0.05402283843661078	0.5428271449365499	0.9311374265299235	0.07076074696520861	0.002951732074673321	0.8920244336052723	-0.0008278387252821475	0.4026191571233552	-0.8003970069332337	-0.8315468226609434	1.831536008165412	0.1761780329521787	0.1021786803394954	0.6097389140684576	-1.058737232895458	-0.9450783409580077	-1.085016834328324	1.050348600038584	-3.08190009460947	0.3675746186412441	1.37632884261783	0.4030104856269798	4.965473618508616	2.207795133652446	-4.965473618508616	-2.207795133652446	0.1382183630091335	-0.4225716048402036	-0.005807712076621591	-1.181558149123403	0.4001383524251353	-0.2921245364423635	-5.262012966971893	-0.7996942631069328	-0.5337293524539433	-0.8476619774549146	-2.609383098540893	0.2091696153076905	5.755871507950827	-0.1545461872367327	0.02640224632670498	0.03083934038052146	0.01966865512110095	0.0222154907234983	0.04743678571730844	0.03513637391627603	0.04667307915575757	0.03871489555398891	0.006936109598795906	0.03723872729701002	0.1466095066115611	0.1221408627267985	0.03658718966117789	0.06846116634791531	0.04617222100627615	0.04913339726617531	0.05097919402997439	0.08434370896537646	0.03518981901735829	0.07282925659313298	0.01416466051172652	0.02979427501121022	0.002034590978288812	0.01074918653304069	0.008409570921417616	0.01975747599581932	0.04511306799824722	0.02665008005268001	0.01574494602415892	0.02084720147532136	0.001601356541834164	0.0878801773672736	0.01597148731464942	0.03182264045288365	0.004229890059930924	0.01785537333372467	0.04911156757876958	0.03028884449837535	0.001012470914539487	0.01908900547338022	0.001014837714919625	0.0113179250592881	0.00274218299448936	0.03077349930272723	0.05287711264387216	0.03672877371983557	0.03510007955604831	0.03701324868551634	0.001158329144441086	0.005482748412599494	0.01705490853430319	0.05592090242776444	0.06523725478631447	0.05288400841440249	0.06931248706854189	0.0592646495869294	0.05902783445037391	0.04471616430380466	0.0473406396419027	0.07939172905388082	0.1799896177083969	0.2021051096960971	0.001002139450193033	0.006324055637113486	0.001007822041792402	0.0008420239841075395	0.230144121737175	0.1790958863857463	0.001024315392872854	0.01410295189583647	0.001036785027497969	0.01351805413055832	0.02218479310203679	0.02673015922685144	0.001003766549218379	0.03193686203311532	0.1763858065192757	0.2090955435853686	0.05107150895248937	0.1077611678394762	0.2440373328479377	0.2018363937379938	0.3289250942644897	0.1166106367741428	0.3414347379627585	0.1110657350425108	0.001000456847484894	0.004336754315405729	0.00100131553886085	0.008358381661911152	0.04570777715735608	0.04807177095945954	0.0101907603686571	0.02714810614006321	0.4328033185575386	0.4399195374660005	0.01548055700393057	0.03641321098898057	0.001015380233392663	0.01077515330445336	0.001037812528935173	0.01549733716994498	0.4143982117841693	0.309793873746762	0.3003593098349845	0.1834142046437765	0.001029337486987912	0.01376480160384009	0.001002599551784647	0.00769392937127412	0.2694851339778199	0.1683181158361573	0.04523088549224197	0.06566349379099085	0.001003897979312213	0.004087015521276338	0.001008037515608929	0.01890723898848747	0.0136096170768773	0.05052518317858724	0.1340555772437757	0.1496090706369038	0.001520410926247943	6.802752438145657e-05	0.001023178128866598	0.004053928806067891	0.3539139890114711	0.1871696228651837	0.3397635090382446	0.3036683528602537	0.001002763619452876	0.01929368677560281	0.004943735726086701	0.02444312943462985	0.001002662293523809	0.02925466767150339	0.001001897242910174	0.007849257437940823	0.001000608092692115	0.009106885557725217	0.001001354075681682	0.007353593538885943	-0.002708725325996812	0.01511519494076371	-0.01397078398570015	-0.002352988159861067	-0.06662512188276382	-0.01711082781925702	-0.001988361300129181	-0.01372122516455108	0.001028217701227898	0.001008883353553657	0.04459858325051639	0.04175193173607059	0.001015301260198943	0.1161621327393492	0.01725984303202492	0.0635528057549211	0.07640694903496574	0.05351522890948324	0.001127859297637666	0.001007470268078141	0.001003732111630355	0.001379626579689968	0.001131112684569098	0.001475761296431585	0.001044149289042818	0.001005448595254601	0.01916241817822693	0.001012826671450852	0.001024404115988338	0.001010949013423646	0.04947991131377088	0.03489175730300693	0.001021194902012384	0.001043513241333816	0.09905547806305598	0.1057938076177948	0.09022640211203671	0.09005036097008079	0.2520044492618492	0.001002691586667649	0.001011812123120203	0.2167809428493864	0.001001887964908201	0.001002652254686417	0.03829590252179548	0.001004400207402322	0.2202052029585922	0.05489635247722593	0.2293941339681903	0.2267541954910615	0.222469997344906	0.001000484630194974	0.00100134787057843	0.001029172251243179	0.03580725492842701	0.3496443151675098	0.05640658879443111	0.001019568651959289	0.001048994329079147	0.3860218151385208	0.2820012276655366	0.001035049006531271	0.00100274115252481	0.219317080912643	0.05820819332841031	0.001004738361014513	0.00100907944143071	0.001003392098670579	0.1311993455299478	0.002914422550494231	0.001044349576418679	0.2741416657765631	0.2747536955411261	0.001001065026439963	0.001007598974330515	0.001003233984944616	0.001001619120335076	0.00100051499733511	0.001001159176545479	-0.004293358943626086	0.0141607736826062	-0.01451023946599278	-0.001092229184673933	-0.07125285045561838	-0.02193097217906732	-0.003333951086465451	-0.01221145243980266	-4.430252439347951	-1.049807237010385	-1.316652184289423	-0.9779696566299731	-0.1637000882565067	-0.2408268697235395	-0.3995383012621418	-1.230720778567093	-1.047692992849142	0.7734540307981458	1.451554313397672	1.503404381311158	-0.7843925325425122	-0.0434544420938492	-0.5391175732887087	-1.319239996222778	-0.7832094662025307	-0.4043899202109943	-0.8762376104850366	-0.2016534409894918	-1.033388596665756	-0.003997114757983609	0.05264957661092307	-0.09843094222211547	0.03319533596083784	-0.003926804384261153	0.03320975661175007	-0.9553293382932877	1.526166760764636	1.691939024286288	1.285429174094459	2.38245685205361	2.996698202806059	0.0009371857680783216	-0.02960998896261489	-1.792286190154741	0.06917208963759174	0.09988118959233734	0.9477289579946854	0.1486819300562403	1.20955630148653	0.3038702274374117	0.9797963821231677	-3.669278853764233	-4.065994196908406	0.01899218426126939	-0.006273632386075939	-2.034609994339983	1.356042987094281	-3.992354854967199	3.099730029775651	0.004671091890372815	0.01709022750573336	-5.041004315152875	-2.378039869019386	0.08513634556689915	-0.01654757654182048	-3.317634386338959	0.7576462114049192	0.01655539160826411	0.01214155615962763	-0.888174774661872	-0.3784779759722978	-0.003710166692926353	-0.02630470268162598	-3.189791990165254	-2.198000826564693	0.3125696371584533	-0.2405035538290655	-0.05182141681554325	0.07962600331040197	0.09279587086757676	0.06888573802883895	1.064762330809556e-15	-1.51184944711636e-15	nan	nan	nan	nan	nan	nan
0.06	-0.04704801984554428	-0.01716316416115877	0.1003143091681735	0.270810260626777	0.8997526674172293	-0.001889854772466072	-0.2506955458060635	-0.06368427431791528	-0.09290158260890373	0.4672117902897393	0.01794843057087936	-0.01430106559681267	0.01010826789192203	-0.0009585661733302244	-0.09786133686287111	0.401147340698531	0.1623983460808181	-0.401147340698531	-0.1623983460808181	-0.4072701542889796	-0.03270761170527678	0.02359004993112227	0.09111506120417406	-0.1579231269057392	-0.03657293188668764	-0.01823503618590886	-0.06019479615384727	0.5372040350252805	0.921784284136825	0.04015482108980539	0.003926504761718682	0.9396880137229583	-0.000895139153802121	0.4855237107884038	-0.790939249994335	-0.7932757393226113	1.807452812639064	0.2238563041520391	0.09499437221187979	1.173506584167473	-1.00652560016561	-0.5067370886501465	-1.420659504354209	0.9813410945575143	-2.887401611176947	0.2140163764831767	1.39360759531081	0.334215073042963	5.913772428627814	1.794918185391932	-5.913772428627815	-1.794918185391932	0.32913303305909	-0.4369110124904447	-0.02183232607479963	-1.307258095026707	0.433979988096058	-0.2841054472874792	-5.694285858001579	-0.3904091512292615	-0.5602018478683748	-0.9915725050974034	-3.48443407150168	-0.1451204299541098	3.581534538021612	0.2448236507834981	0.01452702257992146	0.02093435349266249	0.01086961458203003	0.01517139186780183	0.04951344100968007	0.03574066978161656	0.04288664432994056	0.03555872187639127	0.004106742506114348	0.03425578808879007	0.1340546467368652	0.1124200065388094	0.02436394245519687	0.05752864908122796	0.05486008553914777	0.05507489506866829	0.06344130986320425	0.09516644118082901	0.04502905460360853	0.08549127065001809	0.007981776063872138	0.02387720101632435	0.001541534329145451	0.01063853306658505	0.004876610591285303	0.01591306181308197	0.02514871060976481	0.01636052272448718	0.008830726530536204	0.01503277000056522	0.001649425694516343	0.08360097386077325	0.008901314949922875	0.02545026706272735	0.002685647007128403	0.01639282792749356	0.04013983640553176	0.02346571799330955	0.001012303297350977	0.01902463099979885	0.00102428887712952	0.01189463781762507	0.00191187237165623	0.03014489360589714	0.04711814657817354	0.03426586496261433	0.0328603879189641	0.03497923491758966	0.001090938844602799	0.005887485734796621	0.009490690270593346	0.04763124231086556	0.0832520829086514	0.06658294563317176	0.08877096616843082	0.07452192288628963	0.07592926008697883	0.05630940608575269	0.07473555063863642	0.1036328128856036	0.207724736862004	0.2229865873656431	0.001002485888681524	0.006354274896169051	0.001010762261729443	0.0005445362387999665	0.2215819255892864	0.1593546471667243	0.001013559353458164	0.01493011958321052	0.001020404174032784	0.01471315640598058	0.03280748110330343	0.03672675247913441	0.0010041349674699	0.03334300815913526	0.192603083991869	0.2175463117794771	0.05068495664000398	0.1094689832597922	0.2304491662539633	0.2066244081486208	0.2866516746035052	0.08230671279431256	0.2922822851871174	0.07305690923668323	0.00100047791642553	0.00454507368207398	0.001001390096748496	0.008478249400760392	0.02526745474716985	0.03257291780812565	0.03145373255423742	0.04357251849426393	0.3999747724220707	0.3983647568795251	0.04880048474934819	0.07518778561265882	0.001018544828705665	0.01086352783601987	0.001045174941574843	0.01557834027624373	0.4089268382335408	0.2626917708697363	0.2959659952081472	0.1589647611029021	0.00103432881302915	0.01468607371075258	0.001002731150328071	0.007812810443821133	0.245330090521688	0.1358245487327562	0.05167128287192699	0.07162022100820643	0.001004521341085114	0.004317758448719712	0.001008505364195385	0.01899475205096299	0.007627032466274852	0.04553021782168203	0.1329664075042565	0.1460507207012471	0.002717109801504976	5.796399299055874e-05	0.001040054913083132	0.00377804402203414	0.3229025086393666	0.1558846700987199	0.3171324894914894	0.2835489803166996	0.001002026787319768	0.02287562140852767	0.003059368793096062	0.02294263129270139	0.001003110831891245	0.02894654208472831	0.001001722251426807	0.008717019791267317	0.001000550076803242	0.01012969068397329	0.001001230884780858	0.008118027285644416	-0.004957545469652718	0.01404493477694336	-0.01453092878306035	-0.0001719366620530806	-0.07113132747830662	-0.02191144053215225	-0.003358002377714245	-0.01082603247737573	0.001033975043951414	0.001010021105360041	0.05784508057541844	0.03554305274222755	0.001011545192649291	0.1134766563935501	0.004390904012524597	0.06753553324084362	0.08183604376571892	0.05974667132334209	0.001128235206134325	0.001006579406090398	0.001003247567039384	0.001608409820602099	0.00115097806811529	0.001863072664556722	0.00103166642730457	0.001004997718065788	0.0372701125346996	0.001011618598264837	0.001041742288963824	0.001010306660651383	0.03271987976502892	0.02669883065337769	0.001015674076295188	0.001070064148810946	0.1137910608156897	0.1223502301935172	0.1042724379224134	0.1251962492720966	0.257979517516748	0.001002981753076403	0.001015467691005331	0.1975460087982896	0.001001937009484789	0.001002686945549221	0.05045841418514075	0.0010046290993006	0.2197402755883683	0.04671597530564832	0.1861570330557776	0.1815580321563616	0.168221581426424	0.001000512211058753	0.001001558573000219	0.001046574212214357	0.07052418412458428	0.3087624111513053	0.1117930530601187	0.001023685305941751	0.00105610902678483	0.4064165931386436	0.2918670132411655	0.001043075900129322	0.001002968160826856	0.1839434364106367	0.06090054134170071	0.001005522899303606	0.001008963459907707	0.001003846107096048	0.1313887293612387	0.004805348587148633	0.00106830286455527	0.2462849902420317	0.2680321178600878	0.001001346493148637	0.001005280040737759	0.001003855061927236	0.001001471233287489	0.001000467489802154	0.001001053534370046	-0.007538458876324205	0.0129167551602843	-0.01510141823895739	0.002469261097070508	-0.07557677158519184	-0.02670228742159128	-0.004739669100922938	-0.007238129808985388	-5.354501776749602	-1.072835528250745	-0.7535859003498815	-0.4799343330491509	0.1938620080274826	-0.405247317236048	-0.2084242679982349	-0.763929969626572	-1.159292156909529	0.4522648229724738	0.7572028111995222	1.081194868639426	-0.4631571414372179	0.028376413864036	-0.2111570178306669	-0.8352613724019032	-0.4416430800456783	-0.4551234395185106	-0.423846406780689	-0.1085409949712301	-0.4589674901129088	-0.009067791847220903	0.06714580158591334	-0.0357839408698683	-0.5603443845251554	-0.3868369430055167	0.051818032839427	-0.7534397589212322	1.226955052621539	1.368767427309147	1.047714591442886	2.382520055120519	1.195005972124436	0.008206967934849142	-0.02935688698070075	-2.124486011552348	0.1019910029625537	0.1461948837666773	1.043607899004875	0.1293766900820509	0.4458968103194067	0.01899224005529097	-0.1127989615630806	-3.113644718496603	-3.456956721586057	0.02180482451271345	0.03819236578464219	-1.070518820774567	1.763918881100321	-4.26492830218851	4.372137001972691	0.01119980889675597	-0.007700693620035376	-4.041599500575734	-2.394119677374302	0.1071365494907133	0.03654247289956592	-3.127664643862922	0.4709183411564236	0.02664951652683225	0.00435503954149254	-0.06267808031889775	-0.3376916799020305	-0.001123850980528235	-0.02861149742799705	-2.979350583524782	-1.80206729857982	0.4137527377532112	-0.05488735232910264	-0.009233584687351045	0.09517494590832695	0.1132981469206688	0.08590779874348131	7.544650787842989e-16	-1.092130973406804e-16	nan	nan	nan	nan	nan	nan
0.07000000000000001	-0.04169111653760762	-0.02496479572928643	0.09263288968637221	0.2887402846724846	0.9022062960793178	-0.0009652921394365605	-0.2363598141549863	-0.07347765614089559	-0.09576858060831142	0.4511239002026104	0.02750363567913891	-0.0417329531766343	0.01130922082919658	0.01290316222051295	-0.09484242681288639	0.4645435702979844	0.178392041014072	-0.4645435702979844	-0.178392041014072	-0.4033165638435469	-0.03713499080508481	0.02323621228696942	0.07731650368692564	-0.1535195242354506	-0.0393493213527958	-0.07709656335446824	-0.06046939054441641	0.5323423602290641	0.9119194251758331	0.002657398556328696	0.003208595006496877	0.9600256935723267	-0.0006051326076512992	0.58556851594937	-0.7624433818988969	-0.7432140949547662	1.777720426287208	0.2656062041030217	0.09040938277782118	1.67508792108556	-0.9431075324317365	-0.07547379584040706	-1.798678175643926	0.9287755094303989	-2.587938932295538	0.02397361057233226	1.366986982271692	0.2745565821573719	6.705664513861628	1.382837040879281	-6.705664513861626	-1.382837040879281	0.4627819258361059	-0.4447212229427063	-0.046831783644027	-1.439869360999454	0.4447274268127848	-0.2657312884514546	-6.115473930284109	0.2405855394523036	-0.413763183625988	-0.9945626796914917	-3.975256611658716	-0.01558704586810791	0.4805932961590791	-0.08814325006423931	0.008044187823117553	0.01550265453375935	0.00610839040477095	0.0114680759577927	0.04762312287095111	0.03407719881430773	0.03786724825367697	0.03127915626762982	0.002597024420785394	0.03246914483951287	0.1224978721860695	0.1042774117292994	0.01448985343456494	0.04814562655484994	0.06127315238696612	0.05871682923483843	0.07631794364136665	0.1041264655186628	0.05855550365021588	0.100656618627531	0.004646756751729327	0.02053587619181772	0.001279613109101979	0.01079925411541098	0.002989537244875031	0.01355206593824011	0.01397958180992392	0.01053457434710187	0.005102476961305895	0.01189900886933839	0.01221284658593692	0.08250299933431092	0.005090150687113697	0.02188805444130889	0.001864072801294724	0.01563791684931836	0.03588446300248296	0.01942262190100504	0.001012065772471285	0.01891368017071059	0.005078113538861419	0.01646815100275289	0.00147083639199102	0.02999198826603056	0.03989376136725239	0.02866461705492312	0.02915281966989225	0.03140421232270901	0.001055066298632194	0.006358621191458866	0.005416894080862687	0.04154442934164685	0.09549971852321824	0.07619620709944638	0.1019477961253971	0.08522096768990155	0.08755437968039437	0.06441724142053512	0.1026940377965	0.1263847246932547	0.2286221065945914	0.232216165753966	0.001003684750451666	0.006369808794896103	0.00105116221968109	0.0002762893976585775	0.2039099652060917	0.1365073667255301	0.001007990334831729	0.01604739130677593	0.001011703710329111	0.01625230569429981	0.04143804873181428	0.04521701388152631	0.001004627252855481	0.03456655468789758	0.1931457804096302	0.2176076325370899	0.04332762343956639	0.1079579459074438	0.1986013088464999	0.1973038122433016	0.2385113469786824	0.05417495363362478	0.2455968954666783	0.042667444757296	0.001000512658382533	0.004781475056773012	0.001001512630095893	0.00873925453786349	0.01381162649122729	0.0234838778874127	0.04964294487239689	0.05644974428515785	0.3648343536640121	0.3561231775970583	0.09070457273115473	0.1226599851897878	0.001026469011120659	0.01101736384570671	0.001969073628156735	0.01651402003834029	0.3746935828805651	0.2255295507949308	0.2684090417076985	0.1348496576868214	0.01879966720171802	0.03490005156113798	0.001003046428894553	0.008302819167822236	0.2144036130054828	0.1064616644875262	0.05650316307040303	0.07563308891214557	0.001005667987552482	0.004617474128662669	0.001009149598255491	0.01902906978202531	0.02080347687620452	0.05867237147643732	0.1284004551718494	0.1400316516324017	0.00421467999293648	3.492322469640564e-05	0.001046780661865952	0.003478539257831552	0.2752589525769412	0.1254976094064362	0.2971846718945015	0.2667256270706489	0.00100162265683044	0.02740060344388333	0.002055402147336945	0.02243270607931842	0.001004007969796343	0.02901317705331913	0.001001858082801991	0.009700387067469025	0.001000596845565096	0.01130828374940855	0.001001331226829394	0.008993322833400409	-0.003646393008184684	0.01237365221074124	-0.01503870986011248	0.001352134331986366	-0.07111551635272266	-0.02603059243520005	-0.004797963289593274	-0.01096632561478854	0.001022499470054191	0.001007624968311723	0.03452637863605696	0.02879650587097906	0.001011300752630425	0.09815752097062128	0.002735210746172113	0.07078619928926688	0.1025420304464206	0.08844348360525757	0.001083675446613235	0.001006619526389423	0.001003031264803526	0.001455742771333937	0.001116460881389813	0.04178344703973792	0.001030552276225891	0.00100464462182369	0.02539598182438308	0.001011987775449481	0.01634901360999176	0.001010883293565223	0.02993823977762305	0.02332112540493124	0.001019459174167371	0.001071035176598922	0.1105722459833664	0.1180108631720072	0.10186797585911	0.1537537120327482	0.2713641004409529	0.001006582766287088	0.001158987019383234	0.1515847641983502	0.001002412563192867	0.001002616674669176	0.05249535032356836	0.001005571461157548	0.171176187464941	0.02387044077810909	0.104591518288335	0.1183688410904284	0.1472376604843885	0.001000579781534198	0.001001709165047011	0.001029697550112623	0.0715976659968145	0.2729477060225843	0.1731448164225305	0.00104404915364247	0.004520211016727634	0.205016689117945	0.1465465853455819	0.06931503687007501	0.001003718354608973	0.137025659720104	0.06382341684593382	0.001007993668725952	0.001010544799381678	0.06422166894525896	0.1129976545767364	0.00661869036260396	0.001041493862690863	0.1236460194001991	0.2486158582328235	0.001001079912620462	0.001003319034888668	0.001005860903696138	0.00100244634340798	0.001000796141111584	0.001001758950442519	0.0007784121477933448	0.01026788728488548	-0.01549632423408203	0.001982503913962937	-0.06753070104116157	-0.02961238834918703	-0.006284559552458143	-0.01408917539684763	-6.000911191626492	-1.228998972584648	-0.3706953927499788	-0.2674119316416156	-0.5023713884780258	-0.4447098940435584	-0.1432339486401313	-0.8662376444855261	-0.7482003616833491	0.2821575454544522	0.9968260965618825	1.862907030194718	-0.2315052869626681	0.0140332544651992	-0.2285718308797666	-0.3903555264464967	-0.2103002721582642	0.1799468298995412	-0.2796873990415624	-0.04846128692336697	-0.3925112509887177	-0.01308291886446968	0.7952879474447728	0.003138281143915077	-0.5292510813662388	-0.3347628507077071	0.04491748070273948	-0.4966442315321151	0.6831118740969232	0.7548186399317629	0.5701643992662853	2.156884319786291	0.6838151016556866	-0.002484329262932165	-0.02339267233493987	-2.410965682949796	0.1252881467222766	0.1677969473304745	0.6803057269685725	0.1123913271374121	-0.4303915785279676	-0.3189237160394567	-1.835085164755172	-2.533907297002099	-2.624047662514482	0.02478032115520174	0.02254101156962646	-0.7261116253057975	0.8614752543636844	-4.15467726891219	5.029329357499559	0.01804650174082592	0.1732612641300626	-3.678228257843686	-2.536244948580078	3.634107343796388	0.06065975717090733	-2.728862745013787	0.338622405648168	0.03194772711694621	0.001601363890510738	2.498136205830249	-0.8385615374009607	-0.002660646468134808	-0.03027362256371612	-3.209571021950107	-1.590136566372993	0.5070775107273983	-0.04100186635552409	0.02175225203735131	0.1012875574992121	0.1222544668952089	0.0897386418821365	1.329436250943459e-16	2.513066759339246e-15	nan	nan	nan	nan	nan	nan
0.08	-0.03534241822354755	-0.03227315816449073	0.08544590851073573	0.3063480377482165	0.9050395270160377	-7.184254923356989e-05	-0.2175648238836	-0.08236556032657578	-0.09458728421789189	0.431203033525414	0.0365054524062075	-0.06583910479288688	0.01054372809544907	0.02614615144836524	-0.09227041231565863	0.5340644514277388	0.1896354116908121	-0.5340644514277387	-0.1896354116908121	-0.3979905783760846	-0.04152516447356225	0.02269548264047903	0.06256935493265439	-0.1490688407524854	-0.04177873450607748	-0.1412936018830673	-0.05728118003806368	0.5288961699077406	0.9016297626911693	-0.03855443467267021	0.003272253348799332	0.9491917169322794	-0.0006844223253046326	0.6838827120130937	-0.692285423409669	-0.6943880780896415	1.742998618643928	0.2997767590783976	0.08877176364657552	2.065358308229309	-0.8254300727055978	0.3029217893153138	-2.187254822367703	0.870663418319332	-2.222254418463157	-0.1792727577143983	1.269859762111045	0.2448359624913177	7.138702734688004	0.8448533340891676	-7.138702734688004	-0.8448533340891677	0.6036120374649021	-0.4294699262243726	-0.0592107265421716	-1.49697634243157	0.4433961506291985	-0.2147101847237238	-6.761388130009511	0.3021518281551142	-0.2771049528897847	-1.076533209833324	-4.227316210606121	0.01119318955074051	-2.652796759861579	0.1709643980227131	0.004690336305437928	0.01276161561127934	0.003669238574954118	0.009689491581190673	0.03574793223069209	0.02617693827228067	0.03199072636906015	0.02678364220497377	0.00183650230430093	0.03150451778032896	0.1091948749940603	0.09506228060489692	0.008473484922161736	0.0419468815812155	0.06620617213213922	0.06083875668161547	0.09232989065690002	0.1143434439159597	0.07850949657747343	0.1209700573205437	0.00292885024497924	0.01871914600709995	0.001148559715355304	0.01112450732717013	0.002037139618147277	0.01199103172064563	0.007998679026415319	0.00734486772813175	0.003185757166153438	0.01032294203822914	0.0365668715862012	0.08608827637223405	0.003147326566726646	0.02003469345112469	0.001451563705989358	0.01530320086383444	0.02799027141780272	0.01475830252072191	0.001012131745714664	0.01876376172200372	0.01462319929302148	0.02675501900662299	0.001250209798902296	0.03016636739372283	0.0346620354383056	0.0242939256482265	0.02557791326348031	0.02815207240869366	0.001039028564999052	0.006836003793045802	0.00333835789162641	0.03704392974803165	0.1009681759158578	0.07999347578438096	0.1075148462843899	0.08929383781529543	0.09295730224323362	0.06763893254613208	0.1298179408060119	0.1465509395488611	0.2463915962465839	0.2373209973210678	0.001006085287829063	0.006356905489440649	0.001143134035273728	9.46789703539031e-05	0.1751357063029135	0.1118154213824625	0.001005445053622158	0.01751237861709103	0.001007320333876776	0.01819233482125621	0.0468976437723438	0.0508500939284074	0.001005344688984681	0.03553200893122376	0.1749364369878943	0.2090033018142954	0.02857982271627672	0.1031360288287131	0.1461918097596976	0.168247405948429	0.1824286602257374	0.03120456318704767	0.2062907246727329	0.02051372622193171	0.001000563822982405	0.005026777519739212	0.001001649199902647	0.009099716630825986	0.007742313643166902	0.01847423606325421	0.05952687929488123	0.061801003127242	0.328677038235978	0.3158454172091345	0.1381937038590671	0.1739149016435792	0.00104061565657682	0.01119404004484084	0.004156271134382908	0.01861205792065912	0.2833404747005625	0.1833795308436974	0.1970300713625935	0.1060929832765357	0.05944955278806196	0.08133718705088085	0.001003579274771595	0.009010015292644344	0.1764084046704266	0.08156828303586604	0.06043588555370708	0.07853201244150509	0.001007477023062807	0.004929795144155887	0.001010262614886782	0.01900863647262167	0.05690830521079193	0.09163348982949295	0.1181221120083886	0.1298307018825498	0.005864593028948117	2.122418783150192e-05	0.001036731704664278	0.003192888227735962	0.1981166675300196	0.08946306031935479	0.2771042665129045	0.251195584674386	0.00100128733602862	0.03333384845126519	0.00155007681430772	0.02224451044543035	0.00100545973653199	0.02936542059811209	0.00100241376655632	0.01073855190459553	0.001000784627559131	0.01257146003645398	0.001001734259829074	0.009924546744775574	0.002335238495049721	0.01005064610501064	-0.01547124088254627	0.001535653207927806	-0.0657461989481745	-0.0293437103546127	-0.006307877227909696	-0.01558045371916765	0.001011023896156969	0.001005228831263407	0.01120767669669548	0.02204995899973057	0.001011056312611559	0.08283838554769239	0.00107951747981963	0.07403686533769017	0.1232480171271224	0.117140295887173	0.001039115687092144	0.001006659646688449	0.001002814962567666	0.001303075722065774	0.001081943694664336	0.08170382141491912	0.00102943812514721	0.001004291525581593	0.01352185111406657	0.001012356952631105	0.03165628493101971	0.001011459926479064	0.02715659979021718	0.01994342015648478	0.001023244272039553	0.001072006204386895	0.1073534311510431	0.1136714961504974	0.09946351379580667	0.1823111747933996	0.284748683365158	0.001010183779497776	0.001302506347761136	0.1056235195984108	0.001002888116900944	0.001002546403789129	0.05453228646199596	0.001006513823014499	0.1226120993415235	0.001024906250569868	0.0230260035208919	0.05517965002449529	0.126253739542353	0.001000647352009639	0.001001859757093799	0.001012820888010889	0.07267114786904472	0.2371330008938634	0.2344965797849423	0.001064413001343195	0.007984313006670435	0.00361678509724542	0.001226157449998361	0.1375869978400207	0.001004468548391091	0.09010788302957125	0.06674629235016689	0.001010464438148313	0.001012126138854905	0.1274394917834219	0.09460657979223398	0.00843203213805929	0.001014684860826462	0.001007048558366448	0.2291995986055583	0.001000813332092288	0.001001358029039576	0.001007866745465041	0.001003421453528472	0.00100112479242101	0.001002464366514991	0.009095283171910893	0.007619019409294569	-0.01589123022920668	0.001495746730855366	-0.05948463049713132	-0.03252248927678277	-0.007829450003993349	-0.02094022098470988	-6.277629212332863	-1.532058144592441	-0.2154538930651452	-0.09498802636773676	-1.053495906916145	-0.448437008014972	-0.04402102997957068	-0.9784372326050668	-0.5224366463608144	0.1482634790938717	1.00859362309214	2.110813011739369	-0.158238213479431	0.06128284645069133	-0.05116468638117042	-0.3080130207187395	-0.1301042200220895	0.4815268733585838	-0.08207608053386031	-0.02450197643303545	-0.5832121477085132	-0.01686131603346492	1.209816765334371	0.02967295264191387	-0.314233084326238	-0.3222604068324583	0.05306746182436937	-0.4361770838004769	0.06375649635352877	0.04353249166554371	0.07048574960579092	1.86538066471156	0.3700566078802314	0.002519527098359623	-0.01202960421335979	-2.493418991927026	0.1715341203124931	0.2263708514941138	0.4721716279027319	0.07775823299485198	-1.287233485762054	-0.6431837052211835	-4.059961039473761	-2.081370975674467	-1.809807532781468	0.0235850421660494	0.0580837569565304	-0.2546392014636742	0.2587254913383616	-3.87216452327991	5.128680377305185	0.01576784678623448	0.2247709304244013	-5.039159475861189	-3.322433876215294	5.351768077362213	0.07997995306376859	-2.233764085148973	0.248129466240503	0.02917058363623658	-0.006595168605936542	3.901114859341173	-1.174067816103327	0.0007444953053483366	-0.02584075060659264	-4.108848262484325	-1.543405128622277	0.6954053321584519	0.009458563569887819	0.04788813055308074	0.1061344580932882	0.1302147912427023	0.09709347146732032	-5.320044613860288e-16	5.30552943093604e-15	nan	nan	nan	nan	nan	nan
0.09	-0.02824562316281718	-0.03873873388515744	0.0787496435667434	0.3235790486436994	0.908140676813648	0.000823182607866378	-0.1953716008069609	-0.08991362550622466	-0.09002834923898077	0.4078754590018039	0.04497852212366876	-0.08591008898163642	0.007945109449360409	0.0381143078722925	-0.08984822881138262	0.6059513083056639	0.1958131407469166	-0.6059513083056638	-0.1958131407469166	-0.3911602357836302	-0.04562884321242543	0.02210747527944442	0.04773675199567991	-0.1446654440334373	-0.04354272611675435	-0.212287898297954	-0.05367032393183203	0.5265065955259484	0.8898074423976055	-0.08177118934244648	0.002730653810148519	0.9042486658197368	-0.0003687196269026363	0.7143885788356551	-0.6097242218775186	-0.6399577614645403	1.70217269358321	0.3166670694205328	0.09025294957326113	2.371501054964574	-0.698095874242012	0.614572740856804	-2.439731161519002	0.8312681634109178	-1.785760875772982	-0.3167412967893841	1.130008035312967	0.2363459750096187	7.191148156335474	0.4159693908196505	-7.191148156335474	-0.4159693908196502	0.7617133456987473	-0.3908889582421722	-0.05722789619513423	-1.464664597951064	0.4383449839540315	-0.1389800402142968	-7.114830410495443	0.4385711531175421	-0.2063074705941388	-1.290642021432769	-3.862814937296912	-0.097657003927989	-6.240380161612148	-0.05922386422675447	0.002896916677273711	0.01132530358503893	0.002368897052905726	0.008842766315028248	0.02305409324596548	0.01780609153315169	0.02470864517782225	0.02179650054100452	0.001432855227825137	0.03101508808587779	0.0976722387810068	0.0867341682088746	0.004883573161626748	0.0377249103508124	0.06761299101727318	0.06060956102368785	0.1093566731415163	0.1247280128146121	0.1108321507633686	0.1509237913959355	0.002003054178379966	0.01764471066415521	0.001079582856701904	0.01152080128903098	0.001531079715152219	0.01095501939061812	0.004726433806867482	0.00554399067388024	0.00215435177235376	0.009485912910486874	0.05674408594168556	0.08987460822257523	0.002113902373777052	0.0190890294040746	0.001232582219433797	0.01517420749532544	0.01960649306594513	0.01065608866773618	0.001012546093541698	0.01859995127669812	0.02767152439526224	0.04029394255329162	0.00113411043359169	0.03052392643911005	0.02830050307716821	0.02046608154856374	0.02063188471969021	0.02406242866381245	0.008561133811988732	0.0135361425913703	0.002225101997970678	0.0336724928608084	0.1015582889881873	0.07939497648726017	0.1079445389706921	0.08841793268798417	0.09373563124955825	0.0673076860664565	0.1492376435538588	0.159624978259665	0.2551264020916932	0.2373535357128634	0.001009631010697032	0.006331094205896772	0.001182898040866219	8.417631125915638e-07	0.1508533021353506	0.0920280790063927	0.01569748205250714	0.03490965670784264	0.02240084788279256	0.04525154819151796	0.05112823466969753	0.05516488261764459	0.001006038734776662	0.03623339760983129	0.1468445948345514	0.1931486367913182	0.02005868509230743	0.09870456606441511	0.09772974975206121	0.1244443833946843	0.1275707284707632	0.01414706409591359	0.1649734654560175	0.006202702885368673	0.001000611949706381	0.00528019533161899	0.001001775976742408	0.009538368942272347	0.004477990628020372	0.01577889333120396	0.06784468117995285	0.06534272588163388	0.2946917943238444	0.2794835830098356	0.1705216935512966	0.2110711583779883	0.001057441195866793	0.01139182222276307	0.009624918670778851	0.02370860359594016	0.1839335561327061	0.1322509335643351	0.1218468998601566	0.07118738124479122	0.09960475827145054	0.1319365861585053	0.001004164547745563	0.009861924810816675	0.1440532019691044	0.06348798664854492	0.06295071243848338	0.08006185537325418	0.00100939555024493	0.005264846645260036	0.001011160763743276	0.01895406228620577	0.08484119445075008	0.1244986958588026	0.1096486712807867	0.1211607751353475	0.007104552015109145	7.341612272351643e-07	0.001028093526596643	0.002968102100669637	0.1225355307626659	0.05022570268557572	0.2608129820516758	0.2362887259499735	0.05625847942192519	0.09710898923602324	0.001310378310587713	0.02213933987212634	0.001007316995783436	0.02994973134190037	0.001002880584834089	0.01179227555362305	0.001000949209872515	0.01387289962207078	0.001002076303464951	0.0108727544196107	0.00886148489927005	0.007591196428601942	-0.01580703761921852	0.001434862751098177	-0.05863131648997675	-0.03228547826348772	-0.007733655465171953	-0.01856171523967139	0.001009347178618272	0.001004712635042114	0.006107289843240925	0.01155272984125333	0.001012330379491099	0.08020099980005314	0.00105234902649458	0.06541390795222408	0.1416697659765524	0.1885150837241852	0.001029805854419253	0.001008707521788832	0.001002819539500597	0.001205103774820504	0.001067258251532251	0.08031063522098507	0.001033377057364213	0.001004472326755592	0.007285190433846679	0.001013502183486621	0.05126926403779655	0.001014670147170217	0.01566446738504787	0.01092940795907817	0.02962654794182943	0.001047064062221874	0.09805445411862752	0.1040926282906047	0.09075020886254186	0.1753433253500609	0.2589184219022508	0.001015975399078403	0.001158124194665184	0.1173197838353502	0.05727588894515098	0.0835958037256167	0.05777893985857126	0.001006970166552777	0.08411349506399668	0.01824758177885248	0.02828821265708961	0.02809629975548626	0.06940205045540002	0.001000674455400385	0.001001948650795151	0.001013143540969201	0.08334808250213399	0.218036420211898	0.2081615753029799	0.001083872841751379	0.02176951189199338	0.00231080433840858	0.001114744511806527	0.1652064650179397	0.001005031752668386	0.09429711345118957	0.06558881274398676	0.001012177080777878	0.001012069524398136	0.114534989630626	0.09983020669582666	0.008409946340993972	0.001022841031705088	0.001003863832245867	0.2308204439072077	0.2231891681736695	0.001110546313230008	0.001010420025211249	0.001003319802971413	0.001001116841282887	0.00100240509264211	0.01520069268534276	0.005109488367653742	-0.01607548026791032	0.001285365110461336	-0.05083378282603612	-0.03503763736173347	-0.009082798071398409	-0.01964017216412491	-6.301629992079362	-1.91838744204283	-0.09003189463903578	-0.06837184211080015	-0.6695238065573788	-0.5471455736303145	-0.04469216444111727	-0.7101847899557027	-0.3348161753353654	-0.1742421226932262	1.088568802400283	3.750308130274287	-0.07092042632792556	0.02833781223883671	-0.1231022337665152	-0.09397206900939475	-0.0505138773395724	0.2953217892993895	-0.08914574503062893	-0.004400536265917736	-0.2999755190080389	-0.01553552246680416	1.480935855220936	0.04084539176373352	-0.4505091422124485	-0.4899702165590415	1.194024975477721	-0.2619152256546428	-0.1845855608182343	-0.2176941352632091	-0.1414011446153269	0.8025745811680485	-0.3705076093021336	-0.004442133674121798	-0.005652188315286255	-1.471256175848746	3.077049336818609	4.690735289662018	0.3927881696229711	0.06428175172948662	-1.828320976589839	-0.333039183144834	-4.420977634722169	-1.305981684073567	-1.03903985968345	0.0269903399041915	0.03803029511262434	-0.2442202256542234	0.4362043515887578	-3.403199728207024	2.38563247082625	0.02575676969321914	0.7445243695118602	-4.498197389880954	-3.28832824748377	4.90052391443431	0.09363530129012566	-1.386970464554576	0.06968564278439791	0.04009904815208032	-0.004549208831243609	2.518316672091945	-0.5875291527301222	-0.002878065271538654	-0.01857511167993984	-3.433906124219617	-1.435519990252629	10.55602852798052	-0.06328419498193101	0.07245419185065737	0.1048180529852862	0.1302208372635506	0.09336920062304445	-2.000345616631122e-16	5.739779449400662e-15	nan	nan	nan	nan	nan	nan
0.1	-0.02147640107278062	-0.04464553262511795	0.07274489626633052	0.3403708742824922	0.9112971457839857	0.001733610078229078	-0.1701705078269871	-0.09660573603177285	-0.08218167871295762	0.3831789887117401	0.05327716843918594	-0.1014306914380711	0.004683095654008601	0.0488710424073787	-0.08760858808255324	0.676937004863218	0.1984603377809637	-0.6769370048632178	-0.1984603377809637	-0.3827711741686603	-0.04933540637229718	0.02157418170597329	0.03337365591388555	-0.1402807052579465	-0.04457617336641861	-0.2771373952435285	-0.04813872177518678	0.5246600695533533	0.8757626988114446	-0.1047463376975629	0.001756235137297772	0.8262927797207326	-0.000896899727527595	0.6183681178743056	-0.5805300272684171	-0.5560845493737532	1.655161567305903	0.3108405936237225	0.09185222629912593	2.666932288896254	-0.6542391418854723	0.9604688987377458	-2.461033975658491	0.8357787379305264	-1.312178072000203	-0.3119517875602103	1.02757538434111	0.2083274074018132	6.958470670613784	0.1387469296777102	-6.958470670613784	-0.1387469296777102	0.9153558419679765	-0.3500468104295373	-0.04826796902946325	-1.403074971395578	0.4396645619175549	-0.06860131252140318	-5.532428236147096	0.6863010382377893	-0.1684952710501902	-1.521017868352716	-0.1789949476741627	-0.07537063728925497	-9.255363757153916	0.002187838217417604	0.001991474474916747	0.01059651006937773	0.001714408979611682	0.008441758434053561	0.01375435503553031	0.01180945482817867	0.01577367659850489	0.0158776457553387	0.001231344097780608	0.03079412938089772	0.08976602783232851	0.08039859393865681	0.003042489519392366	0.03499338656219687	0.06454058783237011	0.05775112398747446	0.1265617965903739	0.1365197928792039	0.1575218882923982	0.1933837064647351	0.001533489228451601	0.01701530605617352	0.001046123511230983	0.01189850089829414	0.001277515158291233	0.01018769796247193	0.003013980826885554	0.004629232770388511	0.001628747559122575	0.009048419055174211	0.06659644368486416	0.09238635801001659	0.001596618314764077	0.01860999822742256	0.001123112430580956	0.01515311335857242	0.01213946012567219	0.007503894218174234	0.001013326059405633	0.01846035628126024	0.04349217185259998	0.0560330943354733	0.001077659491858746	0.0309634059355617	0.01939981478834477	0.01530027467185481	0.01366255905016898	0.01846663058920765	0.02616515448729609	0.02885779685534406	0.001653030402071862	0.03132952659472993	0.09795299821762114	0.07627918046720533	0.1041660974570825	0.08496034274732304	0.09044193950035739	0.06471758767233707	0.1577878417535467	0.1636653812465984	0.2515018689719225	0.2297716715394048	0.00101430020454489	0.006332855818618545	0.001130566283767353	3.348182440546776e-06	0.1402382057612782	0.08224616401425112	0.04952394884647771	0.07443592213307883	0.07104506879772343	0.1021123099565722	0.05488132300215549	0.0587458985144323	0.00100661386914496	0.03685288894587042	0.1134607522324941	0.1735444531273696	0.02378963687820774	0.09467663845568808	0.06942716044786838	0.08542116998504579	0.08044196024338639	0.005567872675151791	0.1151934616168527	7.452521644209396e-08	0.001000649559390274	0.005564420711707796	0.001001883802352288	0.01002799432867602	0.002819215411389906	0.01439401393601304	0.07709415146516484	0.07025679599999206	0.2649668105062354	0.2477214744124509	0.1790659251843839	0.2232887810850969	0.00107558383033764	0.0117485390566054	0.01908419695865332	0.0325022686084973	0.1129592382217215	0.1071828348486843	0.071444763934459	0.04773358397985707	0.1323293313662255	0.1819959087449998	0.001004738780152781	0.01094738833283541	0.1252322581716786	0.05373536829998794	0.06381076564431411	0.0801626557506948	0.001011211077410302	0.005776962738540955	0.001011581295434996	0.01891306149237449	0.09407230212250441	0.1389276297827557	0.1068194864253852	0.1175278864400874	0.007718160595029038	2.951589494345061e-06	0.001027856229126559	0.002832213256672001	0.07186421343122633	0.02687928063599977	0.2506477942493913	0.2225341173894856	0.1766525603677346	0.214382533074623	0.001245014331598779	0.02032299621076722	0.001009522430782239	0.03088410790804669	0.00100306302442216	0.01283906858976266	0.001001027481410101	0.01517883100938283	0.00100221758623996	0.01180835349970326	0.01510717337629807	0.005098359175367468	-0.01604180322391169	0.001261011518558954	-0.0504924572231807	-0.03494283295643569	-0.009044480255862745	-0.01868876986611601	0.001007670461079576	0.001004196438820824	0.001006902989786366	0.001055500682776086	0.001013604446370422	0.0775636140524139	0.001025180573169533	0.056790950566758	0.1600915148259824	0.2598898715611972	0.001020496021746361	0.001010755396889215	0.001002824116433524	0.001107131827575227	0.001052572808400165	0.078917449027051	0.001037315989581217	0.001004653127929592	0.00104852975362678	0.001014647414341888	0.07088224314457341	0.001017880367861372	0.004172334979878493	0.001915395761671547	0.05822985161161932	0.001022121920056849	0.08875547708621198	0.09451376043071205	0.08203690392927701	0.1683754759067221	0.2330881604393436	0.001021767018659034	0.001013742041569229	0.1290160480722896	0.113548889773401	0.1661890610474443	0.06102559325514655	0.001007426510091057	0.04561489078646987	0.0354702573071351	0.03355042179328732	0.001012949486477217	0.01255036136844562	0.001000701558791127	0.0010020375444965	0.001013466193927512	0.09402501713522325	0.1989398395299325	0.1818265708210174	0.001103332682159566	0.03555471077731633	0.001004823579571746	0.001003331573614695	0.1928259321958586	0.001005594956945676	0.09848634387280791	0.06443133313780662	0.001013889723407464	0.001012012909941164	0.10163048747783	0.1050538335994193	0.008387860543928656	0.001030997202583715	0.001000679106125286	0.2324412892088571	0.445377523015247	0.001219734597420446	0.001012973304957458	0.001003218152414354	0.00100110889014476	0.001002345818769227	0.02130610219877463	0.002599957325946888	-0.01625973030661396	0.001074983490067307	-0.04218293515494091	-0.03755278544675162	-0.01033614613880347	-0.01834012334353994	-6.196127044064281	-2.363775648606867	-0.07395019094919271	-0.005844549330196176	-0.5786539000849382	-0.6347796323542898	0.009673167914665803	-0.5799296074441531	-0.2243471580033136	-0.3775847965632686	1.290035856280012	4.612049210420919	-0.06923206648679553	0.05756397593116551	0.002573493995118969	-0.1307891905666528	-0.05019716553609971	0.2266104607786163	0.01125049354573993	-0.002922130081899624	-0.3932082670236313	-0.01201822632240294	1.649862412436978	0.04605704285481473	-0.5818256397354756	-0.6234912727771775	1.77737055495422	-0.230482959571472	-0.4397028482332778	-0.4728044710044239	-0.3812846332829846	0.05865351993745752	-1.152823905170623	0.008034106351497622	0.007239121100498226	-0.4923335151413926	4.597331587209408	6.186680530452611	0.3254170694128546	0.06137876448119844	-2.037137213956327	-0.5624766741069841	-3.103999210652531	-0.3857094416000288	-0.1881285374993108	0.0297465558077597	0.06827837194800182	0.007453465908215591	0.5331949641316175	-2.952219402897062	0.1409535718451061	0.04755477797025995	0.96419479787961	0.1729402368810975	-1.032072922853221	5.243752773136221	0.12669075383305	-0.5682284773961507	-0.03767904462118247	0.06458350207096331	-0.003880490143249005	0.2138604382698633	-0.1666602057148912	0.005285986279659542	-0.008061293992836518	-0.9306611456437064	-1.312955095837341	11.39508594292681	-0.3327760540410995	0.1179012950246876	0.1047483355157067	0.1311131515817509	0.0945717525188088	3.264559207336171e-16	5.713890413595594e-15	nan	nan	nan	nan	nan	nan
0.11	-0.01621655346386481	-0.05037068693512665	0.06782777048809906	0.3566714538702944	0.9143055810418637	0.002640624746552493	-0.1419328476761733	-0.1029824715212528	-0.07031727099012677	0.3592074119482598	0.06161777340220548	-0.1126029455458139	0.002104025134024303	0.05866661670876105	-0.08590202392690702	0.7451240519475575	0.1987985611607001	-0.7451240519475575	-0.1987985611607001	-0.3728742767331022	-0.05262880078386492	0.021146446101316	0.01964905157011921	-0.1358818980699028	-0.04498116216797785	-0.3081543477929751	-0.04085963339215287	0.5230858130299717	0.8595738895825323	-0.07354802029623117	0.0005490383533004276	0.7372738415765918	-0.0001030090193775006	0.4362536765617375	-0.5542422413859455	-0.4242191113993963	1.60545659041386	0.2914163568831325	0.08853754880399936	2.974760716476335	-0.6017378279201435	1.391565054165659	-2.335834764043716	0.8180820336051456	-0.9393083562776017	-0.205561424598297	0.921855462104623	0.1292733470865741	6.66435576678067	-0.07052609575269547	-6.66435576678067	0.07052609575269546	1.057774422971233	-0.3094512810190847	-0.03921094486981839	-1.343216037153085	0.4393314901093616	-0.015737600465605	-0.8787745402710562	0.7592956958545043	-0.1310797415905686	-1.708712292988958	5.857010038731072	-0.1500008553360624	-8.438664006102696	0.09350839664869467	0.001509913681655078	0.01022064842926263	0.001366695671858295	0.008280307889029006	0.007625114578734138	0.007890182921191756	0.008713067666612282	0.01085937550365702	0.001125324864390544	0.03074188615064466	0.08481846550516761	0.07602237528230177	0.002055777876845785	0.03316172608132877	0.05864104769590393	0.0531998131355674	0.1413155042195308	0.1483855909472261	0.2052015945203216	0.2363343944085577	0.001281791788326796	0.01661582319767374	0.00103139760650727	0.01225379232090203	0.001143014602280813	0.009669894140303116	0.002075443761773405	0.004086778675691325	0.001345240129994482	0.008804384238931351	0.06328257192404994	0.09234400491580547	0.001324603335909862	0.01844465701948557	0.001065228934745593	0.01518892280182239	0.006790629616917286	0.00515694043956034	0.001013476052963908	0.01836567480434591	0.05835298284384755	0.07153373857361985	0.001050067908980063	0.03141831932643144	0.01173871499328379	0.01042390812940585	0.007903564073299554	0.01370534427256759	0.05642246504752994	0.05131102406072557	0.00134255252182937	0.02967079405396772	0.09272259102827385	0.07168803653520682	0.09864258603164457	0.07994565262822582	0.08561842633648349	0.06087789032395224	0.1557688402432408	0.1585673639555041	0.23909191647082	0.2146311634190927	0.001015898710441574	0.006329951698010454	0.001073303846768846	6.762310476116755e-05	0.1355675515934766	0.07763916451012975	0.07668379781215567	0.1096201414402516	0.09447179135282302	0.131098791779058	0.05776914054600237	0.06115017766179637	0.001006966000361633	0.03748767248171905	0.08639667433257846	0.1571074397998257	0.02494522109080734	0.08708403871645709	0.0496709755424523	0.06263806969182169	0.04566119015423438	0.004422922346385631	0.07085392239221436	0.0006676774871123129	0.0010007002287618	0.005893719918090234	0.001002238796158821	0.01063155194169507	0.006523333318979645	0.01829466603080965	0.08312886938776685	0.07354420054831823	0.23753437248995	0.2190983619900312	0.1739678838808408	0.2196813872581675	0.001095592441884785	0.01229528024154845	0.02589090738843007	0.03876401885918399	0.07224211186281282	0.1160062917575756	0.04381631120693399	0.0450173424455138	0.1499834956610965	0.2166904030059328	0.001006940615511787	0.01245889172672255	0.1126319924689229	0.04858861209295794	0.06220829808867967	0.07809757470446867	0.001013678853461579	0.006484872108864541	0.001011593320388298	0.01890533924901747	0.09589834252453103	0.1382766757932381	0.1063899374243578	0.1161555923118326	0.00772627855017972	5.139485443477174e-06	0.001029754890916472	0.002747264530672405	0.04043223145941964	0.0262183262211485	0.2421037400932579	0.2097696977111896	0.234712174963252	0.255206445488835	0.001205056722950421	0.01634709662073511	0.001015678302952218	0.03232448783298549	0.001003156704826194	0.01390896825264282	0.001001078623059966	0.01650443267658307	0.001002293929953321	0.01275001007430687	0.01800755519407421	0.002443615571317549	-0.01619279400944863	0.002847162900766094	-0.04410115538479416	-0.03697743139979728	-0.01032118426565416	-0.01767368424922458	0.001006971620093794	0.001003969834992832	0.001005173065992057	0.001034829450934746	0.001016028125493279	0.07859714071947861	0.001020600002257151	0.04636912352499232	0.166379527867216	0.3036457214010383	0.001018547694044312	0.00102056761529897	0.001003017586837096	0.001080759599327084	0.001047164628849814	0.04182084662008433	0.001044147390994333	0.001005236943251321	0.00103396880794518	0.001012773154359895	0.08135233799553958	0.001024280452809829	0.002606020289221597	0.001488030163136349	0.1219631211168384	0.001016024053800783	0.08268725844837263	0.087779276348584	0.07652369589345009	0.1386727191146655	0.2016643945761898	0.001014004745196767	0.001013644444256815	0.1279991214908908	0.1082912638090593	0.08835089385042945	0.06164758080166941	0.001007252885566376	0.05072763651386592	0.01832511203112261	0.01729260105566994	0.00126068898897869	0.006842927181319968	0.001000796447225038	0.001003091073706799	0.01840393248075984	0.08859226770452987	0.1762508353130783	0.1513485751495948	0.001127495516936962	0.03173308704340682	0.02811787680959183	0.01564093774599472	0.1624249038806472	0.001012309308753446	0.09053717532117049	0.05651058623131531	0.001018241637240886	0.001011261414559677	0.09561211079899205	0.1064130993732516	0.007181051077991093	0.001032351800634537	0.001000926271108468	0.2212114428393875	0.223428624058873	0.001115807339788315	0.001029793905174817	0.001003284691482708	0.001001151265879037	0.001002396696850813	0.01826909940808802	-0.0003362014363740774	-0.01629023575728611	0.005851057811532984	-0.0392444297302942	-0.03855174660559992	-0.01158591877692577	-0.0161254473568793	-5.999436546300957	-2.832135280404581	-0.01213252799944922	-0.01613542339466089	-0.2501019180078597	-0.3775909966559338	-0.009488794008770011	-0.3043971102643406	-0.1460984880586881	-0.5360022928023634	1.050007729720192	3.968206106812819	-0.02089922301244396	0.02441212159812272	-0.07463764660953962	-0.008698576517597827	-0.007459566392783766	-0.3298001539085526	-0.02574577605990103	0.00819256708041104	-0.1296996289001068	-0.007368446862868009	1.440334025308418	0.04540033721272679	-0.3959921847419356	-0.3504350891860927	2.664617575785892	-0.1226345455563927	-0.477540914949056	-0.5273378562734001	-0.3902204105939594	-1.051103264231871	-1.861939916801612	-0.005850301018430263	0.006862727416228877	-0.408716929790528	2.411266492348365	-0.1236359133054887	0.1673244024403626	0.06261514455041736	-1.284295883453916	-0.8830946795686031	-1.573202277627855	0.06169464293984082	0.2208297855978794	0.03512404077776828	0.05937241089835483	0.7588595503498375	0.1333428640419765	-2.76212884477815	-0.9132249625040336	0.05784917678572639	0.3255928412821114	1.015805832500791	0.2033996324604389	1.661912668567746	0.1716874189830874	-0.4666764033345539	-0.3616087681470679	0.07309536035562736	0.001077300590676684	-0.2967484242534828	-0.09980936348797975	-0.002485191734709841	-0.007857184922881552	0.4142318957347175	-1.237642410396799	-2.219767190120552	-0.4170875359958733	0.1659828705691555	0.1089422464342074	0.1338848651239037	0.09428554430436079	1.35240224673737e-15	3.722134788582964e-15	nan	nan	nan	nan	nan	nan
0.12	-0.01269828208848772	-0.05552520558588932	0.06432294393580537	0.372490050893956	0.9171368709002751	0.003484097883077391	-0.110792073993264	-0.1082530900283683	-0.05476732946289985	0.3364112256907432	0.06935360468992421	-0.1205575706982081	0.0005378849988773746	0.06711447137283814	-0.08509736267364022	0.8099324606093619	0.1970613390254645	-0.8099324606093619	-0.1970613390254645	-0.3617406701526629	-0.05554081617539455	0.02075132694998331	0.00648193237493702	-0.1315093831673808	-0.04495774842922415	-0.2988691313795262	-0.0331572267083864	0.5223440005622451	0.8417490866404966	0.00116089529286784	-0.0009224246859402581	0.6597146969101096	-0.000288369929831507	0.2700528711665692	-0.466402895419215	-0.2736247041861899	1.558765054477771	0.2754115137304483	0.07914391993942255	3.247554995315328	-0.4330157454125953	1.697575659616978	-2.225955874465739	0.7148240028703717	-0.6686522809304702	-0.1093657105859787	0.7580314568782331	0.02794682692580906	6.282742986106778	-0.2763421733166876	-6.282742986106778	0.2763421733166875	1.162697670945698	-0.2737710064214525	-0.04174467828681864	-1.291577941675507	0.4344061048131734	0.01707919554191433	2.528005556432002	0.7709646983843118	-0.002006459919063689	-1.848216610976723	8.523124689879291	-0.1282238883379141	-6.963405061622195	-0.1936624855033522	0.001268301634490151	0.0101356516908774	0.001192499325965031	0.008325252691761363	0.004464357614268544	0.005909387734113348	0.005045769235569916	0.008151494248742114	0.001073523822434975	0.03081701389985261	0.082432966618753	0.07412899200462014	0.001557839191879095	0.0319891458032554	0.05062452324976562	0.04696457975174302	0.1524316749299769	0.1568576269215233	0.2491373677030259	0.272550183170376	0.001154864007779626	0.01639262723993935	0.001028945931449061	0.01260509959041091	0.001075848128991874	0.009324877266653613	0.001590877803677744	0.003835322277141569	0.001200632751808628	0.008722232353713033	0.04451320541765046	0.08389597344609133	0.001191877821918732	0.0184665418876892	0.001036585040335278	0.01527913566715037	0.004036358794711222	0.003839558836150102	0.001012613426111266	0.01830397978533211	0.07090185995018436	0.08464112664396337	0.001039477996789457	0.03188090671768824	0.006973413458417091	0.007329540657263702	0.004725111606642352	0.01102454683278043	0.09984936039448992	0.0811770021643381	0.001184088388755836	0.02844941574409414	0.08709097006786228	0.06674806263257162	0.09255756258994244	0.07446949955268749	0.08045975911632719	0.05684186797645825	0.1427357634399269	0.1431863902404501	0.2196067290952698	0.1927996292451762	0.001012814554168315	0.006271142387350147	0.001044629186319763	0.0001655400118175317	0.1323483879381289	0.07447881453628756	0.08866132420111253	0.1220963363425102	0.07303978799995528	0.1049545567434581	0.05962115989917	0.06233009941084778	0.001007055122485643	0.03804593587411674	0.07237146523220969	0.1471779268202609	0.01727089957199382	0.0784737167477309	0.03088524990256558	0.05154549583977521	0.0254084082926882	0.004901270875809193	0.04110440621195857	0.002400283351561882	0.001000773018946612	0.006247116633443035	0.001002943234407257	0.01135422775149416	0.01689371148195194	0.02929485688898462	0.08413318921130349	0.07310479165099888	0.211116129249112	0.1926843822530626	0.1589504651544504	0.2040084293295552	0.001117678002544134	0.0128266369476675	0.02755225571173764	0.03976287721462714	0.05945740624924881	0.1159800452507731	0.03471445665418588	0.04609307695858332	0.1481790021568211	0.214569493906702	0.00101139981168898	0.01430268659327132	0.1017671651724323	0.0442907674468028	0.0577525878918018	0.07320504831729314	0.001017089139636396	0.007160809712884761	0.001011223397972892	0.01890943268602288	0.09437109952741168	0.1339387175360838	0.1067112426897003	0.1156914842992898	0.007134031912699273	5.12061902863594e-07	0.001031381390905027	0.002696494883898519	0.02227406564722658	0.02747915121191948	0.2325212077511986	0.1978269977700509	0.1850492590919961	0.1901979146714901	0.001133104674514635	0.01288757205023907	0.001027168955415816	0.03411992893155142	0.001003236807682329	0.01501212650592447	0.001001125379512445	0.01785408197717301	0.001002357534378513	0.01370458402383947	0.01694968060620849	-0.000398738138246339	-0.01626346123843533	0.006559929575812198	-0.04001171782223419	-0.03832160498682997	-0.01157993402766616	-0.0158588717191537	0.001006272779108013	0.001003743231164839	0.001003443142197751	0.00101415821909341	0.001018451804616137	0.07963066738654333	0.001016019431344768	0.03594729648322664	0.1726675409084496	0.3474015712408794	0.001016599366342262	0.00103037983370873	0.001003211057240668	0.001054387371078938	0.001041756449299462	0.004724244213117673	0.001050978792407447	0.00100582075857305	0.001019407862263578	0.0010108988943802	0.09182243284650574	0.001030680537758289	0.001039705598564699	0.001060664564601151	0.1856963906220574	0.001009926187544712	0.07661903981053329	0.08104479226645593	0.07101048785762316	0.1089699623226089	0.1702406287130361	0.001006242471734502	0.001013546846944401	0.126982194909492	0.1030336378447176	0.01051272665341459	0.06226956834819226	0.001007079261041696	0.05584038224126197	0.001179966755111288	0.001034780318052556	0.001508428491480167	0.001135492994194319	0.001000891335658956	0.001004144602917102	0.03579439876759218	0.08315951827383648	0.153561831096224	0.1208705794781721	0.001151658351714355	0.02791146330949731	0.05523093003961192	0.03027854391837474	0.1320238755654358	0.001019023660561237	0.08258800676953304	0.04858983932482401	0.001022593551074338	0.001010509919178458	0.0895937341201541	0.1077723651470838	0.005974241612053531	0.001033706398685361	0.001001173436091654	0.209981596469918	0.001479725102499113	0.001011880082156199	0.001046614505392182	0.001003351230551062	0.001001193641613317	0.001002447574932399	0.01523209661740141	-0.003272360198695043	-0.01632074120795826	0.01062713213299866	-0.03630592430564751	-0.0395507077644864	-0.01283569141504807	-0.01391077137021867	-5.771690231108166	-3.093815651136909	-0.01577721060311019	0.03543452022118039	-0.1909585561032214	-0.1727018330009543	0.03514736380688188	-0.08336253170948207	-0.09253111744437746	-0.7143693029467114	0.6112834375350307	3.26506937402008	-0.03397468633368376	0.05676714531137558	0.03713088369898961	-0.0725896513370395	-0.01782057933111964	-1.454525214321986	0.04869570877385648	0.007958554333638389	-0.1872938319827779	-0.00542093500459985	1.171211178876372	0.04759184293224025	-0.2254258256741149	-0.2073934974065971	3.259920734600425	-0.1430121133936932	-0.509468842360612	-0.5650970622926391	-0.4205496331048216	-1.997937764854476	-2.491029115891517	-0.003146931658943511	0.01396751804768217	-0.2030036090855634	0.05572670622656853	-4.839462841164886	0.08054558975033933	0.04607473579103197	-0.7356371443606144	-0.7660211200057533	-0.7658939224172286	-0.06104966996211392	0.02487204301143086	0.03456605760173889	0.0921020113040205	1.427361218583909	-0.212167724997477	-2.510392865806822	-2.272159248491476	0.04447788220546448	-0.08838358116910192	-1.597000446257647	-0.2736777133706583	-2.119327898896548	0.1931490483653736	-0.3984461652211805	-0.6031681128110479	0.0581891488096714	-0.001517354124948191	-0.5235404152575004	0.01497701742752088	0.003922922381734835	-0.001225478147681183	-0.5463052645192527	-1.148611148405869	-9.771402703384503	-0.2295010501338534	0.1889135297501086	0.1114000535960056	0.1359226782596884	0.09715522750460949	2.506414173666001e-15	1.226310807363269e-15	nan	nan	nan	nan	nan	nan
0.13	-0.01062613203543338	-0.05964924000035316	0.06229609889781357	0.3878725534645358	0.9198472941645273	0.004214314935216098	-0.07723432538012205	-0.1114902629671092	-0.03747173043490438	0.3144268011671996	0.07587651501765889	-0.1262712377882453	-0.0002337418973309633	0.07383387290313194	-0.08529859055409891	0.8697032970350543	0.1932162289860139	-0.8697032970350543	-0.1932162289860139	-0.3498246382316088	-0.05817459902341011	0.0202669958548809	-0.006264306416926439	-0.127171815134673	-0.04471428693013789	-0.274912453171303	-0.02557102475582896	0.5235061017118787	0.8228119385063962	0.07791631895371848	-0.002169510011028762	0.5933848313568388	3.966432667935226e-05	0.1497461159639228	-0.3614094986261361	-0.1334825264463641	1.518839893956057	0.2669669181856495	0.06683815828768501	3.453203697719282	-0.2202004728365833	1.733194396069995	-2.179926168126467	0.5931004668853407	-0.4864534274024416	-0.04813368197820854	0.5907560546695686	-0.06733146708125605	5.666507963841773	-0.4975600752228576	-5.666507963841773	0.4975600752228576	1.217988588377873	-0.2545720840388319	-0.05478778558929191	-1.262237230533746	0.4332126371618669	0.02946335487502746	2.226211765010733	0.7526659363836342	0.233460358411942	-1.927857902744094	6.595286971931627	-0.1215978658418088	-6.30908876869801	0.154693949994429	0.001139874731974896	0.01021018505221328	0.001100001160183045	0.008513688944229651	0.002777090769467305	0.004839851973238668	0.003081554069829297	0.006647855723803705	0.001047443859883929	0.03101397254138258	0.07937836687948269	0.07203748325882119	0.00129180683868528	0.03124340977625159	0.04220548884116505	0.04019785041688435	0.1600906133034423	0.1615584255941142	0.2877104830009834	0.3018638232269937	0.001087071841882985	0.01626954407137151	0.001032252848509887	0.01297672571776064	0.001040327196764115	0.00912217558717136	0.001326574779648106	0.003683298260646929	0.001122486116169979	0.008725027703651035	0.02575907495331679	0.0694866690830494	0.001124975821079297	0.01867116941566584	0.001021621723517478	0.01540770470097498	0.002564096525171152	0.00299532800225277	0.00101176836515353	0.01826442368765448	0.08051477054394061	0.09491256822254752	0.001036766191854773	0.03235336447362009	0.004089455295550069	0.005427239684682891	0.002936270487818894	0.009446598514004621	0.1403987858739482	0.1132806612553407	0.001098457046333891	0.02745318367931339	0.08102244613941594	0.06143094510263242	0.08601639772136943	0.06860880772761872	0.07499686371594283	0.0525367753466322	0.1275900316453821	0.1258253416946244	0.1987556203392263	0.1687663835042176	0.00100988109962521	0.006185465368862081	0.001030809570917272	0.0003326047121152072	0.1306060644271627	0.07392524908866135	0.09484033878710964	0.1235493867258632	0.04850991121864191	0.06954096825083279	0.06159066791847979	0.06356284244766619	0.00100734635329165	0.03847946173869134	0.06456548834275348	0.1403647844667987	0.009571844762115594	0.071984691799051	0.01688483758549938	0.04471919499028874	0.0146412621584879	0.003218023352617657	0.02286564903687277	0.001534054676050898	0.001000862875260484	0.006602476443952318	0.001003769248977978	0.0121493523502204	0.02695241240264156	0.04080817877878325	0.08377319926079645	0.07182597345878149	0.1869059939983751	0.1695551974724584	0.1425137489655802	0.1831991028584127	0.002611329128061529	0.01472632493197329	0.02856505632372415	0.03978201022283062	0.06025955073827807	0.1139129856578375	0.03465501508227388	0.04626823759351245	0.1475044990076706	0.2030654672006972	0.001025357999874272	0.0162862648394007	0.09247356760750509	0.04098904341694721	0.05301469668514746	0.0679234939817544	0.001022530213593887	0.007697724960664692	0.001010987572965298	0.0189165682884441	0.08788831925868862	0.1263391340701521	0.1066518811217821	0.1156130259836869	0.005924588517383883	2.664855482760623e-05	0.001036067295658455	0.002715809409988626	0.01217273347351024	0.01936269954589036	0.2207246466163547	0.1862117641589461	0.1252235744734271	0.121004606542289	0.001073358641927098	0.01131716844339912	0.005213553670345346	0.04038014516987373	0.001003336941856801	0.01607980498414504	0.001001180046108064	0.01915725703085435	0.001002433833116233	0.01461904901510117	0.0154561983985807	-0.002965302715951547	-0.01624219327721683	0.009018211446690792	-0.03716629583096961	-0.03926796321763704	-0.01264657595399435	-0.01409347623004902	0.001005987590803448	0.001003638111990374	0.001002908607633007	0.00101184998111433	0.001021858235857943	0.07158388625950762	0.00101320523941183	0.02865016294739611	0.1716360443594198	0.3706651653964909	0.001016396859643281	0.001040191419977301	0.001003473833237451	0.001048193064499993	0.001040564745213434	0.002889538651518596	0.001058975939039597	0.001006240577877904	0.001017062468401377	0.001010880443362396	0.09420038156985629	0.001036704641265369	0.001031014342977887	0.001048444255353365	0.2108407886168487	0.001008759592032257	0.06964623333630535	0.07372678688493435	0.06500094882999884	0.1009341141994469	0.1559118662683573	0.00100732382176917	0.001018861799672024	0.1288801156448037	0.1034799734790788	0.02306246127865819	0.06562208447617489	0.001008131849339546	0.05334452017971961	0.001168313536406092	0.001034376491328246	0.003543808471574198	0.002069912056855937	0.00100101142355426	0.00100503858794207	0.04022122892982388	0.08340377561094156	0.1386222594108079	0.1133218300707484	0.006726194093411028	0.0312664128726403	0.06644952764721955	0.03825671251699712	0.1590156970863824	0.001057535146103955	0.07697243883191708	0.04587503321746388	0.001032930549216759	0.001010938633096618	0.06988826168396901	0.1055201729234688	0.003510605499958618	0.001047068325941105	0.001001084115227819	0.1907274197925575	0.0536860894462915	0.001010547094600351	0.01685421358724791	0.001003517227754358	0.001001273566462569	0.001002568789169399	0.01414199761589658	-0.005286221307448669	-0.0161580869713697	0.01018935676852294	-0.03500917105995945	-0.03998812581097445	-0.0135619255114729	-0.0124742446288101	-5.50674151608547	-3.096512536814014	0.02159974547248297	0.01242067990458478	-0.05196624046088477	-0.1230555439948544	0.01480367604958808	-0.3192637722613588	-0.05827266676318313	-0.6509975905173453	0.3252749179996744	2.612069231122899	0.0004724137499102672	0.02771340022801383	-0.0481753798983947	0.01513017757254101	0.01062936672088629	-1.33974491513331	0.009520989504655438	0.01607249354822435	-0.02551273061463836	-0.002816235736422364	0.8777573229897904	0.04756859518834647	-0.1512898644334314	-0.1151256331393114	3.117565344724339	-0.07432073545816857	-0.5537820451676297	-0.6062410456605397	-0.4416638282528209	-1.507678431429939	-2.270905642650118	-0.01105217885934878	0.01857450415936989	0.06360228058858329	0.1463296833845757	-2.341331830338153	0.1599365804018939	0.03923749225134741	-0.6273670992391933	-0.5158679896517859	-0.5638900912926894	-0.2177790219934505	-0.1448111468109294	0.03603927677183693	0.07402193571322634	0.9417022198061794	-0.06505650969987814	-2.122774644924906	-1.879536726246533	0.3109588563278458	0.07211284242992626	0.5719288946824821	0.1904071290969682	-0.6120804679157243	0.203926015136849	-0.2841581688362539	-0.4658873529593842	0.04993786820316617	0.001901178455776885	-0.9769200596332672	-0.03421171179388132	0.001417950881600631	0.004498336928170662	-0.8781922299685155	-1.194558562429834	-4.294980116981869	-0.08063139097204165	0.9844833945096348	0.1034753296073855	0.1260752543964927	0.08748591238717884	1.492407195003726e-15	-2.868130356729113e-15	nan	nan	nan	nan	nan	nan
0.14	-0.009595980238816203	-0.06281350578146365	0.06161852894619413	0.402888937459435	0.922482084845302	0.004819634404818429	-0.04194382063075396	-0.1127727320951196	-0.02067043653974369	0.292632759570545	0.08128246211180663	-0.1305340850527663	-0.0004882689070697818	0.07902773657599153	-0.08642677329654007	0.9231642931823982	0.1870125327080184	-0.9231642931823982	-0.1870125327080184	-0.3374313008828639	-0.06066398827326853	0.01966224634109567	-0.01885416051246716	-0.1228430277153767	-0.04441147631974809	-0.2550872624833497	-0.01797610309558438	0.5269938811018092	0.8034190308476091	0.1284131733243167	-0.003362475786017011	0.5334025071428284	0.0007140013338350034	0.06165321987914259	-0.2744491687485437	-0.003769686911714966	1.485541339341652	0.2602849970349339	0.05416440343214732	3.59410622256055	-0.04207498326648678	1.598714633050036	-2.187879289087906	0.4914313561529925	-0.378488315827234	-0.005945733285370116	0.4529238853894989	-0.1574441454707672	5.020774930437036	-0.7480594210256896	-5.020774930437037	0.7480594210256892	1.258158756483206	-0.2448922867903386	-0.06582836202339791	-1.26030100241101	0.4326499821409534	0.02894901780263004	1.701708052378023	0.7727086399217539	0.4631291881401847	-1.939368515914086	3.271410831828823	-0.1173999783178608	-5.693896793770072	-0.1244019353744165	0.001075507907901186	0.01038596385237204	0.001053700615995067	0.008777025282495151	0.001926236293087821	0.0042897100371124	0.00208877497147996	0.0057897899286824	0.00103611220436984	0.03132427365185402	0.07411660111974609	0.06805722546317181	0.001157264096752007	0.03079056089185577	0.03418947225186312	0.03370420741154984	0.1642862045331125	0.1632910977018471	0.3198666364115156	0.3250797796692232	0.001053078794051127	0.01622436273753381	0.001038813512903832	0.01336247399636003	0.00102270387450838	0.008951286462626941	0.001191199457589342	0.003596832419282309	0.001082817786286911	0.008779814036174838	0.01457201747874997	0.05885289000648675	0.001095526377307428	0.0190027855314459	0.001014353234220393	0.01556693036045297	0.001821524917389664	0.002450096307499656	0.001011336809191287	0.01824113604387123	0.08685230180045385	0.1020898768267458	0.001038424243215686	0.03284565636013951	0.0026222643700587	0.004378633456767237	0.002027827235146949	0.008583444834179237	0.1728624449923564	0.1426633942813099	0.001055059976683219	0.02660127231701712	0.07450073368550575	0.05567587409841095	0.07907224860835001	0.0623606837806881	0.06924554206527483	0.04798469270355313	0.1150731259029308	0.1123646918694656	0.1799142406094909	0.1482758041851753	0.001008956022695203	0.006108824673749651	0.001026561257297075	0.0005196117379552749	0.1303397660849836	0.07517709536862444	0.09852500520933236	0.1232518562690127	0.04019850581827485	0.05616638067713536	0.06417366624331455	0.06540750227465683	0.001008018451811042	0.03880282682169314	0.059051217368805	0.1346230693773296	0.005564883163192483	0.06847467455626376	0.009388055049776526	0.04097721713766889	0.009941110572126361	0.001702106689594676	0.01334894336930623	0.000570193041397138	0.001000967855060534	0.006958569614313239	0.001004629264559108	0.01297664701119859	0.03417029328991539	0.04945688249371563	0.08367531735472571	0.07137444953192365	0.1656171419789131	0.1500822782623468	0.1293316325243907	0.1666210811944341	0.006127059474546261	0.01855579690766754	0.03068632497240427	0.04080318725562821	0.06572558839459165	0.1151854304846617	0.0383592593724201	0.04753516531533233	0.1577523886659698	0.1937158240361609	0.001051597730891403	0.01838839518153507	0.08464088143631035	0.03816241350835128	0.04916542350318501	0.06363240928485196	0.00103042031316194	0.008174446426077868	0.001011084180083954	0.01892659033152839	0.07556796462689451	0.1147894407093298	0.1056710939766815	0.1149363894384967	0.004089411556956401	3.114257310292702e-05	0.001045093035894411	0.002774660693711383	0.006863095931981673	0.01389116338691022	0.2060280772150404	0.1735333667491594	0.10754528901366	0.09974388844132935	0.001042824250244411	0.01135390983604033	0.01506616647798875	0.0522366703536497	0.001003470024166677	0.01710842684925776	0.001001247348260388	0.02040284550350135	0.001002532600980808	0.01548926510437201	0.01423163832836822	-0.005163398314354822	-0.01612666779908552	0.009545788493999832	-0.03535331967008916	-0.03987502799226177	-0.0134862793270535	-0.01254732657274167	0.001005702402498885	0.00100353299281591	0.001002374073068263	0.001009541743135246	0.001025264667099763	0.06353710513247193	0.001010391047478888	0.02135302941156558	0.1706045478103899	0.3939287595521024	0.001016194352944299	0.001050003006245874	0.001003736609234229	0.001041998757921046	0.001039373041127404	0.001054833089919519	0.001066973085671746	0.001006660397182759	0.001014717074539177	0.00101086199234578	0.09657833029320766	0.001042728744772452	0.001022323087391075	0.00103622394610558	0.23598518661164	0.001007592996519815	0.06267342686207741	0.06640878150341278	0.05899140980237451	0.09289826607628486	0.1415831038236787	0.00100840517180384	0.001024176752399647	0.1307780363801155	0.10392630911344	0.03561219590390179	0.06897460060415755	0.001009184437637395	0.05084865811817725	0.001156660317700895	0.001033972664603939	0.005579188451668229	0.003004331119517555	0.001001131511449559	0.001005932572967035	0.0446480590920556	0.08364803294804665	0.1236826877253919	0.1057730806633246	0.0123007298351077	0.03462136243578328	0.07766812525482715	0.04623488111561951	0.1860075186073291	0.001096046631646658	0.07135687089430114	0.04316022711010375	0.001043267547359183	0.00101136734701481	0.0501827892477839	0.1032679806998537	0.001046969387863705	0.001060430253196853	0.00100099479436399	0.1714732431151971	0.1058924537900839	0.001009214107044501	0.03266181266910363	0.001003683224957653	0.001001353491311819	0.001002690003406398	0.01305189861439175	-0.007300082416202293	-0.01599543273478113	0.009751581404047213	-0.03371241781427139	-0.04042554385755111	-0.01428815960789773	-0.01103771788740154	-5.198957121949788	-3.025498522070497	0.00447187716157006	0.05041453738061712	-0.08707979115352346	-0.04358728703754447	0.05781585759518904	-0.4611123416795825	-0.03395368892278091	-0.6597520370418606	0.0176581245634251	2.045532651142458	-0.01839431938761674	0.05959157556130659	0.04349339468658803	-0.05947801631090454	-0.007422382813885321	-0.6994201570261427	0.07409342633453175	0.01408987946424596	-0.1274940041538032	-0.002167244488003415	0.5523845839992019	0.05155866904975739	-0.05468687674109898	-0.06443456961651589	2.715735521593743	-0.1141479728967394	-0.5970595372170671	-0.6425834866650166	-0.4699476357554278	-1.217858020721108	-1.782495831508253	-0.00133966698381063	0.01795598315616161	0.1580787364322933	-0.2943894618141396	-0.4316626573793123	0.2029289477847992	0.02404257947649473	-0.5213516915619921	-0.1702195788272405	-0.1490293230439067	-0.02758349792843992	0.005345451182865584	0.03471272957197458	0.0985360237544181	0.854437583610676	-0.04670887192556555	-1.779139751708302	-1.425898287058719	0.4304346804831625	0.1120252237497192	-0.9290995623056958	-0.05532429599250646	-1.688451190602861	0.2168594675663537	-0.3034273409692564	-0.405074185083767	0.04615039233573369	-0.0009400660465114321	-1.313562394235617	-0.1046586284899236	-0.0004055725481182012	0.00668187337885908	-0.0173221631094603	-1.361243908142247	-0.1848846977362079	0.09192794976239906	1.308175318840829	0.1035887309744384	0.1244053620528165	0.08830544710643846	-2.247410503366795e-16	-7.481041958509932e-15	nan	nan	nan	nan	nan	nan
0.15	-0.00924741456246846	-0.06513932681298372	0.06213499291813469	0.417604326020543	0.9250538872802581	0.005305767808145018	-0.005668376422327389	-0.112436215438357	-0.005612421427156832	0.2704227691206469	0.08572512913572702	-0.1341447371541479	-0.0004797490368535036	0.08290920153724923	-0.08837349105046625	0.9702697402239592	0.1780440737683087	-0.970269740223959	-0.1780440737683087	-0.3246149482013844	-0.06305864300912832	0.01897222295044935	-0.03154252710947164	-0.1185509334334121	-0.04414685872312084	-0.2364966516835996	-0.01103385786628548	0.5324960150670152	0.7842354891698128	0.1474117903729743	-0.004402461381829599	0.4780640396926003	0.0007313908086784637	0.0090345235792538	-0.1885569133961759	0.09757501974349521	1.458307724026155	0.2536950561979959	0.04391021379969245	3.65354184623757	0.106398256100996	1.404752696722909	-2.253568255049675	0.3969384311567467	-0.3422451759199055	0.007235875732957604	0.3213891062711375	-0.2231540675292632	4.399699625968611	-1.040042497087752	-4.399699625968611	1.040042497087751	1.304765410195434	-0.2335648847255478	-0.07178602880987969	-1.27915582874996	0.4245170171357058	0.02404289146838848	2.063274118389108	0.6310789626621547	0.6303276064736711	-1.893569156660282	0.7099155957202727	-0.08775546113822021	-5.348034895399503	0.0836766980057304	0.001041408612116331	0.01064422771955438	0.001029201903876748	0.009132590146677848	0.001474089697722269	0.003984402815265018	0.001560558538051836	0.005293497789398444	0.001033464402908429	0.03177534356625678	0.06782336082744742	0.06323513690380644	0.001085298886145221	0.03053565143249103	0.02566457385924763	0.02684138047026849	0.1644526125798069	0.1613719974704625	0.345479586283323	0.3422461643567929	0.001035294378081733	0.01623445310396231	0.003078541645084933	0.01581631340268131	0.001013562211961554	0.008857465689315374	0.001117969790069152	0.003502881294823382	0.001061726482265382	0.008870374866685751	0.008076817876930114	0.05186461137282743	0.0010807838257949	0.01951028296912712	0.001010835472124253	0.01575493544091172	0.001426605174482596	0.002000362774356728	0.00101125492882896	0.01822669729128734	0.09061135263145158	0.106206334823277	0.001043489966336628	0.0333708466391287	0.001839558901054435	0.003812641436755066	0.001541818618957689	0.008073497577981061	0.2019754912615319	0.1685530641398753	0.001031714697379706	0.02575671548099141	0.06706786798395101	0.0492668887151323	0.07116876804815304	0.05546959550606495	0.06260527373084181	0.04287771661935869	0.105047886936136	0.101963551966206	0.163331775330822	0.1321490108866391	0.001009038031819794	0.006043727626743491	0.001027097189276114	0.000700132502745156	0.1303243855966607	0.07706936801105367	0.1004687492225286	0.11721596946477	0.04080665382232228	0.0540458167214351	0.06625093648495117	0.06689012371085247	0.001008964149851635	0.03899576547637256	0.05473076237535438	0.1295021210223067	0.003419375166382776	0.06741071401197414	0.005344460754103583	0.03952844246942087	0.007269700513125488	0.001543968610254601	0.008151034804025849	0.0005210237018033042	0.001001095652508826	0.007312417451438073	0.001005369268321677	0.01384459737544799	0.03360190987904679	0.05019354713259265	0.08354602194523719	0.07122503766803087	0.1471895968585609	0.1338738113912237	0.1179152372495401	0.1525871841833294	0.01056229390251951	0.0230950213609633	0.03310244454196509	0.04208071235128658	0.06749034869083143	0.1075450066048508	0.0386567365130892	0.04524372556031341	0.167162075790708	0.1690877852358035	0.0028211516751641	0.02265843390118002	0.07775895471353036	0.03527400631553795	0.04568229734760028	0.05978686104109834	0.001041659899088952	0.008639198731793852	0.001011436420320529	0.01893192145137235	0.06143180254252396	0.102119543127705	0.1035766162761439	0.1134279390112134	0.002628881835886803	5.087903792563821e-05	0.001061012257543792	0.002855437872677622	0.004015686183942904	0.01230863796299283	0.1890244637838872	0.1592100804506122	0.1054740472179948	0.1001785025392204	0.001026505998983168	0.01241354018132473	0.02756196824010452	0.06601944567071838	0.001003664877693766	0.01806918551950471	0.001001337686313905	0.021557714276958	0.001002675019629567	0.01629304411458032	0.01342209557199596	-0.007167678673185491	-0.01592695644653627	0.009917715178324101	-0.03370372421577054	-0.03984837967197439	-0.01411241805705089	-0.01149627828964782	0.001006094081889623	0.001003846517720003	0.001002165811668923	0.001008691479266133	0.001035314573989708	0.05632359621912957	0.001010355340536804	0.01118649741063419	0.1595371150155754	0.3999292050664666	0.001017282200266683	0.008730879003950715	0.001004311715431357	0.001041478218254417	0.001040108631173393	0.00103859483306606	0.001064136841960485	0.001007609448111628	0.001014535954717003	0.001011430073116668	0.09494678562878385	0.001053867579458134	0.001020045146867212	0.001033024507659887	0.2628116387440379	0.001007266238028347	0.05292013557288652	0.05597334044006548	0.04991356221128612	0.08879505191628907	0.1318410613672626	0.001009731041440935	0.001030597844921318	0.1298852077306422	0.1025210957765816	0.04658066002992745	0.06883437511699161	0.001010594655916345	0.0480466374757572	0.001155703667476116	0.001029914639802674	0.003421804473083624	0.0021467691452868	0.001001310832117621	0.001006314352128445	0.02286918235083523	0.08313475951655175	0.1131893207404636	0.09699357680991166	0.01784720717542918	0.03698379876008392	0.06287634863395612	0.03279300808510964	0.1786505464463005	0.007693662380055895	0.06619554962399264	0.03999652299751665	0.001061895623503244	0.001012171597672504	0.03719830297358647	0.09832481194091902	0.001135404807700124	0.001092094191479936	0.001000940832723119	0.1501669667307534	0.09962630403785928	0.00100978231261436	0.04906817281678529	0.001004023702596112	0.001001497867917203	0.001002935952611256	0.01290871038171321	-0.009066036037616285	-0.01567246406337339	0.01042254888207273	-0.03204717388265835	-0.03936000000323086	-0.01459796354635389	-0.01081207832835229	-4.830315707818254	-3.086399061698557	0.03814980647757879	0.02939493555214365	0.001744112210156905	-0.04805401628393394	0.04146292337453544	-0.5039433800086591	-0.016951310739159	-0.7122893388688242	-0.3873200805734885	1.383701924796413	0.01200898690677465	0.4102288807668916	-0.03396815740216343	0.01755463963731224	0.01806620101943075	-0.6588264756736505	0.04157157982087089	0.02179518512933072	0.0002146185262120099	-0.000735134921734247	0.2771375474193979	0.05364154083502856	-0.05176317892137804	-0.03908028764206024	2.470808807492836	-0.06788833468452084	-0.6774951135270652	-0.7289115540518133	-0.5457489986361197	-0.8897877177419373	-1.455345899960832	-0.008963917635195308	0.01821584831931683	0.2159964483640574	-0.8639029669825308	-0.03368681100035654	0.0970214017259869	0.01392866992506608	-0.4945832078042783	-0.04170481858874573	-0.1219986477092132	-0.005255229888159448	-0.003550703502307863	0.03577096276328831	0.08203475649194179	-0.6019598085413256	0.007684502889993915	-1.49443353224192	-1.376532031912525	0.4696853039682174	0.1344453244889	-0.7383021838090648	-0.4142812117259033	-2.966438694105678	0.6081352518496319	-0.286392015094854	-0.3693380686948277	0.0458928477409488	0.001250296075082629	-1.2109174362568	-0.1975744225787918	0.004149437577807873	0.009461967344454045	-0.1994639989538262	-1.499281875479497	0.1060585040734854	0.1183160135508054	1.426628433685611	0.08969872674495304	0.1077717686908837	0.07403093119462577	4.246968385449431e-15	-5.667208612924056e-15	nan	nan	nan	nan	nan	nan
0.16	-0.00939579760345363	-0.0665414815662014	0.06338028010993729	0.4320705189628827	0.9275483772940981	0.005714797412144016	0.03097820083625361	-0.1107043681434596	0.007261903539826	0.2475724053863924	0.08921795838545499	-0.137351050000581	-0.0003518280242572396	0.08541591868957672	-0.09071494789142201	1.011145988663641	0.1663234801628332	-1.011145988663641	-0.1663234801628332	-0.3113429200713141	-0.06532581045465634	0.01823433151082309	-0.04447294732270866	-0.1143777245149877	-0.0439292506914772	-0.2128845798992255	-0.005047752707858603	0.5394610332627398	0.7656230609740955	0.1462435455950719	-0.005060751414652516	0.4269570452523603	0.001503472647201577	-0.03773652358743294	-0.08971591308807325	0.1419949570606936	1.435702215587986	0.244822512811704	0.03874364356662895	3.668332832591444	0.2369911443604678	1.161976603929247	-2.315953945959202	0.3014638013145232	-0.2976204648375469	0.0179344951972977	0.1779743236015029	-0.2363919628767553	3.774935210061225	-1.298486354178854	-3.774935210061226	1.298486354178854	1.349293846201415	-0.2193948287240484	-0.07540197181927534	-1.308711725657488	0.4088729094329184	0.01954710480602331	2.706000249302821	0.5814806257473586	0.7557060342439105	-1.825145819498279	-0.7619615334831618	-0.04106086571993229	-4.847602191772429	0.02653653736146685	0.001024560400389875	0.01096833818597828	0.001017114005517715	0.009538853995462407	0.001247496120341223	0.003839107589837894	0.00129543142382859	0.004981052093709923	0.001037168252784805	0.03233482808112824	0.06105453825256128	0.057965597666695	0.001049302659623873	0.03045307252129281	0.01621327226086101	0.01946890088108533	0.1602279221345657	0.1558278578957148	0.3641998830960924	0.3526729709336499	0.001026949775767871	0.01629647436033887	0.007904504501494413	0.02114810311297671	0.00100928116060833	0.00883771115351877	0.001081096448541251	0.003485262176393768	0.001051552196528653	0.008991771098631461	0.004713911972169504	0.04646454237365501	0.001071996189900415	0.0201175275002464	0.001009552193187747	0.01596851503307541	0.001228745178675001	0.001707735098045104	0.001011498187210915	0.01822614076495561	0.09203711015304822	0.1077572384173809	0.00105159346145176	0.03392173025857901	0.001445662382528655	0.003478336845138708	0.001296710079006272	0.00777133096095919	0.2293697637880349	0.1922517775786367	0.001019882995717633	0.02498100681580493	0.05850324223646305	0.04227082034610159	0.06203479738767031	0.04791690498380784	0.054790526345708	0.03718368437977757	0.09739065643971445	0.0940205823584042	0.1491199735869906	0.1189192247507221	0.001009742278124545	0.005983862816690317	0.001030577039794341	0.0008852822746916239	0.1299521411270662	0.07940943746211575	0.100989507742041	0.1069514955703936	0.04620568091668593	0.05466791091233593	0.06733364087924369	0.06741645155460992	0.001010142220772415	0.03906907058950818	0.05107225649764421	0.1248965006540106	0.002334444624472479	0.06765793241332761	0.003279304064314709	0.03891178344141422	0.00483949447760179	0.001572779852859361	0.005052475952796554	0.0007317512833374052	0.001001249224664169	0.007668271367784025	0.001005930069025999	0.01475695628896706	0.02292445054936436	0.03952058326876819	0.08324993258017545	0.0713452996645834	0.1315344089889899	0.1195560094229964	0.1074206845863	0.1391774222211772	0.01550313225586835	0.02779500486287652	0.0354830906103824	0.04331140432754512	0.06184143379282235	0.09763304740542848	0.03249765919141989	0.03902318994652178	0.1699691836468117	0.1398014076613065	0.006979252912115044	0.02997083972826761	0.07156252881366032	0.03219181485642532	0.04232646234817009	0.05613959581039824	0.001056595004790279	0.009074158959560801	0.001012014775831836	0.01893647637368416	0.04749329746647189	0.09076108570084475	0.1002710381380784	0.1109740416746798	0.001937432023319042	0.0001100627659622985	0.001084806200094269	0.00296366813920176	0.002571692052390507	0.01189626186223746	0.1700448723933381	0.1436303587613233	0.1016264424513609	0.09855007825798046	0.001018634441436599	0.01368658799218306	0.04161620258276819	0.08033421280961638	0.001003932579935954	0.01892511585755542	0.001001455057386256	0.02258234839836642	0.001002869229736921	0.01700149525345261	0.01305678916475284	-0.009013074540435607	-0.01564507354808121	0.01048900239178253	-0.03204369644325565	-0.03912913432901591	-0.01452766692602079	-0.01099550248925036	0.001006485761280362	0.001004160042624096	0.001001957550269585	0.001007841215397017	0.001045364480879664	0.0491100873057872	0.001010319633594719	0.001019965409702806	0.1484696822207608	0.4059296505808307	0.001018370047589068	0.01641175500165555	0.001004886821628482	0.001040957678587789	0.001040844221219381	0.001022356576212601	0.001061300598249218	0.001008558499040498	0.001014354834894835	0.001011998153888198	0.09331524096436003	0.00106500641414382	0.001017767206343346	0.001029825069214193	0.2896380908764359	0.001006939479536878	0.04316684428369565	0.04553789937671817	0.04083571462019772	0.08469183775629327	0.1220990189108466	0.001011056911078032	0.001037018937442988	0.128992379081169	0.1011158824397233	0.05754912415595312	0.06869414962982569	0.001012004874195295	0.04524461683333714	0.001154747017251336	0.001025856615001409	0.001264420494499019	0.001289207171056044	0.001001490152785684	0.001006696131289854	0.00109030560961488	0.08262148608505684	0.1026959537555353	0.08821407295649873	0.02339368451575066	0.03934623508438458	0.04808457201308505	0.01935113505459978	0.171293574285272	0.01429127812846513	0.06103422835368415	0.03683281888492955	0.001080523699647298	0.001012975848330151	0.02421381669938904	0.09338164318198434	0.001223840227537198	0.001123758129763018	0.001000886871082242	0.1288606903463097	0.09336015428563467	0.001010350518184219	0.06547453296446694	0.001004364180234571	0.001001642244522587	0.001003181901816115	0.01276552214903466	-0.01083198965910715	-0.01534949539196565	0.01109351636009824	-0.03038192995104532	-0.03829445614896308	-0.01490776748481006	-0.01058643876930304	-4.398003139876763	-3.244481712427794	0.01764119700998516	0.06055433430098464	-0.05507739186945637	-0.006817998318463712	0.07949877768893553	-0.5506024772288243	0.0005124207105281428	-0.7616825666222005	-0.7073497441091782	0.6976170289999035	-0.008008141397966533	0.6351816363561309	0.05830664218961457	-0.04421161510490784	-0.001255302526850895	-0.3817782301287813	0.09404284502213754	0.01920478180516398	-0.0960728327874112	0.0006092005002226203	0.03927370351373982	0.05669733714197873	-0.008349391061948184	-0.02287844178125803	2.277544237632942	-0.1003783387288367	-0.7144761343674804	-0.7749039361918115	-0.5873588668327664	-0.7262239616295628	-1.203094398984393	-0.0002932195932082856	0.01888178458747747	0.2476380981588698	-1.140106879840922	0.1168689719409106	0.01167022929717373	0.0001158711677535959	-0.4182860942166028	0.09201621030138382	0.01739380500435345	0.009806366460483074	0.05732483540844666	0.03511394541610882	0.1074177336083559	-1.427488116929608	0.007225900163511813	-1.40100677112915	-1.30107127726825	0.4625864902066641	0.1026585998697534	-1.383406626228003	-0.8411434677470454	-2.620118945430757	0.8253328890548807	-0.342184194229116	-0.3654175824730365	0.04019197674535328	-0.001095305607095377	-1.051274363282704	-0.293748010339978	0.00748388009469934	0.0121724908904382	0.2167077015229374	-1.612530986290598	-0.5974923735623994	0.1346114428771964	1.414573683206699	0.08262306453519012	0.09835843164317147	0.06923987283923957	1.11942208936861e-14	-1.282677288391545e-15	nan	nan	nan	nan	nan	nan
0.17	-0.0100807583293999	-0.06684132602714155	0.0647105346289123	0.4463287316493568	0.9299359066137411	0.006103105189678967	0.06768258445455304	-0.1076930447889137	0.01743991411176022	0.2243038620115503	0.09170984954563141	-0.1398775303390167	-4.101714891197665e-05	0.08636899082404652	-0.0928568464172574	1.045688918550546	0.1523407106769018	-1.045688918550546	-0.1523407106769018	-0.2976560545545907	-0.06743619503416848	0.0174699248245514	-0.05773633610745143	-0.1103959577791897	-0.0437515492706063	-0.1833235765030297	0.0004131134671117426	0.5475221278314082	0.7477392080783264	0.1353442788827932	-0.005387996818077682	0.3803059644764057	0.001446891107964506	-0.1016389128344194	0.03343326302080245	0.1175668779444913	1.416269616537089	0.2319736224911278	0.03929919403736259	3.672340397294955	0.3675394117295131	0.8731577913309173	-2.32641093487443	0.1920986044088832	-0.2027640379667139	0.0467479753364677	0.009172949004595346	-0.1866575806260072	3.132229669929862	-1.479614970551248	-3.132229669929862	1.479614970551248	1.38654070576068	-0.2028421019671555	-0.07727170057395778	-1.3459494932702	0.3865607848225748	0.01569268250561687	3.157074235568386	0.5198236272476573	0.8552937387012485	-1.746637795347868	-1.332680501415031	-0.02404561999159095	-4.46802602260346	-0.006673400266639119	0.001015847096091239	0.0113365823563376	0.001010900121212752	0.009992410824433173	0.001127179653724581	0.003776734845593028	0.001154405461734362	0.004800657556704472	0.001044167672722167	0.03298104905948737	0.05434603122322383	0.05263050368197773	0.001030340457430747	0.03054239068384063	0.008932769691679752	0.01382499381133124	0.1531596731019264	0.1481870790559021	0.3776894003677812	0.3573648124419938	0.001022737238550585	0.01639264982616855	0.01758672403364727	0.03124750676481314	0.001007291635126149	0.008979140714343331	0.001061029406647396	0.003547326758842674	0.001046043108440206	0.00913230986389223	0.002914032043919863	0.04226905692649843	0.005455365322833483	0.02534906879304469	0.001009478775160053	0.0162024782959453	0.001123911594939733	0.001563666744194051	0.001011952553637403	0.01824781255578905	0.09124728046402375	0.1070337895060997	0.001067077535869076	0.03448736522139714	0.001235402011461422	0.003300328067992419	0.001165165360925153	0.0075777818993465	0.2544890771717582	0.2137465332039763	0.001013513557278651	0.02432500073572135	0.04720174818526743	0.03420194682727645	0.04992723084818335	0.03909489906220281	0.0442626291739332	0.03035629988315411	0.09233897654806644	0.0880470967593066	0.1373957797543826	0.1077941906338067	0.001011601042851978	0.005923144018740123	0.001041395657349898	0.001085366592012862	0.1291259547815619	0.08212305331016596	0.1027387076826542	0.09682820854865434	0.05468002806182636	0.05688665131279493	0.06750141961003807	0.0669627576677588	0.001011750593989773	0.0390479951770638	0.04744951355024329	0.120665219809264	0.00176048939172245	0.06862178546299334	0.002178548866487047	0.03900971423399163	0.003071923862609299	0.001639554124436278	0.003190907816364506	0.001044279281426413	0.001001426578575223	0.008030815336005982	0.001006161673259139	0.01574227346117561	0.01255771445986028	0.02869514052861333	0.08290678535556199	0.07163687083647587	0.1177652222146843	0.1069602895994609	0.09442154383248809	0.1237718072900969	0.01969632531396067	0.03131821210481593	0.03801157152525599	0.04455128808655901	0.05473435573811975	0.08697365486220318	0.02616252486063098	0.03183439063282027	0.1655507716856536	0.1200991401519519	0.008788303030289008	0.03487554456369019	0.06596754502693052	0.02927049674970904	0.03915163911034555	0.05268156812887188	0.001074343371513118	0.009445725535365006	0.001012827736589975	0.01894708471024695	0.03407838454877118	0.080810496981657	0.09590370315457641	0.1076409487706725	0.001706996017519799	0.0001962798494348353	0.002228055940874342	0.003893431747862406	0.001803757166311242	0.01256600172495409	0.1500721492286563	0.1272050016245913	0.100040858075427	0.09247348137147006	0.001014822716609473	0.01493525322621802	0.04897333490841971	0.08793610186806887	0.001004277269199589	0.01965065908320382	0.001001600952931698	0.0234501383015995	0.001003117499409818	0.01759692286361844	0.01278976710290242	-0.01071490626438842	-0.01534040863157362	0.01133047814302722	-0.0304039967049493	-0.03763604649391143	-0.01481259342504984	-0.01002471876836476	0.001007026666716403	0.001004664317528819	0.001001811295750298	0.001007239304915714	0.00105660410215959	0.04324973842856597	0.001010844830395087	0.001011720786277063	0.1363624451818165	0.4059932422761805	0.001018338564724882	0.03804784547558819	0.001005504003509041	0.001039449547391614	0.001039856079234889	0.001018544666472753	0.01767505763579473	0.001010116353065625	0.001015065331488045	0.001012786916005668	0.08743822751112496	0.001098583972943058	0.001015057663072857	0.001026729468318878	0.3089230507593241	0.001006838325111511	0.02478651521393444	0.02571130481892634	0.02333842849270176	0.08595310257880538	0.1169863952627661	0.001015632538905516	0.001065885860858884	0.1269354426093804	0.1087250857216597	0.07148819922724814	0.06687370630726942	0.001014625509254013	0.04113295129690947	0.001165844506586055	0.00102475402802211	0.001166373551476367	0.00118010427453052	0.001001713515035249	0.001006154434305058	0.001055857203977911	0.08229746249485419	0.0928013960989348	0.0658434219733879	0.02510421743457145	0.04237673901461847	0.04389157902439618	0.01848401231101216	0.1471289485163263	0.007667393952733807	0.05678907284933056	0.03413089663826178	0.001103220033255271	0.00101426431584178	0.01289019226686631	0.08676439529093426	0.001671631984667018	0.005364744517182191	0.00100084354722563	0.1090892129119322	0.1016826814159099	0.0010112831980023	0.0511381956406296	0.001004865945897913	0.00100184630592018	0.001003539978735002	0.01254214100415064	-0.0123230712725048	-0.0150284743067204	0.01236152332061835	-0.02878195036977227	-0.0356162309347688	-0.01502138067625387	-0.008604559046730761	-3.850129041224307	-3.44898377943231	0.04760587379627953	0.03844128004459517	0.01999698640098884	-0.02219987613217586	0.05782763742200885	-0.5198412388552621	0.01782261878924587	-0.3993649815377293	-0.8197509376220253	0.2410152736205781	0.0193186607990437	1.33391379582862	-0.004918011195199314	0.03398018593262046	0.02231360816623736	-0.4243319481748564	0.8963931570144725	0.02591644607993917	0.03034290088812807	0.003611762299931585	-0.1800878814244408	0.05628822936508382	-0.02100960166516394	-0.01592278541510182	2.010065851632191	-0.04374695618804082	-0.8984486340589113	-0.992281769337368	-0.7749681966459001	-0.4867401320848256	-1.027216666856817	-0.009219383401870307	0.02100321634607994	0.2895651428549645	-0.8479000218083588	0.324037182820725	-0.0977302632734582	-0.005183289842563557	-0.4219801958723049	0.1043291882710724	0.01457524957132102	0.005967723744928779	0.01617374573284572	0.03714317310912332	0.0966267536412959	-0.7731517679599447	0.04537987602396718	-1.149915018798009	-1.767059330669186	0.2551158131709102	0.1361663958293044	-0.8000993412854344	-0.5864123840442871	-1.455190760408706	0.1926003781215513	-0.2531340843425566	-0.3308665522461685	0.03428874033649727	0.002368811411058186	-0.9384839652943686	-0.3746336174937513	0.009844162765370559	0.1639883453545931	-0.003754546516295793	-1.663137375937935	-0.5621140332966341	0.1173659649677036	0.1752944196689591	0.06373750307946933	0.07653544113559134	0.05149075382951093	9.11571011335318e-15	1.098525632196177e-15	nan	nan	nan	nan	nan	nan
0.18	-0.011476241684794	-0.06579909146337029	0.06560183629303058	0.4604024971902298	0.9321736551714076	0.006508406934829476	0.1044209389066836	-0.1033082622052538	0.02471570498391228	0.201271062571601	0.09296361394739501	-0.1413080994622578	0.0006335373918329376	0.08553003458389161	-0.09434149627065634	1.073762160114438	0.1371002322009324	-1.073762160114437	-0.1371002322009324	-0.2836428769837361	-0.06938585278984211	0.01669305079653768	-0.0714316064276569	-0.1066649018766192	-0.04362140697860488	-0.1507256190752172	0.005531340197113576	0.55654252522099	0.7307900443533026	0.12129416171792	-0.005534811915014066	0.3378882836165913	0.001993593540712947	-0.1798410494769894	0.1786998918541915	0.05420438608935103	1.398812786467776	0.2148663604166027	0.04214243708974052	3.67512699935767	0.5116829901832385	0.5815326639728334	-2.268805158980597	0.05383844963197391	-0.0784382217986264	0.09068322828388171	-0.1804313513253928	-0.1049422283895425	2.480997545458351	-1.550028152186446	-2.480997545458352	1.550028152186446	1.414556257027564	-0.187249463956803	-0.07789544017026351	-1.395088032750011	0.3587307427873718	0.01003527903214703	3.31339105562616	0.5129527367536512	0.9475665984265181	-1.638207985349184	-1.392131624002064	-0.004974804422174615	-4.000922208544413	0.1471933317585512	0.001011763002686638	0.01175242039659283	0.001008046903891233	0.0104733645673828	0.001066941240386186	0.00378693018546621	0.001083574853082313	0.004678275230075393	0.001053287976100164	0.03365302521835101	0.0479511932903678	0.04750027450677689	0.001021125798151884	0.03081895303688199	0.005153826022037115	0.01083627856614885	0.1440247701498088	0.1394539408679012	0.3867293650230092	0.3574985564250953	0.001020616178089041	0.01652435610102286	0.03279546944370892	0.04681067306589841	0.001006606105793032	0.009241405306205189	0.001050244827169903	0.00371197898180611	0.001042795399247771	0.009297054313701614	0.002004219120085056	0.03863764163271132	0.01579451972702565	0.03692794551007489	0.001010221394962166	0.01645341546089599	0.001071846929144004	0.001576267893227513	0.001012574198099213	0.01829610810100273	0.08826685284615372	0.1042329928758031	0.001091611053351397	0.0350446663247493	0.001128852580955405	0.003183000065878281	0.001097829989247343	0.007451046955180724	0.276997435200925	0.2322262738952246	0.001010279718610369	0.02384758611404144	0.0323656656311373	0.02431884637169614	0.03396653850981203	0.02801557917289699	0.03026567123180424	0.02174731716378002	0.08996222880479014	0.08392044023881036	0.1281796514004699	0.09826880656442305	0.001014818891661954	0.005852098280552154	0.001061241866799876	0.001302709350999388	0.1277971238459573	0.08509034174729116	0.1069483236680224	0.09072650518819787	0.06549340509197847	0.06109181606214716	0.06678362165011176	0.06555542115701964	0.001013865339254573	0.03894835806893847	0.04357870898908546	0.1165766943137728	0.001478257571554783	0.06981601195153525	0.001624731719377531	0.03945094635404445	0.002131265081588475	0.001740519045558103	0.002196839636560572	0.001275085828464068	0.001001626948301674	0.008406101327581161	0.001006006433403356	0.01682911241795187	0.007084113264946368	0.02334652117239771	0.08257177453204921	0.07213872802124248	0.1053560343647688	0.09592215254263481	0.07709530655837724	0.1040960831733659	0.02266302470880368	0.0331585382260887	0.04076290600974029	0.04585169712205683	0.04887663082130016	0.08059851140235237	0.02237767869740809	0.02749902248461545	0.1533538163538933	0.1080004683737615	0.00642469870655711	0.03456269329253694	0.06092809415525433	0.02690804002500593	0.03618070341813497	0.04942869279719652	0.001094565951666264	0.009763281804705388	0.001013878564695983	0.01896688937119221	0.02134201303815817	0.07199859470016694	0.09054430581244012	0.1034461083841596	0.001815244712620389	0.0003086385445811369	0.004909665544373978	0.006047597336551668	0.001418433110784239	0.0134012745811778	0.1296783610349836	0.1105556725449217	0.1026417238404074	0.0884220570009087	0.001013384317067395	0.01607879451229536	0.04626764421411	0.08522990702669847	0.001004700535944139	0.02022490436884577	0.001001775946154291	0.02413977506372116	0.001003420700340162	0.01806421242275459	0.01255183898569626	-0.01227623791463785	-0.01502483960257426	0.01245630803378888	-0.02879077707133181	-0.03535286707274708	-0.0149833110523554	-0.008379871046354731	0.001007567572152443	0.001005168592433544	0.001001665041231012	0.00100663739443441	0.001067843723439516	0.03738938955134474	0.001011370027195457	0.00100347616285132	0.1242552081428723	0.4060568339715303	0.001018307081860696	0.05968393594952082	0.0010061211853896	0.001037941416195437	0.001038867937250397	0.001014732756732905	0.03428881467334025	0.001011674207090755	0.001015775828081258	0.001013575678124576	0.08156121405788987	0.001132161531742294	0.001012348119802367	0.001023633867423563	0.3282080106422125	0.001006737170686049	0.006406186144173233	0.005884710261134503	0.0058411423652058	0.08721436740131749	0.1118737716146855	0.001020208166732998	0.001094752784274783	0.1248785061375918	0.116334289003596	0.08542727429854316	0.06505326298471314	0.001017246144312732	0.03702128576048181	0.001176941995920774	0.00102365144104281	0.001068326608453714	0.001071001378004996	0.001001936877284813	0.001005612737320263	0.001021408798340944	0.08197343890465152	0.08290683844233432	0.04347277099027707	0.02681475035339223	0.04540724294485234	0.03969858603570732	0.01761688956742454	0.1229643227473805	0.00104350977700248	0.05254391734497697	0.03142897439159403	0.001125916366863223	0.001015552783353476	0.001566567834343569	0.08014714739988418	0.002119423741796839	0.009605730904601364	0.001000800223369008	0.08931773547755457	0.1100052085461851	0.001012215877820381	0.03680185831679226	0.001005367711561255	0.001002050367317773	0.00100389805565389	0.01231875985926662	-0.01381415288590245	-0.01470745322147515	0.01362953028113846	-0.02718197078849921	-0.03293800572057452	-0.0151349938676977	-0.006622679324158482	-3.101584780910466	-3.627725780710574	0.02715997098926385	0.06603371709675357	-0.0405637750458321	0.004784443756807322	0.08464981378983376	-0.5096295153255631	0.03796125880924108	-0.2306442017078285	-0.9258216137468127	-0.2140024760485787	-0.0009019795930086497	1.727934166205901	0.08247364839710836	-0.02369408700187176	0.003585834382946742	-0.2689641994549023	1.36350992986852	0.02259956222125352	-0.06473893221037869	0.005933951114151073	-0.3761958402893168	0.05503056524877131	0.003786763944474826	-0.009515618291875414	1.674541250814685	-0.06466004704804776	-1.077321521718515	-1.226366729731972	-0.9436785113828978	-0.3568581459092898	-0.8831643894780499	-0.002358607640758481	0.0223334729205335	0.2983726159738733	-0.3357901475843629	0.5141538417195585	-0.1790582954804216	-0.01559646796841103	-0.3897350243655255	0.1380908980766163	0.08605407049942806	0.01664449636942643	0.04098054519816902	0.03766235008666526	0.1277220905219063	-0.3321234401417592	0.04928310273834328	-1.08949021778728	-2.155093114398402	0.1260102660733497	0.1147636551665428	-0.5265568095530959	-0.2704572346477082	-1.099399799197926	-0.2181783322602868	-0.2304119178264752	-0.3243871125028063	0.02938991545203398	0.0007439592152719391	-0.8235370757431703	-0.466097506841078	0.01271220242947169	0.257052886896161	0.2498143002243484	-1.657325374878126	-0.1924578703725904	0.1135866532856788	-0.6470430967578715	0.05236347653390652	0.06272780342088552	0.04361226263331017	2.661071677956219e-15	2.508417811477345e-15	nan	nan	nan	nan	nan	nan
0.19	-0.0137311037672433	-0.06327707874492347	0.06577141017652423	0.4743070590762573	0.9342161745129957	0.006943452140105507	0.1412308415643006	-0.09747442157404868	0.02918123728611781	0.1792542450112322	0.09273642808550159	-0.1414750744594022	0.001839235786849562	0.08279057134333531	-0.09495693613066394	1.095364953964191	0.1219071408075732	-1.095364953964191	-0.1219071408075731	-0.2694022442673039	-0.07120466081290637	0.01591199593442687	-0.08566724074103128	-0.1032203665844718	-0.04355311189366814	-0.1175586188945253	0.0108661725425694	0.5664977731667904	0.7150673500204233	0.1083669309655304	-0.005571925009897779	0.2996201353004314	0.002349612700045696	-0.2703053521304541	0.3211461097553738	-0.01811881847159352	1.382427413990553	0.1931437285036143	0.04448866329242943	3.684878426742825	0.6498411492797084	0.3181526574350614	-2.129657199484057	-0.09643782338789876	0.04302177181095505	0.1509855670714404	-0.3610709028391331	-0.0208449204859725	1.840910655583781	-1.479513655559262	-1.840910655583781	1.479513655559261	1.431920736629295	-0.1780969444546019	-0.07865492430995685	-1.449960348289965	0.3315098938277572	0.004615137022488633	3.300806395535478	0.5474790794381088	1.043545869522253	-1.510721761327551	-1.177666269385402	-0.005568917533650798	-3.644717908479287	-0.01870672279039734	0.001009818950044165	0.01219200020036412	0.001006785221394563	0.01097542187323013	0.001034940890404635	0.00383270894239739	0.001045895570017695	0.004607602803558904	0.00648379054860457	0.03930293895539044	0.04268965045659757	0.04320234781505621	0.001016394953522943	0.03128497039614168	0.003132463999344618	0.009172597303819986	0.1329177107628195	0.1299125196473375	0.3924788847829921	0.355171893150273	0.001019564211250285	0.01667060767282282	0.05096040041860729	0.06510380828279076	0.001006653634583954	0.009637133862632995	0.00104365730210085	0.003915349610474827	0.001040728053793131	0.009471800624249301	0.001519555223246842	0.03563101963466199	0.03990701352955501	0.06042192132539096	0.001011682883657568	0.01671197541144191	0.001044548526759257	0.001678556599500122	0.001013180322626655	0.01837255431989732	0.08145976415099841	0.09900283012007875	0.004669977992816145	0.03897962857884515	0.001071678565580293	0.003119104081764805	0.001061273643274484	0.007360941436587793	0.2970702803144075	0.2472558630236273	0.001008485939770537	0.02353357716618982	0.01954381017642104	0.015570813779555	0.02024732190407956	0.01801709847949607	0.01819558615710446	0.01418549082697741	0.08946699676030427	0.08104619184175627	0.1210560209252523	0.09011494108091485	0.001059394710089965	0.005809158100015379	0.001111001524343754	0.001549436975910969	0.1257478571071615	0.0878992606425982	0.1121241491528936	0.08937802625248126	0.07598620663385955	0.06646891356103984	0.06517404133058542	0.06329770938992955	0.001016200115409401	0.03879320834725609	0.03956955013037362	0.1126372074452978	0.00133488992276812	0.07097231667148202	0.001330860324006873	0.04007810900765078	0.001606738999551511	0.001868526464278885	0.001640795029378548	0.00151534441555269	0.001001819207400998	0.008798693088409304	0.001005697369968076	0.01804514427128377	0.004139164089456131	0.02087648265318623	0.0817512987612343	0.07247627070062411	0.09481983603331316	0.08614631623636297	0.05738844746156899	0.08260566682909611	0.02217298216571014	0.031832448436699	0.04348242491147732	0.04699886295272296	0.04507194167541718	0.07704638200039823	0.02014232093584305	0.02552060034032721	0.1429815591993623	0.1005167333022164	0.003805424790072415	0.03382238937686689	0.05645686565581161	0.02494463017557312	0.03322012930162125	0.04621471079531991	0.001101883838040693	0.01004368661439444	0.001014849634596042	0.0189993842150773	0.01187559757571546	0.0651904626830786	0.08454113579672684	0.09855305793401564	0.002308142977144182	0.0004618090224196052	0.008434620472102406	0.008989877119495594	0.001213909636555107	0.01469901567964114	0.1104916778409834	0.09434651717392126	0.1061422179518766	0.08717716068570423	0.001013076738903165	0.01710826974852995	0.03755762399242439	0.07682693963550347	0.001005202950631055	0.02064504719861362	0.001001978886931564	0.02465016308429021	0.001003777945004393	0.01840438896926839	0.01197270629236023	-0.01362780636016589	-0.01462514829850229	0.0134836549917551	-0.02682180458774779	-0.03238501263210062	-0.01491593408658214	-0.007348857284970128	0.001007988828527222	0.001005729070581782	0.001001605148759282	0.001006705256772632	0.02162221323517583	0.03544367638758281	0.001011557138066572	0.001002546465412797	0.1088357020235079	0.4035649619715975	0.001018606708341568	0.0836904364319858	0.001007195442928951	0.001035835559568518	0.00103832956680287	0.001012777369811982	0.09593739871067951	0.001014498083479043	0.001016436412303252	0.001014010330661559	0.0643080552431845	0.01459247812516211	0.001011994038335929	0.001022868151666133	0.3421224855999996	0.00100651929891259	0.003707325599303252	0.003443751858634306	0.003423407458420731	0.09015882060923634	0.1093616996460916	0.0011781996460006	0.001220377887848831	0.1208185575902189	0.1222582861004831	0.0931132205986468	0.06144740353061734	0.001019800800803689	0.03288178530140636	0.001192667919196715	0.001025154762736949	0.001051164137107456	0.001050806168949863	0.001002089010299154	0.001005175205362556	0.001017210470163522	0.07951730231156634	0.07765130114720116	0.02224764074142493	0.01719049383197429	0.04785797688594048	0.04110569230160568	0.01766592561488234	0.1302512721366854	0.001029147369214823	0.04939607499339776	0.02834467749443991	0.001095613335894468	0.001016120384525071	0.001316175710212334	0.07318491840768475	0.003418732246572037	0.01436110858317256	0.001000808204314846	0.07635055137113599	0.111999958839131	0.001013214165875724	0.01892845636720045	0.00100602878212898	0.001002308291405355	0.001004362651984717	0.01111673074549833	-0.01483029758510983	-0.01415961305605866	0.01439430171821614	-0.02456469914356186	-0.02897476372068522	-0.01467330929591909	-0.006898785892235068	-2.381745690276841	-3.75487364270063	0.05278221252153061	0.0423057946395	0.02772210921345157	-0.01269447647063191	0.9702084416964492	-0.3599736513374938	0.0548395699923496	-0.1155270095991473	-0.9909634989327787	-0.2468238434045519	0.02278088448654798	1.923701486752941	0.01924428622594699	0.04315092911371221	0.02460331743774654	-0.3065910629836472	3.207578053081137	0.02757159059064498	0.049154319360484	0.009045562331174449	-0.6935605004475226	0.6759415898489742	-0.01123478346576932	-0.008170781342645419	1.34093271749372	-0.01069789730820593	-0.6899841425653895	-0.7891113359549097	-0.589773631340041	-0.2211077022336916	-0.7431123399525641	-0.003959004935533914	0.02683499061938955	0.2611241537273621	0.04124095501185308	0.5507286618851527	-0.2664628471389274	-0.01609360309399807	-0.3929273455245783	0.09952315717148036	0.05051831810762496	0.01115831962329875	0.01445319628111988	0.04039999182587848	0.1214492841210967	-0.1625739498421253	0.01840243735105505	-0.8755853677009149	-2.144794750008599	-0.3568683062166832	0.1118828214246267	-0.2010086479382963	-0.1319378303737404	-0.418633032969439	0.04770747179655365	-0.1664402304560398	-0.3199303697939763	0.02708374312626197	0.004793358249954364	-0.5499792643680803	-0.5139887804269092	0.01816176826086588	0.3288841095189043	0.06956255464805347	-1.57362673404838	-0.06727116936094915	0.09431244031091594	-1.028475745378079	0.0327072543626751	0.04049549880573632	0.02584551683691931	-5.676119024743263e-15	2.090792504184876e-15	nan	nan	nan	nan	nan	nan
0.2	-0.01686582842975438	-0.05946730010985887	0.0652828757419792	0.4880576019350977	0.9360266541535319	0.007390621387217352	0.1780790053330821	-0.09041631895522108	0.03121033535194941	0.1587759416541018	0.09109161345209228	-0.1404880930372144	0.003663831060368375	0.07843642440602447	-0.09481237821785672	1.110607361847944	0.1076914885082699	-1.110607361847944	-0.1076914885082699	-0.255037453243758	-0.07297948775490293	0.01511316446918981	-0.1003892437607471	-0.1000080324363539	-0.0435092762568093	-0.08509354286404242	0.0163502287278877	0.577414700187218	0.7004877915247368	0.09805380147202111	-0.00570861232526882	0.2651537163711713	0.00276511462693721	-0.3558135654893325	0.4362530751777251	-0.07741727751838444	1.368008981030363	0.1684584202066138	0.04456724545690322	3.682779221590562	0.7565353877077258	0.09424581669806832	-1.961102318332904	-0.2296873046711876	0.1523530620678296	0.2144626039909752	-0.5033680906782072	0.04705732617332008	1.20892035225851	-1.35454033337525	-1.20892035225851	1.354540333375249	1.439387918448695	-0.1784532477430798	-0.08145076079426619	-1.49236177401708	0.3122905139811601	0.005143389416511451	3.173006225584369	0.5427975047261481	1.139902413352833	-1.409580817910317	-0.8693113722259996	-0.02488964851964697	-3.24057633116442	0.1590898852703221	0.001009058128792717	0.01264858910215514	0.001006435071060167	0.01147804147150852	0.001018916235671732	0.00390142402536306	0.001027095585579482	0.004548874752453752	0.01923426581470074	0.0515547042138477	0.03892498628661	0.04010044491364844	0.001014124231629188	0.03190769157572208	0.002111242276667231	0.008257039197342315	0.1198805839258624	0.1194646535179076	0.3955648192896687	0.3526522062672307	0.001019188359549259	0.01683254560142511	0.07120675350394173	0.0851448749925648	0.001007214783576257	0.01007773549747435	0.001039311496969195	0.004150651891643537	0.001039425519662823	0.009653918456680404	0.001275753615498121	0.03302120311646455	0.07989839394905976	0.09852536296942667	0.001013825893429247	0.01697403052676244	0.001031234381907257	0.00183850719835012	0.001013700667816151	0.0184708247383343	0.06997790016135942	0.08988730707501347	0.0130834531604974	0.04744309220729966	0.001042919915137977	0.003064927942590645	0.001042617519041933	0.007294325410009156	0.3147326210347505	0.2592360510976566	0.001007480499714543	0.02338250507214456	0.01136252104667643	0.01016518060327466	0.01168564650921498	0.01191771391366463	0.01057805125081657	0.009530107029730638	0.09045050031730587	0.07943596281949324	0.1157713203158899	0.0834964871107923	0.001160689806502675	0.005818326652462708	0.001198696107278104	0.00183586793454251	0.122868523100774	0.09026708463463508	0.1175734295566046	0.09105425617985112	0.08508919122988547	0.07189564937637373	0.06266617350616827	0.06034658843021463	0.001018644873583448	0.03861328347253998	0.03547146033569352	0.1088228474793792	0.001271025468874409	0.07193353732013887	0.001184520122963332	0.04068410987391265	0.001335289538926327	0.002007712082995061	0.001351988739144186	0.001711790235317699	0.001001991393189432	0.009204980959036164	0.001005324039880904	0.01937739817990638	0.002642852824132163	0.02008124845272347	0.08021661081976302	0.07251031685252329	0.08639504888448717	0.07821227870393936	0.03632328498860955	0.06116409626213282	0.01726704104674439	0.02670837045644737	0.04606530595287908	0.04803361975970828	0.04365378309702083	0.07623554690157515	0.01900171236596794	0.02472605315386462	0.1395613488746573	0.09920209135720567	0.002471454371537716	0.03506864118187346	0.05255500325813036	0.02349583184796616	0.03018554693401813	0.04299966376288802	0.001090385023925546	0.01031281060003504	0.001015618870854032	0.01904352350941451	0.006788298725609891	0.06076121067893362	0.07806483056923198	0.09313680883083768	0.003202508271139307	0.0006766714122503976	0.01253978694409389	0.01257490032345539	0.00111159541492108	0.01598909837773353	0.09342592615464389	0.07930071716942583	0.1089945647201601	0.08686163807984287	0.001013422411076936	0.01800512424550723	0.02435890529511591	0.06476188484119806	0.001005784732516976	0.02089989275495951	0.001002209333244697	0.0249725990020925	0.001004188892310536	0.01860957216284241	0.01097830931873603	-0.01475575897483036	-0.01412669108686731	0.0143359516024623	-0.02442063266326154	-0.02875356648530786	-0.01458568538347187	-0.007189257076559653	0.001008410084901999	0.001006289548730017	0.001001545256287553	0.001006773119110854	0.04217658274691213	0.03349796322382088	0.001011744248937687	0.001001616767974281	0.09341619590414353	0.4010730899716647	0.001018906334822439	0.1076969369144508	0.001008269700468301	0.001033729702941598	0.001037791196355343	0.00101082198289106	0.1575859827480188	0.001017321959867331	0.001017096996525247	0.001014444983200182	0.04705489642847913	0.02805279471858191	0.00101163995686949	0.001022102435908703	0.3560369605577859	0.001006301427139138	0.001008465054433278	0.001002793456134121	0.001005672551635669	0.0931032738171552	0.1068496276774977	0.001336191125268213	0.001346002991422877	0.1167586090428459	0.1281822831973705	0.1007991668987504	0.05784154407652155	0.001022355457294648	0.02874228484233091	0.001208393842472655	0.001026658084431087	0.001034001665761197	0.001030610959894728	0.001002241143313497	0.001004737673404848	0.001013012141986099	0.07706116571848118	0.072395763852068	0.001022510492572787	0.007566237310556344	0.05030871082702862	0.04251279856750406	0.01771496166234014	0.1375382215259902	0.001014784961427167	0.04624823264181854	0.0252603805972858	0.001065310304925693	0.001016687985696815	0.001065783586081099	0.06622268941548533	0.004718040751347236	0.01911648626174375	0.001000816185260668	0.06338336726471738	0.113994709132077	0.001014212453931069	0.001055054417608633	0.001006689852696705	0.001002566215492938	0.001004827248315545	0.009914701631730031	-0.01584644228436751	-0.01361177289064218	0.01515907315529383	-0.02194742749862451	-0.02501152172079591	-0.01421162472414049	-0.007174892460311655	-1.877695905874754	-3.838778181642426	0.03056179059330679	0.06614617558296254	-0.03597650983891924	0.007173318839228008	1.40502011807337	-0.2704247572629971	0.06930202287338531	-0.08101957053754415	-1.107110595520139	-0.2526071976925976	0.002235291767488843	2.077520464782241	0.09144826407985356	-0.01730775650174938	0.005060138759703897	-0.1896031034845405	4.285403095612447	0.02329859517609826	-0.05320655369477548	0.01029879076058875	-1.153267898157492	0.960730840120439	0.005730732932311029	-0.004817719889014314	1.064661039940014	-0.03207267628673773	-0.4088416385463708	-0.4465475042180987	-0.3623900034717517	-0.1040542709510771	-0.5760820868009111	0.008063138956064038	0.03027413966451804	0.2101536353198471	0.2691516250329272	0.5240815050078018	-0.3177401340053708	-0.02055149857513895	-0.3647096438542292	0.09907408381862236	0.08182171303052961	0.01888013636846763	0.0322179917334406	0.04040157204632235	0.1509665015800572	0.002837423607987478	-0.01141620275831809	-0.7211304630176865	-2.145323958937106	-0.6335873720990133	0.09228185043038471	0.0217020510731176	-0.03368224308257745	0.1344188261089403	0.1791328118750274	-0.1274896134612946	-0.324600118613832	0.02713375064181288	0.003072849251592421	-0.3477610731545003	-0.5707372374478619	0.0250505848278438	0.3856015710993376	0.2482826201501543	-1.42465430157712	-0.006583128503359747	0.08706250543421984	-1.37946057737993	0.01930402184951471	0.02513738286757179	0.01661359204535648	-1.510640459232808e-14	6.120280111399661e-16	nan	nan	nan	nan	nan	nan
0.21	-0.02077217912877055	-0.05470689328468493	0.06431345809643074	0.5016768682396274	0.9375814334858602	0.007823552032262525	0.2147727003290905	-0.08250747541325686	0.03121619307134869	0.1399712866877068	0.08828567624298021	-0.1385026496339562	0.006086860424804791	0.07292784359984279	-0.09410674520131095	1.11955174758935	0.09491608933262655	-1.11955174758935	-0.09491608933262657	-0.2406414800154458	-0.07481241873851166	0.01427177632225869	-0.1154508395692271	-0.09693309581850043	-0.04342163896897992	-0.05431652140518346	0.02207963864294755	0.5892793126620318	0.6867495562826968	0.0907527740982889	-0.006060205998728477	0.2343155028768212	0.003658163202103489	-0.4192624918390914	0.5115163284480939	-0.1191517252726717	1.356281493833555	0.1426034029628877	0.04202364871098644	3.64451078703931	0.8193178089754662	-0.09225349305865566	-1.803989634262517	-0.327077105626721	0.247705623309772	0.2640838849739631	-0.5917617820081779	0.09734439608407496	0.5774601947766206	-1.19564582250301	-0.5774601947766205	1.19564582250301	1.439337274614085	-0.1894185329529802	-0.08770117722814347	-1.519886741660572	0.3034708326792324	0.01408425244726157	2.975133270590213	0.6037221768182386	1.230560408058138	-1.331678540710904	-0.601193564486311	-0.04431507243023949	-2.924270039638299	0.04759185092534399	0.001008995331078812	0.01310969259276369	0.001006747776556353	0.01199284238431099	0.001010424749965687	0.003966186332868289	0.001017252969354698	0.004502654132536577	0.04052681799316334	0.07081324672673704	0.03720924338702647	0.03866176608823158	0.001013145978417072	0.03263962719768491	0.001568315733408274	0.007701324383722227	0.1053330465727422	0.1079760702516582	0.3966652945944023	0.3507729869109366	0.001019509968553584	0.01699429537766731	0.09289210039994618	0.1063934072819542	0.001009126570929203	0.01055812842093522	0.001036381588372084	0.004373100663041024	0.001039076967930127	0.009834329292449777	0.001145781284365278	0.03089039677448371	0.1304013412577572	0.1456482943289384	0.001619275129416858	0.01784494011977612	0.001024207953100352	0.00199297082669839	0.001014161211770805	0.01858157219842861	0.05440048209337082	0.07602217051782544	0.02466156026086998	0.05871033326740784	0.00102760882921012	0.003023157152183733	0.001032367403003857	0.00723521737383379	0.3304298038577212	0.2689818196060972	0.001006884531527653	0.02335251112599463	0.006366190307671959	0.006951733205864334	0.006533558590135116	0.008337411735364595	0.005953700690387322	0.00673769186551836	0.0922558002492221	0.07887038973064832	0.1121948501430895	0.07862053877761317	0.002811617257862627	0.006994041848142072	0.001277841734335944	0.002143045040845342	0.1191827642223787	0.09208483557309957	0.1230939320641252	0.09450924427501887	0.09315312795214349	0.07719789571287196	0.05969339557028454	0.05720364455485195	0.001020263688540957	0.0384294577234315	0.03134078936071605	0.1051550522735962	0.001241417283435904	0.07270631934634271	0.001108038985382637	0.04127875480866756	0.001185998783510204	0.002166040021692403	0.001192534643657613	0.001927430138269521	0.001002128628776322	0.00961711628022143	0.00100509822059088	0.02081683909434569	0.001846979243387712	0.0201431767389292	0.07775983196614271	0.07210849923437139	0.08017400256719173	0.07208623673550295	0.01989117963436447	0.04442998690264784	0.01180264397253626	0.02129398411801945	0.04829287914754696	0.04888406436287063	0.04305302945673321	0.07656984247479362	0.0183740902410401	0.02452498181558569	0.1393045678161082	0.1012412044750877	0.001758452475808286	0.03736770478748837	0.049349714513756	0.022562496955121	0.02694307847123304	0.03968458463508371	0.001073236616665523	0.01059667372250067	0.001016024004157059	0.01909514651412714	0.004006249667082725	0.05735255969646176	0.07144963054656604	0.08749465160650093	0.00423142166770772	0.0009591512998192613	0.01570724631282481	0.0156723921544714	0.001057329144067305	0.01751950275000068	0.07919107842505151	0.06609103772250717	0.1119398772743778	0.08731559995375088	0.001014015912729396	0.01879787883434784	0.01332195573786964	0.05462000894754555	0.001006465971823601	0.0209845472713172	0.00100247250737329	0.0251045456672953	0.001004665619884804	0.01867806294725352	0.009294457754416079	-0.01572348275538012	-0.0136644836878956	0.01472147813512838	-0.02164670858081665	-0.02459343502738345	-0.01326071056664992	-0.005761737797312267	0.001009369850017155	0.001007736244930718	0.001001623158480609	0.001007209002031843	0.08457231804772253	0.03662344865092183	0.001012452489030855	0.001001300850876564	0.07657153399927773	0.3971886192737756	0.001020638599913362	0.1339442270641892	0.001013524503324692	0.001032995711763234	0.001039495127035105	0.001010064961606573	0.2396718583409989	0.003293268437989262	0.001016724157429345	0.001014805936856864	0.0240392711377094	0.0455363027821822	0.001011700889887252	0.001021357588853301	0.366956312946856	0.001006232909698512	0.00100603700138957	0.001001991920690436	0.001004040531777853	0.09612337389607491	0.1071985592080181	0.007244745094881949	0.001372352816481369	0.111196234716278	0.1337483194961192	0.106945329795625	0.05430768196795219	0.001021604086812474	0.02465948685681481	0.001212421957538246	0.001029878390422022	0.001027499405553949	0.001022874605098236	0.001002297084661925	0.001004969431561399	0.001016111711380034	0.07230135588265868	0.07134915574099031	0.001014294380508815	0.004356955797940965	0.0515763149478999	0.04217945408244817	0.01764827497002845	0.1401154408369884	0.001011873133163779	0.04470871356565527	0.02150398975231037	0.001046988135172697	0.001016240587593401	0.001057430889940007	0.05981583859823951	0.00581644715117841	0.01919030637953542	0.001000855343078338	0.05696464652858473	0.1180226926621532	0.001014989888274168	0.001037006895719682	0.001007585344398796	0.001002898824458002	0.001005444750163715	0.007114411088232468	-0.01659283891276938	-0.01324444492674602	0.01475692865166481	-0.01863220936411927	-0.02009883421488181	-0.01117500442383329	-0.003203694787662646	-1.49367915038415	-3.862961544431858	0.05413785807350124	0.04420769867924999	0.02782849891724447	-0.01101403021569987	2.371762802862134	-0.03180220447285319	0.07610102375705775	-0.03757069900247247	-1.195575290144547	-0.1473889193570179	0.02322110033636713	2.17341762178756	0.02630862208492927	0.04292381818245356	0.02465754505180287	-0.2162687645802241	5.114648986259612	0.140061050644691	0.05070835757257334	0.0114300770736671	-1.633748224875594	1.265292754559404	-0.009706789287542338	-0.006507763820678149	0.8946244543795859	0.0154845417486297	-0.2381510858534838	-0.2704646433220305	-0.2035055426133267	-0.008448355627092275	-0.3976174703484311	0.2122350854445008	0.03097291480858555	0.1530312409094757	0.4112555680503111	0.5348538501312119	-0.3112433523526146	-0.01742805583472262	-0.3650167979910469	0.06149624104755252	0.04598439368191259	0.01465387378838985	0.01598708769834678	0.04136623052419448	0.1423201613688082	0.02067375252127168	-0.07079105325984585	-0.5070097224992186	-1.246601399142004	-0.4668338264180157	0.07694971988276192	0.0393430540002041	-0.008767482592770638	0.2644981108960839	0.2713183460392578	-0.06090470067400133	-0.3387956199640611	0.02831437544756239	0.006126361375041435	-0.3303244948903264	-0.5597962536972029	0.0319306578053505	0.2435503649761185	0.1030557227909028	-1.207028755571907	0.09824771132956123	0.07277245296627828	-0.7083296594715925	-0.00157683189047053	0.002118196477180585	-0.001745123217763147	-9.483735239654049e-15	-2.220470046100906e-17	nan	nan	nan	nan	nan	nan
0.22	-0.0251271966170399	-0.04932321276907606	0.06284613176289836	0.5151919760909283	0.9388808413468605	0.008231189664614573	0.2507402412624321	-0.07414827300990481	0.02938168108596758	0.1226129297825231	0.084638531970048	-0.1354745804764996	0.008824321081467475	0.06673291453684158	-0.09279998791721177	1.122106633718557	0.08387644564321718	-1.122106633718557	-0.08387644564321718	-0.2262600968033838	-0.07679357009344392	0.01334165475190348	-0.1307855656738921	-0.09392313532099465	-0.04319358752189169	-0.02573617336418228	0.02843742623490068	0.6019767148773227	0.6739819745062986	0.08582394094297717	-0.006572633499032715	0.2067242421397517	0.004278392068692509	-0.4455469233399765	0.5609078132647122	-0.1769990151151731	1.347177290384597	0.1173841259408248	0.03950864291827832	3.537548409057206	0.8466071599852781	-0.2738281242579934	-1.67184270609064	-0.3979287174352006	0.3608782129075317	0.2773488624429036	-0.6406377420439467	0.1672821796838732	-0.06897957018114739	-1.00738923612845	0.06897957018114739	1.007389236128449	1.436469915207226	-0.2080973220073493	-0.0991974454791375	-1.546987833283827	0.299295289909696	0.03322622126960017	2.733671542012815	0.6684730401047827	1.306460361446046	-1.215450124777661	-0.3948725285419026	-0.05705641388855401	-2.591185779708291	0.1045259435548904	0.001009444067308942	0.01358092527452807	0.001007627759433808	0.01251006927912786	0.00100621995062668	0.004035984555253678	0.001012551907844115	0.004436662400279009	0.07060169265123191	0.09749144863824305	0.0377532850983377	0.03917457689114182	0.001013011380365893	0.03341003049562081	0.001296067361904256	0.007356679080973377	0.08949965841887013	0.09545376306672032	0.3961678748090386	0.3492213829642747	0.001020537238814902	0.01715909634526107	0.1158208416163063	0.1286378600021545	0.001012710677432308	0.01103747396862552	0.001034550108902471	0.00463165440331792	0.001039755103683832	0.01001977969086982	0.00108040457904379	0.02910161583148801	0.1900945314680512	0.2003276588940129	0.003057202496526289	0.01955880608401656	0.00102050978706255	0.002184855913965682	0.001014571935068687	0.01869101379349618	0.03495120024262133	0.05693256634559215	0.0387837646386983	0.07220045495165185	0.001019986902996902	0.002958354191362836	0.001026871887888107	0.007174092604103267	0.344364086807024	0.2773311760378777	0.001006552419631928	0.02348040900095526	0.003803633187088772	0.00531609398784916	0.003889925690196386	0.006489386809621586	0.003586654031598093	0.005311745912611679	0.09457586704519269	0.0792792355307676	0.1102391884359027	0.07557393989355329	0.006569993243558426	0.009766132066646295	0.001330579961928029	0.002451558894964929	0.1147010569285709	0.09332040322355306	0.1285925440938757	0.09906755902185103	0.1003072619177461	0.08256244813578537	0.05645245960307665	0.05411382715745339	0.00102069684657337	0.03824043426408241	0.02720249947394666	0.1015991635057849	0.001228626568556451	0.07328374053359792	0.001071411332834379	0.04178134014278002	0.001108077596277118	0.002338158007110357	0.001108909452021435	0.002133073966113061	0.00100222519657053	0.01001912033618849	0.001005101304793398	0.0223317710085027	0.001449138778201573	0.02071723388091135	0.0742814025561148	0.07105762113957079	0.07616192591026917	0.06801344841736255	0.01098941696743243	0.03532999855564438	0.007393314428527965	0.01702081531145848	0.05007217989707105	0.04955546715097706	0.04257562868079586	0.07690612779017181	0.01801739803071593	0.02450599434161798	0.1401859424965961	0.1043139398436996	0.001399350445973392	0.04030777683848462	0.04689302844511157	0.02224319112316097	0.02343567292425788	0.03621615310326634	0.001055500525219552	0.01085260814090617	0.001016002666311148	0.01914354293005662	0.002591580475945166	0.05422761335011771	0.06485825426850744	0.08189884283133961	0.0052927980957493	0.001324989870746318	0.01735452172729765	0.01763897902042288	0.001030221790852023	0.01895536220330415	0.06810138163340042	0.0553651987026817	0.1153231139773103	0.08884403646732637	0.00101470142453308	0.0194862541174779	0.007485242972951337	0.04940699048934611	0.001007254389811337	0.02088428185090023	0.001002770416379124	0.02503228785771996	0.001005212769500299	0.01859807593739456	0.006866313537302529	-0.01654365510118755	-0.01326552924564093	0.01458189064359849	-0.01851192179699252	-0.01993159953756875	-0.0107946387608378	-0.002638432922463802	0.001010329615132312	0.001009182941131421	0.001001701060673659	0.001007644884952831	0.1269680533485329	0.03974893407802277	0.00101316072912402	0.00100098493377883	0.05972687209441194	0.3933041485758865	0.001022370865004286	0.1601915172139277	0.001018779306181086	0.00103226172058487	0.001041199057714868	0.001009307940322085	0.3217577339339791	0.005569214916111176	0.001016351318338262	0.001015166890514128	0.001023645846939665	0.06301981084578248	0.001011761822905012	0.001020612741797899	0.3778756653359261	0.001006164392258039	0.001003608948345856	0.001001190385246731	0.001002408511920025	0.09914347397499462	0.1075474907385386	0.01315329906449569	0.001398702641539858	0.1056338603897101	0.1393143557948671	0.1130914926924996	0.05077381985938284	0.001020852716330302	0.02057668887129871	0.001216450072603838	0.001033098696412956	0.001020997145346701	0.001015138250301744	0.001002353026010345	0.001005201189717941	0.001019211280773969	0.06754154604683615	0.07030254762991262	0.001006078268444845	0.001147674285325585	0.05284391906877118	0.04184610959739227	0.01758158827771676	0.1426926601479866	0.001008961304900387	0.04316919448949201	0.01774759890733495	0.001028665965419689	0.00101579318949004	0.001049078193798916	0.05340898778099369	0.006914853551009586	0.01926412649732708	0.001000894500896002	0.05054592579245207	0.1220506761922293	0.001015767322617267	0.001018959373830729	0.001008480836100887	0.001003231433423066	0.001006062252011886	0.004314120544734906	-0.01733923554116533	-0.01287711696284986	0.01435478414803579	-0.01531699122961402	-0.01518614670896771	-0.008138384123526094	0.000767502884986362	-1.174726649574998	-3.814697644024367	0.03258762882456828	0.06663137198583959	-0.0349693268628733	0.003219096371148318	2.888951997796704	0.1198731684024227	0.07699555806800268	-0.03880566836324778	-1.313855379257858	-0.1870841157661343	0.002845530037831669	2.276704550944444	0.09123878892578088	-0.01008676272575019	0.006068051289910312	-0.1211980236875248	5.796689736725003	0.1918898694213687	-0.04572226191084932	0.01003761749327646	-2.198161421166534	1.405306964947604	0.001124298849515378	-0.005221066600040488	0.7853786246079684	-0.0004943120645707501	-0.09328000266734555	-0.1000920537066963	-0.08909616121063246	0.09082950684176067	-0.2102121969770644	0.3273381435210103	0.03054148922786315	0.09371697771764916	0.4898169553658079	0.5365427222908415	-0.3071148384125416	-0.02159104062324648	-0.342328356259873	0.0600019160288803	0.06340979290203295	0.02163814571256208	0.03021877671178068	0.03837531900259639	0.1660647015236078	0.1052631947632915	-0.141228298088049	-0.3104797329584819	-0.6184997564408303	-0.4053438657255919	0.05647348741920199	0.02209999950506094	0.002734529779668388	0.3411432762549055	0.3073345009512896	-0.004683801284257273	-0.3552705994164272	0.02154800982927729	0.002427531440870422	-0.2910201459289687	-0.5614675476127502	0.04172232149952892	0.1594205780864331	0.2293736363574209	-0.9278862161584908	0.2083117994301661	0.06618664429186909	-0.3936890902892854	-0.01767996550541446	-0.01570351208805502	-0.01308196680865799	6.520282333888076e-15	-7.400170072134261e-17	nan	nan	nan	nan	nan	nan
0.23	-0.02950420517588644	-0.04353821509481114	0.06060345329280713	0.5286277858176611	0.9399372937400208	0.0086232838879162	0.285188356185861	-0.06569306351418137	0.02565142913426709	0.1064341312407369	0.08039356302317575	-0.1310962755809895	0.01143213377299876	0.06021148452612626	-0.09056873489989015	1.118086993301206	0.07497404463314625	-1.118086993301206	-0.07497404463314619	-0.2119086754523222	-0.0789948683064088	0.01226669318489059	-0.146426021551582	-0.09094578615787823	-0.04272382506297705	0.0004361927798671603	0.03554516484566131	0.615349024229247	0.6627436093475227	0.08273051473547104	-0.0072426093038443	0.1821225239270883	0.005606362878715733	-0.4247528018332768	0.5908616588223143	-0.2742204654156734	1.340138692286556	0.09399835406000207	0.0388319816803191	3.342999754946541	0.8386795857726647	-0.467429749521073	-1.566122786734583	-0.4462389932845232	0.5164149421415553	0.2386535923382236	-0.6558184853277568	0.2817438107985467	-0.7356332791472919	-0.7679622197215266	0.7356332791472919	0.7679622197215467	1.433153778050929	-0.2338641181835573	-0.1166375156623593	-1.585649369761502	0.2966092640896918	0.06146415583587104	2.499378237700139	0.7549340615365659	1.366320248950035	-1.012557211294409	-0.2360264209634959	-0.07620038922807469	-2.327687864308817	0.1449782293920878	0.00100999986025042	0.01405517406832053	0.001008753565097663	0.01304152072563312	0.00100401985737103	0.004099049605146993	0.001010286867886055	0.004358798545867897	0.1051516092797651	0.1276217365363491	0.03858808469306844	0.04000303002549294	0.001012945945179052	0.034132698068057	0.001151493897478852	0.007118002096816704	0.07241997358431707	0.08178124501712333	0.3963396703059512	0.3485888040156449	0.001021982569156796	0.01731403067130103	0.1395385792969896	0.1515633168300406	0.006676511994888007	0.0172914002562136	0.001033195893023124	0.004925114225436862	0.001040543064474101	0.01020590156408572	0.001045573031894971	0.02778399239712203	0.2545327395133998	0.2593186871254633	0.00783050825144216	0.0245883404466131	0.001018052476497175	0.002413648783238533	0.00101493838114644	0.01878357101755248	0.01912731949595675	0.03784802478375388	0.0542696891112092	0.0867839612408932	0.00101620503653835	0.002878920541605236	0.001023729501535438	0.007102399408439942	0.3570600515513243	0.2848849955068763	0.001006362275378867	0.02379072457737443	0.002437107017869277	0.004496296689390935	0.002480436230193078	0.005550796554182389	0.002325078627533503	0.004576099915722314	0.09839321616340654	0.08145123944377537	0.1103702664774977	0.07468923104489519	0.01172919454725021	0.0136163805115088	0.001339136755930649	0.002739685680793542	0.1091738268538721	0.09373217589887374	0.1337329897218452	0.1041307930926707	0.1064593238745371	0.08781589648755408	0.05421932844117507	0.05212276312623519	0.001021072931572031	0.03803323881733201	0.02314132582414414	0.09819287936315332	0.001220350732659639	0.07372564681413955	0.001053072481753299	0.04224262188130028	0.001064538014022953	0.002549154841427471	0.001062106021057716	0.002391433167221617	0.001002300188779718	0.01039395407123577	0.001005182139297172	0.02389113288912364	0.001240620722149375	0.02156752574592044	0.07060421695656137	0.0698233832724089	0.07344806392316121	0.06547297149137736	0.006169643974794688	0.0301681898058232	0.00435581139126542	0.0139593035950267	0.05175413144113914	0.0503705689181045	0.04258128455263985	0.07740535507095868	0.01824098587309319	0.02482171381971991	0.1417534106404705	0.1077775645603785	0.001207975952817684	0.04350728523120346	0.04506067301746473	0.02250585837090872	0.02037724364623383	0.03319031424788629	0.001041045266261735	0.01103284829524729	0.001015816164326667	0.01917655725554305	0.001836425402204722	0.05117091927606399	0.05791987857613075	0.07603696082378754	0.006659222210951815	0.001838619858518292	0.01837270675069936	0.01911483603561602	0.001015875570057575	0.02051564614553027	0.05847125373142371	0.04704554822505314	0.1185339587275086	0.09106949538699256	0.001015270063685178	0.02008942863781382	0.004346198199613534	0.04650188848380712	0.001008268325799274	0.02059153789242739	0.001003144402189475	0.02474797533140017	0.001005910761234714	0.01836464606795551	0.003556260168789845	-0.01706461777258883	-0.01274920747103473	0.01406776707548319	-0.01629275252257266	-0.01581846969876811	-0.007596379127129968	0.00204436728992542	0.001010788661790051	0.001010553187696682	0.001001754952413938	0.001008170529128049	0.1733260012191679	0.03942071422243431	0.001012638502633661	0.00100084468189812	0.04096961298569324	0.3997660486263687	0.001024430960588547	0.1872869406268897	0.02247682228342384	0.001031384297506647	0.001041502056897273	0.001009323151898146	0.4071726415981712	0.01908166226201335	0.001014770589475758	0.001015449078957882	0.00101380685732136	0.08152756765209547	0.001012698324414008	0.001020328966140904	0.3879454653056368	0.001006164396022437	0.001002802590481212	0.001000922473958462	0.001001870956743795	0.1076013299793431	0.11317237287601	0.02074306002953632	0.001305191212970378	0.09742414338687733	0.1432534486446915	0.116844571520512	0.05202156321399196	0.001021981826540152	0.01681306160342843	0.001207738511525789	0.001034731902222479	0.001017703113096029	0.001011898261481579	0.001002399556777614	0.001005321319419579	0.001026814190397422	0.06433077898816873	0.06953879620910228	0.001005014560300561	0.001123546002600888	0.05464776148693459	0.0432232436886095	0.01925905074313517	0.1454180135765741	0.001008260774061697	0.0425712194048237	0.01627391733631895	0.001023743368094456	0.001015477282421141	0.001044915026830366	0.04549840654901285	0.009117749347842286	0.01969474418390815	0.001000987016081764	0.04252712947641898	0.1241796203356641	0.00101594184425514	0.001014720704319323	0.001010036506588907	0.001003789258057708	0.001007123563714514	-0.0003600815004745734	-0.01736588622916789	-0.01213055810300089	0.01332402984932861	-0.01485419228252015	-0.01221119825188477	-0.003964515496247913	0.00774865902626881	-0.9142593194861222	-3.692130007759483	0.05467435961723525	0.04611219177725773	0.0268797108707067	-0.01397369084792915	3.127284387980954	0.05190671047380616	0.06667919553518754	-0.01467589905580345	-1.42332371055857	0.07926550162820055	0.02157982258481875	2.310695288059745	1.088940792274398	0.04986501723705993	0.02480525165033396	-0.1275548219005472	5.97906782658068	0.763178605282506	0.05801916600829209	0.008222498258235367	-1.557657527915371	1.503264284537685	-0.01316444528886612	-0.008419440554004974	0.7336667673582113	0.05170557220136421	-0.06548821741648446	-0.07882933864291757	-0.05622582029365446	0.3342864045470528	0.02911231389524162	0.4364522209754707	0.02727543190998232	-0.01593828375279323	0.5172113241150411	0.512743361021582	-0.1050644814663853	-0.02038562937955758	-0.3359982147129093	0.0333852739653099	0.03559561119459729	0.02133892278087066	0.02396921845483328	0.03630916090703042	0.1509932808900375	0.07862099698102175	-0.1101229899646077	-0.2018870738890136	-0.4120204430277595	-0.2236527857217838	0.1016184432227154	0.07293873713309773	0.05891934487725978	0.3506555078279971	0.3281894596303738	0.05643749713788766	-0.2578616663836236	0.01495084730960923	0.003271022063024145	-0.3144639260135763	-0.6124507033437232	0.06222647729612379	0.1365408133827542	0.1162165303235206	-0.7513679919841892	0.2369058202255946	0.05560991966223901	-0.2081172262994075	-0.03994549365717919	-0.04021500030322932	-0.03238923028652054	9.959271591045018e-15	-9.138029867773952e-17	nan	nan	nan	nan	nan	nan
0.24	-0.03352021292178429	-0.0376105808479489	0.05730804672433254	0.5419978306831519	0.9407626484554302	0.009006264896986454	0.317418739947722	-0.05748978436218644	0.02012893642676686	0.09124635835847179	0.07581027367745222	-0.1251136381147271	0.01348619125779644	0.05377314032569624	-0.08710960396088054	1.107380272818448	0.06861977617207043	-1.107380272818448	-0.06861977617207045	-0.1976102327814485	-0.08150488840907483	0.01099205148387822	-0.1625894736192688	-0.08798225561167812	-0.04194954669872417	0.0242229224078816	0.04357329505541657	0.629269494656548	0.6541241441940717	0.08085913836362424	-0.008081874126682478	0.1601998848238867	0.006856156875381021	-0.3733467607502337	0.5894351277841626	-0.3875446347918717	1.334024318136145	0.07116459039014165	0.03768600007200362	3.094002176743623	0.796221091239566	-0.6322762754179246	-1.473637574186409	-0.4655927972054663	0.6817447270579762	0.1665978211028933	-0.6240205799886216	0.4128577640213157	-1.406395583262376	-0.4977627263294186	1.406395583262376	0.4977627263294186	1.425874179169643	-0.2698416999476891	-0.1391334722789901	-1.651587071283431	0.2965315665265064	0.09412940233725028	2.256544238805817	0.8525513599037476	1.4160925765214	-0.6916701237126875	-0.1504625614100408	-0.09091421749387438	-2.055369957815925	0.08889058088331299	0.001010507255657727	0.01452265706053993	0.001010001649035129	0.01356137860391386	0.001002947317118618	0.004159526253251352	0.001009417848281244	0.004253552111429262	0.1429043369716829	0.1598407125209909	0.03887888164286808	0.04033449614073797	0.001012652003076451	0.03472643918864362	0.001079119599120188	0.006948237688103494	0.05411753866608782	0.06693377925760696	0.3985254727474681	0.3511806365085991	0.001023735421565626	0.01745946254525087	0.1638898204037122	0.1748979352318891	0.01997495665529443	0.03140417628776485	0.001032080176970218	0.005250680549812124	0.001041088438438659	0.01038886328981847	0.001028170315244734	0.02684595621917949	0.3226117183648811	0.3194600537659384	0.01682974469190115	0.03380561023335743	0.001016033655201532	0.00267600583899015	0.001015262676820786	0.0188504371748784	0.01057797410550919	0.02700120305300467	0.07071972718337741	0.1021031404751441	0.001014783464740096	0.002771996955828959	0.001022017070503847	0.007019666432595638	0.3687926973002258	0.2921701413483764	0.001006267252574825	0.02429748334204229	0.001748943399832876	0.004110154431675784	0.001770764330561317	0.005088733211527769	0.001690214066918799	0.004223373864210359	0.1041507807476569	0.08577926619745384	0.1127912286538027	0.07607302390445407	0.01802089742686368	0.01836998999663505	0.001296664335698962	0.003000898812607102	0.1024744052187505	0.09291012072651166	0.1383549430869774	0.1092994148104832	0.1115556711129846	0.09278924361539059	0.05356227216332204	0.05173320725541345	0.001021825705856127	0.0378219700634369	0.01919352821000188	0.09493780436259752	0.00121185688042153	0.07405156469062116	0.001044723207619609	0.04262823349452347	0.001041125963286649	0.002780490495327781	0.001037089343958557	0.002662781434107761	0.001002360943035798	0.01073965821233167	0.001005282631245118	0.02545534875209223	0.00114009909014448	0.02256617019538179	0.06711310498316679	0.06876508704787308	0.07158439901215241	0.06389027850657321	0.003700463915377336	0.02712642070500233	0.002801571039762001	0.01221387343380272	0.0534869440167006	0.05148926755976001	0.04322247526529236	0.07826876814244942	0.01916766355800954	0.02565458081989402	0.1437809505649887	0.1113085268152021	0.00111189063766741	0.04678401167184999	0.04379346130176393	0.02335634599200039	0.01806821996897686	0.0308996298811132	0.001031358054390966	0.01116064161250655	0.001015564928374401	0.01919087713890857	0.00145544702429106	0.04805542968721006	0.05045910941297516	0.06961899177554412	0.008435069050000424	0.002593975441494002	0.01910483301316001	0.0203855950566892	0.001008751864040394	0.02195036037448884	0.0494236942857078	0.04003135661065797	0.1212851126399822	0.09358466958628833	0.001015641548524537	0.02062168570846125	0.002749823609360909	0.04482892765374023	0.001009553260900584	0.02010383862839622	0.001003610353581923	0.0242468677091089	0.001006790502712007	0.01797458686751676	-0.000663225650850426	-0.01725603912173735	-0.01207939430628661	0.01320922302030901	-0.01524449679970395	-0.01246412744777918	-0.003747713497686834	0.008259404788250378	0.001011247708446962	0.001011923434261083	0.001001808844154147	0.001008696173303505	0.2196839490898104	0.03909249436684668	0.00101211627614297	0.001000704430017429	0.02221235387697448	0.4062279486768387	0.001026491056173136	0.2143823640398491	0.04393486526066704	0.001030506874428423	0.001041805056079587	0.001009338363474206	0.4925875492623701	0.03259410960791551	0.001013189860613252	0.001015731267400278	0.001003967867700578	0.1000353244584155	0.001013634825922439	0.0010200451904827	0.3980152652753161	0.001006164399786834	0.001001996232616339	0.0010006545626702	0.001001333401567569	0.1160591859836917	0.1187972550134815	0.02833282099457606	0.001211679784401607	0.08921442638404455	0.1471925414945333	0.1205976503485282	0.05326930656859705	0.001023110936750095	0.01304943433555807	0.001199026950447741	0.001036365108035617	0.001014409080845305	0.001008658272661547	0.001002446087544886	0.001005441449119994	0.001034417100020887	0.06112001192950131	0.06877504478828053	0.00100395085215624	0.001099417719876777	0.05645160390509816	0.04460037777982621	0.02093651320855111	0.1481433670051692	0.001007560243223079	0.04197324432015403	0.01480023576530616	0.001018820770769175	0.001015161375352044	0.001040751859861815	0.037587825317032	0.01132064514467499	0.02012536187048749	0.001001079531267495	0.03450833316038589	0.1263085644790989	0.001016116365894257	0.001010482034809436	0.001011592177074829	0.001004347082692346	0.001008184875415934	-0.00503428354568405	-0.01739253691717045	-0.01138399924315194	0.01229327555062143	-0.01439139333542568	-0.009236249794801827	0.0002093531310302686	0.01472981516756915	-0.7710746726369682	-3.497497903678765	0.03123446851004846	0.0643126583409311	-0.03548700722065161	-0.002257419634355183	3.306689615103864	0.0204757645812019	0.05121026769809018	-0.02502315327450494	-1.548844921241762	0.4577981725506614	0.0009450396198344937	2.358536865736949	1.663008737718444	-0.003665462274228237	0.005436021793348119	-0.04528057240284497	6.026757418529928	1.029436954250869	-0.03900942461497846	0.004899403885292176	-0.5506174549487102	1.552441553949321	-0.004373688354213698	-0.007429022636228798	0.7316438991082657	0.03879432558522181	-0.006548994518730656	-0.004786671149779221	-0.01251217213514725	0.5220340749758928	0.2434881446663284	0.5080103515737279	0.02515875842485753	-0.1530485918188965	0.5108944847643757	0.4805224775043975	0.0131867936667282	-0.02240570205217214	-0.3120865278447049	0.03680423521685907	0.04827576784261574	0.02570590962918215	0.03281658986729596	0.03254940021223624	0.1670354979931008	0.1349337116537586	-0.1060399695628315	-0.1189229447222671	-0.1944918266407506	-0.142127554683999	0.1171928623248209	0.09493715764582805	0.1061640341941049	0.35461078388386	0.3227781105368291	0.1128802733845309	-0.208239701695021	0.01105864241239671	-0.001311357037390139	-0.302779248889021	-0.6726849557510001	0.09006744054027988	0.1184009792624464	0.204259693703906	-0.6667944435118373	0.2662548553560377	0.052003154354179	-0.1472608551948472	-0.0566710266170737	-0.05906253128234787	-0.04440783300859865	3.16008962744361e-15	-8.071427253463243e-17	nan	nan	nan	nan	nan	nan
0.25	-0.03695314353248659	-0.03189608058711264	0.05289728968369183	0.5553074960901621	0.941356640819058	0.00936563176911658	0.3470330646178624	-0.04986257628596354	0.01326270165329519	0.07697768055604301	0.0712031983453144	-0.1175775480124962	0.01475140068750916	0.04793176166903899	-0.08236669716471116	1.09000148880295	0.06505730123490583	-1.09000148880295	-0.06505730123490584	-0.1834159228899929	-0.08443375396988727	0.009467909555049656	-0.1795080188784578	-0.0849843069444573	-0.04082438580948503	0.04554566043773534	0.05247607683461192	0.6436354251080928	0.6491264744463678	0.07942664665733064	-0.008975437723191235	0.1407330616453854	0.008564835006162513	-0.3095721679965495	0.5462922932498796	-0.4895885795657116	1.327897380282246	0.0477469229094287	0.03340011270244897	2.823694749107819	0.7262666344955404	-0.7247998622480438	-1.385101987223444	-0.4492106905808063	0.8173228311472466	0.08258592706871259	-0.534516347885116	0.5304427969760472	-2.068079373705387	-0.217291095375252	2.068079373705388	0.2172910953752522	1.413000431497811	-0.3176318529034144	-0.1661556932288383	-1.720246181277059	0.3073516084439899	0.1314402624057496	2.009176681792306	0.9320901194896608	1.453542538996779	-0.338403034253738	-0.1370643887552543	-0.08529003127691068	-1.838711482832805	0.2177945621597696	0.001011581485547522	0.01496296652838561	0.001016035165326197	0.01407004540170348	0.00100240630519255	0.004201262555800684	0.001009319411853903	0.004141969391968116	0.1818544855220426	0.1927351131671449	0.03808399524472045	0.039674245436604	0.001012278628191198	0.03512323070088154	0.001040677753664186	0.006817107032046092	0.03708962497162227	0.05256134137003693	0.4004971069828169	0.356621637350731	0.001027828940937102	0.0175838439174018	0.1885880822677061	0.1984868660087749	0.03837710300851756	0.05026888553121523	0.001030977349931264	0.005551783145663208	0.001042231805131054	0.01055632933887299	0.001018660791188315	0.02633628879590261	0.3895514793403051	0.3780220667907834	0.02682806325720878	0.04391108045298982	0.001014248784753753	0.002913016614669317	0.001015411649893092	0.01888719173696925	0.005952991809126841	0.02225638012126852	0.08710067217158381	0.1172478393948353	0.001015138241731313	0.002662417816853756	0.001021551966102573	0.00692858213055582	0.3794778819407069	0.2996170781194716	0.001006118352018679	0.02495366141703725	0.001383240340725606	0.003959269015326558	0.001393793568518649	0.00489317853235331	0.001352932371209072	0.004069389274992133	0.1093685477032799	0.09054891095870088	0.11512968255493	0.07854384901895535	0.02394730627583166	0.02294579167661322	0.001269623778762216	0.003281321270220416	0.09495311095022552	0.09087843195946731	0.1422922323797428	0.1143061507525882	0.1159295197863215	0.09753827342242663	0.05393369115242377	0.05244060143520546	0.001023977706976806	0.03764115172424318	0.01543415773348655	0.09187155705722624	0.001205068105584491	0.0743357976637532	0.00104083393943908	0.04299224534406712	0.001027634816914364	0.003032489129498707	0.001022818983452378	0.002961776359086548	0.001002458062839144	0.01105813265424495	0.001005556440703235	0.02699616483481788	0.001135597768263472	0.02367335820796339	0.06339928662177798	0.06746641736150888	0.06970354799603376	0.06255617920792317	0.002384365402738691	0.02519626103702204	0.001967044457706099	0.01113619320927036	0.05469013400052396	0.05243236816887473	0.04343449315924603	0.07871838696320656	0.01963531177220585	0.0263285475210702	0.1454999274218415	0.1144975452479459	0.001060958648825269	0.05001016779728012	0.04246893328677037	0.02456009162258127	0.01625813921487698	0.02910437749840382	0.001024987950765447	0.01128122669679492	0.001015449615461943	0.01918851745824341	0.001252246516917843	0.04489248577894117	0.04270885595206095	0.06276627840741456	0.01066326839356421	0.003721523079972185	0.01969600413751764	0.02157047936712142	0.00100504681032617	0.02340738881265686	0.04187559763027036	0.03397285448137401	0.1237305704162833	0.09644117876369993	0.001016051107988279	0.02111540448545935	0.001899464108080541	0.04370920770916129	0.001011327428594495	0.01942918858822709	0.001004241426465674	0.02353431038314722	0.001007996339685724	0.01743403147934855	-0.004826283701622479	-0.01694206426867529	-0.01124581347522426	0.01206626414360329	-0.01466176143399097	-0.01007555761013167	-0.001665361197506636	0.009863332559018795	0.001013927734509708	0.001031105923886744	0.001001872429549163	0.001009657605578623	0.2644926639956092	0.03547993456992887	0.001011698648053615	0.001000628433327334	0.01161154631720514	0.4034035835453391	0.00103682595909144	0.2414666868212037	0.07276108517977713	0.001029256462345153	0.001044789804062725	0.00100827745306507	0.5575276993315548	0.04262102406738283	0.001011715520436187	0.001015427440973292	0.001002934744261344	0.1162603236491945	0.001017091877778466	0.001021933217911869	0.4054958979198331	0.001005793324561309	0.001001668752579023	0.001000544490158257	0.001001115169497823	0.1173575177671764	0.1182341704782525	0.03244677214660563	0.001266646074545002	0.08038653473301352	0.1492526876712791	0.1236390821753505	0.05535714845976832	0.001028845752844718	0.009792219805164549	0.001197127109135073	0.001037141880346337	0.001012902930038183	0.001007381411389197	0.001002654778464231	0.001006179773361417	0.001212550095097852	0.05654018632321059	0.06596831886746761	0.00100360592657858	0.001089198882118379	0.05594112746549861	0.04290649579239203	0.01948779218914347	0.1481425350910382	0.00100825688341424	0.03994956131723979	0.01380682203895824	0.001017966658804502	0.001015471944176685	0.001040270096748649	0.02967771747158392	0.01452577163539299	0.02054517247419432	0.001001285290328205	0.03125542967041786	0.1282022777647677	0.001016782767453432	0.001009445170444345	0.00101451200998095	0.001005364437291263	0.00101015348358941	-0.008822941877144001	-0.01626771129678155	-0.01030168402982526	0.01074169614128531	-0.01429532054713166	-0.008358434024743152	-0.001082780360163089	0.007574074242947694	-0.7097932608897782	-3.240310662492854	0.04971191928740386	0.04360680642509315	0.02364015008461854	-0.01632264206130199	3.277700516833769	-0.1392933658011839	0.02717223924561064	-0.006671882212727587	-1.334382231275285	0.619201874080341	0.01770945895542437	2.366744284705288	2.071831767549839	0.04629887523906007	0.02201390491049399	-0.04699220791332709	5.661563681527766	0.9921362329552991	0.05405980277630867	0.002072240215101547	-0.3776396584767774	1.482706311359676	-0.0148067831445947	-0.01027351982138199	0.7658104771058049	0.08172290315058826	-0.01649585143983735	-0.0237848756867908	-0.01417108005089933	0.4386882917878144	0.2480980184383782	0.4160595016838249	0.03054174920864755	-0.2549620536222517	0.4888432384305374	0.4680513276774158	0.1234957775150814	-0.01462737144998523	-0.2990826111774632	0.02287175987788993	0.0289650892581661	0.0253820331043725	0.02872377225806682	0.03069354057484467	0.145711495000897	0.09960924663308633	-0.1546540268337667	-0.1456007028299237	-0.1760172788960419	-0.07965295235673749	0.07252304495166281	-0.001646045858142728	0.0277657545003088	0.2881720902314934	0.3208411720692105	0.1279764742072536	-0.1550715989231277	0.01332230422848258	-0.0002116810730183051	-0.3244740383857754	-0.6994042826029775	0.1376083894076979	0.1175158836011518	0.1124478887635853	-0.5412684281934635	0.3015134409265227	0.04676717676377697	-0.08474416076484417	-0.07740539561170016	-0.08258358820019145	-0.06259634661232122	-9.373098202906056e-17	-1.736180351249826e-16	nan	nan	nan	nan	nan	nan
0.26	-0.03963831241384175	-0.0268281876056154	0.04761663900842937	0.5685555506291238	0.9417198477251028	0.009658521918004415	0.3737892747663462	-0.04302352946246497	0.005956355522373422	0.06344423859552115	0.06695829143866205	-0.1089301907366015	0.0150607470438195	0.04327758943713168	-0.07660636398609158	1.066044322266976	0.06422277757913032	-1.066044322266976	-0.06422277757913031	-0.1693499715039656	-0.08789153428091506	0.007659722024461178	-0.1967568812592612	-0.08174935461228489	-0.03930999171258832	0.06442992233627534	0.06229679991629679	0.6582693259406672	0.6467452993404823	0.07809727841038767	-0.009737505341601484	0.1234113190682614	0.01051103845631205	-0.223794414880813	0.4601136719163527	-0.5615233617162213	1.321702144526417	0.02500749887364369	0.02439065542354577	2.522379272412317	0.6385888406946918	-0.7202985469079253	-1.326590405805019	-0.3931591121083638	0.9039981617907205	-0.02457479357082375	-0.3865792950402654	0.6163430405111846	-2.722072087357755	0.04782752994839103	2.722072087357755	-0.04782752994839104	1.400202478084055	-0.3756246499906765	-0.1959425926309714	-1.71765049560633	0.3439322995152667	0.1719760438803821	1.768849012543071	1.036139620401658	1.469686652727248	-0.1683711953491414	-0.129837869539913	-0.06461502187417505	-1.626353837540444	0.1363956447569249	0.001013459002323945	0.01537458533085524	0.001028646154250828	0.01455723683657768	0.001002167744817469	0.004228446902025855	0.001009751171187561	0.00400182891413468	0.2213404693239793	0.2255049229118029	0.03596819966781801	0.03781327961685037	0.001011883115621933	0.03525036806347823	0.001021424791811565	0.006705421958334401	0.02261285437853782	0.04007134313204044	0.400933617372465	0.3633406715542985	0.001035044519566655	0.01768921620726101	0.2135205593744173	0.2223827208272966	0.06096679420256892	0.07207878477032584	0.001029800694561357	0.005824915930486648	0.001044296253161517	0.01070827572588772	0.001013377438843689	0.02609932614769699	0.4532303823242098	0.4322096972982679	0.03666284114143008	0.05365791775805676	0.001012619248758507	0.003110166355027392	0.001015334113050733	0.01888429661020691	0.003585917396619605	0.01986255934190391	0.1030222385736112	0.1318814283297525	0.001017044900727075	0.002530568418861808	0.001022263979250363	0.006824482395175132	0.3890599295229387	0.3076476913303932	0.001005858308498091	0.02571757367979095	0.001199970701517546	0.003922882149104599	0.001204980345422257	0.004823823477758422	0.001183972877764398	0.004022225576344391	0.112914565718588	0.09468890032349604	0.1162579983854744	0.08098340707731065	0.0289473204505024	0.02686937037554972	0.001283584156553546	0.003604054118997036	0.08678629911541064	0.08777742181342106	0.145460366840075	0.1190440902745722	0.1197269309163897	0.102125627044431	0.05508483814565737	0.05410719751018335	0.001027921931148718	0.03751203452116915	0.01189388365834359	0.08899775858009011	0.00120072399812064	0.07456558789754575	0.00103927867643576	0.04329630502352778	0.001020138623330365	0.003301895475402501	0.00101504808556974	0.003272084421861204	0.001002610996464845	0.01134449007191624	0.001006062623655682	0.0284612541810876	0.001222426828561552	0.02482046224345396	0.0592735307651046	0.06565280532872272	0.06740546705387387	0.061024188693531	0.001721982917365495	0.02391653168826703	0.001543008113355842	0.01049592514398302	0.05511270106496124	0.05296164416786411	0.04276334623126352	0.07830319417801161	0.01917664553954677	0.02619262487908378	0.1465299811898524	0.1171715523711639	0.001035847017418328	0.05316859626363447	0.04081652447416759	0.0259180279056576	0.01483956681460389	0.0277129814211253	0.00102137705587873	0.0114323662927358	0.00101554734578015	0.01916562147736017	0.001150342114620578	0.04167265880707409	0.03478002994992772	0.05559997482892349	0.01336027077555581	0.005389469274694884	0.02020383994663094	0.02271471274425539	0.001003298123179725	0.02470535604643833	0.03623727803832422	0.02927873912981843	0.1259422082521552	0.09954426762082363	0.001016589149817511	0.02155756075810355	0.001472099043459652	0.04297282389756549	0.001013674701671913	0.01857280243226328	0.00100506573651443	0.02261250285930102	0.001009583747968457	0.0167447978955248	-0.008739741939519799	-0.01608752223739534	-0.01024640972265234	0.01065089157847729	-0.0144034677865573	-0.0086941571508604	-0.001832666091575479	0.005627481199527291	0.001016607760572459	0.001050288413512419	0.001001936014944181	0.001010619037853741	0.309301378901408	0.03186737477301107	0.001011281019964261	0.00100055243663724	0.001010738757435787	0.4005792184138394	0.001047160862009751	0.2685510096025582	0.1015873050988872	0.001028006050261884	0.001047774552045865	0.001007216542655934	0.6224678494007397	0.05264793852685015	0.001010241180259119	0.001015123614544363	0.001001901620822104	0.1324853228399736	0.001020548929634491	0.001023821245341038	0.4129765305643502	0.001005422249335805	0.001001341272541707	0.001000434417646312	0.001000896937428077	0.1186558495506611	0.1176710859430234	0.0365607232986352	0.001321612364688393	0.07155864308198247	0.1513128338480249	0.1266805140021728	0.05744499035093958	0.001034580568939343	0.006535005274771025	0.001195227267822404	0.001037918652657057	0.001011396779231061	0.001006104550116849	0.001002863469383571	0.001006918097602845	0.001390683090174825	0.05196036071691987	0.0631615929466547	0.001003261001000914	0.001078980044359981	0.05543065102589904	0.04121261380495786	0.01803907116973584	0.1481417031769072	0.0010089535236054	0.03792587831432555	0.01281340831261032	0.001017112546839813	0.001015782513001096	0.001039788333635484	0.02176760962613585	0.01773089812611098	0.02096498307790115	0.001001491049388916	0.02800252618044984	0.1300959910504365	0.001017449169012607	0.001008408306079251	0.001017431842887072	0.001006381791890178	0.001012122091762885	-0.01261160020860395	-0.01514288567639266	-0.009219368816498574	0.009190116731949194	-0.01419924775883765	-0.007480618254635511	-0.002374913851356446	0.0004183333183262406	-0.6803585004747524	-2.931531725522408	0.0254963354349299	0.06001758575784073	-0.03839739848547164	-0.007968971308811315	3.28177143480465	-0.2196672585427485	-0.002720562230147502	-0.02113403680531261	-1.172356991327048	0.7134048448377821	-0.002856776838489028	2.419921674064151	2.252046736850494	-0.009259424479655299	0.002332089385450737	0.009260382611405538	5.151880915057824	0.9577103713377247	-0.04698163167908369	-0.003030534147174475	-0.08041702447441024	1.450219556994497	-0.008827740157552021	-0.01003210930439485	0.8483791870735334	0.06034116313702357	0.01635071550672429	0.02045325376613786	0.008852005978954157	0.3961029956855116	0.2372347334371319	0.3775657553653888	0.03362083665753278	-0.3669128676192717	0.4571352007401833	0.4481872404980544	0.2050271727039104	-0.01206547482821324	-0.2735967621976647	0.02591568734895772	0.03628533382601214	0.02918745197574376	0.03507921742646919	0.02612599536375683	0.1518901507019241	0.1429169162355488	-0.2090284388472058	-0.1585011878706983	-0.06440576279566824	-0.05464512283495997	0.0344279402997558	-0.07802516354459581	-0.05581383443841587	0.2516085219787063	0.3092325787216719	0.1437184038836191	-0.1274684406088357	0.01716954474244809	-0.005418617135062562	-0.3141558616086683	-0.7354029978232752	0.1981471517891916	0.110270792602803	0.1724474528265972	-0.3939170879661673	0.3155707912984621	0.0416906534834041	-0.07059362859820006	-0.09301824977600706	-0.1009125708592503	-0.07414347213970533	5.599530846185537e-17	-3.659487948994517e-16	nan	nan	nan	nan	nan	nan
0.27	-0.04131556588781865	-0.02284865103013851	0.04181649861501784	0.5817416001011676	0.9418628714854141	0.00983495118610454	0.3973310559737839	-0.0371373504934087	-0.000760919590295175	0.05025343820557058	0.0634979988539922	-0.09967597562976302	0.01413086557927015	0.04040185923435849	-0.07020028327436884	1.035581865724681	0.06586234744727106	-1.035581865724681	-0.06586234744727107	-0.1553942429462839	-0.09197759547108969	0.005555548055973821	-0.213528150438638	-0.07800073409656837	-0.03740260673956793	0.08103021853041233	0.07290054388525691	0.6729544056081139	0.6448664358917469	0.07708446883523512	-0.01029671128427753	0.1079965685667037	0.01252861227596777	-0.1081499358404343	0.3286157601327177	-0.5924748674791669	1.315460558588162	0.003587665891875739	0.01031310593550665	2.18163916737592	0.5357815125173624	-0.6055992188384482	-1.318600351954773	-0.2911819504298208	0.9405323303322268	-0.1661031093482117	-0.180080293891351	0.6581581568071181	-3.365687843588682	0.2740376254314987	3.365687843588682	-0.274037625431499	1.391838692459061	-0.4427998317155261	-0.2237192105358682	-1.632365612055245	0.4076431193719068	0.2081375748004622	1.549706648458042	1.085593146771338	1.465956497343754	-0.2157498854208999	-0.06350561869610918	-0.04759525867031868	-1.458073199581981	0.2442880584250768	0.001016016199333498	0.01574737320278103	0.008374145336515116	0.02244855231416131	0.00100206421822781	0.004225429798630897	0.001010906499868328	0.003842062511186306	0.2594109924022229	0.2573674316550252	0.0326626269860496	0.03492112770291898	0.00101174100000326	0.03503100169178101	0.001011194922628875	0.006593428382084116	0.01235975447633329	0.03084041137902124	0.4013793143939727	0.372042974269864	0.001049361029948649	0.01776881925637104	0.2368988538358035	0.2457767563941691	0.08222006237547808	0.09097789025666424	0.001029513004143281	0.006034177878857375	0.001047071329857276	0.01083609559348474	0.001010534465716882	0.02612092061307376	0.5113695244108953	0.4808851498680633	0.04599824220418471	0.06271223914683749	0.001011476489097777	0.003222896919947933	0.001015931997849591	0.0188308926245909	0.002324504475857218	0.01898999180498518	0.1180090151899625	0.1457414501449058	0.00103070617787534	0.002391864891891575	0.001024912520731236	0.006705110802863854	0.3985210084822087	0.3169243662514252	0.001005783431474749	0.02652222104521108	0.001102626764112263	0.003955266804776296	0.001104763134949398	0.004838083515171801	0.001094258614246048	0.00403338904792609	0.1149892510268376	0.09837106746781536	0.116478229029759	0.08347105444962934	0.0325673062400655	0.02980710916549161	0.001729455492711409	0.00428048616402464	0.07919814647219749	0.08455555795625747	0.1480055238302668	0.1235138238193161	0.122893721224053	0.106434228129901	0.0561303234192242	0.05606162467839588	0.001038054716802416	0.03744245403073125	0.00870757863212381	0.08637900347905976	0.001198769295610063	0.07473331452857399	0.001038873885612896	0.04355230264014481	0.001015679523998112	0.003595599524323795	0.001010541041296676	0.003610400170624928	0.001002805339869853	0.01159154149628958	0.001007010399462994	0.02979227261803595	0.008798165275512106	0.03409687231303727	0.05510103478498281	0.06358637796372321	0.06511674033157122	0.05959393782513602	0.001370116027695949	0.02307855201840598	0.00131371160210049	0.01014809452753177	0.05464082617731213	0.05300169626605137	0.04174346473105284	0.07763298444453014	0.01836053413696202	0.02561158019662024	0.1470035658480925	0.1196900535931903	0.001023049493508864	0.05622316670738802	0.03880443613263814	0.02733717177079485	0.01388679596714276	0.02678434388549776	0.001018897170903305	0.01164642948967888	0.001016106652340699	0.0191159674486494	0.001095357466585402	0.03846282239326613	0.02719208714073353	0.04860299602586809	0.017082538908241	0.007957061724577214	0.02107620580238144	0.02419728620776175	0.001002473311459594	0.02596782247114761	0.03216385368574371	0.02590609430095004	0.1276006672809146	0.1024893999804502	0.001017294930759504	0.02192353877825134	0.001244897267681777	0.04253449761048345	0.001016577164647591	0.0175482262261922	0.001006055848786631	0.0214918416853747	0.001011516843764908	0.01591654800021043	-0.01099041617924505	-0.01507725606933538	-0.009230497932809877	0.009744434939294951	-0.01327381237696303	-0.007415695558186779	-0.002449872453979589	0.002461219445425781	0.00102042872747207	0.02890760592741424	0.001001973796831546	0.001013369365921165	0.3443665280287898	0.02620079336013323	0.001011857143903237	0.001000544944799868	0.001008752407617603	0.4039229675133887	0.001078731260002749	0.2865873534902548	0.1167143385916982	0.001030235260951161	0.001051808609616839	0.001007879670191404	0.6615541805523442	0.0609161883735357	0.001010326148621805	0.001017764653084111	0.001001560245231369	0.1453898174405978	0.00106554793226102	0.001030924544509036	0.4239800628973598	0.00100594516808705	0.00100119879605258	0.001000383947294228	0.001000801176181029	0.1173836405796093	0.1160357338605189	0.03687933606007111	0.002932871390094533	0.06685709489417713	0.1524799320693688	0.1282684857736683	0.05741387153729072	0.001060463263199751	0.004211490637804675	0.001198008186360695	0.001038904319630379	0.001010735892312986	0.001005635537994082	0.001003129524471423	0.001008909360845361	0.02987058695673942	0.04811690929561163	0.06134810972703897	0.001003064140954215	0.001071067973497544	0.05287463627664198	0.03993738963439897	0.01696097599500298	0.1473788099326525	0.001010387053629862	0.03513083948225416	0.01287502808494284	0.001015642515833746	0.001017455479038478	0.001036689763243216	0.01559404299787951	0.02407013966001717	0.02297124270766777	0.001001719779439489	0.02691206260121289	0.1300238837265265	0.001018520431546683	0.001007882473099121	0.001021430426869943	0.001007682269803971	0.001014718672241779	-0.01194414319548028	-0.01401448621559695	-0.008223489435991766	0.009281432865983281	-0.01140380866186804	-0.006085295808355875	-0.003127045698482367	0.0009292665929986785	-0.6709504352686709	-2.589455632392867	0.04196987536935527	1.398650179152774	0.01812178634851832	-0.02077638626123645	3.089597117905621	-0.349026879943118	-0.04167976602258908	-0.006330945049835988	-0.693317419156437	1.030728269945357	0.01277630229528661	2.256872587610625	1.538519120030392	0.03472366498651634	0.01732608501486637	0.002944645100154416	4.570051654482597	0.8574950255076526	0.03873462231060484	-0.007945140653866388	-0.07501097660053423	1.32885065952883	-0.01675550605365184	-0.0133104841999628	1.018117119283602	0.09088257645829045	-0.002730492660017444	-0.007419383195454342	-0.002063254571062754	0.3416432081049254	0.2578871172562521	0.2223501059642102	0.09892007643399302	-0.2817481077439316	0.4412501510788681	0.415488628416591	0.1878496976780598	-0.002713437107867591	-0.2489465571520841	0.009233261696604317	0.0178499629749674	0.02951366509597381	0.03296887478431884	0.0229419668133744	0.1184367500210418	1.569749992674693	-0.2070257797228648	-0.1288797885162517	-0.08508477688747912	-0.01833657298957003	-0.02580385205339786	-0.05694398261194296	-0.05998816504253991	0.2578017639107836	0.3001371614340896	0.1377771318633788	-0.06294797736463392	0.02598282810026046	-0.005494872791368172	-0.3234984374095543	-0.6709560632505512	0.3185887846558353	0.1813366649325982	0.09827837113465457	-0.2839097774492857	0.2753121341931952	0.03127820637045733	-0.02193611891286171	-0.1106594040950125	-0.1219615748544118	-0.09012469289704503	2.865532885805762e-16	-7.366939880883993e-17	nan	nan	nan	nan	nan	nan
0.28	-0.04173118424916762	-0.02039943006388707	0.03588773864858427	0.5948638179750037	0.9417914092970082	0.009853142191494236	0.4173353020798783	-0.03236520802410164	-0.005804483718648417	0.03693161796103227	0.06128900151798161	-0.09024579471485279	0.01164465265674002	0.03984571259174939	-0.06357749975047541	0.9988251929454509	0.06958255372279497	-0.9988251929454509	-0.06958255372279497	-0.1414952884746457	-0.09677177578865059	0.003208797624353292	-0.2293194389360916	-0.07355946590997123	-0.0351745077350346	0.09539398374891069	0.08402834231934316	0.687561000219175	0.6422633338115803	0.07701153457235445	-0.01069679235519357	0.09422031634040345	0.01494017840983069	0.02853260764476975	0.1540505500712553	-0.5872472763206321	1.308935824884871	-0.01788969086971986	-0.007256997118539909	1.814872252143623	0.4157815407448412	-0.3855563500448362	-1.352794376722563	-0.1429000623764961	0.9391913234050547	-0.3358410851601718	0.07733741699098722	0.6596836029451579	-3.980915334744926	0.4639548114250165	3.980915334744926	-0.4639548114250165	1.388847660875335	-0.5172484754680314	-0.2444578852579587	-1.521654359221826	0.4824618336913801	0.2361188501831177	1.321542817415351	1.140950513426894	1.453989641450686	-0.3132189216351987	0.05813719291446758	-0.03279004752217516	-1.298654182488956	0.2151941075983577	0.001019205569746798	0.01607215556662574	0.02553925439852956	0.04013833380751082	0.001002031381748861	0.004197438799837104	0.001012859715029307	0.003650459649302511	0.2951728498672281	0.2872742013512318	0.02821797205850544	0.03102746690399603	0.001011958179685749	0.03440623166476068	0.001006078581605143	0.006477477725236343	0.006965402886659402	0.02581523355131877	0.4027504266183487	0.3840286883866067	0.001072307420991732	0.01782472056586264	0.2578572497744513	0.2674799155455147	0.1001808514034408	0.1030640623631978	0.00103048433466198	0.006191626246872248	0.001050476143790934	0.01093668144380385	0.001009445391650185	0.0263159417424242	0.5624335424375762	0.5233475714995469	0.05470060292884716	0.07089464064999411	0.001010947891944534	0.003268996354188849	0.001017551947121917	0.01871949624095527	0.001689820570896015	0.01874404993606917	0.1318442553265055	0.1585997585901827	0.001060042464779416	0.00223860748144574	0.001029789445985758	0.006568907210333914	0.4084236640388552	0.3282332601590815	0.001006007601912886	0.02734111053918306	0.001053883712106647	0.004011138130151626	0.001054628805292284	0.004879073075609517	0.001049355564595353	0.004072081626754217	0.1156699898353612	0.101548019984126	0.1159295235711085	0.08609299694702863	0.03461053527839073	0.03156373456165842	0.002756367092960957	0.005527545729397191	0.07279173991687989	0.08205669557993277	0.149995706554959	0.1279578661535552	0.125400287685492	0.1104745126491756	0.05668630307259705	0.05790402019853389	0.001056065525875321	0.03744050950204182	0.005928741836501052	0.08404298145417499	0.001199182691494317	0.07478232558827612	0.001039164626462907	0.04371201975257859	0.001013120413334933	0.003891374923071082	0.001008053972935288	0.003939160766708442	0.001003035557193192	0.0117964829542322	0.001008480176258564	0.0309124534481745	0.0263648186679158	0.05336315999681931	0.05104986536231539	0.06145691482286224	0.06303245213779048	0.05841997686904679	0.001193851576474627	0.022576944036299	0.001195013020886574	0.01006088223350635	0.05322010109427105	0.05245784049897429	0.04060306945076618	0.07714577053656792	0.01741622646383027	0.02500100031846797	0.1469847204653241	0.122441788479064	0.001017370561085457	0.05914045252041726	0.03641888774462876	0.02862690579731615	0.01342777831145491	0.02636024365687345	0.001016922442210514	0.01195881752381858	0.001017223054663317	0.01903607033730691	0.001066319517457245	0.03528894973375032	0.02017967021483528	0.04204158755465769	0.02204165421410639	0.0118255938971829	0.02249242604044041	0.02624330133959003	0.001002175536700318	0.02703557424951933	0.02947435031861309	0.02353458558799719	0.128549956072634	0.1050876393760143	0.001018183538720463	0.02217859000199879	0.001130955709342343	0.04243681171741532	0.001020027932165325	0.01638436609722704	0.001007201219359004	0.02019843314364481	0.001013781836051839	0.01496994031810638	-0.01129566958373769	-0.01398823437278491	-0.008227941082524556	0.009503160148923565	-0.01103363450911858	-0.006059326729776416	-0.003157029139531572	0.001746421043840237	0.001024249694371683	0.05676492344131732	0.001002011578718912	0.001016119693988589	0.379431677156172	0.02053421194725535	0.001012433267842213	0.001000537452962505	0.001006766057799423	0.4072667166129381	0.001110301657995748	0.3046236973779515	0.1318413720845091	0.00103246447164044	0.001055842667187817	0.001008542797726874	0.7006405117039486	0.06918443822022126	0.001010411116984489	0.001020405691620652	0.001001218869640635	0.158294312041222	0.001110546934887559	0.001038027843677036	0.4349835952303694	0.001006468086838297	0.001001056319563453	0.001000333476942148	0.001000705414933984	0.1161114316085574	0.1144003817780144	0.03719794882150703	0.004544130415500672	0.06215554670637179	0.1536470302907127	0.1298564575451638	0.05738275272364187	0.001086345957460163	0.001887976000838322	0.001200789104898986	0.001039889986603701	0.001010075005394911	0.001005166525871317	0.001003395579559271	0.001010900624087879	0.05835049082330403	0.04427345787430341	0.05953462650742324	0.001002867280907511	0.001063155902635106	0.05031862152738494	0.03866216546384008	0.01588288082027013	0.1466159166883978	0.001011820583654321	0.03233580065018277	0.01293664785727537	0.001014172484827532	0.001019128445075518	0.001033591192850946	0.009420476369623171	0.03040938119392335	0.02497750233743438	0.001001948509490063	0.02582159902197595	0.1299517764026165	0.00101959169408076	0.001007356640118987	0.001025429010852816	0.001008982747717765	0.001017315252720672	-0.01127668618235661	-0.01288608675480124	-0.007227610055484955	0.009372749000017363	-0.00860836956489843	-0.004689973362076239	-0.003879177545608288	0.001440199867671117	-0.6671597130964001	-2.267679854281292	0.01589523381879893	2.019710788910997	-0.04339217756522681	-0.01433626309589322	2.890623625401519	-0.4199690355410799	-0.08380129329476488	-0.02192545292476065	-0.3312062062637034	1.370087125073229	-0.007597124762164913	2.081746390958766	0.8894600608895183	-0.01962214055072991	-0.003114714070073818	0.04394571540613924	3.909274727395462	0.7833263942128539	-0.06030785781489869	-0.0146290140128843	0.04490810912612491	1.249876883019237	-0.01173851685265878	-0.01339850934811785	1.254822984398369	0.06318958884744778	0.02104804944745348	0.02579915837100833	0.01435782742824454	0.2950600700837611	0.2640937584532558	0.1413430766103783	0.1477463407265411	-0.2223125714514866	0.4519969586392394	0.3945239272589764	0.1826208430890106	0.001461717521487986	-0.2170501469685343	0.002172573083732752	0.01702923298936102	0.02960172194093507	0.03316818689042692	0.01770400207753383	0.1097226293399762	2.140892439075278	-0.2216355940194774	-0.1072432054095584	0.002868574755175849	-0.002521458349758204	-0.0823536327531072	-0.04142599844074209	-0.06172087357616531	0.2982552547481647	0.2817756525768042	0.1178364361604298	-0.02656097920818078	0.03683451218134378	-0.01146723371545031	-0.3069631107502448	-0.6482889314542531	0.4583350963338689	0.222959126267195	0.1335045235590837	-0.19368986478306	0.2461921984859632	0.0195052942033373	-0.002465549795402695	-0.1208750343548225	-0.135462044419964	-0.09781502949763987	6.084862221915985e-16	7.664301734770812e-16	nan	nan	nan	nan	nan	nan
0.29	-0.04067952241279711	-0.01986669692765162	0.03016698386524823	0.6079189212166322	0.9415031037086593	0.009683313710586517	0.4335495359801789	-0.02884564785168329	-0.008149813185133753	0.02305300729797253	0.06074978860177233	-0.08100765131170952	0.007313726518954525	0.04205358436370536	-0.05711116922768043	0.9561174508461764	0.0750184668911585	-0.9561174508461764	-0.07501846689115847	-0.1275758569085444	-0.1023293540678731	0.0007013004154968668	-0.243977044975366	-0.06836073234120615	-0.03269445284317939	0.1073223856531846	0.09556819453892898	0.7019961857609004	0.6387546658174448	0.07831824774780084	-0.0109318927210657	0.08183104811226473	0.01729405130966479	0.1878570029103162	-0.0471645078173148	-0.5545010159470158	1.301945297196086	-0.03955716962544738	-0.0266439133027089	1.420901432820544	0.2902490708229727	-0.07293949485401365	-1.432300364903325	0.03547749098082995	0.908410481197482	-0.5388555676652573	0.3626035721359868	0.6312766316221273	-4.550708359532196	0.6187995928714465	4.550708359532194	-0.618799592871447	1.401092075920607	-0.5925608902987655	-0.254573866098494	-1.406121475648542	0.5557493878173313	0.2599541445473625	1.061019689862651	1.167533725004202	1.425291391500203	-0.390416717253034	0.1936504606753027	-0.01577693960280143	-1.179965468486411	0.2536243734741583	0.001026014438800333	0.01634886042349746	0.04851892093238956	0.06313267730495503	0.00100205152533304	0.004138563555917162	0.001017290177592155	0.003440138989431177	0.3275313659738971	0.314706974315643	0.02215329629150853	0.02578646705115926	0.001012247588831458	0.03334070446572891	0.001003370746328644	0.006347909048413427	0.004071147369677015	0.02301761582565592	0.4030354218927774	0.3971609972490613	0.003975396668896871	0.02059447138285737	0.2782817167617662	0.2887814154024882	0.1122513450682998	0.1067329354412707	0.001031742692369814	0.006277410851118044	0.001054502949228971	0.01100694964611845	0.001008821335351978	0.02668275086858517	0.6056444064258507	0.5590808682375652	0.06205336364799856	0.07760015141502108	0.001010688899531576	0.003228561654780406	0.001019012530731002	0.01854034718020472	0.001352696051897331	0.01899466699078215	0.1437242823999303	0.1698638752920774	0.004568464884865503	0.003902087832335637	0.001039109440030219	0.006417623205579192	0.4193587076511646	0.3421570523107866	0.001006231505228197	0.02811785283698108	0.001027986963240893	0.004091996042414671	0.00102801868183535	0.00495392467672467	0.001025508665131736	0.004131397175912811	0.1146218458534132	0.1037824507576035	0.1141877491609835	0.08846932921953188	0.03498707569261839	0.03205756597810104	0.004811361695982471	0.007777145956705429	0.06843234255870745	0.08116624207979478	0.1515192169745632	0.1326753084399878	0.1272862321923161	0.1144703546012817	0.05764544695258399	0.06035374795463355	0.006502787086975318	0.04211552304834974	0.003919766329056248	0.08214771399056485	0.001199010348903955	0.07469614825697141	0.001039508749895677	0.04377829315741725	0.00101163196295904	0.004173706041235434	0.001006651590427575	0.004239977318098293	0.00100328572789216	0.01195478731028911	0.001011718931454324	0.03176065763593493	0.04571311344915043	0.07285444167983297	0.04734918009273438	0.05943251751667575	0.06126755211145036	0.05756815916080629	0.001100317049109553	0.0223729133708498	0.001129752022781113	0.01019998424156443	0.05106413595834138	0.05141625797975673	0.03998301622184154	0.07709260366586633	0.01724563584429682	0.02483349856961302	0.1461124996214399	0.1253635675141503	0.001015018556617129	0.06188200467145816	0.03570317340663223	0.03094973253847357	0.01380138710637205	0.02673839841190187	0.001015358012906735	0.01239053682713832	0.001019528994690326	0.0189192021281655	0.001049363372318575	0.03223856747042168	0.01447410513474264	0.03667267419173324	0.02741934251078255	0.01689986259286359	0.02416328791685305	0.02857273894730371	0.001002107209359221	0.02795461615789714	0.02846232204671909	0.0221816330892337	0.128811413560471	0.1075967360441037	0.001018959880257187	0.02230778769370863	0.001070456238054291	0.04272062594897198	0.001023104488101116	0.01512549383060452	0.001008186791494167	0.01877717228987192	0.001015772732535197	0.01394005910954017	-0.008728341837717875	-0.01274392498842515	-0.00756946067615541	0.009393405045168546	-0.007044057104416033	-0.004756562516343166	-0.003907205230428844	0.001188522520520013	0.0010405895800328	0.09158440256913608	0.001002124022604799	0.001026792592203297	0.4017658136572285	0.01082613960616586	0.0010126465130692	0.00100056568532729	0.001005181916545704	0.4003974851359193	0.01201258274095992	0.3271553975361357	0.1270029681567567	0.001033549784279278	0.001061107071372509	0.001007858053218895	0.7162850984673418	0.07301460452323526	0.001010426342767843	0.001020639991052251	0.001001079158750012	0.1646848004213398	0.01428608687502306	0.001057932069803658	0.450482442270899	0.001006461499711253	0.001001012900304276	0.001000312229492752	0.001000673985969179	0.1104911209164013	0.1092961759838253	0.03390953425913153	0.009029024001841798	0.06331614647034753	0.1541041125744886	0.1302704276699971	0.06009653081810985	0.02167367567822738	0.001720930926547238	0.001197173929870053	0.001039847400735832	0.001010089605727643	0.001005213812510263	0.00100367340590854	0.001018633670453705	0.07686946352429587	0.04160212306565866	0.05860329135649775	0.001002969601536997	0.001060643581572091	0.04677736609039839	0.03974676324797645	0.01805547620549459	0.1431453699213351	0.001013205472491797	0.03702053093678555	0.01528773587795169	0.001013355380031968	0.001024298265745777	0.001030125485815587	0.007119525877907404	0.03612236014541404	0.02694953314776435	0.001002110214174196	0.02856296615135024	0.1285443078104617	0.001019916886061373	0.001007569142887765	0.001027048750959853	0.001009406834469747	0.001018292656087823	-0.004122338615983501	-0.01138588619102885	-0.007184460766312098	0.00930017477753089	-0.001803029731328353	-0.003507069626385524	-0.004679803469178855	0.0004292821194758593	-0.6689654354704473	-2.002037257606041	0.03306134661929425	2.549218336934474	0.01261702488340438	-0.02512626991181397	2.589281462894318	-0.6140527591959933	-0.1289527581037972	-0.008953986479279395	-0.2227316526290027	1.214968650754795	0.5121600599411126	2.184124764678861	-0.1181621088301233	0.02213504471810445	0.01172141755742244	0.03525760380425084	3.22918259845605	0.5692782946578302	0.02322274056073591	-0.02155846031797661	0.02026935722262395	1.012396083649589	0.3141665809009877	-0.01641499674687567	1.530880072918955	0.08401213515312722	0.001642645248889482	-0.001624230541647905	0.001892633512107975	0.1502980569694548	0.2056989449582269	-0.03237304964587985	0.2952489148352115	0.03805042999061556	0.4869221714647805	0.4033258030774127	0.3011952885015161	0.8573420991757302	-0.1624292592749722	-0.0168981511264601	-0.0008639045222171686	0.02721370900328876	0.02764863799356062	0.01351132043830955	0.06421051783395074	1.772996000780961	-0.1869362590282921	-0.06262465728216876	-0.02780457175243392	0.0270167702103635	-0.127776533155349	0.02631114389841089	0.02786534217564985	0.2712788760769561	0.2655563790935352	0.3455494157524349	0.09375360557868484	0.04893736719932106	-0.01312985336178386	-0.2991594445386135	-0.4402954708836921	0.55547609005987	0.2411395869142417	0.06432318287796326	-0.07575372001266506	0.2570428644141721	0.007250934000474575	0.05463684688749844	-0.1295091704557503	-0.1473060248999178	-0.1066749770630988	4.421074262834081e-16	1.017869562669856e-15	nan	nan	nan	nan	nan	nan
0.3	-0.03785289932534144	-0.02133593192009617	0.02484577161763513	0.6208999333940308	0.9410045510479932	0.009321559640645996	0.4456118688343704	-0.02651785506595928	-0.007051872647764238	0.008098158482687407	0.06200695157452221	-0.07207812261142479	0.0006973127981367005	0.04706511672916908	-0.0509980845178688	0.9080095202663631	0.08186998099269892	-0.9080095202663631	-0.08186998099269893	-0.1133523784847204	-0.1085888677930727	-0.00183332588932003	-0.257366960989357	-0.06247518799850844	-0.02997418451690309	0.116552020074628	0.1073892927097057	0.7159117065413028	0.6344169586653261	0.08069344415587409	-0.01104326942626076	0.07060568686372339	0.01997354390142762	0.383524857861798	-0.2463430756647531	-0.5073387691760475	1.294117612038912	-0.05993910533304252	-0.04564211492510063	0.98449204292184	0.1774280634059661	0.3030976507261531	-1.568042007167634	0.2163751154153451	0.8774683828333317	-0.7929386017598001	0.6380695356909752	0.5890344403483565	-5.060953030852735	0.7470749980603987	5.060953030852735	-0.7470749980603986	1.449657032419901	-0.6576355646634752	-0.2498837044500513	-1.268116354165147	0.6198239884778666	0.2841615370673311	0.7817893208492436	1.197199703665083	1.350056689186095	-0.479026753231611	0.2718338394398367	-0.008045315386773319	-1.065872786569479	0.2803180459840974	0.001037590854407343	0.01660569468028737	0.07593418679386295	0.09052390907333253	0.00100211784250699	0.004069777219548628	0.001024843282788165	0.003199966230397446	0.3558187231235703	0.3389268405173896	0.01425197748963226	0.01902997523668166	0.001012498897279021	0.03183420427084068	0.001002031624676639	0.006199083914862111	0.002602272450564604	0.02147231422353602	0.4010353779866074	0.4074999414684441	0.01080845246795717	0.02708017720028503	0.2990880438314342	0.3112738345239502	0.1171094429022659	0.1014512869154914	0.001032914485647592	0.006341446807599529	0.00105914876985156	0.01106217105544139	0.001008166919150448	0.02713792369807313	0.6402470588600375	0.5877671830336239	0.06774773763180193	0.0825102572604561	0.001010567083452808	0.003153487617955138	0.001019859676682929	0.01828117378836414	0.001183854661054598	0.01945051818864464	0.1532506298966095	0.179036672788972	0.0128091458505434	0.007916578976872439	0.001053723588929014	0.006249473172515403	0.4316702137582014	0.3588697541569862	0.001006340105639113	0.02885841853106553	0.0010150217297166	0.004174373280004119	0.001014707955016249	0.005030680616903187	0.001013574104430224	0.004197681319169092	0.1116688704348338	0.104523420570669	0.1110409270972607	0.09009750082440979	0.03363902943151099	0.03112034844226036	0.008060065966027435	0.01129402822810371	0.06650184009747313	0.08269427535107966	0.1526181420390156	0.137604923039201	0.1285672855753534	0.1185146555090273	0.05939507259292092	0.06380533757597601	0.01927685990205136	0.05306337363426909	0.002820670158184296	0.08078587799824605	0.001197116371811999	0.07449456033011112	0.001039659434377735	0.04375295461212247	0.001010895402163044	0.004442633249363868	0.001005974401087196	0.004505203818699991	0.001003549733280387	0.01205779838908686	0.001017205895386218	0.03228250999729047	0.06406656013771392	0.08913572207750826	0.04410061309515587	0.05764434180608714	0.05987292527454943	0.05717739730253076	0.00105360190833741	0.02233825532310231	0.001095866738651757	0.01053471584269373	0.04826519114685149	0.04986603659456853	0.04015619522518271	0.07758236380649586	0.01821038303064585	0.02555120352939048	0.1442024290469099	0.1275709324767599	0.001014535891613391	0.06443201213153107	0.03751600769483875	0.03551430418599245	0.01513859841402125	0.02806654927574358	0.001014167421823341	0.0129261252421352	0.001023267536339822	0.01874900436455208	0.001039154788085584	0.02938483879051543	0.01037666730601893	0.03293964354192303	0.03290425629420014	0.02291426464353232	0.02597304780637457	0.03103031691064893	0.001002153956429842	0.02860242440230825	0.02923109812331339	0.02204244948688335	0.1283926560759477	0.1102568112499431	0.001019510538854784	0.02234194247924515	0.00104031833077095	0.04343771767078079	0.001025452279873739	0.01382198765839066	0.001008891480060901	0.01728199467434042	0.001017256631895386	0.01286616547989446	-0.003103000878129201	-0.01132902148445697	-0.007321201014583781	0.009308437195592554	-0.001177304747135136	-0.003533705288071606	-0.004691014543108299	0.0003286111806164346	0.001056929465693928	0.1264038816969549	0.001002236466490688	0.00103746549041801	0.4240999501582848	0.001118067265076378	0.001012859758296187	0.001000593917692082	0.001003597775291985	0.3935282536589005	0.02291486382392409	0.34968709769432	0.1221645642290044	0.00103463509691812	0.001066371475557204	0.001007173308710916	0.7319296852307351	0.07684477082624926	0.001010441568551197	0.001020874290479126	0.00100093944785939	0.1710752888014576	0.02746162681515857	0.001077836295930284	0.4659812893114286	0.001006454912584302	0.001000969481045099	0.00100029098204336	0.001000642557004375	0.1048708102242453	0.1041919701896362	0.03062111969675601	0.01351391758818292	0.06447674623432327	0.1545611948582646	0.1306843977948305	0.06281030891257786	0.04226100539899461	0.001553885852256158	0.00119355875484112	0.001039804814867964	0.001010104206060375	0.001005261099149213	0.001003951232257805	0.001026366716819537	0.09538843622528771	0.03893078825701391	0.05767195620557226	0.001003071922166479	0.001058131260509075	0.04323611065341185	0.04083136103211282	0.02022807159071905	0.1396748231542724	0.001014590361329272	0.04170526122338835	0.01763882389862802	0.001012538275236406	0.00102946808641545	0.001026659778780226	0.004818575386191635	0.04183533909690474	0.02892156395809432	0.001002271918858333	0.03130433328072454	0.1271368392183069	0.001020242078041987	0.001007781645656539	0.001028668491066891	0.001009830921221729	0.001019270059454972	0.003032008950389611	-0.009885685627256474	-0.007141311477139241	0.009227600555044416	0.005002310102241724	-0.00232416589069481	-0.005480429392749423	-0.0005816356287193973	-0.6711256629299321	-1.808111792674985	0.01192111380251504	2.899088443097647	-0.04537439605493413	-0.02030668292836865	2.248042272868593	-0.7230674278692617	-0.1719958924660467	-0.0257767442703916	-0.08074298155511281	0.8114141964588388	0.7355938753244331	2.319930243856478	-0.9006442598809519	-0.02397187010350373	-0.006124072668354259	0.0616184560715367	2.499878339003476	0.4242454102944292	-0.06723572529815817	-0.03063388049257296	0.08595493775602221	0.8316130420191937	0.4584636418767201	-0.01677171500993149	1.812604923297247	0.05595426810478496	0.02135191451273675	0.02618002618368407	0.01575154624778631	-0.003632121998671685	0.1144616249281855	-0.1448667138462789	0.4012027495445721	0.2613847828330988	0.4944314211953666	0.4042157183868867	0.3829932161375647	1.256029125443779	-0.1103638527102578	-0.02090954602738932	-0.001293157037329433	0.02692093993374638	0.02605017673279568	0.006645346625626378	0.04445226405901303	1.498892182007583	-0.1743912748998862	-0.01503203541657875	0.0367430982955539	0.03660446026452021	-0.1840814059472262	0.06715940382547984	0.1153204681503193	0.1553724402527866	0.2434667143832019	0.5661854174327264	0.1634382425544816	0.05760833451636155	-0.02213314466386406	-0.2676323940657721	-0.3211123888313787	0.646361767331485	0.2485871973935121	0.07925779076574192	0.04906391449956638	0.2763879060359675	0.0004967129686726445	0.08418994825505173	-0.1298018154730904	-0.150245396771685	-0.1066175137135421	-3.753536756503821e-16	4.844287077384537e-16	nan	nan	nan	nan	nan	nan
0.31	-0.03291113054439351	-0.02465272195901758	0.01998697020833133	0.6337966992026632	0.9403082773539998	0.008781122256669417	0.453119405905846	-0.02517127923084892	-0.00202290333839684	-0.008420909394219203	0.06493903468806027	-0.0633438828465598	-0.008694767605162579	0.05461243024966925	-0.04528452921010503	0.8551314740694308	0.08998124025505369	-0.8551314740694309	-0.08998124025505368	-0.09844474384936941	-0.115413645666623	-0.004247119652624349	-0.2692533794186591	-0.05602532195187416	-0.02701329821432542	0.1231332228803408	0.1195677360690857	0.7288466097256902	0.6291150418933454	0.08340186143730828	-0.01114355736168349	0.06048866683573016	0.02271611911282748	0.5963518366911257	-0.4061742656994552	-0.4684318336651343	1.285127168370375	-0.07999363791703484	-0.06158780356625232	0.5267936909995528	0.09930524221955336	0.7004804772610734	-1.724981107330461	0.358969134636183	0.8738510761453927	-1.076564613860183	0.8559456826185531	0.5580905472619563	-5.505838354426929	0.8797093727190026	5.505838354426929	-0.8797093727190023	1.531639981394189	-0.703701725781705	-0.2313752086759894	-1.109982523531528	0.6659810466443126	0.3072702016378743	0.547014038089948	1.244361958402565	1.241222573779372	-0.5791131105063941	0.2655263430664285	-0.0121913083065302	-0.9527917023456181	0.2760543668887998	0.001066096166115267	0.01687819040205673	0.1000483461689027	0.1167587593758956	0.001002190581257684	0.004000722132103566	0.001039319058653817	0.002953135533686694	0.3799471053349861	0.3594569222233359	0.00792809663231963	0.01363490099523823	0.001012186834418789	0.0299437784305362	0.001001333828983256	0.006033917278081931	0.001820621614118397	0.02056639149019293	0.4002254988864998	0.4152281553746456	0.01926770168015462	0.03504036440583334	0.3196496634208539	0.3349088033584101	0.1070617633844228	0.08653734897462281	0.001033394745090213	0.00641045940061787	0.001062826050896811	0.01111157161079168	0.001007472632253265	0.02769363157705075	0.6664655746241512	0.6086428703089334	0.07121134229133833	0.08528507038013242	0.001010354280108797	0.00308113810682461	0.001020135913563069	0.01794075169447882	0.001094234182470201	0.02014627574100564	0.1608838093150092	0.1864233674784927	0.02153657312529456	0.01200606378481999	0.001243184090545284	0.006198229552180412	0.4468853837471414	0.378333282059385	0.001006283659233504	0.02957411968964145	0.001008143406064833	0.004279950153908853	0.001007642516683407	0.005135921197926222	0.001007241520577393	0.004281452770829313	0.1083812349736225	0.1044553597726386	0.1081767830310471	0.09135083137063527	0.03130130040588508	0.02927422753261959	0.009647744552631239	0.01353162375936807	0.06586030449272043	0.08567510843697246	0.1530665160325741	0.142162119889838	0.1292647281974625	0.1222751857092396	0.06439123655573546	0.07041658547771761	0.03555367263884825	0.06661775467610107	0.002176459379223872	0.07974823219088877	0.001196233419420276	0.07425364540839474	0.001040197883315852	0.04369443877993382	0.001010810377806059	0.0046123305036918	0.001005769875879512	0.00483597140998366	0.00100374446439932	0.01210418040106939	0.001023719335521846	0.03247103665440505	0.0766486341864427	0.09864178176996442	0.04141131913862261	0.05618193547062916	0.05909905523591186	0.05740036114213808	0.001029076947638688	0.02238189038929284	0.001078285519331414	0.01101883375041726	0.04574432407690798	0.0484037432227119	0.03935237861524748	0.07738257265584128	0.01828111535234451	0.02602195254569963	0.1425232703642201	0.1287396989003773	0.001014815731626385	0.06682249990044746	0.04130541984503137	0.04216658949730673	0.01774707573085754	0.03060294701301951	0.001013358994350138	0.0135479133896423	0.00102727764819738	0.01851387012640653	0.001033317153683334	0.02681141844865597	0.008100251160444218	0.03111883031265987	0.03759642144584583	0.02913775397184565	0.02706535748101604	0.0327929411339645	0.001002271219709814	0.02908096243982495	0.03020035103308212	0.0225907329292262	0.1274048176314171	0.1128056002847565	0.00102034465046588	0.02233722311005126	0.001024687155460071	0.04461681196423336	0.00102684297023461	0.01252382115316247	0.001009264313833214	0.01576919854069218	0.001018098389597605	0.01178914404736008	0.004494291609664646	-0.009591113089371314	-0.007042504832945633	0.01118279192439052	0.004827466050498149	-0.002514189063502376	-0.005385923776564243	-8.269169087835654e-05	0.001128626239433789	0.1378370696809152	0.001002291501886882	0.001068700977534404	0.4358699298655855	0.001064126907000351	0.001011017935621644	0.001000619274251808	0.00100307100968849	0.402924583198804	0.03328317636577267	0.3694572265315537	0.06678494247295141	0.001033268061926308	0.001066892520223731	0.001006392015023033	0.7296408838593268	0.07466413308269522	0.00100987158306178	0.001020041914009322	0.001000900427762668	0.1744959796960859	0.03427025137150233	0.001747286696281984	0.4937514651015802	0.001006030320001431	0.001000998229736375	0.00100028813993424	0.0010006584316261	0.1026523621068768	0.1039972043081247	0.02686189905856387	0.009499021614046355	0.06552369565311741	0.1530712293588679	0.129969699256453	0.07750731742297923	0.0642104768508783	0.001458493591311413	0.001196798986377058	0.001041565054843063	0.00101124450679358	0.001005807410263279	0.001003943634902095	0.001033993702127343	0.09063046376443087	0.03756250904914045	0.05851803559853533	0.001003955515092349	0.001061550442379435	0.04222081704211547	0.03631803969502852	0.01676745510100746	0.1401825083763472	0.001015544059184977	0.04928987404187686	0.02314503899683603	0.001012500199016981	0.001033129115794144	0.00102773333848244	0.006366407008162775	0.04413289205235064	0.02778022725731649	0.001002495910572123	0.03132019083050037	0.124890163416557	0.001022034012156136	0.001008956952553386	0.00102797040851945	0.001009501211184746	0.001018724307860958	0.01326141022488122	-0.007617546663972537	-0.006684763335960518	0.0146212997486654	0.01069236160673124	-0.001646691377167988	-0.006005228517042955	-9.483941210096773e-05	-0.6755456742831639	-1.681871505237002	0.03562228051119938	2.344510058289357	0.01292498670206144	-0.02640979004307074	1.848206673530421	-0.3823312956175192	-0.202479509572803	-0.01163184038001557	-0.08643391099240808	0.7476342803173204	0.8442442141960044	2.363880604207272	-2.0378652378213	0.02355407968995536	0.01054045975585387	0.05481311176816366	1.65467586735962	0.1443493000930633	0.02456322114177073	-0.03697084722635057	0.06332556006252787	0.6450960879433812	0.3639304451194957	0.005269486707813415	2.064296241975871	0.0801033193277544	0.005546738035694328	0.003037358854293291	0.005077254442854244	-0.02119598692784909	0.1303925007258661	-0.2200933873326558	0.06576321167109177	0.3379574075109662	0.4061548826393647	0.3383232260197515	0.9040653501853305	1.439212679154267	-0.09480591182945239	-0.02562897746279822	-0.008459053752171267	0.01834538717899366	0.04052270288730698	0.002758784266149805	-0.0006468879482423385	0.4782963767038431	-0.1206596670239954	0.05419192401001625	-0.01258739679124722	0.05746179054386149	-0.1173443443251934	-0.1037026491587301	-0.02432387971289657	0.08726899300240083	0.2378608368335469	0.7670963564631544	0.332056554282767	0.06715599603108063	-0.02534247833625606	-0.2471282998018927	-0.06120859995708347	0.5979952586751883	0.1127180788714145	0.02805650843211911	0.05462071324309924	0.2219210640620828	-0.001279996414460638	0.1472499871782373	-0.1296093258082339	-0.1520122916087813	-0.1082938176615678	2.294944508244254e-16	-2.27527695208289e-16	nan	nan	nan	nan	nan	nan
0.32	-0.0260954038242517	-0.02924260390568352	0.01539692852472392	0.6466003091350951	0.9393911182006245	0.008106954735400629	0.4563433090468871	-0.02438338744949918	0.006913422219732331	-0.02618565444625709	0.06896488681412434	-0.05451167096840265	-0.02065572217820099	0.06387508066571379	-0.03974799505147906	0.7980691102599593	0.09955481881324796	-0.7980691102599593	-0.09955481881324796	-0.08272417712197629	-0.1225905366234127	-0.006430833272126833	-0.2795829152967663	-0.04923893054968571	-0.02384369092035449	0.1277435567923599	0.1323939916815901	0.7408221305386742	0.6228795662683739	0.08591750554159125	-0.01129067632456638	0.05164464315048197	0.02565177865106184	0.7583164457005837	-0.500961457213654	-0.4535868240367705	1.275486436798862	-0.1041161972094723	-0.07238814238354266	0.1277652568349362	0.06569125265383839	1.084568900478525	-1.81717744219388	0.43512891792055	0.8970628054917441	-1.306713435700769	0.9811369147982214	0.5536302105207268	-5.897816553360643	1.039538857228299	5.897816553360642	-1.0395388572283	1.612243450826569	-0.7280581813116586	-0.2038676756880519	-0.9567398439315172	0.687129059591703	0.3259057353457118	0.3876155421105147	1.326762154289968	1.158180214907486	-0.6657385238287203	0.2332792040095972	-0.01741152087879607	-0.8112735180204703	0.3189349113509952	0.001116202536751047	0.01717902528970881	0.1180512271927128	0.1373466790566075	0.001002254463827512	0.003955509116312751	0.001062177687125595	0.002724763756950179	0.3997463233181174	0.3756956260921931	0.004637559229823966	0.01085567182036921	0.001011109517006634	0.02785680939982567	0.001000997792825368	0.005878941961374846	0.001428144598430584	0.02002378908610986	0.4026756332394188	0.4227207409855078	0.02850978592108268	0.04372107445242075	0.3396386266131574	0.3576877882315315	0.07729781022012568	0.06157954396849448	0.001032950943632428	0.006528122221055115	0.001064924577273032	0.01116370577090776	0.001006734819340568	0.02833998577431992	0.6842674940822012	0.6204490354068408	0.07216161590666365	0.08566988499136169	0.001009962797683469	0.003080700002185941	0.001019857580482822	0.01755135066238265	0.001049406418886836	0.02091960913682219	0.1668064567812922	0.191925998389008	0.02921143088252519	0.01528513038739656	0.001672450887167446	0.006329792821969195	0.4658913281392225	0.3998395906923707	0.001006043047690972	0.03031883203196821	0.001004720256961459	0.004400973596067714	0.001004110052714615	0.00525481317065648	0.001004084682767844	0.004380716615198151	0.1055274629998922	0.1038751818457033	0.1064213939236598	0.09258911116710623	0.02827923275834259	0.02680376231059168	0.008470862387260285	0.0129982295607816	0.06597155856598816	0.08951693496460923	0.1527487056481896	0.1455109593661346	0.1293866566263399	0.1250897781167061	0.07364741993653795	0.08118282429917401	0.05398981681899562	0.08153493914198755	0.00180550960000587	0.0789369477002919	0.001197412322607645	0.0740148699979169	0.001041347491261356	0.04362279265004355	0.001011338316369816	0.005036078517886787	0.00100594095667101	0.005324045103713494	0.001003837980164657	0.0121155286443145	0.001030789719822497	0.03239157313208278	0.08141901907360954	0.1002211820159889	0.03932492192998169	0.05517975496896168	0.05905509319687177	0.05815257819617042	0.001017261096442017	0.02239508115260173	0.001071207786048137	0.01162880503884477	0.04390860124952534	0.04733980819004292	0.03681292981054811	0.07557661051927451	0.01663899734474815	0.02500166163864441	0.1417164970954031	0.1294940753074421	0.001015432662924764	0.06925382881687145	0.04682344534476685	0.05091272554791612	0.02174071968884798	0.03447198534904014	0.001012935928641945	0.01427737918367339	0.001031113108112723	0.01823317928986645	0.001030936607312605	0.02444074028456211	0.007702532450327324	0.03135230468406495	0.04113524700189647	0.03486735302391637	0.02709142032091302	0.03346028712011363	0.001002441874253481	0.02939568840484106	0.03071650648948549	0.02301542253722723	0.1259012474443417	0.1144662557938921	0.001021657897386226	0.02231955435881576	0.001017462732964782	0.04629513894920131	0.001027188790900131	0.01123424433751225	0.001009285701951996	0.01424777960914841	0.001018246060741038	0.0107101482292984	0.01384632328859034	-0.007499717648820139	-0.006645240678280436	0.01540337629640391	0.01062242398603558	-0.001722700646294751	-0.005967426270578655	0.0001047381630356543	0.00120032301317365	0.1492702576648757	0.001002346537283074	0.001099936464650802	0.4476399095728861	0.001010186548924327	0.001009176112947099	0.001000644630811538	0.001002544244084995	0.4123209127387077	0.04365148890762125	0.3892273553687874	0.01140532071689845	0.001031901026934498	0.001067413564890259	0.001005610721335151	0.7273520824879186	0.07248349533914118	0.001009301597572364	0.001019209537534336	0.001000861407665947	0.1779166705907143	0.0410788759278461	0.00241673709663368	0.5215216408917319	0.001005605727418561	0.001001026978427653	0.001000285297825122	0.001000674306247826	0.1004339139895083	0.1038024384266132	0.02310267842037173	0.005484125639909788	0.06657064507191154	0.1515812638594713	0.1292550007180755	0.09220432593338061	0.086159948302762	0.001363101330366672	0.001200039217912995	0.001043325294818163	0.001012384807526784	0.001006353721377346	0.001003936037546379	0.001041620687435151	0.08587249130357402	0.03619422984126697	0.0593641149914984	0.001004839108018216	0.001064969624249797	0.04120552343081909	0.03180471835794422	0.01330683861129587	0.1406901935984219	0.00101649775704068	0.05687448686036536	0.02865125409504405	0.001012462122797556	0.001036790145172012	0.001028806898184652	0.00791423863013392	0.04643044500779653	0.02663889055653866	0.001002719902285912	0.0313360483802762	0.1226434876148072	0.001023825946270285	0.00101013225945023	0.001027272325972009	0.001009171501147761	0.001018178556266942	0.02349081149937284	-0.005349407700688601	-0.006228215194781793	0.02001499894228638	0.01638241311122077	-0.0009692168636411668	-0.006530027641336486	0.0003919568045174617	-0.6797314537488365	-1.511486083808173	0.01758894697912075	1.769702318727409	-0.04060598172407427	-0.01661489893352664	1.389766705450762	-0.1998984145543989	-0.2113045305472442	-0.02373848025572387	-0.008078915703105656	0.7642885373910004	0.8796984435322629	2.148733451588789	-2.90941767293292	-0.014241824619642	-0.005577351715151024	0.07974771972984764	0.6859739035231077	-0.05375429139501312	-0.05285344399968419	-0.04042966839650664	0.101470106447132	0.4548002862180729	0.2963800008025294	0.01978966301481509	2.221161069414625	0.0617565048550037	0.02444122816356432	0.02891030452513099	0.01885002478951413	-0.1060555477796553	0.1114514749772798	-0.2697355763237027	-0.1529951964255704	0.4335834711819054	0.2527599463272717	0.2150281598377224	1.213991400080509	1.528589810254684	-0.06509158935817758	-0.02048164377968783	-0.003919216577658471	0.07773109190715451	0.05751139722202706	-0.0003614071219340843	-0.009145771828348283	-0.08643970727877001	-0.08234610814176967	0.09081860746840988	0.03065423771926223	0.0617751364053465	-0.1044097381096851	-0.2540747933569603	-0.1828875165225551	0.0724944369422833	0.2516349438847199	0.9849555652917528	0.4299663623034159	0.07914386382077124	-0.03124446439680826	-0.2270839585126535	0.08974513130228939	0.5475837120829724	0.02953154996023667	0.04649537626562239	0.02434514763119674	0.09876120090042473	-0.0020931634396473	0.1840364865581544	-0.1280838775574974	-0.1519699563507898	-0.1070123908190039	3.080093990575984e-15	-1.221350752916092e-15	nan	nan	nan	nan	nan	nan
0.33	-0.01809841565718696	-0.03442363026292688	0.01082465673177635	0.6593072312117538	0.9382019501048331	0.007355230904147171	0.456097769217839	-0.02372228414867157	0.01956164986620991	-0.04433764342766617	0.0733961511684595	-0.04536646161583092	-0.03441837959546694	0.07386963734521376	-0.03412424761326121	0.7373000504531886	0.1108970658198937	-0.7373000504531887	-0.1108970658198937	-0.06628170751374701	-0.129895274033499	-0.008296539111960134	-0.2884714153514916	-0.04238093639479381	-0.02052071008950587	0.1309939228432425	0.146275790966705	0.7522016498661023	0.6158973044553222	0.08814746787697214	-0.0115484142339191	0.04418223129300044	0.02872962897390277	0.8215019206088541	-0.5259201843384538	-0.4595339051994729	1.266154789921133	-0.1348856288252422	-0.07737318947031542	-0.1530820860371697	0.07105664669520782	1.441429456772219	-1.792659854418676	0.4423394415505905	0.9265364305765194	-1.421821628326836	1.003998195142797	0.5672253675856602	-6.252495030296819	1.229086913715696	6.252495030296817	-1.229086913715696	1.67344655053785	-0.728969935177584	-0.167198215826154	-0.827148304146809	0.6803154562735201	0.3369421024309177	0.2525774176873447	1.452588393250406	1.123475721859904	-0.7246210837474389	0.2202107925987963	-0.0333351309193033	-0.6865388531842163	0.30395035537187	0.00114413382286617	0.01745107932025012	0.1295601505709146	0.1514605766903206	0.0010022687128758	0.003929002009751867	0.001071850586149674	0.002532450320675434	0.4151418206229348	0.3872627138238649	0.002869121667718896	0.009376459973152415	0.00100965882739728	0.02578560877261432	0.001000818455181346	0.005752212020143658	0.001219662016621873	0.01969625850043956	0.4094123153335757	0.4315487444682528	0.03494867494046465	0.05000311238181202	0.359105829008081	0.3782893568043595	0.0470900868281849	0.03802763920729344	0.00103149290570153	0.006675245770912993	0.001064235627738382	0.01121371124032987	0.001005991588655493	0.02912452825106588	0.69398662905813	0.6223836038250873	0.07055464117377931	0.08381159520633236	0.001009339592543387	0.003141161493303019	0.00101848040869182	0.01715293678079939	0.001025633864609365	0.02179700217028179	0.1713015326115526	0.1956639172357517	0.03455368526294823	0.01752923260360942	0.001916110782444032	0.00634028032340333	0.4874076745503876	0.4221293028414135	0.001005656886936491	0.03111125655286925	0.001002932977652171	0.00455447680815411	0.001002241061165158	0.005410980806954957	0.001002430186279609	0.004505036357639406	0.1033302787751233	0.1027480344495947	0.1053357601251664	0.09329142150118314	0.02592633817992721	0.02479366655148718	0.006440746511492824	0.01146439497815246	0.0647820564769771	0.09203690049567029	0.1522332895487307	0.147544101259291	0.1292248453192788	0.1268434079101698	0.08751789334660669	0.09616392342793417	0.07069575178336453	0.09534062856009302	0.001583536844699249	0.07830829088243543	0.001201764560810037	0.07379200032685491	0.001043253578314559	0.04354700418662655	0.001012016309369139	0.005582626782861771	0.001006193876823822	0.005895789588944634	0.00100385782701393	0.01211749691438133	0.001032996856334256	0.03214203732494716	0.07907296229607547	0.09598846305767987	0.03728995879127177	0.05412138319905457	0.05925016092232854	0.05888075383019624	0.001012119295073151	0.02235718772037322	0.001071116820423581	0.01235952706109453	0.04286528785867685	0.04669532263962901	0.03340044291652117	0.07286731735286324	0.01371573024511544	0.02266013590057717	0.1402963470573354	0.1297803041208097	0.001016197246401965	0.0720250365293334	0.0517252991368549	0.05992742291618652	0.02667509346929872	0.03921964069185356	0.001012932948063768	0.01516025892386091	0.001032106704377586	0.01793407295284983	0.001030293773743518	0.0221800897542219	0.008358164247451021	0.03276888332640499	0.03832156247082556	0.03638372680437885	0.02414887757572976	0.03128165622856492	0.001002635626314613	0.02962910503956558	0.03090221134825516	0.02310366317248206	0.1242573284869667	0.1151091200019526	0.001023745886110497	0.02228333673468704	0.001014379384762186	0.04851857958096379	0.001027992698003095	0.00994980309519667	0.001009469527853146	0.01271580207862235	0.001018673343438106	0.009626019677829525	0.02417532773927326	-0.005032745343923332	-0.006157377126835755	0.02067383343439072	0.0150326510021013	-0.00120425186803524	-0.006416777227248302	0.000669013208681368	0.00115027566667258	0.1439560917660581	0.001002230241872347	0.001066674414028346	0.4491180406921763	0.001007799238679305	0.001007280140138898	0.00100062098879596	0.001002324504454119	0.4344660718769856	0.04126491457951058	0.407901612001951	0.006205808598761946	0.001028346143830949	0.001060222871348526	0.00100488594076198	0.7096337864282264	0.06500586045648016	0.00100817442421752	0.001015217553327096	0.001000915966517695	0.1790903389010091	0.04040667490290176	0.001961767911746516	0.5494886645110473	0.001004958282407703	0.001001111923003371	0.001000305135611953	0.001000737225090911	0.1000559616280735	0.1037976811390303	0.02336587213010272	0.003255905059949542	0.0604136396894014	0.1512935743963718	0.1287469130320937	0.1178401531876003	0.09660959474378061	0.001342477876225051	0.001211592112454012	0.00104685537253862	0.001013007113851272	0.00100654454418074	0.001003829783827544	0.001029941026140596	0.06736322740750196	0.03377272498772147	0.05960733562320585	0.001008400181785526	0.001076143139261611	0.04196481302373234	0.02737149782259402	0.008147705862466346	0.1358859134131456	0.001017411957770046	0.05839839194042788	0.03530005531534393	0.001013325579567876	0.001030053155896287	0.001030316677444476	0.01002794936693395	0.02516185521176927	0.01584942596459011	0.001002936552558589	0.0309283695395154	0.1211190843194249	0.001027689838773686	0.001012048864564656	0.001030146786411328	0.001010074853365255	0.00101991290851182	0.03505194518189238	-0.00231244315367183	-0.005612843121136476	0.02647135816606033	0.01836306833086063	-0.0008738310931802587	-0.00677552785266367	0.001454933377663647	-0.6861631786355301	-1.27696200747859	0.03051598987293784	1.039768726739256	0.01689960762665817	-0.01967904676134373	0.9308762387963943	-0.1034529247263976	-0.1994901333098469	-0.006155306608580269	-0.04188551243797893	1.01655137682412	0.4004263780533192	1.959921257206305	-1.838380654803608	0.02956368173655118	0.01018500830257527	0.0799732902702763	-0.2723042760784573	-0.3090148869589442	0.03661944650108786	-0.03867625466438192	0.08075683003092615	0.294134562140912	0.1563836407847115	-0.01426845956608986	2.216802399309697	0.08882455644291315	0.01106361242165804	0.00926130475914972	0.009539227088425705	-0.1243482738836166	0.02829919731640154	-0.1420616472081824	-0.1565472719411084	0.08662517523317212	0.1749196156593213	0.1520249907167919	1.742523899408103	1.248352522764273	-0.05878453042763174	-0.02436770440578969	-0.01091360808382512	0.04269473686789095	0.05764965822671377	0.0009152936283082706	-0.03475589884548277	-0.7342190027608215	-0.1259183393054418	0.05413355842731912	-0.02204869985175888	0.08231765879856781	-0.0317168605140072	-0.2869979993857679	-0.2863139828662465	-0.001180227864008667	0.3078157550815981	0.8274649211890523	0.5145399608200726	0.09842877649527036	-0.02879442994303118	-0.2253500062083165	0.1876136530010834	-0.2595466890712517	-0.4428127147740533	0.006461364683139509	-0.009146424721369948	0.04849664193763299	-0.006049458111927712	0.257314251936734	-0.128465157069758	-0.1540150685500063	-0.1092325476173473	2.795622214479807e-15	-1.124691907640212e-15	nan	nan	nan	nan	nan	nan
0.34	-0.01005695075414452	-0.03957453499452115	0.006232923007799809	0.6719285411612828	0.9366700414865915	0.006571159633933107	0.4537574900582914	-0.02287170973192447	0.03566906791428128	-0.06162764154124531	0.07763598541721849	-0.0360897950457949	-0.04861222635615781	0.08367952004937357	-0.02848136589051028	0.6730892172079561	0.1241400844798591	-0.673089217207956	-0.1241400844798591	-0.04931132451690706	-0.1370915480163782	-0.009733292059605499	-0.2962496441223648	-0.03571570772651198	-0.01713981543960028	0.1325975001385362	0.1615055733569462	0.763406686401581	0.6085089996941851	0.09047167198421036	-0.01194136034150375	0.03780726609263199	0.03187708980159285	0.7672117928961224	-0.4949371320838384	-0.4574792102425645	1.258364011372895	-0.1726643016994626	-0.07885763017566362	-0.291182609264955	0.1035854758377303	1.776406980797301	-1.644779268627887	0.3968428968053181	0.9233542489845921	-1.392951304378931	0.9442021197285214	0.5574570674273284	-6.586171241053011	1.419693187892241	6.586171241053011	-1.419693187892241	1.71782612854147	-0.7063654958679796	-0.1180770972497143	-0.7346855871609543	0.6485759622701307	0.3374884991560211	0.05825779099273929	1.59635877531525	1.123283656518804	-0.7469471134447638	0.2521275583810598	-0.04445316052520217	-0.5937841865978504	0.3328570123208264	0.001133064883582936	0.01766322770204411	0.1340762314613157	0.1578758839658735	0.001002217656560869	0.00392540221314123	0.001060047566903977	0.002374557652924696	0.4260072773332549	0.394457658826377	0.001976042509566703	0.008636433929092406	0.001007985381807267	0.02393591596533251	0.001000717005032508	0.005664879856842394	0.001115250802524301	0.01949691261720983	0.4210101455009593	0.443356552875313	0.03718079417206016	0.05220394672763382	0.3780706524165356	0.3966530332602475	0.02712896385016168	0.0240635833624956	0.001028985965266745	0.006837338798693578	0.001060294532097938	0.01125953719101973	0.001005257586575143	0.02999570187274411	0.6957557647299586	0.6155380687611789	0.06633211923998318	0.0796673628252207	0.001008464277831234	0.00324656301776845	0.001015795199403006	0.01678936263159418	0.001013779475937336	0.02266971233316352	0.1744922231951097	0.1978357112120309	0.03702704789142373	0.01849166716998421	0.001810751284606972	0.006112897693885326	0.5107000842374401	0.4437760594568806	0.001005140018230487	0.03193724630318116	0.001002082279150498	0.004718329807859755	0.001001316958146402	0.005578800906331197	0.001001634828698405	0.004642007224760475	0.1018946996349815	0.1012887295191996	0.1047033854840126	0.09314086722300023	0.02481440700295615	0.02376696793220841	0.004304376137050933	0.009811773085142618	0.06136199821622505	0.09157374927333005	0.1518076377216481	0.1494303753464273	0.1289219703615694	0.1284568217682771	0.1061027113240892	0.1152392117620675	0.08423672620605753	0.1068180785852303	0.00146209764929889	0.07779836196744871	0.001209717483167168	0.07352200763033941	0.00104597199811347	0.04341101784880537	0.001012666444556588	0.006112296770845563	0.001006415732664983	0.006493281436298019	0.001003814591768487	0.01213703916674003	0.001028257438696957	0.03181656497023896	0.06958678353087776	0.08605450359321661	0.03506642396105519	0.05272958631353714	0.05946687929920179	0.05922159014652796	0.001011331011884589	0.02227779164183102	0.001076660161453905	0.01323412602989556	0.04265586349267962	0.04656088120894464	0.0294841966659222	0.06985236734234966	0.009679142247769537	0.01925745494581245	0.1375122238126607	0.1297518396782573	0.001017036673224918	0.07551432704798201	0.0550507890138234	0.06765164422823172	0.03237814427016424	0.04466228965665758	0.001013363396820731	0.0162658885591458	0.001029233255833607	0.01765293815173532	0.001030727732850505	0.01992766298733719	0.009730936712398724	0.03498543886079414	0.02676083981544487	0.02937166458087594	0.01740177472529126	0.02505293309455112	0.001002840833208262	0.02965038397858098	0.030807028493251	0.02278350595997705	0.1226588572900367	0.1158098886571641	0.001026722228390378	0.02218058326206054	0.001013797207344063	0.0513746762307841	0.001029832351729213	0.008671725472834358	0.001010013294159697	0.01117568786223663	0.001019754470499596	0.008537112714099942	0.03532575167784726	-0.002185778210946547	-0.005584507893924082	0.02673489196290226	0.01782316348721644	-0.0009678450949747735	-0.006730227687019528	0.001565755939327395	0.001100228320171512	0.1386419258672405	0.001002113946461615	0.001033412363405891	0.4505961718114663	0.00100541192843427	0.001005384167330695	0.001000597346780381	0.001002104764823243	0.4566112310152635	0.03887834025139992	0.4265758686351146	0.001006296480625449	0.0010247912607274	0.001053032177806793	0.001004161160188809	0.6919154903685342	0.05752822557381915	0.001007047250862676	0.001011225569118957	0.001000970525369444	0.1802640072113039	0.03973447387795742	0.001506798726859353	0.5774556881303626	0.001004310837396836	0.00100119686757909	0.001000324973398787	0.001000800143933998	0.09967800926663861	0.1037929238514473	0.02362906583983371	0.001027684479989294	0.05425663430689125	0.1510058849332723	0.1282388253461119	0.1434759804418199	0.1070592411847992	0.001321854422083433	0.001223145006995028	0.001050385450259078	0.00101362942017576	0.001006735366984132	0.001003723530108709	0.001018261364846044	0.04885396351142991	0.03135122013417596	0.0598505562549133	0.001011961255552844	0.00108731665427343	0.0427241026166456	0.02293827728724385	0.00298857311363682	0.1310816332278691	0.00101832615849941	0.05992229702049039	0.04194885653564379	0.0010141890363382	0.001023316166620357	0.001031826456704298	0.01214166010373399	0.003893265415742001	0.005059961372641564	0.001003153202831266	0.03052069069875459	0.1195946810240427	0.001031553731277089	0.001013965469679082	0.001033021246850648	0.001010978205582748	0.001021647260756703	0.04661307886441193	0.0007245213933449409	-0.00499747104749116	0.03292771738983427	0.0203437235505005	-0.0007784453227193506	-0.007021028063990855	0.002517909950809833	-0.6919494464467809	-1.00901522299025	0.005607817229716313	0.2299842470953435	-0.03602451973401497	-0.009730745228743756	0.5153381596188156	-0.05206125392305168	-0.1670029665613189	-0.01585892466969068	0.01755802478501407	1.360249522254058	0.06345772681837646	1.701155028200791	-0.9918478896523102	-0.01124792903502485	-0.006413255461560125	0.09707394871630323	-1.070046792907843	-0.5109428106115105	-0.04386543732991495	-0.03346172218257941	0.1005335323315587	0.1415753121251575	0.04004647083491916	-0.027784363175617	2.09256996269952	0.06846955073722572	0.02651118568741559	0.03124079714068512	0.02138024972548029	-0.1724870546369903	-0.05912144747469313	-0.07305614835854812	-0.1767526585016871	-0.163039879498348	0.2233863851232447	0.186984972766412	2.032829241155127	1.062941931661048	-0.04134600878424349	-0.02990624887039994	-0.01595879145849583	0.07435543650891463	0.06266086964647521	0.003153389336366653	-0.02433308134286348	-1.226687808509635	-0.1490311312638207	0.01335074392957207	0.02235370845656486	0.09055052571562158	-0.00240091416376703	-0.3152061621774223	-0.3951185598620454	0.00955578575829198	0.3952515051220489	0.7268603540467158	0.5689650867015218	0.1236938428398722	-0.02765015727041583	-0.2254392058215532	0.249740509712132	-1.158103488710093	-0.7804868985327723	0.004067837123797827	-0.05733442192077287	0.1103420903306448	-0.01540033313920694	0.3105676901697442	-0.1268111535668436	-0.1535972935227183	-0.1079680732711435	-3.390160273800246e-15	1.024638755016686e-15	nan	nan	nan	nan	nan	nan
0.35	-0.003180853057751045	-0.0442037156768226	0.001792395856034409	0.6844839052557415	0.9347256938192878	0.005782640053430955	0.450793376310148	-0.02163370640599715	0.05500470787941675	-0.07683240801025851	0.08124707932203348	-0.02711863922553244	-0.06173191792386838	0.09257701481444511	-0.02318494749881885	0.605588081244341	0.1392013971942569	-0.6055880812443412	-0.1392013971942569	-0.03196347639377758	-0.1439438047232947	-0.01061431600279577	-0.3033140050860376	-0.02947674242061793	-0.01380700051517617	0.1319026473075252	0.1782194801191228	0.7747197441440392	0.6010735255954237	0.09347029999140295	-0.01244263575828839	0.03221735554509932	0.03516929718054878	0.5968072529145336	-0.4253241283853378	-0.4311571793963085	1.253442245100522	-0.216352120279709	-0.07817039708586807	-0.2888485501608789	0.1413555991412384	2.072935841300955	-1.389113857674997	0.3212302370681805	0.8677117336445228	-1.21542573759128	0.82731479117231	0.4987136240244871	-6.913257725740163	1.583840530863045	6.913257725740162	-1.583840530863045	1.751896107797826	-0.6600604660144854	-0.05723747459607579	-0.6831182550474973	0.596695722777391	0.3277897535264628	-0.2018976504031201	1.742945090576558	1.136168643113842	-0.7385385936976658	0.3281260861725531	-0.05594305207908459	-0.5237082288016135	0.3276617911998462	0.001109709406613691	0.01781966525596696	0.1325364920268005	0.1567938935684465	0.001002124940537101	0.003928075878352574	0.001044032253475609	0.002270699841025609	0.4329490248638321	0.3981302067339929	0.001501075236069884	0.008233966794824726	0.001006438178847102	0.02246239242430385	0.00100064794601041	0.005618427525023014	0.001059806861162447	0.01939979828546032	0.4376339302275761	0.4590956000068039	0.03544513730313439	0.05061742971828536	0.3962417598533698	0.4123086353895877	0.01481064543159414	0.01604718971464172	0.001026282415947492	0.006969858776383938	0.001055072146130448	0.01129327347149071	0.00100462498014168	0.03092160449049392	0.6911668048928272	0.6021737901093617	0.06033828485983905	0.07401958265110585	0.001007544934539116	0.003344300741788924	0.001012871288371828	0.01649997874016536	0.001007566708188031	0.02354978525960215	0.1769795255993045	0.1990565925839098	0.03477455063349309	0.01768684919530162	0.001599528922108036	0.005836675259773591	0.5346675648771977	0.4636891328577367	0.001004631062635921	0.03274321513874557	0.001001667714704191	0.004895639821718385	0.001000841238747117	0.005768257925870543	0.001001243197274163	0.004791672824189447	0.09950817337659219	0.09833186169341862	0.1034147176876538	0.09163917612129355	0.02158661831597969	0.0212633679251466	0.00270389492530981	0.008700036336180382	0.05517361612902252	0.08735979971128263	0.1528695298863581	0.1525466973863873	0.12907532340712	0.1308330226512237	0.1275699033443295	0.136045043988617	0.09100928009508978	0.1142967815049263	0.001387964543578661	0.07737359602872475	0.001213426675322621	0.07314492785341282	0.00104823546587544	0.04318157643884884	0.001013157273390279	0.006703294297598138	0.001006604860842556	0.007128287616373577	0.001003723166497383	0.01219423385095073	0.001022708381766719	0.03150196295124201	0.05753525033483486	0.074095844855538	0.03114408258874351	0.04945781357405108	0.06007688990209174	0.05940984707725799	0.006426888090053368	0.0272858552502885	0.001085401525351621	0.01426240560098011	0.04227571081866244	0.04611335696336861	0.02777150400965894	0.06827706001058113	0.008678194624295588	0.01761375302496035	0.1369954734482406	0.1319628925562836	0.001018584880413328	0.08007758164454581	0.056572224399891	0.07379986962610338	0.03742229478688092	0.04949777671483424	0.001014366021586839	0.01765257633017497	0.001024620051499339	0.01742656996385464	0.002393005514334653	0.01814652456390651	0.01192137116347538	0.03806401103558992	0.01560888114716115	0.02000665254240424	0.01098124200024983	0.01886548347383313	0.00100316979381106	0.02942673191288504	0.03222685142126627	0.02257331792668177	0.1205441994177161	0.1171183323603437	0.001028971405290589	0.02196511223801531	0.001014896498115801	0.0549405803397477	0.001034336370124963	0.007437838733818215	0.001011097305050919	0.009668710133501056	0.001022220050697458	0.00747626999059622	0.04531256848589506	0.0007941631554341808	-0.004893479446543847	0.03175070940393244	0.0181815881008962	-0.0007521025644077935	-0.00696425065631238	0.001811042244462187	0.001072841347598421	0.1228500478632336	0.001001956119448411	0.00102224368830782	0.4460919397667335	0.00100531339401801	0.001004357466975539	0.001000558083902391	0.00100207468582872	0.4900197278064607	0.02872973348948703	0.4423151430651766	0.001004400280355194	0.001022349590571782	0.001046762959441968	0.001003802054433989	0.6687388169621664	0.04859846550962493	0.001006199764935535	0.001008646122093504	0.001001211448802633	0.1817163983862521	0.0256306134708925	0.00127112389382148	0.60221509940555	0.001003924200674244	0.00100126964296446	0.001000364108406468	0.001000865669057544	0.09313127283061859	0.09969449671542803	0.0131284898045759	0.001017145222107624	0.04156160949356218	0.1576127610321775	0.130232870878125	0.1718462498776944	0.09409805852800868	0.001301252114469838	0.00121233520632927	0.0010507656178837	0.001013700799877857	0.001006857794660093	0.00100354721455906	0.001015809323716631	0.03649941528623644	0.02252826419590058	0.06169769292825101	0.02153331477897813	0.001100579811473503	0.0410484038128659	0.02824938930669927	0.01150136482774609	0.1406845150437125	0.001021778324419539	0.05720259334749566	0.04446227354321455	0.001016442062135617	0.001016859683451682	0.006169595712287123	0.01610058316213893	0.002449526081113986	0.003040202099028125	0.001003815821484152	0.03672323311373113	0.1155707417627417	0.001031107990647535	0.001017796247075018	0.001044103049794892	0.001013280706293438	0.001027441814585037	0.05425897699113385	0.00382981793147857	-0.004119257718386039	0.03582492045624557	0.01681030435488423	-0.0005152858271571973	-0.007152851699430481	0.001490834384522801	-0.6983535963886173	-0.8053021517585083	0.0198522267015209	-0.4378298722329707	0.01880593097672293	-0.009701309035049651	0.2328065322284944	-0.02961104669543403	-0.1269370351577405	0.001777533613022113	-0.02215540470471971	1.768001675179073	-0.3669679420814204	1.439034604028159	-0.6117117753598811	0.02569176169217986	0.008240848811751595	0.09040105519117339	-1.556577956281131	-0.6206216068096161	0.03717957232583109	-0.02446704144013058	0.0803316704911671	0.1029689164035564	-0.2062332699177369	-0.02713473369540198	1.883214820805329	0.08623949990630185	0.01309519722373419	0.0126538753404671	0.01170113095517795	-0.4013981690199857	-0.2303429169263586	-0.4055796011776263	-0.05524001285905287	-0.6631056736590807	0.4014748578950121	0.289543094309262	2.11992887065111	0.4205713358174512	-0.04153262193531509	-0.04294517096907429	-0.02784682478172802	0.05208310356022084	0.06550716549452193	0.00778542949481865	-0.034261242631901	-1.176652808938659	-0.4875181352660644	0.02751523119082568	0.9135104124319799	0.1116696924466789	-0.08146000885342142	-0.01682722204093859	0.04791194055670388	0.4181624173208533	0.5146737283504332	0.5097819283156481	0.4105037840837774	0.1519831936452693	-0.01843209037086277	-0.1372404793911472	0.3587808062267844	-0.7353302510012917	-0.4834120265165701	-0.04287455792215204	0.01785441533092805	0.1460906931858694	-0.02574290347034564	0.3957619753996809	-0.1199219547232084	-0.1475931408766657	-0.1038714278834131	-6.43323339988564e-15	2.084604745308488e-15	nan	nan	nan	nan	nan	nan
0.36	0.00165518443478561	-0.04796952004240528	-0.002400839765842202	0.6970120548149276	0.9323400613106289	0.005021269468992297	0.4482363508591311	-0.02009778955322965	0.07677208132172381	-0.08926871534474977	0.08397767721679218	-0.01879886400137155	-0.0726095156764778	0.1000661750305334	-0.01856935314774849	0.5348400272117503	0.1556423186146341	-0.5348400272117503	-0.1556423186146341	-0.01427035012667928	-0.150212249746587	-0.01086023721568089	-0.3100106422127987	-0.02383222079355449	-0.01060971501294737	0.1284661612663083	0.1962949254376067	0.7860668742866732	0.593770410072347	0.09664475456996262	-0.01306304396803227	0.02734289539874081	0.03847187218017942	0.3591997521247641	-0.3222618687400756	-0.4080209042648018	1.252921104318362	-0.2609212699705432	-0.07342783096296465	-0.2097649498396381	0.1631681812057556	2.262753676231642	-1.091087441723492	0.2207436947940614	0.7930781297642682	-0.9445325413519707	0.6625352099301984	0.421292259303145	-7.235554854848169	1.695614929088122	7.235554854848169	-1.695614929088122	1.786881757337445	-0.5896031591371467	0.008943448810278316	-0.6611408197785719	0.5296872265045234	0.3103826147346763	-0.4900688510483945	1.868666486576698	1.130098136559867	-0.7204753983102287	0.2872928726544732	-0.0682797191170303	-0.4506941063629075	0.3349305364557648	0.001084336451723109	0.0179437228990084	0.1251810277691658	0.1492903356081694	0.001001999652463707	0.003946454396684561	0.001030440836948695	0.002207321634544045	0.4362727371488269	0.3993864916774297	0.001263075600386565	0.008020635519884712	0.001005151352958268	0.02141246939191137	0.001000593792660978	0.005604612035247464	0.001032075937514719	0.01935031425171944	0.4593570036291569	0.4783254218015931	0.02972924696779962	0.04514045161813852	0.4134483840351186	0.4256151094680284	0.008265999184954411	0.01182372914646966	0.001023709852761022	0.007109970774919571	0.001049326075107877	0.01132596091237511	0.001004129192141384	0.03184961258371791	0.6811942721836892	0.5853311292590457	0.0529531272993236	0.06721476303706495	0.00100666153619274	0.003465486268122456	0.00101011967628698	0.01629898209343689	0.00100458232944322	0.02437335809368682	0.179062895013591	0.1999024486231607	0.02689304308716719	0.01426253768870353	0.001375998007936369	0.005576710819003818	0.5586710930002826	0.4813037579396592	0.001004183296770346	0.03353234197192054	0.001001496943863776	0.005063121355122925	0.001000623077568655	0.005951943784606205	0.001001080260354653	0.004938995059761335	0.09534214671321566	0.09361053296878413	0.1009359603248932	0.08875148600327877	0.01481121920253545	0.0160970609461799	0.001892131723739495	0.008514066396595781	0.04593676902047605	0.07864452298518966	0.1561159407906825	0.1574918092048524	0.1299777286054341	0.1342734414641893	0.1512099455172435	0.1574696225050163	0.08923110860902383	0.1149849589723652	0.001340581407159618	0.07700920066924687	0.001209875617057655	0.0727143949218747	0.001049556881719692	0.04289573466819242	0.001013438275273523	0.007318739536422374	0.001006760622061172	0.007826760728706167	0.001003589274640067	0.01228274539641659	0.001018708505572904	0.03121786171409362	0.04510356664665901	0.06228927001619194	0.02485882817372656	0.04333532923556251	0.06124283606147326	0.05983618654983223	0.01915486911204426	0.03923302787441175	0.001096404386530457	0.01539880595773703	0.04129360112140076	0.04504455955383675	0.0293907297419523	0.0691763845442378	0.0123456386061776	0.01984636905424821	0.1405464848283229	0.1378252405741518	0.001021085512206969	0.08575328789818507	0.05616821171609524	0.07798722685030532	0.04124380462593431	0.05311979452133229	0.001015994146210238	0.01927234207763374	0.00101908473184446	0.01726812414247537	0.005627865009313569	0.01705381338898304	0.01496600557983215	0.0420171926049251	0.008991712922314017	0.01425643292050937	0.00665523978751307	0.01485651254610501	0.001003665667505311	0.02891136666695461	0.03589196989669019	0.02319174626797982	0.1176350754370187	0.1186265833784934	0.001029872501587155	0.02170474455664346	0.001017362185248603	0.05915289261431204	0.001042130672753517	0.006274171168633724	0.001012790856000168	0.008227927271657973	0.001026350877296499	0.00646626502735546	0.05373877283972566	0.003857674636316841	-0.004077661078013684	0.03535411726188328	0.01594545017504559	-0.0005047487238439325	-0.007130140736369753	0.00120808730198243	0.001045454375025331	0.1070581698592268	0.001001798292435205	0.001011075013209749	0.4415877077220006	0.00100521485960175	0.001003330766620381	0.001000518821024402	0.0010020446068342	0.5234282245976578	0.01858112672757414	0.4580544174952387	0.001002504080084933	0.001019907920416166	0.001040493741077142	0.001003442948679169	0.6455621435557986	0.03966870544543073	0.001005352279008393	0.001006066675072228	0.001001452372235824	0.1831687895612004	0.01152675306382758	0.001035449060783604	0.6269745106807373	0.001003537563951653	0.001001342418349829	0.001000403243414151	0.001000931194181092	0.08658453639459857	0.09559606957940876	0.002627913769318089	0.001006605964225962	0.02886658468023311	0.1642196371310827	0.1322269164101381	0.2002165193135689	0.08113687587121809	0.001280649806856245	0.001201525405663511	0.001051145785508322	0.001013772179579955	0.001006980222336054	0.001003370899009412	0.001013357282587216	0.02414486706104299	0.0137053082576252	0.06354482960158873	0.04205466830240343	0.001113842968673581	0.0393727050090862	0.03356050132615469	0.02001415654185538	0.1502873968595559	0.001025230490339664	0.05448288967450093	0.04697569055078531	0.00101869508793304	0.001010403200283673	0.01130736496786995	0.02005950622054388	0.001005786746485969	0.001020442825414684	0.001004478440137036	0.04292577552870765	0.1115468025014408	0.001030662250017982	0.001021627024470954	0.001055184852739137	0.001015583207004126	0.001033236368413372	0.06190487511785577	0.006935114469612199	-0.003241044389280919	0.03872212352265687	0.01327688515926796	-0.0002521263315950443	-0.007284675334870108	0.000463758818235768	-0.7031514800457777	-0.6691537072130833	-0.0008681649465105321	-1.054329265474691	-0.03288354910987758	-0.00163482414525542	0.0320855667830106	-0.01423408205752159	-0.08228286483406061	-0.009331556260876835	0.02708408438674731	2.058404454913714	-0.7146344913412861	1.231329418020864	-0.2332612737159569	-0.009729524865897789	-0.006623023378834733	0.09749504381114577	-1.765723232607582	-0.7423506985967635	-0.03917587686720744	-0.01578427350412701	0.08923351386076675	0.06657024559955071	-0.4838522355481799	-0.02453276450722799	1.632880298912756	0.06510115025938441	0.02454548959659923	0.03008656497994923	0.02091157695406614	-0.5253792344077007	-0.3363212507363157	-0.6055975427395076	0.008400703373848418	-1.063305312307455	0.5891443408242424	0.3998285587702058	2.15657849912511	-0.2951631587903839	-0.02927189293505335	-0.04059687979271714	-0.02723886359848016	0.07924497892324621	0.075354256097882	0.00941676158732619	-0.01823292497313898	-1.196271028843146	-0.7191734510643173	0.06096725229840236	1.410175511589746	0.1121746828501078	-0.1266555469549186	0.1797202109076164	0.3801450301659559	0.7398148137266572	0.6177418365371403	0.3346867193127731	0.3262712363657899	0.1703094381254369	-0.01406568402412845	-0.08775375612010514	0.4246623886200271	-0.4351450053947172	-0.3447911599347839	-0.05427479892310267	0.1083888529978907	0.1503035533246694	-0.02437966460453338	0.4398493232899205	-0.1127673188005136	-0.1403583201442185	-0.09780052121854874	-2.352831971663177e-15	6.753441449060866e-16	nan	nan	nan	nan	nan	nan
0.37	0.003978893235833113	-0.05055517496259123	-0.006524985731134026	0.7095641077966214	0.9295232213475728	0.004338137661983601	0.4465297047836826	-0.01852275507159069	0.09970927254162848	-0.09876898818504107	0.08558504021601031	-0.01113701074957391	-0.08054411414285538	0.1056895742737238	-0.01465083084711909	0.4606022860036834	0.1728753996047341	-0.4606022860036834	-0.1728753996047341	0.003773108253786802	-0.1556652773806909	-0.01045325001882515	-0.3166165068250466	-0.01891862423264764	-0.007618356755832086	0.1223287401023735	0.2154614738426282	0.7972522380031731	0.5866857214825817	0.09822800199896041	-0.01385244932550209	0.02319046567278376	0.04183630925920311	0.1092999964342536	-0.1889095402897098	-0.429376180285431	1.258137152836624	-0.3008610131117605	-0.06175763521190288	-0.1253619306087633	0.1469359664685813	2.269367514716467	-0.8169030757269208	0.09394113573818508	0.7497846197444427	-0.6458767090439185	0.4533442021541887	0.3755348668756348	-7.545313660483728	1.743697177919894	7.545313660483728	-1.743697177919894	1.817472655867384	-0.4986870127705615	0.06848734462337439	-0.6633979959007257	0.4510247026136555	0.2871689851388288	-0.8068059388777596	1.958310940413028	1.111704036953258	-0.6913428780116259	0.0177346504005547	-0.08891854114262897	-0.3580958067799709	0.3371635921398465	0.001061519370897813	0.01806162561769746	0.1130273566698602	0.1367543338427814	0.00100185558315386	0.003977198983820378	0.001020316429281304	0.002176366724454323	0.4368754364206024	0.3992565302741356	0.001137147506767582	0.007899676722876376	0.001004146308463386	0.0207705341575031	0.001000551154275734	0.005609580874506778	0.001017480073680898	0.0193316207926347	0.4843917858260624	0.4986734962869555	0.02229500990655424	0.03788794874861993	0.4292071183646258	0.4370232781781879	0.004745142015285493	0.00967576412665214	0.001021391607384376	0.007286799779027127	0.001043753420996762	0.01136802477683049	0.001003774098658909	0.03279393779853464	0.6681002623379219	0.5678433817541216	0.04515910908163182	0.06001862636289554	0.001005856921739728	0.003628329376257779	0.001007888596316374	0.01618630195759925	0.001003219629527239	0.0251643642673444	0.1809062617920811	0.2006623194154506	0.01831957662776624	0.009855745822129291	0.001206384890798509	0.005374872572838998	0.5809003077223774	0.4961604797299144	0.001003818446661535	0.03433615082058823	0.001001437834297103	0.005223818106906152	0.001000524403674004	0.006137033879698719	0.001001020569919238	0.005083291260826341	0.08612840873929863	0.08533086854975848	0.09382426501914334	0.08332718552962727	0.008753975408569011	0.01146546104184876	0.001458434646777718	0.008818567574282763	0.03477253176173072	0.06688285042466041	0.1629516291144728	0.1642730105677259	0.1342591997421065	0.1395084838098011	0.1740779490962336	0.176759114679309	0.07816106894601672	0.1074178357014183	0.001305503442648414	0.07671105185248818	0.001198553256391626	0.07237539048424933	0.001048184233340768	0.04263957257418627	0.001012610900767076	0.008035317244738393	0.001006374937037704	0.008619607738806939	0.001003614660812816	0.01238142351705993	0.001018250689694907	0.03095589257814531	0.0388142410539563	0.05569903800620195	0.01798213662465976	0.03633293863779373	0.06148951946622645	0.0597488890472777	0.04470369775364739	0.06169831740898479	0.001112668501200409	0.01656682085898308	0.03813514446383776	0.04222387294834857	0.0331335598903874	0.07098188163076208	0.01624256506620772	0.02281250122012833	0.1446102347978132	0.1441502147958918	0.001025082417810864	0.09225527342213165	0.05593233552010304	0.08243391677669612	0.04264558875905591	0.05454436187699831	0.001018785789857948	0.0210171703443161	0.001014318847586546	0.01717822869446516	0.01314766932579423	0.01719179845916775	0.01775436027274758	0.04564294325138621	0.005124649940304002	0.01096201422177299	0.003915991294219163	0.01248257632943754	0.001003911581268642	0.02816678658411527	0.04099001040713443	0.02440647563153749	0.1203284792736177	0.1226106179603504	0.001028823192827399	0.02152064870775322	0.001023485608963627	0.06379864585272536	0.001083824800690606	0.005199226788805932	0.001031137472652921	0.006876617343389859	0.001056935845118252	0.00552487112058333	0.05814782401508143	0.006697361206019953	-0.003011850972522637	0.03835447872067625	0.01074217719764573	-5.680605287285666e-05	-0.007280445989786274	0.000496990230908417	0.001031264578851878	0.08505701410018607	0.001001627274816241	0.001008683020319442	0.4351659742368219	0.00100665606193979	0.001002905446945343	0.001000496595869526	0.001002496147506443	0.5568477940440457	0.009833832035793549	0.4686811189836382	0.001001939066618613	0.001018192852205375	0.001035803601252607	0.001003372080136957	0.6267701667833879	0.03221345066324848	0.001004738068249521	0.001005143701052045	0.001002096880556022	0.1846119583717115	0.006270825385939713	0.001024788468936741	0.6400008030961334	0.001003355153558772	0.001001405004910546	0.001000437347204265	0.001000981514253053	0.06227502856801155	0.07386962224663952	0.001818393067287183	0.001005309320212354	0.01522396638483413	0.1821538463776843	0.1480521089137291	0.2192904597602882	0.04790557412759327	0.001259060431162039	0.001174269562386065	0.001043040920754686	0.001010038769872264	0.001005121837591041	0.00100386967463454	0.001021511323397583	0.03732923056732265	0.007388698168740757	0.06029793235119223	0.1019681169700109	0.001142933121620347	0.03013250899736651	0.04077848421127004	0.02089186965930456	0.1513038666175595	0.001032636476060176	0.0566316389704763	0.04203093926615647	0.001024226059243782	0.001008475242773928	0.02963871879211026	0.02145934826883676	0.001004380419648011	0.001015035234849928	0.00100390441619012	0.05049894497149492	0.1352891762670968	0.001025251079189934	0.001036823086921594	0.001188177599542483	0.001079547410930761	0.001135755777476687	0.05955123430822842	0.009346845164895343	-0.001762686133564479	0.04106072433789097	0.003511137850934478	0.0005473928410666461	-0.007427367767111937	-0.0001875217100348172	-0.707689133101265	-0.5857190701982472	0.01907646114895361	-1.450316297975225	0.02183826118372393	-0.003372802149477467	-0.05880183617269286	-0.009380415780945155	-0.04652715682065057	0.005769328012736514	-0.01685331780417907	1.980909267600103	-0.7467046726018493	1.051289359869607	-0.1753669336239241	0.03402738965564079	0.01038420337084003	0.09412835940215467	-1.720537605820155	-0.7067277707509794	0.04666380137808688	-0.00708940352758244	0.07251956199424518	0.08193234762270696	-0.3989966887837194	-0.01615092703462458	1.326253615958302	0.09107140549212844	0.01146847527065054	0.01241160182934768	0.01098714745021794	-1.117843412500146	-0.7641402958413765	-0.3427367003069521	0.04683539366200807	-1.291736457298166	0.8437267555515611	0.7286737291208969	1.729584240091356	-1.245013349645239	-0.02685353346293273	-0.02923471197665344	-0.02704124882763083	0.05963526241165569	0.0720923110859273	0.009982650964709121	-0.02886983546478694	-0.1714661697784311	-0.6904484377035442	-0.07343859232964683	2.944862302928944	0.1144758793498575	-0.4231230990468747	0.1774097455024762	0.2105625314595004	0.6291241256610447	0.6644252489101585	0.5237905392270167	-0.02215940800389552	0.172556937229507	-0.005049772894008111	0.1101950833852207	0.3071714767794301	-0.2329840286163553	-0.1490008159535894	-0.1015619123236421	0.1352829225280586	0.7724938832409645	-0.01645139207890328	0.4719230402995135	-0.09920356161650305	-0.126201155857758	-0.08777318124605785	4.867653959693235e-16	-4.014151891227013e-16	nan	nan	nan	nan	nan	nan
0.38	0.003916344130461145	-0.05162851934805127	-0.01123972120138828	0.7221877510879849	0.9263545552389735	0.003814934669291521	0.4458531589397817	-0.01725712519692721	0.1210530905553969	-0.1057654958471313	0.08572074454532851	-0.003593329623499294	-0.08559684099969732	0.1089570503425266	-0.01079620248917714	0.3852673485277051	0.1903701803527924	-0.3852673485277051	-0.1903701803527925	0.02199235773290351	-0.1601396829037358	-0.009569823241963812	-0.3233459199954082	-0.01485187440254471	-0.004880736341160935	0.1109422313459692	0.2353344991655759	0.8083955436299953	0.5800459413447349	0.0967670083230826	-0.01482775856619927	0.02061489990411218	0.04519927827879388	-0.1180518291591436	-0.01979976179490035	-0.5261388052572852	1.267239166252333	-0.3312864990790751	-0.04144206809964141	-0.003744903530130441	0.1012872598106342	1.944079035004413	-0.590334406083274	-0.07358803918591805	0.7694437046196536	-0.3681582194382174	0.1913505750510118	0.4085134707657111	-7.454994108430435	1.747954880679805	7.454994108430435	-1.747954880679805	1.822039977067668	-0.3938787369252981	0.1042313648114012	-0.6858505314013372	0.3603178803438019	0.2596350462458497	-1.539886369542285	2.009961870161947	1.121686518623797	-0.6314937079264596	-0.3215553483206494	-0.1054604957625326	-0.1353213149058114	0.3346369245691803	0.00104301671824761	0.01821780717128064	0.09650349375008062	0.1203351054412186	0.001001698032796515	0.004039335513292785	0.001014059889688353	0.002163532706018685	0.4352745277242411	0.3981959751793583	0.001074894548126427	0.007844572435529806	0.001003431270758123	0.02047346676003751	0.001000518727717315	0.005628878673502605	0.001010411170604913	0.01929263706362624	0.5117233931296277	0.5173375836624222	0.01412125113649911	0.02998958636531332	0.4432281539985507	0.446660597382592	0.002953265012967207	0.008735686406463574	0.001019375082781186	0.007569159847397736	0.001038622154891875	0.01144061312181094	0.00100356118915729	0.03378734697676017	0.6533171409572697	0.5511461503937843	0.03741884404501239	0.05288318493176761	0.001005147555618822	0.003897148353361418	0.001006311884921394	0.01615044102298596	0.001002861038247975	0.02589478615604168	0.1825929653931594	0.2014716642709004	0.01123049863708895	0.006252792892688103	0.001116211078050015	0.005247371432133478	0.6002601830080432	0.5075846213952253	0.001003544862209739	0.03526198580212311	0.001001439603770121	0.00536998315074804	0.00100049215252801	0.006309778777009049	0.001001015912783453	0.005219527692591379	0.07014898588593679	0.07150786945672689	0.08030486918499087	0.07315665104950339	0.005226041584365385	0.008802041696436499	0.001240558025905776	0.009337491499805275	0.02220267077482644	0.0527556486892309	0.1740315773840161	0.1758989607919057	0.1431543170784889	0.1504767924219821	0.1949133460722063	0.1926265933940023	0.05697701004537254	0.08954965489453574	0.001277167079153365	0.07654221673906297	0.001179262711700242	0.07208908659745568	0.001043444046072928	0.04229395581914211	0.001010329795008457	0.00842273877808943	0.001005252532992689	0.009046150253697796	0.001003876861151489	0.01247567418417742	0.001022100833734537	0.0307462863398327	0.04152592706178196	0.05786613068815156	0.01129098677644146	0.02934348509720954	0.06016413974487777	0.05846717791283247	0.0844933640355969	0.09536987208507244	0.00113534680983576	0.01754927518374936	0.0320977935160038	0.03686927107481624	0.03848013578324283	0.07264519023639208	0.01864875175413258	0.02400724225242684	0.1474395975578605	0.1524866049881668	0.00103078460937932	0.09867719248954808	0.05677680564302052	0.08784582310007821	0.04109707524548371	0.05306057350582817	0.001022947725999362	0.02260149526258988	0.001010972575707932	0.0171444013377336	0.02577135982899919	0.01915460132125102	0.01985730408810288	0.04829429686265856	0.003152732983834826	0.009411846462906394	0.002524904076106633	0.01149640157593574	0.001003747319220756	0.0267417145269042	0.04718680751023613	0.0259119227748293	0.1316060241498087	0.1365962714471976	0.001025591948067624	0.02129547897695761	0.001034147332849475	0.06824378773843791	0.001171175784911504	0.004350459847274433	0.001072301350725825	0.005777954347535735	0.001123497648556287	0.004764902980230675	0.05804841386711512	0.009251743859443053	-0.00167100876688133	0.04091366641709661	0.002497254666290128	0.0006255209525275617	-0.007425676029086331	-0.0001742291449633166	0.001017074782678427	0.06305585834114533	0.001001456257197279	0.001006291027429133	0.4287442407516431	0.001008097264277832	0.001002480127270302	0.001000474370714642	0.001002947688178678	0.5902673634904335	0.00108653734401296	0.4793078204720377	0.001001374053152292	0.001016477783994585	0.00103111346142807	0.001003301211594742	0.6079781900109772	0.02475819588106624	0.001004123857490645	0.00100422072703726	0.00100274138887622	0.1860551271822227	0.001014897708051844	0.001014127877089879	0.6530270955115295	0.00100317274316589	0.001001467591471264	0.00100047145099438	0.001001031834325014	0.03796552074142454	0.05214317491387031	0.001008872365256265	0.001004012676198741	0.001581348089435152	0.2000880556242859	0.16387730141732	0.2383644002070074	0.01467427238396843	0.001237471055467834	0.001147013719108618	0.001034936056001049	0.001006305360164575	0.001003263452846029	0.001004368450259672	0.001029665364207958	0.05051359407360232	0.001072088079856316	0.05705103510079573	0.1618815656376184	0.001172023274567114	0.02089231298564681	0.04799646709638539	0.02176958277675373	0.1523203363755632	0.001040042461780686	0.05878038826645167	0.03708618798152762	0.001029757030554515	0.001006547285264996	0.04797007261635058	0.02285919031712965	0.001002974092810049	0.001009627644285173	0.001003330392243203	0.05807211441428221	0.1590315500327528	0.001019839908361886	0.001052019149372247	0.001321170346345825	0.001143511614857399	0.001238275186540001	0.05719759349860108	0.01175857586017849	-0.0002843278778480392	0.04339932515312506	-0.006254609457399002	0.001346912013635139	-0.007570060199353765	-0.0008388022383054027	-0.7115464520596846	-0.5423449232794639	0.006787602032364667	-1.830974592709655	-0.02660516064255112	0.001989354185555696	-0.1540331715136268	-0.001063180125168827	-0.01330929744549696	-0.006465764313527008	0.02302603040200819	1.721607032934605	-0.843806394098875	0.8771595168697816	0.008316186209826789	0.01137668798678347	-0.0005181272737773571	0.1073118364929129	-1.607620003690257	-0.730211649988517	-0.0179807030734518	-0.0004204335208586503	0.0771166568687096	0.07646505823153261	-0.3230844481215672	-0.009665343415377116	0.946364273923877	0.0895063768328712	0.02163914800833287	0.02761752542351338	0.01929962309407514	-1.634046169208886	-1.285568052030792	-0.211961430955698	0.0512852529409677	-1.5364111472875	1.558094113085487	1.546481812084058	1.472175807205228	-2.355374665977493	-0.00340915226838504	-0.03005676962637849	-0.04512979580608979	0.01341374393024692	0.002093357055897377	0.008531270882085058	-0.007760345445987373	0.555193909544754	-0.7165860396273883	-0.1779154740797446	3.651428539892676	0.07506256755416174	-0.63343860056373	0.1512825147287658	0.02586680344963116	1.14209800783366	0.6017285452311315	0.5277299987110274	-0.2553999090014454	0.1382087684433788	-0.002852065822377818	0.2772098022596142	0.2297829815822883	-0.08629481742075291	-0.06723886730164137	-0.1903731937974522	0.166532408944715	2.150627334322719	-0.03259444098560983	0.3997270527497871	-0.06753183114126318	-0.08982893366142002	-0.0615153679346561	-1.097100195704217e-16	-5.5740178550147e-16	nan	nan	nan	nan	nan	nan
0.39	0.001767274372509966	-0.05083479027362849	-0.01736616554283505	0.7349129307655111	0.9229433219570851	0.003539819995349699	0.4467884088412545	-0.01652582636285	0.1369451945957748	-0.1107486171461481	0.08395599876271928	0.004530813425272989	-0.08808964326665336	0.1093420214071488	-0.006095160778488215	0.3143416376938123	0.2077790009417214	-0.3143416376938123	-0.2077790009417214	0.04006226321621132	-0.1635310028548507	-0.00848477673273797	-0.3303754379191287	-0.01174760380077815	-0.002430482709848809	0.09165919380086218	0.2554672884110583	0.8198944372668543	0.5742006841057681	0.09399074679792449	-0.01593737679186999	0.01964420690953836	0.04862478682405552	-0.3023791467326978	0.1760726930960925	-0.7074881553189341	1.278439910729822	-0.3488350288059996	-0.01293590176997169	0.1864062394319303	0.04246642604168574	1.203119873074896	-0.4181162871926069	-0.2783293503809548	0.8621483039753872	-0.1397412251017702	-0.1120366193117631	0.5437037703076932	-6.690159570533377	1.728747939921738	6.690159570533377	-1.728747939921737	1.781471182027655	-0.2871812929306322	0.108481001572598	-0.7238758253684755	0.2606223300513996	0.2302224973614923	-2.101140750609322	2.004768656332911	1.194182466169845	-0.5265096053749669	-0.1142911079034299	-0.1151197636894229	-0.08140961207254961	0.3503733088492246	0.001029892979814734	0.0184407791806613	0.07856410168307956	0.1021569263093131	0.001001555528430847	0.004128425559133451	0.001010070847745108	0.002165227861241959	0.4331914931427238	0.3967462926614632	0.001043888586583036	0.007836331951461167	0.001002923722866367	0.02045688291898541	0.001000495260173667	0.005657718950294837	0.001007161633422517	0.01922665464730771	0.5385335933569975	0.5316102342507913	0.007851976025264152	0.02383033101901162	0.4555527451992615	0.4546936876232184	0.001999540977140703	0.008543045095147601	0.001017787194989667	0.007976661967394837	0.001034594655744284	0.01155251279052167	0.001003479258788689	0.03490534449353246	0.6390812244860253	0.5358210117280424	0.03067463785234311	0.04658026823242424	0.001004563863986574	0.004277814438681317	0.001005194956798832	0.01617799518806164	0.001003110886493125	0.02659246009845144	0.1844928698174608	0.2025683454383772	0.006299642968416263	0.003715916783884786	0.00106573182329625	0.005160984106471735	0.6159679456376562	0.5148896520918348	0.001003372370469671	0.03641124283458057	0.001001467993048075	0.005515439230568432	0.001000487092942571	0.00648662868867869	0.00100103436058034	0.005355434298235147	0.0519656089354041	0.05558626026063155	0.06571212769248191	0.06093214741567282	0.003172012250650301	0.00727837420789887	0.001124743501729715	0.00983631444524662	0.01599193588642588	0.04610571460257222	0.1848817326698134	0.1942502514802316	0.1524573375532564	0.1675048322437669	0.2123376037952162	0.204498803346606	0.03621796164974908	0.06933566873221898	0.001255489426130812	0.07647403927445612	0.001163589534936827	0.07156010563365578	0.0010389757006223	0.04168458417917691	0.001008306434777545	0.008438792086297817	0.001004261037306562	0.009015487303491651	0.001004198239289722	0.01255389301765884	0.001244943390387188	0.03085524897294773	0.04877560629944451	0.06557430518508346	0.006358101088897668	0.02415783628849497	0.05949894295633404	0.05758024555275562	0.11790877093325	0.1237208590970591	0.00116637696575104	0.01805692839634277	0.02517642088972143	0.03066740550532754	0.04073163074931825	0.07397760195046123	0.01903472643033352	0.0240800125491748	0.1523447720576076	0.1658833049305395	0.001248614057681251	0.1037439783628494	0.06328507774194388	0.09804087975912945	0.0385475444510832	0.05045334004739861	0.001029711462552684	0.02362468516594071	0.001008660360634651	0.01715258605633214	0.03439670262637205	0.02138118850063023	0.02342598986853181	0.05201178573957489	0.002102703584520542	0.008673790813306628	0.001784046264452533	0.01110925064861997	0.001003378363988223	0.02469884076178314	0.05321414148803266	0.02750708375536869	0.1426995091345809	0.1583428195249334	0.001022931716700865	0.02077894341723758	0.001061018796739379	0.07150350648968118	0.001205160372561401	0.003821519950311667	0.001089050996878146	0.005068121422950429	0.001150042821848157	0.00426627094581347	0.0543090704519097	0.01150796394171037	-0.0003777340915577441	0.04369221036630301	-0.005314700264927411	0.001497985892912817	-0.007602716806670233	0.000438307375977361	0.001015522032766348	0.04662542872655473	0.001001365745853012	0.001005604979279017	0.4284391919466743	0.00101458993637206	0.001002323952917416	0.001000467849566341	0.001004483908202541	0.6106893309084663	0.001063930246635723	0.4864211833206011	0.001001193185606565	0.001015844279828751	0.001029801540604172	0.001003472498571026	0.6006485693617354	0.02115317775450489	0.001003814764996568	0.001003873398573021	0.001003903513472655	0.1890276059904697	0.001011046144829241	0.001012380349576785	0.6547785961673523	0.001003209884440048	0.001001522873213608	0.001000490607054967	0.001001071939144375	0.02127863689097636	0.04192920343113706	0.001006602499383547	0.001004234653612342	0.01537303126825229	0.2049374985124522	0.1694237399973932	0.2453087628435426	0.007848528117861539	0.001229047208397548	0.001147484382175634	0.001033807886190561	0.001006112189389689	0.001003200227580914	0.001004671652306135	0.001855437044077391	0.06350798625165595	0.001064519514816039	0.06004647527292231	0.1661511287173093	0.001221247604750103	0.01414835611315422	0.03943267010059021	0.01749480206949468	0.1666651423637504	0.001843807427437111	0.08238855640447854	0.03418984540336107	0.001042668387512106	0.001006005914966259	0.0410721800252896	0.03130221564938985	0.001002998869049905	0.001009511414405689	0.001002710123632535	0.06272726384617103	0.1598257195795252	0.001020436471479943	0.001120267153032715	0.001172327337890338	0.001075158070277872	0.001126406105092305	0.04825890859935482	0.01356369448922208	0.000840815612806753	0.04670506248605755	-0.01237472784217136	0.002491309936793037	-0.007805882870092183	0.002072531588341294	-0.7175872214127503	-0.5159611157574844	0.0319752198075748	-1.804855393595693	0.02720509703858389	-0.0007533466379337349	-0.1200066559002387	9.708041579015766e-06	0.008906563030583398	0.007598632217876565	-0.0226522807358853	1.177994344210539	-0.4266513392415515	0.7428287949444619	-0.02234341135818367	0.05830083866974308	0.01797177482933019	0.118169202116375	-1.436869109960832	-0.5469985170374805	0.06819843712433298	0.005456373293021176	0.06496660034174551	0.1410821822406328	-0.1881650688774935	-0.007532896681091662	0.5257285922616655	0.1347677298096422	0.01064957913443034	0.01237858655472637	0.01050179194125954	-1.565635277734931	-1.150931081521897	-0.1029237533509994	0.04875014137909219	0.06344597516473827	1.892000871050584	1.621050557664797	0.9435579906280873	-1.706249334749057	-0.009336848408418663	-0.07390654553915177	-0.07033820826550692	0.005955557884065379	0.00831022360289717	0.006591199260747808	0.0302519372866675	0.9690209458887983	-0.3508519166296998	-0.003179344465024775	2.050742546301302	0.02466556323091813	-0.6116790598385637	0.1388140574716538	0.003695583636962833	1.37570983032684	0.3953545245045209	1.46428930217461	-0.266713096188653	0.06467049464285803	0.003375470002093811	0.1610836834008671	0.4930276477413307	-0.05553871688972059	-0.01582441584480308	-0.191294946152197	0.1509138619993373	1.87275342419142	-0.06699269200873433	0.2409211796771049	-0.04027755224430762	-0.05425668206885364	-0.03950275807198052	-4.169095989581728e-16	-5.991020249824433e-16	nan	nan	nan	nan	nan	nan
0.4	-0.00194357929022456	-0.04815652315779644	-0.02555624615350434	0.7477694121321209	0.9194203572327055	0.003569115932268168	0.4494935108405654	-0.01645791829535602	0.14449105001697	-0.1143643502604336	0.08017479287680908	0.01378490443281996	-0.08857844532464249	0.1067627128125715	0.0003180508956897256	0.2522639268733322	0.2248439132075424	-0.2522639268733322	-0.2248439132075424	0.05741238262214014	-0.1659392295549932	-0.007486141919702091	-0.3378998919432807	-0.009637706000684627	-0.0002801500470079209	0.07323102411117893	0.275193325840201	0.8326009981018223	0.5697367119270761	0.0968693031411651	-0.01710328612634369	0.01853486110138925	0.05220491494309985	-0.4304086101158104	0.3571078464869615	-0.9388660591017791	1.293499504069069	-0.3536327875772944	0.01944005407241677	0.3502255160375142	-0.03139089350603872	0.2748293111679204	-0.3168567691370103	-0.4768800598461023	0.9954332963745839	0.03264182236174492	-0.4015053567904515	0.7509474634635821	-5.685394105747888	1.679173216058217	5.685394105747888	-1.679173216058217	1.678082761591935	-0.1972600867308597	0.08694902557343213	-0.7848377514870639	0.1614433200092677	0.1996508525544827	-1.368912798457522	1.92861150689399	1.363219958245302	-0.3552366958712452	0.8094082253590975	-0.116718717523118	-0.1630518776208675	0.3655608393257213	0.00102255708582638	0.01874067996670896	0.06079399943048671	0.08423411437081949	0.001001439033771325	0.00423907599862253	0.001007734090292905	0.00216640530331934	0.4316649628996302	0.396113775584657	0.001031638415178512	0.00785665909096412	0.001002591950270679	0.02062987869655961	0.00100048027015684	0.005688147568778669	0.001006306149444455	0.01911099610750514	0.5631796611463276	0.5417988957360595	0.004606064153084317	0.0206844262988807	0.4661902637755642	0.4617845785552603	0.001520470919436586	0.008778838921596617	0.001016676722608335	0.008498718673935399	0.00103192552285979	0.01170152289466617	0.001003524001036846	0.0361883617241843	0.6268208886237097	0.5228195405845135	0.02534543387172044	0.04161067804787097	0.001004117540417317	0.004742807435587001	0.001004463018615784	0.01625007062137148	0.001003817103162814	0.02724508753744667	0.1867966425854544	0.204257528055249	0.003770747227523177	0.002412005610370327	0.001039623743062267	0.005098297999229262	0.6275165002394197	0.5183209277777314	0.001003304748164917	0.03784579440133682	0.001001509835401664	0.005646924957010353	0.001000494147367457	0.00664987310098982	0.001001063642409546	0.005481965409548216	0.03391724035737759	0.03988797174753333	0.0527587269044641	0.05030606128333395	0.002133443608195204	0.006540532897433071	0.001066941591031809	0.01031791043202312	0.01940501794632511	0.05116500109670518	0.1933303406799937	0.2093357151423355	0.1601786156846192	0.1781362916831164	0.2256088181574949	0.2123235893528158	0.02135676662318235	0.0550481328342906	0.001240437995778438	0.07637326961578571	0.001155989450685679	0.07064761323856156	0.00103617813890165	0.04101531813226079	0.001007198616450978	0.008865022739223512	0.00100373390904211	0.009543078139756248	0.001004510524605929	0.01259707223832262	0.001768968512113026	0.03136530638991952	0.05854738080707889	0.07689814872687087	0.003826041294508976	0.02172028287433208	0.06048184740538112	0.05832942409294394	0.137969292650074	0.1370241966870314	0.001206503574916895	0.01800653621369573	0.01825330747413305	0.02454079894795408	0.03792968399721112	0.07589375597355709	0.01716242311221001	0.02438132047990615	0.1609297224199314	0.1767701585884228	0.001759141570165259	0.1062588008811466	0.07728485533859888	0.1161917685250783	0.03582426689749046	0.04771298531197135	0.001039550277387192	0.02385973080376507	0.001007233997486082	0.01718963994643603	0.03560621595609931	0.02223579598496114	0.0292937872129527	0.05774110689629237	0.001575105869524627	0.008416624037301711	0.001412317172220877	0.011067251305374	0.001002883688215054	0.02345394786535148	0.05856042565426842	0.02889848151153954	0.1495395700849945	0.1675327627903657	0.001021900632320195	0.02003002471577616	0.001108584015577124	0.07283630097554471	0.001147712785480524	0.003504480722528	0.001063232880960806	0.00465044008989434	0.001107361008483695	0.003949013436327181	0.04710349938067704	0.01346344972182854	0.0008034531273199932	0.04682221657132689	-0.0119987641651815	0.002551739488480424	-0.007818945513023803	0.002583375434055385	0.001013969282854263	0.03019499911196414	0.00100127523450874	0.001004918931128908	0.4281341431417056	0.00102108260846629	0.001002167778564526	0.001000461328418044	0.001006020128226413	0.631111298326499	0.001041323149258485	0.4935345461691644	0.001001012318060834	0.001015210775662918	0.001028489619780272	0.001003643785547317	0.5933189487124938	0.01754815962794355	0.001003505672502488	0.001003526070112875	0.001005065638069091	0.1920000847987167	0.001007194581606638	0.001010632822063688	0.6565300968231754	0.001003247025714208	0.001001578154955951	0.001000509763115552	0.001001112043963734	0.004591753040528185	0.03171523194840381	0.001004332633510838	0.001004456631025945	0.02916471444706873	0.2097869414006185	0.1749701785774665	0.2522531254800779	0.001022783851754646	0.001220623361327262	0.001147955045242649	0.001032679716380073	0.001005919018614801	0.001003137002315802	0.0010049748543526	0.00268120872394682	0.07650237842970957	0.001056950949775765	0.06304191544504888	0.1704206917970002	0.001270471934933092	0.007404399240661642	0.03086887310479502	0.01322002136223563	0.1810099483519378	0.002647572393093544	0.1059967245425054	0.03129350282519451	0.001055579744469634	0.001005464544668039	0.03417428743422865	0.03974524098165005	0.00100302364528976	0.001009395184526205	0.001002089855021873	0.06738241327805984	0.1606198891262976	0.001021033034598001	0.001188515156693188	0.001023484329434848	0.001006804525698349	0.001014537023644609	0.03932022370010856	0.01536881311826568	0.001965959103461546	0.05001079981899004	-0.01849484622694372	0.003635707859950934	-0.0080417055408306	0.004983865414987989	-0.7242557633521532	-0.5185683887965553	0.02217335736582988	-1.779901154027283	-0.02229308191286086	0.001885811556374783	0.009399916704161565	0.004650344589147399	0.02460662627979391	-0.006148095975159753	0.01309080570520438	0.9048092123144301	-0.2411362688647033	0.6887196551528826	0.09400321376282045	0.03428760529554258	0.006903959813026075	0.1403157792688257	-1.142886499247613	-0.4635463470305496	-0.001115320756205362	0.008483819864395427	0.06810735618580467	0.1949653481105264	-0.07649146106379123	-0.004925099731522766	0.1716132717812762	0.1465652836926738	0.01884507733263956	0.02489642555181179	0.01742452422793752	-1.589382032609454	-0.9658845517324439	-0.05479619534132975	0.04783986120801773	0.8054329688708317	0.9049287078410617	0.2671657355970198	0.6626910179264582	-1.170084613099815	-0.009927591081118448	-0.1067590558852505	-0.05710867719627728	0.09544921287371638	0.1137441143500491	0.001523348318484	0.07245861132536284	1.278327718515837	-0.1669669607170483	0.1493067059732829	0.6418986554897887	-0.03654651149392082	-0.6183867981406592	0.2680309765341159	0.07157433024630806	0.6401287509357858	0.09133587423033759	2.118896420090549	-0.2820241644009892	-0.01942008466224805	0.00292176842472366	0.00281386324995179	0.6321494375425302	0.009882957298230976	0.001791449512331406	-0.03077702005957413	0.1257797640710028	-0.3606936281379882	-0.07907106933388795	0.01434219967383832	-0.02515169730543637	-0.03139861535558387	-0.02524046294847008	2.752073465427684e-16	-2.459948497255831e-16	nan	nan	nan	nan	nan	nan
0.41	-0.006647375166259674	-0.04382981525126403	-0.03609621330703625	0.7607985070784599	0.9159098947742885	0.003918366960070209	0.4534629181728033	-0.01711303571806236	0.1428396563203935	-0.1173356369073133	0.0745246992135538	0.0243247564648231	-0.08759066603290222	0.1014920345823201	0.008942230122982332	0.2000347400724466	0.2412385880273577	-0.2000347400724466	-0.2412385880273577	0.07344188003175149	-0.1675587523367579	-0.006788407643688774	-0.3461259682264144	-0.008489924337799269	0.001573353290399849	0.06673420936788772	0.2937559052358103	0.8473786026319294	0.5672574471251232	0.1095701722027384	-0.01816603092369759	0.0171860567076811	0.05602209108924846	-0.5093526427358418	0.502610469196817	-1.154427509847716	1.312595601858795	-0.3474599574963471	0.04887955123178085	0.4445946628098129	-0.09107419713731461	-0.560853145094914	-0.2786821890757148	-0.6470843038432045	1.095538512132008	0.1674444285626439	-0.6437335043688139	0.961064002243247	-4.775430834204975	1.596770910065578	4.775430834204975	-1.596770910065579	1.528351526110132	-0.1275683429008804	0.05306703592574157	-0.8554149283289892	0.06986904382646388	0.1735312232701849	-0.01838686452453145	1.774506760835033	1.575458466060515	-0.1497539234847843	1.59975406554705	-0.09428141142413383	-0.1062380183829072	0.3973461584216962	0.001018485531064757	0.01911697960463175	0.04768148702478438	0.07030805953297282	0.001001351484032912	0.004355354007114932	0.001006330489790813	0.002166761148507193	0.4318609938464092	0.3973684795146614	0.001033529740024227	0.007894528094048182	0.001002368914219252	0.02093942829472011	0.001000471085776439	0.005708945149916188	0.001007624674330214	0.01894538684346344	0.5824541905850209	0.5476893151486111	0.002868156121216838	0.01902887157277871	0.4766164030724275	0.4694193654778968	0.001266112146739189	0.009299392534946061	0.001016039168074648	0.009077229542194453	0.001030414017493367	0.01187837332535662	0.001003705598550636	0.03759967008438894	0.6174704664118936	0.5132922008652974	0.02192526244431795	0.03843022515179152	0.001003806363174317	0.005207037135532524	0.001004004844831506	0.01635467319407621	0.001004683620109407	0.02787031786428775	0.1894897253830008	0.206506797327152	0.002422018413972367	0.00174192676215446	0.001025472427211368	0.00504904404938281	0.6351784663250279	0.518708195646039	0.001003347377064606	0.03953711875951928	0.001001544764069337	0.005768987862659124	0.00100050199298129	0.006806692905396636	0.001001088341111333	0.005600582956106322	0.02209211876095663	0.02930501692605389	0.04601828620392395	0.04425534026163835	0.001580983214870204	0.006167723023753302	0.0010368909660367	0.01079319528097521	0.03380034275652515	0.0673563074408134	0.1983159796921775	0.2116295257634268	0.1643432653429299	0.1740892671710836	0.2343761704827443	0.216504038540091	0.01168897715089771	0.0458993553743004	0.001226936875600291	0.07627971953436383	0.001150919275903802	0.06960487512358238	0.00103455720072095	0.0405737366843916	0.00100947888993575	0.009873765743964548	0.001004540964062378	0.01083134145377264	0.001004496599539601	0.01260560333823172	0.001997100958257352	0.03173603096892232	0.06613216831064023	0.08731001400673076	0.002485223628608623	0.02060772104805896	0.06394064287920334	0.06120760315500438	0.1466583735292927	0.1387183195351796	0.001245812307248259	0.01745495760040416	0.01367911299252703	0.02044145039368899	0.03541731389872699	0.07847506781958533	0.0154566424174374	0.02509880939784591	0.1691453103559027	0.1786772140823368	0.002863753085174647	0.1058655539900001	0.09930256744267707	0.1420749375081574	0.03452844119958599	0.046295563567475	0.001046715742371232	0.02330418465330837	0.001006365038414041	0.0172474016905302	0.03080704540162436	0.02120960121013928	0.03714206574909625	0.06518910299662832	0.001295295020462778	0.008459650726989456	0.001215925854481033	0.0111819267686803	0.00100252088064458	0.02362561606594558	0.06226686633075287	0.02986414519416472	0.1513908658004508	0.156097497761058	0.001021608219790327	0.01933784449552402	0.001386724556282304	0.07216923064189759	0.00108457914577667	0.003297985248445171	0.001034946775669667	0.004390474509686329	0.001060496878972674	0.003733339318464328	0.03932116821849238	0.0152033917321776	0.001772994026695537	0.04654610982010034	-0.01354762533515176	0.003627622848286928	-0.008043730238263798	0.004929783809311432	0.001014483969369739	0.03240447574752598	0.001001247800160431	0.001004828183101054	0.4360366389857089	0.001047695027347178	0.001002110601376588	0.001000461696679099	0.001011515406593789	0.6259240619025558	0.001039197322469956	0.5062601563226464	0.001000990389137253	0.001015515143442979	0.001029138052448414	0.001004106778536916	0.5959434922548544	0.01851180502151723	0.00100346294457257	0.001003529690473808	0.001006025138538563	0.1957242280480744	0.001006635970274662	0.001010837714672553	0.6514456986992299	0.00100351418014039	0.001001583616298507	0.001000510491455405	0.001001115736703411	0.01181937815736325	0.04290703085169202	0.001003939858378374	0.001006589497553817	0.06815193939880007	0.2040178521649259	0.1674308206895173	0.247940497476988	0.001024485150825313	0.001206318227976775	0.001143681107425348	0.00103303123329031	0.001016871725486825	0.001007279329986345	0.001004065203813901	0.001857540609104061	0.07501525246919011	0.001095958511233091	0.07285912308176583	0.1506203302473161	0.001300529516211303	0.009701856449413064	0.03382435737500829	0.01388800223424845	0.1833740315056153	0.005179942014129509	0.1491964762104747	0.03447960988704044	0.001052984116709724	0.001005457484873222	0.01759788263158455	0.05182063907632075	0.001004101225645091	0.001012904458224534	0.001002188548085667	0.0665332723622027	0.1486816161685326	0.001021533061070607	0.002089321151672534	0.001014926566768488	0.001004405142961111	0.001009320269201039	0.03153959267101947	0.01681099663362363	0.002588162864644894	0.04349825106976538	-0.01113870979168985	0.004697038198729904	-0.008270134721456577	0.007232926900021915	-0.7309219735633887	-0.5223658963842367	0.04685509252250268	-1.015505701580551	0.02875212852820484	-0.000797889968896845	0.2455470583440948	0.003403578883979325	0.03819594638800748	0.006056056566190612	-0.03325212425481668	0.288522404459484	-0.1062229919975623	0.8356356130099377	0.03544092794825236	0.06978411617748882	0.02349926620604978	0.1397882078129484	-0.7625123819222213	-0.192794764323886	0.06892768686104395	0.01245600497042809	0.05830762313008572	0.25062082367981	-0.05404421093133756	-0.004574647323592665	-0.08837305410140388	0.1834095569320598	0.008511775601204176	0.01065964813198311	0.008787637880666437	-0.5946727933434268	-0.263604700827377	-0.0235736500446364	0.04735866274446295	2.277722013220546	-0.3316177436598796	-0.9126065079024059	0.1829136329798116	-0.6744823060724553	-0.008078244842272271	-0.09665433217848428	-0.03104145766582783	0.103199965049147	0.1366102257678171	0.0006275522609927378	0.01037019038779994	0.8202988651709822	-0.06568203677079905	0.4115039345508226	-0.2620832830092495	-0.07099411044188787	-0.2326989474708531	0.2459576550620476	0.06654528257427281	-0.1801093288309998	-0.1496535510933318	3.009820685016871	-0.02124657147273235	-0.08431713301670457	0.007947912173408849	-0.2227440692264875	0.8410773107689213	0.005291328832902899	0.01843310286183996	0.0558279540523321	0.06290022013825622	-1.691531912410153	-0.0567296520784699	-0.1398489839319057	-0.01615754758351553	-0.02059518738920084	-0.01773590944440319	5.316642745090641e-16	2.423438308362135e-17	nan	nan	nan	nan	nan	nan
0.42	-0.01211067369783388	-0.03821677908631415	-0.04835079911532103	0.7740268465024979	0.9124911530149761	0.004516094951779047	0.458404178344757	-0.01810823436014398	0.1341590852228381	-0.1199636266186836	0.06735419417918025	0.03535570271757937	-0.08517894890179711	0.09406597842300113	0.01928284334552141	0.1564555585937184	0.2567195146520682	-0.1564555585937184	-0.2567195146520682	0.08799010925992787	-0.1685090738787806	-0.00641541707529431	-0.3549089389736489	-0.008205204498960108	0.00324010258527582	0.07110455253421255	0.3104955088290453	0.8637733177883669	0.5665588802781812	0.1262441540239342	-0.01895793774435609	0.01641952038848853	0.06014127348188666	-0.5823091412236299	0.6143734981704604	-1.28178979005236	1.333348399608873	-0.3352886477562255	0.06913544685377634	0.5445960839807237	-0.09940713738111198	-1.131006169027839	-0.2481973820351647	-0.7809623340697437	1.0936521405252	0.317429390241299	-0.832580942605406	1.094234262512945	-3.9553930413164	1.496423577037225	3.9553930413164	-1.496423577037225	1.381829125305048	-0.06341983879986142	0.02200028404964297	-0.8962166443072136	-0.01116904479832434	0.1623000440493969	0.8045187834656879	1.56401634641912	1.686642083475566	0.000902895141266813	1.604030777283626	-0.06255112218403394	-0.04659826271774972	0.4259620886236455	0.001016708162178096	0.01955315226323521	0.04138058635867464	0.06372008257843868	0.001001294007286796	0.004478187467523978	0.001005583640373583	0.002170782554939541	0.434477698459514	0.4011048405324862	0.001047786913268341	0.007934333125769922	0.001002228849594434	0.0214116506850341	0.001000466680157764	0.005724237587373488	0.001011032601929662	0.01870516430758339	0.5943751009442525	0.5478742985105216	0.001990689403976865	0.01823500014609224	0.4877018526079272	0.4784452484881697	0.001138818590280824	0.009994325861385317	0.001015872800445813	0.009661791953910209	0.001029982966400343	0.01207217101640739	0.001004027964699382	0.03894097218126018	0.6116169644549686	0.5075706741995373	0.02059605901184336	0.03734977211862191	0.001003629478158091	0.005620689695123634	0.001003777683211226	0.0164995769240425	0.001005596650678349	0.02843861827900187	0.1925646360975281	0.2091845908770401	0.001742992971438024	0.001400723344704841	0.001018502217247783	0.005013825911041605	0.6390998111895687	0.5166691995760698	0.001003502325446906	0.04134818491974325	0.001001564951573522	0.005876045905116231	0.001000506278139578	0.006946908319678115	0.001001102531476064	0.005707491223101214	0.01921693183080412	0.02664523864752506	0.04746191987099727	0.04464706630237256	0.001303903398813411	0.00599290248354007	0.001022937740759049	0.01126791477015385	0.05912377175518403	0.09361731562651054	0.1992428617291887	0.2049943370683963	0.1639250386097578	0.1631634441270917	0.2383485072877931	0.2161721582814365	0.006618498915489204	0.04126225816935705	0.001213033358680807	0.07622578832615977	0.001146247258849023	0.06881721129363393	0.001033922924461661	0.04039781207317891	0.001016097474534821	0.01086703357969967	0.001007016488093573	0.01212931620140434	0.00100403458611646	0.01261851689549488	0.001699811922796872	0.03174638791592763	0.06959506165605227	0.0936291965845872	0.001829854235444092	0.02020390949425159	0.07020868465294819	0.06626299934620075	0.1438890583178788	0.1326023470838643	0.001280492517494346	0.01664215601930816	0.01242801616423374	0.01926249930336739	0.03546158108126551	0.08076743432260838	0.01490169008097008	0.02560466271604415	0.1750244253072586	0.1747401384782428	0.004676062462738456	0.1036723638866062	0.1294143945721821	0.1754298483952476	0.03533560997782508	0.04689232614302759	0.001048998524180952	0.02232082839167545	0.001005927242873622	0.01733494482495064	0.02032283116268533	0.01748708958018816	0.04684232144163038	0.07423520367655602	0.001155795636252277	0.00865382957783164	0.001119432948091843	0.0113817025568692	0.00100238894018804	0.02438485282387683	0.0639105678882472	0.03006743086798909	0.1477647041295317	0.1383986738484308	0.001021712212739282	0.0189481381269682	0.00197574416357579	0.07019746694633366	0.001048736548092139	0.003181126769409968	0.001019608503316169	0.004238522608046688	0.001034461140621992	0.00359746427103308	0.03153997047837143	0.01674482807919926	0.00251097683394275	0.04211237507020836	-0.009159821434972612	0.004693804194075078	-0.008270944600428381	0.007211294257752704	0.001014998655885217	0.03461395238308783	0.001001220365812128	0.001004737435073201	0.4439391348297121	0.00107430744622807	0.00100205342418865	0.001000462064940139	0.001017010684961152	0.6207368254786129	0.001037071495681427	0.5189857664761286	0.00100096846021367	0.00101581951122304	0.001029786485116557	0.001004569771526508	0.5985680357972151	0.01947545041509091	0.001003420216642645	0.001003533310837422	0.001006984639008033	0.1994483712974321	0.001006077358942687	0.001011042607281419	0.6463613005752844	0.001003781334566573	0.001001589077641062	0.00100051121979526	0.001001119429443087	0.01904700327419831	0.05409882975498023	0.001003547083245904	0.001008722364081687	0.1071391643505315	0.1982487629292332	0.1598914628015682	0.2436278694738983	0.001026186449895977	0.001192013094626286	0.001139407169608045	0.001033382750200547	0.00102782443235887	0.001011421657656908	0.001003155553275206	0.001033872494261299	0.07352812650867067	0.001134966072690416	0.08267633071848278	0.130819968697632	0.001330587097489517	0.01199931365816449	0.03677984164522155	0.01455598310626126	0.185738114659293	0.007712311635165481	0.1923962278784439	0.03766571694888637	0.00105038848894977	0.001005450425078736	0.001021477828940455	0.06389603717099145	0.001005178806000416	0.001016413731922864	0.001002287241149459	0.06568413144634556	0.1367433432107677	0.001022033087543214	0.002990127146651886	0.001006368804102129	0.001002005760223877	0.00100410351475747	0.02375896164193037	0.0182531801489816	0.003210366625828242	0.0369857023205407	-0.003782573356435969	0.005758368537508875	-0.008498563902082552	0.00948198838505584	-0.7366141071715127	-0.5065594879670413	0.03414796150203257	-0.3122855773647629	-0.02098199152952441	0.002618923805272828	0.505731334268227	0.005037550316676087	0.05714118471052413	-0.007249124711157088	-0.001831848662462162	-0.2362779978137654	-0.06879960898158557	0.9669388726801698	0.1288791563807803	0.03549791398694518	0.01029341188514062	0.1263145266021475	-0.3817238885563988	-0.04354637444863012	-0.0112307488270016	0.01654405105515016	0.05672137376041438	0.2806702037075569	-0.01071637491053123	-0.002117937430469557	-0.3136395158740607	0.1705136441010191	0.01584410469430733	0.02157554752674491	0.01508266831529644	-0.004746724019326164	0.322604860753535	-0.01519832864802618	0.0477267892533506	2.819373337188617	-0.8808711553832969	-1.1085939707948	-0.2397748712594669	-0.2677485620904378	-0.002003816437574666	-0.05574419887910302	-0.003977309864974092	0.09235417907254598	0.1156864010731141	0.002399839789225746	0.0003850849258716982	0.4597911781151395	-0.02521690622390257	0.5847501318004729	-0.9201204044029087	-0.08879110505480239	-0.03430730535193814	0.2102419079330812	0.02924721029800405	-0.5286974686658042	-0.2686527682191396	3.613244800892801	0.1208126996087892	-0.1049821068978213	0.008878046436019645	-0.5364495077758988	0.9517703534608873	0.04011338952913708	0.01881151448887033	0.08673669140785248	-0.02669583768916448	-1.613405404801889	-0.01857629899461967	-0.2465964727095282	-0.007224298295911466	-0.009795879641909385	-0.00928064886214827	-1.148145542123029e-15	-7.388279498563767e-17	nan	nan	nan	nan	nan	nan
0.43	-0.01840169242175377	-0.03168561648086408	-0.06126503059550286	0.7874661637714178	0.909205564747768	0.005257575525305495	0.4646134421393033	-0.01892629899687815	0.121466477912335	-0.1221698537398572	0.05910495102499789	0.0457306211446691	-0.08104794081877506	0.08507371944324621	0.03038688175305525	0.1207181776448458	0.2711619885221065	-0.1207181776448458	-0.2711619885221065	0.1011616367139978	-0.1688161263544893	-0.006331176832190216	-0.3638769487882243	-0.008670087810471851	0.004876975500870998	0.0801640278701214	0.324882183646102	0.8805311328163061	0.5669339748086175	0.1390682164890758	-0.0194902549101721	0.0160805159606334	0.06457115546849167	-0.6828877098892098	0.6829200511716468	-1.280851899819602	1.35469198757956	-0.3220979381698504	0.07721408230480767	0.7127666860544293	-0.06247917107211391	-1.365347671026025	-0.1863327798280422	-0.8572870480806388	0.9586634155611969	0.518556504060018	-0.9518540126140661	1.10843836494752	-3.19267887773014	1.391711838318773	3.192678877730139	-1.391711838318773	1.251297420019168	0.001281216387599579	-0.006549145771565104	-0.8902132466738936	-0.07918677428626983	0.167152225928869	0.9459458925154675	1.308414853636625	1.647139670001259	0.06038852161306734	0.9464425286200752	-0.04190499291321027	-0.02333711862492842	0.4589060953863701	0.00101571743871351	0.02000857039309006	0.03451171797066552	0.05750745226287497	0.001001245817561391	0.004586396943408426	0.00100514082649721	0.002184325233994204	0.4390323423997826	0.4070250502421737	0.002819238319736143	0.00946320015194645	0.00100215115629374	0.02208351297993621	0.001000460395699058	0.005735865484621697	0.001012529146199887	0.01841284260812764	0.6007398938448111	0.5455557289784021	0.001521955292749381	0.01784060328770932	0.5014735556240107	0.489605034638671	0.001071306517373078	0.01083631219876282	0.001015597048529892	0.01017226878023719	0.001029601065243613	0.01225934851424576	0.001004200415298674	0.03999841874940586	0.6083035105328942	0.5051341913223111	0.02170408806336157	0.0386828765420989	0.001003480778576662	0.005910084720084925	0.001003715633749906	0.01669490576316672	0.001006199928383895	0.02894711038342487	0.1958436352008819	0.2120445528343175	0.001382376166590913	0.001245957458942256	0.001014966484552371	0.004991829375155794	0.6408047041906224	0.5127407794977783	0.001003586771278854	0.04307983215442123	0.001001569317993703	0.005978447644535865	0.001000506019728145	0.007083190364615478	0.001001105392038498	0.005809114431573378	0.02082689652346247	0.02780293716342479	0.0515470396838627	0.04729849292802486	0.001156851134972558	0.005911582472845698	0.001022643089149545	0.01176191599384868	0.08386902641524706	0.118141804347622	0.1989881068655464	0.1963683378938628	0.1632615249983745	0.154630294913988	0.2380775793121462	0.2116250655533487	0.003901622668160804	0.0390190060568136	0.001199170700881824	0.07619881823724864	0.001138900360140868	0.0685099896752529	0.001032549217466754	0.04046448888791643	0.003995854150853159	0.01454537982311538	0.001971828393430656	0.01410396839582435	0.001003540792421733	0.0126744737998827	0.001371376866191051	0.03185865939662005	0.06965386344805055	0.09582462928379705	0.002913154627622926	0.02153245071523332	0.07545798014221937	0.07040011290203034	0.1296312043431955	0.1209664896589799	0.001283715837754758	0.01581384630904919	0.01306797573216857	0.01966520645303473	0.0349140755705954	0.08057738052866881	0.01433065976875729	0.02510636792477182	0.1793089665387816	0.1695159823577959	0.005290367764530718	0.1005608766608134	0.1595285114430705	0.2084091541549029	0.03594467045423915	0.0473633714758227	0.001047714931354488	0.02134871380283116	0.001005730477759023	0.01746525226195941	0.01112975190886533	0.01267211607910177	0.05508951821626158	0.08175104836449638	0.001089643533318969	0.008972802494565649	0.001074410335835138	0.01162358460531275	0.001002286929228429	0.0251769113048276	0.0631539573234795	0.02918480046269992	0.1452839118115964	0.1273881096059804	0.001020962125701682	0.01893552757915962	0.00222669407949893	0.0674679310157718	0.001027728285334874	0.003137417337904361	0.001010905610753476	0.004167797267464498	0.001019427793325593	0.003525139961734739	0.0221396435277491	0.01768559768870674	0.002899338480163621	0.03581654986587191	-0.00239088513736412	0.00596483335220174	-0.008484642835202618	0.009118061362464548	0.001014422142975116	0.01941373020344079	0.00100117477161681	0.001004631399041938	0.4537802286597716	0.007712129661576818	0.001002084583810656	0.001000446909968732	0.001011612588724467	0.6118601065796132	0.001029029081084291	0.5458174002431392	0.00100106371647283	0.001014879033188146	0.00102871041031934	0.001004219218314453	0.6018143912094941	0.0258904174325099	0.001003246340692332	0.00100375068408421	0.001006695011535476	0.2030578883999249	0.001006423622243245	0.001011493299090738	0.6437198162146727	0.001003584390137678	0.001001560988323486	0.001000501123600283	0.001001099010846948	0.02565675239472435	0.05861636676734081	0.001003793292244541	0.001033855002662748	0.1233316764039993	0.1988256676053714	0.1642279425440854	0.232224529255994	0.001027871837262275	0.001178573825828401	0.001124349383231646	0.001029204540964207	0.01226800403627143	0.0046417486061619	0.001002918070241365	0.001024637057735718	0.06644711562243226	0.006509818236114985	0.08194105153377564	0.08807681600111106	0.001250253058333618	0.0152594395171905	0.03213114701544902	0.0129857269974096	0.1868173686753032	0.004432614445355818	0.2171620430096255	0.0357933425201454	0.001042986416286593	0.001005589401151954	0.00101361983474267	0.06626930642534228	0.001033957310539613	0.001036951945426416	0.001002090685093787	0.05918404224096874	0.1455531803503388	0.00101861485079046	0.002064255896673983	0.001005434093409644	0.001001715039728518	0.001003509015379035	0.01144386208575867	0.01817230133021258	0.003038877610124164	0.02858540269781055	0.005491401735524621	0.007401034362021355	-0.008687204216435755	0.01073368684910205	-0.7423509124429847	-0.4808518514107301	0.05067805831988305	-0.9012166457328576	0.02626729576929761	0.0008476906491340636	0.6760105565206498	0.276413509386344	0.07787243646872993	0.005326651459831861	-0.04412298748886451	-0.2116339567145419	-0.01934043532564035	1.276363004585501	0.06360636065024294	0.05554734186082851	0.02234347213916382	0.08214239044342518	-0.1166705038875439	0.2868709274409258	0.04514479194508791	0.02250860069974588	0.04588985920024644	0.2909174050402715	-0.01566388643235863	-0.001967459163060694	-0.4568574506092689	0.1665452640198548	0.007150244324849149	0.009299832679593265	0.007456031136616444	0.2212414870025402	0.2188762368551438	-0.002833764376331469	0.05110383448935499	2.110556151135721	-0.7971544236812215	-0.5783382195041028	-0.6577926217608604	-0.1680054323670875	-0.00283603294048484	-0.008614688641980396	0.01505859833752306	0.5978639449394202	0.2655918619696641	0.008873832168443313	0.02384411309284025	-0.007982785167492528	0.2644461263962379	0.2526210613538862	-1.436533389773201	-0.07630915961982433	0.1030684485142825	-0.2116504470277657	-0.117215286764038	-0.4692005346716883	-0.3357156567021036	2.970598904178975	-0.01777136806953871	-0.08556972284098634	0.01654024584723956	-0.407542094306769	0.5759731774039897	0.02955922136090718	0.02776188476555672	0.07038412891368456	-0.1531331637997792	-0.5922097425368846	0.01272949272843038	-0.2905077490559028	-0.001037725149165533	-0.00383376627984387	-0.004646093615287714	-2.324978556319308e-15	-1.549315749323716e-16	nan	nan	nan	nan	nan	nan
0.44	-0.02590829002219517	-0.02473715749783919	-0.07356374498842518	0.8011242249221782	0.906043815601889	0.006021444886939665	0.4729697122883635	-0.01932328540371392	0.1076954842432529	-0.1235559769678143	0.05044043819128941	0.05407560844217223	-0.07461213326659234	0.07530923498533704	0.04108890956354648	0.09259006645367522	0.2845465642454101	-0.09259006645367521	-0.2845465642454101	0.1129924787506124	-0.1684980120964396	-0.0065743381975846	-0.3725697624684924	-0.00973652312033866	0.006624700841035639	0.08879486256050977	0.3365657306346655	0.89636048614619	0.5674921009237587	0.1448862208538439	-0.01975589124130104	0.01591008810055749	0.06929723112339448	-0.825424916527945	0.6978327736854258	-1.158686372600449	1.377097175976977	-0.3105208234904752	0.07361320447532096	0.9739973548835035	-0.01519149140143485	-1.346683440743604	-0.08417660339188678	-0.8640162699749594	0.6876659146078784	0.778389284080064	-0.987026038237535	1.013832143104485	-2.433539089775989	1.284843947690283	2.433539089775988	-1.284843947690283	1.113692041823491	0.06161350795201932	-0.04348003765010471	-0.841177417450178	-0.1314794444702017	0.1844705289632155	0.7187906543615888	1.023390780720444	1.500949743866463	0.03750921207969099	0.2028191572089565	-0.009214955246671857	-0.01288294916190308	0.4852008222832117	0.001014933918527438	0.02044156130665243	0.02358975832621599	0.04627622646408404	0.001001198926257909	0.004676401564167669	0.001004866485751374	0.002202897940791705	0.4452301204844367	0.4145790506399268	0.006998174607724215	0.01297615640285102	0.00100212791708194	0.02298192265838567	0.0010004496737172	0.005745809562551247	0.00101057667769801	0.01807289463260259	0.6025986870704833	0.5439576584141428	0.001283103292690048	0.01766297798696675	0.5191379885369051	0.5041994015231879	0.001037603499306411	0.0117482180655006	0.001014988773089721	0.01055173660277487	0.001028871918976962	0.01242306814832374	0.001004111232168909	0.04052317205845735	0.6069182411921641	0.5050153077818123	0.02535253886432975	0.04262126403337799	0.001003319484405836	0.006044286296542785	0.001003793365130825	0.01694948661402357	0.001006356529727908	0.02937467170452801	0.1992351864899078	0.2149948433236925	0.001201993205759021	0.001178903932250337	0.001013424906707687	0.004980754939453068	0.6412394161863869	0.5078357915473839	0.001003530450908958	0.04449367942384635	0.001001557448286044	0.006069330814317811	0.0010005008399114	0.007205284397647295	0.001001096607087371	0.005900893000983155	0.02483039142652265	0.03076916958364121	0.05580117623353041	0.04924850648903999	0.001083429069445359	0.005900865378303719	0.00103506784331674	0.01229059904001597	0.1040660172013082	0.1363290735312659	0.199045075417826	0.1899947337116153	0.1645470353540464	0.1519906327834466	0.2337836443427156	0.203253326898164	0.002525536533225515	0.03816007808303866	0.001185519393765469	0.07618015103543323	0.001127696926483763	0.06858662624389678	0.001029772621779407	0.04065390255043028	0.01103246172885702	0.02191528998506455	0.004262018124878368	0.01716810992397315	0.001003175218375211	0.01279763936046521	0.001202337037896392	0.03225876821538905	0.06653605375290664	0.09372397794335095	0.006124793540239068	0.02496325154169613	0.0780414990488259	0.0715143902130474	0.1032269591334571	0.1032820331044154	0.001245160245216188	0.01512720637445503	0.0149851592062975	0.02108826253823078	0.03243364326784505	0.07726646977591765	0.01327106800938652	0.02349417461653206	0.1823475764959621	0.1662947921998468	0.003969191510400854	0.09731663115731033	0.1865191790196257	0.2346014775416418	0.035388557829178	0.04671354408124127	0.001043370797141278	0.0206868556954536	0.001005701667038747	0.01765288583898615	0.006314688531470524	0.009716309656744925	0.06057448026543341	0.08624615909017283	0.001070965691228449	0.009362574555914861	0.001062176890725527	0.01190088004349482	0.001002137621699537	0.02576671788477817	0.0598136121918895	0.02693870918337129	0.1472928524883542	0.1264844330207189	0.001018877330729284	0.01913623404744737	0.001889996151852364	0.06456337125215421	0.001016760694125848	0.003169969523547599	0.001006410748069973	0.004172155726343549	0.001011616934105892	0.00351530478637202	0.01079613484009385	0.01794526834602989	0.00291446635176794	0.02811774171594029	0.006048077023145675	0.007483620287918947	-0.008681635789696142	0.010588116040066	0.001013845630065012	0.004213508023793733	0.00100112917742148	0.001004525363010673	0.4636213224898311	0.01434995187692556	0.001002115743432657	0.001000431754997334	0.001006214492487811	0.6029833876806133	0.001020986666487152	0.5726490340101501	0.001001158972731984	0.001013938555153255	0.001027634335522123	0.001003868665102407	0.605060746621773	0.03230538444992889	0.001003072464742021	0.001003968057334896	0.001006405384062922	0.2066674055024178	0.001006769885543801	0.001011943990900055	0.641078331854061	0.001003387445708789	0.001001532899005907	0.001000491027405303	0.001001078592250807	0.03226650151525039	0.06313390377970141	0.001004039501243181	0.001058987641243826	0.139524188457467	0.1994025722815097	0.1685644222866027	0.2208211890380898	0.001029557224628575	0.001165134557030515	0.001109291596855247	0.001025026331727865	0.02350818364018398	0.008272075554666884	0.001002680587207525	0.001015401621210128	0.05936610473619385	0.01188467039953956	0.08120577234906851	0.04533366330459006	0.001169919019177719	0.01851956537621652	0.02748245238567648	0.01141547088855793	0.1878966226913135	0.001152917255546154	0.241927858140807	0.03392096809140444	0.001035584343623418	0.001005728377225842	0.001005761840544884	0.06864257567969308	0.001062735815078828	0.001057490158929979	0.001001894129038116	0.05268395303559191	0.1543630174899099	0.001015196614037704	0.001138384646696083	0.001004499382717158	0.00100142431923317	0.001002914516000601	-0.0008712374704130393	0.01809142251144356	0.002867388594420085	0.0201851030750804	0.01476537682748521	0.009043700186533835	-0.008875844530788957	0.01198538531314826	-0.7477019691415104	-0.4756698416960657	0.02966251824359964	-1.316004674010198	-0.02462296255455844	0.003624929353840053	0.8324894718813663	0.401855395262274	0.1024506614200294	-0.007585888574842775	-0.01135710387631979	-0.09217820424169887	-0.02544529745350109	1.653855019483282	0.1428630622528341	0.009296113229138418	0.00560183913310759	0.01977587478330627	0.08179597878909624	0.4775102391117474	-0.04226943852760491	0.02839445314014941	0.0405352170964409	0.2987359101270672	0.006826096903614876	6.648260615083548e-05	-0.5089530902946793	0.1069536510504907	0.01354039076677013	0.01873794514563587	0.01311374050282037	0.3569600568440136	0.1823222478261219	-0.001077745417552749	0.0546631537478676	1.551929429695103	-0.4303921569261154	0.07010344571768003	-1.004704056678851	0.009116265663273563	-0.0003432390184486747	0.02102743852587965	0.02057005969028885	0.8306669627792352	0.3335842678188696	0.01584157102809892	0.0579525525411921	-0.3994256298160462	0.3952350148723115	-0.01981711716202993	-2.129840230338963	-0.06045714992183904	0.1697624817538261	-0.4139294838292344	-0.1935324930954793	-0.1281042761662257	-0.2952044237611909	2.255848326309547	-0.1033618458665297	-0.04293081060478956	0.02034327438566745	-0.164616092029992	0.3476235610081933	0.05427321845220418	0.02589419243659194	0.04628631120780932	-0.299388012497062	0.4079721266358494	0.02408710422464709	-0.281601239320694	0.008028025133862433	0.005220880250342623	0.003217177924981009	-4.83950755900677e-16	-1.335699661439531e-16	nan	nan	nan	nan	nan	nan
0.45	-0.03501764546287153	-0.01792299739934097	-0.08408366347581175	0.8150142414854429	0.9029894668435943	0.006693724192619087	0.4843754961539728	-0.01928114559282527	0.09500016307374894	-0.1237880873478043	0.04206659986481295	0.05907339790734023	-0.06535480761159246	0.06563236755193393	0.05035759712054126	0.07223866571569429	0.2968383204724991	-0.0722386657156943	-0.2968383204724991	0.1233639602428954	-0.1676162388618095	-0.007242363698392766	-0.3805868426144955	-0.01124327700382541	0.0085892666975714	0.09438252440363615	0.3452634759986056	0.910317430800209	0.5675079666931047	0.1445795642793656	-0.01960076707363847	0.01580368594983057	0.07425438135392472	-0.9794417093195341	0.6586147765916713	-0.9373135529566672	1.401563037966834	-0.298809892238515	0.05977944936428169	1.289465941272091	0.02388371452696324	-1.19804996587973	0.01605050998058861	-0.8046322868019946	0.309130770806025	1.052977812163262	-0.9408577644318508	0.8335354001024478	-1.628381466540411	1.171214619486686	1.628381466540411	-1.171214619486688	0.9596662721300543	0.112783305069304	-0.09140826538654598	-0.7590602420530868	-0.1681078662620873	0.2078716021129464	0.4050500882013363	0.7096070013836004	1.284282474740779	-0.02930532066276766	-0.1956801711646666	0.03435574158213925	-0.007328298479184655	0.505373710273139	0.00101439669711394	0.02082390951998645	0.01400169770056535	0.03584720230321702	0.001001150175306939	0.004736816560102534	0.001004577543986559	0.002218315495187034	0.4512317415528379	0.422867416283053	0.01287163386006777	0.0177293282175801	0.001002169711172774	0.02410954334005579	0.001000426829692413	0.005743171088667661	0.001007792202799795	0.0177123474784137	0.5934256710466448	0.5392329793074316	0.001153105363405152	0.0175655582074429	0.5428637124204031	0.5240867971506455	0.001019826989411035	0.01271514551561677	0.00101375016819945	0.0107366498233191	0.0010273701725291	0.01255115101150631	0.001003722048496542	0.040282821898036	0.605356577828842	0.5062774116606876	0.03135885153539116	0.04893951224112858	0.001003058302087906	0.005979232364023959	0.001003925430647203	0.0172595254558517	0.001006163414889288	0.02973005596776281	0.201720285464623	0.2173415843447112	0.00110669315997987	0.001165651258202974	0.001012631960834534	0.00497417050195346	0.6401525440581541	0.50280775724795	0.001003253479467112	0.04533271152502902	0.001001543650788397	0.006152948022668436	0.001000495296562928	0.007319955443189981	0.001001086305998116	0.005985240096931302	0.02841727595210012	0.03315133387666492	0.05717347097500701	0.04902705794552768	0.00104474896184081	0.005937631029223641	0.009334055563094539	0.02094084118532193	0.1165785125652543	0.1463358079333165	0.1977860959168808	0.1873473192733278	0.1651437901535809	0.1543169099759394	0.2266655798354904	0.1927016112743166	0.001793648371026513	0.0381225070975516	0.00117299467530588	0.07616741760455228	0.001122642928607612	0.0688346232667294	0.001028049307984935	0.04083517095790531	0.01821306546812572	0.02892541221658523	0.008258611682306358	0.02111034492995818	0.001003064620530404	0.012992864873968	0.001110389668623513	0.03287575516905717	0.05644473996168909	0.08385769147848958	0.01080656835098703	0.02975187535793722	0.07624630193926095	0.06881392099812522	0.07367352248661838	0.08193663371891978	0.004285399703234891	0.01714185268028929	0.01722684545157736	0.02270582770353364	0.02883081662970698	0.07314600420855891	0.01103650419770205	0.02108755149167759	0.1825197508858476	0.1661461635721832	0.002600751281001999	0.09519867418572001	0.2046702850938975	0.2496674501396293	0.03301713653234085	0.04441704053401468	0.00104070257481683	0.02046314418495878	0.00100579265943251	0.0178992218141409	0.003733551998773896	0.008177385900242935	0.06239120982804373	0.08709403825391689	0.0111173611071206	0.01880425914997921	0.00365264843837557	0.01476345027676159	0.001002030668354704	0.0260800472535124	0.05157919238800791	0.02284626131928853	0.1492545658464629	0.1322713990780366	0.001017873212117792	0.01935652641559442	0.001850999699371974	0.0623722986744086	0.001010763905470711	0.003287661168033314	0.001003976605346564	0.004255302491385669	0.001007369447275547	0.003572622452627293	-0.001564738383717304	0.01732619847966248	0.00262822515130602	0.02021828529628043	0.0128748101124157	0.009263028373056717	-0.008794182380938494	0.01232592592811782	0.001013830805284729	0.002615423052253012	0.001001074282859866	0.001004066582593558	0.4655241854180934	0.02328903531746728	0.001002295665718928	0.001000378775585031	0.001003777492039778	0.5424892855397505	0.001014930186535983	0.6215757736663983	0.001001466430853892	0.001011211099732767	0.001024261276714376	0.00100285030700067	0.5984186683727916	0.04328296236001565	0.001002544542513641	0.001004143084779915	0.001005587677251364	0.2053135991732123	0.001008039631947801	0.001011690596770327	0.6342377364588466	0.001002608022155576	0.001001526240437083	0.001000488258986296	0.0010010730424239	0.03268065160458255	0.0552086755750368	0.001004863456162612	0.03256766286674152	0.1298415297730654	0.1923363155192301	0.1639293147185921	0.2078836139548535	0.001027665700071932	0.001155567011539867	0.001124225444301417	0.001027295897144712	0.02820308434165178	0.01608385003670741	0.001003177066397186	0.001014004548462928	0.03021723454577741	0.01914541944504845	0.06754239902322465	0.02317963182176862	0.01280513318569327	0.02067993054800257	0.02229146463576265	0.006241907957981144	0.1783110989471356	0.001173266706938806	0.2291229235859461	0.027123458902063	0.001039906173477656	0.001006021861122906	0.001004546863462147	0.06125947683304842	0.03935300084788811	0.0108534257553979	0.001001940716577511	0.03161400087415571	0.1504739435923882	0.001018208640842331	0.002378620079835846	0.001004542852149345	0.00100145959640219	0.001002978317573312	-0.01448041233817493	0.01609494938784291	0.002150653196385406	0.01234537465357727	0.018189089829634	0.01121789900744934	-0.0088413992523579	0.01433616830814998	-0.7540500790516904	-0.4863920538859572	0.04263880219741625	-0.7951407447473732	0.02115582614818661	-0.0004512094242491554	0.8153754911041458	0.5386188179301313	0.1209161856227248	0.002364088670774813	-0.04998300849632511	-0.9403794511874088	-0.0004906563301767519	2.383971482785556	0.07226574714739165	0.01944517549601503	0.01613306775954352	-0.06750802040259951	0.1574128754291919	0.7676437754840162	0.007806376036848867	0.0325149605345455	0.03251260302376192	0.1789601914782629	-0.005820336229893109	-0.001397587216107855	-0.4748553983722698	0.05589366724893366	0.005339105254895209	0.007316463993644065	0.005726337601998495	0.1450816000693872	-0.1999577006321767	0.006323117178774403	1.528994423565135	0.4769507918349451	-0.1219850771442678	0.342228795760014	-1.079063499867245	-0.0001464518987565733	-0.001577379839203801	0.02497070081465312	0.01426247822954873	0.5747841170817358	0.4387181996101747	0.02198361578369274	0.06767034120563338	-1.528559070986217	0.5470131618670049	-0.4921928801208351	-2.162092134566679	0.4246521296143234	0.1560661902673457	-0.4014233222835178	-0.2863244799499036	0.07261958298657997	-0.1363123649694072	0.7427927461105447	-0.3424393211463637	-0.007222334480175426	0.02709068477002805	-0.1300576709799176	-0.1440288138583296	1.670314060174982	0.5030252739023455	0.01802017055144552	-0.5112473966941956	0.6683187376195494	0.0178030365194731	-0.1664654834678871	0.01570425685200345	0.01172617271291447	0.008611044205633574	1.254593163576241e-15	-1.160543207636745e-16	nan	nan	nan	nan	nan	nan
0.46	-0.04515703496283007	-0.01169255135445671	-0.09215034060915493	0.829168623707333	0.9000983984757182	0.007195769728301355	0.4984051615744803	-0.01884032589421852	0.0836211014712073	-0.1236690471164683	0.03447017462561643	0.06020299970589858	-0.0539545377183935	0.05664187337691312	0.05763221820175636	0.0601896289484626	0.3079250030703274	-0.0601896289484626	-0.3079250030703274	0.1321670445031894	-0.1662815026731655	-0.008428167562826942	-0.3876873999156029	-0.01306341112627655	0.01077071207866994	0.09702203180328697	0.3506268448486581	0.9219230013970668	0.5670066092614531	0.1423420234493486	-0.01918645735359854	0.0157849057810589	0.07938759505786326	-1.031431728384372	0.5810899629626455	-0.6680381017917812	1.42997030770203	-0.2778647454068276	0.03956645047589009	1.49877366586316	0.06454448614218045	-1.083431527351103	-0.01394648112668133	-0.7085336525189447	-0.08597161871406223	1.20697813172654	-0.8497513865622183	0.6150188479485973	-0.7730662956261423	1.043829221838132	0.7730662956261423	-1.043829221838132	0.8000125954271263	0.152206098754419	-0.1470357103765413	-0.6578728484709835	-0.1941554922629233	0.2278464338751175	0.1291597656664873	0.3565154779429444	1.030674932429993	-0.06593542811979487	-0.1833576938987928	0.04262215522893541	0.004641447229150114	0.5204135169648656	0.001014120799961914	0.02121097090608563	0.008171853186114122	0.02986659983745334	0.001001098350979984	0.004788515375264568	0.001004203639972468	0.002195677933317225	0.4559412616206121	0.4306903971492157	0.02016721580934869	0.02354532976638564	0.001002280604416004	0.02535710058501514	0.001000388910270503	0.005699209233420191	0.001005181536945559	0.01728862083197878	0.5690168411565684	0.5233976327086569	0.001085064579322061	0.01752412490278438	0.5739336004813614	0.5530857787144449	0.001011096243099721	0.01362839939598827	0.001011766771990898	0.01077581300502182	0.001024932333463659	0.0126680961886378	0.00100301811825433	0.03917976937970493	0.6022972429020612	0.5078993268592608	0.03963098029358289	0.05760422700397107	0.0010026636821271	0.005771368297540728	0.001004078986888356	0.01757781872828133	0.001005657847656702	0.03006434311446806	0.2027647715495479	0.2187410051012894	0.001059678316588644	0.001135623117316527	0.001012108921285461	0.004952518852930234	0.6373841543566499	0.4987746510043343	0.001002725154623339	0.04551237073008342	0.001001533424571609	0.006219234006446529	0.001000491141388151	0.007414017678135037	0.001001078381751102	0.006054832931326936	0.03047711284444577	0.03418297755120206	0.05432372614405505	0.04578243759432469	0.001025826907331069	0.005985172553423888	0.02868462202966234	0.03994267047635491	0.1197152031146796	0.1464187561903634	0.1943405224304782	0.1870971452404723	0.1637008661258443	0.1577767447582298	0.2173645193427999	0.1822035682652867	0.001425535893012963	0.03848682926230215	0.001161948518811521	0.07616112478501973	0.001127585481137653	0.06901401495567001	0.001028323340859748	0.04091072924351787	0.02410443405447397	0.03347950499783599	0.01409385471476072	0.0256195832408174	0.001003257714706398	0.01321291335836309	0.001063717490979702	0.03365668509976592	0.03735939467414554	0.06405824836702695	0.01670440322298675	0.03559398304885814	0.06919920373883198	0.06223220952466202	0.04608220314750221	0.05958314065695086	0.01154339016992424	0.02284556333725416	0.01941992673558211	0.02425589912278987	0.02444634674045025	0.06941280947742726	0.007343563947501622	0.01779703805604422	0.1789584470713443	0.1672320045066402	0.001921957759294877	0.09443187596967148	0.2109847596584737	0.2491662635203048	0.02853819537134153	0.04013474850696221	0.001041530874760444	0.02043419214612716	0.001005984948019657	0.01815803481634241	0.002425774076844816	0.007377376002956381	0.06006563709252386	0.0840459611010274	0.03448245816788436	0.03949386295570088	0.009789895661954585	0.02108949391525343	0.001002000524434649	0.02615993345605522	0.03727137759428698	0.01687084452199325	0.1488887949238419	0.1382287608289468	0.001018878120285521	0.01944892812013107	0.00245043515865738	0.06103701743800723	0.001007788671792785	0.003487933722362755	0.001002777785763916	0.004413033179698544	0.001005278648766306	0.003694819448075953	-0.01475781270349566	0.01578885977513958	0.002054987819128709	0.01235864754205841	0.01743286314360489	0.01130563028204651	-0.008808734392398602	0.0144723845541362	0.00101381598050445	0.001017338080712296	0.001001019388298258	0.001003607802176442	0.4674270483463557	0.032228118758009	0.001002475588005199	0.001000325796172705	0.001001340491591698	0.4819951833988877	0.001008873706584814	0.6705025133226461	0.001001773888975798	0.001008483644312284	0.001020888217906629	0.001001831948898921	0.5917765901238081	0.05426054027010241	0.001002016620285262	0.00100431811222778	0.001004769970439802	0.2039597928440068	0.0010093093783518	0.001011437202640599	0.6273971410636322	0.001001828598602359	0.001001519581868307	0.001000485490567287	0.001001067492596992	0.03309480169391472	0.0472834473703722	0.001005687411082042	0.06407633809223923	0.1201588710886637	0.1852700587569505	0.1592942071505815	0.1949460388716172	0.001025774175515291	0.001145999466049219	0.001139159291747586	0.001029565462561558	0.03289798504311959	0.02389562451874795	0.00100367354558684	0.00101260747571572	0.001068364355360964	0.02640616849055734	0.05387902569738082	0.001025600338947193	0.02444034735220874	0.0228402957197886	0.01710047688584933	0.001068345027404436	0.1687255752029578	0.001193616158331457	0.2163179890310853	0.02032594971272156	0.001044228003331635	0.001006315345020559	0.001003331886379409	0.05387637798640377	0.07764326588069739	0.02064936135186582	0.001001987304116957	0.01054404871271952	0.1465848696948665	0.001021220667646956	0.003618855512975609	0.00100458632158153	0.001001494873571217	0.001003042119146023	-0.02808958720593683	0.01409847626424227	0.001433917798350087	0.004505646232074176	0.02161280283178278	0.01339209782836485	-0.008806953973926841	0.01668695130315171	-0.7612599022598067	-0.5032853006400434	0.03060515279669593	-0.4263203349895104	-0.02636619870911843	-0.003986093899187704	0.7394125164886972	0.6144213420775803	0.1264379740779107	-0.01585056484757326	-0.02399300232552402	-2.314311702654433	-0.01424800248041605	3.476172206751582	0.1321283483038979	-0.0198538945391132	0.003374301922936859	-0.1527645967986352	0.1537582427286472	0.9468035501301022	-0.07083146532040673	0.03004533899896229	0.03631579379052541	0.1092718572389754	0.003471003535814842	-0.002946959698569772	-0.3099674791310836	-0.02492092817510461	0.01007414585226417	0.01461618302611046	0.01016288819231974	0.08685593314669339	-0.4223121137120017	0.001077429238506134	2.124980582893268	-0.4328277993056541	0.04905592416028935	0.2968149636772014	-0.9939695337153379	0.08949489571079963	0.0009448832512055965	0.007306371747478303	-0.0005719646822036583	0.3394610727252493	0.4469849287936995	0.02080616520649441	0.09074114794933293	-2.386056959136277	0.6059317898082708	-0.7960655688702389	-2.331458965633674	0.6773557203042787	0.1562637325445167	-0.3364753165838112	-0.3703105552512569	0.1187896362579065	-0.02497267265283325	-0.8575835171528337	-0.5005195418317293	-0.003978916272441125	0.02283867974108824	-0.01683332018690083	-0.4315677023185006	2.303857060783669	0.7185888734816065	-0.0004023220304763592	-0.6759817991395648	0.4420512653543342	-0.001491028497428665	-0.1104429710518651	0.0245442071026156	0.02013766490449877	0.01619304376366434	2.091278930766091e-15	-1.323831533750273e-16	nan	nan	nan	nan	nan	nan
0.47	-0.055003476713763	-0.006377082968464083	-0.09746783683397985	0.8436321712936841	0.8974866778648982	0.00747722088381395	0.5135365500671938	-0.01794408374458095	0.07272981667464505	-0.124817584973599	0.02791174339404975	0.05756194774670065	-0.04197297784830207	0.04866624940678295	0.06269370286596343	0.05687998040613902	0.3176800183972369	-0.05687998040613899	-0.317680018397237	0.1393690466169516	-0.1646213971599028	-0.01020084771738169	-0.393672761229386	-0.01509490688376882	0.0131243921295104	0.09707657094324564	0.3522632581427743	0.9309153982358099	0.5663516331182836	0.1420214193163869	-0.01894637719094446	0.01593680030617144	0.08455538738753288	-0.9114039773701996	0.4845432673081536	-0.4028325596726844	1.463631426515394	-0.2424269112633684	0.01684331029901003	1.488506848689944	0.1197175802635316	-1.118441835187288	-0.2427732277412337	-0.6107391684999828	-0.4338616820102177	1.159065973026414	-0.7509873701038957	0.4048302548963932	0.1037626690680685	0.9113300567150141	-0.1037626690680684	-0.9113300567150114	0.6381009040524879	0.1777497279508826	-0.2080091442226001	-0.5321650457862196	-0.2103029578398723	0.2419702156365313	-0.1252474564931	-0.027805579474095	0.7725709636589861	-0.07298727800459262	0.103619892954225	0.009190201169142948	0.02530271630517363	0.5048999115637148	0.001012999700106014	0.02167221092615706	0.004701721394590862	0.02670412885039927	0.001001024534224354	0.004839962313029827	0.001003810264133585	0.002115666849835654	0.4584295585862529	0.4371859200422281	0.02613341647632377	0.02842461266016231	0.001002447161840275	0.02658026108273001	0.001000351261186187	0.005589131250538753	0.001003246388724012	0.01677528516754991	0.5394886443880271	0.4986156381721085	0.001047211840481788	0.01752157963494163	0.6078424780460195	0.591507898679428	0.001006689498226976	0.01444765091549588	0.001009804552249926	0.01071755737837857	0.001021936256683343	0.01279782318522989	0.001002373626732289	0.03724315146017061	0.5965896321966748	0.5089011308784328	0.04723677002009921	0.06577772321862473	0.001002280201037277	0.005458320573404862	0.00100428644771635	0.01785399827771012	0.001005210805357408	0.03045364593809339	0.2030669087488413	0.219888980861482	0.001035252148662225	0.00107272114321289	0.001011442313585657	0.004901715914014345	0.6331106247224451	0.4970197569309854	0.001002209062541976	0.04504997565622148	0.001001529843748245	0.006274733618540484	0.001000489306273821	0.007495835429488127	0.001001075196303638	0.006113917233227658	0.03408452728496128	0.0366212860030237	0.05156061558914127	0.04278662800510828	0.002734304172587411	0.007369641140167778	0.05031988936359148	0.06025759300363981	0.1152671934540391	0.138896726260866	0.1913971531921404	0.1885694737038512	0.159836303517698	0.1599010526572048	0.2074857837766498	0.1737727199992102	0.001234246097132516	0.03895556756997331	0.001151834303531437	0.07616994249608007	0.001134754854468643	0.06893928880865779	0.001030419098219146	0.04081007290681015	0.02712985859089367	0.03490487458793128	0.01863025359872672	0.02852616358899822	0.00100412892794369	0.01340483752807914	0.001038068343607876	0.03455646356978627	0.02048584718745983	0.0462625866924667	0.02386879540263574	0.04235941846021322	0.05627637556902215	0.05218146370873097	0.02539261779956746	0.04000409095819976	0.01920212174568584	0.02859265548607328	0.02195353487878468	0.02613112385615296	0.01936095257520739	0.06605816405176869	0.005045449288254125	0.01549421056169966	0.1720411734808681	0.1681829740080648	0.001556409831832207	0.09442437534937005	0.2044092112835456	0.2332445763673146	0.02230619945950399	0.03423609599714652	0.004031490445346088	0.02309141406317162	0.001006326065150177	0.01837861634104086	0.00173009577540163	0.007222692683861206	0.05229144658363948	0.07640455858331674	0.05851647198270386	0.06080223206841178	0.01920685691824341	0.03013667930306413	0.001002200627984083	0.02601702668827274	0.02367578967778777	0.01114068700613131	0.1422943681120328	0.1399108306772814	0.001020710340451517	0.01931459572975854	0.003294593510750378	0.06000613291821589	0.001006390678068479	0.003760490934436509	0.001002213192907307	0.004639103441487671	0.001004312498225017	0.003876465097405943	-0.02695898941280816	0.01331133581538284	0.001374192778916648	0.005943387251966278	0.0203961472251767	0.01350439408454518	-0.008880852401239788	0.01461278503070698	0.001010155144325874	0.001010597086338803	0.001000887074373765	0.001003225817569482	0.4609392524001675	0.03333611877872154	0.0010027430958701	0.001000300476969503	0.001001141159770611	0.4578104804775959	0.001006909449771633	0.7060889495789265	0.001002382185963145	0.001007152274612073	0.001017066559318031	0.001001593751926166	0.5746713447036026	0.05811469016650908	0.001001766479770226	0.001004658225170571	0.001004724934331929	0.2032509156112049	0.001010266818780697	0.001010165926328982	0.6183699647328367	0.001001539465811816	0.001001531646792236	0.001000489009132927	0.001001075594515375	0.04267648887730405	0.04889465069828622	0.007491172989280727	0.08599217044269723	0.09890183028907439	0.1874778989785522	0.148767060895118	0.1862208822374648	0.001042657883293258	0.001137328730431508	0.001144808510387521	0.001035168069606741	0.02854181779370053	0.02335609548655998	0.00100618797508546	0.001010324731076238	0.001039398425184394	0.03647824951993243	0.02787195317117268	0.001019546107613338	0.03024836156038209	0.02642811461066207	0.01074645290985059	0.003902374486478431	0.1537366587085843	0.001159089172216629	0.1724511789596294	0.0109249665263251	0.01234032597125719	0.001006990487921726	0.001002831021850678	0.03294941529092814	0.09589183465884545	0.0370165006577144	0.001002765549673407	0.00579262196400488	0.1194499554027656	0.001023798797548383	0.004653432910533782	0.001005231481160374	0.001001736270872588	0.001003531187222149	-0.03825568788761614	0.01020409949647637	0.0006456177231769174	0.0006783197777882803	0.02238610682146145	0.01579299489195556	-0.009012089151948868	0.01309385248932254	-0.768896110890904	-0.5225109560553813	0.05798544321042668	-0.2101102255513062	0.02166683913309153	-0.01137769249068114	0.5365954335259032	0.3842675440135123	0.1166897506218213	-0.01031713776914993	-0.06904250326443398	-2.675328922757565	0.00811151264187821	4.173854593586512	0.05339800305197024	0.0007953192582202685	0.01888321800026444	-0.2334425325706159	0.01272329721183359	0.707066561384437	-0.01227499404907811	0.02454899637437114	0.04284515453708465	0.1154503249956209	-0.0124354934692591	-0.006920198568946548	-0.05230917719647889	-0.06997785211240827	0.003149752942420699	0.004726029896046284	0.003628687221784957	0.3856086722426376	-0.1829296051717839	0.2515314363321546	1.903740303547772	-1.060518647859001	0.2452483737753469	0.122810124306662	-0.7098700242926216	0.02104506288615498	0.001167716804050544	-0.02004519040855626	-0.01806713627951327	-0.04982144295210787	0.1356291195891148	0.01667042770220333	0.09178911746547821	-1.257402843536048	0.7321769428996422	-1.221379082602507	-1.571889249206476	0.471444246855205	0.2153063717890751	-0.3490930507153795	-0.1019820174815378	0.01214496212903796	0.01484136600568297	-2.293978112557548	-0.6720617526084578	0.4726078013837061	0.01979896698790031	-0.00527446794648152	-1.068125878881476	1.91787547352662	1.051625641051762	-0.02801037576413367	-0.4673397861587411	-0.1353518647849399	-0.02290551830964711	-0.1036568260137574	0.0297817950818094	0.02511450880831191	0.02024611077262612	2.833100286710647e-15	-5.510008510234489e-17	nan	nan	nan	nan	nan	nan
0.48	-0.06285606162159385	-0.001950894946848357	-0.1003544201325983	0.8584590965765855	0.8952909095603291	0.007535026527728717	0.5273953548684877	-0.01634570155938385	0.06077993670294332	-0.1290647544201287	0.02210365976150504	0.05169330788800014	-0.03137857564310492	0.04150984672202305	0.06587986669975476	0.06211740396795695	0.326234728468052	-0.06211740396795695	-0.326234728468052	0.1448833241187668	-0.1627678136330945	-0.01259852692105481	-0.3981900134613521	-0.01723265625515715	0.01559172917821361	0.09437717229706125	0.350099278052089	0.937469751237021	0.565388314151555	0.1441020818213898	-0.01892672685287227	0.01628226527739867	0.08932069254103002	-0.6326603597640007	0.4032338900872541	-0.1818555165504966	1.502645847012174	-0.1946742841564378	-0.005162651843675116	1.244256927579272	0.2049724932540758	-1.295150562378973	-0.6336727990065425	-0.5584641327145426	-0.7314891986145818	0.9295465987544053	-0.6859071294892223	0.2399546818654796	0.9363481252021747	0.8037681706192383	-0.9363481252021747	-0.8037681706192383	0.4624676730379598	0.1909017014610831	-0.2720355202013078	-0.3642510321086529	-0.2154062150416805	0.2505778334419446	-0.4216277915621281	-0.4035631990173161	0.5430661649238305	-0.1276039928315374	0.2968956336941351	-0.00146380968766505	0.04335553645208989	0.4399160817303676	0.001010608107855775	0.0222975316101515	0.002933002106007667	0.0255856680638272	0.001000921453953589	0.004922077215344867	0.001003422586486043	0.001980892689632515	0.4581291073408622	0.4409603732479759	0.02972762577243844	0.0316873267933712	0.001002664220018467	0.02766080810058703	0.001000319780192111	0.00540982435722894	0.001002179581592022	0.01610040331260651	0.5112787121870848	0.4692262198914601	0.001027308602998589	0.01757380643022248	0.6419422674254238	0.6358749267330038	0.001004791494687737	0.01512988040611453	0.001008157906197382	0.01064357039114187	0.001018527175986472	0.01297200296073924	0.001001932384867404	0.03453324781904492	0.587504653724761	0.5074762075256175	0.05303103015912927	0.07212897560333571	0.00100196342381477	0.005115930125713695	0.001004560266862387	0.01805596716290599	0.00100496486670403	0.03094725387726064	0.2029915201350894	0.2209525522051234	0.001023522467021533	0.0009592313456772048	0.001010473222290361	0.004819983471864554	0.6274414041791161	0.4975025106272478	0.001001806507260245	0.04406441837753312	0.001001534089780297	0.006324708592812822	0.001000490149367404	0.00756811152908674	0.001001077657416692	0.006166900976441854	0.04046086295278006	0.04159120929655467	0.05078490910523144	0.04200224947007897	0.006807058704618498	0.01053010424450453	0.07131930845689401	0.07733220416699127	0.1037468953173899	0.1254295740078795	0.1903928978372653	0.1919988848211764	0.1533300852447998	0.16012821740814	0.1979365587998371	0.1676527696835813	0.001146991056217283	0.03924357646127963	0.001142441794107736	0.07619146027796428	0.001141163867248847	0.06865723936232623	0.001034269057179049	0.0405792298455242	0.02662136547084233	0.03257439037387548	0.02067978394711513	0.02835812520753253	0.001005822160122381	0.01352815709171631	0.001024106464898203	0.03554395887729053	0.01131606072979863	0.03722364214110081	0.03232120020695613	0.04993795491558877	0.03700881610733255	0.03765871810688124	0.0139697564868163	0.02839459017102258	0.02586671164572947	0.03226207902227118	0.02498063084162707	0.02849252971179081	0.01361017031609894	0.06213816281977036	0.005284608174145573	0.01552285622913598	0.1619268214316145	0.1662897177112613	0.001356065437424064	0.09455607963804791	0.1836947022912815	0.2039422172869074	0.01446463591351965	0.02683649760525193	0.0111003019234161	0.02863003820784592	0.001006834278068679	0.01852444099134715	0.001380925924735898	0.007448464157739846	0.0383195332877968	0.06325518197024131	0.07907155267122939	0.07705254666159515	0.03177490264797926	0.04133755547571313	0.001002689949042161	0.02560309905601023	0.01403657174776034	0.007578247156300199	0.1273185004651157	0.1349274321512974	0.001022915683780747	0.01904021637928678	0.004232097003944536	0.05880542305558491	0.001006014768139498	0.004079860819392504	0.00100205179920321	0.004916085782964553	0.001004074321879821	0.00410194215693439	-0.03780344877036523	0.009889243316953325	0.000621727715397167	0.001253416185744991	0.02189944457881977	0.01583791339443855	-0.009041648522868201	0.01226418598034448	0.001006494308147294	0.001003856091965309	0.001000754760449261	0.001002843832962522	0.4544514564539793	0.03444411879943408	0.001003010603735002	0.001000275157766302	0.001000941827949538	0.433625777556304	0.001004945192958448	0.7416753858352071	0.001002990482950491	0.001005820904911865	0.001013244900729433	0.001001355554953412	0.5575660992833971	0.06196884006291576	0.001001516339255194	0.001004998338110489	0.001004679898224055	0.202542038378403	0.001011224259209593	0.001008894650017365	0.609342788402041	0.001001250333021277	0.001001543711716163	0.001000492527698562	0.001001083696433755	0.05225817606069337	0.05050585402620023	0.01397665856747942	0.1079080027931553	0.07764478948948511	0.1896857392001538	0.1382399146396546	0.1774957256033123	0.001059541591071236	0.001128657994813796	0.001150457729027456	0.001040770676651922	0.02418565054428144	0.02281656645437196	0.0010087024045841	0.001008041986436744	0.001010432495007828	0.04655033054930754	0.001864880644964545	0.001013491876279487	0.03605637576855542	0.03001593350153553	0.004392428933851845	0.006736403945552404	0.1387477422142107	0.001124562186101801	0.1285843688881736	0.001523983339928643	0.02363642393918273	0.001007665630822307	0.001002330157321941	0.01202245259545252	0.1141404034369935	0.053383639963563	0.001003543795229767	0.001041195215290245	0.09231504111066469	0.00102637692744981	0.005688010308091952	0.001005876640739215	0.001001977668173956	0.001004020255298273	-0.04842178856929548	0.006309722728710477	-0.0001426823519962519	-0.003149006676497616	0.02315941081114013	0.01819389195554628	-0.009217224329970896	0.009500753675493381	-0.7768050713084118	-0.5384197275917878	0.06342128558136059	-0.01751829489310727	-0.02023260579915745	-0.01493870924350086	0.195198579035759	0.2911075899640425	0.09791527810637343	-0.02969634693320235	-0.05630224042842309	-3.235796451474398	-0.003293589855669618	4.665153824470117	0.1047239425261021	-0.02300016665775422	0.01226485770643452	-0.3074217411169105	-0.3315872316689437	0.5823547841415478	-0.07670001003139093	0.01520320589091884	0.05717681689891081	0.09239097392873843	-0.006646561150574758	-0.009132860345348194	0.1375620747911926	-0.1295533691403497	0.008969218287941257	0.01270785267521526	0.008942776455015554	0.5931789014885438	0.01997409712542326	0.3562763327570691	1.476918310106578	-1.62185226400351	0.4404724549495672	-0.08261366593076187	-0.531789943625827	0.05334901243783063	0.003484897415964402	-0.03415828811639189	-0.02660930959784498	-0.4117096881049659	-0.1679388171356052	0.007085243990656148	0.1082845154461366	-0.6347135344973893	0.768551998612358	-1.690465526053978	-0.7375491833189348	0.2618219977800123	0.2534999569994685	-0.449546477851743	0.09598407710493519	-0.4500555233877185	0.002868309143024076	-3.533717902636223	-0.8007087182475339	0.5723015292532495	0.007887304808727598	0.05925763840786692	-1.533162521391433	1.292246156878158	1.149327030449269	-0.05460649492648583	-0.2424382659333942	-0.8910424095094071	-0.02950042051726914	-0.1444080396198078	0.03390674167907192	0.03032008084205648	0.02495932580336254	2.120334003560642e-15	1.457565463392332e-15	nan	nan	nan	nan	nan	nan
0.49	-0.06719998514553742	0.001852231803280237	-0.1013754117926764	0.8737030011881303	0.8936239307316343	0.007387288828906218	0.5376156884619757	-0.01370026890833898	0.04655165327638857	-0.1378767291630878	0.01646460442566676	0.04317302330382923	-0.02388449326201309	0.03471084495285234	0.06775858269433412	0.07517339187220466	0.3339404570198788	-0.07517339187220462	-0.3339404570198788	0.1485499623578476	-0.1608353176313167	-0.01562871140453705	-0.4008515284177567	-0.01938034691510555	0.01809632987213338	0.08821781058537098	0.3442803509568411	0.9419347801684119	0.5636217541838029	0.1456850247440398	-0.01884242875050374	0.01685387294824217	0.09325483813636354	-0.2387416925072161	0.3585665410961487	-0.03094223595010604	1.546209093274813	-0.1392420713733103	-0.02389536303413218	0.7939349392106201	0.3236672621028034	-1.53817366675725	-1.115593033934896	-0.5690790153042175	-0.9548317586653456	0.5720818819507137	-0.6744723372460553	0.143909996116433	1.664957932292921	0.7558383459269541	-1.66495793229292	-0.7558383459269539	0.267153144417215	0.193342605232269	-0.3310430635820387	-0.1748887187042395	-0.2137944085739589	0.2473235559232539	-0.8533608735651536	-0.7571128846151578	0.3540645366775874	-0.2127183427093248	-0.1737363745861412	0.008388812318623004	0.07490808017321268	0.3405338786704584	0.00100872469744876	0.02315714625062932	0.001990429115171762	0.02566170449614968	0.001000841690748552	0.005041385171903016	0.00100314874091363	0.001805691038750676	0.4538542856635871	0.4402044267698019	0.03313904210612685	0.03520815419138752	0.001002950918577785	0.02850051788423449	0.001000295089189813	0.005169376465237992	0.001001536129318852	0.01524452751548144	0.465759335456834	0.4231410376746703	0.001016310080504007	0.01768208844100654	0.6719663696747176	0.6818851123727832	0.001004320233780955	0.015713190664422	0.001006887315335079	0.01062080606553928	0.001015777392949375	0.01320762544646526	0.001001611767784837	0.03119194445070752	0.5738234746200097	0.5012989007496639	0.05768543404820152	0.07735783094205233	0.001001717827739682	0.004808495727125988	0.001005045851097397	0.01816329462941168	0.001004700280083048	0.03159054896264589	0.2009881147706155	0.2203960016031726	0.001018684027294311	0.0008162805951583537	0.001009794648962267	0.004710895612586264	0.616671069342315	0.4986468954301574	0.001001500457178993	0.04271730126320425	0.001001549362955994	0.006388656180459866	0.001000494622713566	0.00765298292576915	0.001001088417570834	0.006228841598653809	0.04544476696024571	0.04582992666256989	0.04792118098124846	0.04085550978413936	0.0161035417842199	0.01738901202110007	0.0829436234774432	0.08563430269574754	0.08475518580911322	0.1064670999538151	0.1942655453232091	0.1975391649421968	0.149812343334406	0.1603325903577836	0.1878692468978455	0.1623367009525438	0.001106393477197607	0.03916924731624829	0.001134178147330202	0.07623219933526063	0.001132098011582816	0.06844218116735827	0.001034140685283443	0.04038109555228494	0.02253890955519229	0.02694598090849112	0.01890360099477655	0.0248346864410963	0.002357336338829537	0.01478695137017735	0.00101804742073738	0.03658603283013656	0.006343924326223303	0.03294854340008273	0.03802336113515424	0.05467520943535237	0.02056320941647975	0.02456068736680393	0.007741601348598258	0.02181970561100831	0.03159332307707569	0.03368039092492222	0.02721645666254508	0.03031842382774215	0.02632681928094012	0.06776421903029596	0.02000726527472096	0.02294092586181431	0.1591180167332751	0.164728089689039	0.001232586345786826	0.09435731047071245	0.1537144664826368	0.1662939194224447	0.008183160830388586	0.02084511568990763	0.01426237630704729	0.02916197821028409	0.001007459389771987	0.01857028010155206	0.001195542832964943	0.008019008594421957	0.02476058754296882	0.05040449534572516	0.09001028446096192	0.08442896806058151	0.04176354269297533	0.04941596079311172	0.00100369578640694	0.02484796819040493	0.007788887493825036	0.005703322962377197	0.1090620107250044	0.1248151260827665	0.001021934513197303	0.01888915281323705	0.004327904223125467	0.05662847181986719	0.00100698996871201	0.004422787327108262	0.001002371176348752	0.005229019404005144	0.001004748243844102	0.004357265632797317	-0.04540257297050515	0.006033630417385168	-2.739187486214491e-05	-0.002171496452412562	0.02109180016137126	0.01780249575424504	-0.009329130737580378	0.01105759042976633	0.001006993340396968	0.001003924529958278	0.00100076200315639	0.001002880612639971	0.43505405151466	0.03932707133820777	0.001003451217246817	0.001000264517587932	0.001000802778667669	0.2950017471976936	0.001004794087754781	0.7492015578428055	0.001004539932085235	0.001005348519313032	0.00101263699975116	0.001001212586647217	0.5259786626276355	0.06473570519096809	0.001001416472909147	0.001006018947211447	0.001004209204560136	0.1931745793169515	0.001015699475158939	0.001009252430654947	0.5732911157427178	0.001001124110387241	0.001001583486618676	0.001000504989257113	0.001001113084006058	0.05065358099345051	0.03921231012293055	0.03651219249467535	0.08962135756722961	0.04210699780296372	0.2105257472098111	0.1496165893952446	0.1651253597100198	0.001068002194296157	0.001122964753093847	0.001099137459226775	0.001028284432030558	0.01259982658614196	0.01191296789213777	0.006102259566928551	0.001014871536637506	0.001012440448210124	0.04304608802812933	0.001441300440971938	0.001009816513847905	0.039922041137943	0.02952551263056687	0.07114230435122117	0.06091043326262664	0.1684891781707687	0.001086495948657514	0.08475945923385703	0.001267008243786088	0.01258583356423514	0.001008485859228647	0.001002463735598221	0.006527358355937622	0.09626173581820788	0.05350095249669472	0.001005756773003081	0.001032169037474154	0.07386634923443239	0.001016290695055681	0.003361124326094646	0.001009805490806864	0.001003317693403071	0.001006658909953341	-0.05058632469161459	0.001957143668751411	-0.0005842790834244148	-0.004814400911302385	0.01863006722410715	0.01945396115297874	-0.009706138078375949	0.01109646428260567	-0.7872761234976163	-0.550293642490878	0.1014635790002466	0.03798521930091919	0.02832687908540497	-0.01919965034942055	-0.3800144098220625	0.400975753767783	0.07103247474714112	-0.02141803286700788	-0.1023230742890748	-5.885601946898078	0.01857486576970216	4.411076941581617	0.03225259827063266	0.009595275392993015	0.02991043362333689	-0.3521148405733854	-0.9539919773762305	0.4683664814974043	-0.005494458404973076	0.006723144357039001	0.07191178570833319	-0.2056450702021947	-0.01858802358924175	-0.01224268782325493	0.04702431933374083	-0.1405277481625106	0.005988215230633784	0.007219554936957947	0.005488860084119133	0.2768123131085863	-0.2551389523155226	0.9536292155108618	0.1889891759676599	-2.177162629303976	0.6703091217673054	0.2060888835524467	-0.5551648104911165	-0.04670959452529212	0.005219557048025629	0.002666350794817122	-0.007812501715135601	-0.7050152411863719	-0.5332810588253764	0.2240074673043402	0.1020547435419905	-0.254176840743092	0.2131951320019977	-0.973582948969999	-0.5450014994157641	0.05094327220263093	0.120619411414762	1.26112138386474	1.206648263977325	0.1171140289602938	-0.0411953346663196	-3.958809362865741	-0.4289039893779693	-0.3546429913161482	0.001124287844994772	0.06024827640674573	-1.077190011137318	0.1781343174718159	0.5039275319756302	-0.09897466159435639	-0.1326396769854733	-1.076090461526231	0.007376089751398572	-0.2802136819280649	0.03531894693884852	0.0329785918458346	0.02676158540822168	1.435803765023283e-15	2.941379712343181e-15	nan	nan	nan	nan	nan	nan
0.5	-0.06768324242138783	0.005243937498228374	-0.1011452532613006	0.8893847588016418	0.8924956563370494	0.007066909764779786	0.5431565566145464	-0.009881291814369616	0.03026311249129337	-0.1511140327858189	0.01072743783839859	0.03295139190577804	-0.01988069791428756	0.02800881771906923	0.06892049620340424	0.09521873214672638	0.3417207115102076	-0.09521873214672638	-0.3417207115102076	0.1501522503999034	-0.1589460594016972	-0.0191602219344299	-0.4018245230260837	-0.02150179425915582	0.02047782530830661	0.07644762836997243	0.3350192070681286	0.9446335402770341	0.5613937404575614	0.1367587678212268	-0.01895764296335304	0.01785926852999546	0.09600378694112149	0.1394728898546455	0.3209496790511757	0.06837452174026476	1.590216447405465	-0.08693339733418429	-0.03969092490446131	0.3083638393959342	0.4396813818389605	-1.707202034087039	-1.518738574960983	-0.5780863830005056	-1.071758561390648	0.2314891920879595	-0.66651222241269	0.09659418476363317	2.334218599256972	0.8186733583196235	-2.334218599256972	-0.8186733583196233	0.04959763363366208	0.1822541470292583	-0.3723007294823015	-0.02654696249407004	-0.2101575518620914	0.2259567818921323	-1.543791892303814	-1.09200655771017	0.1898124003700661	-0.2198947445295112	-1.804944335398467	-0.04136627273110918	0.130113118634049	0.2028767236152337	0.001008033092368057	0.02418604191986439	0.001517108688110267	0.02645056520871186	0.001000805452690744	0.005173268436856632	0.001003030286411558	0.001614939094375431	0.4448580789150621	0.4326875543485046	0.03722048171280841	0.03946519915129617	0.001003314613375426	0.02910157351797539	0.001000277427191382	0.004920967671848958	0.001001145006240637	0.01430493872097401	0.3898754598139101	0.3534269418532009	0.001010737679319784	0.01781780122076122	0.6952888610124804	0.7215803383265538	0.001004859835651951	0.01618122215423189	0.001006016023418073	0.01065843537611571	0.001014099054124088	0.01347122751697901	0.00100138002011572	0.0276654328471209	0.5547527211560099	0.4873940109010043	0.06145470787893705	0.08159530919119634	0.00100154513349052	0.004591889183238502	0.001005799080372407	0.01819964718637042	0.001004332587938096	0.03239408130203177	0.1962169127812082	0.2168007712834137	0.001018504588439037	0.0006545821811716872	0.001009634507273172	0.004583970189140587	0.5984322151179458	0.497557185684783	0.001001284366436851	0.04124070952554156	0.001001576893229411	0.006487831217209123	0.00100050309220683	0.007771565193339644	0.001001108496182264	0.006317548420059115	0.04735379533476102	0.04757241038655436	0.04114089403658004	0.03678313206372484	0.03156680761369986	0.02836516841369819	0.08135584918427564	0.08122174329280422	0.05781715617682499	0.08175591977190537	0.2044745952393768	0.2054595783067786	0.1521778820280937	0.1659020076330484	0.1768085590628469	0.1560746533155722	0.001090329854634769	0.03873948950915443	0.001127199904380861	0.07630698427901916	0.001101898623420232	0.06894096041166289	0.001027830577926266	0.04052708075791974	0.01478731150472171	0.01865322482585879	0.01267504340721	0.01776186157755019	0.005565055153178645	0.01759498354985822	0.001018435677138241	0.03762354311650907	0.003796256375810146	0.03146269278550168	0.0393750836427383	0.05488778208886135	0.0114436981868728	0.01729821258731087	0.004527281703289157	0.01814308476807005	0.03638771467701563	0.03386300225537269	0.02814634207653204	0.03108372884456542	0.06358948321078844	0.08108786377522297	0.05274794339114203	0.03603618979961472	0.1689779755073973	0.1682196804908072	0.001151791325460781	0.09376070910359753	0.1169424203856467	0.1255086761774046	0.004813167686690671	0.01763169132655942	0.0104455382474494	0.02376258913050953	0.00100818210729884	0.01854380215996268	0.001102875824150423	0.008761370235438683	0.0147754780666546	0.04090707759498536	0.08837015176892116	0.08051715690208562	0.0470270068981857	0.05216757609412943	0.001005305495440875	0.02357250615612772	0.004561393585817278	0.004923591533905263	0.09024801969351379	0.114512189774183	0.001016398642984294	0.01934950582319623	0.003217949928911402	0.05341651992893694	0.001009442723675663	0.004799047499664939	0.001003201135729856	0.005589896589476787	0.001006405023110435	0.004650298185878876	-0.04937863845210376	0.001846706744223169	-0.0005381628926008089	-0.004423396821669376	0.01780302296419815	0.01929740267246884	-0.009750900641407238	0.01171919898431515	0.001007492372646642	0.001003992967951249	0.001000769245863525	0.00100291739231742	0.4156566465753408	0.04421002387698147	0.001003891830758631	0.001000253877409568	0.001000663729385768	0.1563777168390839	0.001004642982551116	0.756727729850404	0.001006089381219978	0.001004876133714293	0.001012029098772888	0.001001069618340806	0.494391225971874	0.06750257031902034	0.001001316606563005	0.001007039556307274	0.001003738510896213	0.1838071202554999	0.001020174691108284	0.001009610211292529	0.5372394430834023	0.001000997887753321	0.00100162326152119	0.001000517450815567	0.001001142471578413	0.04904898592620823	0.02791876621966035	0.05904772642187127	0.07133471234130105	0.006569206116442295	0.2313657552194721	0.1609932641508346	0.1527549938167273	0.00107646279752108	0.001117271511373721	0.001047817189427431	0.001015798187409198	0.001014002628002404	0.001009369329903643	0.01119581672927269	0.001021701086838255	0.001014448401412668	0.03954184550695108	0.001017720236979338	0.001006141151416297	0.04378770650733058	0.02903509175959753	0.1378921797685905	0.1150844625797009	0.1982306141273267	0.001048429711210885	0.04093454957954048	0.00101003314764353	0.001535243189287516	0.001009306087633889	0.001002597313874452	0.001032264116422774	0.07838306819941875	0.05361826502982645	0.001007969750776531	0.00102314285965818	0.05541765735820092	0.001006204462661551	0.001034238344097332	0.001013734340874759	0.001004657718632096	0.001009297564609005	-0.05275086081395132	-0.002395435391207654	-0.001025875814952473	-0.006479795146110545	0.01410072363706935	0.0207140303504112	-0.01019505182673934	0.01269217488971795	-0.80188377822978	-0.561105089950602	0.09727749133286806	0.1250465611548283	-0.01771754411993516	-0.01804876794199309	-1.156986609588891	0.4383511023425213	0.05018444812504944	-0.03128852721277336	-0.07304483990488816	-7.961579172411028	0.002192563938481713	3.402161887268366	0.08166818882657581	-0.0109214394220651	0.01786077466406529	-0.3444633881667505	-1.877103846210097	0.3840793662270222	-0.0585344390912744	0.001008223720086371	0.0892242676990951	-0.5153449696328821	-0.01039609384411282	-0.01270037317882225	-0.3092568348656181	-0.1554482938070771	0.01601470810838497	0.01945002685282406	0.01429601629368662	0.09393217308215875	-0.5651535097695702	1.179726055957569	-1.066013276233339	-2.771593489572818	0.9164991036618479	0.9903951991934674	-0.7209857248124319	-0.01773671997422465	0.01029407470839287	0.1086091997381196	0.04221459017697076	-0.9445790115545446	-0.8778160365575864	0.3169328242345512	0.1073717821514643	-0.07686390920997518	-0.1363843746385792	-0.5233543339371323	-0.157896439903772	0.01468188333991315	0.0413821371738659	1.089971229028561	1.231422938129383	0.5605882414102986	-0.07669813081285738	-4.161106978751651	-0.245117207848345	-0.6139642871895776	-0.006576105604055433	0.09362107927480139	-0.8625087466360765	-0.9654003546182868	0.08396902717309478	-0.1586727286608409	-0.02339971284319326	-0.9291684575199897	0.09278289468450923	-0.3514081706623243	0.04057347464726498	0.03990879372827549	0.03250114124709688	2.106603667892875e-15	3.040331583190266e-15	nan	nan	nan	nan	nan	nan
[truncated: 372,076 more chars]
