# Supplementary material for: Transtibial limb loss does not increase metabolic cost in three-dimensional computer simulations of human walking
Source: PeerJ. 2021 Aug 4;9:e11960. doi: 10.7717/peerj.11960 (PMC8349165; doi:10.7717/peerj.11960)
Supplement: Supplemental Information 1 — Each subject’s simulation output and Matlab code for generating plots presenting the data. [file peerj-09-11960-s001.zip › TTA3D_solns_rev/Post/soln_walk_N50_wm100_TTA_S06.sto]

num_controls=79
num_derivatives=71
num_iterations=135
num_multipliers=2
num_parameters=6
num_slacks=2
num_states=216
objective=1.069402
objective_auxiliary_derivatives=0.000731
objective_contactAP=0.021199
objective_contactML=0.023883
objective_contactVE=0.044853
objective_control_effort=0.601274
objective_state_tracking=0.300505
objective_torsoGoal=0.076958
solver_duration=5577.956949
status=Solve_Succeeded
success=true
DataType=double
version=3
OpenSimVersion=4.2
endheader
time	/jointset/groundPelvis/pelvis_tilt/value	/jointset/groundPelvis/pelvis_list/value	/jointset/groundPelvis/pelvis_rotation/value	/jointset/groundPelvis/pelvis_tx/value	/jointset/groundPelvis/pelvis_ty/value	/jointset/groundPelvis/pelvis_tz/value	/jointset/hip_l/hip_flexion_l/value	/jointset/hip_l/hip_adduction_l/value	/jointset/hip_l/hip_rotation_l/value	/jointset/hip_r/hip_flexion_r/value	/jointset/hip_r/hip_adduction_r/value	/jointset/hip_r/hip_rotation_r/value	/jointset/lumbar/lumbar_ext/value	/jointset/lumbar/lumbar_bend/value	/jointset/lumbar/lumbar_rota/value	/jointset/patellofemoral_l/knee_angle_l_beta/value	/jointset/patellofemoral_r/knee_angle_r_beta/value	/jointset/knee_l/knee_angle_l/value	/jointset/knee_r/knee_angle_r/value	/jointset/shoulder_r/shoulder_flexion_r/value	/jointset/shoulder_r/shoulder_adduction_r/value	/jointset/shoulder_r/shoulder_rotation_r/value	/jointset/shoulder_l/shoulder_flexion_l/value	/jointset/shoulder_l/shoulder_adduction_l/value	/jointset/shoulder_l/shoulder_rotation_l/value	/jointset/ankle_l/ankle_angle_l/value	/jointset/ankle_r/ankle_angle_r/value	/jointset/elbow_r/elbow_flexion_r/value	/jointset/elbow_l/elbow_flexion_l/value	/jointset/subtalar_l/subtalar_angle_l/value	/jointset/subtalar_r/subtalar_angle_r/value	/jointset/mtp_l/mtp_angle_l/value	/jointset/mtp_r/mtp_angle_r/value	/jointset/groundPelvis/pelvis_tilt/speed	/jointset/groundPelvis/pelvis_list/speed	/jointset/groundPelvis/pelvis_rotation/speed	/jointset/groundPelvis/pelvis_tx/speed	/jointset/groundPelvis/pelvis_ty/speed	/jointset/groundPelvis/pelvis_tz/speed	/jointset/hip_l/hip_flexion_l/speed	/jointset/hip_l/hip_adduction_l/speed	/jointset/hip_l/hip_rotation_l/speed	/jointset/hip_r/hip_flexion_r/speed	/jointset/hip_r/hip_adduction_r/speed	/jointset/hip_r/hip_rotation_r/speed	/jointset/lumbar/lumbar_ext/speed	/jointset/lumbar/lumbar_bend/speed	/jointset/lumbar/lumbar_rota/speed	/jointset/patellofemoral_l/knee_angle_l_beta/speed	/jointset/patellofemoral_r/knee_angle_r_beta/speed	/jointset/knee_l/knee_angle_l/speed	/jointset/knee_r/knee_angle_r/speed	/jointset/shoulder_r/shoulder_flexion_r/speed	/jointset/shoulder_r/shoulder_adduction_r/speed	/jointset/shoulder_r/shoulder_rotation_r/speed	/jointset/shoulder_l/shoulder_flexion_l/speed	/jointset/shoulder_l/shoulder_adduction_l/speed	/jointset/shoulder_l/shoulder_rotation_l/speed	/jointset/ankle_l/ankle_angle_l/speed	/jointset/ankle_r/ankle_angle_r/speed	/jointset/elbow_r/elbow_flexion_r/speed	/jointset/elbow_l/elbow_flexion_l/speed	/jointset/subtalar_l/subtalar_angle_l/speed	/jointset/subtalar_r/subtalar_angle_r/speed	/jointset/mtp_l/mtp_angle_l/speed	/jointset/mtp_r/mtp_angle_r/speed	/forceset/addbrev_r/activation	/forceset/addbrev_r/normalized_tendon_force	/forceset/addlong_r/activation	/forceset/addlong_r/normalized_tendon_force	/forceset/addmagMid_r/activation	/forceset/addmagMid_r/normalized_tendon_force	/forceset/bflh_r/activation	/forceset/bflh_r/normalized_tendon_force	/forceset/bfsh_r/activation	/forceset/bfsh_r/normalized_tendon_force	/forceset/ercspn_r/activation	/forceset/ercspn_r/normalized_tendon_force	/forceset/extobl_r/activation	/forceset/extobl_r/normalized_tendon_force	/forceset/glmax2_r/activation	/forceset/glmax2_r/normalized_tendon_force	/forceset/glmed2_r/activation	/forceset/glmed2_r/normalized_tendon_force	/forceset/glmin2_r/activation	/forceset/glmin2_r/normalized_tendon_force	/forceset/grac_r/activation	/forceset/grac_r/normalized_tendon_force	/forceset/iliacus_r/activation	/forceset/iliacus_r/normalized_tendon_force	/forceset/intobl_r/activation	/forceset/intobl_r/normalized_tendon_force	/forceset/obtext_r/activation	/forceset/obtext_r/normalized_tendon_force	/forceset/pect_r/activation	/forceset/pect_r/normalized_tendon_force	/forceset/piri_r/activation	/forceset/piri_r/normalized_tendon_force	/forceset/popli_r/activation	/forceset/popli_r/normalized_tendon_force	/forceset/psoas_r/activation	/forceset/psoas_r/normalized_tendon_force	/forceset/quadfem_r/activation	/forceset/quadfem_r/normalized_tendon_force	/forceset/recabd_r/activation	/forceset/recabd_r/normalized_tendon_force	/forceset/recfem_r/activation	/forceset/recfem_r/normalized_tendon_force	/forceset/sart_r/activation	/forceset/sart_r/normalized_tendon_force	/forceset/semimem_r/activation	/forceset/semimem_r/normalized_tendon_force	/forceset/semiten_r/activation	/forceset/semiten_r/normalized_tendon_force	/forceset/tfl_r/activation	/forceset/tfl_r/normalized_tendon_force	/forceset/tricox_r/activation	/forceset/tricox_r/normalized_tendon_force	/forceset/vasint_r/activation	/forceset/vasint_r/normalized_tendon_force	/forceset/vaslat_r/activation	/forceset/vaslat_r/normalized_tendon_force	/forceset/vasmed_r/activation	/forceset/vasmed_r/normalized_tendon_force	/forceset/addbrev_l/activation	/forceset/addbrev_l/normalized_tendon_force	/forceset/addlong_l/activation	/forceset/addlong_l/normalized_tendon_force	/forceset/addmagMid_l/activation	/forceset/addmagMid_l/normalized_tendon_force	/forceset/bflh_l/activation	/forceset/bflh_l/normalized_tendon_force	/forceset/bfsh_l/activation	/forceset/bfsh_l/normalized_tendon_force	/forceset/edl_l/activation	/forceset/edl_l/normalized_tendon_force	/forceset/ehl_l/activation	/forceset/ehl_l/normalized_tendon_force	/forceset/ercspn_l/activation	/forceset/ercspn_l/normalized_tendon_force	/forceset/extobl_l/activation	/forceset/extobl_l/normalized_tendon_force	/forceset/fdb_l/activation	/forceset/fdb_l/normalized_tendon_force	/forceset/fdl_l/activation	/forceset/fdl_l/normalized_tendon_force	/forceset/fhl_l/activation	/forceset/fhl_l/normalized_tendon_force	/forceset/gaslat_l/activation	/forceset/gaslat_l/normalized_tendon_force	/forceset/gasmed_l/activation	/forceset/gasmed_l/normalized_tendon_force	/forceset/glmax2_l/activation	/forceset/glmax2_l/normalized_tendon_force	/forceset/glmed2_l/activation	/forceset/glmed2_l/normalized_tendon_force	/forceset/glmin2_l/activation	/forceset/glmin2_l/normalized_tendon_force	/forceset/grac_l/activation	/forceset/grac_l/normalized_tendon_force	/forceset/iliacus_l/activation	/forceset/iliacus_l/normalized_tendon_force	/forceset/intobl_l/activation	/forceset/intobl_l/normalized_tendon_force	/forceset/obtext_l/activation	/forceset/obtext_l/normalized_tendon_force	/forceset/pect_l/activation	/forceset/pect_l/normalized_tendon_force	/forceset/perbrev_l/activation	/forceset/perbrev_l/normalized_tendon_force	/forceset/perlong_l/activation	/forceset/perlong_l/normalized_tendon_force	/forceset/pertert_l/activation	/forceset/pertert_l/normalized_tendon_force	/forceset/piri_l/activation	/forceset/piri_l/normalized_tendon_force	/forceset/popli_l/activation	/forceset/popli_l/normalized_tendon_force	/forceset/psoas_l/activation	/forceset/psoas_l/normalized_tendon_force	/forceset/quadfem_l/activation	/forceset/quadfem_l/normalized_tendon_force	/forceset/recabd_l/activation	/forceset/recabd_l/normalized_tendon_force	/forceset/recfem_l/activation	/forceset/recfem_l/normalized_tendon_force	/forceset/sart_l/activation	/forceset/sart_l/normalized_tendon_force	/forceset/semimem_l/activation	/forceset/semimem_l/normalized_tendon_force	/forceset/semiten_l/activation	/forceset/semiten_l/normalized_tendon_force	/forceset/soleus_l/activation	/forceset/soleus_l/normalized_tendon_force	/forceset/tfl_l/activation	/forceset/tfl_l/normalized_tendon_force	/forceset/tibant_l/activation	/forceset/tibant_l/normalized_tendon_force	/forceset/tibpost_l/activation	/forceset/tibpost_l/normalized_tendon_force	/forceset/tricox_l/activation	/forceset/tricox_l/normalized_tendon_force	/forceset/vasint_l/activation	/forceset/vasint_l/normalized_tendon_force	/forceset/vaslat_l/activation	/forceset/vaslat_l/normalized_tendon_force	/forceset/vasmed_l/activation	/forceset/vasmed_l/normalized_tendon_force	/forceset/shoulder_flexionAct_r/activation	/forceset/shoulder_adductionAct_r/activation	/forceset/shoulder_rotationAct_r/activation	/forceset/elbow_flexionAct_r/activation	/forceset/shoulder_flexionAct_l/activation	/forceset/shoulder_adductionAct_l/activation	/forceset/shoulder_rotationAct_l/activation	/forceset/elbow_flexionAct_l/activation	/forceset/addbrev_r	/forceset/addlong_r	/forceset/addmagMid_r	/forceset/bflh_r	/forceset/bfsh_r	/forceset/ercspn_r	/forceset/extobl_r	/forceset/glmax2_r	/forceset/glmed2_r	/forceset/glmin2_r	/forceset/grac_r	/forceset/iliacus_r	/forceset/intobl_r	/forceset/obtext_r	/forceset/pect_r	/forceset/piri_r	/forceset/popli_r	/forceset/psoas_r	/forceset/quadfem_r	/forceset/recabd_r	/forceset/recfem_r	/forceset/sart_r	/forceset/semimem_r	/forceset/semiten_r	/forceset/tfl_r	/forceset/tricox_r	/forceset/vasint_r	/forceset/vaslat_r	/forceset/vasmed_r	/forceset/addbrev_l	/forceset/addlong_l	/forceset/addmagMid_l	/forceset/bflh_l	/forceset/bfsh_l	/forceset/edl_l	/forceset/ehl_l	/forceset/ercspn_l	/forceset/extobl_l	/forceset/fdb_l	/forceset/fdl_l	/forceset/fhl_l	/forceset/gaslat_l	/forceset/gasmed_l	/forceset/glmax2_l	/forceset/glmed2_l	/forceset/glmin2_l	/forceset/grac_l	/forceset/iliacus_l	/forceset/intobl_l	/forceset/obtext_l	/forceset/pect_l	/forceset/perbrev_l	/forceset/perlong_l	/forceset/pertert_l	/forceset/piri_l	/forceset/popli_l	/forceset/psoas_l	/forceset/quadfem_l	/forceset/recabd_l	/forceset/recfem_l	/forceset/sart_l	/forceset/semimem_l	/forceset/semiten_l	/forceset/soleus_l	/forceset/tfl_l	/forceset/tibant_l	/forceset/tibpost_l	/forceset/tricox_l	/forceset/vasint_l	/forceset/vaslat_l	/forceset/vasmed_l	/forceset/shoulder_flexionAct_r	/forceset/shoulder_adductionAct_r	/forceset/shoulder_rotationAct_r	/forceset/elbow_flexionAct_r	/forceset/shoulder_flexionAct_l	/forceset/shoulder_adductionAct_l	/forceset/shoulder_rotationAct_l	/forceset/elbow_flexionAct_l	lambda_cid33_p0	lambda_cid34_p0	/forceset/addbrev_r/implicitderiv_normalized_tendon_force	/forceset/addlong_r/implicitderiv_normalized_tendon_force	/forceset/addmagMid_r/implicitderiv_normalized_tendon_force	/forceset/bflh_r/implicitderiv_normalized_tendon_force	/forceset/bfsh_r/implicitderiv_normalized_tendon_force	/forceset/ercspn_r/implicitderiv_normalized_tendon_force	/forceset/extobl_r/implicitderiv_normalized_tendon_force	/forceset/glmax2_r/implicitderiv_normalized_tendon_force	/forceset/glmed2_r/implicitderiv_normalized_tendon_force	/forceset/glmin2_r/implicitderiv_normalized_tendon_force	/forceset/grac_r/implicitderiv_normalized_tendon_force	/forceset/iliacus_r/implicitderiv_normalized_tendon_force	/forceset/intobl_r/implicitderiv_normalized_tendon_force	/forceset/obtext_r/implicitderiv_normalized_tendon_force	/forceset/pect_r/implicitderiv_normalized_tendon_force	/forceset/piri_r/implicitderiv_normalized_tendon_force	/forceset/popli_r/implicitderiv_normalized_tendon_force	/forceset/psoas_r/implicitderiv_normalized_tendon_force	/forceset/quadfem_r/implicitderiv_normalized_tendon_force	/forceset/recabd_r/implicitderiv_normalized_tendon_force	/forceset/recfem_r/implicitderiv_normalized_tendon_force	/forceset/sart_r/implicitderiv_normalized_tendon_force	/forceset/semimem_r/implicitderiv_normalized_tendon_force	/forceset/semiten_r/implicitderiv_normalized_tendon_force	/forceset/tfl_r/implicitderiv_normalized_tendon_force	/forceset/tricox_r/implicitderiv_normalized_tendon_force	/forceset/vasint_r/implicitderiv_normalized_tendon_force	/forceset/vaslat_r/implicitderiv_normalized_tendon_force	/forceset/vasmed_r/implicitderiv_normalized_tendon_force	/forceset/addbrev_l/implicitderiv_normalized_tendon_force	/forceset/addlong_l/implicitderiv_normalized_tendon_force	/forceset/addmagMid_l/implicitderiv_normalized_tendon_force	/forceset/bflh_l/implicitderiv_normalized_tendon_force	/forceset/bfsh_l/implicitderiv_normalized_tendon_force	/forceset/edl_l/implicitderiv_normalized_tendon_force	/forceset/ehl_l/implicitderiv_normalized_tendon_force	/forceset/ercspn_l/implicitderiv_normalized_tendon_force	/forceset/extobl_l/implicitderiv_normalized_tendon_force	/forceset/fdb_l/implicitderiv_normalized_tendon_force	/forceset/fdl_l/implicitderiv_normalized_tendon_force	/forceset/fhl_l/implicitderiv_normalized_tendon_force	/forceset/gaslat_l/implicitderiv_normalized_tendon_force	/forceset/gasmed_l/implicitderiv_normalized_tendon_force	/forceset/glmax2_l/implicitderiv_normalized_tendon_force	/forceset/glmed2_l/implicitderiv_normalized_tendon_force	/forceset/glmin2_l/implicitderiv_normalized_tendon_force	/forceset/grac_l/implicitderiv_normalized_tendon_force	/forceset/iliacus_l/implicitderiv_normalized_tendon_force	/forceset/intobl_l/implicitderiv_normalized_tendon_force	/forceset/obtext_l/implicitderiv_normalized_tendon_force	/forceset/pect_l/implicitderiv_normalized_tendon_force	/forceset/perbrev_l/implicitderiv_normalized_tendon_force	/forceset/perlong_l/implicitderiv_normalized_tendon_force	/forceset/pertert_l/implicitderiv_normalized_tendon_force	/forceset/piri_l/implicitderiv_normalized_tendon_force	/forceset/popli_l/implicitderiv_normalized_tendon_force	/forceset/psoas_l/implicitderiv_normalized_tendon_force	/forceset/quadfem_l/implicitderiv_normalized_tendon_force	/forceset/recabd_l/implicitderiv_normalized_tendon_force	/forceset/recfem_l/implicitderiv_normalized_tendon_force	/forceset/sart_l/implicitderiv_normalized_tendon_force	/forceset/semimem_l/implicitderiv_normalized_tendon_force	/forceset/semiten_l/implicitderiv_normalized_tendon_force	/forceset/soleus_l/implicitderiv_normalized_tendon_force	/forceset/tfl_l/implicitderiv_normalized_tendon_force	/forceset/tibant_l/implicitderiv_normalized_tendon_force	/forceset/tibpost_l/implicitderiv_normalized_tendon_force	/forceset/tricox_l/implicitderiv_normalized_tendon_force	/forceset/vasint_l/implicitderiv_normalized_tendon_force	/forceset/vaslat_l/implicitderiv_normalized_tendon_force	/forceset/vasmed_l/implicitderiv_normalized_tendon_force	gamma_cid33_p0	gamma_cid34_p0	prosthetic_ankle_stiffness	prosthetic_subtalar_stiffness	prosthetic_mtp_stiffness	prosthetic_ankle_damping	prosthetic_subtalar_damping	prosthetic_mtp_damping
0	-0.07620469050983061	0.02052953152271584	0.1264502675665966	0.1599911903323099	0.8942169716779232	-0.004582201068017325	-0.2273069417287646	0.002777294267581062	0.01152784421489294	0.5237688405553995	-0.03993981861563453	0.129876873746208	-0.00634796165065524	-0.07735069729994216	-0.09880444497332455	0.2027258349487841	0.0200670746193628	-0.2027258349485874	-0.02006707461934985	-0.3903951925335482	-0.004553730534185007	0.02786314667986781	0.1475467413162333	-0.1941685429029468	-0.02130174730761066	0.2138616822021112	-0.00214150053177587	0.5521961881823463	0.9346219331756055	0.07535193872654872	0.0004392012059867642	0.6097529079520229	0.0005045474723001851	-0.148339781485199	-0.5601915837350642	0.307016309765851	1.691963218995883	-0.03824479079019546	0.03206783463375771	-0.673044860728066	-1.072027916347872	-0.8368484920121617	-0.2348257267269642	0.4361843960299224	-1.341197743622314	0.6069816171147419	0.8693927827729028	-0.6300379704442661	1.640004985382602	0.5980777777662156	-1.640004985382619	-0.5980777777662168	-0.3020681481847641	-0.2549802683487246	0.04851946443107951	-0.08261105111403719	0.0670452590555959	-0.3288434227211105	-2.603563117178046	-0.2366506783403284	-0.0967531366272755	0.4894659581497285	0.646335335500944	-0.01222281079194558	6.22947597859496	-0.004177598564825045	0.04140295245622758	0.04577280889494624	0.06641522792875847	0.06716579448739143	0.01988768620390648	0.0200765379374633	0.04984748683209277	0.06057714033928039	0.1508228681978279	0.1673949598646846	0.2287994653524996	0.1956187090524019	0.02310954986881898	0.05620361972307839	0.002155162509201631	0.01411177467934568	0.001160536758869082	0.02150383176921543	0.005403113947494015	0.0252509293667184	0.03301371326602329	0.05013361280240648	0.06087719524419406	0.0626536627660757	0.1326766715392926	0.1323336617289852	0.05490822940131786	0.06061474788272721	0.02886950750276793	0.03098184877780793	0.04368310070928703	0.06004599944044989	0.193567389946743	0.2053574192103577	0.05542073086013957	0.06658356999551927	0.08234438708507272	0.08838130965340509	0.00106298857172032	0.01937214184769755	0.001158517585192937	0.02414117109495729	0.07502830206896038	0.1015687011424709	0.04443703165450727	0.06072790355760477	0.01885067135140269	0.03245870559499267	0.01272998576085517	0.007660622407009062	0.0811263973725547	0.1214308396876585	0.002011554303682689	0.007042551684772341	0.001575809520447936	0.00425404042483363	0.00172669367935779	0.004373257991914879	0.001493030540548816	0.02904001356744717	0.002258399819694414	0.04465042147857171	0.00100128750425351	0.005590299875176143	0.001003291889634031	0.00255602085816707	0.1458603765134465	0.1514150409392293	0.002292374340919627	0.02496503449385643	0.00359759227779326	0.0092254928516699	0.005182155988072923	0.01028756572185319	0.001002985876360091	0.0201693237292762	0.07798204897014842	0.09862979977188567	0.02988337156448512	0.04848286273577897	0.1234953330509276	0.1192584950410382	0.4832727570699266	0.3220354097891909	0.505512143394632	0.3260914294676602	0.001000673961343887	0.004429861563257606	0.001006316890838858	0.007850037526259136	0.379434756745458	0.3091721600657609	0.001009910753804418	0.01893489534032679	0.4905555696828909	0.508522675639579	0.001002917030649531	0.01335329714183738	0.001042963350799727	0.01305999948248612	0.001062665007154463	0.01222167574517104	0.245988036807453	0.2275599962160999	0.2953601188159749	0.2351944035656275	0.01782198284297179	0.03058894547494343	0.00100682420621996	0.002468127674542495	0.177011527372229	0.150920107344183	0.01822259379250076	0.03691829359848979	0.001003897783584918	0.005863953736143662	0.001022058552779905	0.01844246936626429	0.1694772584001708	0.1749949788162064	0.1230024798597355	0.1468578884525554	0.001003567812453122	0.002828625079788585	0.001007010266625076	0.006368119001910259	0.4734563021506865	0.3190968810992133	0.5452304651940727	0.4647915503095605	0.001492358646391906	0.02181751694841029	0.03167575342977179	0.05144816704421704	0.001003967911331494	0.04325731436748306	0.001011174077298275	0.008867283638437518	0.001004500978178734	0.005607937562882167	0.001006716960560377	0.005526256564931031	-0.01798813986637417	0.01596165781961974	-0.01046681823736343	0.002761293134848356	-0.03582300240471407	0.009353721664680063	0.007232443685070058	0.01072217202324509	0.0423558175765766	0.05433906076588359	0.03660591523916103	0.05447812720078526	0.1367169789457916	0.2220655360564239	0.02911847409279881	0.00357257363682086	0.001003605721266314	0.003447250784474156	0.03279029150279479	0.04534485804217445	0.09164520031164848	0.05690185867710579	0.02930192134124116	0.03496987388405973	0.1844479894333447	0.04905024734121574	0.05525801871185779	0.001106216137675431	0.00134788705210823	0.06389951081100263	0.06027373965136767	0.02744375812352691	0.003164628912044926	0.03471364082802345	0.003250786813963596	0.002280692433633413	0.002616076073677942	0.002095024592258803	0.003800745602767375	0.001001759914754729	0.001004863012208364	0.1606403158610657	0.00100548141921228	0.00138050740978813	0.00403464383672259	0.00100437149526648	0.1291271044647825	0.03595821364960712	0.1530788660308268	0.504382207512538	0.5247572991311894	0.001000875310516104	0.001005270237952814	0.2760739807230083	0.001014319125739755	0.4843959730857707	0.001003248432812324	0.001087171024425282	0.001132754180124317	0.363682892402101	0.3732390858761299	0.01725121530123936	0.001009710150188812	0.1904949467759826	0.01586179179803224	0.001005277167055196	0.001041715153017992	0.08937732745983766	0.1247020687309725	0.001005422925592127	0.001010181847627394	0.5086984324015694	0.447224041970855	0.001001364876159202	0.007198373189011292	0.001005150130331844	0.001006725895930453	0.001002345644456285	0.001005966745648088	-0.01682971835520608	0.01511936983193903	-0.01044007317952858	0.006736260541539286	-0.04469912854171253	0.007588656182021165	0.007440954331713894	0.009901590960708903	-0.7236569038785542	-2.04176517783754	-0.05398700225878311	-0.7040051926680396	0.7000872618896674	-0.1189601394872491	-0.9127462281208766	-0.5656194173307951	0.2751802093161629	0.06410432944253006	0.05298375575412781	0.04725934087718039	-0.1233699592282469	-0.6247398370597662	-2.189948580411795	-0.9972657687047116	-0.03099386201677098	-0.6309010468560559	-1.3876794290708	-0.3797791583679915	-2.679895325623403	0.004891140018965885	0.09111603454523717	-0.5858250779228702	0.459423119431834	0.4456421090465688	-0.1011231708861581	-2.207664190503855	0.09611718152547392	0.04878841984815267	0.05241022052154759	0.1551329559915218	0.2940188312454239	0.01288978206909341	-0.01282599514704837	0.4257110084195675	-0.006635925750636346	-0.07629548171570308	-0.04572615186000219	0.08036983842079122	2.462281664768206	0.4117615013015685	1.332873190918776	-1.373896885275455	-1.761192881509371	-0.01299252475181202	-0.03530576823747816	-4.02006418683488	0.01201525446615964	-0.01768211613361029	0.09609117880108516	0.0243605489212248	0.02597416822232445	3.100010617766033	2.327704008531523	0.1179738901129738	-0.06357373224532857	0.04563005169971387	-0.120717563055555	-0.01509053279044891	0.02891017024594265	-2.075974222598259	0.03187586007744484	-0.01634145503957485	-0.009137162515453115	-1.116572644055436	-2.346406246260346	0.1738047627872059	-1.356191579765178	-0.08451967903537098	0.03895132212839787	0.0240422260692659	0.02257472544605229	-2.153234831574852e-12	6.642496264920279e-12	409.4141815943587	543.8905103148098	222.5384877910237	0.1954231961369296	1.198304098693062	0.3519378477388507
0.01	-0.07691414762199963	0.01458340806696914	0.128284608863726	0.1771773828678308	0.8940467375106314	-0.004176057278167085	-0.2342476975735805	-0.008085733937743521	0.002232616405307471	0.5201490354603875	-0.03401034292569211	0.1127718634753079	-0.0004671985566312356	-0.06792722489525735	-0.1040546978799887	0.2203722476317822	0.02866972653218512	-0.2203722476317024	-0.0286697265321737	-0.3938031410949526	-0.007482491794096753	0.02819520968433322	0.1450627609345618	-0.1932722400010616	-0.0246918470423926	0.1850542094838835	-0.005445446433036995	0.5521837019249918	0.9395087197025876	0.07970013577142115	0.0005529623966865594	0.6740246817456969	0.0003338397626702428	0.01048150209017446	-0.6275023163743413	0.05532856210514107	1.744254147026395	0.004346784946497965	0.049181774908775	-0.7067769529549945	-1.096348304107202	-1.029129467932901	-0.4915072125803558	0.7431932471675987	-2.049116817662025	0.5618139612069009	1.015297047181403	-0.4148179270367038	1.912082203788454	1.158956058890765	-1.912082203788525	-1.158956058890842	-0.3676006729743834	-0.3298103446769424	0.02124549025644037	-0.4045682167808501	0.114968046724359	-0.3461635447323668	-3.157925171511053	-0.4776454962185875	0.07374383312977321	0.467001779221848	0.2129321850581937	0.02118610925034515	6.605927680238892	-0.00703200710454794	0.0432266600879077	0.04620330825720198	0.06058927792801125	0.06101440259581403	0.03208680122796898	0.02784783457410519	0.05367804850138135	0.05932381910216378	0.1439462064549042	0.1581661796631791	0.2246968226544396	0.1897245818018364	0.02751236695715182	0.05912115847046804	0.008536886118331503	0.01938209071457886	0.001141329582925802	0.02225671837059543	0.005026892110615228	0.02663538307516344	0.03310700280866564	0.04901609639887464	0.05126821669833097	0.05564629630222141	0.1120424300577754	0.1110879214043981	0.06003108011252317	0.0539497381599191	0.02938661969791355	0.03085885814287597	0.03944078038069457	0.05440731078341315	0.1930168287118347	0.1929804581923543	0.05073803911054302	0.0620345345269814	0.08123917964684521	0.07311530020352697	0.001107745717642659	0.01949055739021088	0.001220452132054022	0.02518255403961631	0.06808853862421267	0.0951639366248873	0.0528773270045757	0.06405343142602526	0.0232228098804701	0.03545853434504816	0.008470744426621175	0.007027796088190547	0.06104744504751379	0.1032837513677034	0.007860211741958889	0.01208654379950353	0.004295208288022018	0.006206931225777193	0.005055730490081838	0.006626727581041219	0.002430977222397938	0.03125152809636025	0.006998345137271896	0.05104539242049697	0.00100144027292922	0.005760792041627618	0.001003757198312531	0.002395696289209992	0.1541823941139641	0.1556855526979397	0.001662522486842304	0.02501463687317032	0.002465389379376331	0.008616011992081854	0.004574911423908573	0.009912996249428324	0.001003311526017577	0.020998727996935	0.1069993912949259	0.1245486166223205	0.03475156184656281	0.05277640119070323	0.1401821736159875	0.1325895043839969	0.486351001814999	0.3056309679946391	0.5069878348660121	0.3058564117308649	0.001000712997643303	0.004327780003753421	0.001005263572435041	0.00729985989551898	0.3277275101085223	0.2645140140013409	0.001077436679624463	0.01909779766450325	0.4875758315869324	0.5076412541518701	0.001933121475039235	0.01533154341024017	0.001053665066214779	0.01327716598627549	0.001085784026366735	0.01248635149250491	0.2875020017965877	0.2540154492024672	0.3208426292217054	0.2546805003160754	0.01757452010605975	0.03187166191669584	0.001007374567193313	0.00180116107185929	0.1826365066351009	0.1503277433578922	0.01779772499105531	0.03681520757997852	0.001004173992758618	0.005788051863897728	0.00103565122800557	0.01863346587305266	0.1320518603727966	0.1537260852679462	0.1234813324813808	0.1468679618479822	0.001004015461385153	0.002630189780893633	0.001007467478394539	0.006244644477166977	0.4796936718980631	0.3045638674414855	0.5076483741686625	0.4399073396803411	0.001251820597469102	0.02368162780594517	0.01943587006447216	0.03868864830710526	0.001004136098973366	0.04228022317296961	0.001008406484825005	0.009214111244476089	0.001003248519168121	0.005851650416179712	0.001005809402647896	0.005741299514886924	-0.01464730352384044	0.01520774477333387	-0.01015021380919379	0.004342383875090428	-0.04410834140955798	0.007083463142568821	0.00672243334861102	0.006726147123127677	0.0480162534720565	0.05218588786688438	0.05388063161281871	0.06173666833089042	0.1303085842266033	0.2132962049115019	0.03537680799554802	0.02522267747953835	0.001220927330368878	0.005629171210512103	0.0335782805385836	0.03412914918322056	0.0729881169537533	0.07461858591671884	0.03055735901891459	0.03387590588411928	0.1988063180396384	0.04145642359272959	0.1006596613555108	0.001195053763447708	0.001231684590806433	0.05491812041504506	0.06558940583842961	0.02865231702517863	0.004473975714988967	0.03500219106349998	0.02318327399040961	0.01126638922158062	0.01357956815983896	0.004524217066256563	0.01894818083421795	0.001001463323450097	0.001003715526335676	0.1727804377153978	0.001003743490979222	0.001191095064782511	0.003848573648180957	0.001003040334738838	0.1617780855886873	0.04417450437002204	0.1756785972940311	0.4834304428507942	0.4974003408583143	0.001000650663175309	0.00100323430482504	0.1697416263209043	0.001260590204094311	0.4774493670152207	0.004510424787250963	0.001045878461915378	0.001090468537891931	0.365452833748022	0.3686327480104339	0.01734401557976111	0.001006455819526993	0.1930856324328929	0.01857338933351864	0.001003771264743408	0.001056637023105995	0.05957494553010489	0.1237347709859489	0.001003684641857168	0.001006049289068162	0.4804270979573937	0.3942550490447678	0.001000940136160684	0.00410101683272276	0.001003601263250807	0.001004511239345804	0.001001606225137498	0.001003932679004303	-0.009560535316216591	0.01452453168016385	-0.009601721884756812	0.004008373282172613	-0.05192105070868116	0.004409050188896204	0.005637606225669671	0.0001897671529455192	-0.9298118384524021	-1.820160501779732	0.1288647780648891	-0.5279663518516815	0.8315412908324993	-0.1360545413265662	-0.9523407963674543	-0.6247337566982865	0.3005626432935403	0.9067137005115832	0.09321206170309929	0.2305262485252915	-0.1038596885126581	-0.7718305220729685	-2.071241534050189	-0.394541757008259	0.004331243667398999	-0.4920880044440975	-1.132187286070645	-0.525802621876119	-0.604835569077125	0.01481270884388937	0.1207687202166495	-0.6958143211015543	0.1935447860435396	0.1763896358165891	-0.01844393743969659	-1.468703624850721	0.8713279830357703	0.3296856725535199	0.381294571136303	0.2750851558727654	0.928374491998385	0.01896802883699965	-0.01883602011035982	0.4176847445143262	0.02123148808305246	-0.0425519135104316	-0.02802271853619872	0.08630393191277326	2.699182921110623	0.4592199583682239	1.344313809562099	-1.911427163785234	-2.286183176505383	-0.008702390861254751	-0.06481907059383374	-4.995940117860006	0.01916304192573559	-0.169071481721389	0.2879346328810078	0.01685310711457942	0.02561588877700331	2.125683563366326	1.544449237678333	0.1397625611472411	-0.06925920167787475	-0.185196260741884	0.08391006961510715	-0.006205010732796994	0.01369777702150332	-2.105993102739036	-0.03280948268891236	-0.02293660585300785	-0.01488595606674758	-1.786086583821154	-2.634442459168168	0.2108681217238924	-1.146511428665548	-0.1120116006560912	0.03500356093894822	0.02648490749301777	0.02258405938547672	-6.38973380918759e-13	2.905650559529507e-12	nan	nan	nan	nan	nan	nan
0.02	-0.0759143976068138	0.008010101015898375	0.1274663710573686	0.1948558504505044	0.8943068839277495	-0.003598148538553903	-0.2412758936812397	-0.01906508340149127	-0.009193393103672188	0.5138912578960545	-0.02520630356645554	0.08950828724807983	0.004741176766113349	-0.05704484937600016	-0.1069969098372611	0.2414235720753876	0.04397626487907205	-0.241423572075369	-0.04397626487900272	-0.3975087881706112	-0.01113070464861113	0.02835510356087856	0.139647713149396	-0.1918141274604291	-0.02816475861220786	0.1507033038711034	-0.01276455034289502	0.5532608238044009	0.9435441773995437	0.07940314465945648	0.0005871445964960832	0.7414924395589305	0.0008225460549991951	0.1935016439239877	-0.685628302777968	-0.2234995109427011	1.790418228426399	0.04783132603391058	0.06642082458633969	-0.6905329133080093	-1.095292167991833	-1.263004831869266	-0.7624202207526027	1.011097130005634	-2.572910935162713	0.4725040630972879	1.161173405684821	-0.1684297805868446	2.320987337498095	1.938855064578975	-2.320987337498098	-1.938855064578975	-0.3616078510358209	-0.3988705872697172	0.01408563884692617	-0.6688245318134488	0.1794071868054162	-0.3454057897277129	-3.712249696093687	-1.039682280107261	0.1211684907253684	0.3192001921443947	-0.2827022958641757	-0.0281386090743174	6.868672782509948	0.127705201792704	0.04681498100927365	0.04812566252777026	0.05636912474804961	0.05657260412669095	0.04638787323855802	0.0362547482626353	0.05903597200992214	0.05776904084508978	0.1371979499600277	0.1479615242531793	0.2188673621937247	0.1828934794394701	0.03275875655054362	0.06205957465218809	0.02225199982505616	0.03058114514797028	0.00124040044260334	0.02328044294700291	0.005918925319660216	0.02987935129141502	0.03352759669534462	0.04798189169227723	0.04076005075357201	0.04731511099604523	0.09164605607405081	0.09066799005610517	0.07072456571418671	0.05154780112482713	0.03025324155478199	0.03102718383115207	0.0366402293146386	0.05029921295377204	0.1980733812885664	0.1818241832581544	0.04467790990585412	0.05615202382791139	0.1000591935990228	0.07165401819425618	0.001174543961418154	0.01958881078312174	0.001193301177030385	0.02662870881703685	0.06015618650111119	0.08763868480954021	0.05978731950444227	0.06435604591425824	0.02604794359406158	0.03642781820789484	0.006929458572162065	0.007431706766020399	0.04960221809999958	0.0911177641667416	0.02049613577479289	0.02364204617826469	0.01009349780970681	0.01060567252013416	0.01212096302085572	0.01165936689149058	0.004109600479650921	0.03430002080788952	0.01678321529035551	0.0620858940171691	0.001001368247456364	0.005924848005344295	0.001003415701753852	0.002187358426341519	0.1639165165934481	0.159554603853008	0.001345856607226366	0.02548316598308887	0.001801437036446801	0.008435430115574792	0.004176313133768958	0.009750411835534023	0.001002808351659158	0.02191126070505753	0.1363584533222577	0.1521674825099424	0.04114108570189867	0.05791273727704709	0.1588628271055136	0.1463644738701683	0.4820515511798316	0.283718152710521	0.4996842711027297	0.2803603157245121	0.001000620125145696	0.00423024167371244	0.00100371869466745	0.006751869855079998	0.2550315364017869	0.2075658558727059	0.001234341132539373	0.01929011281041045	0.4833760753453341	0.5049318599988292	0.004144962900128561	0.01887952095750227	0.001038358388950109	0.01335266873235072	0.00107618812088351	0.01270709167409209	0.3140296902005836	0.2687657391605818	0.3357755804490726	0.2655820662417492	0.01749191523139787	0.03340805995659187	0.0010060216300625	0.001094151371596387	0.1870717293132543	0.1467943138935431	0.01889057905944161	0.03827268919609045	0.001003558697156123	0.005617550143241523	0.001049908398406945	0.0188045977658771	0.09593010794450944	0.1343113444487772	0.1233665166425634	0.1461427327646151	0.001003369590481757	0.002378072937716314	0.001005628656000994	0.006083835603794266	0.4752933827495526	0.2834540194962424	0.4648052072442623	0.4120225695344517	0.001131250195684794	0.02627189364281879	0.01138428011486946	0.02950195325100115	0.001003445325407624	0.04099482153844355	0.001005915482479134	0.009659142092676647	0.001002252706330721	0.006173326969253153	0.001004338304681239	0.006020941646960124	-0.008687569383671569	0.01455988165672185	-0.00948577813662305	0.003050822615592621	-0.05168473585582077	0.004206972973115294	0.005350197832428481	-0.001080410382086936	0.05367668936756278	0.05003271496790494	0.07115534798650636	0.06899520946101809	0.1239001895074293	0.2045268737665627	0.04163514189831957	0.04687278132230088	0.001438248939401577	0.007811091636494685	0.03436626957438276	0.02291344032423863	0.05433103359588815	0.09233531315638663	0.03181279669658666	0.03278193788417817	0.2131646466459607	0.03386259984420983	0.146061303999266	0.001283891389641848	0.001115482129483616	0.04593673001907711	0.07090507202548992	0.02986087592682065	0.005783322517924412	0.03529074129901046	0.04311576116686475	0.02025208600952202	0.02454306024599627	0.006953409540226912	0.03409561606563623	0.001001166732131052	0.00100256804047789	0.1849205595697223	0.001002005562731862	0.001001682719795574	0.003662503459608907	0.001001709174259651	0.1944290667125856	0.05239079509043835	0.1982783285572322	0.4624786781890508	0.4700433825854389	0.00100042601579635	0.001001198371661295	0.06340927191880741	0.001506861282393444	0.47050276094466	0.008017601141530691	0.001004585899409272	0.001048182895660695	0.3672227750939323	0.3640264101447341	0.01743681585826592	0.001003201488859194	0.1956763180897952	0.02128498686900397	0.001002265362457123	0.00107155889347214	0.02977256360034341	0.1227674732409193	0.0010019463581231	0.001001916730493957	0.4521557635132185	0.3412860561186803	0.001000515396167773	0.001003660476452868	0.001002052396183253	0.001002296582776937	0.001000866805826111	0.001001898612368375	-0.002291352277229369	0.01392969352838864	-0.008763370589985251	0.001280486022806299	-0.05914297287565258	0.001229444195771474	0.003834258119625498	-0.009522056654816027	-1.377773435591426	-1.622955039991512	0.2443839798579895	-0.3620865081376941	0.8272106723315105	-0.1792515434648773	-1.107921269876879	-0.7530144397709135	0.2793556962534912	1.249852009128633	0.107151350773299	0.419162242421746	-0.1067076197544609	-0.8895036056843925	-2.024786785280659	-0.1446512306222421	0.02726940336724655	-0.3247828813610563	-1.143542212319557	-0.6464742044205098	0.08105016419855972	0.0008587053011768135	0.1720704012191727	-0.8099225375577646	-0.1451595566137714	0.03953313156561576	0.1062242283445243	-1.011443966354268	1.398419234365829	0.5379585185038682	0.6082441647917419	0.3225285926455013	1.223124962330133	0.01160254163970958	-0.02242865395149568	0.3454188876412155	0.0771494201671592	0.009484314927793348	-0.003329139894928908	0.09699552667268621	2.802291472196834	0.580321027591948	1.421665219559035	-2.475571583195622	-2.813408535435446	-0.01208387866803373	-0.03486825078716849	-6.478066599635895	0.01789781883558481	-0.3832766491837631	0.4100374343417855	-0.003972202469870774	0.0171870553413902	0.7589780120930205	0.6107978435570156	0.1687102097946998	-0.07158235197027003	-0.5425830439370736	0.1913959638725337	-0.03401050215865635	0.02493724157259705	-1.705143676615885	-0.1151846357073593	-0.02707776419022957	-0.01660403269502604	-2.431939501545813	-2.946518149589597	0.319035758627024	-0.6416268435161847	-0.1461817670695902	0.05859197038547184	0.03963496586478763	0.03549456161273645	8.752880697373337e-13	-8.311951458612652e-13	nan	nan	nan	nan	nan	nan
0.03	-0.07299733740207331	0.0008620989177937876	0.1240228696604142	0.2129475202210496	0.8950153697626546	-0.002889021848927548	-0.2477205208349808	-0.02996007943959487	-0.02276210186133837	0.5044587715940998	-0.0145051063514971	0.06317580213576796	0.008835864767174672	-0.04464855087920329	-0.1076105340109051	0.2673905789022005	0.06488669264965151	-0.2673905789021632	-0.06488669264912288	-0.4006629959836769	-0.01544827667109801	0.02852689172177176	0.1319778295163224	-0.1895540720942934	-0.03156147764489604	0.1107566745351442	-0.02272425851821073	0.5539109135286308	0.9452169758451	0.0735371506706184	0.0007996114267189353	0.8108136697382041	-0.000313504789545541	0.3780581145845353	-0.7437078624803689	-0.4600943861018408	1.824664470524079	0.0939462790586007	0.07518285835328944	-0.5637712563418851	-1.083535857114249	-1.442135846240545	-1.116942170010489	1.120760051939177	-2.6630082886675	0.3521838629384011	1.314755443789338	0.04062847242183978	2.902593489807623	2.14177335076385	-2.902593489807661	-2.141773350763813	-0.2544897611559212	-0.4613721563237615	0.02135443709113813	-0.8562357899918874	0.2736400318072175	-0.3333926070872034	-4.279291973464709	-0.999616370792614	-0.01332042200294165	-0.0007179952666541607	-0.9023559989252784	0.05535073127660164	6.941105366756943	-0.2125824513915331	0.04443976356109212	0.04628607652065892	0.05002072099095242	0.05201064860284871	0.05270289412802991	0.03941060990523983	0.06135796890020177	0.05550939261820334	0.1288314889924474	0.1390065343440622	0.2055381189935158	0.1710027419753736	0.03654514174423945	0.06336505862924079	0.03665110256811176	0.04187517306660558	0.01069003564443427	0.03365603170306985	0.01158259715438185	0.03897782740456583	0.03140677539371963	0.04532221874969886	0.03131339855502187	0.03939391464675305	0.07129588927039787	0.0705723297737461	0.06996722891772664	0.04696523945778185	0.02813049717385697	0.02928259683963002	0.03522426519857861	0.04754186183579469	0.1992707381114003	0.173876747878896	0.03751216428398162	0.04932454123036933	0.1033524020378009	0.06667319459146764	0.001191032271507861	0.01958720004879465	0.001140168760061709	0.02821125573669103	0.052292327500122	0.08039995960552396	0.06564964221565939	0.0631640087868946	0.02881267589665084	0.03728613436261301	0.007680585552620506	0.009021153475026555	0.03890638243215026	0.08109290828103835	0.0359240594699379	0.0379732111372925	0.02186433503368262	0.0189906564049257	0.0229532680763563	0.01922234171434153	0.01301688472835598	0.04490302375929445	0.04492133292978272	0.08764631457222825	0.001001627995725452	0.00607519303606422	0.001003962160780546	0.001936592969501821	0.1738404237288119	0.161611652426565	0.001177401880255814	0.02625467370341092	0.001410137374746731	0.008592293156381287	0.007025032048696305	0.01245301041270509	0.001002742607486447	0.02289368866736029	0.1612710258509927	0.1793763509126765	0.05114706519931939	0.06500496399707582	0.1760680696722559	0.160626103233353	0.4688097021177096	0.2560108905304729	0.481175048716764	0.2494715431356401	0.001000541642935995	0.004165006027586087	0.001002498727058253	0.006271749208737416	0.1812445146499523	0.1488162539768194	0.002086199912486636	0.020048126330757	0.4748959871520692	0.4971938588610456	0.01166659909086925	0.02855435137244331	0.001021611603645577	0.01332941288190232	0.00139233533425355	0.01323305610889961	0.3215958075262917	0.2678089848444379	0.3340914623026096	0.2657539799631379	0.01763378799394574	0.03523162497247325	0.001424078538489043	0.0005660027311943346	0.1895721279775707	0.1391769074606505	0.02374498525710887	0.04343098592231577	0.001003181363129984	0.005419539086037511	0.001051181150982117	0.01893589412888388	0.06519324630682354	0.1200576495620548	0.1228258740827083	0.1446798046227015	0.001059192151795293	0.002102992044145038	0.001090296607895053	0.005949261198452582	0.4588446846652768	0.2560700734367128	0.4186691216527199	0.381111189204228	0.001067214249014669	0.02975679932800378	0.006451317298655641	0.02438612519980287	0.00100293352393485	0.03946836796545885	0.001004077655321664	0.01025179132307686	0.001001549895667127	0.006606123018271768	0.001003092656514349	0.006394102087421099	-0.003477536905741772	0.01416436336274908	-0.008986941351999785	0.0007630067412654026	-0.05869469336076753	0.0004763546515901208	0.003769458590060908	-0.008714817822671308	0.03115715953986894	0.03546016530601306	0.05099971801552412	0.06019221884633447	0.1095833744285827	0.1627722516543715	0.04036994689999947	0.05848777995795464	0.03706253345772976	0.02599538438605308	0.02432111032525498	0.01793502086674522	0.03531532895544407	0.04859152384500523	0.02047321725904516	0.03423312242446833	0.1907791511037369	0.02480938835575232	0.07404160121990115	0.001144154049665664	0.00105891644310486	0.03954656146315558	0.07493521364547126	0.03375816706663635	0.0107653874861044	0.01815207390369955	0.06244953721494111	0.04718092425723321	0.04373810059735764	0.0357988636999103	0.1146475022370527	0.001002517281583515	0.001006191542974709	0.1941088916700425	0.001001841380303803	0.001002186196553361	0.01544355545024577	0.001003490671065772	0.2043142722812658	0.07254793230057299	0.2083428194082326	0.4171596919178202	0.4102462244695697	0.001000488697375754	0.001001255166127143	0.03918557349095762	0.00421741049858287	0.4420665152642996	0.02961554098700714	0.00100383988003209	0.002291460312803189	0.3090087156003805	0.3006026015795212	0.01809092226464364	0.002584042729586295	0.1920307053732554	0.03588801240366849	0.001003231450910912	0.001036384965982251	0.01922040567404599	0.1213887231170918	0.001214884138537437	0.001327765147343634	0.3939652524427921	0.2922929594913727	0.001000576120089655	0.001290186398615354	0.00100269577116334	0.001002053776305303	0.001000777629706015	0.001001709802873758	0.0007835478693758075	0.01395658093626436	-0.008666961176988194	-0.001938792558295425	-0.06534602725380917	-0.003856735305279547	0.002136879724041897	-0.01570343419754029	-2.082406868487803	-1.481092910897981	-0.5958225665069371	-0.5849088457929593	-0.1392791712620778	-0.2738114692754153	-0.7382172104579184	-1.623776580855909	0.00162263776137501	1.024554975546423	1.799792483916206	1.335490222921639	-0.4181468865140739	-0.7053999821163196	-1.969427013400416	-0.807289636322411	-0.3639227168751351	-0.2230319335018301	-0.4842839527444594	-0.7232612941927141	-1.105584016690605	-0.003341018229847928	0.1469039343906266	-0.6624692660241216	-0.07165617264723062	0.1326298980097787	0.2218890645333248	-1.026832599725981	1.451430886768227	1.093635508621537	0.8805161763638765	1.659071971533149	3.642906046782593	0.01612224927299881	-0.02705534220480228	0.05713393316588707	0.08287710220756338	0.02586976791543063	0.5064792349355582	0.1011629925829168	2.591115931471465	0.8450434857266255	1.409262204680194	-3.05678601430997	-3.356291345611268	-0.002034565785981495	-0.05183685778566959	-5.258527411165606	0.1218383453856929	-1.206982497719662	1.447057748078866	-0.004527735136590119	0.08091209770788399	-0.950329394393825	-0.6046093766097906	0.1973748112999979	-0.03851959749411177	-0.9775333963202203	0.7922890398493722	-0.0133888679279226	0.006454290653906296	-1.134204369593591	-0.1817764816689489	-0.02770062514611515	-0.01059664615204054	-3.03063006417167	-3.23691384254713	0.3904899949247438	-0.3840408340021225	-0.1599814847226633	0.0640741592885905	0.04848933086586426	0.04108364318615674	1.968873068612991e-12	8.948830378086297e-13	nan	nan	nan	nan	nan	nan
0.04	-0.06859028096155281	-0.00685877114744784	0.1183666109830823	0.2312841147571193	0.8961874182798891	-0.002098924471362626	-0.2518588935849234	-0.04073237689239369	-0.03786408855997225	0.4916951118892018	-0.002958747746626875	0.03685967744448255	0.01189986054379945	-0.03081635749825151	-0.1062858698576562	0.300079031110262	0.08478258911902879	-0.3000790311102177	-0.08478258911898394	-0.4023037043853088	-0.0202927145570257	0.02880384117788502	0.122701325445744	-0.1863206039166063	-0.03482170255950657	0.06507314835491647	-0.03370401807589186	0.5525510178418622	0.9432082676495395	0.06111883474050456	0.001388534343514329	0.8792251891624764	-0.0005824445867139797	0.4915008913066605	-0.8002018962945376	-0.6660509669275687	1.839403181531277	0.1405438636926228	0.08261496217404704	-0.2292820325411002	-1.07075245086471	-1.569660420079846	-1.428654901174039	1.180129408156092	-2.569638851250851	0.266365618468748	1.44835238247914	0.2192278847801919	3.665276413745249	1.735948804339866	-3.665276413745251	-1.735948804339866	-0.05890796874901094	-0.5042437599587372	0.03511789789088994	-0.9901486193149149	0.3740897491160262	-0.3181069661121771	-4.859629064928947	-1.243692556660718	-0.2808285914744258	-0.4171011360791957	-1.593166684126573	0.04715260808288552	6.686730631516618	0.3011274112655007	0.03262207937160375	0.03653878349795992	0.0397942871570026	0.04418234222804997	0.046819047599613	0.03460434828853565	0.05865857845669038	0.05227014411209878	0.117924548349834	0.1320943700734273	0.181259178916607	0.1504450772660232	0.03794406131494421	0.06248965817982362	0.04940901829917126	0.05138427267707582	0.03251921782820771	0.05591281429558594	0.02324233398659225	0.05528830060449815	0.02550589341196288	0.03976055560780267	0.02384052002925476	0.0329938249942417	0.05088396778121398	0.05177781494195165	0.049759282365923	0.03469343773465484	0.02158317576227987	0.02399401119795157	0.03515163871608734	0.04591168245843167	0.1915844881065815	0.171371722418773	0.02936459920057521	0.04160201836337958	0.07401236926576758	0.04897495524257142	0.001129390709453198	0.01947878704218178	0.001085313679725229	0.02961608653959613	0.04500295141869758	0.07389636423306493	0.07064400160223974	0.06335475638547475	0.03209972696129256	0.03909041214040002	0.01051310390631245	0.01207396707773047	0.0249506783908896	0.06991500439689789	0.0527452404778395	0.05234300650046137	0.0405316181167038	0.03157032769601931	0.03752603238682032	0.02879299795072407	0.03132813499696716	0.0647014597180674	0.09493116820719191	0.1300229529163306	0.001002433422229117	0.006200408687914991	0.001006047913828104	0.001659633486792111	0.1833705800973951	0.1605201446380969	0.001093061493183332	0.02725520759292299	0.001214440965667329	0.009032454968501287	0.0142375707727724	0.01913260412940396	0.001003600952111005	0.0239679790947599	0.1796483606740651	0.2030224756018965	0.06556129852276917	0.0749519903779064	0.1902196109998282	0.1741217489959182	0.4455291312643276	0.2227643291945081	0.4497465821470218	0.2133955815470614	0.001000533779262111	0.004168124056043557	0.001001917461881845	0.005901513110934641	0.1210293651742542	0.1026618350164183	0.003862474621442537	0.02148954892263503	0.4602178480137876	0.4799390316576327	0.02587146579988308	0.04626325790753393	0.001012868516576225	0.01318513868219389	0.002171290480443548	0.01418345895268478	0.3068581538973284	0.2497591408915274	0.3116377302144639	0.2529259931632998	0.01802380044855164	0.03738299654170994	0.002422288516001145	0.000234314994063925	0.1897383379067139	0.1273109428936201	0.03318060917709514	0.05315898316265987	0.001003476081235863	0.005193829616104335	0.001034222658858157	0.0190363287084832	0.04218728608882078	0.1118550756816137	0.1219404223860974	0.1424196933513043	0.00119358430126466	0.001828816220890195	0.001295550636159451	0.005866186723703318	0.429225166206786	0.2231258111365903	0.3704741850102844	0.3472611741615892	0.001035232353396558	0.03433258587315863	0.00406447161017216	0.02177109522466733	0.001002999603123803	0.03777774110112398	0.001003037734519509	0.01102335094906436	0.001001154057364282	0.007174415324391478	0.001002375692027173	0.006881536843096841	0.0003090740179695039	0.01405044887000848	-0.008756389481793985	-0.002145784270912242	-0.06516671544785675	-0.004157971122952028	0.002110959912216138	-0.01538053866468252	0.008637629712071085	0.02088761564406567	0.03084408804453201	0.05138922823164718	0.09526655934969712	0.121017629542161	0.03910475190167581	0.0701027785936804	0.07268681797611524	0.04417967713563652	0.01427595107610214	0.01295660140921453	0.01629962431505622	0.004847734533490402	0.009133637821374722	0.03568430696476694	0.1683936555614787	0.01575617686724922	0.002021898440366876	0.001004416709734922	0.001002350756731792	0.03315639290720702	0.07896535526546003	0.03765545820644935	0.0157474524542861	0.001013406508324794	0.08178331326302918	0.07410976250493727	0.06293314094872264	0.06464431785962305	0.19519938840855	0.001003867831090337	0.001009815045523913	0.2032972237703586	0.001001677197823508	0.001002689673316451	0.02722460744085953	0.001005272167988221	0.2141994778499481	0.09270506951071975	0.2184073102592347	0.3718407056465873	0.3504490663536984	0.001000551378926224	0.001001311960535495	0.01496187506315623	0.006927959714721532	0.4136302695839474	0.05121348083244941	0.001003093860615556	0.003534737729945957	0.2507946561068309	0.2371787930143095	0.01874502867100714	0.004164883970297244	0.1883850926567157	0.05049103793835058	0.001004197539371593	0.001001211038503826	0.008668247747740771	0.1200099729932583	0.001427821918928949	0.001653613564194692	0.3357747413723648	0.2432998628640676	0.001000636843979138	0.001576712320767005	0.001003339146131955	0.001001810969816234	0.001000688453568397	0.001001520993361564	0.003858448015983997	0.01398346834413992	-0.008570551763991069	-0.005158071139397719	-0.071549081631962	-0.008942914806330316	0.0004395013284584371	-0.021884811740267	-2.970060728924693	-1.402211068258378	-1.33715742273705	-1.015356678268467	-0.7652139795031897	-0.3751715993289372	-0.6993561422181801	-2.486399888850017	-0.1568211889945099	0.8928663474399183	2.48339011811992	1.861561659797597	-0.6871056595198364	-0.5852822664171916	-1.764557695417637	-1.682499241076087	-0.6815303257855682	-0.09934853322614927	-0.05506022851031114	-0.8254822581791612	-2.462432982871519	-0.02050175453822433	0.1365271779952953	-0.6628965712926252	0.1313973885570428	0.228725456152626	0.3988976070263586	-1.242053565652402	1.406145315212745	1.376895999768744	1.009780447516122	2.161615194265991	4.586368520263521	0.006576666060681084	-0.02766745907122349	-0.2842923847952877	0.1229546539259991	0.06614406929877528	0.7920698883190256	0.1153680199356241	2.08974272949262	1.151280959743404	1.268468499431653	-3.583431414377822	-3.850846335375004	0.001586856511401198	-0.01289134134335622	-3.959030012597784	0.1545796332691769	-2.286641862284533	2.016852658314764	-0.02817587208114527	0.1020747373952182	-2.659639915257947	-1.989182260688049	0.2342715205422918	-0.03229017134770337	-1.392294670774284	1.105336066693258	-0.03955018426317757	0.01876487864758701	-0.4949194750897881	-0.2746212616139411	-0.02689675030868566	-0.006304046758899048	-3.544002749646688	-3.534245092073864	0.5372119307684829	-0.1414672283586244	-0.1790164252365694	0.09437404936443126	0.06673421720114582	0.0583494244677922	3.044556941880971e-12	2.853426067821532e-12	nan	nan	nan	nan	nan	nan
0.05	-0.06358461238588901	-0.01502502172246209	0.1107228253701016	0.2496465060848609	0.8978143535109161	-0.001217814815169607	-0.2514248875298747	-0.05126314365768721	-0.05378437968158034	0.4767859185556045	0.009166590891256071	0.01183583228960609	0.01441303912496049	-0.01593824670094886	-0.1032617862796363	0.3412466392035629	0.1008604799708486	-0.3412466392034254	-0.1008604799707013	-0.4016553240475421	-0.02542992980501691	0.02920986216482035	0.1122737682406144	-0.1821529077455832	-0.0379288660295067	0.01358707617009293	-0.04752533419099114	0.5482118636920362	0.9369009045249517	0.04125618759402915	0.002013504761819795	0.9425980023317131	-0.0002971972110803566	0.5070139791552621	-0.8248684489842302	-0.8512004290982205	1.830300220901719	0.1843414368273942	0.09319262901470794	0.3274928086905441	-1.03101400712265	-1.58247425789317	-1.544368451817604	1.233402327632338	-2.411171359201373	0.2306527487896347	1.514265787532754	0.3753031739918667	4.575606036204618	1.510055437572974	-4.575606036204618	-1.51005543757294	0.1811532217563815	-0.5209811976793035	0.04150803123380593	-1.097310727973144	0.453600617462694	-0.303242877693979	-5.412375832123083	-1.356783894264949	-0.5528493572355453	-0.8157668531901227	-2.367510947641287	0.06997396882858374	5.78613992901523	-0.1517779219818823	0.02068734174442268	0.0260336086113138	0.02910766862889864	0.03464238670380613	0.04038350677064248	0.02952755499963661	0.05382315242271701	0.04812122301410456	0.1078382758325092	0.1247496042986759	0.1567177835403584	0.1291819017983228	0.03707267922726843	0.0601623587389788	0.06085754817214287	0.05994330818578587	0.05892447290828597	0.08216697358720947	0.0414376233221946	0.07884065486301944	0.01963139401925556	0.03403019739477764	0.01727632401814267	0.02709817645372978	0.03326836973842178	0.03663273923980914	0.02960746178768835	0.02259205294314595	0.01524601920393118	0.01864235617298254	0.03657848522765298	0.04589601025131904	0.1846868436512069	0.1695309552402866	0.02118283071195568	0.03375407779524148	0.04347558011468353	0.03170865102829027	0.001098962612463052	0.01939223107342557	0.00104569764178909	0.03103017074946745	0.03847074070034034	0.06776440523359899	0.07128970159588523	0.06349267372170175	0.0332771580281305	0.03969159195737791	0.01333086634167388	0.01560776972625462	0.01408214803890297	0.06013558304079564	0.06954316696274487	0.06662035958579478	0.06080935982190222	0.04546437788989657	0.05371791033282046	0.03943106512443176	0.05400018557324332	0.08709453444839149	0.1413244347465812	0.1682791885655469	0.001002845566571009	0.006275153430745447	0.001010118226965074	0.001364540947123734	0.190497418854608	0.1551633652368763	0.001048196350646269	0.02850533374550061	0.001110582137659036	0.009730521991193413	0.02368494183753738	0.02790065961890647	0.001004318552722535	0.02513499838596097	0.1922958083692677	0.2206205284723281	0.07243318819953319	0.08562858540366235	0.1943377750768308	0.1847443142363144	0.4107288563360394	0.1851061880666745	0.4054316864828554	0.1732509867504983	0.001000550003880712	0.004263874502741918	0.00100169198288831	0.005723686060367781	0.07665783360280573	0.07005159024737719	0.01221133181010733	0.02828164923968672	0.4403387179599526	0.4527750992973544	0.04992986434612569	0.07466701670982584	0.001050283420524694	0.01293167132842247	0.003116689886806411	0.01521397199007543	0.289299262532074	0.2192296057581191	0.2845139181211434	0.2276351312566279	0.01868225908403366	0.03978722912551746	0.003149269149958337	2.838501160428008e-07	0.186887596428511	0.1119059744989746	0.04179627230896193	0.0619480526229364	0.001004244057169161	0.004956270642834683	0.001034059271721153	0.01915174667999893	0.0257778658072671	0.1088758836303433	0.1209836402299906	0.1395360731788078	0.002116857989227533	0.001874832440597657	0.001726698519031788	0.005898078912613339	0.3855862886604278	0.1859230063750803	0.3271601579251414	0.3121027067034733	0.001018295889734103	0.04035396475100306	0.003844925225378729	0.02131919364395463	0.001003515288174407	0.03601579228174315	0.00100237774803072	0.01201465314360524	0.001000908047974848	0.007898409962805927	0.001001910877114168	0.007502137550355416	0.0006735429033811451	0.0138598424625707	-0.009274400957624896	-0.002622432216217766	-0.07080907486289847	-0.009239118487471519	0.0009623954221989244	-0.01779162517126744	0.00574515317838836	0.01300259015627396	0.03418196656653739	0.04472701222358392	0.09161160063367838	0.1134205432561204	0.03343027031239175	0.0792715121029833	0.1062279238402274	0.07822313724672744	0.01197374712404251	0.007404574194161398	0.008650251884051245	0.006194750885366355	0.00744831259174288	0.04044203635933509	0.1773339364176278	0.008643173466413502	0.007251618958743572	0.001120470278350153	0.001006244587138711	0.02855353877054116	0.0661986204953562	0.03205648350195051	0.01691279218655099	0.002760370253796256	0.09836711735980942	0.09544510412064713	0.08205879552693175	0.09517887366763601	0.2192723025620911	0.001002772445527296	0.001018194670351922	0.2014866514781787	0.001001338689912661	0.0010022119525403	0.04005868837935785	0.00100489035323615	0.2123894563476006	0.07124745428402342	0.1859644209413132	0.2994870337181382	0.2685419638864107	0.001000580011552198	0.001001580330603945	0.01377611846696685	0.03319121484613291	0.379687784692836	0.1015679856361905	0.001162098313315946	0.004590423603475688	0.258611893429097	0.2262333667096323	0.01997688280474634	0.003694832333434129	0.1766164583136746	0.05312485066863112	0.001005758833808194	0.001061537230953622	0.004836136331776223	0.1192083882371055	0.004478438378484015	0.002618529630634755	0.2497128416769425	0.2321216133132296	0.001000695946264761	0.005336096674798094	0.001004655040213607	0.001001589341944543	0.001000621219521955	0.001001347763496946	-0.001509912301293768	0.0135703353498775	-0.01035549178836309	-0.001070569022979743	-0.0758594288626962	-0.01455722879690367	0.0002321462071740146	-0.01692816242264923	-3.888510085085799	-1.39578495727674	-0.8126673454034672	-0.8962001020748214	-0.2959000525067277	-0.4522108707701281	-0.7336030538710656	-1.793974524343082	-0.3081354737447759	0.8139453191481129	2.719983273954498	2.755583818504216	-0.4765793842258992	-0.5862739744419674	-1.287504197681822	-0.825289591376165	-0.4139623214269209	0.0872215978365125	-0.2533887345251859	-0.7540062001071552	-1.146522503673277	-0.001438520404013829	0.1472563583995773	-0.5704522294134261	-0.1309478854903348	-0.0917483976823661	0.3149247740382213	-0.7536641917446268	1.443631134789106	1.403679300840375	1.113773295503784	2.28098329321809	3.094908749161531	0.006821135599825128	-0.03099276151515952	-0.7650756323964415	0.1324926617795749	0.07719502776399542	0.9540847973660812	0.1170224265056549	1.397542375306097	0.878668952042575	0.7768018198204563	-3.886080414138636	-4.114521319506196	0.01542512034436631	-0.01540214560954723	-2.596960597912997	1.095311580262146	-3.092562689679756	3.546442044764777	-0.02366179143756802	0.1025350066136079	-3.235792818608162	-2.941988693760107	0.2465307134953308	-0.01310417929067515	-1.648121367868213	0.6814113315218115	-0.01337837807216259	0.008067784480809833	-0.0977401660577399	-0.3018347054667522	0.02953551213177282	0.01094135601474561	-3.845356538390875	-3.42348330512604	0.6766246420038706	0.05104488805535459	-0.1705857572235399	0.1070199418170793	0.07886856026454039	0.06708293693669229	1.2781019493685e-12	-6.823915512760501e-13	nan	nan	nan	nan	nan	nan
0.06	-0.05850237827274048	-0.02319254473270516	0.1015727169335586	0.267834621912152	0.8998642120967645	-0.0002433586922270266	-0.2450808461068697	-0.0612649191326492	-0.0688751027911166	0.4609840491240187	0.0214785789727482	-0.01088457333297915	0.0164005685427924	-0.0007911215369209553	-0.09898551951436027	0.3917383684600521	0.1155922193016451	-0.3917383684600882	-0.1155922193016834	-0.3988292562411096	-0.03066797667141219	0.02954243643730948	0.1007161527610423	-0.1773655689199074	-0.04088490310951799	-0.0426701774886634	-0.05756396051839321	0.5421770883222484	0.9274650232987037	0.01400565173825536	0.002630663584464536	0.9909141462765652	-0.001772002742741607	0.5068139988207975	-0.8004563833512758	-0.9673155315574777	1.804548081441186	0.2251285345012653	0.1012842555239536	0.95272504111106	-0.9649541927497143	-1.403746817681479	-1.607190120937622	1.217459297083132	-2.108950945169891	0.1612357860925445	1.502155255781049	0.4696645222354884	5.530100646384073	1.466718500136295	-5.530100646384074	-1.466718500136293	0.3766295249841001	-0.5244100836399297	0.02042855500161284	-1.216160274203789	0.4980182800466708	-0.2878816881144644	-5.813865359679848	-0.4871545990223142	-0.6199528354668418	-1.042804756411321	-3.070744425994781	0.04559028889989002	3.675396786645805	-0.05088317014585921	0.0128948366289323	0.01930964078005097	0.01956117827403303	0.02618702667790625	0.03843861178466834	0.02777123975422233	0.04811222999495419	0.04327396168662607	0.1003242587026281	0.1181421881734203	0.1382099451442068	0.1140108003863065	0.03394372456510057	0.05633701321413485	0.07108219937098582	0.06756327035539741	0.08736920823618766	0.1093633104495693	0.06626432025593916	0.1085334695064541	0.01542805988102731	0.0298766999017289	0.01112661340567086	0.02141981485025191	0.01987783177252638	0.02556679593138965	0.01907643257909115	0.01643740843620951	0.01111140065274931	0.01521153193551623	0.03955728726952851	0.04747626453581343	0.1837724978500651	0.1674980371817844	0.0133972673740183	0.02632388747049844	0.02824816891598899	0.0229306123252805	0.00114179346586386	0.01935743495049053	0.001027843258822596	0.03258054759692871	0.03277141193677845	0.06234817962850185	0.06597034199753597	0.06019311939200236	0.03125223597928076	0.03759026608811279	0.01532849599672224	0.01851369958537978	0.009192294236688429	0.05404505084311785	0.08581213542214963	0.08110174585498341	0.08090497842459703	0.05967921894970008	0.07079838103336725	0.05098727002648162	0.07934003319048806	0.1096007964118379	0.1763131896402946	0.1925217306912858	0.001002503563567402	0.006305808462081546	0.00101634420699558	0.001046944002265657	0.19419586014593	0.1456583892512175	0.001025600643003919	0.03001350253278644	0.001058412103720432	0.01065086937478543	0.03457642481496356	0.0380651718353263	0.001004486168223633	0.02628815938915494	0.1993358056189719	0.2303268137223418	0.06665728179972839	0.09041798755148682	0.184575787977111	0.1880729308158678	0.3631342925570754	0.1462850488527881	0.3477763783902069	0.1323761812456975	0.001000572436336361	0.004433864216036843	0.001001713553741512	0.005738908660428944	0.04880092182409813	0.05004378992254236	0.02903793757954137	0.04122520353199453	0.4158342325116503	0.4191594162658901	0.08471740954532252	0.1148429576552074	0.001148508152188688	0.01268901900206103	0.004115237622790856	0.01620430181815682	0.2802782992304184	0.1892527703757819	0.2624457604252748	0.1966262478261044	0.01961700810320906	0.0423127251580878	0.003279043772802095	4.68972390495566e-07	0.1806257874258878	0.09516006834204635	0.04752645201225306	0.06736587991614759	0.001005408891526786	0.004817926704675694	0.001064153045342279	0.01927266570960101	0.01497355811986717	0.1099638477452176	0.1200895639384723	0.1363883605904513	0.004097793553162517	0.002288236820342969	0.002423894631503566	0.006050191272207035	0.326800148932426	0.1472427136538835	0.2934234439642253	0.2802708099474718	0.001009860803192849	0.04805629465932616	0.005600797945590607	0.02279115250179456	0.001004431279001907	0.03442177758543146	0.001001937050993929	0.01322642083009031	0.001000751471593597	0.008767863524806579	0.001001591928013199	0.008249439979472991	-0.002783874346336948	0.0135208849972498	-0.01063703146581675	-5.631345370798933e-05	-0.07556342615507408	-0.01467571026936009	0.0004413038446701361	-0.01529088779504772	0.002852676644708809	0.005117564668472208	0.03751984508853557	0.03806479621552738	0.08795664191768381	0.1058234569700738	0.02775578872309181	0.08844024561228797	0.139769029704359	0.1122665973578409	0.009671543171979588	0.001852546979077931	0.001000879453122796	0.007541767237179196	0.005762987362108269	0.04519976575391185	0.1862742172737983	0.001530170065520101	0.01248133947696692	0.001236523847027706	0.001010138417575282	0.02395068463387611	0.05343188572525023	0.02645750879743605	0.01807813191879624	0.004507333999249128	0.1149509214565896	0.1167804457363538	0.101184450105141	0.1257134294756781	0.2433452167156273	0.001001677059979988	0.001026574295179903	0.1996760791859938	0.001001000181963185	0.001001734231753305	0.05289276931787364	0.001004508538532171	0.2105794348452513	0.04978983905730454	0.1535215316233891	0.2271333617896954	0.186634861419129	0.00100060864413917	0.001001848700658319	0.01259036187078666	0.0594544699776337	0.3457452998017236	0.1519224904399373	0.001321102766116019	0.005646109477027386	0.2664291307513681	0.2152879404049571	0.0212087369384717	0.003224780696572664	0.1648478239706327	0.05575866339890751	0.001007320128297429	0.001121863423408777	0.001004024915804842	0.1184068034809475	0.007529054838018103	0.003583445697033668	0.1636509419815222	0.2209433637623886	0.001000755048573007	0.009095481028860914	0.001005970934321546	0.00100136771404933	0.001000553985461356	0.001001174533619723	-0.006878272618574698	0.01315720235561513	-0.01214043181273523	0.003016933093438901	-0.08016977609343373	-0.02017154278747695	2.479108588955082e-05	-0.01197151310502982	-4.796443396286185	-1.449660900219694	-0.5809160110017196	-0.7984375784638358	-0.1011183707584921	-0.5148396452455586	-0.5518862123182388	-1.267985077699534	-0.4564304057221051	0.7050516794711708	2.671825632246941	3.089653736759715	-0.3717335153916549	-0.541824879032779	-0.9487312171051332	-0.4931511829125347	-0.2973641672188936	0.2198367650952925	-0.09349040449612998	-0.7419322092655547	-0.764779877572781	-0.01014979127057188	0.1637857056214689	-0.5197498924312236	-0.5560969446587946	-0.3117756811046504	0.2733230491148084	-0.5042757334903414	1.446951951985366	1.441054172973249	1.193407993194627	2.184252640989802	1.783629815581614	-0.002241276205813355	-0.03216834021034785	-1.113931701698203	0.1745631808913167	0.1106001415393821	1.071361234010288	0.1125963623942259	0.5113892054076873	-0.02615761584751581	-0.1903212327414797	-3.816031031599475	-3.99688847703488	0.01643471011305922	0.02571858863335824	-1.438541123911351	1.3848704284532	-3.576991996508215	4.371289086900361	-0.0260128662433086	0.09403809578118116	-2.549099965056179	-3.132786565461433	0.2585242103920246	0.01455308201090939	-1.660482223239256	0.431087633262453	-0.01970717685568333	0.01986508378812751	0.3185117584784912	-0.3274397447788318	0.04658088158304034	0.01773998722695322	-3.839500341585989	-2.86893095165134	0.8734021370712183	0.2433048592782649	-0.1454296005642436	0.1384671476652599	0.0958260018579972	0.08368976868748	-7.409876089911195e-13	-4.706596783627893e-12	nan	nan	nan	nan	nan	nan
0.07000000000000001	-0.0532282233008599	-0.03094906887775976	0.09174206663210148	0.2857094155048628	0.9023169039455476	0.0007898016018504378	-0.2325912645506223	-0.07065257988850314	-0.08133897391383953	0.444111549274407	0.03337847377982373	-0.03049739247966541	0.01729489737573569	0.01394202847635439	-0.09416898358265889	0.4517696198749132	0.1296124511135439	-0.4517696198748908	-0.1296124511135616	-0.3943705889669052	-0.0358928859894257	0.02954114085874292	0.08789483880473364	-0.1723121378592111	-0.04365480278047643	-0.1018384714329479	-0.05873227924389213	0.5366556280127726	0.9167439609098086	-0.01867335099839026	0.002559448152599299	1.010583389497583	-0.0007210049554819963	0.5487224413153468	-0.7424475711785128	-0.9805448295407839	1.769621401567159	0.2638682162937627	0.1040043554143051	1.532691794881683	-0.9056011516510555	-1.067595928879907	-1.780723887052719	1.147009986723368	-1.827735619432103	0.01530398839816669	1.431328133401434	0.4787671634035978	6.429085909779955	1.298973657986439	-6.429085909780003	-1.298973657986381	0.5151669844465827	-0.516471216830375	-0.01977824360376543	-1.339643602890161	0.5092137306386317	-0.2616426870200995	-6.048685394854317	0.1555135248386967	-0.485553802476005	-1.105301615382985	-3.441635755020187	-0.04095346047855582	0.2356001034324483	0.1669320575535485	0.007821110862603587	0.01505897630078166	0.0121498042224135	0.01974444254017897	0.03410777339155056	0.02479061473634743	0.04153266417906272	0.03782361745991079	0.09425621697230312	0.1133448904768427	0.1233002425459194	0.1029670770401336	0.02950580509702169	0.05149216536647341	0.07844467632451041	0.07244948323706583	0.1162170554235418	0.1350220082739761	0.09531948439964263	0.1405728300265397	0.01209170277826258	0.02658234352528353	0.006539875662716848	0.0172656352584588	0.01088313881231838	0.01799138453549573	0.01328251541183385	0.01277566809851195	0.008336477911153899	0.01297968808267683	0.04393158802181703	0.04961608706583701	0.1823599793273018	0.1673344093664863	0.007620280895979554	0.02080857298183805	0.02059311473687224	0.01762747805579338	0.001157796145949379	0.01925817916490204	0.005541202031163631	0.03840256954399227	0.0281769446973962	0.05813192836257282	0.05819729930344945	0.05385642706816603	0.0278946625122295	0.03427670910466798	0.0181039854269528	0.02193431934987307	0.006752326326048356	0.04964384892478311	0.09798142526301165	0.09276805079681411	0.09497995290274577	0.07097985603941696	0.08372313952396254	0.06041120728383504	0.1027249147291453	0.1283430601702939	0.2026768636414202	0.2063618973283413	0.001881840079917826	0.007041098626748198	0.001018689880552314	0.0007193799203320029	0.1910438610436794	0.1321170414455715	0.002453215892591126	0.03337158185676174	0.002305395688787164	0.01319855413195578	0.04492570940974118	0.04795943941130996	0.001004697694298334	0.0273093468896963	0.1999010392843475	0.2303362636531014	0.05492436925216116	0.08475873536101322	0.1639434306639176	0.1796686390419179	0.298785004696915	0.1092383629047798	0.2777712391262399	0.09423000137857734	0.001000602520230146	0.004651152194496337	0.00100177670467753	0.005904576466687502	0.03153072735872015	0.03755333053320336	0.04334537656295714	0.05102752381780062	0.3883273437107161	0.3828690052015592	0.1193892991853342	0.1550325052119999	0.001489067306491993	0.01271867069271447	0.006140653527483975	0.01810305673503662	0.2552670063253935	0.166061945210816	0.2257532198120473	0.1654594744592809	0.02377926447091916	0.04838610279219505	0.002960913932602208	0.0002527629006479516	0.167411369420447	0.07830845108394531	0.05125552262447255	0.07040966981597073	0.001006926140789639	0.004841170035196888	0.00108817943089606	0.01933763552407995	0.00930535312562481	0.1147088452205078	0.1172278515930775	0.1316169768983753	0.004910513964739673	0.00211172801800654	0.002844613168673589	0.005944881756060752	0.2570283730560325	0.1099316081574506	0.2672409450316576	0.2543100152580431	0.002727204961918786	0.05931146303446248	0.00667579907236939	0.02434237478745101	0.001004734022622565	0.03318879512203149	0.00100191169672621	0.01469271282862054	0.001000729770261486	0.009789993347947026	0.001001570895548777	0.009133706311999001	-0.003483098146260518	0.01258262608057235	-0.01249283951745838	0.001004401139453597	-0.07614812424796095	-0.01939345193110164	-0.0001462365950958658	-0.01510826034366849	0.001928001288865816	0.003059774290306308	0.02177101465546079	0.02980019051401899	0.08400271931216302	0.09671567652083399	0.02149282693860536	0.08772765661283001	0.1710053555508723	0.1525907287689279	0.007425240406999543	0.001427149696899759	0.001001331849666223	0.006372765357541663	0.005008100813877501	0.05252778407603048	0.1745146058276198	0.001265507688830051	0.01146493603969726	0.001121939739333954	0.01812986648120897	0.02197248247442795	0.04399799797294145	0.021979046080471	0.02377712929437032	0.003841009980141727	0.114216044152372	0.1114547793483906	0.1002379315226579	0.1421248461697996	0.2492326241245303	0.004318985098170415	0.001016525633769685	0.1734263504977716	0.006433029332630002	0.005810804626201938	0.06083304026084399	0.001005264113667604	0.1922514504837198	0.03182857247024608	0.1098624529303771	0.11407127417712	0.09382010535655251	0.001000655135962614	0.001001837112647392	0.009544624164783577	0.06051453694283102	0.3134889829209656	0.1814256076619916	0.002286301664660591	0.01051348287542166	0.1558381022114147	0.1081462238285676	0.03459368313793956	0.002121425455171175	0.1292030212507606	0.05583197439673086	0.001009507728297404	0.001105850139133538	0.004957677608271802	0.1084014278070583	0.004269878959637023	0.003032052843002549	0.08232595573587559	0.2135635860912518	0.00749920208456207	0.006726527221704946	0.001004269119408128	0.001002323240676151	0.001000836806732742	0.001001865842730736	-0.001466182368332976	0.01118470614386086	-0.01463057373287837	0.0004550901694265657	-0.07351550086447038	-0.02348872090774293	-0.0008705991796501201	-0.01743503068319976	-5.514096707875525	-1.506021485269186	-0.3008921170518873	-0.5060234379278191	-0.4763926326582269	-0.5668213143480042	-0.4014159301625934	-0.9640729710450628	-0.5077844949669474	0.2918314770138449	2.431131536910832	3.270842139018292	-0.2933653002118543	-0.3008564939736136	-0.5758714342616768	-0.2717682645596959	-0.1635453238202741	0.1882278869050996	0.04903806903047934	-0.3910063161349749	-0.3738275441869078	-0.01200814579908919	0.9326005767088119	-0.3391806643357977	-0.6853910124351773	-0.3477298562511003	0.4074373452576159	-0.3927333406240978	0.8726948792034875	0.8075407990961175	0.6934194995098535	1.583850190125608	0.9827961692893575	0.1349297311395492	-0.03165965657713673	-1.54529708710937	0.4856323150873677	0.3938134411096318	0.918008616202436	0.09125512331189083	-0.4851990096299063	-1.049537273041127	-1.497210456874854	-3.624436634823167	-3.640922435462036	0.02529702233162553	0.01537409294511221	-1.046552449452258	0.6240455226054628	-3.659013242784065	3.678001238082025	0.02717640464203172	0.2682825564974066	-2.303451311796211	-3.205999796420489	0.9206786744592966	0.03631419420039637	-1.684968671314624	0.1911409357684621	0.01737078876205391	-0.001909270345386167	0.6239896229231543	-0.6063524607637392	-0.06873314448187899	-0.03285305355657286	-3.6672602171053	-2.331050169737072	1.360636099111622	0.06874115985603385	-0.1000908458495768	0.1557744606468898	0.1077034083900791	0.09304539703294973	-9.073355574632036e-13	-3.043480848038515e-12	nan	nan	nan	nan	nan	nan
0.08	-0.04751382053206676	-0.03787347866673101	0.08232721432732999	0.3032112652321238	0.9051107440393906	0.001809859458352898	-0.214676999713078	-0.07923740602981465	-0.08979839180979197	0.4251012906188596	0.04410858515716026	-0.04772174043042063	0.01666012847138865	0.02757250886158901	-0.08970768626023455	0.5193788121196095	0.1408046083764518	-0.5193788121195075	-0.1408046083764629	-0.3885246554603896	-0.04091538974537068	0.02916506010745362	0.07409245898660378	-0.1672503783362526	-0.04602864566878603	-0.1642217246984827	-0.0564132366039274	0.5324417207517671	0.9052811131107422	-0.05435865603577622	0.002189192670527711	0.9951691132627515	-0.0003163749926328676	0.5948635581618715	-0.6340335121187198	-0.8841559321572181	1.729959308351225	0.2933581831068703	0.09866376800894743	2.037661697408265	-0.804387269811635	-0.6028561723741651	-2.034741882307439	0.9835026113102514	-1.631256706320445	-0.1445837610862853	1.28162133015778	0.3986168003788227	7.045688812348241	0.9011035903367934	-7.045688812348241	-0.9011035903367915	0.6540827714463869	-0.4839289712263075	-0.05452847954299999	-1.412373446568087	0.4996839724990139	-0.2086703315847197	-6.456857223876258	0.2103176740467498	-0.3584422257728362	-1.191161838445566	-3.672004886148957	-0.01421772115995698	-3.341307104521202	-0.1801567350365812	0.004755502221573767	0.01265829380118465	0.007273960698980334	0.0157476741436966	0.02430922245583215	0.01861566710487097	0.03408837760240894	0.03210569311437035	0.08904239638046486	0.1102370175066659	0.1104994457740581	0.09426307337559432	0.0241611181320235	0.04627641669263905	0.082205146458298	0.07379271149683858	0.1449276553256253	0.1574102932729681	0.1278708692338907	0.1730027877217424	0.009270183335123866	0.0238848430925194	0.003979903107011549	0.01516577587817778	0.006180639166454665	0.01385895980166303	0.009696687728856799	0.01035061556035899	0.006545700282760865	0.01164981106024197	0.04963160087732066	0.0508428251937038	0.1769804202350921	0.1682442631141839	0.004514255795233123	0.01790624859717241	0.01605062775758318	0.01389445011890847	0.001108487850796659	0.01907113637382058	0.01618922654750506	0.04987219698982491	0.02479407627395321	0.05525096027016863	0.04956700722531748	0.0470023092967353	0.0239809842739286	0.03069978614996514	0.02227422221381471	0.02659517532020994	0.005180344461320387	0.04585501022623922	0.1044873841463592	0.09828336029545519	0.1005313429589821	0.07559938601408916	0.0904171239408507	0.06489646084129898	0.1224515987118262	0.141670801803424	0.2207482490617555	0.2121455072263873	0.00397406796806766	0.008717011526041766	0.001014835401002886	0.0004474472612216643	0.1790761436293466	0.1157332629555366	0.00586616476242977	0.03949774146046452	0.005320267178637503	0.01842467082241449	0.05399374826033332	0.05663567086225804	0.001005181381550316	0.02810554156699619	0.1933600613318417	0.221108837722339	0.04008203210601323	0.07055035307473544	0.1335842243905795	0.1579952549818939	0.2134068750459375	0.07317370662027106	0.1949747073170919	0.05938623375558218	0.001000640813042329	0.004905287400708513	0.001001802466731857	0.006205572924385343	0.02055104493748526	0.02937270702180177	0.05122707929651162	0.05467515186253333	0.3588282530735845	0.3464206908816985	0.1503959097496079	0.1886305986892597	0.002141328967256799	0.0131372111029238	0.009560014761208248	0.02122134632842406	0.1982140084934641	0.1388960192628494	0.1607141091110461	0.1303976181276758	0.03228866389334082	0.06001684580911625	0.002250921044030556	0.0007349226687501163	0.1451238674497874	0.06195814605708335	0.05329494546021644	0.07145811041274007	0.001008778727286338	0.005025641398214152	0.001092178179107567	0.01933371724827911	0.008322463359498856	0.1223136779310886	0.1113841153525052	0.1246710020328576	0.003697648628822485	0.001176563882042624	0.002780412119227819	0.005512106938548113	0.1782581774760832	0.07300672012376451	0.2471379888536793	0.2334933628826788	0.006810799580885221	0.0749291078674619	0.006043464638673977	0.02420200693777064	0.001004033981728404	0.03244148159333707	0.001002377031972685	0.01636157421489094	0.001000860407946405	0.0109040006047717	0.001001906214749962	0.01010798590334476	-0.0001081125794073832	0.01095487563384383	-0.01477153681476759	-0.0003499226121676708	-0.07190684012628168	-0.02317748456519287	-0.0009390102520443187	-0.01868972957865496	0.001003325933043464	0.001001983912164615	0.006022184222383335	0.02153558481252173	0.08004879670663882	0.08760789607159326	0.01522986515410713	0.08701506761337481	0.2022416813973754	0.1929148601800087	0.005178937642019575	0.001001752414732044	0.001001784246241064	0.005203763477847729	0.004253214265635953	0.05985580239813631	0.162754994381435	0.00100084531222323	0.01044853260236425	0.001007355631730886	0.03524959454487586	0.01999428031497154	0.03456411022063893	0.01750058336349743	0.02947612666991653	0.003174685961022038	0.1134811668481531	0.1061291129604322	0.09929141294017603	0.1585362628639243	0.2551200315334342	0.007636293136328867	0.001006476972369543	0.1471766218095508	0.01186505848335147	0.01061987502065098	0.0687733112038163	0.001006019688847228	0.1739234661221898	0.0138673058832542	0.0662033742373753	0.001009186564523265	0.00100534929395218	0.001000701627746547	0.001001825524626949	0.006498886458809788	0.0615746039080077	0.2812326660402156	0.2109287248840141	0.003251500563208664	0.01538085627383229	0.04524707367144438	0.00100450725216755	0.04797862933737624	0.001018070213764517	0.09355821853089202	0.05590528539455133	0.001011695328309769	0.001089836854829689	0.008911330300725068	0.09839605213316703	0.001010703081211218	0.002480659988948664	0.001000969490218822	0.2061838084201184	0.01399764912064217	0.004357573414563371	0.001002567304491805	0.001003278767355538	0.001001119628016967	0.001002557151885856	0.003945907881910939	0.009212209932106627	-0.01712071565302142	-0.002106752754586868	-0.06686122563550533	-0.02680589902800891	-0.001765989445189701	-0.02289854826137054	-5.844338222957093	-1.587898514751467	-0.2109196144342224	-0.3092744300780603	-0.7399828934070287	-0.5683556690568109	-0.214001267068403	-0.8000411413364581	-0.5306105708470716	-0.003545245103291475	2.017743067118922	3.167773171745266	-0.2523623265171085	-0.1309608367199401	-0.2601338848046397	-0.2458136215700071	-0.1169708000640302	0.03721988465335211	0.1212059080917658	-0.2193341882228878	-0.4507586075585602	-0.0277071984587223	1.293306805395718	-0.252693257731525	-0.6595820342086617	-0.3644488753330009	0.5213702903047593	-0.3818030890669276	0.2167528633409186	0.1048327499581587	0.2056712532102993	1.101348215988672	0.1723184678008731	0.1858832708292359	-0.02104205580978725	-1.68241783858336	0.7281792370786272	0.6462865283195127	0.8277540092823001	0.06759779773456927	-1.335985966897881	-1.735983635040071	-2.844139689971302	-3.61962509884447	-3.336406028126805	0.02380415596732161	0.05278431878804982	-0.5765739485017755	0.1539319802766256	-3.608572647609306	3.052998270976749	0.05176487791250808	0.3379450313014317	-3.344120121644207	-3.911803158398337	1.369997287085939	0.0605262501095126	-1.560219777006317	0.03201777263721538	0.01253842989035972	0.006087459212853193	0.8904788056235653	-0.7623579794479965	-0.1051501851531733	-0.04775307312029688	-3.762256848996566	-1.840102488836077	1.74589742896319	-0.09501316791206146	-0.04829581366681542	0.178981025199973	0.1142014885790863	0.1016924203519756	-8.15161420834701e-13	-5.867852145968776e-13	nan	nan	nan	nan	nan	nan
0.09	-0.04154976460353244	-0.04356790618858115	0.07430926519710708	0.320301815414811	0.9081111560644725	0.00274505835535395	-0.1921452429174717	-0.08664132507567909	-0.09329934193641817	0.4036833724421324	0.05293126949574359	-0.06351507461802532	0.01468643091376179	0.03942649220241601	-0.08638752052347701	0.5910946832795048	0.1477117677098643	-0.5910946832788818	-0.1477117677097888	-0.3812516656399739	-0.04550026096266473	0.02849704840471621	0.05988410956928795	-0.16233236944091	-0.04775410492040964	-0.2315563967847818	-0.05488790332743251	0.5291747837572559	0.8925314532997183	-0.0924992851435518	0.00208920323238208	0.9431946100573108	-0.0005692804984626993	0.5876529527197051	-0.5161889889587408	-0.7191302662554451	1.687837068870021	0.3038847576675326	0.08851003080528802	2.450832441956659	-0.6886574930428824	-0.09652641377295401	-2.225402097632158	0.7959046461497641	-1.515925841205245	-0.2368181907375741	1.100262721920957	0.266787453848256	7.238710484045146	0.5031016149888691	-7.238710484045097	-0.5031016149888496	0.7975754832650467	-0.4349268185921213	-0.0774127037293858	-1.424213479837388	0.4864646559006741	-0.1372311690136694	-6.777800830164376	0.1454288468087744	-0.2932924023292387	-1.359356019719561	-3.478280232763539	-0.01323656786088476	-6.88987551961096	0.06142334834915734	0.00292786118253701	0.01130401549396293	0.004229602144060029	0.01334361722592201	0.01506211125292971	0.01278581800161225	0.02684557309933436	0.0266702270078706	0.08601881545459737	0.108980628173834	0.1009761222155689	0.08781128754279642	0.01921825318337859	0.04159371874084576	0.08215516850517768	0.0722031175332712	0.1690133712681692	0.1741004774211298	0.1634484905809188	0.2052310656602244	0.006960230775385652	0.02167793003888016	0.002527210461237171	0.01417658104627132	0.003662600142980709	0.01153432626946844	0.007454723842849518	0.008651924012738526	0.005287057554810154	0.01075362312591625	0.05429966805898372	0.05018069605667761	0.1723325164202791	0.1697756342565919	0.002801985654532458	0.01635473304748914	0.01292453728300606	0.01101166833510832	0.001058997697053844	0.01888598072804604	0.02756670879476217	0.06195369949465126	0.02267160942264	0.0535941916021216	0.04091919553521623	0.040539314004259	0.02031048493731881	0.02739931945686541	0.03744667386395765	0.0382090631204183	0.003932246036512895	0.0422779511669847	0.1070731711409053	0.0990868239240195	0.1011565442064954	0.07538664876242826	0.09275053824272719	0.06578815222611376	0.1347429482789066	0.1478113898255551	0.2273722751619787	0.2097111767038209	0.005759604244833926	0.01009113878818105	0.00114336602167556	0.0003504638449560113	0.1657116345530218	0.1015015690104657	0.02160823487925472	0.05759217198916116	0.02038057818508193	0.03753038630447797	0.06069768052269528	0.06294971630014151	0.001005539744109952	0.02867645764917317	0.1831673684717859	0.2044016826077153	0.03258523934886872	0.05674575157558774	0.1005824946230617	0.1251490582548366	0.1331899928646476	0.04047225891818573	0.1203609867546512	0.03021936016186655	0.001000683332482856	0.005182959092204301	0.001001874950825791	0.006602674729682976	0.01380330513237423	0.02418847928816036	0.05617492361086215	0.05585388095326341	0.3288503459544179	0.3114912828321825	0.1714207336812267	0.2117086448897096	0.002691476189404393	0.01363467417718467	0.01460172847070606	0.02568881060167539	0.1354442252331277	0.1044356010512982	0.09712342759189846	0.089224847399496	0.04959005178289057	0.08179116699655534	0.001649310958967867	0.001349826349277514	0.1217116237257283	0.04869512655325466	0.05353469949168684	0.0707398161880117	0.001009194146358649	0.005352666443584191	0.001079220420357924	0.01928819078982093	0.007573455707394058	0.130732491726747	0.1055597497132443	0.1181442179081022	0.004167671509876713	0.000980472210887031	0.003403817004493592	0.005585107721937401	0.1088842120604757	0.03876939933260633	0.233455994974349	0.2172645511122511	0.06481207071476802	0.1317303302226431	0.005930014308982928	0.02382288524185078	0.001172160158644822	0.03237521078016687	0.001002633860995266	0.01816214729381659	0.00100093428255346	0.01204385019658649	0.001002086423647923	0.01111481579759903	0.004633474908971286	0.008723268860255288	-0.01663196575510286	-0.0008268976048145649	-0.06499420127285836	-0.02606966148562799	-0.002382506050750737	-0.02038873561052671	0.001005851168261237	0.001002945135985348	0.00369053010281021	0.01591344928941315	0.08354048181763789	0.08736394816384772	0.01236937583165671	0.07781694456995847	0.2107328472347549	0.2400955390560485	0.003911216131332514	0.001002336524211432	0.001001988449244078	0.004929358760349919	0.003699227421254919	0.06017526054981616	0.1665022141989469	0.001002050661952424	0.008712622203365892	0.001007581812903895	0.04457049488951981	0.02052159393975852	0.02700175062628814	0.0150858446446132	0.07664644386571411	0.00214344739363001	0.1083215927801304	0.0984611829281906	0.09301620569354717	0.1480219486302289	0.2246884017120523	0.007647945358077589	0.001506191840407433	0.1411717619811312	0.06171179982990174	0.05901624762667869	0.06928179508859353	0.001005822150201023	0.1592914850907703	0.03208406784321671	0.0405732881070582	0.0010058347815024	0.001003481034527053	0.001000749541084523	0.001002056022083419	0.006225727778042521	0.06288240485026557	0.2546216586465411	0.1989288381438561	0.003279817911155769	0.02403847030027856	0.02350519966012111	0.001456836919608559	0.08924496856278429	0.001023294239191584	0.08012723463026682	0.05204564509528926	0.001007876046020252	0.001045335865659224	0.004961546926253509	0.09627737227214843	0.00774926549419584	0.005392497629247275	0.00100066264108716	0.2107650152177448	0.2368474554055304	0.007038960920109214	0.00163876319483278	0.001002581627884994	0.001000919389110143	0.001002034358417242	0.009925116018995128	0.006100509229185673	-0.01810139477710326	-0.0002799884776438498	-0.05658794292932094	-0.02837284837215821	-0.004319215133905755	-0.0200798915217224	-5.904985644280549	-1.759253253171014	-0.08000092240625571	-0.1746175159573927	-0.4546461054515935	-0.5179233767437529	-0.03476809827750957	-0.5109149697164245	-0.4172120920840755	-0.2966493937626506	1.371474347634673	3.286740915360749	-0.1941529918416546	-0.06566789223792489	-0.1961321743377031	-0.1145626670396311	-0.07064305628969884	-0.1301582864365714	0.1859185845662528	-0.1028461226847427	-0.1854964747682273	-0.01299007054852879	1.124301649677	-0.09173531183259485	-0.6324555403957701	-0.2998582673617478	1.737717414557994	-0.3359689526342449	-0.04547854829888064	-0.1387977525134465	-0.02312745525726056	0.1937679957814074	-0.6268163344297625	0.09643886505072789	0.001088173535610274	-1.177562029089802	2.751509784132697	2.972850771002331	0.4646892064275459	0.04939894101444407	-1.943571161718538	-1.076354968557397	-3.645974403454287	-2.771022645624461	-2.382234079643787	0.03005743420204139	0.03333592548524064	-0.4351515289893458	0.08680043729063931	-3.366474106099325	1.608343762669677	0.05004127895734941	0.5395249214590835	-3.082492373674956	-3.943002914752814	3.001253974417852	0.06267392214813279	-1.112782239400341	-0.1625586050768203	0.04786917211798098	-0.01022137057811702	0.8054774390806465	-0.5538146697841311	0.05303581893798213	0.055783959781261	-2.893062651200816	-1.426714166282025	8.522808827107651	-0.03950190585883823	0.03452697532457562	0.1822004800893475	0.1136779702838434	0.09999195746100589	-3.508322528679099e-13	2.234430915241303e-12	nan	nan	nan	nan	nan	nan
0.1	-0.03596665497279253	-0.04842399838066577	0.06795068155549418	0.336961733422505	0.9111316499080282	0.003582740462577745	-0.1660174952665016	-0.09325577496398542	-0.09171277130326994	0.381062041773035	0.06032408587679356	-0.07781057145758716	0.0121905158534156	0.04979951097811387	-0.08434451504552616	0.6629775230890871	0.1513221074492956	-0.6629775230889795	-0.151322107449285	-0.3726319399825316	-0.04965155704440416	0.02765002917836485	0.04570984853101959	-0.1574701482316538	-0.04878946205454111	-0.2951322140362908	-0.05249106235652867	0.526608928121179	0.8780822747971482	-0.1143674466380576	0.00177533328529115	0.8606459632096701	-0.0004509537361960407	0.5186742988378097	-0.4663664461990042	-0.5522828343777957	1.643832873352577	0.2973745465155426	0.07916041005349177	2.756859868717048	-0.6464934382763262	0.4146479794569919	-2.275424380834161	0.6975290199532344	-1.331689236993345	-0.2490272613395857	0.9854284171109192	0.143184748627484	7.079082542284817	0.241739671540744	-7.079082542284814	-0.2417396715407429	0.9234299388516153	-0.3972139441156047	-0.09032998426584339	-1.405555770758688	0.4885264352815916	-0.07064990808632612	-5.705086256835312	0.3846192129425527	-0.2182259540860244	-1.531065576754792	-0.4175113634957837	-0.05699382296064107	-9.456135832957312	-0.1059102814305094	0.002007100186437361	0.01065697785113393	0.002684686817272449	0.01219371257601676	0.009050808530471032	0.008949561432294154	0.02028672256930349	0.02176350908887931	0.08580127326137445	0.1095918255653581	0.09527309035931268	0.08363279509162223	0.01524190132114029	0.03770651340072229	0.07810971821844878	0.0682142066971361	0.186456418256234	0.1858633919280544	0.2019933567928926	0.2389147760169219	0.005156733353038266	0.01989912910430574	0.001796051203638751	0.0138766227834087	0.002387901157564333	0.01010952925908358	0.006177015897554101	0.007646602652967014	0.004375399389495495	0.01006942455513127	0.05696079024920852	0.04902940797751586	0.1709052587781318	0.1719796400890702	0.001939286037718133	0.01561178212909758	0.0104620628438491	0.008990546150672605	0.001034371677884806	0.01873801210076485	0.03774788878971019	0.072384389065454	0.02181509438107201	0.05315475731452949	0.03265130117482147	0.03436442816647777	0.01722331575580361	0.02461834472165967	0.06676960778392847	0.06007572650818697	0.002789172096675796	0.03908842658083489	0.1063983490473255	0.09758542111609814	0.09826345913191943	0.07299507991942981	0.09138505255693084	0.06451802215600158	0.1376448906018953	0.1468861338665252	0.2204029477050266	0.2002565452956072	0.00666087803123076	0.01079572249767834	0.001457427520838741	0.0004580667504322952	0.1550237300298123	0.09190920080069255	0.05280107039973022	0.09174399545371634	0.05061528752773272	0.07384157030136945	0.06455359472479159	0.06652213755587169	0.001005620016004198	0.02914979083251432	0.1711493643476925	0.1834748923741764	0.03707418103708719	0.04799488762774217	0.06918930257083618	0.08665827195248496	0.07875656448261088	0.02074608962592262	0.07046913729926936	0.01403624438127085	0.001000728551115662	0.00547298112526799	0.001002026481459131	0.007006289096954737	0.01014725020409916	0.0211720778246957	0.05943889569612409	0.0565108925975613	0.2993652177803962	0.2793079058835446	0.1792396545873053	0.2217121298140401	0.002980952180190441	0.01418430752478005	0.02134497659557345	0.03169138672162181	0.08480487286252061	0.08655559472941665	0.0561240149807316	0.05913252128241438	0.07710002916916468	0.120369665778653	0.001350318182508441	0.001992789835210934	0.1017336740018278	0.03929453895612318	0.0519050675320535	0.06846929856135914	0.001007491164344797	0.005883076700754416	0.001050484487480183	0.01922871737671722	0.00523782656314648	0.1386670964251724	0.1012521446257884	0.1133783921518755	0.007740802228909661	0.001979359620367745	0.00516350801331925	0.006496400733865881	0.06317088063280295	0.01898836025951821	0.2262370637173746	0.2045379935363229	0.1859590143359953	0.2235545201119389	0.007199387401747773	0.02223815412812786	0.001574190803739064	0.03312172758587441	0.001002413463097479	0.02002692160530962	0.001000871029986391	0.01317575081924126	0.001001914951730259	0.01211419302939884	0.01020014282981788	0.00590493280044518	-0.01790589481793583	0.0002319535822649421	-0.05584113318426382	-0.02807835335520587	-0.004565821776130109	-0.01907596646138439	0.00100837640350921	0.001003906359853832	0.001358875983237988	0.01029131376632228	0.08703216692863951	0.08712000025609981	0.00950888650919135	0.06861882152652429	0.2192240130721398	0.2872762179320917	0.002643494620648446	0.001002920633694442	0.001002192652262497	0.00465495404282419	0.003145240576852435	0.06049471870150896	0.1702494340164587	0.001003256011821552	0.006976711804341161	0.001007807994218408	0.05389139523416003	0.02104890756454405	0.01943939103194378	0.01267110592572012	0.1238167610615441	0.00111220882627757	0.1031620187121081	0.09079325289594382	0.08674099844691581	0.1375076343965313	0.1942567718906682	0.007659597579828383	0.002005906708420601	0.1351669021527049	0.1115585411765638	0.1074126202327873	0.06979027897338244	0.001005624611599289	0.1446595040593511	0.05030082980309957	0.01494320197672735	0.001002482998480733	0.001001612775079043	0.001000797454401142	0.001002286519554452	0.005952569097275106	0.06419020579253132	0.2280106512528625	0.1869289514037079	0.003308135259127797	0.03269608432677529	0.001763325648827801	0.0019091665870489	0.1305113077883474	0.001028518264622048	0.0666962507296401	0.04818600479602306	0.001004056763740753	0.001000834876609876	0.001011763551788417	0.09415869241112421	0.01448782790712632	0.008304335269526158	0.001000355791936673	0.2153462220153693	0.4596972616905238	0.009720348425536528	0.002274959085112367	0.001001884488441262	0.001000719150223466	0.001001511564975207	0.01590432415607747	0.00298880852626465	-0.01908207390118516	0.001546775799300646	-0.04631466022313786	-0.02993979771630735	-0.006872440822621774	-0.01726123478207338	-5.832372310439942	-2.083600582843375	-0.06947148092648422	-0.05844397637470571	-0.3412643865513867	-0.4626060316366303	0.1595160777752111	-0.3453824649871897	-0.3715120483782999	-0.4834086197793173	1.032289138849172	3.458859655357141	-0.1667399025736787	0.006886477234757663	-0.08016658061704887	-0.107139582462851	-0.07457292628900088	-0.06061190377326316	0.255732846105298	-0.05762126144199658	-0.2784266838096057	-0.02026980119715147	0.9631442185750972	-0.009226381636098529	-0.6019601433142685	-0.2605504837093586	2.571925407848213	-0.3042961940234012	-0.2442204239564408	-0.330933568305405	-0.2266930377734298	-0.3118205801745206	-1.23174170930017	0.05197456046547896	0.01987520840604164	-0.7545526915178785	3.93965782437938	4.087380231357166	0.2794291731155727	0.04808121787626333	-2.179912990682963	-0.7252361248363441	-3.973057605054121	-1.024569416960622	-0.7396544655659107	0.02627422459918967	0.05408683106883466	-0.1430086946668067	0.04958849105898375	-3.059366427435663	0.4380860157710801	0.06219893279105857	0.6449674008090993	-0.02803774370553506	-1.695714236175988	4.730832806084634	0.06613821125937902	-0.787733395690717	-0.2784269077484544	0.05321547240219154	0.003298061624373036	0.7936369863039506	-0.4101663057116103	0.1338456308669114	0.1199053725752194	-0.8710005054798632	-1.139651649940262	8.750490935981919	-0.3361350515438549	0.1142617101125708	0.1918212715757418	0.1126116946277104	0.1002018876239509	1.86112530969767e-13	5.126772995595885e-12	nan	nan	nan	nan	nan	nan
0.11	-0.03129381660579011	-0.05309797160471206	0.06314882550116446	0.3531755609914373	0.9140349411350774	0.00433438293604173	-0.1372970650442849	-0.09968415159645733	-0.08502389347121592	0.3585832603685956	0.0672056192539983	-0.08984978365412584	0.009860465600115501	0.0593730554610789	-0.08339334435161297	0.732484132550614	0.1530007828520422	-0.7324841325506113	-0.1530007828520309	-0.3628290485895599	-0.05351027113066181	0.02671585786976533	0.03182592901334221	-0.1524981971525269	-0.0492185601401017	-0.3323445028414616	-0.04763084581559906	0.5249125222276192	0.8620230571455532	-0.09021752361907664	0.0009812062744092482	0.7699020618166581	-0.0005933522813603594	0.4169951977816992	-0.4625766107358854	-0.4090193353352234	1.599476964074505	0.2836983654749857	0.07068497727447447	2.979768088697997	-0.6238034167487589	0.900891333964655	-2.220527763821853	0.6729421396493893	-1.07966674853704	-0.2168356663146087	0.923974439072365	0.04853002867567155	6.808188805771977	0.09325610761841298	-6.808188805771755	-0.09325610761839945	1.032385288157772	-0.375384220978361	-0.09703570818403674	-1.370364553126503	0.506242686161946	-0.01750242979950724	-1.802080678302372	0.5743311511950813	-0.112028332972086	-1.677701058506445	4.816998428212246	-0.09732769093632787	-8.6011864556567	0.04319623121187854	0.001517967375030743	0.01032328149053409	0.001862984178691313	0.01166252524029087	0.005280265728436001	0.006491816551242843	0.01462497037505539	0.01746560176131296	0.08765094930138291	0.1117049646647942	0.09218418187384489	0.08104456648742747	0.01198518028220623	0.03433658233703966	0.07175548021716625	0.06301236228065533	0.1979666319813199	0.1949112329232629	0.2370655294344082	0.2697481327909489	0.003720833940399515	0.01843140722867946	0.001972033467477818	0.01446692346373915	0.001710325602178195	0.009159162250316119	0.005293909994994511	0.006984667099933516	0.003644056755070137	0.009474549515578409	0.05782094760311456	0.0489342704428392	0.1711478644932539	0.1743973057383946	0.001481533150949496	0.01524915359521545	0.008352799864699834	0.007492313041250961	0.001025305023839814	0.0186199665669487	0.04687161940349316	0.08135134912216366	0.02194528360511488	0.05364110554354425	0.02563490051738812	0.02884511180314765	0.01461347905916411	0.02223499846004652	0.09789689242540023	0.08603860008371435	0.001958096300920571	0.0365417310410739	0.1042169008033137	0.09500391606040004	0.09428019127527394	0.06974996544270527	0.08853634730089292	0.06225055180725011	0.134752847253381	0.1419289972090054	0.2072840610059291	0.1871576544810343	0.006398759597649257	0.0106122694497963	0.001594149456471334	0.0005615834259625289	0.1490573092094158	0.08597336698859603	0.08088989584420025	0.1219018577507835	0.07056855748698949	0.09579934512832332	0.06640316502886738	0.06824937741378945	0.001005797607153377	0.02960737311966094	0.1597031073039399	0.1650257405746681	0.03775133094221759	0.03942794846092727	0.0437592625054925	0.05299727019121393	0.04457545911699639	0.01669397227664355	0.03960012608587923	0.01246994009991833	0.001000808876236583	0.005774542205727901	0.00100248390385752	0.007426333799659876	0.00857184137339544	0.01995585833196193	0.06280388447828607	0.05755418333350257	0.2710139033725427	0.2501510759322766	0.1789449119390554	0.2231656038017419	0.00385161625955357	0.01555643137956453	0.02653594979025534	0.03632805820747764	0.05257163632000315	0.08971163753997433	0.03511440991029524	0.0517471028620787	0.09439264728905253	0.1501002886386619	0.001310195863029045	0.002668492620821097	0.08811687003645523	0.03265141799449085	0.04885815900699626	0.06509037788254483	0.001164807559304518	0.006716957950043081	0.001034005833473175	0.01919241632212433	0.003226455398286511	0.1462480461296201	0.09882112447858755	0.1103050211153969	0.01023199698696131	0.002729388850122421	0.006850628590233426	0.007463926650585027	0.03527694007921332	0.01633919201467249	0.2208297252173092	0.1938041678625076	0.256259246956469	0.2559925869942864	0.00727874958019755	0.01759431550279657	0.002093476714000171	0.03461022646791713	0.001002399123826135	0.02194981978913497	0.001000885145467176	0.01431492319883672	0.001001900904469572	0.01311567782886961	0.01290983891021403	0.002891096060370151	-0.01843932670724813	0.002216968324783315	-0.04848793802664259	-0.0296285177885181	-0.006728181947589981	-0.01758741880915942	0.001006608872089673	0.001003316302189747	0.001180620478973034	0.006747379091328413	0.09284548065423763	0.08864171571208773	0.007529830636151532	0.05895374411857995	0.215472802301691	0.3078634908778511	0.001837978975902982	0.003130977468738033	0.001002369769094497	0.004107974964006154	0.002645253228716928	0.05751520594181758	0.1726746824775759	0.001004325213934377	0.005337784483241105	0.001022688404857833	0.06106213200504321	0.02297801346081169	0.01599823011808249	0.01096581380309873	0.1526419388526282	0.001068605860438415	0.09937458304186685	0.0870178695600524	0.08285428075855555	0.1241442997225394	0.1757367346190657	0.004815148225227843	0.00150877809659454	0.1436955353877373	0.1209595793355814	0.08488365207367583	0.06787542103171498	0.001006285159454163	0.1384189991033002	0.02840705993640438	0.009321372184649892	0.001003327511988798	0.001002033273225934	0.001000972858759642	0.001003529689708304	0.007666389458460316	0.06950839229045837	0.2059600592970147	0.1709865826904076	0.006000156309242135	0.03209654211964781	0.01803468027170107	0.01596873213504823	0.105975296671466	0.001471313558645598	0.07148756370445424	0.04250977493144289	0.001603151843647412	0.001030407590516209	0.001186999459096519	0.09652507794720344	0.01153993608685077	0.008920161922279254	0.001000448160623508	0.2076730751513825	0.2978295315061177	0.005361288946463201	0.002940705292500467	0.00100280699818558	0.001001052708629635	0.001002203329020628	0.01322394679392005	-0.0002009106524204591	-0.01845856084141082	0.004738137087686418	-0.04287336511182496	-0.03092965827959871	-0.008775135019024379	-0.0163598183786035	-5.699947419529608	-2.582603923057569	-0.008813381362314233	-0.03983154049118291	-0.1693264031868051	-0.3963887376776196	0.2749888479118502	-0.1717781986798137	-0.3048372507984987	-0.5662797531306092	0.7244139664897363	2.696595147351943	-0.1288984334476741	0.1099242759588308	-0.09454804214198088	-0.0408446257357	-0.04897655676868585	0.008083380104381699	0.2466367789297071	-0.01968068127531369	-0.07853784189720786	-0.006901754547998265	0.8282345602252615	0.09898163607912888	-0.4983013199621963	-0.2177525096282401	2.588578329605288	-0.2144828320677184	-0.2785733316301125	-0.3212844800584646	-0.2338823764015645	-0.690952864087492	-1.395654899990164	-0.08067113291561913	0.003082289991579406	-0.4218127065999834	2.112460920511924	0.4965437359951578	0.07710255868083969	0.0429506352733172	-1.522441745931116	-0.9236651351427961	-2.67580389909851	0.03232374090259259	0.2499502429283023	0.03242946229531579	0.03723583203358895	-0.06922291773927453	0.1493376720227262	-2.77197008025345	-0.1852713981474888	0.1993984476060193	0.3016901177847264	0.356306469689487	-0.02225164256782917	1.296586348308407	0.06920528173502903	-0.5383724814417006	-0.3963954751373059	0.1039323253190807	-0.006484395508837393	0.729954167239665	-0.2075687099973083	0.024596902632638	0.07828102264389662	0.1289449629244301	-1.013291776247579	-1.465500544736864	-0.5192264778986999	0.1786679371274821	0.1940916787922149	0.1152109448872564	0.1005578384614983	8.6625144067258e-14	3.727210013921781e-12	nan	nan	nan	nan	nan	nan
0.12	-0.02760471455479445	-0.05755849883798292	0.05975167567203146	0.3689621591761124	0.9168139105514334	0.004986777860609273	-0.1065712952335546	-0.1054242738691947	-0.0741396696839096	0.3366475692194716	0.07366621835456047	-0.09947417735504199	0.007856744990163027	0.06817287895117094	-0.08334430170130039	0.7988602883199226	0.1531724435740501	-0.7988602883199645	-0.1531724435740473	-0.352079495251083	-0.05717634842081598	0.02569868640008218	0.01831982906150655	-0.1473377163960878	-0.04918616506601362	-0.3324680110845566	-0.04126629821364888	0.524548899294807	0.8445897915281784	-0.0266374288551542	-8.114276781994412e-05	0.6904513938962903	-0.0002717159358002857	0.3219270356014901	-0.4236772480302109	-0.2713415893144545	1.558386996501137	0.2725101841374742	0.05931090027420047	3.15792778642691	-0.5088425662929678	1.253717170488924	-2.166806329871348	0.6133421647537446	-0.8487255380865579	-0.1837613323677497	0.8306842185100234	-0.03724086007723809	6.452991803842745	-0.05966326460622941	-6.452991803842742	0.05966326460623016	1.11276232795263	-0.3586865848951417	-0.1069300164826469	-1.329991857590404	0.5262323707438648	0.02164872384336381	1.712669855567464	0.6854854251397143	0.04833063806337107	-1.805875169910774	7.468522985502665	-0.1106382292289894	-7.197489138427621	-0.01310330329903449	0.001272017953014049	0.01024979842533714	0.001450292966750597	0.01155632077170496	0.003269763442611622	0.005182197098441589	0.009941771454679229	0.01384746825821067	0.09120032632967691	0.1153291446393847	0.09106012555967863	0.08020693226178906	0.009336504426444231	0.03156250665734409	0.06386138783189677	0.05670222184127146	0.2036286786369081	0.1992943693836122	0.2658311615171812	0.2926223479217557	0.002595120627916997	0.0172792812186072	0.003121303374498345	0.01605012064622659	0.001370606281110766	0.008525743993976993	0.004576223708100749	0.006517768201694051	0.003026920595106465	0.008998403927216656	0.05694275982675243	0.04852105524484287	0.1722337259903983	0.177289105571089	0.001252762409000875	0.01512264378720133	0.006467610468875132	0.006273431276171718	0.001028217230072187	0.01852872796265813	0.05496530945772994	0.08890881561913948	0.02293957488232626	0.05498410220904261	0.02024903821553425	0.02447043795464619	0.01243307363100593	0.0202306197093968	0.12670907856642	0.1112058735471672	0.001519131931760591	0.03460997157984752	0.1013503189117824	0.09188409959455909	0.09036286181554508	0.06650548725797854	0.08522673545385735	0.05969874773953679	0.1275919685900578	0.1328401543302485	0.1919561025881923	0.172191078368434	0.004855713833144132	0.009342180583075442	0.001414051618371355	0.0005647958157048166	0.1488046575175495	0.08368897395495153	0.09979312628985207	0.1344041395731216	0.07111177555291395	0.08761982506037444	0.06656943746890845	0.06828586393591367	0.00100621679678579	0.02999911145067211	0.1501547476945638	0.1527755699213369	0.02776007422361939	0.03081131639323098	0.0265842415294842	0.03480897093267758	0.02460978133880673	0.0177561203202862	0.02180812177770079	0.01550638191272264	0.001000936766244207	0.006089399790445642	0.001003334398194741	0.007897280186887977	0.008613625370951103	0.02040786519080192	0.06702284965075789	0.05930300635642619	0.2442037389580459	0.2238690939298344	0.172627290599605	0.2172490982527672	0.005624964118934813	0.01791572866754471	0.02892566424942035	0.03811165350702313	0.0411008062310983	0.08762292739941061	0.02994831026350657	0.05386984453716471	0.0933766068633254	0.1479272843917931	0.001511450573647799	0.003380954187256641	0.08221612143732332	0.02857745563099987	0.0445834665309691	0.06056062411623064	0.001542903714979301	0.007769154166150852	0.001040562443628917	0.01918050694181391	0.002297894714472298	0.1534142040231677	0.09841940136871076	0.109165801784055	0.01003849487548714	0.002640031425053746	0.008003229559367437	0.008155645424604086	0.01939610730530378	0.0173228216465238	0.2145593270396085	0.1841485921828973	0.2386396676554492	0.2101920495126103	0.005159030720658502	0.01332174848437839	0.002685295977418537	0.03659968374611162	0.001002853446005271	0.02393542145205125	0.001001059063719014	0.01547973298806284	0.001002239941316612	0.01413460512027699	0.01202615269557504	-0.0002399956387782005	-0.01820146196383602	0.005006214097878854	-0.04374267623322675	-0.03080514630848301	-0.008717431469011664	-0.01649029198943801	0.001004841340738315	0.001002726244572605	0.001002364974721598	0.003203444416354156	0.09865879437983727	0.09016343116808298	0.005550774763107918	0.04928866671061384	0.2117215915312357	0.3284507638236014	0.001032463331157235	0.005259034303797107	0.001002546885948947	0.00356099588513325	0.002145265880617535	0.05453569318211674	0.1750999309386946	0.001005394416114294	0.003698857162004895	0.001037568815591295	0.06823286877592587	0.02490711935708073	0.01255706920422895	0.009260521680469414	0.1814671166437048	0.001025002894588474	0.09558714737162446	0.0832424862241596	0.07896756307019406	0.1107809650485449	0.1572166973474608	0.001970698870631512	0.001011649484756006	0.1522241686227737	0.1303606174945942	0.06235468391456479	0.065960563090057	0.001006945707326577	0.1321784941472476	0.00651329006975033	0.003699542392608592	0.001004172025475159	0.001002453771371671	0.001001148263109984	0.00100477285993971	0.00938020981965069	0.07482657878838957	0.1839094673411686	0.1550442139770961	0.008692177359348534	0.03149699991249551	0.03430603489468895	0.03002829768303355	0.08143928555454714	0.001914108852649131	0.07627887667927176	0.0368335450668574	0.002202246923495431	0.001059980304651227	0.001362235366396435	0.09889146348328649	0.008592044266568287	0.009535988575024872	0.00100054052932974	0.1999999282873972	0.1359618013217192	0.001002229467457535	0.003606451499852578	0.001003729507928851	0.001001386267019887	0.001002895093062017	0.01054356943176344	-0.003390629831105508	-0.01783504778163646	0.007929498376070669	-0.0394320700005119	-0.03191951884289002	-0.01067782921542697	-0.0154584019751342	-5.553901978874499	-2.970855158143642	-0.01742882134231104	0.02655259705961133	-0.1116393008516331	-0.3266512668750879	0.4617242527744738	0.004736410753720844	-0.252340971429647	-0.705067824479253	0.09934823184568189	1.867031326682636	-0.1036207293378799	0.2054657777789055	-0.01677683034062359	-0.0681322499471235	-0.05082703499703018	-0.1242274364510493	0.350559682777206	-0.01039751598523441	-0.2225564109159067	-0.01490842199871296	0.6812455066196034	0.1621033056666142	-0.373031640414796	-0.1847569814539458	2.412805385425717	-0.1813089779989589	-0.3518827059860959	-0.3308063098945146	-0.2835597815596942	-1.13816182434719	-1.605278768871868	-0.1653526031688047	-0.0001856487959891401	-0.02426453580604183	0.4085417294315457	-1.940078747627479	-0.0587214938006326	0.0349124264927267	-0.9401167614491202	-0.7351747049805801	-0.8785171045361991	-0.00171633831710583	0.1808947533004017	0.02893352578476633	0.06426716782260762	0.1906365754593937	0.1906949485077887	-2.484396837662412	-1.035909891558016	0.2596336195985965	0.07435216367525775	-1.076988334056133	0.2059177828880238	-1.64989261536081	0.07348996743032279	-0.2739016760893999	-0.5085935252409582	0.09687846593196571	0.008176389975610135	0.7106786241349445	-0.02333596464563369	-0.0340317000064265	0.06474394406507195	-0.1444409300999465	-0.9240016510966758	-6.897229936792556	-0.2618807300372311	0.2144533894360107	0.2043619672803042	0.1177391764684801	0.1036903857911567	-1.760499789224779e-13	1.227158554804425e-12	nan	nan	nan	nan	nan	nan
0.13	-0.02480634548665967	-0.06143032327494424	0.05770536783799744	0.3843660043475447	0.9195025556354957	0.005510753306707864	-0.07424311040714045	-0.1095665582108023	-0.06071286448191109	0.315095174180767	0.07931037655172769	-0.1072190849918454	0.006182619600617436	0.07586035438616187	-0.0841224213133526	0.8606184559214375	0.1516566591073341	-0.8606184559215527	-0.1516566591072712	-0.3407239520793792	-0.06070334084377697	0.02455957756803543	0.00517278230327965	-0.1419751166934318	-0.04884343216787879	-0.3117642494677461	-0.03456699661569049	0.5261064848319251	0.8260056142804773	0.04401111215033229	-0.001116961495583036	0.6222402198674349	-0.0002957817972166661	0.2372913914949932	-0.3490345357237418	-0.1400250548621997	1.523377608479573	0.2650958553003733	0.04548736222590557	3.302827036592245	-0.3174829898803505	1.406295244208943	-2.145772947557858	0.5139143941832174	-0.7088481673514282	-0.1482319247970572	0.70564564315191	-0.1170051294418181	5.886768465798014	-0.2474732994013331	-5.886768465797819	0.2474732994013445	1.155189098967518	-0.3470851665365093	-0.1201513064408822	-1.304607226731647	0.5454570869939989	0.04452400920098763	2.367052414613014	0.6597265265862643	0.2615503778921266	-1.900097639228641	6.42558107965218	-0.09253978330969573	-6.457362726943012	0.007262188648923459	0.001141434905680344	0.01033959053945632	0.001231204757970395	0.01171869382875174	0.002162535904287088	0.004461981829986578	0.006397971929550204	0.01101412666281005	0.09622615458910296	0.120596447186167	0.0885091912648453	0.07854443701945389	0.007044598191674482	0.02918929581975603	0.05557580400987031	0.04992551429620769	0.2068188363738774	0.1993023063978155	0.2915745026894789	0.3103651412083155	0.001827171044510712	0.01649305228906815	0.00521909696646584	0.01861843773306856	0.001190449159362251	0.008121288708123923	0.00388611657761746	0.006043987261381742	0.002505181407181312	0.008629059559660569	0.05644451044674095	0.04685069865744336	0.1735257040104052	0.181196965485389	0.001131842294516413	0.01512225813836395	0.004826536818076791	0.005119095471161629	0.001028376275861978	0.01845311208981709	0.06147996765182996	0.09475174658350911	0.02471234477297395	0.05709655963186128	0.01636835037469175	0.02124569222161034	0.01067588529974546	0.0185900772232314	0.1543152937239491	0.1347567671143647	0.001275452145402846	0.03300536278842424	0.09746052691078345	0.08778540050812869	0.08589811541387687	0.06283724279153481	0.08116816471542523	0.05653751479212793	0.1202554388444163	0.1227223067211473	0.1773529600379379	0.156589588295572	0.003322558166221483	0.008034508491515019	0.001240274075119868	0.0006341659845807233	0.1500159205238457	0.08442837141987353	0.113227246959478	0.1380869473373292	0.06736035902352447	0.07331045995119384	0.06652650322307073	0.06793589623083032	0.001006881943374923	0.03030311996384718	0.1421130572196596	0.1445385374566084	0.01793371020360581	0.0253809128030838	0.01605897320396199	0.02835639018708595	0.01434995395272728	0.01545567011559283	0.01266122090946529	0.01456027650015254	0.001001105793411156	0.006412941807120794	0.001005205663485207	0.008426828055740989	0.009332417795739869	0.0217437748182092	0.07139511644820883	0.06151691429002592	0.2191369369530279	0.200377082886507	0.1644807313060014	0.2067506420814574	0.01015759090675393	0.02290386364959955	0.03109048857731198	0.03931455406446798	0.04093223800213117	0.08818197923493683	0.0306326991121021	0.0569861038570378	0.1017279163531786	0.1478390532344493	0.002189709668015009	0.00422273885313467	0.07944939886485913	0.02605044234798938	0.04038920694508211	0.05602867930173234	0.001902447096501266	0.008725876905489913	0.001042689098816672	0.01916627068967148	0.002084684462302617	0.1598415386120118	0.09809512549019586	0.1087456233080734	0.009879922848011412	0.002641446780094313	0.009149335517007261	0.008982622282702732	0.01062458062263573	0.01317712023527272	0.2054992899909502	0.1748758500791941	0.1997929316026084	0.1623144159652911	0.003134881379847423	0.01124939141977045	0.006635707898548469	0.0421622269132455	0.001003359205767773	0.02591634246319756	0.001001245876028447	0.01661858939480905	0.001002603649072247	0.01512857523090872	0.01071187845225478	-0.002942766853396022	-0.01771190786691262	0.007007108008694341	-0.04080493329498858	-0.03193727132432737	-0.0101824609265972	-0.01527201625987771	0.001005930537486143	0.00100305046972378	0.001002642472219592	0.002106862194397404	0.1070046871245142	0.08059767726963349	0.003786983957745848	0.04160300590513205	0.2127905762986158	0.3510518531969112	0.001017204460154408	0.009265434168189835	0.001002938784386757	0.002819368018137006	0.001800717250382643	0.05692922620016319	0.1760825054844986	0.001006346115485016	0.002572913760082243	0.001020904056562516	0.0708107900888825	0.02824560436876132	0.01165882257559936	0.008365326489032633	0.2092027542912759	0.001018478823253051	0.0889648978224182	0.07690774217819506	0.07294173829478873	0.1082568083174024	0.1494436687318802	0.001486189602908834	0.001099420537327201	0.1516087929841336	0.1337813295417862	0.06265380602548398	0.06691165950572189	0.001008105869800853	0.127509487363922	0.007153049193642456	0.00472109929577119	0.004510983594250236	0.003839107329002903	0.001001394590015532	0.001009166889902967	0.0107147237395757	0.07893333853761264	0.165535141940631	0.1480922064143889	0.02034444520614149	0.03535605698773418	0.04621019997995227	0.03260800681438823	0.1408025844209269	0.003730407089730399	0.07532521381997247	0.03412500325515365	0.002341309348474828	0.001032145170909329	0.00228433778768865	0.09656254827973081	0.01065666488351072	0.0110867077659127	0.001000734049619319	0.1808205569916501	0.1269357139762068	0.001002582854838983	0.01690264847310648	0.001004017550770732	0.001001485989128129	0.001003055805875136	0.009532251425326623	-0.005287247685846362	-0.01712384183821017	0.008270089625609753	-0.03896548099233214	-0.03308359832532133	-0.01125119575311881	-0.01390463195811177	-5.367413859898486	-3.134583527160395	0.02490230717177828	0.01491400938798293	-0.04323228953197532	-0.23994686624308	0.5952219531210685	-0.3164995191491027	-0.2225925269825538	-0.6596893648968812	-0.08132716847404492	1.673486821041543	-0.05642184360066646	0.3068887534533009	-0.04880753936404064	-0.03730580532006596	-0.02774518235107336	-0.1926855309291939	0.4252334452224478	0.007200145378861679	-0.05780665851951671	-0.003498595879625283	0.4862412197683318	0.2541828261895412	-0.2706174624756794	-0.1444793349862581	2.298954091948577	-0.1446498334126107	-0.4672568225261937	-0.4024475890736189	-0.3489785156376941	-0.8998781391078337	-1.48906008362442	-0.1030256177784118	0.01268332682686793	0.149149074255444	0.2455249865863401	-0.9960479635480087	-0.01627716088524892	0.0264249085186589	-0.7175270794745847	-0.3499327904845078	-0.4233522079927125	-0.35266300330423	-0.2561527376007944	0.03429979326747959	0.04827446800307348	0.1146946784980258	0.2438881761316045	-2.220174719466967	-1.049059237396416	0.6998231781893893	0.156674928710679	0.7613195014343599	0.3402281862432983	1.095097675711312	0.09932950698309291	-0.2372521158523214	-0.4081239606512374	0.09093387009236152	-0.006378461217326321	0.5823689147961044	-0.06256479754618688	0.02795715142681831	0.09823208761625504	-0.5219447229251055	-0.9531085590324428	-3.022935258107754	-0.1368685753509105	0.8420924344666463	0.1938244037453785	0.110909322825881	0.09628019833663341	-9.482131965496419e-14	1.236130297087043e-13	nan	nan	nan	nan	nan	nan
0.14	-0.02286799445687229	-0.06450612748007549	0.05690907302744756	0.3994496227588939	0.9221133681168269	0.005896588570573845	-0.04061239734728526	-0.1117313074235344	-0.0465207373140604	0.2936901048736602	0.08391300462965563	-0.1138229842655104	0.004948742912217779	0.08226248730724776	-0.08565684563195038	0.9163581926229833	0.1481433841729473	-0.9163581926230391	-0.1481433841729379	-0.3290388574201519	-0.06412551708832884	0.02331046914097937	-0.007876110126647391	-0.1364451843121085	-0.04834316181365369	-0.2863475638558108	-0.02796473503904715	0.5297471850232812	0.8068050915516257	0.09716211001925008	-0.001852223773813945	0.5610517981654204	-0.000147031010210276	0.1499234279498821	-0.26447320167678	-0.02133898460418873	1.494341644484523	0.2569436637734351	0.0316828638276757	3.418433433133694	-0.113335540487439	1.40678156363053	-2.137341183571702	0.4050361410173163	-0.6205238656385907	-0.09571159181924958	0.5736157156975621	-0.1885018013653063	5.249305623832131	-0.4591613581396613	-5.249305623832127	0.4591613581396621	1.17867262545733	-0.3377233492136044	-0.1289299354846052	-1.310360991930446	0.559698906477174	0.05315621506139023	2.655254654607359	0.6660774208899048	0.4649535689109332	-1.929144266140811	3.969014358197712	-0.05052693932888033	-5.792938673058966	0.02146002638008774	0.001076676553056337	0.01053814583275667	0.001121753549056242	0.01203444085972499	0.001606160305830424	0.004100980574270685	0.004045559068586877	0.009049934651220335	0.1026221774034886	0.1273032976323775	0.08290897597848522	0.0742916606804645	0.005004467040230057	0.0271048295011948	0.04745104753295723	0.04332012093581331	0.2092108907695635	0.1979964992247442	0.3157209163178273	0.3259312741507028	0.001434221932739841	0.01609490860671954	0.008251939492049177	0.02216171799340705	0.001100527891087177	0.007855726953313475	0.003169435814022604	0.005558014766548727	0.002071347751782509	0.008349433413076363	0.05725505813717494	0.04501051162836085	0.1746965585755275	0.1856781973783316	0.001071850484514353	0.01520424187903097	0.003436544168019009	0.004127379978844521	0.001020119469690358	0.01839307910981198	0.06616641525428231	0.09861165068479846	0.02722643447894242	0.05994365167879158	0.01391350469990897	0.01908408957895957	0.009336901180784099	0.01731847662629237	0.1810646839471614	0.1572165706648684	0.001150253215033914	0.03161623385162766	0.09238076581790693	0.0825509689195268	0.0805899420024932	0.05846443536304329	0.07622286474596199	0.05271334327256275	0.1148389910494737	0.1145531827160151	0.1651522968416672	0.1429290599376297	0.00230782146430112	0.007144792175646215	0.001197227494243107	0.0007909352361586288	0.1505013246550537	0.08621205634942788	0.1222818909019875	0.1376647425680186	0.06539399345278243	0.06621379200246591	0.06692650947201596	0.0678602184467292	0.00100779471931742	0.03053832226642011	0.1353477269834417	0.1382202813723326	0.01303431140331534	0.02383212503428013	0.01098194561968706	0.02611486350403294	0.01064562753519453	0.01281707424026563	0.009250533484946536	0.01266258912461478	0.001001313491130328	0.006745893973131546	0.001008338931019138	0.008995410784287016	0.01035297425481325	0.02346474532836757	0.07562070374057527	0.06401680063783366	0.195926801074658	0.1793422125712097	0.1567236452383114	0.1965623556111275	0.01811847300223183	0.03114878826042096	0.03404581227266652	0.04105409170071286	0.0463462183755278	0.09429973343201595	0.03221200142569071	0.05913229036527012	0.1310368003533228	0.1590862637421393	0.003434191990920633	0.005456795152863722	0.07746477364712198	0.02371739060679677	0.03685902102435423	0.05219157444345137	0.002151673601989811	0.00951718733348652	0.001029828175914039	0.01914584123237219	0.002437915177008311	0.1652131947433365	0.09691785159467702	0.1078772044935385	0.01081351176797061	0.003072022062787416	0.01049188255163468	0.01007190037852061	0.00604359882482281	0.01013901977267978	0.1925522128315475	0.1646351852144648	0.1707368490954067	0.1428405746411336	0.002112878002017508	0.01089881912817462	0.01513483099339441	0.05232227624628242	0.001003756051006445	0.02785195290150729	0.001001389120562832	0.01771546380242	0.001002865806699104	0.01608374032459261	0.009599575033522757	-0.005108102494762604	-0.01707458587232064	0.007901133478659712	-0.03951462631012297	-0.03309069931789619	-0.01105304843758687	-0.01383007767200896	0.001007019734285241	0.001003374694913904	0.001002919969724262	0.001010279972435293	0.1153505798691894	0.07103192337117634	0.00202319315237966	0.03391734509962376	0.213859561065996	0.3736529425702216	0.001001945589188427	0.01327183403259328	0.001003330682847196	0.002077740151125669	0.001456168620167766	0.05932275921821549	0.1770650800303021	0.001007297814908698	0.001446970358134517	0.001004239297644036	0.07338871140183933	0.03158408938044267	0.01076057594696937	0.007470131297588237	0.2369383919388491	0.00101195475194961	0.08234264827321144	0.07057299813222824	0.06691591351938157	0.1057326515862717	0.1416706401163052	0.001001680335235772	0.001187191589888355	0.1509934173454879	0.1372020415889703	0.06295292813639163	0.06786275592140591	0.001009266032299461	0.1228404805805978	0.007792808317537181	0.005742656198916217	0.008017795162947662	0.006675760886438606	0.001001640916931083	0.001013560919938791	0.01204923765949439	0.08304009828683705	0.1471608165400975	0.1411401988516835	0.031996713052993	0.03921511406299123	0.05811436506508207	0.03518771594574255	0.200165883287273	0.005546705326794182	0.07437155096067193	0.03141646144345705	0.002480371773439659	0.001004310037261516	0.003206440208978215	0.09423363307616936	0.01272128550045321	0.01263742695679943	0.001000927569728898	0.1616411856959026	0.1179096266306836	0.001002936242237402	0.03019884544636876	0.0010043055935883	0.001001585711142283	0.001003216518648219	0.008520933418889454	-0.007183865540587214	-0.0164126358947839	0.008610680875149806	-0.03849889198415234	-0.03424767780775257	-0.01182456229081061	-0.01235086194108886	-5.121883853286097	-3.188720981547858	0.004323814904177415	0.05722739180852046	-0.03979649826505544	-0.1528213502662727	0.7496338326289258	-0.5133198085546595	-0.194592067474752	-0.6708049875919319	-0.1634006056237263	1.431699257832026	-0.0260036798254572	0.4004584125665012	0.01100187560818601	-0.07057055929188051	-0.03288338982463334	-0.158193524786954	0.4652340785019119	0.006076362047027033	-0.1900323441747864	-0.0117918503066172	0.284640133996196	0.3090302304933677	-0.1604030224157372	-0.1109686035299252	2.194587382089737	-0.1382130068285134	-0.5790292064190564	-0.4717189022869133	-0.4161474959797203	-0.7484171034834538	-1.217086425853736	-0.08176144794146784	0.01729416762033724	0.184592957138711	-0.4124607772739492	-0.4975393155425741	-0.003863509387597745	0.02115118416556236	-0.5563614853587345	0.04114845921888025	-0.03630629210088146	-0.06934547250208677	-0.009421639370344794	0.03081555596788683	0.07207413942848935	0.2676487518254195	0.247890631392522	-1.992968692055821	-0.9738759513439949	0.9109915454832959	0.181679579584871	0.03475213812150523	0.01190322058101744	0.6171957176331239	0.1519442943168352	-0.2351093677665748	-0.3696255339870136	0.06379600388816717	0.006937742110627037	0.4995429327253178	-0.1129840323187715	0.05180028562751558	0.1172041916466691	0.07707925964337678	-1.117586203301327	-1.216471492172258	0.08247622458142564	1.133954622737443	0.1952998525755299	0.1093427765330664	0.09592938215385999	9.794370142571162e-14	-5.270116519205382e-13	nan	nan	nan	nan	nan	nan
0.15	-0.02180211569835914	-0.06667376383483427	0.05717718234311872	0.4142695394592155	0.9246365402572824	0.006155066331247164	-0.005999535218384773	-0.1118459503745265	-0.03288274713569621	0.2723329174876108	0.08741484632600123	-0.1196806642056055	0.004288923612297074	0.08728359657649228	-0.08781147363588911	0.9655445722836196	0.1425250221638105	-0.9655445722836795	-0.1425250221637698	-0.3171410759396023	-0.06743825656456813	0.02200722537260413	-0.02114518607010115	-0.1308247072242527	-0.04780777829149879	-0.2572161617417993	-0.0213805041861471	0.5352072691072146	0.7876677107995882	0.1240903194516818	-0.002305617629790011	0.5052843361334299	0.0001085666779079682	0.06508654736660316	-0.1686319984684245	0.07055183804031259	1.470296858970097	0.2474929548875879	0.0205786120068689	3.498464086214357	0.08528831562988166	1.312120384312255	-2.135501738409809	0.2965876473476953	-0.5502123673220503	-0.03753623096075403	0.4302567779965529	-0.2386942450786822	4.582140744351092	-0.6635741908213046	-4.582140744350771	0.6635741908213256	1.200686386150937	-0.3243223066300979	-0.1309099332089198	-1.346299792806366	0.5626181410383602	0.05361127975717741	3.141910862034019	0.6506570478217156	0.621585096134648	-1.891402485239231	1.525418676545578	-0.04133506996022706	-5.351161809789232	0.02906809169151245	0.001042644940911458	0.01080426472479534	0.001063765040931592	0.01246358932234509	0.001310713614982125	0.003912632801974705	0.002564080401158724	0.007747348226726894	0.1104950269454899	0.1354691261590955	0.07534063380945463	0.0683823052243181	0.003417967170631205	0.02549316194724819	0.03953523259277864	0.03693116009462354	0.2090730121390642	0.1949800121722541	0.3374614464586809	0.3388140704907658	0.001251245765533399	0.01593015521794392	0.01217711134314045	0.02663569169465458	0.001052938200167845	0.007728077540703956	0.002516270201655057	0.005115800507800974	0.001718687845477952	0.008147618408013799	0.0581410816349811	0.04335530745705672	0.1762210756310759	0.1905470793826253	0.001039816828665465	0.01533591597191614	0.002406901748161916	0.00333726383901362	0.001015466230204753	0.01836159475972752	0.06829861478699113	0.1002674126878633	0.03049199490993952	0.06350868396614402	0.01271614945221544	0.01789842094145717	0.008367908549118253	0.01636648522946395	0.2069470934309004	0.1786288726295033	0.001081837509926902	0.03037001090584732	0.08574454471698298	0.07615611668391094	0.07386767118510312	0.05325248366746511	0.06993258422344233	0.04810686111262701	0.1107313608140157	0.1078463313716266	0.1545083693568611	0.1314841304716547	0.001669527299287069	0.006554334161294115	0.001879821614736076	0.001261092236069698	0.1501967449190556	0.0884746689730843	0.1256488040758979	0.1301844553999943	0.06543653561203221	0.06215811084867768	0.06628786718677226	0.0668007512163199	0.001008573686278485	0.03070980243284802	0.1292889698171187	0.1329727988975402	0.01071036024804209	0.0248755685517516	0.008901886336800802	0.02646520315752944	0.009292789770309933	0.01294156375392317	0.007733499460294527	0.01265281846166667	0.001001553960514778	0.007086763607183813	0.001010229124346468	0.009612811822482971	0.01157123457479038	0.0255356034026609	0.07923106208456064	0.06645625860978591	0.175358334344337	0.1609320970520346	0.1483580314059029	0.1859073583791635	0.02586587151075921	0.03888482556454093	0.03713484812123941	0.04277412277081593	0.04794728888905828	0.09284879149144035	0.03037927471793203	0.05647563039966114	0.1556898101179321	0.1517268826503002	0.004665111952851285	0.007049424188370425	0.07535917543599624	0.02147392230213154	0.03359460491808405	0.04864803267982586	0.002252467842606158	0.01011178112660653	0.001018300255632637	0.01913672030926649	0.002528080221137349	0.1691922917026699	0.09483714278715723	0.1064181496632972	0.01315374477851605	0.003960521163521495	0.01193431552754524	0.01134826750236113	0.003591252286215533	0.009236537384255821	0.1774143052611326	0.1527172791421544	0.150400226736323	0.1323467929484136	0.001935167490513021	0.01201636096075549	0.02505138416989907	0.06354632241802018	0.001004112441192464	0.02966890641597425	0.001001508753318052	0.01872273992442009	0.001003078881507772	0.0169597768381701	0.008845591817913502	-0.007096451810436338	-0.01621301723630926	0.008647263399332267	-0.03879378896335482	-0.03372422318806449	-0.01139297211704321	-0.01262160993173203	0.001007391651103573	0.001003414906861394	0.001002510985315775	0.001006832315457686	0.1271099283475915	0.0603759708813131	0.001512813668737852	0.02672174858379059	0.2043879019762088	0.387667127784989	0.001110165980275107	0.01905472471468799	0.001003455657785005	0.001623780297561086	0.00126099801799114	0.05918305509393285	0.1801517122900602	0.001005775671339644	0.001226361726426562	0.001016024859290468	0.06899196816584088	0.03649106904905226	0.01196695078902674	0.007211798220557063	0.2622219729929409	0.001009467543488302	0.07186881896664564	0.06020194247678425	0.05726093923855905	0.1040334329052682	0.1340546938544134	0.001003553456727032	0.003780094207067501	0.148609474071057	0.124809220493822	0.06767415726309899	0.06340689954892034	0.001009484461248392	0.1178843705031039	0.008532877576721753	0.007443753465585647	0.007686103334057336	0.005632614024558524	0.001001942369953814	0.001011041609365678	0.01359447392782997	0.0848053382628504	0.1357346297477652	0.1301353556658129	0.03668439287651273	0.04205721716338914	0.04277584558058643	0.02234184339287783	0.1869927199195497	0.006310230522431131	0.07105245977137721	0.02837989396703596	0.002254056582648966	0.001007988102408962	0.002127755019314764	0.08999464191433251	0.01820596185268275	0.01421585458174841	0.001001058623272264	0.1439937442444295	0.1180298097711645	0.002380850509697887	0.041086253696653	0.001004633706598954	0.001001673473657109	0.001003371780920426	0.008351335321523566	-0.009014870141989279	-0.01519175367351817	0.009422659339349911	-0.0383088691999489	-0.03393898336248227	-0.01138762365748558	-0.01162974058397006	-4.809255874859676	-3.398640376794728	0.03919507595060829	0.03762064958237279	-0.005781774702255237	-0.1052236577870767	0.8866041573127779	-0.6608853884597233	-0.1302021468389128	-0.6160007828851842	-0.4398780083338752	1.14480280213456	-0.007407836056701854	0.4937510375760761	-0.02257061034949685	-0.02856951841467336	-0.01186936039259853	-0.1726027702625109	0.5127464633435895	0.01763508508222826	-0.0166276081327757	0.001912282203538687	0.04475810527850827	0.3985438384985183	-0.07559295480281605	-0.07972313203745475	2.087603796203543	-0.1141606915122656	-0.7013722173640543	-0.5716883916941361	-0.5057363706819453	-0.5976907445663161	-1.06923106872716	-0.04117700784308712	0.07379986022599465	0.2626196514043224	-1.017635183562077	-0.3119857419476817	-0.1957129655126437	0.01349729317678627	-0.4922138630991358	0.1501139101811369	0.09708528197171129	0.061988715094382	0.0009837996499142225	0.03592567719511414	0.05744574574780685	0.1818011198252574	0.2399618423592052	-1.709344711196098	-1.149165785920045	0.6551985541462588	0.1626676601353653	-0.4129840821998232	-0.5456137804796721	-1.7091249207851	0.1654293945375588	-0.2218615394639172	-0.3434167020921288	0.05273463165417073	-0.004478710956545959	0.3054591929947613	-0.1792380105581259	0.1222458289541756	0.1373487809057971	-0.1603505407107134	-1.26216642415221	-0.8924015501090253	0.1467817606057226	1.109354800773381	0.1699892154914485	0.0931253404919913	0.08055724939413178	9.386741706024089e-14	-4.281366892810281e-13	nan	nan	nan	nan	nan	nan
0.16	-0.02152957903876451	-0.0678703260335958	0.05823192959427316	0.4288686632054067	0.9270592710313051	0.006319479284547572	0.02924338624815167	-0.1101279138039222	-0.02045225138274154	0.2509519612089979	0.08986986655974685	-0.1248112365123254	0.004172339040329259	0.09086063566386013	-0.09035613944626279	1.007884416231628	0.1348906374140665	-1.00788441623166	-0.1348906374140609	-0.3050290753871732	-0.07060191843283775	0.02070844817643107	-0.03485901790368281	-0.1252283888924861	-0.04727712041076568	-0.2240916447383293	-0.01495382811988679	0.5420693239111465	0.7691156298273942	0.129846306515371	-0.002702589934921959	0.4542164004406173	0.0004225024325711811	-0.00874499182524463	-0.07025837048434587	0.1359886024998098	1.450183053658435	0.2368553905910644	0.01286990235309164	3.544445300689331	0.2532003638516118	1.165282678517364	-2.142094962109219	0.1956718485932641	-0.4751023391080995	0.01293535410367815	0.2848016792917302	-0.2665093626276308	3.879998481303014	-0.8623659062606911	-3.879998481303011	0.8623659062606921	1.221516439833273	-0.3079078276198444	-0.1280366210442453	-1.399312169956001	0.5548671552591742	0.05221108677699867	3.45387763250387	0.634566463568031	0.7453477129105623	-1.812084310172042	-0.2654301155555113	-0.03924262915724563	-4.853033405223597	0.03312763968805772	0.00102582063769044	0.01112794960341005	0.001034796815294642	0.01296722082747122	0.001162633901481275	0.00382717071005999	0.001816296298059303	0.006994907030486938	0.1198926136173743	0.1450968264704341	0.06631217875745429	0.06122727079602768	0.00236319719993579	0.02445157249535327	0.03184902399421302	0.03081983323381787	0.2054648075708364	0.1891993149888535	0.3563220984441323	0.3488261860323175	0.001213815999944323	0.01593753512405491	0.01697789916297832	0.03202503294345537	0.001029212007062051	0.007683537698665007	0.001961711928098611	0.004772679894019491	0.001444490411556139	0.008024251230133861	0.05856261210266481	0.04156334700732988	0.1783425801529681	0.196017209464945	0.001023043926251188	0.01550447615175362	0.001779177531999102	0.002822093371497275	0.001019036253569023	0.01835967072173706	0.06751971675436562	0.09947172956356386	0.03451246779002043	0.0678058806792734	0.01269216645522434	0.01759498548816512	0.007747931980940541	0.01571814486243909	0.2319260281598489	0.1989632622962451	0.001046390246764562	0.02927043783942587	0.07736675626014067	0.06849490503905932	0.06545221334020324	0.04701032843202014	0.06207506424999618	0.04258686716557147	0.107608647656366	0.1025046162415682	0.1449290370847118	0.1215978065353508	0.0013504200125693	0.006224314961762394	0.003513603198552625	0.002208184997133591	0.1490669612093556	0.09135825105388758	0.1225384620302559	0.1186312683521328	0.06756401884772638	0.06000630062897266	0.06394230640186403	0.06419229856153379	0.001009072243233222	0.03081531700848401	0.1236329510850705	0.1283944270403896	0.009882622328112305	0.02648587655593321	0.008677621468635951	0.02787079032683285	0.008439822497873086	0.01341175533941523	0.006446480074070336	0.01255259097552749	0.001001824938066501	0.007435753646731738	0.001009913471839817	0.01026511924537025	0.01294672467193192	0.02780633285901539	0.08201747933482691	0.06881525507250645	0.1578665350598543	0.1447495123588693	0.1388479291596915	0.173738194075391	0.0320558680591357	0.04463241212018253	0.04009218068929972	0.04431426541866292	0.04171087405872334	0.08427918066862725	0.0232816766891417	0.04817244342003714	0.1648116522360929	0.13250270563095	0.005661262346988646	0.008742340679928788	0.07271174126444982	0.01911461489136173	0.03041910716750238	0.0452365627343926	0.002189991735313556	0.01052411750738618	0.001014378711433238	0.01914193125819776	0.002034904016733635	0.1715060332816771	0.09182588924533724	0.1042842227462124	0.01701360269716109	0.005443864531232154	0.01343934182980452	0.01280446695258548	0.002350192793782966	0.008876512889928511	0.161036725556598	0.139468428471584	0.1377497971440587	0.1247902095645935	0.00253365968495941	0.01394944671252712	0.0352517950263711	0.07447937604623608	0.001004454684799624	0.03128970451331687	0.001001612442381499	0.01959822846363558	0.001003263034290532	0.01772047188646494	0.008481198681133268	-0.008979904649928894	-0.01511190621012832	0.009437292349022484	-0.03842682799162998	-0.033729601514607	-0.01121498758797862	-0.01173803978022752	0.001007763567972355	0.001003455118846486	0.001002102000911876	0.001003384658487737	0.1388692768259923	0.04972001839144156	0.001002434185092038	0.01952615206792681	0.1949162428864183	0.4016813129997551	0.001218386371388797	0.02483761539678989	0.001003580632731216	0.001169820443995528	0.00106582741583655	0.05904335096964719	0.1832383445498188	0.001004253527802484	0.00100575309477366	0.001027810421037707	0.06459522492984303	0.04139804871766412	0.01317332563107507	0.00695346514351819	0.2875055540470325	0.001006980335029294	0.06139498966007926	0.049830886821337	0.04760596495773396	0.1023342142242723	0.1264387475925225	0.001005426578290919	0.006372996824244683	0.1462255307966278	0.1124163993986839	0.0723953863898168	0.05895104317645534	0.001009702890197426	0.1129282604256097	0.009272946835870223	0.00914485073223718	0.00735441150516005	0.004589467162707205	0.001002243822972238	0.0010085222988209	0.01513971019615542	0.08657057823886848	0.12430844295543	0.1191305124799443	0.041372072700048	0.0448993202637956	0.02743732609606004	0.00949597083999881	0.1738195565518475	0.007073755718039124	0.06773336858207601	0.02534332649062476	0.002027741391851288	0.001011666167673458	0.001049069829646819	0.08575565075249231	0.02369063820491712	0.01579428220670119	0.001001189676845401	0.1263463027929565	0.1181499929116554	0.003758764777057497	0.05197366194692972	0.001004961819584321	0.001001761236097647	0.00100352704315937	0.008181737224157612	-0.01084587474339128	-0.01397087145225242	0.01023463780354955	-0.03811884641574571	-0.03363028891721197	-0.01095068502416053	-0.01090861922685159	-4.408718408761666	-3.728038715720599	0.01583701250878965	0.07212400019844016	-0.0192193621904898	-0.04279230482857195	1.042008189526805	-0.762455602939527	-0.08057644691235656	-0.61527819148253	-0.7162426318179141	0.8575630981129273	0.008422979254893348	0.5835319221484349	0.02762378939833413	-0.05075182878498951	-0.01719382347183185	-0.185544780479274	0.5854836941036348	0.01345357945020832	-0.1350432054740295	-0.005879794909809344	-0.2056488914892174	0.4554631156505327	0.01604361436417128	-0.05023839747334415	1.979004922509779	-0.1088830308049351	-0.8323010882642214	-0.6777596102361514	-0.5988498533861232	-0.4753898605769321	-0.9053653199023863	-0.02967368482742869	0.1126813197571799	0.308786848594269	-1.227040753225728	-0.1167651287138903	-0.3136605940945479	0.007958065747900634	-0.4225393618318937	0.1545213565505852	0.174743211047895	-0.0002050581364245631	-0.02751300397120751	0.03243963735043592	0.07905541593278098	0.3076230280768069	0.2317983295788359	-1.547462526858405	-1.276709365692569	0.5133013958446858	0.1457018952572398	-1.388981638328626	-1.117402182219176	-1.755763467850087	0.1720017856597179	-0.2582771890057796	-0.3432111703599435	0.02734452165701241	0.009804109502127827	0.166471856814877	-0.2479584496394341	0.1707691391058166	0.1531706569543798	0.1855708383875312	-1.383775122951345	-0.6290318303398514	0.2455850082969661	1.075756114152384	0.1560687689989269	0.08298525985957171	0.07286108882585821	1.105461051631267e-14	-2.946186893402146e-14	nan	nan	nan	nan	nan	nan
0.17	-0.02194374113275635	-0.06807746708887441	0.05978871607693369	0.4432820945978063	0.9293659872226637	0.006425913592297936	0.06479523653462417	-0.1069056630225813	-0.009631744870490752	0.2295266688299016	0.09135607559740144	-0.1291883282578187	0.004510320776921518	0.09298080757956198	-0.09304472028538449	1.043076225256676	0.1254659261394264	-1.043076225256752	-0.1254659261393905	-0.292716278953557	-0.0735905524687058	0.01945610262980446	-0.04915291389727427	-0.1197580576656378	-0.04675716614602745	-0.1885945998913586	-0.008782942061040409	0.5500455659570732	0.7514925355794446	0.1227313314156732	-0.003103511167669867	0.4074178435774221	0.0008209372982275418	-0.07249010448830241	0.03130142745655154	0.1695016275233833	1.432822346570725	0.2240834483936035	0.008884759655150726	3.561195307825137	0.3904891296629739	0.9950220793339374	-2.139791377611635	0.09927740399686995	-0.3977851627608081	0.05244521427670364	0.1371171776413815	-0.2658557384520439	3.15669198566987	-1.01294582134864	-3.156691985669583	1.012945821348661	1.241258258578898	-0.2896520497572352	-0.1223034745762139	-1.458604884161421	0.5382510581085153	0.05196980638010133	3.616175177974811	0.602376103169295	0.847002752171887	-1.713089441280112	-1.055654922513688	-0.0397189122678586	-4.493799654496111	0.04279892151922896	0.001017044911745938	0.01149234571961929	0.001019502778646822	0.01354343979633679	0.001083954117201785	0.003794385303609655	0.001730451659153035	0.006760455476101821	0.13094307343682	0.1561232816287518	0.05755858044215813	0.05420547962329712	0.001697891732338602	0.0238642324430629	0.02486000672754406	0.02530907064035971	0.1991794963590973	0.1812635377079245	0.3728280637830272	0.3566091466747666	0.001443715495134157	0.0162306616341808	0.02495524907539531	0.04050338574461515	0.001522065922852626	0.00813922973847488	0.001552783973243609	0.004542660482400727	0.001251102632886067	0.007977913533205002	0.05890786608473773	0.03979916867317852	0.1813510143684995	0.2020326962700105	0.001432071579138756	0.01611364667050501	0.001402018155690932	0.002473441481387707	0.001021839807600968	0.01837574779730736	0.06432007605167275	0.09653867876202048	0.03930260681077164	0.07279872831957897	0.01366512485775509	0.0180777393434272	0.007404555693477913	0.01531133731876324	0.2557430636682678	0.2181435275944894	0.001026321932949658	0.02830440443872793	0.06770748166873349	0.05996411972291213	0.05599598559483023	0.04015963859782059	0.05316186802006237	0.03651177620447914	0.1053618702319954	0.09830561535042294	0.136503606007617	0.1132062463440398	0.001182535958228617	0.006020734791481232	0.005606219017961557	0.003474901724531188	0.1470479129291375	0.0946171989571208	0.1176188626347946	0.1076378234762537	0.07110363435705676	0.05944951620641373	0.06146971300682372	0.06144664929571359	0.001009281390580234	0.03085560231338533	0.1180389918983255	0.1241710379518896	0.009898009289455112	0.02777123321276748	0.009181789415303841	0.02949179572949276	0.007841030828076887	0.01377324508054479	0.005421231841612736	0.01248632443681132	0.001002189717599213	0.007792359500557953	0.001021910034310548	0.01097627394891417	0.01435991640755569	0.03020718801853467	0.08391049870193576	0.07103412539309299	0.1420337690370655	0.1302147449016751	0.1279032146745115	0.1599954481521796	0.03739449673064938	0.04923643577879813	0.0427627294864683	0.04559500712421383	0.03479674581474792	0.07460483548339508	0.01602961435341501	0.03889164715419782	0.1671873090399048	0.12070848377649	0.006164584192709278	0.01017307065007144	0.06921998570053106	0.01692406694906122	0.02738472076571876	0.04198012327523318	0.00319961324069371	0.01206367626838916	0.00101408837865647	0.01915585426091633	0.001555786454753177	0.1721781885262862	0.08796287303314619	0.1014725844192104	0.02219873660511272	0.007529536996366333	0.01669582066790549	0.01563121490891358	0.001690464004901063	0.009309959336199443	0.1439857234201196	0.1252068201218133	0.1306004383625046	0.1187806422612595	0.003410918496103236	0.01619005839637959	0.04252445639012882	0.08235913911240625	0.001004854532600871	0.03266276281619721	0.001001739435032471	0.02031891632036138	0.001003491868004195	0.01834623997933546	0.00883187485026001	-0.01062684127415213	-0.01430309782674658	0.01039328385997792	-0.03752581336391554	-0.03289109732564425	-0.01117539977751746	-0.01113867545628969	0.001008036799036539	0.0010036951289693	0.001001978624918221	0.002180016907608311	0.1545757876752101	0.04368741192787932	0.001002974593414588	0.01459091467412291	0.1827196391107559	0.4121884021845671	0.002076618801003893	0.04155384465057073	0.002908667365503373	0.001088897117244724	0.001035833582781133	0.05959601512074019	0.1889853419030367	0.00258058056977366	0.001011027291051295	0.001022174548432423	0.05646963584470183	0.04794876246455324	0.01603858387366737	0.007110716280815522	0.3090015215626745	0.001004126811282394	0.04972378984195547	0.03912075453341685	0.0372241259214678	0.102042158090845	0.1211700348987851	0.001009516182478641	0.009031697568253489	0.1419017262565664	0.1086953503433264	0.07849469525967935	0.05780531162998085	0.001009326582523349	0.1071662565084149	0.01045870276032988	0.01021094610622619	0.007071979436554769	0.004119042307755721	0.001002844742807138	0.001056285821687131	0.01654235050122376	0.08632779728850294	0.1112847694064006	0.1047148764745843	0.04553833267649605	0.04683516263299155	0.02593292821159605	0.006652586046718896	0.1685028128934741	0.0063785455339046	0.06207362092076455	0.02268452668951943	0.006143892172506997	0.00101557991994948	0.001061183319756717	0.08006216125952384	0.03159347281210343	0.02405500826976888	0.001001122985552038	0.1093505254554646	0.121259979330936	0.004814460413851011	0.05033520248198552	0.001005531939298583	0.001001964962232889	0.001003901734934812	0.009702661120268871	-0.01209855112298397	-0.0137600705429601	0.0114761922160762	-0.03615037229473661	-0.03146123986342736	-0.01131558376974175	-0.01072335611590205	-3.946162490608991	-4.117024077120415	0.04800890828323832	0.05183215058082878	0.005833509180249347	-0.001451624467139044	1.164758612803747	-0.6486520676780823	-0.03731184215258141	-0.4995183337683356	-0.8721313670108255	0.6785474276621516	0.04825002859522465	1.081710059222062	0.0723027033480018	-0.004951042477447139	0.003856136289621208	-0.1657920192913205	0.6184325387379843	0.09987715413130326	0.01996828385691184	0.005681021550650269	-0.3779041033071336	0.5381195940453575	0.08175024892466176	-0.03043159009450856	1.849755099851511	-0.08657548075021075	-0.8745299291866125	-0.6931966835345997	-0.6181490444719985	-0.3726954637685776	-0.77909316411578	-0.01409107877553931	0.1406065611692392	0.337432614695426	-0.9515425558558323	0.004011117347390076	-0.2417776281717682	0.0001548186656322011	-0.4194944924908133	0.1119584734309747	0.1524531607900559	0.05731111529250497	0.009464691284081179	0.03744316013608186	0.0690185083528963	0.2082520693684267	0.2085950557585788	-1.376945166150609	-1.472335558307108	0.4087623570764202	0.110338243002234	-0.6356428275703057	-0.7492614109440889	-0.6964114589887833	0.1143163504096852	-0.1900451122703121	-0.3124699501522786	0.2578580722033723	-0.002718820914400925	-0.02279384143825943	-0.3146972472831098	0.2459105699988996	0.399331320509338	-0.02546745600157367	-1.45771261269693	-0.5535711346356779	0.2104206748972618	0.5300915418001483	0.1206079063159003	0.06226375676110118	0.05364126363583469	4.748150939043156e-14	1.813211883960143e-13	nan	nan	nan	nan	nan	nan
0.18	-0.02294743468034885	-0.06719487212414345	0.06150462081449531	0.4575314925711108	0.9315328520180203	0.006506530486652749	0.1003727034287737	-0.102333344465552	-0.0006277406884119375	0.2082195763777149	0.09180956354196361	-0.1327163228242351	0.005176927750434935	0.09356066869230993	-0.09556623288002745	1.070984829184694	0.1148243315337081	-1.070984829184725	-0.1148243315337018	-0.2801996019818236	-0.07639162083203994	0.01826495895900463	-0.0640138726948806	-0.1144823283703859	-0.04623392347898159	-0.1523552643571529	-0.002850998957031578	0.558951420072521	0.7348427429645505	0.1107714077025739	-0.003472514077891231	0.3645979736090654	0.001203272624490833	-0.1266512825326426	0.1476888335110527	0.1678122534839928	1.417376369839406	0.2088851114759816	0.007706419673980276	3.549568622242872	0.5232139190092261	0.8019822124466022	-2.118454976743727	-0.01087236994411712	-0.3052829034106448	0.07866040183010875	-0.02326048133027231	-0.2330957137063728	2.423357461898377	-1.105742572476349	-2.423357461898375	1.105742572476351	1.262292547456751	-0.2703946931132238	-0.1157962458789615	-1.512724730758929	0.515946768939765	0.05286876723848376	3.602335769953509	0.5867778726120925	0.9312701268147149	-1.617423983560851	-1.234419838240604	-0.0328589646533713	-4.057296026256244	0.02990773181067171	0.001012795709127611	0.01190746172184783	0.001011979075657779	0.01417811097749239	0.001044556415083486	0.003807265459618386	0.002274857748016402	0.007018802171650211	0.1437087876277863	0.1684215141397399	0.04992024238186511	0.04811924072174856	0.001364528332288587	0.02369693008132386	0.01877218802731204	0.02057658642836811	0.1906233760674295	0.1717323167957861	0.3872246458926074	0.361987502531161	0.001987356698741775	0.01686348981313419	0.03694347243865224	0.05305066255117178	0.002719166125965522	0.009305353458190628	0.001307497340045117	0.004479679279710669	0.001139353854502955	0.008019971008114107	0.05934647885329268	0.03827748396273414	0.1853931526045497	0.2084022376762836	0.002423517109110334	0.01733195183095827	0.001215798913211821	0.002314568219207092	0.001020421619857578	0.01840500731189567	0.05888771797223963	0.09197479080761242	0.04486934551221454	0.07846853619292395	0.01555825211223063	0.01925485231119811	0.00730836241099064	0.01512334348494386	0.2782436029192757	0.2358125035475195	0.001014864335052872	0.027493891597349	0.05699265917602766	0.05099082737089938	0.04581584242441661	0.033130028222967	0.04343890158749097	0.03018427216354123	0.1039312830750006	0.09488500404404308	0.1292677144106171	0.1058930143379149	0.001100607594802438	0.005881518794988729	0.007970299264221213	0.005019206928681176	0.1441043315037707	0.09799550100067658	0.1131638869521141	0.1000025305567469	0.07575133378501327	0.06005858043874084	0.05958479201055705	0.05923057861707704	0.001009197665014908	0.03081952984768381	0.1123324872262333	0.1200574164581517	0.01048856958429213	0.02891321599705467	0.009961930622436837	0.03097975936879471	0.007397837557543654	0.01425413982397564	0.004669434978005514	0.01264598470246296	0.001002672627768117	0.008155849386154509	0.001051797524181436	0.01176234907904225	0.01576425208581415	0.03268545555566428	0.08487223689526176	0.07291954261222856	0.1270196057216199	0.1168615250044094	0.1153667284342496	0.1442815681222056	0.04213842652818121	0.05283283968619049	0.04508146337223723	0.04651886622287445	0.03035555889469999	0.06977121554058001	0.01083766825756768	0.03297712840147319	0.1665671560678705	0.1167078653320292	0.006073772596771041	0.01103211053041603	0.0647420451948566	0.01510945838989762	0.0245132629620587	0.03889929915740094	0.005749899932472461	0.01522709578712456	0.001015901075363797	0.01917356852852959	0.001321781949373272	0.1712350957828009	0.08328431992975267	0.09798371717057493	0.02863190497478533	0.01035298025294226	0.0223466009500365	0.0205341410867952	0.001359604391172877	0.009835445631165602	0.1265854077338908	0.1105308549037438	0.1275660962322585	0.1141049967855159	0.004375429657310912	0.01831552713889471	0.04559026036878037	0.08567910773812304	0.001005339558160777	0.03374316293290783	0.001001904813444586	0.02086573250320078	0.001003793666359171	0.01882027183410857	0.009962716170709908	-0.01201093773528828	-0.01389296109275773	0.01153965063864762	-0.03591315907400439	-0.03116556322680025	-0.01140546967108446	-0.01081537860767715	0.001008310030139204	0.001003935139109866	0.001001855248934151	0.003356649156714628	0.1702822985244249	0.03765480546430745	0.001003515001755998	0.00965567728030322	0.1705230353350941	0.4226954913693763	0.002934851230620482	0.05827007390436749	0.004813754098216397	0.001007973790507375	0.001005839749775439	0.06014867927183509	0.1947323392562536	0.004156907611732223	0.001016301487421567	0.001016538675891446	0.04834404675956375	0.05449947621144372	0.01890384211625125	0.007267967418108218	0.3304974890783162	0.001001273287581701	0.03805259002383207	0.02841062224549051	0.02684228688519864	0.1017501019574203	0.1159013222050488	0.001013605786682164	0.01169039831226328	0.1375779217165068	0.1049743012879674	0.08459400412953877	0.05665958008352573	0.001008950274822976	0.1014042525912204	0.01164445868481301	0.01127704148021525	0.006789547367956391	0.003648617452820582	0.001003445662644646	0.001104049344548212	0.01794499080628944	0.08608501633813732	0.09826109585737526	0.09029924046921915	0.0497045926529451	0.04877100500218445	0.02442853032714712	0.003809201253471874	0.1631860692350964	0.00568333534973781	0.05641387325945061	0.02002572688842291	0.01026004295316167	0.001019493672288979	0.001073296809868113	0.07436867176655212	0.03949630741929658	0.03231573433284692	0.001001056294269372	0.09235474811797316	0.1243699657502136	0.005870156050657537	0.04869674301700923	0.001006102058978204	0.001002168688278001	0.001004276426661486	0.01122358501638017	-0.01335122750257659	-0.01354926963366778	0.012717746628603	-0.03418189817372744	-0.02929219080964278	-0.01168048251532296	-0.01053809300495242	-3.445070661424844	-4.469646998240014	0.02598098989836758	0.08381444248962444	-0.01008624966702838	0.05576734502301605	1.29636366004062	-0.5753451486375565	0.003431091317860463	-0.4596225150911288	-1.035331358066327	0.3766421408921777	0.07636331308976174	1.397316723280597	0.1697101250492824	-0.01734418557838502	0.0004852117167973588	-0.1370460557419485	0.656294614342402	0.1352805077808422	-0.09708747560248857	-0.003243314234113819	-0.5318163220803909	0.5908551622568533	0.1549154368274614	-0.006475655393027038	1.676747053467167	-0.07777891887349857	-0.9208024954363875	-0.7135437183316982	-0.649332469330265	-0.3197119435991837	-0.6896996828516969	-0.01680085008320761	0.168199015021108	0.3326576766724614	-0.5554103619523133	0.1164046022587251	-0.2077448765337603	-0.007313488663335776	-0.400585842880401	0.1258465820538002	0.1481348583813698	0.02367594233432088	0.01767235691458024	0.03381644395276101	0.09403950076992443	0.3231055034537035	0.1651077093109516	-1.311153014878008	-1.670936187028313	0.3117774456400624	0.07432537399882884	-0.4208365898089617	-0.4441466795823275	-0.19704278586775	0.05766376786358915	-0.1830893123493647	-0.3080881021277668	0.3521166734457077	0.01056235527944014	-0.1565777407011703	-0.3834042339125791	0.3183232974276314	0.5684063012750776	0.2039788079963936	-1.466646496610276	-0.3622474648155272	0.2225564200161298	0.1637972262200145	0.09753713160913229	0.04821092495907758	0.04251384091414931	1.417215987702702e-13	3.010052091117619e-13	nan	nan	nan	nan	nan	nan
0.19	-0.02444411226867235	-0.06510418876339379	0.06302604853392818	0.4716332800822814	0.9335353666872268	0.006587391219579508	0.1356963078195373	-0.09647216106828477	0.006297415085351678	0.1872685540848143	0.0911186499427941	-0.1352337278060167	0.006034692830579225	0.0925146401993811	-0.0975961509343827	1.091570210648828	0.1036829616321973	-1.091570210648941	-0.1036829616321851	-0.2674624591532347	-0.07900956928907908	0.01714135198486779	-0.07935329087368266	-0.1094377196090471	-0.04569533767695629	-0.1169975061513129	0.002958162029945689	0.5686391036292883	0.7190615202224298	0.09885331600524716	-0.003809657410233182	0.3257253738978854	0.001639309326750803	-0.1720978024543704	0.2702959142036721	0.1302285641394793	1.40301712461516	0.1911365929696175	0.008729463034073124	3.511815230764385	0.6471928128064602	0.57973280160813	-2.062313275083484	-0.1281701975562241	-0.1910274274963351	0.09159628836608034	-0.1843562245415092	-0.1670604493980628	1.69628538864331	-1.102898701881076	-1.696285388643129	1.102898701881112	1.285290369034954	-0.25450071010917	-0.1086741129263377	-1.551570535113493	0.4936997141619073	0.05560972717380529	3.456284397670851	0.5858328363314026	1.005993509406378	-1.543961646379289	-1.12477759802579	-0.0353776057210817	-3.711166082718937	0.05288278136282815	0.001010680661473831	0.01235890064567491	0.001007705863149268	0.01487306626578827	0.001023621205720521	0.003847999850937489	0.003487593964031432	0.007804013354375845	0.1585893839591731	0.1820366842955713	0.04350818731597366	0.04300936756676351	0.001519550157872214	0.0241062535344265	0.01331230035456228	0.01639445007943101	0.1784426354822187	0.160165020468258	0.4000007586097617	0.3654768600439273	0.002844093536065986	0.01782990971646621	0.05199074948515972	0.06853478719759507	0.004849041275040222	0.01145181923186832	0.001160847955188095	0.0045344958668316	0.001076141824103429	0.008115954501350414	0.05900385310285154	0.03692055172014797	0.1912568577551064	0.215249123496416	0.004200658211509622	0.01935425604005045	0.00111852613931052	0.002274278898879015	0.00102097373466175	0.0184499487165054	0.051933678308765	0.08629471448832288	0.05126656767335708	0.084795300408177	0.01827747968765576	0.02106361345061512	0.007437758116240933	0.01513264486787148	0.3005015816251404	0.2518478806427116	0.001134063830094129	0.02696704016608564	0.04560251213474247	0.04182629144306211	0.03468594064329462	0.02582282665800744	0.0329792830266504	0.02364403629014503	0.1034780616289183	0.09229170569797385	0.1237322232324731	0.09975069073263523	0.002392677874743641	0.006757956841887429	0.01112898470202307	0.007139240457475996	0.1403232208361061	0.1011506283537602	0.1104282939131427	0.0962267368542426	0.08043916475676008	0.06166531224217687	0.05817497710684128	0.05745555989216734	0.001178946949102924	0.03085934012304425	0.1066209954317928	0.1159599937615312	0.01125425430991909	0.02997893028518104	0.01067264547805568	0.03217901567227534	0.006939426394327531	0.01458437306056592	0.003989104299176345	0.01284500738975715	0.001003191628601394	0.008522595777122256	0.001064310108635359	0.01259670910421012	0.01708409684059993	0.0352379442996915	0.08506630287443381	0.07444485480034876	0.1134216078382813	0.1047139579953819	0.1013062965069641	0.1269638431213499	0.04600016885238838	0.05513688360419476	0.04717544748237842	0.0472105856998533	0.02681479250294947	0.0665588818297486	0.007252764692016855	0.02939882675461234	0.1621818681098264	0.1154853295541212	0.005483040906417368	0.01129060958196732	0.05996266778311201	0.01365429252265173	0.02199029782995538	0.03614475093347719	0.008450638121465105	0.01847950131818682	0.001033006820231171	0.01920602427657108	0.001199944718213424	0.1688018253175512	0.07801593676663754	0.09392567533264326	0.03529974402716479	0.01377663601519226	0.02806303052340678	0.02589045042568308	0.001184019109923096	0.01071478729948032	0.1091229329481154	0.09596130348691502	0.1261916253389019	0.1112415629607715	0.005027233070549263	0.02004051135135788	0.04488096450570001	0.08515970336964354	0.001005974858004533	0.0345148839885288	0.001002115296053727	0.02123564766415042	0.001004214063410216	0.01914002104945899	0.01128770684511902	-0.01324578499708022	-0.01326668706011262	0.01281898822266219	-0.03338822905107301	-0.02873210173555614	-0.01137556357237217	-0.01064025694974155	0.001008622905217499	0.001002686405925271	0.001001811892667988	0.005945527146356606	0.1917870075222809	0.03409914203669966	0.002254429493652121	0.005328855249792762	0.1474025672334799	0.4314880456091851	0.004422260168617411	0.0801968588803597	0.009015583971478128	0.001008197242036955	0.001014131712058618	0.05721892389539517	0.2065868042570542	0.007682960165212542	0.001018018598293328	0.001025786901941512	0.03896694240896245	0.06293061123632687	0.02328448420236101	0.007836315094710831	0.3547347532980478	0.001475484853632895	0.02610201056718728	0.01553433805981514	0.01533178653369402	0.1037861994952693	0.1151908630494295	0.006049379960840884	0.01691997146537701	0.1318700662852751	0.1078280564636128	0.08838163875458198	0.05619007169584025	0.00164901890065707	0.09591874756769576	0.01244910117969246	0.01157317200479881	0.006165189635785079	0.002953892032830948	0.00100397378552521	0.001054729608817145	0.01903533356685944	0.08467090767990917	0.08937458897054515	0.07344317286523654	0.05142773289313796	0.0505045310414839	0.02134126292651652	0.003068523565035767	0.1481293044811001	0.00415793940547545	0.05175552148820343	0.01840863079529258	0.01222369790978903	0.001077305960456012	0.001072795721519765	0.06810588211560402	0.04600559803183403	0.03641085623631316	0.001001133891972427	0.07614408285733848	0.1239645502967651	0.005582513735715429	0.04001612235984144	0.00100708776770443	0.001002474492965988	0.001004968955998527	0.01266399498251913	-0.01439627825447493	-0.01241434696862345	0.01417931908192399	-0.03022836373001812	-0.02585056898504281	-0.01110172231929934	-0.01054686644763738	-2.903639865642706	-4.709052097311305	0.05537107894728061	0.06291354701118414	0.01178784301435855	0.1030573348104118	1.423696919711919	-0.4537519928360678	0.07576817325885132	-0.3861178122380902	-1.278719109473003	0.3181409106570215	0.1149780495140608	1.685085008917877	0.2653543635451527	0.02017118386072721	0.01518794936513313	-0.1315961556809066	0.709550273175211	0.2576387969103978	0.04643131371548898	0.008754418478169605	-0.6005686416468858	0.6691835060055429	0.2075996872938126	0.009313978893641627	1.532287100472727	-0.0299649924243258	-0.9149536019123228	-0.7506794195685997	-0.6619217364696637	-0.2064991192087469	-0.540748395964105	0.1740311996408535	0.25466210514865	0.2926871826972546	-0.211962374366336	0.1966724084793668	-0.1520032863533908	0.01343868875784278	-0.41546952712285	0.09039402407857083	0.09482529862491269	0.03576385122063965	0.02127216798735448	0.03816877606617916	0.07890631266828657	0.2206464843322991	0.1371724367655364	-1.125026726892639	-1.787840039226535	0.1541893748136688	0.06271628797876071	-0.2498009668771171	-0.2750349594726393	-0.08431124676107579	-0.004576694929934874	-0.1156659810015589	-0.2486343418306681	0.2984731388544127	6.311055783108899e-05	-0.3206880625358671	-0.42978007224401	0.3693414776299839	0.509001449323731	0.0283465731800616	-1.445024845019148	-0.2175227155534722	0.1290160930827134	-0.2505631087163301	0.05890071981005655	0.02682101002565143	0.02271465719844903	2.016658923017123e-13	2.592071935673517e-13	nan	nan	nan	nan	nan	nan
0.2	-0.0263776620775655	-0.06179199232888632	0.0639842975719313	0.4855925549071276	0.9353459592926084	0.006686394469627035	0.1705422675408302	-0.08942608716200133	0.0109005925293051	0.1671620350098778	0.0892289626385535	-0.1363934580665184	0.006982927004374359	0.08990532405555172	-0.09879089291230504	1.104961868112069	0.09315901161524064	-1.104961868112107	-0.09315901161523854	-0.2544907075856535	-0.08150774927050101	0.0160964974209207	-0.09497351599937766	-0.1045938394704986	-0.04510650225536743	-0.08348820587456156	0.009081228000503854	0.5790658287579959	0.7038606884066481	0.08876427380613565	-0.00419622427047145	0.2904958086198938	0.002172591706175875	-0.2140257266387349	0.3919914482619625	0.05517651720150115	1.388873832574509	0.170500698733151	0.0113349230981329	3.454039688356327	0.7601920208334242	0.3375865464356711	-1.949554333175936	-0.2506271108870235	-0.03374795928232003	0.09675422089590248	-0.3359180115367219	-0.06606049839634863	0.9846126617184038	-0.9822585955657696	-0.9846126617184027	0.9822585955657717	1.309214295255223	-0.246440997989924	-0.1000457638410749	-1.568886120137463	0.4758010443815879	0.06291869115117482	3.232644184144106	0.6495588693309564	1.079078441202735	-1.501345798292923	-0.8686099386000057	-0.04274367023251627	-3.328689139618443	0.04935686724336696	0.001009780164746004	0.01283616898359631	0.001004945610987794	0.01559112055259333	0.001013136095800057	0.003914116622024292	0.005380985147713273	0.009115597732859051	0.1757766159932481	0.196835983505658	0.03835632494202253	0.03890175065652714	0.002221731754116757	0.025158985027096	0.008353464042498041	0.01266796903445259	0.1618440305131262	0.1461461105656667	0.4114146756823833	0.3682885517242026	0.004013315772640054	0.01912419844279556	0.06975471333386792	0.08646389878806134	0.007995030996275973	0.01472786740441135	0.001087615528257201	0.004720376586802543	0.001048688479412886	0.008253259251705879	0.05749194701646618	0.03570044559099331	0.1993364069249773	0.2225225976096389	0.006838372855836291	0.02225389702674085	0.001070747249188031	0.002391228577684246	0.001025875900418461	0.01851055207579264	0.04378203530626455	0.08003602397712975	0.05851862765257081	0.09174592281728479	0.02178413492676845	0.02342210398180005	0.007783911627313041	0.01532918400222879	0.3230476742202348	0.2664974202550021	0.001430720973231585	0.0268471192511531	0.03372667790439365	0.03263477709701163	0.02250159369041524	0.01806078333383631	0.02182136284280604	0.01688169681202879	0.1040738577318657	0.0906039937880749	0.1201412542400406	0.09503837926338664	0.005542093458623396	0.009000997590876679	0.01527989398026758	0.0100895373190919	0.1357475973478392	0.1037356324296148	0.1100178780106314	0.09551900315299729	0.08470270083278369	0.06382664160933814	0.05718723167526302	0.05609562453253304	0.001583720170964086	0.03105156652112751	0.1009587802763955	0.1118166093021379	0.01203792617702945	0.03078305144868544	0.01117895648202002	0.03293844326749872	0.006398486438235922	0.01483727977307423	0.003300714087307995	0.01305422781086526	0.001003715192896233	0.008891943745742975	0.001045893642236963	0.013461951495775	0.01828953480886939	0.03776347002046166	0.08456333394110399	0.07560734551672192	0.1015480797095751	0.09422766366705955	0.085756861783524	0.1086201428162279	0.04885409137892219	0.05601978792009488	0.04909657593086836	0.04774714731538745	0.02346849685605239	0.06421177991287977	0.005053380790780959	0.02740600301816832	0.1535764556731234	0.1142847028558721	0.004427489840841697	0.01096832188596648	0.05520087798101098	0.01264169637234459	0.01989246503414709	0.03381035633681757	0.01077515889381532	0.02119873268839173	0.001070473399649215	0.01925751699112303	0.001138759490910296	0.1650091003287517	0.07226668405294799	0.08935659695484008	0.04181666032672077	0.01779848225746287	0.03295477783659113	0.03083708772953604	0.001096229936738407	0.01153151804346338	0.09175926103079357	0.08167513683806717	0.1252111494912941	0.1096128741659712	0.005212043342887683	0.02102736241242829	0.04047154747793109	0.08101014539003722	0.001006785448436929	0.03496305013360054	0.001002373463363947	0.02142313075850994	0.001004770593644993	0.01930013807611355	0.01268964371401461	-0.01435410125227634	-0.01230131393920141	0.01421981571954761	-0.02991089608095636	-0.02562653335540813	-0.01097975474211906	-0.01058773202555308	0.001008935780311084	0.001001437672750804	0.001001768536424893	0.008534405135981296	0.2132917165201349	0.03054347860907512	0.003505343985609569	0.001002033219238396	0.1242820991318597	0.4402805998489911	0.0059096691066195	0.1021236438563607	0.01321741384471068	0.001008420693566652	0.001022423674388665	0.05428916851895385	0.2184412692578545	0.01120901271869411	0.00101973570920951	0.001035035128015992	0.02958983805837032	0.07136174626121206	0.0276651262884632	0.008404662771310805	0.3789720175177801	0.001949696419733589	0.01415143111054374	0.002658053874137941	0.003821286182187378	0.1058222970331249	0.1144804038938168	0.01108515413497196	0.02214954461849613	0.1261622108540483	0.1106818116392583	0.09216927337962547	0.05572056330817383	0.002289087526451189	0.09043324254417118	0.01325374367456703	0.01186930252937937	0.005540831903615522	0.002259166612849952	0.001004501908401668	0.001005409873093204	0.0201256763274237	0.08325679902168319	0.080488082083726	0.05658710526124775	0.0531508731333222	0.05223805708078012	0.01825399552588121	0.002327845876605453	0.1330725397270992	0.002632543461195542	0.04709716971695552	0.01679153470216927	0.01418735286642066	0.00113511824864134	0.001072294633171638	0.06184309246465163	0.05251488864437909	0.04050597813978602	0.001001211489660623	0.05993341759670379	0.1235591348433168	0.005294871420761534	0.03133550170263485	0.001008073476393684	0.001002780297557207	0.001005661485276699	0.01410440494865826	-0.0154413290063732	-0.01127942430357914	0.01564089153524495	-0.02627482928630866	-0.02240894716044291	-0.01052296212327575	-0.01055563989032228	-2.308857845395922	-4.824976502069875	0.0311468728346037	0.08843424197461097	-0.005009773668905086	0.1610419840787904	1.533189470878563	-0.3748938995934484	0.1321126993954783	-0.3684914541303583	-1.525654073079083	0.2411089743946886	0.1419370777529491	1.886314112117714	0.3956266046131389	0.008868642276487395	0.008749463911322674	-0.1096808330625932	0.7416122729598373	0.3107478633049964	-0.06563967167798104	-0.0001109305104400622	-0.6475391604958581	0.7156268010230612	0.2648613151643049	0.03097189500990719	1.399579556887342	0.003607184668478849	-0.926198179081123	-0.8045120701269121	-0.6937531902420243	-0.1385946563531575	-0.403697255644912	0.2565196902835059	0.334251681497171	0.2186330212263561	0.05820163830561418	0.2273241150055637	-0.1247282033990274	0.02316973564181198	-0.4097781954361665	0.07352795711820846	0.06016911673294107	0.008210637511813397	0.0197119036539796	0.03433675967760575	0.1002159735894559	0.3177128986666329	0.09254341498000462	-0.9788984787633335	-1.876131247850272	0.02754952526782343	0.04329380184230858	-0.2477902309928701	-0.127051097521963	-0.1926609699318307	-0.05849358145680678	-0.09457536890641652	-0.2240573767269526	0.2454818415158893	0.01436974127813707	-0.4284686453470999	-0.4856115418270303	0.4379613934174061	0.4864718942551078	0.1914566229781435	-1.409969543014528	-0.1152984588132871	0.07492978971064684	-0.5622334957660519	0.03282614935211554	0.01172451152363147	0.01058740287994826	2.416964979211821e-13	1.236454150331718e-13	nan	nan	nan	nan	nan	nan
0.21	-0.02873301692261129	-0.05729686739002057	0.0640018428394339	0.499408597239259	0.9369346571833693	0.006817633089034756	0.204736859003591	-0.08132247813262791	0.01301902265617783	0.1485468066597176	0.0861058837601546	-0.1357659105716766	0.007966808543537643	0.08586739287710798	-0.09880005808958478	1.111344446384149	0.08455253947259971	-1.111344446384284	-0.08455253947259354	-0.2412795793819769	-0.08397658105974909	0.01513913077806136	-0.1106756905083298	-0.09989599126633919	-0.04443053258369199	-0.05241131247718753	0.01595824296480263	0.5902335402385289	0.6889929656441889	0.08158908127998235	-0.004740422508791977	0.258768910669163	0.002961854931801765	-0.2551201157033284	0.5025895692877936	-0.05213169711489851	1.374458773418886	0.1469758268750286	0.01464401048667007	3.38125327229325	0.8562270545677325	0.09228371541375746	-1.769176298437945	-0.3711551726182555	0.1598191634349294	0.09847620865461575	-0.4650675476951125	0.06401436314746395	0.2959375218593822	-0.7279770085341818	-0.2959375218593374	0.7279770085342434	1.331593494265095	-0.2491495437009253	-0.09260498106723515	-1.575038717640482	0.4645268578815567	0.07144951311417996	2.975554406774523	0.7320299972172875	1.154988986262821	-1.459454501585774	-0.574839739054042	-0.06596158104109319	-3.013607186694511	0.1030129119853981	0.001009709511312423	0.01331622678047695	0.00138829501276306	0.01674081747692466	0.001007571140775261	0.00399523534189066	0.007808356983841638	0.01085443323930429	0.1953146160812091	0.2125052125789675	0.0343047351481233	0.03564291898386065	0.002517987425406756	0.02588554494026372	0.00479044681794799	0.009981834260291363	0.142368919663968	0.1305560002788671	0.4210933907676742	0.3708880090232502	0.005548884245321982	0.02078098142581151	0.08970376508303615	0.1060528641203515	0.0116483079828877	0.01876135424699215	0.001066845800189753	0.005009823831869365	0.001034310494732394	0.008403460083848034	0.05477593224745415	0.03475505010711392	0.2099739478220779	0.2298624304928142	0.01047287664892889	0.02612756954014991	0.001045104440573048	0.002621298486445963	0.00102655733987587	0.0185749468438984	0.03485145066505146	0.07349292878082458	0.06660081501567319	0.09920891909727944	0.02595510778668243	0.02625487143200932	0.008314637292631948	0.01568649266847176	0.3452320190873319	0.2797342988205533	0.001881182101132146	0.02717516149706185	0.02294628322741844	0.02425062362854893	0.01287175003918197	0.01174625380631053	0.01290997368798091	0.01140750446376209	0.1053496978665225	0.08954102189856904	0.1181526014024092	0.09156427805037327	0.009777742088841336	0.01201898248385269	0.01895534656547289	0.01322403880632442	0.1303617629640832	0.1054125729538251	0.1117110255035263	0.09719388547679005	0.08863278210200352	0.0662678057138103	0.05673600101511576	0.0552443826488257	0.002295036438886805	0.03147559822482043	0.09543382595619053	0.1076571101625544	0.0126815308597817	0.03132921372144852	0.01154365631470118	0.03339436388465883	0.005910212640928902	0.01510422255145178	0.002778443128416656	0.0134758487137056	0.001003901741058572	0.00926207810759469	0.001026051809234881	0.01440049091331527	0.01944660993217967	0.04039281193422345	0.08326483912610216	0.07625252706673594	0.09148495875483058	0.08529487542396232	0.06915487452279492	0.0899671333690219	0.0501344042412032	0.05528286336872857	0.05071747846989692	0.04806027496616384	0.02140984899503269	0.06284793184846692	0.003762605835525888	0.02648912927184388	0.146835834538414	0.1137281062979659	0.003337563937543398	0.01049495571240398	0.05121411326849572	0.01206943396112399	0.01818999615387311	0.0318572028205532	0.01134328476715461	0.0219774244202274	0.001084686910647049	0.01928479096676517	0.001110630046797598	0.160047380927861	0.06631354726052527	0.08446121347049169	0.04730477758851501	0.02227760579763421	0.03661864262038573	0.03503851447513726	0.001049739346671947	0.01254241198165885	0.07705895684806244	0.06846763444139758	0.1245533094709177	0.1089107245810128	0.005129187531564697	0.02155194524300857	0.03312900406569449	0.07421825235221993	0.001007167230151398	0.03509032703214147	0.001002734161789133	0.02143174937507262	0.001005274015978122	0.01930379916811746	0.01163766640168983	-0.01534097597565561	-0.01109814049965469	0.01489308892335189	-0.02780204067088347	-0.02187545681140566	-0.01012073174050536	-0.009155770819918521	0.0010102284139288	0.002452681203299108	0.001001789064601355	0.01195619852505083	0.24035495856547	0.02870138208546363	0.002253666016615516	0.001001466069797944	0.1010488050293567	0.4438909210526993	0.008236166089849407	0.1282294881732823	0.01757053809159956	0.001076363433287445	0.001016741103060854	0.04891325542150062	0.236797730324617	0.01703646425852029	0.001017293790808296	0.001020693568736908	0.01973510387789076	0.08154274406288478	0.03320179696011689	0.009285259288632717	0.4000077295421541	0.00269081593706158	0.007576192200921583	0.001829295079682343	0.002411081897131995	0.1083019330534795	0.1159230767514575	0.01701444267097015	0.02372399661357186	0.1188667425624509	0.1171350579771215	0.09546414048353488	0.05656224452770557	0.003671672603357221	0.08543269381778862	0.01348512194090488	0.01199532271383579	0.00526674536903596	0.002206735050152362	0.001003752342638852	0.001005392057372208	0.0212415936321257	0.08002522546520714	0.07498711529263474	0.039161421215802	0.05044358666560114	0.05309067840340253	0.01981677437601811	0.002464439814522421	0.1391665012964001	0.00181748135039863	0.04560172791633871	0.01588527428515702	0.01005710006792119	0.001069329364894286	0.001088998412620655	0.05585856918259308	0.05507894326350968	0.04121649623727664	0.001001456762424802	0.0549626787714387	0.1236021726500528	0.004827104289038941	0.01867385272456961	0.001007133948819802	0.001003388089276937	0.001005913352485845	0.008612298251790364	-0.01624756827446071	-0.009749940016968356	0.01496812003764141	-0.02691495436847053	-0.0176975879881736	-0.008939924432675333	-0.006603914357961218	-1.786400116226101	-4.818767795076115	0.05642059238070738	0.142901322004363	0.0148535984446159	0.1888467730434687	1.608911353704064	-0.2812444931377562	0.02295883836262227	-0.1867312513754624	-1.601698037390972	0.280572087152817	0.1869620863967948	2.0309307225621	0.4185114959045736	0.04092647872828269	0.01824646334559128	-0.08679009335819578	0.7368800492736828	0.451074525605248	0.06930211779211495	0.009550145724578763	-0.6615589491552933	0.7754760096389506	0.3017907414874872	0.04163465608371594	1.252911472161029	0.05851162781968552	-0.7588994421379148	-0.4747387761424753	-0.4182210494968245	-0.07492340037887946	-0.2900030986196162	0.3387681993717945	0.2961135506196106	0.1142085741759986	0.2712522433940199	0.261287541301902	-0.04969334367290007	0.05902516088438823	-0.4189222229539689	0.03825128908882981	0.0331813013601813	0.0400989307227852	0.06253181993426703	0.03832863821590797	0.09254492532264909	0.2356064276836403	0.03558580350039456	-0.8106999963484549	-1.849724748220135	-0.1600969817424255	0.0202829802321582	-0.04103836647287339	-0.05646393705507056	0.0915005166366251	-0.03797859694104872	-0.02546350232065676	-0.1713564726419082	-0.06636448622319643	-0.004196292726665283	-0.5552360870230428	-0.4957471228061367	0.4589372317350501	0.3599959952621861	0.05273965384646453	-1.212126994217534	-0.02040794271660092	0.03291110994946549	-0.7890908436697672	-0.005335128186057553	-0.009039200141494603	-0.00865891950192108	2.402141107724667e-13	-1.357724908236073e-13	nan	nan	nan	nan	nan	nan
0.22	-0.03144156186007522	-0.05182908034769485	0.06293237896122891	0.5130842131661524	0.9382802147820174	0.006973898873264418	0.2380948263483036	-0.07238760067994517	0.01286995156639855	0.1318648098082602	0.08186252903078592	-0.1331858406952924	0.008921533615099777	0.08073598663049128	-0.09751486764492467	1.110961309132528	0.07882064793339459	-1.110961309132567	-0.07882064793339856	-0.2278871947246596	-0.08652722382132896	0.01422084947284938	-0.1265440890719249	-0.09528813708427041	-0.04369402659448489	-0.0241207195101404	0.02384554541851485	0.6021761111104271	0.6749264834271971	0.0770992555766936	-0.005512767963547186	0.2302853301626601	0.00412319262796567	-0.2846637451169603	0.5865238689566449	-0.1622253119364022	1.360788551526873	0.1218726402963452	0.01634035606252022	3.286714864745439	0.9264457055183428	-0.1159136969643739	-1.562908033455714	-0.4746822810061059	0.3567565169129928	0.09092292771120673	-0.5546130252033828	0.1928106260092049	-0.3685304430253833	-0.4073424748782726	0.3685304430253833	0.4073424748782749	1.345465585983306	-0.2628031924564196	-0.09222869631166997	-1.602130931066007	0.4578022399633144	0.0750259546574872	2.675384098088148	0.8516163672136614	1.234050319475681	-1.341097689199401	-0.3315365740284604	-0.08837311351789613	-2.680025650772636	0.1237717613519018	0.001010320837361003	0.01379569894903913	0.002304570694924953	0.01847707057476731	0.001004800266988655	0.004083590207309354	0.01071375420124752	0.01293496630998917	0.217244694208836	0.2291793107781114	0.0312675283211355	0.0331894196313057	0.002041583223149641	0.02581335289721022	0.002976730509021863	0.008573428994723261	0.12087028653391	0.1139255487558017	0.4288080138743549	0.3739357855020273	0.007471193192656594	0.02281429152219505	0.1116768492900594	0.1270715486038368	0.01561796599120241	0.02324691196139441	0.001090447279481374	0.005377019612819808	0.001024281812296683	0.008557303741757715	0.05083405164336603	0.03381680713096059	0.2233348156742203	0.2374707135070986	0.01515372790363158	0.03101714526348585	0.001031065952359901	0.002930240259132161	0.001019723733837633	0.01863276014990119	0.02533987402647357	0.06679526358598736	0.07550763312764619	0.1072255141032744	0.03074335267766556	0.02945989014382168	0.009017254074342611	0.01618477348193417	0.3667080621586655	0.2916579560169702	0.002476293750680633	0.02794755907620621	0.01399467984068606	0.0172914497038797	0.007404627939354224	0.008239108996736317	0.007544629245670863	0.008174560420988804	0.1071287686049006	0.0890870522038521	0.1175773704904407	0.08926071505758221	0.01480762655971228	0.01561017979952858	0.02159350699073583	0.01608110702407646	0.1241571811357997	0.105968873724171	0.1153784225975548	0.1008335963596413	0.09226729325619057	0.06905996914363179	0.05686989482065375	0.0550182942527188	0.003339892554034978	0.03217984085309082	0.09008914766455176	0.103502153033615	0.01312281112064535	0.03159901306352948	0.01179112981515734	0.03364539518796889	0.005527672720989743	0.01553767863867019	0.002489969588920888	0.01426325506968143	0.001003619996427734	0.009631287021953188	0.001016125930798622	0.01541391030528012	0.02058137459642405	0.04302461744477632	0.08112234378833444	0.07630091975640789	0.08324593877362867	0.07795284720980525	0.05173535312666597	0.07172056571959511	0.04958555656736337	0.0531145973620404	0.05198311855790533	0.04817183195987618	0.02108778369765432	0.06306983289200406	0.003179459253863959	0.02627391857049132	0.1451567192601618	0.1163178903543993	0.002382393763443662	0.01017277107500239	0.04834322906783801	0.01202069854685564	0.01686837628456483	0.03028756396108359	0.009602038040731462	0.02033902314477181	0.001058883765817019	0.01926796413131089	0.001104922552503215	0.1540771615444528	0.06028959478498234	0.0793960151441381	0.05140360251500258	0.02699870523404193	0.03887938147527088	0.03816065844246209	0.001026622962928936	0.01342666090227307	0.06634085718114301	0.05782067579573942	0.1241821355046465	0.1092991856208295	0.00485523262741556	0.02174407128222749	0.02315239151377674	0.06536941388236291	0.001006888027256375	0.03489706039772449	0.001003218468719214	0.02126157851603173	0.001005651596243518	0.019150884982919	0.007625602833003005	-0.01620742706217364	-0.009677426495398562	0.01466899899288402	-0.02752583892230047	-0.01748419184855869	-0.008779032279567171	-0.00604396672979983	0.001011521047534599	0.003903924733891895	0.001001809592802484	0.01537799191410573	0.2674182006108073	0.02685928556182931	0.001001988047679444	0.001000898920352442	0.07781551092685063	0.4475012422564099	0.01056266307308486	0.1543353324902097	0.02192366233845418	0.001144306172993847	0.001011058531763033	0.04353734232404776	0.2551541913913811	0.02286391579835071	0.001014851872320734	0.001006352009465658	0.009880369697405363	0.09172374186456198	0.03873846763176627	0.01016585580595403	0.421043441566528	0.003431935454358396	0.00100095329127719	0.00100053628516584	0.001000877612051203	0.1107815690738346	0.1173657496091002	0.02294373120696303	0.02529844860865174	0.1115712742708585	0.1235883043149854	0.09875900758744487	0.05740392574725259	0.005054257680234256	0.08043214509140623	0.01371650020724182	0.01212134289828933	0.004992658834448012	0.002154303487443515	0.001003002776868102	0.001005374241658879	0.02235751093681951	0.07679365190872935	0.06948614850155209	0.0217357371703528	0.04773630019786836	0.05394329972601765	0.02137955322616233	0.00260103375244209	0.1452604628657054	0.001002419239625088	0.04410628611572199	0.01497901386814625	0.005926847269428951	0.001003540481201089	0.001105702192070253	0.04987404590052591	0.05764299788264778	0.04192701433477192	0.00100170203518193	0.04999193994617492	0.123645210456791	0.004359337157306393	0.006012203746466585	0.00100619442121203	0.001003995880906006	0.001006165219632437	0.003120191554922056	-0.01705380754254816	-0.00822045573035755	0.01429534854003798	-0.02755507945063272	-0.0129862288159044	-0.007356886742074905	-0.002652188825600216	-1.43323180635689	-4.697041381140318	0.03102974726206743	0.205745476650137	-0.003562544523779819	0.2293814968712324	1.734163296032407	-0.2138274354340385	-0.02763769179091145	-0.1129455522950986	-1.733722320316057	0.3307728103435132	0.2172425004802422	2.172257942369257	0.4860407788446676	0.02441835062389942	0.009478029728907558	-0.108250331520646	0.7953022991797071	0.5139285052904745	-0.04986529502414924	-0.001427230162583742	-0.6784531602466548	0.8263465462115344	0.339311567485132	0.05916632457494306	1.13693528305989	0.09247825153765307	-0.6412022703030876	-0.2430351264117806	-0.245503529074355	-0.01679421739635499	-0.169589611617939	0.3711621748192681	0.2787650275083162	-0.005494929563264594	0.4511673501238949	0.2975239800768904	0.0003024941578472967	0.07921192038689566	-0.4088697933083594	0.01825537097589859	0.01919125397010564	0.04151329927169365	0.0928689942451059	0.03415167033256727	0.1151919679831156	0.31820561790381	-0.02681435707251117	-0.6607464730303836	-1.794842888249918	-0.2587187657211155	0.002979670579560638	0.06935959062057002	0.01328151143985451	0.4366151529435758	-0.02825727404554347	0.01013003054769303	-0.1473544454314776	-0.2379367597058396	0.005549571691362696	-0.6301686418275622	-0.5195745101565379	0.4863565726145737	0.2706153385738913	0.1661276192884973	-0.8978607928143123	0.102823666152649	0.008438431427313755	-0.9736225818378793	-0.03128255737552336	-0.02403338370666049	-0.02072765284692886	2.101020734387963e-13	-4.80608415523557e-13	nan	nan	nan	nan	nan	nan
0.23	-0.03435142102493138	-0.04572100714394503	0.06083407645894418	0.526629617786982	0.9393719029973245	0.007132812141457447	0.2703730143036975	-0.0629244308645967	0.01094563649828482	0.1172460073986512	0.07674827739823364	-0.1287462723211262	0.009732219367086689	0.07497978778114281	-0.09503392395822773	1.104063669024002	0.07648500375958658	-1.104063669024143	-0.07648500375961254	-0.2144109797376853	-0.08927256099134322	0.01326376744474101	-0.1428505874782631	-0.09072805399769995	-0.04293650125386329	0.001053662033580227	0.032968662493879	0.6149113376137223	0.662582791737221	0.07460308351103079	-0.006503430473096569	0.2048599078552911	0.005731213825794772	-0.2913860771567543	0.6267441844210195	-0.2537763666860293	1.348538111211119	0.09666341019461179	0.01492692317219805	3.161105613198106	0.9587922666733254	-0.2566370264274674	-1.368211049781845	-0.5398636254426844	0.5242631832436783	0.06573930824849203	-0.5857600673179829	0.2994054767261454	-1.007191717558843	-0.06305155626291184	1.007191717558682	0.06305155626295453	1.349262511903416	-0.2880788767415332	-0.1002265010803141	-1.662817618789366	0.4546195057471488	0.07833960623429959	2.360811292413524	0.9744140366406778	1.311061328469665	-1.110326707883675	-0.1767442774989975	-0.1071538048327687	-2.40501866592419	0.1908420847975109	0.001009623240152575	0.01425630484772721	0.004721079544388491	0.02181497434197229	0.001003320648453924	0.004163347588189662	0.01427389107023	0.01544666928452043	0.240668437575342	0.2465971935750199	0.02913363852431016	0.03145229381870131	0.001533241403344072	0.02566084968945125	0.002011348663660085	0.007786588381957789	0.1003532896812518	0.09751550413917696	0.4338639597528379	0.3777312605640683	0.009778333331783946	0.02519850787853363	0.1352690906727624	0.149300499658385	0.02086119574728133	0.02891527379307016	0.001140192887577912	0.005763756345317227	0.001031662981705037	0.008718404574368151	0.04661033863618984	0.03271041854430382	0.2384423752723499	0.2453244105883046	0.02071397238083935	0.03670670648539019	0.001022880888960875	0.003229376376307283	0.001018548400627728	0.01868732786161258	0.01690886445735015	0.06088638166933056	0.0849174221391964	0.1155694739869589	0.03648282604724692	0.03314001604663835	0.009970810515440253	0.01687821081162286	0.386227067750404	0.3026195067997446	0.003130684522558547	0.0290327800447464	0.007749660057947996	0.01230108235939547	0.004296463446285936	0.006308921074340865	0.004369341975514714	0.006291523785350488	0.1083022510724321	0.0887341256316327	0.1171006294897137	0.08772704477325309	0.0193680729739877	0.0188959114525139	0.02306503249727274	0.0184874641054673	0.117039609298324	0.1052243756665567	0.1199750639474459	0.1059696238498773	0.09572919618766193	0.07223991354544161	0.05713724279116384	0.05512340323526817	0.004811970440164311	0.03325907087863525	0.08510617229715188	0.09943971475950557	0.0134189757638281	0.03172311474521811	0.01203208354369432	0.03383637147771862	0.005233289916587062	0.01609993993548806	0.002351834500545934	0.0153447938294757	0.001003307295281129	0.009995233925685895	0.001010894175078987	0.01648554263724319	0.02190628360354124	0.04586011808860167	0.07796435276632732	0.07558596763336496	0.07643067705381716	0.07190571669112261	0.03592527134845933	0.0557455533446061	0.04685469787992581	0.0498133732066532	0.05254992479381989	0.04793254068832502	0.02134997904326133	0.06382047109666601	0.002906562613642295	0.02640372571457623	0.1446056151881314	0.1203113085291365	0.001707790676152124	0.01016036623450633	0.04638276544330947	0.01241862431231714	0.01569305274418862	0.02889848320896533	0.00718152449576331	0.01807904024741062	0.001033340308604111	0.01924389291544132	0.001125968010643419	0.1473055484477825	0.05431415742672697	0.07426378522338853	0.05392103151096905	0.03178059665285406	0.03971813261454865	0.04013056275624198	0.001014600066034753	0.01438363406545733	0.05876724475537823	0.05014726424556594	0.1246831140301324	0.1110221372451036	0.004635563773208582	0.02188559970856804	0.01438826166015461	0.05768629949303666	0.001009611071829078	0.03440050514511529	0.001003713270290595	0.02091929087586422	0.001006547939171035	0.01884879012804689	0.003634301413366092	-0.01687639887044711	-0.008603585027787335	0.01422391564739027	-0.02596286443580665	-0.01312919190472651	-0.006947081828211405	-0.00120011387196396	0.001006677297753396	0.01010235966166088	0.001001756509803427	0.02047517439931763	0.2953456997013029	0.02652329531361079	0.001003099285684649	0.001000738219652927	0.06493621528284121	0.442765061709852	0.01367426907538999	0.1834722037049548	0.03069139342233868	0.001232324115678573	0.001063277867887303	0.03969040632664358	0.2743966591943945	0.03025223460582836	0.001013947763731335	0.001026609304300324	0.005440647174208573	0.1023109065006879	0.04693017584023804	0.01169649195940245	0.4329492268247586	0.004141462201431107	0.001000852492426968	0.001000442513776388	0.001000764365805773	0.109260161053783	0.1155746912013136	0.02561395276387458	0.02421390448673835	0.1023146175612103	0.1293177567816516	0.1019838949633612	0.05752786897318336	0.007468449508661899	0.07656457583762173	0.01376162910710131	0.01243835884199259	0.004862157574049597	0.002252194822508513	0.001002964189263243	0.001005512969690054	0.02426194229069902	0.07117169501948911	0.06555836118116114	0.01277982150860868	0.03993260062025045	0.05264825244173298	0.02186694414069574	0.00263681283898118	0.1424416307631507	0.00100325286056561	0.04391701461456694	0.01391144027081327	0.003464528657631995	0.001009471568922494	0.00118356448757791	0.04425607813685381	0.05647960303865625	0.0396668391927361	0.001002413175109357	0.04843800085360241	0.1269707962900672	0.004441470215494737	0.003507233151952849	0.001017733385550154	0.001004424758815846	0.001008593800864611	5.428788048500855e-05	-0.01740344374103956	-0.007836246998119929	0.01372168598777835	-0.02312611793745178	-0.008888562431952431	-0.004787287445764829	0.004805398948781425	-1.199480222889736	-4.473687451746373	0.05300821299878152	0.447417456715909	0.01336377157663191	0.2725845941204062	1.757074030118949	-0.1362055970323195	-0.004782136307522295	-0.05270792492276081	-1.544894040702241	0.4204582324750109	0.2574232819753619	2.279848822218909	0.6408575164643574	0.04578367827573428	0.01967003195063783	-0.1141292323299583	0.7803738848360947	0.614510043987834	0.06920492621968673	0.008588676932827857	-0.5043365329744843	0.8456287197646836	0.395469449579019	0.07957115378914481	1.064114880105429	0.1217146283123242	-0.3668312529897381	-0.1434538212476917	-0.1357173287088859	-0.04739292554624847	-0.1350415513044437	0.2913456411313136	0.2029117260848709	-0.1441348004614828	0.5681289567434292	0.335399230121988	0.02188508480753731	0.1329830173700964	-0.4001206963808273	0.007234546748771663	0.01964760470451055	0.06828363198204454	0.1231501133887365	0.03717244126693038	0.1035586079140302	0.2695650604044376	-0.1174648950733234	-0.5485957915786402	-1.414010324625848	-0.3967092892867198	-0.04748912300725248	0.07897545692532515	0.01550140679165581	0.3560655681274522	0.02249936478559109	0.06691322374644036	-0.1321266096733632	-0.2186084578803327	-0.00639129832623905	-0.7160432363895929	-0.5091577692136543	0.4654993052615974	0.1268380712897766	0.05680535642113968	-0.6436519065451455	0.2403737805705341	0.01938554224220081	-0.5947749819910394	-0.06618128580544917	-0.04357171222300435	-0.03861220438928326	3.263788008797899e-13	-6.765934398842198e-13	nan	nan	nan	nan	nan	nan
0.24	-0.03715084319114658	-0.03946112840687026	0.05793002806402034	0.5400598901611207	0.9402174511378457	0.007262129848469454	0.3011605963492324	-0.05335967516385984	0.007983456841600357	0.1043534167850458	0.07123134492427594	-0.1228384565250927	0.01012682149455898	0.06923811883075227	-0.09160621080222754	1.090893592003665	0.07749431288080029	-1.09089359200369	-0.07749431288080891	-0.2009122424767615	-0.09232509406004449	0.01219554361584	-0.1598734188194542	-0.08618764440142727	-0.04209002461445616	0.02312188797333506	0.0433619659268358	0.6283586646255425	0.6530662280877677	0.07338344125894605	-0.007603732389038697	0.1821857597397073	0.007800226455579044	-0.2625763453934745	0.6168849756206011	-0.3233744904627835	1.337762102188651	0.07264462539472734	0.01042124382631453	2.988593682766898	0.9467628826210244	-0.3234866147662455	-1.217665674283499	-0.5552184492119356	0.6504060011720296	0.00770620313949025	-0.5517070454454145	0.3821645198849073	-1.623017825392783	0.2616481841244916	1.623017825392782	-0.2616481841244898	1.349970040773116	-0.3242423721938582	-0.1144570564702484	-1.745397518036483	0.4538675419035781	0.09281621441453447	2.054152977305104	1.105653638729133	1.376470421180556	-0.7756720810948111	-0.07623061131191977	-0.1103009947971516	-2.12977081241546	0.2159700477426946	0.001006851536062278	0.01469419882047958	0.008994959161394287	0.02713706330700167	0.00100255465482616	0.004227860656709341	0.01855632155895793	0.01837916811393886	0.265185934182178	0.264474006715801	0.02784653210938687	0.03041315029386714	0.001279083646849761	0.0256793264402199	0.001526405151273605	0.00735356340511442	0.08251732442196347	0.08309551918808934	0.4358331756833665	0.3821876707597079	0.01246982165360994	0.02791920738589326	0.1603598668618645	0.1727948561217867	0.02773933751462576	0.0359285808696127	0.001209072733365071	0.006149786837217359	0.001061472411006354	0.008889262289896735	0.04253070420635781	0.03151218555399617	0.2548145234601337	0.2531769265593068	0.02709265723629659	0.04311787224118109	0.001018337904441948	0.003504586975733102	0.001028094330668859	0.01872949170465077	0.01029954239226203	0.05668826672858934	0.09470133414801653	0.124201754283218	0.04330586879770502	0.03734439586549053	0.01120597216468086	0.01777719680733714	0.4030778674045431	0.3131150537512796	0.0038116919947042	0.03032482536817078	0.004528201397264795	0.009755623555888224	0.002718128802974074	0.005361005307884159	0.002756363354132308	0.005367943233684377	0.1083451213585721	0.08826715712295051	0.1160792089143697	0.0866019419101958	0.02298128672009005	0.02154432232935416	0.02330644396444989	0.02014744829129264	0.1089605994192462	0.103071575344706	0.1250083136756323	0.1120379916708195	0.09907301205563793	0.07570664034278615	0.05733958894046344	0.05547931159799838	0.006746586651769511	0.03476647985245088	0.08057119485768448	0.09556968240867414	0.01359236535927133	0.03175709562624461	0.01231017099433752	0.03405121929666603	0.005020078277716555	0.01685024471632896	0.002331431283495521	0.01672048445106964	0.001003131720600247	0.01034543046588153	0.001008348933626563	0.01757356464862764	0.02350617822216744	0.0488293296425638	0.07370735591904985	0.0739258453044558	0.07081851747269995	0.06698260816014612	0.02294082999177016	0.04316334447000932	0.04176265516006376	0.04527674709903486	0.05226701175708643	0.0472890255391213	0.02172041545140225	0.0646134901628555	0.002787395381451185	0.02664037649418709	0.1431477755781808	0.1233191434393841	0.001369894884456549	0.01055721954871607	0.04523297546656699	0.01330812504634674	0.01456764963111914	0.02761173367347925	0.004729051287172413	0.01587588122690381	0.001023540096997416	0.0192195884212348	0.00117542685535892	0.1399185116386471	0.04844304235296928	0.06916713385638672	0.05475518814827215	0.03621824322095066	0.0391108086392151	0.04076687081012762	0.001008947036695888	0.01519353488987839	0.05383286572539403	0.0448110298783169	0.126339210474172	0.1140788036694972	0.004565737944572905	0.02212214789523709	0.008556680967625536	0.05283842052691719	0.001016744197405328	0.03361037882709661	0.001004175092509699	0.020407192912518	0.001008210779788504	0.01840022316728706	0.0002599318238628833	-0.01733248027219907	-0.007989498717091851	0.01369311283071927	-0.02248923193152124	-0.008945747667481374	-0.004623365480219401	0.005386228930236209	0.001001833548003029	0.01630079458942037	0.00100170342680665	0.02557235688452194	0.323273198791797	0.02618730506536251	0.001004210523770283	0.001000577518921459	0.05205691963882719	0.4380288811632914	0.01678587507770034	0.2126090749197038	0.03945912450619883	0.001320342058359519	0.001115497204038236	0.0358434703292387	0.2936391269974071	0.03764055341331009	0.001013043655018613	0.001046866599099084	0.001000924651017686	0.1128980711368161	0.05512188404870794	0.01322712811285371	0.4448550120829895	0.004850988948483964	0.001000751693574474	0.001000348742384918	0.001000651119556381	0.1077387530337316	0.1137836327935295	0.02828417432077892	0.02312936036482836	0.09305796085156393	0.1350472092483192	0.1052087823392788	0.05765181219912327	0.009882641337068896	0.07269700658383724	0.01380675800695995	0.01275537478569248	0.004731656313633858	0.002350086157547465	0.00100292560164753	0.001005651697699691	0.02616637364457006	0.06554973813023957	0.06163057386078119	0.003823905846854614	0.03212890104259498	0.05135320515743553	0.02235433505523321	0.002672591925522054	0.1396227986605957	0.00100408648155173	0.04372774311341202	0.0128438666734747	0.001002210045875432	0.001015402656709214	0.001261426783086049	0.0386381103731692	0.05531620819467223	0.03740666405070039	0.001003124315053848	0.04688406176103138	0.1302963821233469	0.004523603273672062	0.001002262557468074	0.001029272349848492	0.001004853636686036	0.001011022382018353	-0.003011615793951651	-0.01775307993953087	-0.007452038265882305	0.01314802343551844	-0.01869715642427056	-0.004790896048000686	-0.002217688149454822	0.01226298672316275	-1.066922532847375	-4.164770812222484	0.02648736213475012	0.6025825161512696	-0.006611406967351393	0.3135406678209794	1.825949364791081	-0.07423097768340009	0.00655829995680742	-0.04218242491033013	-1.335710387182783	0.4629598370651936	0.2845391307284902	2.425339024141095	0.7550298277501128	0.02427710359428408	0.01142940690943632	-0.1266192122528514	0.795066077135328	0.6582494120597878	-0.05465039485466777	-0.00390801116267211	-0.336299765100091	0.8840106287064866	0.4441623506993593	0.1002760578996223	1.043734516811301	0.1338431227700632	-0.1522205621354582	-0.04658069523949353	-0.05361231227703863	-0.03960260468993037	-0.08787612738677655	0.2436980196008329	0.1294904483034052	-0.2871553824354613	0.6376354162661447	0.354880459182346	0.05046237020060776	0.1648477099203766	-0.3703886086537306	0.0002312108403502998	0.02396555982544779	0.07912199609286819	0.1516993666055994	0.03140159778671753	0.1184699033695746	0.3449477998256605	-0.2158483982178449	-0.4359420755689807	-1.11628218811418	-0.5057991560337626	-0.07786510477130548	0.07783576293392951	0.03465023850447065	0.2394985000435201	0.05359435704587391	0.1084450243210972	-0.1268882021653061	-0.2265719841331092	0.005502908604927451	-0.7532533843326562	-0.5124587993144907	0.4175076024002305	0.003896086564176064	0.1367131513172953	-0.4304253562343955	0.3695666261750566	0.02744238350495166	-0.4065754968234108	-0.08999677060161967	-0.05799544846271681	-0.05002207431956147	5.619352625816217e-13	-7.51292545449908e-13	nan	nan	nan	nan	nan	nan
0.25	-0.03944782472249241	-0.03355761119687503	0.05444008917518325	0.5533896573935833	0.9408327067487063	0.007331681901560192	0.3299375112104478	-0.04414334178449003	0.004731321898456441	0.09265139403266186	0.06583263107926189	-0.1159165136470589	0.009730315484749496	0.06416958942096034	-0.08746203499388951	1.071665290331634	0.08156725707820846	-1.071665290331738	-0.08156725707824981	-0.1874015655834107	-0.09578870442235346	0.01095526825569867	-0.1777259000069602	-0.08163252849599899	-0.0410096725900483	0.0422746319020843	0.05488084607393125	0.6423753233030637	0.6471958319350984	0.07306522859411099	-0.008677092465113678	0.1620279370449031	0.01024923318177885	-0.1899747905980737	0.5567334865423011	-0.3736279151453791	1.328345862553564	0.05073945278657479	0.003255771915538548	2.756676167173137	0.8895552715875376	-0.3174311880820667	-1.13418115161059	-0.5165443957885172	0.7297062446297349	-0.09424677216224826	-0.4529084758002501	0.4465310570849422	-2.219977163081739	0.5440007405524776	2.219977163081492	-0.5440007405524402	1.35324722043327	-0.3697472362153785	-0.1344149462617683	-1.81073802453455	0.4601611967360202	0.1266414290240815	1.785292144344493	1.195003140663675	1.422842746511876	-0.4263123698360835	0.01645595659967379	-0.1022357383059714	-1.903875310822671	0.2669523947773508	0.00116103941653247	0.01527028860199197	0.01458102491851092	0.03378340891989083	0.001002144185235394	0.004267719821518666	0.0237371810710162	0.02175489962932324	0.2896600670826059	0.2825452067008104	0.02701179432867925	0.02975557838359177	0.0011449611662553	0.02565977348058237	0.001268920931858375	0.007081683571665339	0.06705091665964606	0.0704524999205241	0.4351156459335824	0.3872241514459731	0.01545699031430741	0.03086869871979324	0.1859502718313533	0.1972216616393255	0.03490994722339009	0.04275412395524516	0.001308512884323469	0.006519797074830679	0.001139876661833276	0.009088920500782414	0.03876681840620094	0.03016512960381164	0.2712514016534779	0.2609655858599764	0.03412005831996837	0.05003044077571166	0.001015790297291833	0.003701815482803043	0.001048046215089222	0.01874345974388883	0.005806032668905681	0.05430927061446649	0.1043199404537114	0.1327783860862887	0.05149430355127432	0.04206654919632188	0.01279476929406607	0.01891750574091036	0.4168753898148109	0.3237053529667068	0.004580095582280602	0.03180333542457544	0.002808777776823058	0.008473648162318046	0.00187852501851146	0.004914660013169926	0.001898259097293548	0.004922155601314582	0.1067320775117799	0.08754362141924542	0.1135829986851218	0.08564933693497835	0.02515969581065076	0.02323232988299356	0.02257613166155687	0.02103720995441537	0.100027553690949	0.09955134040684574	0.1315140461096181	0.118903699449458	0.1030525315798517	0.07944822649043193	0.05704262698230031	0.05579673672056329	0.00908256170620826	0.03664077042224175	0.07673750341794387	0.09205794927062531	0.01360420025995785	0.03166709544835524	0.012526862552051	0.0342213280271479	0.004812434629831502	0.01772045382632913	0.002472632813349764	0.01847330724197636	0.00100306005814988	0.01067059695291708	0.001006567489010891	0.0186384055878846	0.02554150528557881	0.05203802610802925	0.06850717418829046	0.07132755923365992	0.06583170280828601	0.06285404323195777	0.01351395770182911	0.03404417586631693	0.03529915840776333	0.04011421010336288	0.05112471669299269	0.04629841376031846	0.02169308950329247	0.06516686580188506	0.002704800763638866	0.02693286212002077	0.1425048578735032	0.1259961884760326	0.001190803601713342	0.01115782141270791	0.04394775654237991	0.01452379071859528	0.01352239404725614	0.02645303266466825	0.002913405130024686	0.014366831395627	0.001022048169002944	0.01917889083916934	0.001211916658098379	0.1321336576244171	0.04264730764484988	0.06409099317948749	0.05418440835484253	0.04003100465827818	0.0375325572896173	0.0404034408953978	0.001009388953929244	0.01603009920895673	0.0500663027929201	0.04106422510410543	0.1308476308019308	0.1186723932298322	0.004647886990430922	0.0224378729881721	0.004896924701073104	0.04997909465965312	0.001050021953769561	0.03256175372557189	0.001029594153874276	0.01975256970555618	0.001076986216813207	0.01786397305675457	-0.001728119611649802	-0.01772424762513837	-0.007858429683881805	0.01323597928283686	-0.01670829766098873	-0.005171004970057462	-0.003135185790220778	0.008727919087295038	0.001592061254485686	0.0242949909300212	0.001001728522330891	0.03288620049696022	0.3473819173968143	0.02595167456293505	0.001006163246392706	0.001000521205868024	0.04218271407340648	0.4294710839094045	0.02034850554721353	0.2403470516292386	0.04635931677563986	0.00148973414098252	0.00131119107065251	0.03296495304752792	0.3091677016705712	0.04611260421520395	0.001013219555333343	0.001087380522775629	0.00100105932352693	0.1218753177882846	0.06682677087946694	0.01560761673862602	0.4484905206604333	0.005844882596856242	0.001000649161095331	0.001000296239506386	0.00100056015545973	0.101574938687215	0.1066666678957779	0.02703959141765713	0.02058589932379214	0.08253052318862525	0.1465384454787263	0.1115745694135224	0.05582974872585945	0.01301023396078515	0.07077092190305029	0.01345593199262031	0.01276709543250278	0.004476010387848856	0.002849088169404573	0.001003036143726031	0.001003919799854731	0.02926587529139617	0.05849863088893849	0.05749815969575107	0.002412388889753866	0.02385219977952976	0.04832173177599453	0.02107318005225039	0.002572335918971901	0.1431762138916418	0.001004340785803195	0.04126672295095759	0.01199136775548001	0.00100368794781457	0.001024804306569865	0.001240176666594964	0.03309811155521372	0.05189788524942562	0.03418583206751141	0.001015538357449221	0.04419139870740924	0.14388844680243	0.004913148093959004	0.001003703592568633	0.00113151814687196	0.00109936389288091	0.001264948262458222	-0.002689374101321119	-0.01809294912656366	-0.008052473785071301	0.01284921041280927	-0.00933627637983115	-0.001700349410279182	-0.002381004212834987	0.009241555135659864	-0.9948339936474236	-3.793097363552129	0.07827218744014887	0.7225308715527501	0.008689452843690883	0.3601871424681495	1.79078066823624	-0.05563747087471234	-0.01039005090118442	-0.01752528148612809	-1.190008826768303	0.53115441522105	0.304750930278166	2.465147620124995	0.6165238264523766	0.04341797412217153	0.02521147551255404	-0.1394774630625871	0.7632674218046751	0.7182588637398242	0.05576045811627169	0.003022157935547606	-0.1426117732799782	0.8380314666472701	0.4989548908626889	0.1271408287972406	1.077982430170964	0.1594595182479774	-0.09890364391385705	-0.03701644616124958	-0.03341247567124598	-0.1016951778471678	-0.1049034148314692	0.1023970534208072	0.04691099812151535	-0.4179402955999209	0.7387296136861047	0.3935616361935545	0.01609924894838596	0.2077746281450826	-0.3283125282608815	-0.01823234053710013	0.01052102944682864	0.09415771613983655	0.1988190067286541	0.03218404472257642	0.09848737945559868	0.3122847561641532	-0.3062133967376685	-0.3888425569538898	-0.7220702832787896	-0.5347629548004809	-0.1189912097403026	0.03489214305039662	0.0268167478149122	0.3019627576839705	0.06541809592205099	0.1336180865241826	-0.1067674690021524	-0.08892089637158	-0.009539504774736262	-0.796678939248586	-0.504811707796154	0.338023600389587	-0.0774918025699825	0.05426215423030106	-0.3282160580025391	0.5531583351437994	0.03520920264248331	-0.1839920047589786	-0.1182690938045002	-0.0724827175421508	-0.0570983847829289	5.829409300389864e-13	-6.955660349571523e-13	nan	nan	nan	nan	nan	nan
0.26	-0.0408134355995437	-0.02846815827299413	0.05047717720408221	0.5666298977764903	0.941238899318395	0.007322577389093169	0.356091857246282	-0.03570754016515167	0.001825016794530099	0.08144094824332346	0.06106005548974956	-0.1083298582297472	0.008097098713431193	0.06036175652852963	-0.08267838135435629	1.046547355660475	0.08819552939599165	-1.046547355660481	-0.08819552939601782	-0.1738256604173782	-0.09974538950328364	0.009490906076533355	-0.195800965411489	-0.07692430931538195	-0.03948945126275394	0.05900565757827379	0.06719964373945568	0.6567351481995416	0.6439818762831654	0.07378991795618763	-0.00960574151292538	0.1440666218376993	0.01300169629671725	-0.07630221456879953	0.4540721183679982	-0.4179691069175656	1.319856732277523	0.0308320177064491	-0.005310069285239182	2.464079917677573	0.790656530648172	-0.2543206470308185	-1.119350281694047	-0.4299907980177217	0.783348508910811	-0.2396359488225191	-0.2995677420136705	0.5100600861322798	-2.800944425222863	0.7727138081986359	2.800944425222862	-0.7727138081986344	1.363015695309323	-0.4228573159181467	-0.1592744202750768	-1.789914361440936	0.4844881969413428	0.1807900749918555	1.569809326804847	1.265637142412706	1.44510366497179	-0.2443839809475321	0.1323497940732586	-0.08135878914354068	-1.690469314895102	0.2766613254897241	0.001533143556000392	0.01605047443753594	0.02127396822403219	0.04150456604012921	0.001001951608725932	0.004283773972519372	0.02988492044267077	0.02555454110747108	0.3135316318054927	0.3003394208009951	0.0264614918387946	0.02933331954915763	0.001078863435288835	0.02547310224032719	0.001140044215941231	0.006896422983920466	0.05372838385769992	0.05935303544418664	0.4319354137539449	0.3925471213648289	0.0187065935556	0.03400206187633174	0.2116341911838888	0.2222003193394134	0.04186535680762104	0.04838795813994668	0.001442900646157787	0.006892006933737815	0.001276917664737824	0.00932767661061204	0.03539325570831064	0.02878892658718997	0.2871440770694724	0.2684543077715367	0.04173568331777042	0.05736294089376838	0.001014605097518759	0.003853083410753779	0.00107828222214848	0.01871634556999499	0.00350833717914057	0.05377378495239502	0.1135410215711312	0.1410966983107905	0.06116272891565271	0.04729722519070181	0.01476512694822653	0.0203071153839307	0.4273594447316729	0.3347478444326353	0.005459261513661609	0.03346602833099831	0.001941788835881503	0.007882968130737016	0.001457081752562853	0.004734114735275192	0.00146746940301594	0.004742348490878307	0.1031989194012485	0.08630144073016217	0.1091492218793483	0.08445870266994762	0.02569435112996719	0.02376213464393838	0.02097226057738459	0.02105465052905379	0.09029657930105615	0.09469179562335886	0.1399753356035903	0.1268770534289352	0.1080121674243253	0.08358037038357423	0.05605450303143365	0.05586282846965251	0.01179680934395911	0.03887725689685236	0.07372073195884275	0.08907634165737943	0.01343889061523013	0.03139242693315273	0.0126431790571893	0.03427093674931143	0.00458086398266196	0.01871815684436989	0.002792205570226053	0.02069594088940542	0.001003079544654124	0.01096015826388743	0.001004810821831326	0.01962309413247509	0.02807631551246415	0.05538489002272044	0.06243610442704059	0.06775348575433982	0.06118834378334349	0.05922432408251385	0.007866030744221099	0.02843156379185464	0.02790275493087837	0.0344203937714069	0.04911486883760748	0.04493452217145772	0.02106208852517289	0.06535238858739652	0.002613385869537184	0.0272361086730397	0.1435398532953158	0.1294794436010247	0.001101346914853549	0.01184342307074318	0.04211464203260587	0.01595908630519209	0.01256935679855933	0.02543807490503501	0.001998232551799363	0.0138238050166128	0.001026005527671604	0.01911085665510518	0.001219531421242137	0.1241257024382564	0.03691311266043814	0.05903005226708729	0.05231560369252619	0.04283829353465259	0.03517956822747986	0.03919884009732553	0.001015819841383461	0.01675202680639021	0.04676955382034165	0.0380610995303448	0.138996590002462	0.1252221113573243	0.004882673811036051	0.02281646329964825	0.00303405409033257	0.04878453387324576	0.001117792941226479	0.03127418006814465	0.001089570671109268	0.01896646806828952	0.001238342601846657	0.01726084673049999	-0.00217597562840046	-0.01808141620080665	-0.008215030352271068	0.01288439275173666	-0.008540732874518593	-0.001852392979101917	-0.002748003269141376	0.007827528081312861	0.002182288961028784	0.03228918727061891	0.001001753617852095	0.040200044109396	0.3714906360018307	0.02571604406047047	0.001008115969078522	0.001000464892810336	0.03230850850798806	0.4209132866555189	0.02391113601673088	0.2680850283387735	0.05325950904506556	0.001659126223630184	0.001506884937284494	0.0300864357658179	0.3246962763437348	0.05458465501709973	0.001013395455563221	0.001127894446354112	0.001001193996024509	0.1308525644397527	0.07853165771022547	0.01798810536440345	0.4521260292378774	0.00683877624520888	0.001000546628604976	0.00100024373660897	0.001000469191354261	0.09541112434069413	0.09954970299802489	0.0257950085145309	0.01804243828275567	0.07200308552567894	0.1580296817091315	0.1179403564877634	0.05400768525259451	0.01613782658448643	0.06884483722226362	0.0131051059782777	0.01277881607930734	0.004220364462037334	0.00334809018121954	0.001003146685809634	0.001002187901979999	0.03236537693821451	0.05144752364761952	0.05336574553072795	0.00100087193268229	0.01557549851640613	0.04529025839453186	0.0197920250492731	0.00247207991242665	0.1467296291226849	0.001004595090095001	0.03880570278850162	0.01113886883747387	0.001005165849812763	0.001034205956405449	0.001218926550107249	0.02755811273723902	0.04847956230418563	0.03096500008431863	0.001027952399782741	0.04149873565378605	0.1574805114815057	0.005302692914232736	0.001005144627718869	0.001233763943873662	0.001193874148959581	0.001518874142849533	-0.002367132408690897	-0.01843281831359646	-0.008652909304260286	0.01255039739010044	2.460366460795581e-05	0.001390197227442354	-0.002544320276215087	0.006220123548157515	-0.9620548997636947	-3.378344045248101	0.06730657319693972	0.8175448175671894	-0.0113724096696723	0.3983226603579068	1.770552187814199	-0.0271683622480786	-0.02686535628291226	-0.02485857551148334	-1.02699942890533	0.5202576835904726	0.3213134952912747	2.535709460646938	0.5166880475333511	0.02471702887128613	0.01924898724848711	-0.1324486255410487	0.7350785993116928	0.7422357287493463	-0.06384250709494917	-0.01212446100281237	0.03240232535366221	0.8323467129701937	0.5458668834178539	0.1501361999013758	1.134172966911214	0.1706796930555935	-0.01396148975949897	0.006579308102693428	-0.0004162078821820476	-0.1433316017583444	-0.1354819853700298	0.01205746109353392	-0.04497376947625948	-0.5550173515767451	0.8591646564309257	0.4329920082803428	0.0001956955039502665	0.2372868908019479	-0.2643635036939623	-0.03670245662042645	-0.0001344418098279448	0.1046207777615303	0.2456615379808667	0.0242805627362779	0.1024394239480188	0.3725812895751826	-0.4110058798645841	-0.336172919922733	-0.4149708822203533	-0.6120550230491093	-0.1525210665582542	0.004265192225603297	0.03680242389100263	0.4007405177136441	0.07059431589940572	0.152371007245633	-0.09813955236964607	-0.03336729345518081	3.558066285541556e-05	-0.7978736187634085	-0.5094188462924141	0.2164130901332996	-0.1643380901290604	0.1137858067124002	-0.2816895161503845	0.7607923396037868	0.04001542725430651	-0.07362248022167654	-0.1377864818754033	-0.0842911346603847	-0.06339731761330401	3.979778350216628e-13	-5.146309330482904e-13	nan	nan	nan	nan	nan	nan
0.27	-0.04085744788917914	-0.02458710402836843	0.04605430210708156	0.5797885579106919	0.9414538699274858	0.00722585194413071	0.3790254737240401	-0.02845745370910969	-0.0002264414679756354	0.07005200194938102	0.05736618869690373	-0.1002575358840987	0.00480507616345626	0.0583174711720572	-0.07721279004866409	1.015689900392595	0.09685404843842955	-1.015689900392694	-0.09685404843850726	-0.1601089537737259	-0.1042670285087958	0.007769157714846524	-0.213147912320806	-0.07186851941597042	-0.03736928145477034	0.07393075350511902	0.0800075878898492	0.6711939596325573	0.6415130012200264	0.07587354053356189	-0.01033520719950741	0.1279718595849631	0.01597413288745378	0.0704998990132446	0.318043391964562	-0.4676105842454364	1.311923815413048	0.01209823770612744	-0.01390588408408394	2.117292247686573	0.6542777659743201	-0.1505569421312687	-1.16592036294851	-0.3040007621630303	0.8322108423442621	-0.4226256544358135	-0.1048469094076918	0.5844159988273108	-3.362982319885502	0.9505009193155943	3.362982319885366	-0.950500919315568	1.382160109840717	-0.4821830043367346	-0.183747840771037	-1.672735829533678	0.5280300281661384	0.2411041575816923	1.411952490349108	1.293872146583846	1.443668217269522	-0.2590102158435423	0.281088672631293	-0.06493420913678639	-1.536366702500912	0.312420259128715	0.002197064216604889	0.01709817209530369	0.02847790945046606	0.04969754815477328	0.001001855609350342	0.004272650185722919	0.03674741338091651	0.02956690342869916	0.3358967690344735	0.3175233713863045	0.02556366762835795	0.02861939846222165	0.001045943637096296	0.02502664699587925	0.001071655683773534	0.006743006088004056	0.04215304100028049	0.04962770280502283	0.4272524331725657	0.3980590055624024	0.02203511491829845	0.03714258426280621	0.2367600196516453	0.2474814214663877	0.04873265438057865	0.05274799279601258	0.001607575869355758	0.007262854332241861	0.001458813208529249	0.009588773287877578	0.03210953186517853	0.02743512927364822	0.3017551174162528	0.2755036338894472	0.0492399676305543	0.06442504692503444	0.001014507180721052	0.003947258294431253	0.001129574523224597	0.01864771841724361	0.00228437584703769	0.05430670763360842	0.1224427722887165	0.1492904924032011	0.07187254192923007	0.05278195743691579	0.01708189153785861	0.02189730321939143	0.4355999524708117	0.3465282047457229	0.006311410087020087	0.03516101513534204	0.001481193587989858	0.007656868197434797	0.001233364169640778	0.004698576293354753	0.001238775652783822	0.004698134696258678	0.09835977295733481	0.08483834822786342	0.1032962785380471	0.0831228249529251	0.02491778035061074	0.02336118825317888	0.01893221213402056	0.02041452023832909	0.08051354402372603	0.08905902971787413	0.1487786271753689	0.1357767356213375	0.1126509294405117	0.08776903960396175	0.05621945112156606	0.05716758948310933	0.01514830759325844	0.04169051138681409	0.07159297977436335	0.08674621151029134	0.01304846102715606	0.0308870664709202	0.01242699188129338	0.03404963319019599	0.004149340924060433	0.01968356445392403	0.002921905701040691	0.02305790623814487	0.00100310171287108	0.01120343441191871	0.001385235131429034	0.02089054368521662	0.03101659671550563	0.05867472776638089	0.0560562393004095	0.06356534996551583	0.05681597199948444	0.05603729123091446	0.004536493627491307	0.02496061895410702	0.02031727949460712	0.02842411688300239	0.04653660734803098	0.04336893949690138	0.020419585358401	0.06564641157175459	0.002502603197710083	0.02760235886424851	0.1458601099410176	0.1337292880244597	0.00105422696056936	0.01251612767762731	0.04036814584206649	0.01775694645034826	0.01188297744545328	0.02471359121663927	0.001512369081910749	0.01374840324244991	0.00103420589361834	0.01900827839768024	0.001207419928763785	0.1160810090431485	0.03146847484724202	0.05418468162763228	0.0497565275926478	0.04459627455130644	0.03254131371551309	0.03755617612681831	0.001018620979938316	0.01749926596284557	0.04402576099618859	0.03551529313279763	0.147819998826048	0.1329714811166441	0.004999582765998283	0.02304402440448908	0.002042958375496437	0.04845170085502172	0.001217363671801434	0.02977201149202145	0.001132934222656707	0.01802140355353658	0.001424582143058096	0.01654660077277546	-0.0009728333325711448	-0.01820379610189888	-0.008524104796363743	0.01292120130739261	-0.0004651569018446406	0.001207400466904752	-0.003363715871705442	0.007226312957358048	0.003489410997773136	0.04030906604464184	0.001001757472411883	0.04857538043477055	0.3888423068294192	0.02354680720110105	0.001014689518270573	0.001000449437486057	0.02444046975214518	0.4133353751387908	0.02729905932929268	0.2924247105196399	0.06021215217350931	0.001880955016827328	0.00176807966703789	0.02675438231253848	0.3348288328990136	0.06144915256975944	0.001015259692404892	0.001229576198447756	0.001001122713679099	0.1393048602639301	0.09164694697036943	0.02101389500897212	0.4552386532725436	0.007531892965340967	0.001000510641392564	0.001000223852190619	0.001000436557775175	0.08828325518135637	0.09106216779052016	0.02254152215789266	0.01548996662994732	0.06329504308807113	0.1660301391299568	0.1204333471963151	0.05849958731921402	0.02105203634170238	0.0688009139526647	0.01221553705140942	0.01169471586485185	0.003249614429666211	0.002811909211714341	0.001003106251076628	0.002440768869040789	0.03611953162046955	0.04512107999594204	0.04958027926655227	0.001001175958527501	0.008509140553419288	0.04179031711284839	0.01962730683579322	0.002314350025299229	0.151791876691382	0.001005667368054012	0.03784582433289243	0.01113968694038304	0.001005315413930076	0.001049961765779918	0.001174396844305671	0.02304374468644142	0.04502365596381668	0.02819516842939668	0.001016107497634345	0.04004666801680599	0.1647185833570814	0.004970701428387446	0.001005479683858396	0.001394901822177442	0.001164712643647262	0.001703038774950322	0.001345748224154369	-0.01814295823363298	-0.008730135634139248	0.01325465299688241	0.007218610617667587	0.004120956504481254	-0.004634944950661851	0.007430049360763518	-0.9508118356390869	-2.967038456821717	0.1308115914368288	0.8244463842512152	0.00344639423471516	0.4045096353715864	1.665396294381072	-0.1071243711335418	-0.06109451086780483	-0.01022207543191355	-0.9161542747475351	0.5758983371857879	0.3086485533991153	2.519614140722366	0.3592615525180615	0.04355406457921571	0.02998528439963883	-0.1382618691779699	0.674102210251379	0.673719880306118	0.04558677516943008	-0.005284894452729434	0.07942878774233197	0.8098116748008406	0.5501534051793129	0.1680041810927249	1.223157742043173	0.1685161191735643	-0.02233543151576526	-0.007000764929598799	-0.004688031947270987	-0.1548274903333136	-0.138133012055554	-0.08807496532882578	-0.08574342853848867	-0.5757488704571981	0.9196166820344822	0.4058638396199769	0.2465003422385249	0.321297790538524	-0.2007669574110567	-0.06394380284884078	-0.04411196411530104	0.08776627318534427	0.2278917426891419	0.02310215497580965	0.1479380816823912	0.3001188286210471	-0.4314651919658887	-0.3021982693275847	-0.2758827198677772	-0.5960220036085194	-0.1629999283865891	0.04939114587325141	0.03681571819310648	0.4617371613295257	0.06362269151374336	0.2050565219257862	-0.05061672019986234	0.01242439498512108	-0.01634275784491607	-0.8049049797782096	-0.4642202123787736	0.1308798683446767	-0.1689045132200576	0.05178408381242459	-0.2287452604213973	0.7897765799589876	0.006691552626795856	0.0003485769185614508	-0.1605617806821495	-0.1031611061756356	-0.07804386451888919	-1.594084467413156e-14	-3.330456706381806e-13	nan	nan	nan	nan	nan	nan
0.28	-0.03934343477353032	-0.02218919720541087	0.04110487208372038	0.592869344501061	0.9414795867423975	0.00704704241971372	0.3983306795958615	-0.02272364473699812	-0.001077840782101622	0.05797291326611009	0.05507567621530575	-0.09166374374152116	-0.0004325562372058537	0.05835366673732178	-0.07096290490123704	0.9794389954318983	0.1070357661630267	-0.9794389954318956	-0.1070357661630605	-0.146145768692177	-0.1094032999730495	0.005842497486941762	-0.2291208981843963	-0.06633650384754222	-0.03471016269157544	0.08717956002093201	0.09303549584928991	0.6855487044576943	0.638609288283026	0.07934597043358159	-0.01091242291488192	0.1131816164506972	0.01914198680868925	0.2353028664334814	0.1574426339990694	-0.523280092191425	1.304282023510997	-0.0070187404345755	-0.02172688517614653	1.738397796470287	0.4874010339059411	-0.01430885743841236	-1.257378759583652	-0.1493199356701388	0.8876424681768456	-0.6287579186160829	0.1165284422818512	0.6669188544857962	-3.879634363789528	1.077353544629986	3.879634363789526	-1.077353544629985	1.412311382888494	-0.5457838076664505	-0.2002567935186867	-1.51512215229556	0.5797333307447987	0.2885798660341619	1.234551444602787	1.309629904216782	1.424290343395862	-0.3313515557198579	0.4101112586054565	-0.05090879489586433	-1.429565491200506	0.3157447915872878	0.003180749204672987	0.01843827893007487	0.03597460315587775	0.05806138930261042	0.001001809562522628	0.004238676696478942	0.04423148789454932	0.03365193044449817	0.3562573259538598	0.333630513991273	0.02405587775303283	0.02736066181041439	0.001032777138462704	0.02427783565494438	0.001037459011433274	0.006604036042980819	0.0320871829851966	0.04106820643281465	0.4216447416478024	0.4039406717338239	0.02537199635696566	0.04021218437250538	0.2610151787951024	0.2725746656733508	0.05556046979542524	0.05565204256700217	0.00180074890837623	0.007645120509745431	0.001680267601437155	0.009867681027777606	0.02878376943645782	0.02602466856338533	0.3146803905940467	0.2819226636962031	0.05635976521908532	0.07090802655587554	0.001015390823007546	0.004023004775379623	0.001206060487242867	0.01853696911162233	0.001668784946860665	0.05546729224477822	0.1310560079437616	0.1573609231924467	0.08345711351872873	0.05828177008136896	0.01973168276982923	0.02366925528471591	0.4421998660627065	0.3592361722002405	0.007083504318547344	0.0368403197451678	0.001250444690448498	0.007614720808243567	0.001121422631552052	0.004727824067706767	0.001124335032701539	0.004723358234120037	0.09250886274120004	0.08309407909108364	0.0962754985556829	0.08156725334837094	0.02295266839917971	0.02208407081592925	0.01663598252726175	0.01928595916035148	0.07105688229588003	0.08309255739568031	0.1571699831274613	0.1452462850693242	0.1163697106546487	0.09172008725246424	0.05834134466849415	0.06050771201547669	0.01923623379462635	0.04522188837414167	0.07038093576575961	0.08507891387542474	0.0124135394784279	0.03012206753576797	0.01178559697755083	0.03338898358517752	0.003449111063064499	0.02045959288947373	0.00271962878085598	0.02527697996234727	0.001003092564275185	0.01139675112681728	0.002293736209861788	0.02251960766453315	0.03432522312407006	0.06168191798345971	0.04963347989453407	0.0590273036346701	0.05267916681289633	0.05316106631637191	0.00284404591562999	0.02298061670485873	0.0128780380741928	0.02232352072333097	0.04352109298187998	0.04162643440579748	0.02000685945552269	0.06623724632934876	0.002368375502348673	0.02797978511334002	0.1492637451230309	0.1389643627147066	0.001031209398443772	0.01310939862121742	0.03898314638962734	0.02001732674690037	0.01153256520206369	0.02434854980319317	0.00126902095209604	0.01395504204445177	0.001046185446912488	0.01886817090843695	0.001179096715478397	0.1081508044509356	0.02641357509485501	0.04965434940553742	0.0467742273914071	0.04536982600394887	0.02982845315755964	0.03572655364787996	0.001014095561493876	0.01811014966474287	0.04186817117079139	0.03346072438068803	0.1559210704332418	0.1410315423106076	0.0048936068705451	0.02297418953083587	0.001545277224889823	0.04865735942125443	0.001347696259431446	0.02810465350720083	0.001140022916512854	0.01693445918705414	0.001609717383498162	0.01572812962760485	0.001903467854602408	-0.01805134934895392	-0.008678613830980631	0.01340297456379932	0.007022706391086688	0.004047837800266233	-0.004962703188857985	0.007832525124443662	0.004796533034510052	0.04832894481865704	0.001001761326970044	0.05695071676014545	0.4061939776570077	0.02137757034168262	0.001021263067488063	0.001000433982186885	0.01657243099631656	0.4057574636220579	0.03068698264185683	0.316764392700505	0.06716479530194766	0.002102783810060549	0.002029274396810359	0.02342232885925938	0.3449613894542932	0.06831365012241622	0.001017123929221083	0.001331257950410035	0.001001051431323313	0.1477571560881061	0.1047622362305143	0.02403968465354667	0.4583512773072099	0.008225009685441651	0.001000474654174671	0.001000203967770754	0.00100040392419736	0.08115538602201219	0.08257463258301416	0.01928803580125934	0.01293749497713452	0.05458700065044798	0.1740305965507884	0.1229263379048722	0.06299148938583406	0.02596624609891172	0.06875699068306562	0.01132596812453894	0.01061061565039082	0.002278864397280253	0.002275728242195063	0.001003065816355482	0.003879349836095712	0.03987368630271704	0.03879463634424319	0.04579481300238344	0.001001479984398524	0.001442782590359084	0.03829037583113474	0.01946258862230608	0.002156620138147361	0.1568541242600936	0.001006739646050918	0.03688594587728254	0.01114050504327988	0.001005464978078816	0.001065717575100519	0.001129867138508173	0.01852937663562152	0.04156774962345318	0.02542533677446929	0.001004262595410272	0.03859460037982577	0.1719566552326736	0.004638709942542745	0.001005814740029786	0.001556039700470777	0.001135551138326319	0.001887203407031805	0.00505862885699995	-0.0178530981536695	-0.008807361964018256	0.01395890860366389	0.01441261757072749	0.006851715781520187	-0.006725569625108659	0.008639975173368959	-0.9500251936602639	-2.61641816201953	0.1257884088013816	0.8517166241626489	-0.01594235008472908	0.4128555992564546	1.555190591736693	-0.1361314748591384	-0.087336575839078	-0.02196920504588937	-0.7938321755053913	0.5942140783718507	0.3071290399654285	2.498137876644815	0.2254910705057896	0.02700078561135807	0.02281120029431695	-0.143781304889447	0.6090193370791812	0.6264104486499408	-0.06752818419509043	-0.0205488987248539	0.1579347113901066	0.8076740523178632	0.5488829630708361	0.1864890459758946	1.319694395198001	0.167543254472707	0.02282901907045522	0.01953655134420674	0.01347125864139483	-0.1995669286309877	-0.1794207628881501	-0.1631767481736514	-0.1426599269955768	-0.621758634906593	0.9731381075471979	0.3854676939039908	0.4072679992906643	0.3809113902144456	-0.1317970012505752	-0.08863015119746437	-0.08800365095335162	0.06674494303417126	0.2170832131511581	0.01428867625135538	0.1747623089318943	0.3160517841708715	-0.4809879881708625	-0.2740113326273526	-0.1167823643985524	-0.6329188769349889	-0.1879055495827923	0.06362754686402945	0.03903763542192051	0.5977865710670645	0.05470758320220148	0.2448750375739625	-0.02625109739316388	0.02304082188034391	-0.007470273285845281	-0.7749758582938026	-0.4464111626598597	0.01952717725520937	-0.2017297918290679	0.086514715546277	-0.1834419870655847	0.8229306265428464	-0.01946376838930701	0.03407583697280343	-0.1708243636855694	-0.1126671050218922	-0.0842423551962721	-6.886788809629804e-13	-1.50725444183182e-13	nan	nan	nan	nan	nan	nan
0.29	-0.03615052539961151	-0.02149748842999084	0.03556817651547094	0.6058741059009889	0.9413071434075875	0.006796245690082055	0.4137788479306564	-0.01879354950662159	-0.0004245649969481262	0.04482779398961375	0.05444454873188538	-0.08246733253974352	-0.007786777235818375	0.06069499713023127	-0.0638525408556343	0.9383952580295215	0.118275896019046	-0.9383952580296189	-0.118275896019091	-0.1318228927341447	-0.1151879319071769	0.003801001063901179	-0.2434417071230312	-0.06027713103460837	-0.03165920822241656	0.09822142851980695	0.1060966738373147	0.6996302418637139	0.634980786518629	0.08383458070355528	-0.01138445315742407	0.09911601787026851	0.02245459922389447	0.3998746830310489	-0.01917349111399986	-0.5837485784291429	1.296724288751214	-0.02787043032314751	-0.02819370653849239	1.354995999172982	0.2978331506798063	0.1484196574474323	-1.37152762830621	0.02285433965948434	0.9520018729404365	-0.8387163846646998	0.3500282929502211	0.7547001613856837	-4.313439600008984	1.165026707123941	4.31343960000887	-1.165026707123932	1.454120748859472	-0.6100664951759686	-0.2064048228278882	-1.34939345675362	0.6310309861828559	0.3198373735432584	0.9673073854357411	1.30328996873634	1.388320188803854	-0.3934032877788227	0.4767344261791883	-0.04312085644383704	-1.378318353699851	0.3425625110536516	0.004283744569453342	0.0198394262013428	0.04304110380795274	0.06595834558067445	0.001001787264840347	0.004181574674446244	0.05119556334385872	0.03733219949569103	0.3740993897111646	0.3483465518258851	0.0217086674410387	0.02536469455280253	0.001025641548548138	0.02321921666713827	0.001019317233416108	0.006466912128865409	0.02379759914209555	0.03394119617831472	0.4165543603277612	0.410745604533367	0.02842559580649094	0.04296857773368917	0.2848189943628232	0.2976342132099908	0.06034172618107572	0.05595953905778211	0.002003614995612509	0.008015635243992826	0.00191148888338004	0.01013257043618976	0.02557369790094808	0.02463716621459648	0.3263580106644802	0.2878005370718152	0.0618365230317456	0.07573393463098167	0.001015787938113311	0.004065401310794983	0.001262449731377583	0.01834003300144205	0.001341908873836251	0.05708240927594515	0.1398820324977531	0.1656958059360264	0.09410262163390652	0.06327034118554434	0.02234977421884485	0.02535814269835389	0.4480680318761865	0.3729386851636017	0.00765331938834799	0.03838838407507507	0.001127995715043574	0.007682038738056067	0.001062030794892069	0.004801736718685532	0.001063614800536914	0.004787760177497061	0.0862619382871592	0.08112010963487913	0.08911276820659174	0.07985320416635246	0.02040779154769668	0.02036299539974425	0.01440172285249371	0.01792727862477933	0.06269444085371667	0.07745560269588145	0.1624033474727866	0.1550001555696844	0.1185650728614484	0.09564421380691319	0.063871180360111	0.0671691961095667	0.02461830737413697	0.0499233339820654	0.06970906344658789	0.08396831272628695	0.01166232685529991	0.02918430906416326	0.01104160215258424	0.03248545642422548	0.002709050286213045	0.02122327215213016	0.002334005900441247	0.02744260457286779	0.001003182551517235	0.01153950730037541	0.003756176064837626	0.02443127785434418	0.037512480311927	0.0638773672672009	0.04360689320099995	0.05447419923905308	0.0488233803514533	0.05053446776585676	0.001943631979154917	0.02180205907092705	0.007315946924314263	0.01758318407098943	0.04024658682215976	0.03973014738676126	0.02014001081786981	0.06713636686492944	0.002567542067279987	0.02859979409676823	0.1528708241455987	0.1454974079407098	0.001019413033582019	0.01357631747862565	0.03908854946456986	0.02330638458673972	0.01180175815194518	0.02458938808022429	0.001140165895646652	0.01432064060705882	0.001051212737249857	0.01868147832710233	0.001143511203035529	0.1005142595812354	0.02200331171115838	0.04567301676409028	0.0438497992103826	0.04538157594632391	0.02732013355404007	0.03394214945669039	0.001008758569148581	0.01860874614919627	0.04091428706135424	0.03203077265372965	0.1601493179315479	0.1492570035369632	0.004758137662922628	0.02277086795024056	0.001281508684393093	0.04917685514801393	0.001890976185256012	0.0266072235204576	0.001339049132283908	0.01591352123743614	0.002118978228178813	0.01506395290744544	0.005785631356651114	-0.01686349040501907	-0.008660737456229963	0.01410674210178077	0.01269485942124536	0.005852936400957306	-0.006353078836005443	0.008031494979048683	0.005990529243451107	0.05402976593806642	0.001001766373377001	0.06194480858510858	0.4158525312948473	0.01711057176722276	0.001015636043910949	0.001000437007917449	0.01239704723368897	0.4051047937103197	0.03293214248400162	0.3411502905872066	0.06556844807125971	0.002310759564761441	0.002257361267074024	0.0206326938504809	0.3538628947807554	0.06902233701371008	0.001015420557546591	0.001312653273619836	0.001001075239537381	0.1579428553936317	0.111780414079248	0.02631972700320739	0.4636421254635449	0.008289590395091183	0.001000470726823161	0.001000199418856141	0.001000400447022247	0.07483078000016216	0.07644120109318606	0.01609103095024006	0.01111716718689858	0.04970025585624325	0.167728463309494	0.1207242255451236	0.07761050966252195	0.03463016875902798	0.06891213502595127	0.01044434425587058	0.009921632546060039	0.001640164692241781	0.001638224535698775	0.001003454199901732	0.006483714819213582	0.0424141965087764	0.03418129747898645	0.04264448285633731	0.001001462315154406	0.001222341076057243	0.03467087181831562	0.02099057449508468	0.003300100223048752	0.1599191105159542	0.001007470926111782	0.04120208533194442	0.01290104584671953	0.001006384750944455	0.001048600051958274	0.001086648761811672	0.01574434671214913	0.03925888196172476	0.02361709571373877	0.001002308910232218	0.04078884094438968	0.1622837039165757	0.004595253669351431	0.001007205303855038	0.003220717082579728	0.001893953992694525	0.003296829529349232	0.01024939685842023	-0.01488394526216401	-0.008525561475248692	0.01492877643825688	0.01699280593181808	0.006859011497198125	-0.007445461851870361	0.007743680678197859	-0.956996769221058	-2.371296447560403	0.1468586030487684	0.7355586925365083	-0.0009164844582252706	0.3256403414897307	1.385085783696049	-0.2524026790878199	-0.1215866410000599	-0.009508334443175649	-0.6331284880805923	0.7551386525884572	0.2490394768475935	2.510435968128829	-0.1387324849274474	0.0418515128105976	0.02779859469317968	-0.134797318380415	0.5697429952790192	0.3548048857480439	0.04011193923954098	-0.0215335797103675	0.1707024001598024	0.8574246993972113	0.4464889768150443	0.155146618760845	1.415084610496804	0.1436000106645738	-0.0002773834091821223	0.001573589734862019	0.003302330525104512	-0.2053071614048318	-0.169447351100273	-0.1833337927802822	-0.1322299956133335	-0.5101226289068367	0.9488495683809131	0.3892207373892577	0.8973622628391184	0.5523451472940489	-0.0900455830015901	-0.09723038853487127	-0.09116434454423526	0.08450437082257323	0.2160729845754134	0.01317185965129384	0.2047708047275589	0.1450937741021101	-0.4349862110376689	-0.2524619498299331	-0.1067045367903881	-0.3358733741995339	-0.1953023775551336	0.1125432110192565	0.08242087791439387	0.6913445218032336	0.03924077339466308	0.4099049817934075	0.06743604343504629	0.04651606074643456	-0.02535121484746256	-0.747603611369883	-0.3563321234429589	-0.01720335453403492	-0.1608504296843101	0.02609189399230104	-0.1012793313172941	0.7908153486377438	-0.02081015739027136	0.06699284686809352	-0.1304529713811567	-0.09254404344159366	-0.05072324611506621	-1.065896615546624e-12	3.09650917317759e-14	nan	nan	nan	nan	nan	nan
0.3	-0.03141402762028584	-0.02257411927102532	0.02943610937552473	0.6188049109209226	0.9409141680467062	0.006487943373016634	0.4255058021525113	-0.01678267895269641	0.001959665225827518	0.03054471004720334	0.05552796102282724	-0.0726164642687001	-0.01713948599827959	0.06532004572890451	-0.05587797753839417	0.8934836737650302	0.1302233859166679	-0.8934836737650279	-0.130223385916673	-0.1170262149121609	-0.1215831081968897	0.001747154395619236	-0.2561158437459232	-0.05373808903705574	-0.02834888830579014	0.1063954103347079	0.1191149807307194	0.7132411692536877	0.6307601327150616	0.08866313157311166	-0.01176731210042947	0.08571996680035923	0.02590893342173407	0.5440205474776263	-0.1962252893145081	-0.6423544065338942	1.289490747512143	-0.05112514553453807	-0.03322800266289892	0.9941549738431008	0.1035560986688341	0.3318820300262305	-1.484971692780107	0.1935880192954862	1.018533881905078	-1.028455471035697	0.5732720833902509	0.83975870881607	-4.653203736216217	1.218825552950613	4.653203736216216	-1.218825552950612	1.50707175567859	-0.6678926787835677	-0.2027268425669873	-1.18578768914702	0.675667167668737	0.3404529555277008	0.6609741077869801	1.301055685279687	1.330168340186501	-0.4497819635540027	0.4780993785215252	-0.03307453499008525	-1.295655989102818	0.3440891481120368	0.005429568016741286	0.02122380214529595	0.04939481136442937	0.07293024437487698	0.001001778646380083	0.004111578405437679	0.05718512081043431	0.04021357988435884	0.3890998371932857	0.361273605835413	0.01842402838526647	0.02252579418508973	0.001019260496405535	0.0219021144459234	0.00101025163987524	0.006332814223811747	0.01737099709675304	0.02837446441706804	0.4128575136484692	0.4188107682067645	0.03107957026206469	0.04529077080123447	0.308363612997693	0.3227166717848362	0.06222126591774442	0.05338257861695028	0.002208951707673125	0.008377137806060272	0.002141041647916173	0.01037629119269021	0.02254660424714511	0.02330715912548689	0.3370112385457169	0.2933812767465192	0.06513150955108293	0.07832479865842849	0.001015134311624741	0.004107332552543916	0.001281336879221639	0.01805239231888452	0.001178288540344925	0.05899361435519139	0.1491521120987797	0.174471861240267	0.1030466581219102	0.06716470399866238	0.02479347005017487	0.02684935130092359	0.4537398852340951	0.387423392670632	0.007973098879163575	0.03974292794564583	0.001066761595452075	0.007790934134335599	0.001032338627453737	0.004885848080020567	0.001033258884925808	0.004867268854850673	0.07992243621849041	0.07878633188748184	0.08231972131409093	0.07805714077464658	0.01753538745143789	0.01837148580596903	0.01236050176913487	0.01657828293785147	0.0557899485161134	0.07280029834105133	0.1631008581797785	0.1636475479539892	0.1189385446180096	0.09930176440825379	0.07338322745900978	0.07790162613841428	0.03150668428962284	0.056128139638127	0.06940342652930617	0.08328355512691027	0.01084606357676717	0.02821128285685629	0.01032358269651161	0.03159644542833817	0.002018512597341106	0.02211994953362808	0.001822333100898366	0.02959906516788106	0.001003421812828064	0.01163837434484799	0.00578126394535365	0.02655900526991335	0.04038065218562319	0.0650249074951301	0.03817643514479517	0.05022051301355707	0.04526758364532515	0.04808875587156683	0.001491541096943348	0.0210910184813834	0.004345789593801816	0.01519155483029878	0.03679226428551965	0.03764137639150891	0.02094550781644962	0.06841504356529367	0.003237209824399814	0.02957733700490192	0.1562483994173396	0.1524416941040749	0.001013883240656794	0.01390550579029526	0.0411539346458055	0.02815479541113425	0.01280074319767345	0.02555761648480222	0.001076187469568724	0.01481410666176093	0.001045162907481139	0.01845148709820549	0.001104105703751169	0.09329332230714391	0.01834261207984754	0.04239817178240102	0.0411964755386167	0.04502523559772299	0.0251348299069409	0.03239555738872431	0.001005114018999708	0.01888973379441177	0.04142218529054612	0.03146051829452129	0.1589070509749094	0.1562209238812264	0.004668335186034623	0.02256579418996467	0.001150204798528651	0.04994060713042884	0.002992931295157607	0.02545976732471862	0.001817479449097683	0.0150631071474766	0.003076633896783924	0.01467105955925192	0.01054019785828036	-0.01448810216270389	-0.008466911672133353	0.01498790983750417	0.01630570267202508	0.006459499744973049	-0.00729646553622906	0.007500288600469902	0.007184525452393979	0.0597305870574669	0.001001771419783109	0.06693890041007043	0.4255110849326847	0.01284357319271078	0.001010009020332793	0.001000440033705037	0.00822166347108518	0.4044521237985821	0.03517730232614669	0.3655361884739116	0.06397210084056344	0.002518735319501809	0.002485448137358049	0.01784305884170415	0.3627644001072163	0.06973102390499418	0.001013717185880351	0.001294048596695963	0.001001099047744959	0.1681285546991567	0.1187985919279818	0.02859976935287043	0.4689329736198799	0.008354171104702525	0.001000466799478957	0.00100019486996079	0.001000396969865506	0.06850617397830333	0.07030776960335887	0.01289402609923437	0.009296839396650179	0.04481351106201314	0.1614263300681918	0.1185221131853691	0.09222952993922257	0.04329409141914618	0.06906727936883754	0.009562720387207346	0.009232649441740296	0.001001464987166221	0.001000720829149108	0.001003842583467412	0.009088079802288273	0.04495470671482706	0.02956795861370803	0.03949415271029971	0.001001444645924517	0.001001899561767159	0.03105136780545829	0.02251856036785531	0.004443580307928807	0.1629840967717913	0.001008202206173841	0.04551822478659791	0.01466158665014991	0.001007304523830496	0.001031482528758967	0.001043430385119721	0.01295931678865782	0.03695001429999165	0.02180885465299976	0.001000355225295272	0.0429830815089567	0.152610752600462	0.004551797396181943	0.001008595867710583	0.004885394464683378	0.002652356847044544	0.004706455651650239	0.01544016485984047	-0.01191479237065853	-0.008243760986479106	0.01589864427285005	0.0195729942929085	0.006866307212876032	-0.008165354078632019	0.006847386183027291	-0.9671916514641637	-2.248242499498278	0.1224341435525381	0.6667051273627115	-0.01852119939682398	0.2530778667350778	1.197393826714573	-0.3047180964053479	-0.1390332228672709	-0.02136400293218264	-0.4817764768877844	0.8462602531624346	0.2202889812645348	2.50272008428573	-0.3514003158155639	0.02519835203779057	0.01857747039814053	-0.1322822529600156	0.5495925968970349	0.1794016391164378	-0.06762123962537374	-0.0386898202800993	0.2171523210954968	0.8959085644347261	0.3300413048617085	0.1469532838562116	1.476133303933821	0.128839162984705	0.03114451239297448	0.0215762934101829	0.01649260547696879	-0.2715285868269885	-0.1958236048328299	-0.2172635836830405	-0.1407229573148069	-0.4254285658613999	0.7518424843280592	0.3321525032747626	1.221457186237075	0.6815833997882285	-0.04662829129979577	-0.09568369833487855	-0.08510041790606664	0.09334456694500817	0.2152504102467727	0.005510850567044945	0.2179737537622731	0.1064699729270211	-0.421104354009408	-0.2378340015112506	-0.02327895546994299	-0.1631773941877687	-0.2264023444704062	0.1395387798401843	0.1105444203849692	0.6800347585338838	0.02716147394075961	0.5567456345366165	0.1192269281276707	0.0486143203324322	-0.01613001040084686	-0.691854339343852	-0.3051136305114594	-0.0540908810077009	-0.1541673671845493	0.04299294734553383	-0.01150251352083864	0.5706224500891719	-0.01981420429539446	0.08292708832288828	-0.1008296055404498	-0.07856233309001491	-0.02998568085988636	-1.049087281190003e-12	2.118160402600117e-13	nan	nan	nan	nan	nan	nan
0.31	-0.02539862499917723	-0.02539296770207455	0.02276347091861661	0.6316655700871934	0.9402760002985134	0.006135981023029192	0.4338201780141343	-0.0166978584340324	0.00626806824105204	0.01520548963806657	0.05827846038346832	-0.06212343309154053	-0.02821525377877502	0.0720771555708047	-0.04710585093199256	0.8456056087673385	0.1425851751296575	-0.8456056087674486	-0.1425851751296127	-0.101652041482851	-0.1285060677713362	-0.0002213904447234503	-0.2671927789645839	-0.04680198064932913	-0.02487343544435117	0.1117333274409299	0.1320698946189058	0.7261696693418688	0.6259890048820187	0.09324032625511063	-0.01208296556440668	0.07351761627824417	0.02946790109890817	0.6514220545198945	-0.3615469353883133	-0.6895658207941204	1.282759827967523	-0.07684365078896825	-0.03697992055445787	0.6771241099758372	-0.08060356950692459	0.5299752429868603	-1.576730227589414	0.3496694008826818	1.078455738912778	-1.177977093430755	0.7688565403508132	0.9109522956778565	-4.922661508646011	1.251873593633391	4.922661508645984	-1.251873593633365	1.568480908682555	-0.7137312249299512	-0.1895258372567244	-1.031484750788668	0.7086546118267429	0.3538917855016079	0.4223219458056222	1.293470763318624	1.256708426753907	-0.5046484325187199	0.4333735040642934	-0.02959847842418637	-1.129351831332766	0.3641810536874069	0.006552284038781813	0.02251598263395267	0.05485622580101067	0.07890044532017675	0.001001819188077205	0.004032136744610984	0.06119472209394206	0.04204393527487187	0.4019034014771745	0.3725531368973556	0.01455410316967539	0.0191628311189663	0.001014159948307947	0.02041155902302279	0.001005450906979563	0.006201806374233299	0.01213017662470222	0.02382857805433277	0.4121179572361063	0.4287247108407246	0.0331446378784104	0.04706257791548939	0.3316723842725045	0.3475598876761316	0.06084032670336183	0.04878669069901941	0.00236810193240495	0.008676581356786598	0.002361460527554418	0.01059123662453414	0.01935710374867004	0.02176992851844768	0.3483126948654608	0.2992114690063991	0.06594780486144376	0.07860361326966633	0.001014018005681161	0.004130204839357191	0.001263055819235224	0.01768998046968079	0.001091506591375371	0.0611555401070116	0.1580461163438925	0.1829296623905601	0.1090971280679399	0.06968605997834083	0.02667286049191839	0.02792683132142331	0.4608201672154361	0.402539583926438	0.00788306397738194	0.04073563165992216	0.001034284188816003	0.007938210975565211	0.001016589653435755	0.004987445933090055	0.001017162309369488	0.004959917773372966	0.07358726815221298	0.07585984511387474	0.07603267246565397	0.07594045978856545	0.01547242447928823	0.01695567232491031	0.0106621729759875	0.01543080522837675	0.05003862378737808	0.06897406779934891	0.1640137723494347	0.1702226574768165	0.120204973517341	0.1024915008610253	0.08660203444797887	0.0924433967970846	0.03926631690931829	0.06333196388233688	0.06876652998405688	0.08287890822933899	0.01016338874123979	0.02739407953889924	0.009819630560911596	0.03092622662109552	0.001979839116783318	0.02376615661120665	0.001860335246648303	0.03258130494862303	0.001003674566796351	0.0117009013740541	0.007744027731208544	0.02827933171494963	0.04378991113348703	0.06611660924342901	0.03324721238860922	0.04622370895336004	0.04187369975611616	0.04566852062053996	0.001524852744178776	0.02092192769342181	0.002876544671227714	0.01425901447082399	0.03322921644177559	0.03532524051474679	0.0213050493784871	0.06931260164786307	0.003689691331010403	0.03035238766814861	0.1593667422383201	0.1584579874942799	0.00101024387136349	0.01411029998814233	0.04334799972971222	0.03377459943821604	0.01447581500918513	0.02719688119019776	0.001041862812503667	0.01542056595538424	0.001053396864297307	0.01821238425527284	0.001123424304842551	0.08658238601661364	0.01528591151170608	0.03970576437089095	0.03870869239430121	0.04437662432513435	0.02317272222969821	0.03100828781054773	0.001119792204403443	0.0191751761728081	0.04213992669522281	0.03133125850412806	0.159506546101191	0.1617224473105649	0.004849000603698994	0.02255486479609002	0.001081302007780643	0.0509153731232134	0.004070299947059592	0.02432837773549591	0.002353576369100478	0.01425691602649259	0.004023466975885823	0.01427057536751897	0.01718764145497268	-0.0110408743349558	-0.008625498356487906	0.01719730731852792	0.01942915695929326	0.006207386818829121	-0.008089742478535803	0.006806535661603023	0.008214175282671791	0.06313976399102468	0.001001937491520658	0.06559456239799885	0.4327608768656576	0.008138458292698455	0.001007872424926271	0.001000467295973945	0.004851193799756585	0.4159487229838092	0.03583630538912805	0.3893026133483576	0.05489543098852448	0.002547836361363058	0.002681984398557579	0.01405724597171941	0.3791259688597862	0.06462191368766411	0.001012127833936447	0.001201673720574401	0.00100118899030193	0.1753047666916768	0.1166297573040365	0.02897443659333379	0.483729856079875	0.007305948242927236	0.001000490034147017	0.001000201897677187	0.001000420125661016	0.06242840573776656	0.06544595893000962	0.0134646004395601	0.008427343552206054	0.04133971807444598	0.169017871936465	0.1251273982977062	0.11443768239935	0.0526450388798189	0.06697796973664291	0.00931410727294809	0.00931597244165216	0.002732726673662596	0.002660656828157721	0.001004017995180316	0.01045706119768698	0.05034599790892561	0.02568717857870463	0.03635605829339578	0.002031737896865912	0.001610681786478697	0.02737264503249608	0.02101411723736014	0.00392834150066297	0.1654293784448808	0.001004979189958267	0.04635015222765183	0.01769075831603929	0.001005143911121148	0.001087759890259212	0.001228235302873093	0.01103784260144457	0.0347383940598262	0.02023592070152068	0.001441216357401	0.04300608266995113	0.1673192669014232	0.005452795556127405	0.001010384574676698	0.005469405478691861	0.003134841401917746	0.005281505109953053	0.02523306632777107	-0.006894512078645555	-0.009089474936849518	0.02044563523609414	0.02243754137966968	0.005428137577447557	-0.008822530140765577	0.006080102305596241	-0.9812612972054141	-2.193175129403525	0.1304740102716777	0.5343378067721525	-0.002484469840911643	0.1139612614046546	1.058351173442099	-0.3614042472608692	-0.1555488400616405	-0.008746970020177365	-0.423884884473489	1.112173912474597	0.1399433193222536	2.472680084278415	-0.5494155593532803	0.0309368413724962	0.02247746781180242	-0.1771192690260031	0.6245056830821532	-0.1092307388845491	0.03783006813204381	-0.03633801619514301	0.2196785970180526	0.7990440148974288	0.1724255462868565	0.07446547664512224	1.54450315838972	0.0734170694305562	0.006703947332897378	0.004446245020157061	0.005737487497812698	-0.3211955653829069	-0.2298841637620869	-0.07953011729884989	-0.09184003798444998	-0.3386655174536175	0.5812240349227011	0.3151786109450818	1.662317560407486	0.7573272199900295	-0.03870630393250774	-0.06731939514001192	-0.0489642520627763	0.2339480436083972	0.3754125177589573	0.005957311069609094	0.1348566123858218	0.1230438467292555	-0.3810418498387719	-0.2454364528676446	-0.0005657640094362319	-0.03078396921029456	-0.2405351386408831	0.04383928103159331	0.0479612854203209	0.5220677580190071	0.01521011061931758	0.5657492817958545	0.2025771514393796	0.06934311038453622	-0.02752806854825835	-0.6505203190461409	-0.2371671208564508	-0.07271673942528843	-0.1262019116649554	0.02279855986074852	-0.01802051821582103	0.5683449595153515	0.01694784484097817	0.1104086757786415	-0.1239119873851848	-0.08291037263743345	-0.04916708315902076	-1.009162347466775e-12	2.387123808252681e-13	nan	nan	nan	nan	nan	nan
0.32	-0.01853834497473744	-0.02968510874757142	0.01569694224051918	0.644462482324088	0.9393705900805164	0.005752035897368995	0.4392163625817	-0.01827498183361284	0.01256270348444032	-0.0008670512762197819	0.06238450000228493	-0.05107968178404676	-0.04052460803090904	0.08051130964279385	-0.03773321796043764	0.7950253986854157	0.1552276838692165	-0.7950253986854223	-0.1552276838691934	-0.08564223716852748	-0.1357983724719554	-0.002014236584614011	-0.2767832466857778	-0.03962299476150818	-0.02128596922092075	0.1151561018979483	0.145055269416082	0.7383988727748535	0.6206630674754022	0.09725128057819124	-0.01235012808140717	0.063442175853497	0.03312208782274127	0.7129960281707978	-0.4908838121807581	-0.7211324507751923	1.276741361636909	-0.1045736397748747	-0.03962455779745094	0.410516715011491	-0.2288326849101333	0.7291284756124757	-1.631635793796013	0.4646960710204088	1.128677907837061	-1.275172765016443	0.9086809293706353	0.9598599818510598	-5.193632753067011	1.274969458265086	5.193632753067011	-1.274969458265084	1.634197932681167	-0.7417617040181266	-0.1675871024765823	-0.8884941896536767	0.7242426676877242	0.3628556279260353	0.2779455779555364	1.30714786706346	1.190309009147102	-0.5607438782687879	0.3648513067321109	-0.02337634559800827	-0.8702739696284751	0.363132957442128	0.007626595897359356	0.02372272347489361	0.05934116618122705	0.08375705541176134	0.001001922526967404	0.003959542268067113	0.06277590035607673	0.04251216611317065	0.4128459091734243	0.3824374050596486	0.01024665560700878	0.01542711463713427	0.001010542049402592	0.01886171807402802	0.001003065346187396	0.006079686765727512	0.007758702846116791	0.01996708495044083	0.4152606822543727	0.4405671592331921	0.03454059707375053	0.04820705474264735	0.3547518749777798	0.3723054132763631	0.05597699127611521	0.04276150159863086	0.00246232643785823	0.008920804306684028	0.00256987266247245	0.01078715759032474	0.01585941839554088	0.01972566573337332	0.3611921709657668	0.3060325869682585	0.06411468966058405	0.0764283434407057	0.001012665067154935	0.004176621370101059	0.001207724656665883	0.01727472259237699	0.001048163153900802	0.06347610165178105	0.166175111812924	0.1905205885235887	0.1116662401100218	0.07057712802866192	0.02782951184673172	0.02845711596266592	0.4702648598867424	0.4182614200616596	0.007319670268030459	0.0412855791305389	0.001018062665971377	0.008092874910997404	0.001008722065873328	0.005088832336744041	0.001009129045947711	0.005056024790667238	0.06730350953667362	0.07221388463060002	0.0703140588674778	0.07341202607170169	0.01468468185566736	0.01650826336418617	0.009366107525856624	0.01468013310999905	0.04528047648206417	0.06605002849347669	0.1675232503191613	0.1756329209462806	0.1236629954747809	0.1057930131005514	0.1033918749085126	0.1106563896443404	0.04765842684095307	0.07123759945625852	0.06748299468150079	0.08242132473391112	0.009693323671984616	0.02687364635630815	0.009604142789430618	0.03061674221665592	0.0028240199361007	0.02675993430641925	0.002707544322565633	0.03699161495930398	0.001003888630335118	0.01173677568296474	0.009406891015923366	0.02943143905794348	0.04809234596723318	0.06770925382888132	0.02877181192487315	0.04254396818224916	0.03857921907346902	0.04319555872941635	0.002056083246521309	0.02127917196367823	0.002439622400222091	0.01442680962143941	0.02958896436453056	0.03275646746767663	0.0207664109561784	0.06936915807339393	0.003660198522109123	0.03060647417693829	0.1622101441283675	0.1628599260348954	0.001006812755046883	0.01423796290102272	0.04490422771861338	0.03944046326589594	0.01680402365813011	0.0294881822836828	0.001023625226358182	0.01613428030908678	0.001085661216363734	0.01798417544398612	0.001225497576313392	0.08027916791829254	0.01276625319073168	0.0375788439861876	0.03633944844691528	0.04362919349062938	0.02139076303621866	0.02981321189133041	0.001397525495641619	0.0195197656213887	0.04253454677081627	0.03102668645701182	0.1656123341007229	0.168361077546523	0.005387045947667257	0.02289114147295002	0.001047749950124142	0.05211643195822122	0.004900363987780952	0.02301225407500174	0.002862384975496542	0.01340021006433477	0.004783859614913228	0.01370659938238913	0.02593205696582402	-0.006544944864364455	-0.00924216988485296	0.02096510045436533	0.02238000644622376	0.005164569419828802	-0.008792285500727054	0.006063762097026271	0.009243825112953923	0.0665489409245773	0.001002103563264525	0.06425022438592549	0.4400106687986322	0.003433343392632661	0.001005735829505552	0.001000494558334752	0.001480724128448531	0.4274453221690417	0.03649530845210937	0.4130690382228092	0.04581876113646943	0.002576937403268047	0.002878520659782629	0.0102714331017304	0.3954875376123578	0.0595128034703238	0.001010538482014556	0.001109298844354518	0.001001278932864499	0.1824809786841964	0.114460922680091	0.02934910383379558	0.4985267385398705	0.00625772538105289	0.001000513268841324	0.001000208925446497	0.001000443281499478	0.05635063749722172	0.06058414825666737	0.01403517477990101	0.007557847707747024	0.03786592508685586	0.1766094138047444	0.1317326834100475	0.1366458348594933	0.06199598634049064	0.06488866010444774	0.00906549415869182	0.009399295441567443	0.004463988360125703	0.004320592827071977	0.001004193406907858	0.0118260425930517	0.05573728910302353	0.02180639854368622	0.0332179638765048	0.003062031147822169	0.002219464011238847	0.0236939222594938	0.01950967410686319	0.003413102693382761	0.1678746601179898	0.001001756173785319	0.04718207966869522	0.02071992998192065	0.001002983298423312	0.001144037251711663	0.001413040220621661	0.009116368414222161	0.03252677381965319	0.01866298675003463	0.001882077489602276	0.04302908383094256	0.1820277812023973	0.006353793716081684	0.001012173281651652	0.006053416492691773	0.003617325956793125	0.005856554568251707	0.03502596779570136	-0.001874231786632584	-0.00993518888721997	0.02499262619933844	0.02530208846643077	0.00398996794201906	-0.00947970620289915	0.005312818428164841	-0.9955082591555369	-2.051444913263364	0.1053462142239924	0.4439869566081284	-0.01715176244806605	-0.01934704371775615	0.918341246781269	-0.3792687789531904	-0.1508903284798013	-0.01958635440988212	-0.3448978252022057	1.231961404871375	0.09482292387281734	2.483182026060431	-0.6372605522664646	0.01415423265597333	0.01477257763590394	-0.2336886885716466	0.7477777372931654	-0.3114152489001016	-0.06291238766002276	-0.04925903291389813	0.2488794798157365	0.7225335609685588	0.003983718994932575	0.03751420810021747	1.597262279817842	0.04028791474300913	0.03262193127651229	0.02153400352701967	0.01718422527881266	-0.4154233287023139	-0.2781741510067121	-0.02358267964776308	-0.06136183911418919	-0.2449903186014284	0.5188732736685059	0.3545076606300502	1.955701623914644	0.8219456656744397	-0.05721561087193425	-0.03632967127102816	-0.01295353733741398	0.3628586904620368	0.5008644561581078	0.0001803066056276307	0.1043299330878692	0.2066585402817876	-0.3576916960244391	-0.2483793296795913	0.08198805620634844	0.05688970837705891	-0.2769297781019688	-0.02866155153207355	0.006351589554933174	0.3571637886304068	0.01173521676368089	0.5659575947231246	0.2496342057722268	0.07006533231797706	-0.01395121168472626	-0.6103107011198007	-0.1920162249284188	-0.07385479343713225	-0.1157286353771429	0.05482236129324802	-0.04656496487182243	0.7980438114199786	0.04962700983024758	0.1281856569076259	-0.1377764198357319	-0.08866530130057002	-0.06268403956852481	-9.327390989541687e-13	2.252249829108042e-14	nan	nan	nan	nan	nan	nan
0.33	-0.01132775877662509	-0.03503134985730847	0.008398240567723137	0.6572037980716045	0.9381781648063326	0.005347893673494057	0.4422194464711355	-0.02110032839049581	0.02080423645703591	-0.01724049991514058	0.0673840873219527	-0.03958073250974189	-0.05349439107768317	0.08999697784096533	-0.02800506206819553	0.7414623013026317	0.168106724479517	-0.7414623013027325	-0.168106724479385	-0.06896370758374155	-0.1432654590087835	-0.003541679624128397	-0.2850164121359533	-0.03238991602214072	-0.01762979911610367	0.1175077510309435	0.1582426061666986	0.7500523289758435	0.6147800300604017	0.1004726060387048	-0.01261170110128916	0.05605868881848371	0.03681236526479596	0.7178267735223011	-0.5684156658862014	-0.7367314582217891	1.271879261276885	-0.13436968639382	-0.04085728206422481	0.2018528599919089	-0.3276309033824603	0.9161581297723825	-1.631660927408704	0.5253839660092803	1.168496752532487	-1.304496814974562	0.974944220081474	0.9808896451212443	-5.52579698684863	1.301275365893122	5.525796986848653	-1.301275365893082	1.700805797094848	-0.7475188624802517	-0.1362231886798176	-0.7628779308893435	0.7184401660346053	0.3674943612872059	0.1790495895623632	1.335005746090708	1.144384670743803	-0.6127214905713209	0.2784968857683706	-0.0303658071000152	-0.6201487483113447	0.3722855639593171	0.008520927292021514	0.02472606977389415	0.06278710078227479	0.08755436413286879	0.001002038001707701	0.00390015157367513	0.06148166033858238	0.04153728292940876	0.422832062301927	0.3912039920824426	0.006637187696529588	0.0122978823088882	0.00100798957086417	0.01737223168794463	0.001001820989410958	0.005971433432217513	0.004650846871999279	0.01718742506659045	0.4224025939217572	0.4536929110398565	0.03517159953078892	0.04869578299697536	0.3785133396915242	0.3969373703464797	0.04752509405769795	0.03582217733135695	0.002468937978820759	0.009099487277822144	0.002722651786942923	0.01093096153057499	0.01205139557642354	0.01712503699899017	0.374028690628438	0.3134686608546353	0.05986906757007782	0.07215962235591486	0.001011260352598583	0.004241582270769022	0.001145645866605221	0.01685803103650912	0.0010252545795843	0.06592789837065036	0.1736653947219831	0.1973004132141811	0.1103227997661092	0.06973390740089018	0.02802214011781093	0.0283486107606638	0.4824740382054258	0.4343705757198664	0.006114914585771411	0.04124881988016919	0.00100948063540172	0.008272163652391263	0.001004556443854252	0.005205263852945	0.001004891011327594	0.005162542766960199	0.06102389077006095	0.06776251132878097	0.06482964646843756	0.07023056475550038	0.01563125087934741	0.01737572213124544	0.008518556513009392	0.0144285222485484	0.04076496705154617	0.0633753629848889	0.1730406644517713	0.1808384027013328	0.1276109547985627	0.1093287651645325	0.1237910063598283	0.1322586107088691	0.0555615023286378	0.07898506449315766	0.06584379632672231	0.08171455655095539	0.009266522193909924	0.02652442874696325	0.009416270675690149	0.03046574607273361	0.003657279543337397	0.03025177750966387	0.003514230819984837	0.04205755996452655	0.001004440042453771	0.01175600259130507	0.010425404748395	0.02987345665945397	0.05165729277556765	0.06878965699788245	0.02445771177672434	0.03893017633840894	0.03523428752705249	0.04056049792774754	0.005266477986079821	0.02416705014549113	0.002531640670550834	0.01523713923533995	0.02619572558187104	0.03017916801426782	0.02006039203036546	0.06908997172638866	0.003221405805050721	0.0304341334811614	0.1644528632994054	0.1657958890348487	0.001104651966346595	0.01443903456183306	0.04589368804149013	0.04495896885539949	0.0194738694857481	0.03212290564206455	0.001381194976595413	0.01737208754634965	0.001096179017352905	0.01773845434079366	0.001326697187408445	0.07421589053399046	0.01057540589117579	0.03582159066709353	0.03324937864205976	0.04224012057770239	0.01951914263496143	0.02857579727451316	0.001754251443279592	0.01992667480428303	0.04238090697068583	0.03036629282500735	0.1736168006834425	0.1769115660381579	0.006043829887262642	0.02341221923261833	0.001029063094552244	0.0535614245595848	0.005609902123185026	0.02154480491562997	0.003465870143804357	0.01252457220470563	0.005539768352378266	0.01305312142013251	0.03537035539289717	-0.002091509844999894	-0.009613707958948899	0.02555558602560959	0.0241637865984063	0.004160214533426062	-0.009180323692532188	0.005433538499188084	0.009671879076871103	0.06762924099067119	0.001002204377278982	0.05604850382845625	0.4487644472941285	0.002217514093126391	0.001004992552015629	0.001000552639052685	0.001241767608904803	0.4475026771413859	0.03540503063645141	0.4415498503895994	0.02970283217816836	0.002390283503576523	0.002886037668795799	0.005888788505810803	0.4056945723927737	0.05018738944908201	0.001009172346551525	0.0010570564677574	0.001001522740254318	0.1886160507037055	0.103119184214219	0.02729663118920318	0.5207358815420694	0.003629540800255504	0.001000579485126443	0.001000231798665008	0.001000512022722261	0.05017202137005146	0.05536960285301411	0.01890300662768887	0.007655446369528121	0.0332121649646152	0.1866464919832181	0.1349377616807591	0.1674531036819994	0.06804948120755154	0.06275758295779647	0.008590726967081354	0.009058092962302986	0.004588243351762712	0.004393261532010975	0.001005708078257459	0.01125848100795567	0.05623844298456489	0.01762980574346375	0.02966851015050753	0.01336744774347046	0.002973634607262346	0.02114929663438297	0.01907327646889592	0.002208340475077465	0.1681634682009442	0.001379717061694829	0.04700338612223466	0.02387509612307551	0.002388709321624485	0.001075897541085664	0.001448256511941538	0.007433824009083649	0.02718061706835494	0.016388293628506	0.002332918179723487	0.04148477108820782	0.1904696382943398	0.007065570465197592	0.001007447689986239	0.006619230467936858	0.004506636026641339	0.006746597785788529	0.04508416389772731	0.002188102727670842	-0.009728061290428176	0.0305964394578707	0.02503692525616963	0.003292056920148778	-0.009328855876043868	0.004899890958168332	-1.011397666108903	-1.820684309839916	0.09186693969348256	0.3179491939056439	0.0002011524934716692	-0.176808883902725	0.8410307936371297	-0.2544955791472292	-0.1436498033240167	-0.005873497202382264	-0.2125861296777333	1.385593086799279	0.007567871905140296	2.450614116458241	-0.7500724909571564	0.0182003332341149	0.01267130543263201	-0.2870925178243706	0.7273291454707791	-0.535147287107241	0.04246579353588325	-0.03692588951995512	0.2444747710912933	0.6354955137426863	-0.1743043562643685	-0.0537751687533537	1.618142380250576	-0.04205720170895614	0.01065459473123152	0.006714706841100787	0.00746237082754501	-0.4779074732102604	-0.3574255303237103	0.1792076983001473	0.007665032254668849	-0.2858026884194733	0.5503774497477775	0.3626465094878574	2.338656874777592	0.7326528292520339	-0.08619608034248617	-0.03527107454105776	-0.01896892571481345	0.3408143775033922	0.5143767761239046	0.002727358016970777	-0.004077753528481057	0.03384297515403234	-0.365591583051016	-0.2774482264430803	0.475067970916161	0.1044496630511611	-0.2439133839071947	-0.02936361408919566	-0.03994331096148875	0.2623716416035367	0.02891469873344132	0.5331413741816372	0.2756056845437692	0.168868048253711	-0.03022583083048444	-0.6025409589404949	-0.1607593002468183	-0.2026277674886766	-0.132373471239125	0.0305654313271462	-0.08708020898744522	0.9246793362854958	0.05354566686880864	0.159549436448691	-0.1547032010130285	-0.08727653386976374	-0.06816472107007393	-7.973425023892007e-13	-1.298158101595773e-13	nan	nan	nan	nan	nan	nan
0.34	-0.00440769826334265	-0.04085444718676603	0.0009998415871652214	0.6699072170171404	0.9366740309112164	0.004941822354189639	0.4434884757237618	-0.02465548543912521	0.03082546629672148	-0.03327240969364485	0.07269543078523202	-0.02776205062456473	-0.06632880373991847	0.0997400242405365	-0.0182130560873664	0.68437325368109	0.1812619252292752	-0.6843732536810931	-0.1812619252292281	-0.05164016497025312	-0.1506660149041981	-0.004705134023275916	-0.2921355859137327	-0.02533284972383136	-0.01395376263017369	0.1184704005076407	0.1718491095984684	0.761366614983593	0.6084714799471745	0.1028028803015364	-0.01298599519790096	0.05076469466856281	0.04051505976171175	0.6548908912743844	-0.5862550560786667	-0.7410719123304754	1.269162001240793	-0.166915364613412	-0.04001037688334747	0.06370578763011675	-0.374794783207851	1.085067848988502	-1.563328021673545	0.5270472998307315	1.192624429881643	-1.248098687774218	0.9601565696239951	0.9726299995775524	-5.898822800819878	1.330201486157573	5.898822800819878	-1.33020148615757	1.7632005384215	-0.7284555757355043	-0.09478937440324471	-0.6656958551744899	0.6890401794761796	0.3668289041486762	0.0001456466922273674	1.390981203290512	1.122474970498855	-0.6458464179141202	0.1866410671854637	-0.04592056094141195	-0.4523753926103987	0.3656163684144818	0.009184034349668083	0.02549094015335075	0.0651559326359918	0.09016552741567842	0.001002146142500184	0.003862115897029878	0.05706648288704659	0.03895240261780205	0.4323777657909145	0.3993791136495528	0.004191204840834495	0.01017884521198805	0.001006342129714723	0.01605586491272825	0.001001228180867948	0.005886033126463869	0.002952908552104631	0.01568432279374289	0.433586108903756	0.4681271035759548	0.03499335384634137	0.04845131507923757	0.4034517242985399	0.4214657901752222	0.03537663156826629	0.02777068798500743	0.002379132554197535	0.009217170411643811	0.002802968437653716	0.01101424560346587	0.007932992858891992	0.01397070618666887	0.3859131423926241	0.3203370119874386	0.05328890275791563	0.06586903131805937	0.001009874940957192	0.00435716178667339	0.001088479255466513	0.0164792725073218	0.001013926722487214	0.06842549521780002	0.1805716763722102	0.2032717815301966	0.1047803486922111	0.06705751066910259	0.02714580352222367	0.02749041418341737	0.4976821990647355	0.4504957382351836	0.004200586592315782	0.04055608636369073	0.001005224745671546	0.008454342360617154	0.001002486095439021	0.005322374616128213	0.001002807418238287	0.005272132224591412	0.05472583111834708	0.06259461233610573	0.05941825460018949	0.06627736710310843	0.01847761848813355	0.01973508263429621	0.008135923775997249	0.014765941063856	0.03614953403732872	0.06041677662038386	0.1802584186243237	0.1872035573892782	0.1312362454349602	0.1132460184367296	0.147838561459315	0.156907812854851	0.06252995694620887	0.08599276579193184	0.06398037418976577	0.08065624203460924	0.008815744389469938	0.0261330803865959	0.00915283264813169	0.03020289901711712	0.004136574390120362	0.03368231040316338	0.003954476917551792	0.04732019510686439	0.001005473325628242	0.01177256850285181	0.01066304173786405	0.02958685717059902	0.05380553160126836	0.06887453096386996	0.02017593232486713	0.03522163831694593	0.03177325197938782	0.03767028628319204	0.01194921604254675	0.03037013919721018	0.002953735513313226	0.01650127185990804	0.02318819648506341	0.02777053436782008	0.01948366300184766	0.06873812786744495	0.002400314396140159	0.02982513631327491	0.1659290574819891	0.1687542154717381	0.001342535187899916	0.014824968542524	0.04634316069190539	0.05001124777023116	0.02236430735819624	0.03496620034784045	0.002251922883813473	0.01933907993684651	0.00106735375671903	0.01747900231410161	0.001394892407058731	0.06822442507405767	0.008625760323276629	0.03433716075646902	0.02907393257577621	0.03960327857389044	0.01744586655079101	0.02715335880178895	0.00215771820546682	0.02021119336747176	0.04158159259132663	0.02925375332811287	0.1817159485543283	0.1871071732598301	0.006727007964187883	0.02394119730559112	0.001017359483786715	0.05528215214972234	0.006247273553389453	0.01993839427501308	0.004210820412982269	0.01163839412204342	0.00636102704984239	0.01234024159698812	0.04522191893660578	0.002101191504324011	-0.009599468919119775	0.03082162338837912	0.02458160450896001	0.003360155556711535	-0.009209102871897135	0.004948178986577534	0.01009993304079266	0.06870954105676767	0.0010023051912986	0.047846783270984	0.4575182257896246	0.001001684793633288	0.001004249274500532	0.001000610719856324	0.001002811089335281	0.4675600321137212	0.03431475282079428	0.4700306625563833	0.01358690321985663	0.002203629603925759	0.002893554677832071	0.001506143909873729	0.4159016071731894	0.04086197542783011	0.001007806211082479	0.001004814091106394	0.001001766547667097	0.1947511227232147	0.09177744574834498	0.02524415854460763	0.5429450245442684	0.001001356219689212	0.001000645701467214	0.001000254671987251	0.001000580764025304	0.04399340524287405	0.05015505744937138	0.02377083847548766	0.007753045031293294	0.02855840484233813	0.1966835701616876	0.1381428399514693	0.1982603725045192	0.07410297607460335	0.06062650581114496	0.008115959775467058	0.008716890483032072	0.004712498343413463	0.004465930236969573	0.00100722274963274	0.01069091942282564	0.05673959686611115	0.01345321294322082	0.02611905642452161	0.02367286433912692	0.00372780520328708	0.01860467100924225	0.01863687883092682	0.001003578256753994	0.1684522762838863	0.001757677949639115	0.04682469257576391	0.02703026226422011	0.003774435344807212	0.001007757830439411	0.001483472803258087	0.005751279603936918	0.02183446031704787	0.01411360050696919	0.002783758869837234	0.0399404583454748	0.1989114953862784	0.007777347214308411	0.001002722098349135	0.007185044443177574	0.005395946096497129	0.007636641003324893	0.05514235999975378	0.00625043724197429	-0.009520933693636331	0.03620025271640283	0.02477176204590868	0.002594145898278376	-0.009178005549188576	0.004486963488172172	-1.025384252910869	-1.522561450880785	0.0576510305251815	0.2067578689407029	-0.01288075883110699	-0.3413464692861907	0.8000481556368162	-0.1772297320271297	-0.1162664066507061	-0.015015748556329	-0.08958630308838401	1.493649550766033	-0.05181631051269735	2.462474577770162	-0.8596935679849225	0.001954265892254471	0.00266860456776814	-0.3444291041416363	0.6342331865758999	-0.7157892394662804	-0.05278866154476274	-0.0416724345386164	0.2580395056406604	0.5608422860400781	-0.3626515017974977	-0.112424066845386	1.600463651238982	-0.09090693803316557	0.03319992469197973	0.02166985292597776	0.01779852159383949	-0.5587284668030622	-0.4325214182837113	0.2747976674819982	0.05644409624509393	-0.3017744896490512	0.7508078602451499	0.4308079022696889	2.565097840127369	0.6739929180042119	-0.1275248775499018	-0.04475582148033053	-0.03532371965650482	0.3505966285445872	0.5402024836155427	-0.0003518926882970787	-0.04139348519007647	0.007552699597411399	-0.3766409313572087	-0.2994094984308225	0.7450302301930029	0.14765031097401	-0.2431966162135568	-0.04319305388691688	-0.08097970478848054	0.361636476011875	0.0487076807310173	0.4727122598658506	0.2913484752932265	0.2159023629790455	-0.0166974039712753	-0.5959483163933617	-0.137451542999597	-0.323408611643021	-0.1527334065305314	0.03034423722005885	-0.1369941378513622	1.127067557413799	0.05120707248410322	0.1833326547319891	-0.1655687161110987	-0.09077334590447919	-0.07456441177568067	-5.509372506668477e-13	-1.61962920335357e-13	nan	nan	nan	nan	nan	nan
0.35	0.001525646860251084	-0.04649592226086569	-0.00641623164593826	0.6825977645021918	0.9348297079701132	0.004556848528827737	0.4437563318665912	-0.0283817656372619	0.04242250417162961	-0.04825558529903435	0.07766031714893634	-0.01581131594304463	-0.07813245677310747	0.1088682579857005	-0.008642823810596308	0.6235284356959238	0.1947319092788926	-0.6235284356960002	-0.1947319092787307	-0.03372320940786496	-0.1577353733531013	-0.005410286650001395	-0.2984434296392582	-0.01869699016695266	-0.01030993168636938	0.1169401056410837	0.1861445388219405	0.77257133644392	0.6019359210137921	0.1043182278145916	-0.01347781890305273	0.0467368770290062	0.04419240742110025	0.5226818354343667	-0.5291478819533383	-0.7421178066008082	1.269572119430724	-0.2021415128356895	-0.036552771718364	0.0007149588269480982	-0.3600793781344441	1.227471940978061	-1.424788361632068	0.4534197678427598	1.193051888617715	-1.099415860697898	0.8496499901227808	0.9371562826902923	-6.263324475850092	1.362354926847498	6.263324475850067	-1.362354926847439	1.819314438039777	-0.680290164035798	-0.04589642727028177	-0.5994964062405513	0.634408583593347	0.3610160458652621	-0.3121204921241206	1.472607385563613	1.119506156868673	-0.6619721137165291	0.1104049470376738	-0.05160708159534667	-0.3539777197139996	0.3681142693426378	0.009132746123851997	0.02557217515500754	0.06568289692214155	0.09109703482438292	0.001002289255534173	0.003853784460816358	0.04982356016369979	0.03479717546225937	0.4407349844614937	0.4067201279219449	0.002636029898374375	0.008831113037868182	0.001005189361727276	0.01501554300979432	0.001000925340734604	0.005826016576748133	0.001999872835867635	0.01486412709606253	0.449845864218453	0.4835134134424334	0.03385798342233846	0.04739145478086907	0.4289681164555867	0.44543564254942	0.02366135969064896	0.02049498669262712	0.002173344259444667	0.009268553442433455	0.002754963921432493	0.01099910566029198	0.004750198232196876	0.01129248456280047	0.3977043285737986	0.3264114127866188	0.04536826828021306	0.05845342505879547	0.001008538613377697	0.004515309184428102	0.001046989569907458	0.0161760839855407	0.001008127386019584	0.07092267600060381	0.1871529171300809	0.2086486297110463	0.09528556284962801	0.06250623408124668	0.02508425677056906	0.02583806229525547	0.5164186542532991	0.4661799295796628	0.002640463981996511	0.04029449602274859	0.001003020235115682	0.00865654889422135	0.001001406206726096	0.00545280906195602	0.001001750474965666	0.005390904523180064	0.04868343746590683	0.05699489681469121	0.05391125354969596	0.06147500536398853	0.02244741537409196	0.02292826467473891	0.00782829891382038	0.01529460823759558	0.03113770327181394	0.05677175851462994	0.189766419633034	0.1965827380920359	0.1350226692457741	0.1183754823121852	0.1735664183702523	0.182000076680457	0.06792320085010145	0.09185357114594089	0.06210805004497624	0.07924882350927731	0.008164541087761937	0.02551792219763794	0.008597894305171034	0.02960913996231895	0.004482821841807253	0.03724236163008461	0.004424236858361732	0.05308328074049395	0.001006556290540735	0.01179898000035407	0.009413417386619499	0.02813809277245305	0.05364906162376085	0.0677436025522862	0.01670482377144104	0.03222968176547002	0.02824468422484606	0.03458143924402792	0.02331739308600691	0.04066375216850122	0.003524631214160497	0.01801326697212301	0.02086935710168679	0.02578639390146385	0.02042839487771624	0.06909722853733836	0.00297408422760573	0.03008894821033353	0.1680222906971014	0.1740712852358323	0.001870192327768464	0.01560398700625986	0.04658465801201837	0.05456295258602867	0.02523585953862173	0.0377655313102486	0.003519472121217847	0.0219243373865824	0.001037438954385186	0.01726169701673384	0.002727332098049861	0.06253222626120576	0.007114860808239515	0.03332613638249966	0.02433567093211978	0.03610212883044949	0.01558818547434525	0.02593667644034435	0.002637228401833328	0.02030588776705103	0.03989176487871539	0.02759862403064358	0.1899802397948153	0.2000847679709066	0.006876326484983824	0.02404356256964273	0.001244198913823244	0.05750891254200396	0.007166166727794355	0.01845650936991132	0.005243613249678624	0.01084425523833751	0.007316320936241072	0.01164469409300801	0.05432198995507687	0.00623503014348747	-0.009625774262424818	0.03578746749007861	0.02396655375631228	0.002792191780316104	-0.009387267497751373	0.004041031372913052	0.008210176433146201	0.06432322716740274	0.001002550716464251	0.03490673421958337	0.4607592611947224	0.001002784379417754	0.001003770067573796	0.001000609732860804	0.001001921085000729	0.5024678716445334	0.03101365021097662	0.4974265107514632	0.007294733485429444	0.001750452897054403	0.002544780523661461	0.001253593828053627	0.4291746743002675	0.03128274251123919	0.001006590934171401	0.001002944331133027	0.001002367288303873	0.2009318855368963	0.07358130982197508	0.02061424332296372	0.5748461026334634	0.001001572042425912	0.001000794017192028	0.001000305853605533	0.001000709579775136	0.03891072906136171	0.04437840967323823	0.02950892849930277	0.007285461207830871	0.02253461954578511	0.2133099138848627	0.1429500639065752	0.2283175994255748	0.07539013956998802	0.05896384901541878	0.006919212197196508	0.007399071549394513	0.004961831101799648	0.005302417679317965	0.001008072996005022	0.005846453979602689	0.05063017210421834	0.01235684566144274	0.02254055432665334	0.04626502487071958	0.004458758045375268	0.01798692653394809	0.0238969933133703	0.005749941573542989	0.1739582303898065	0.002981568793406113	0.04692121814591457	0.029696019501459	0.005756584530582147	0.001005068987770625	0.006350732579851815	0.005291461566489195	0.01648461550271256	0.01306239851486385	0.003439338786445687	0.03612286452388441	0.2079061346636277	0.006405225526607571	0.001884534256408153	0.008954039243479076	0.007127109151528748	0.008920869945714569	0.06276576493780482	0.01035654310386113	-0.009735952060760581	0.04042308341071915	0.02270733637198693	0.002382664709550862	-0.009732841682455671	0.002777138067039656	-1.039082961718234	-1.286303129441359	-0.03801592560445961	-0.01648875295223355	0.006143770286523923	-0.4939552787465104	0.6692095102683447	-0.0967722558536989	-0.08950000845614922	-0.0008677331500810897	-0.06825011132511187	1.575566666290792	-0.1559712293793181	2.333510457523948	-0.6166605703889096	0.005261610353423483	-0.006282607734128851	-0.197312595064417	0.5915110873694676	-0.7717985911146573	0.05184801853776533	-0.02212938274694041	0.2434229521834386	0.5164600450686651	-0.5529572748979698	-0.2146415195828607	1.529510826910255	0.02812419091491167	0.01368470516557854	0.008668207561879132	0.008915497510110247	-0.5637136680091245	-0.5244077034260572	0.3551341022901116	0.05054240381460799	-0.4188576708619625	1.121367446999936	0.5886591037796408	2.451635188836879	0.4986859703258117	-0.1499019126809789	-0.07658842775398175	-0.08106249187775583	0.3642104913185185	0.6104094688838708	0.004607271195572282	-0.2333634167899374	-0.2136801966570798	-0.2312543130472611	-0.3170505455662909	1.27783134212064	0.155950412214714	-0.1612428119934824	0.1043635535928519	0.1186332324327533	0.6716968128640634	0.1063629617513748	0.4360607874716816	0.2698890386303215	0.2937247960076063	-0.02251167489502007	-0.5422868423271943	-0.06900506533345896	-0.378901408969016	-0.09579464841485313	-0.006455386376869005	-0.1935082315525077	1.453538622408781	-0.0281127692786683	0.2571549549207772	-0.1326329835289175	-0.069669816612509	-0.06502034255942156	-3.635312077031322e-13	-1.757188580267355e-13	nan	nan	nan	nan	nan	nan
0.36	0.005864012483881424	-0.05117956328972131	-0.01384201599122495	0.6953111518782844	0.9326273548627353	0.004219399249074653	0.4437197652581227	-0.03164943543572186	0.05523754941527379	-0.06159780217217123	0.08151362204177881	-0.003990425210486072	-0.08805279978744501	0.1164162202570972	0.0004448661049339786	0.5592430905711769	0.2084802158282215	-0.5592430905711755	-0.2084802158281635	-0.01527139892978219	-0.1641692991847098	-0.005616168095245058	-0.3041979843647515	-0.01271914101808141	-0.006751866487801184	0.1121096732228685	0.2013913121928721	0.783777474827016	0.5952179027737599	0.1048905094745871	-0.01400139486033566	0.04366934858605931	0.0478425672661269	0.3358949913607452	-0.3946882469885088	-0.7430141347747335	1.273729979449046	-0.2385213984981337	-0.03050546776158446	0.002821237358879025	-0.2830727032282839	1.32866932266961	-1.235136275189731	0.3047310057654666	1.166655639858416	-0.8714366836786456	0.6441022748538002	0.8761215273445045	-6.586928228736777	1.385865986100605	6.586928228736777	-1.385865986100601	1.870171521560287	-0.6013690522768409	0.005064861893024505	-0.5550380551680895	0.5574380978747762	0.3496757551015348	-0.6598818636406211	1.5812500327772	1.122758355052548	-0.6823382792440416	-0.001972103432681083	-0.05227101140327998	-0.2603175532882569	0.360178805545027	0.008174998263514305	0.02479838373520989	0.06401279967557766	0.0899151050415013	0.001002483600657577	0.003883577277012136	0.03985209368098854	0.02898817070448276	0.4474589742498808	0.4127844000834359	0.001853113639411916	0.008154289042269267	0.001004373540361833	0.01431182405104274	0.001000773504797108	0.005791075031114804	0.001520795088109221	0.01444337506798965	0.4717642960858082	0.4994775217770941	0.03169827628937807	0.04541558088749442	0.4547396258411772	0.4681762905347445	0.01432639096300089	0.01501319898058382	0.001843946560590491	0.009261188026666803	0.002556968879701769	0.01087687316180291	0.003006778092316415	0.009902506796786923	0.409889444203281	0.3323845160170213	0.03656654672633697	0.05034372792183104	0.001007262845935589	0.004742719736368106	0.001025315417561308	0.01597340252413496	0.001005529623249605	0.07333448028820518	0.1935352458070934	0.2136396363302494	0.08189478896989694	0.05589129598872325	0.02178203135560334	0.02326567961676045	0.5389988826289167	0.480948678958446	0.001854595628060017	0.04090927661439422	0.001001992725540016	0.008856902926846245	0.001000892139361823	0.005580762193751694	0.001001286711106763	0.005509633362713075	0.04302274101186691	0.05127035836622683	0.04823035331767429	0.05586007755643194	0.02723354279885488	0.02666367191303468	0.007441480013152224	0.01580185044676843	0.02559910848554585	0.05220705241780071	0.2018513198202535	0.2095576896631263	0.1392018126055541	0.1248906851315018	0.2001917915362457	0.2059061219075475	0.07145123637756071	0.0959768415488558	0.06032438403903363	0.07773934207771172	0.007243043774135012	0.02463505960268214	0.007665836262097689	0.02862896116827597	0.00478070120942319	0.04102245771933695	0.005075667210080476	0.05948828100019848	0.001007522835977987	0.01184417550672556	0.006384743281032937	0.02521950838622569	0.05077500648958902	0.06500209073495425	0.01436799852926436	0.03040647337589983	0.02466990936018074	0.03135546264676212	0.03974354526093651	0.05520954560069609	0.00417450983410207	0.01964431412330659	0.01936196373840043	0.02439345143456845	0.02344534480165969	0.07061240625404398	0.005620003338274549	0.03189562392702468	0.1714316076760473	0.1815865384502197	0.00274463311947133	0.01693756677198907	0.04675930195706516	0.0587011052038622	0.02799454613415976	0.04039140755002867	0.005138935179867218	0.02506508923836087	0.001021141655550103	0.01711380835251749	0.005812096166513165	0.0573827803035496	0.006119951251099772	0.0328720247814274	0.01926179581860132	0.03198364895602023	0.01411723061504318	0.02513363418077283	0.003204029850832982	0.02018108505755681	0.03720275035395363	0.02539405849884366	0.1984454051150426	0.2158796904602273	0.006272554123939896	0.02343136692797058	0.001798211894348642	0.0603279618740212	0.008502993897160646	0.01724924023198282	0.006620268722195309	0.0102126900742469	0.008432206931557091	0.01103032967485495	0.06243761691993321	0.01035038026446628	-0.009777888288275855	0.04025796932018966	0.02238525305614812	0.002461883062366031	-0.009816546461880701	0.002598765220935203	0.006320419825498067	0.05993691327802764	0.00100279624164037	0.02196668516818129	0.464000296599819	0.001003883965228507	0.001003290860624973	0.001000608745872616	0.001001031080691096	0.53737571117536	0.02771254760115851	0.5248223589465396	0.001002563750967055	0.001297276190211217	0.002196006369514073	0.001001043746289211	0.4424477414273451	0.02170350959464126	0.001005375657211391	0.001001074571303586	0.00100296802897775	0.2071126483505767	0.05538517389560386	0.01598432810131838	0.6067471807226584	0.001001787864838983	0.001000942332996607	0.001000357035378616	0.001000838395589245	0.03382805287983745	0.03860176189710702	0.03524701852312005	0.006817877384355993	0.01651083424919254	0.229936257608041	0.1477572878616807	0.2583748263466281	0.07667730306537715	0.05730119221969276	0.005722464618924699	0.006081252615753259	0.005211163860173177	0.006138905121642395	0.001008923242392376	0.001001988536384421	0.0445207473423234	0.01126047837965915	0.01896205222879403	0.06885718540232108	0.005189710887479603	0.01736918205863738	0.0291571077958286	0.01049630489037825	0.179464184495735	0.004205459637162509	0.0470177437160631	0.03236177673868255	0.007738733716340368	0.001002380145189416	0.01121799235644017	0.004831643529041738	0.01113477068837065	0.0120111965227539	0.004094918703010814	0.03230527070229136	0.2169007739409755	0.005033103838896708	0.002766346414476567	0.01072303404377337	0.008858272206558947	0.01020509888809918	0.07038916987585575	0.01446264896574794	-0.009950970427884853	0.04464591410503525	0.02064291069806497	0.002171183520823252	-0.01028767781572272	0.001067312645907223	-1.050829044178133	-1.148232268864528	-0.113354253561828	-0.2159295693851179	-0.005255908313526733	-0.6721019897232601	0.5446997334509047	-0.04304809547547776	-0.04894581806184279	-0.0100007474469982	-0.009697569347244779	1.609209244409632	-0.2350190294881627	2.216633699994687	-0.5009108517631103	-0.009795422800541064	-0.01874990613791348	-0.08678033257599813	0.6139736728194667	-0.8546074149425833	-0.0389360277358684	-0.02157102946850613	0.2409642067726841	0.4836739736985913	-0.7753838027114697	-0.2964302248024417	1.417375258099335	0.08436724964191786	0.03282942452694235	0.02117359011739482	0.01778982980984604	-0.583693052124467	-0.5950346320264659	0.3832427069748887	0.05215910336677522	-0.4857120876770896	1.469962033913291	0.7079556910416042	2.327854120327203	0.3264859277539034	-0.1479374587960594	-0.09829670267914176	-0.1126076674751327	0.3946056010332274	0.6685854088540534	0.003404909086212595	-0.3353574829749016	-0.3145639816427926	-0.1428912987642644	-0.3268354102500323	1.595466322368839	0.1714607192011138	-0.1249570157765742	0.1880223554980976	0.2275930591818904	0.8012731660747942	0.1596199410926449	0.3900018203508916	0.25665753083427	0.3270012434310988	-0.002814084947001853	-0.4873977454601832	-0.02606898817903734	-0.4468746378501664	-0.07000538611557633	-0.01355518469461674	-0.2468813847207854	1.690533113058336	-0.09170510865410675	0.3017904428617661	-0.1106455626838648	-0.05825860198011268	-0.05832779462945115	-3.09856704592325e-13	-1.477881380868048e-13	nan	nan	nan	nan	nan	nan
0.37	0.008133562365533148	-0.0541546405589261	-0.02130943505611171	0.7080885245072803	0.9300621946388372	0.003957693655538616	0.4439184189013871	-0.03389055296045011	0.06881916165306329	-0.07288126490614198	0.0835445175736251	0.007495952075344529	-0.09536844147762329	0.1214680240494716	0.008831514116492892	0.4917847113186807	0.2223825771993906	-0.4917847113187421	-0.2223825771992063	0.003637636637808578	-0.1696663556780673	-0.005328648787603764	-0.3096255003609956	-0.007611513375076677	-0.003349139170937704	0.1043904674055688	0.2177695107140164	0.7950638374198958	0.5883020310077132	0.1041120722363008	-0.0146242974501978	0.04142405285124003	0.0514428584464972	0.1171313996165083	-0.1950777336723781	-0.7521671424390526	1.282382929203459	-0.2737649502563499	-0.02134496567988676	0.04532548077531195	-0.1648720778095852	1.364019882048512	-1.022116735829419	0.09729531773368563	1.130477476093823	-0.5882675598500609	0.3598353989365874	0.8014432669636153	-6.863828702028991	1.390964678758873	6.863828702028957	-1.390964678758793	1.905183059951434	-0.4954980679010008	0.04915288129706973	-0.538846856351315	0.4618343737525451	0.3281199293177794	-0.8786547223544232	1.690902999415604	1.142793459850871	-0.6886750782723575	-0.1346882910760423	-0.07528599668578319	-0.1789950902185749	0.3599788083298239	0.006760492786715433	0.02362158069478218	0.06063714094004661	0.08710165937629165	0.001002495179043157	0.003948587637501442	0.02911463032388985	0.02218337851430045	0.4543097388293881	0.4186176784653367	0.001437522872282744	0.007804292686476888	0.001003740069150374	0.01397028583639447	0.001000697214599364	0.005776333519833089	0.001683101636926657	0.01456587298453762	0.4965865086454009	0.5136504774549819	0.02880780004537366	0.04278825745417193	0.4800968610922937	0.4894786546641502	0.007925740181093956	0.01121505810812463	0.001537339371197004	0.009339809506036516	0.002241565988473549	0.01067930236562823	0.00202705436504998	0.009227144261327123	0.4232189862549327	0.3390349329190257	0.02855206143039707	0.04292680893133664	0.001006218095517699	0.005028353256156539	0.001013566148256233	0.01587446294328713	0.00100459581628258	0.07561468008229225	0.1997816808354218	0.2184115531928313	0.06700837421193293	0.04756372403501051	0.01774472317475751	0.02010360449138066	0.5641589775948853	0.4942437679191963	0.001437352520378155	0.0419806694706955	0.001001527126365339	0.009065962839886315	0.001000648967289828	0.005713135940835065	0.001001099872907264	0.005630494452435827	0.03858708448574495	0.04639538521548894	0.04252391740744119	0.04984249721886522	0.02980561668148733	0.02859462262270642	0.007131488464662142	0.01645622568773882	0.02004755513295528	0.04748521001559469	0.2166105575963204	0.2250566518650858	0.1461622539124339	0.1324966327124266	0.2232343679393451	0.2242333402537762	0.07288855339704459	0.09811913013148134	0.05860759053240542	0.0762608566947761	0.006131475265095529	0.02360806465325151	0.006231649387158747	0.0272848506415146	0.004435479532543213	0.0446009783011438	0.004916491911481775	0.06582391713558414	0.001146882262676163	0.01203146748617905	0.004034083302079451	0.02293000537791923	0.04794015040634489	0.06277335718437264	0.01291405368143768	0.02948944689906394	0.02074064897903715	0.02781155067177013	0.06031514262990922	0.07251700797620454	0.004843812173748769	0.02126602187792747	0.01838232288156766	0.02337161401935548	0.0243706983559175	0.07089657407948574	0.006992657309615111	0.03294967860706523	0.1758731363462697	0.188852438137261	0.003692431960609358	0.01860504087225056	0.04738823471335043	0.06306851779411683	0.02976908560440351	0.0420541065209745	0.00694409612064397	0.02848541998820115	0.001012115113083535	0.01703782646928619	0.0103901828901892	0.05283534897569288	0.005385642152269778	0.0326988718574872	0.01498320725825459	0.02842332003028111	0.01301370238796991	0.02471354569470077	0.003230010061780912	0.01960463831732834	0.03412953055788992	0.02288954051036718	0.2121037553282077	0.2340066127138208	0.005140332950282018	0.02235647411489452	0.002604635025830751	0.06362699362178822	0.01105026791346234	0.01670359375834629	0.01020093842785564	0.01054592763258694	0.01074862996843477	0.01096696124674698	0.06518950915918338	0.01373224413690314	-0.009286450686069514	0.04372870365403261	0.01607711791808553	0.002623157604694585	-0.01009205981976167	0.001296796847992996	0.004349583082293606	0.05329019328917815	0.001002262699626377	0.01199165531691008	0.4746911905448936	0.001003978015673811	0.001002903128157468	0.001000625502352078	0.002572616296383589	0.5673622874846355	0.02358046238904688	0.5484708006890331	0.001002049180842706	0.001149870944517406	0.001670988062631266	0.001001725839813236	0.4610914662716084	0.01716117480382961	0.001004923717132096	0.001001561150038231	0.001004179033838615	0.2131886265030398	0.04071403823235652	0.01093756915946422	0.6387717177437396	0.001002251976570353	0.001001127416378361	0.001000428793848778	0.001000962157838903	0.03286251832046408	0.0331069207768654	0.03059659087645498	0.006787531200240481	0.01151300681961887	0.2527643954937738	0.1647548678198888	0.2670739135245022	0.07309369074318342	0.05572082609420539	0.004296600974155126	0.003542075584772926	0.003105886075523219	0.003569648016478497	0.001531422953790515	0.002007989669679825	0.04444423542800711	0.01138991831971728	0.01408951188801076	0.09969545312785261	0.005853787315571678	0.01723461084623306	0.02220947929570947	0.006704759373516968	0.1862795862508425	0.005094207666260102	0.0491211988645001	0.03131872072187892	0.00980513787629878	0.001003009162233502	0.01872498334219885	0.00441868710528231	0.009526342704096304	0.01164371853448795	0.002547577605133688	0.02901816216213754	0.2519496032270053	0.003017428798423342	0.004024243696212236	0.01638685695540654	0.01841742033569318	0.01580704651732667	0.06378167282509596	0.01652978414626416	-0.008263397290411194	0.04646566962707283	0.006116348556039392	0.003146011414119978	-0.01021107878087389	0.0001784158367191575	-1.06254166558133	-1.123172900619937	-0.1259160608769437	-0.3494030895829477	0.01308676976479907	-0.6883493887073553	0.6346402712685806	-0.02628460727732863	-0.01877881936400147	0.003190654449179722	0.03753419243825723	1.249555509373818	-0.2906548985837249	2.049225670902974	-0.2701528779065635	0.02033662378521983	-0.02203812678628811	-0.04729471879473616	0.7259762805706129	-0.6481429854788054	0.06401783888930537	-0.001640262983935132	0.2170330260514284	0.4722069615619206	-0.881624790695272	-0.3373584967614635	1.240764388285714	0.1261919583101325	0.01468046960794824	0.00904181063883509	0.009083634097103211	-0.4023685738761277	-0.6053014764874494	0.02908698647545779	0.0759505279512427	-0.4613670681729122	1.641730223992685	0.8347424253951482	1.390847605116526	0.1018747681205106	-0.1451443100175158	-0.1093840709909213	-0.1585684225985058	0.3224408654527326	0.599366724400505	0.03117700914581253	-0.1355428030877737	-0.1357345773900865	-0.04760762887629322	-0.3790151140470399	1.850095879767958	0.1528688182620577	-0.08296059328860693	-0.1172046816490681	-0.009291724068354833	0.7112470545391699	0.1716308497883576	0.4729231616124645	0.08707823319088936	0.3492824317973445	-0.008317935461529371	-0.4161880930879763	-0.009954267206972209	-0.2759119879009901	-0.01997490625345815	-0.09742488313932408	-0.2519499183138292	1.985719208390491	-0.1267277477852455	0.3485968776917945	-0.001927121987922093	0.1140502497142163	0.04073824926772819	9.866498076037865e-14	-8.556490685574377e-14	nan	nan	nan	nan	nan	nan
0.38	0.008188968767051712	-0.05497612849969254	-0.02891930812481707	0.7209715781187248	0.9271669697774032	0.003802313640630558	0.444794594663213	-0.03494130251343468	0.08204528219872036	-0.08205134617494181	0.08337647273993283	0.01861627748585153	-0.09974966909125961	0.1234844665419578	0.01647843528441038	0.4227848949250925	0.2362266772164551	-0.4227848949250882	-0.2362266772163887	0.02270321162912201	-0.1740283769728364	-0.004698832836060744	-0.3151425557371982	-0.003527514682497958	-0.000244463480508537	0.09464267032517358	0.2351396387403762	0.8067989299505909	0.5816876211221704	0.102577284716135	-0.01556664459647453	0.04028437685085869	0.05504413098868509	-0.1069337045682485	0.03602961874138499	-0.7715049355444036	1.294866175938769	-0.3045343267379144	-0.009240352035988695	0.1383256610523022	-0.04499910884262758	1.25757098417304	-0.8124599821011326	-0.1350570672517454	1.093445264649778	-0.2845538680538741	0.03703001486334869	0.7281761586380577	-6.895215656956269	1.374213715279514	6.895215656956268	-1.374213715279509	1.901479406304597	-0.3743620125594221	0.07352419067328571	-0.57294593115987	0.3527123077892131	0.2900654298147208	-1.065600116260205	1.779635933815449	1.212504342615412	-0.6220459031431745	-0.1532421598150488	-0.1161599226986784	-0.03919360640068541	0.3603750779091963	0.005066320168714607	0.02220186839277808	0.05576323035916745	0.08287417273141445	0.001002234058697425	0.004041888459220871	0.01853534114537054	0.01523132412247952	0.4623304739125347	0.4257308920755924	0.001229430723898574	0.007641928272614584	0.00100322952846878	0.01394790777246374	0.001000667472308099	0.005777652308291409	0.002548685045399207	0.01526079971172487	0.5227301281124549	0.5249521043285179	0.02531010146164041	0.03959829808786972	0.5046546903759946	0.509268534853164	0.004621244616984147	0.009381430318881546	0.001310132570789794	0.009564258609761603	0.001821304888241461	0.01041063315550378	0.001535291483872984	0.008976561536105848	0.4381279947694038	0.3471013730882306	0.02208564976857202	0.03699353616648383	0.001005469905756218	0.005382178687454338	0.00100793753098645	0.01587212967133448	0.001004734953614689	0.07771428629041705	0.2059233270243429	0.223113726816296	0.05186097127326655	0.03842891612159686	0.01318507467894747	0.01649103575261204	0.5911617386450853	0.5057464038088518	0.00122861679384131	0.04335872851853178	0.00100138703370114	0.009264470549253624	0.001000563340884541	0.005836411433094162	0.001001068414080656	0.005745330963823109	0.03574326698914422	0.04300164697284191	0.03686017998300572	0.04381764720632965	0.02893913917830842	0.02776820267218662	0.00695959666577636	0.0172655526687493	0.01470810590641909	0.0429254975486152	0.2340944347263336	0.2426302904932078	0.1570297251847306	0.1420157056444518	0.2405595926189159	0.2347882351331474	0.07210534442935339	0.09801239649800338	0.05694770154445765	0.0748887620328368	0.004861602408390511	0.02240174250729288	0.004244902939521608	0.02541051302221624	0.003214085543705015	0.04749812203109593	0.003558770282102241	0.07149211361213603	0.001477738612200943	0.01241018613582065	0.003343992731684194	0.02224865863605476	0.04636172575892697	0.06219636220787454	0.01223116349503532	0.02931244815510988	0.01632581338260133	0.02383379777799771	0.08473823885598941	0.09189285773647433	0.005509661094026446	0.02270145022320093	0.01781028352325724	0.02266323705405777	0.02151341670657232	0.06854799479642314	0.005804863215669552	0.03185959742797663	0.1812018632283649	0.1969982852051359	0.004609147440471154	0.02032530318420224	0.04869374353026925	0.06794841771496478	0.03020287908168983	0.04235689161171399	0.008871931435457378	0.03189508838028799	0.001007918551919991	0.01702873669321838	0.01635765822657997	0.04917702698162302	0.004809821156626143	0.03264508602780226	0.01197630139794931	0.02625099238597461	0.01226810722436466	0.02461488415307135	0.002471622502371233	0.01831877299805087	0.03093863886771937	0.02039650602587118	0.233390184174821	0.256611432042714	0.003566333554279921	0.02082772609592316	0.003634654170901415	0.06711151884974378	0.01510722415969204	0.01714182999331555	0.01667340954064729	0.01227657778962895	0.01466054706423408	0.01174677746530904	0.06170180853842711	0.01623762221472626	-0.007997589393685096	0.0460987854466714	0.004290031444047568	0.003326801047668529	-0.01013283158248949	0.0002702095175533568	0.00237874633908943	0.04664347330032872	0.001001729157610649	0.002016625465642588	0.4853820844899695	0.001004072066114116	0.001002515395663245	0.001000642258824067	0.00414420151205195	0.5973488637939075	0.01944837717693834	0.5721192424315285	0.001001534610729339	0.001002465698896619	0.001145969755760335	0.001002407933392031	0.4797351911158724	0.01261884001302147	0.001004471776960317	0.001002047728983981	0.001005390038717268	0.2192646046555035	0.02604290256910359	0.00589081021761763	0.6707962547648211	0.001002716088508017	0.001001312499778196	0.001000500552346202	0.001001085920086601	0.03189698376108013	0.02761207965661628	0.02594616322977751	0.006757185016113618	0.006515179390000686	0.275592533379504	0.1817524477780978	0.2757730007023675	0.06951007842098529	0.05414045996871805	0.002870737329372483	0.001002898553778198	0.001000608290911683	0.001000390911347359	0.002053922665183276	0.003013990803033489	0.04436772351370584	0.01151935825976107	0.009216971547219207	0.1305337208534006	0.006517863743676418	0.01710003963381888	0.01526185079556412	0.002913213856586497	0.1930949880059374	0.005982955695348765	0.05122465401293152	0.03027566470504781	0.01187154203624017	0.001003638179388749	0.02623197432796211	0.00400573068151448	0.00791791471980861	0.01127624054621512	0.001000236507354544	0.02573105362198182	0.286998432513037	0.001001753757956435	0.005282140977938291	0.02205067986704716	0.02797656846483525	0.02140899414655099	0.05717417577433561	0.01859691932678028	-0.006575824152937537	0.04828542514911138	-0.008410213585986025	0.004120839307416657	-0.01013447974602509	-0.0007104809724696845	-1.073605823546999	-1.197595554319795	-0.1619361056715696	-0.4987377653099707	0.0004021839113412896	-0.7015544300454823	0.8006867791169882	-0.005521706301593351	0.01488621192301731	-0.006788687196364517	0.1047881926965832	1.034943483522215	-0.3475462160594174	1.914136911920555	-0.1080082351038959	0.01937010257821854	-0.03296958861189962	-0.001824370436880838	0.897178326258841	-0.5578781697441726	-0.02529764253232995	-0.002249774442849121	0.2048454897148096	0.4697253258646535	-0.936830994626827	-0.3865289473784255	1.058884643879117	0.1457004884530204	0.03071898377455528	0.01935393913353915	0.01658491414074531	-0.2874460703902286	-0.5964885670700154	-0.1682314251409814	0.08314945142263787	-0.4532861003835932	1.88489731914281	1.090580761260042	0.7733894268727275	-0.1233185155043551	-0.1266593145962593	-0.134162141971323	-0.2186530859335871	0.2583302306826965	0.5350974771330413	0.04169024306890882	-0.0137262297199995	0.01578373307697642	0.005114248037494809	-0.4136035942063843	2.009143799282753	0.1342048377359401	-0.06226492521078691	-0.3385270661769378	-0.2012341126040618	0.977262642245926	0.1701775834131238	0.4924992865456589	-0.01532524509983224	0.3248687719473854	0.01056432899226914	-0.3095758787805204	-0.002195569078019766	-0.1692743815632255	-0.005719997180313601	-0.1554389006170842	-0.2445846839164457	2.586112528111532	-0.1824761498148722	0.3388891390832088	0.08613097903164801	0.2212239177422931	0.110309134695252	1.489840401552193e-12	7.162220179690997e-14	nan	nan	nan	nan	nan	nan
0.39	0.006013144357408721	-0.05340747916448212	-0.03667090905408264	0.7339879894024143	0.923996516714393	0.003771366362310213	0.4471866707913222	-0.03478495535330505	0.09309208331823446	-0.0891468214545299	0.08082235383154777	0.02921332201372069	-0.1010478940330301	0.1221868907654309	0.0233420163322899	0.3563467994497534	0.2498224772183569	-0.3563467994498614	-0.2498224772182098	0.04151089086829029	-0.1771289420034955	-0.003947991592488445	-0.3212571239908891	-0.0005901073632423276	0.0024104516220987	0.0817639567655052	0.2531900479696241	0.8194861238172079	0.5761718937553471	0.1019391008046458	-0.01687705309843774	0.04090446433294986	0.05870177286435036	-0.3228095223310709	0.2733508308792841	-0.7751479229898778	1.308681132434291	-0.3278024474681204	0.002658570476152849	0.3479614680173905	0.0750140269772569	0.9292445133298776	-0.6128315043775324	-0.3717822219645786	1.017554769014259	0.02001405924051712	-0.2905811251665805	0.6437468815511587	-6.328888767182922	1.3418797021859	6.328888767182918	-1.341879702185788	1.853672473813424	-0.2467987140870451	0.07315112650494961	-0.6541890885116062	0.2352241030135069	0.2410705619626097	-1.43735817375321	1.818731124067206	1.327420079157502	-0.4724219566186577	0.09050036954746783	-0.1403100767242169	0.135627504616131	0.3724659655060449	0.003582429194364615	0.02102520444322469	0.05053863261869054	0.07810890558609637	0.001001946073345628	0.004156285542205013	0.01051906382265047	0.009573662453381938	0.4720203075894611	0.4346362360403072	0.001118703864992431	0.007572157366652356	0.001002801900955477	0.01421230564058176	0.001000650524194735	0.005787271778156673	0.005582577104087632	0.01773565139670356	0.5482439576227042	0.5329064475579858	0.02171463363790332	0.0362687581937444	0.5278190014624426	0.527591845648241	0.002857055246690179	0.008605338862419445	0.001160500287028416	0.009903333895966222	0.001472062005876895	0.01022453175615071	0.001274417405641721	0.008890056403062487	0.4543603902520977	0.3568224846331318	0.01795716896561183	0.03323276215770048	0.001004902556305233	0.005742013642006115	0.001005372544137422	0.01595806479928505	0.001005535294683042	0.07961504933052667	0.2119952253874353	0.2277960207027657	0.03815823242790484	0.02941722052564789	0.009098218520561269	0.01316526448568338	0.6188271609580551	0.5153189996181231	0.001117981327572456	0.04488995474813517	0.00100137592020114	0.009465381410715262	0.001000542346314065	0.005960174807895831	0.001001094286388879	0.005859030300621335	0.03376041939965664	0.04029329934125683	0.03211576121750044	0.03839359038664494	0.02582469168371892	0.02523369414553097	0.006998291035196854	0.01815648903836043	0.01125540596251086	0.04045305521976763	0.2482662712153857	0.2637183215830874	0.1658718354442044	0.154022499714784	0.2517013580181299	0.2381334430848085	0.06947366067579888	0.0958694290285189	0.05553727904993569	0.07379316656854143	0.003645593100631217	0.02100290216870247	0.002664102223793162	0.02356470595624445	0.002133114335144061	0.05005481287077726	0.002309971511951387	0.07660670702936589	0.001984570516409469	0.01298313808454444	0.004292890030614662	0.02326077318888671	0.04726516237109314	0.06460011571278941	0.01186608123109033	0.02924485578249352	0.01275089849886825	0.02048337540660804	0.1036115793657441	0.1073586633636661	0.006261636399938125	0.02381383586924437	0.01748173425603392	0.02208208982560348	0.01856961393643658	0.06607978275251207	0.004971056849839269	0.03070626910883589	0.1855747050014956	0.2095856374483094	0.005427155390984572	0.02188086473863855	0.05178356251244551	0.07374447978441717	0.02942905242226726	0.04142038949443266	0.0107296846890718	0.03475522499751024	0.001007034423274342	0.01708166278733228	0.02085178805261725	0.04638046424005145	0.004329157719020586	0.0325503755382314	0.01007507353122705	0.02514865484693596	0.01189426159359951	0.0247260241376205	0.001752218185230236	0.01673381650681995	0.02898301644905044	0.01844938723076117	0.2509412622847232	0.2845770612715787	0.002314501235190035	0.01919885699960388	0.004743337987787746	0.07019449372846272	0.01874475453283125	0.01808126600852094	0.02242700710384112	0.01435720196522399	0.01824202551913416	0.01286214346603065	0.05439975923994345	0.01862532238131842	-0.006517975330986872	0.04676395776795315	-0.006978392890196926	0.003989476150678995	-0.01022365597733546	0.0001918424076521373	0.001714156013003816	0.04190190546402267	0.001001576334985939	0.001509497365552326	0.5015940320598755	0.001002823193992565	0.001002222763866401	0.001000624958860322	0.01270125364620362	0.6176413890677668	0.01615029291711152	0.5900889659323605	0.001001272334335072	0.001006477880220661	0.001075342147135885	0.001002582893808529	0.500174495064294	0.01398164672795135	0.001004177067528646	0.001003257708031691	0.001007195792364904	0.2252968827250436	0.01784306771139021	0.003661438010059288	0.6989794217790053	0.001002812797461327	0.001001408227764374	0.001000537373408087	0.001001151069603519	0.03106059049777963	0.0256966847023248	0.0191465842482622	0.007278676470724103	0.008331708432065387	0.272305178339918	0.1782462522606975	0.2685792970724941	0.06309344125590476	0.053473871548294	0.001936509395981098	0.00100339906518744	0.001000942102310284	0.001000623857427504	0.002902355547978132	0.007218353143805657	0.05177721168961746	0.01142964056591001	0.008525900629900624	0.1284072621591268	0.007516052812031318	0.01713537452603863	0.01531610963922981	0.005083015549988521	0.192539398128154	0.0065516546463303	0.05928548770171292	0.02705888058115226	0.01344846971752604	0.001008209279742433	0.02546300973896298	0.003667093125813797	0.008111440691310897	0.01167035648325659	0.001000329572408484	0.02758684502699178	0.2787456818892818	0.001001904759123801	0.006442738905721391	0.02333564482871295	0.02951195459272465	0.02282567064468871	0.04487817671394684	0.02103574499154119	-0.004992082210728204	0.04621195618430762	-0.01710136066780995	0.004547060728298887	-0.01038582135722975	0.0008353340018488443	-1.085031142165821	-1.272291355246465	-0.08391451742263563	-0.458784988797399	0.01730920976928091	-0.4352735581427122	0.9878707523654123	-0.006443796640952233	0.03765624296221402	0.004791777379171143	0.3717347539644226	0.5909442076958634	-0.3230266101457758	1.763075503199466	-0.04576249102092046	0.04352085635928258	-0.007779131233083932	-0.01240462222458374	1.048167238407511	-0.2202622337284402	0.06623238220352576	0.01574644124490084	0.1773911239741538	0.4695388184240751	-0.8551334435544282	-0.2880702302444516	0.8638756637000986	0.1572178704393781	0.01441744631595944	0.008607366545622098	0.008553244010287717	-0.2510348886354534	-0.4853964620278313	-0.3298605308148273	0.09513677129711415	-0.07039371895329309	2.192147262200626	1.18555455326471	-0.0492949570799678	-0.3053816530390102	-0.09760560671887435	-0.1438395947111715	-0.1510875000233477	0.2560774641406347	0.4910511660937028	0.06978632386030743	0.2039216604509638	0.4430534559801292	-0.01409168754360981	-0.26514029934875	1.104901237234123	0.089847494454331	-0.05343252430987982	-0.1426289867184492	-0.02565105026039893	1.355269373413318	0.1408117523831322	0.6593913399110402	-0.161651709093471	0.2464104880118104	0.003873714218288189	-0.2488941246973209	-0.0150465471390525	-0.05326438348800364	0.02605537204102642	-0.148377382513685	-0.1429514469900977	2.68274829018063	-0.1442845656256854	0.2722237307918217	0.1031226277492879	0.1980333241633829	0.113786425629187	2.528683055326305e-12	1.834586151534868e-13	nan	nan	nan	nan	nan	nan
0.4	0.0018412114179067	-0.04959610023109088	-0.04434892003826316	0.7471505017994188	0.920645997604849	0.003847638532077192	0.4519112620926989	-0.03346611225129484	0.1001792779364838	-0.09443190487600123	0.07602051815075338	0.03879919542702819	-0.09944728431258365	0.1177921249385183	0.02933750952795667	0.2974774129998441	0.2630029396025155	-0.297477412999845	-0.2630029396025161	0.0596489817510855	-0.178985305664847	-0.003305668936678973	-0.3283107648861032	0.001186066316811205	0.004580007183865304	0.06735119528825217	0.2712799654623484	0.8333970445027424	0.5724127342618527	0.1056851919477469	-0.01826061211118338	0.04244525497914971	0.06251970366439956	-0.5061554104551839	0.4845755384064614	-0.7567869465303714	1.324086398601774	-0.3405475366215541	0.01220353758147622	0.604828695683564	0.1875000795814297	0.4656496838386553	-0.4503816104204243	-0.5846004216392455	0.8912110416395963	0.2952130647062446	-0.5824079952184156	0.5545585882179569	-5.381473851870815	1.291146191729675	5.381473851870815	-1.29114619172967	1.767561735029938	-0.1255217386982074	0.05182047312063568	-0.7607604594644715	0.1204655799480584	0.1929935216466193	-1.372409699813737	1.787537586518362	1.457249706398837	-0.2707323284772759	0.7236128510991515	-0.130790024797852	0.1449470264207413	0.3924328627863647	0.002502694575888177	0.02031322138278627	0.04549050744292726	0.07360908645460412	0.001001725703663605	0.00428471219670108	0.006092778322901535	0.006419939871877397	0.4836760133774293	0.4456380818936626	0.001062711940072453	0.007552825912357153	0.001002441805147564	0.01469429025633794	0.001000633400909514	0.005795071783133867	0.01131860953780484	0.02232654698417264	0.5719802575355648	0.5374713693889145	0.01823917348107153	0.03304446893744118	0.5492267567072686	0.5447810500392236	0.001967210205532031	0.008495131801758288	0.001087670132063708	0.01033619377598478	0.001261874058721512	0.01018448173400926	0.001143957204268754	0.00878990977008786	0.471772827882828	0.368087182970105	0.01646328474115469	0.03206857945811011	0.001004471604478125	0.006086181335202085	0.001004695950459857	0.01611325125140513	0.001006838592551515	0.08130378888367044	0.2180150088219395	0.2325606105245822	0.02673392068303636	0.02153374087081967	0.005898343578772748	0.010540732663516	0.6464537566138239	0.5231887399973542	0.00106270818440139	0.04643654818829152	0.001001418254482683	0.009651904630984044	0.001000550274262657	0.006072731378055599	0.001001139807269494	0.005964361659636637	0.03231142644477777	0.038044720547449	0.02867315275991957	0.03416824466235727	0.0209224929900088	0.02134718704321054	0.007275648337406594	0.01917026707122509	0.01036873071498716	0.04093379610113011	0.2560440392733901	0.2836620030046482	0.1698324353658021	0.1632223267189505	0.2562180676135539	0.2349033935803481	0.06514409369247649	0.09190262994414697	0.05446151755410889	0.07283373332933746	0.002567167610848548	0.01956027723394812	0.001867871230950441	0.02237717956673969	0.001590039143967906	0.05268106185225783	0.001681961620339029	0.08137773612999565	0.002661318025829351	0.01374363615606579	0.006853247299703625	0.02608254224710234	0.05114813990219736	0.07061916108775936	0.01163570779875185	0.02912143510694195	0.01056680342657995	0.01835780340363186	0.1132060536155158	0.114408560702356	0.007134319883229563	0.02452990417564655	0.01732945472466989	0.02160522649726037	0.0170635616390195	0.06594514218025696	0.005625999241345225	0.03142218644290038	0.1880548167577558	0.2204049040140585	0.006120337542803688	0.02313907872999766	0.0571145692192907	0.08098980876503017	0.02749249486915648	0.03933032681685161	0.01244335175954976	0.03680833687181636	0.001008879232926826	0.01718326739005964	0.02277962570156288	0.04421599538376902	0.003918680124711427	0.03237815472148813	0.00919812230118173	0.02514427957154296	0.0118964203121758	0.02509813915344148	0.00139140286232384	0.01561472565020813	0.02883110786944984	0.01757522964843076	0.2590565091588254	0.3037810972969152	0.001684913189611838	0.01792229685997024	0.005875406083342788	0.07244635135023812	0.02122360221549152	0.0192316106229221	0.02610324185385746	0.01629989240809645	0.02075513968085927	0.01404295318143798	0.04376841010019039	0.02104710621335657	-0.004968942681947932	0.04560336923184403	-0.01652863238949416	0.004494515465603711	-0.01042149184975394	0.001196263353897805	0.001049565686912761	0.0371603376277277	0.001001423512348437	0.001002369265495782	0.5178059796297813	0.001001574321895787	0.001001930132035703	0.001000607658887411	0.02125830578032405	0.6379339143416207	0.01285220865729366	0.6080586894331944	0.001001010057938813	0.00101049006165416	0.001004714538556613	0.001002757854251095	0.5206137990127151	0.01534445344289381	0.001003882358041725	0.001004467687338857	0.001009001546030235	0.2313291607945844	0.009643232853675663	0.00143206580252212	0.7271625887931895	0.001002909506482966	0.001001503955748968	0.001000574194445838	0.001001216219111082	0.03022419723447232	0.02378128974803403	0.01234700526672338	0.007800167925328606	0.01014823747414473	0.2690178233003338	0.174740056743296	0.2613855934426139	0.0566768040908177	0.05280728312787002	0.001002281462604393	0.001003899576639431	0.001001275913792455	0.001000856803587373	0.003750788430772027	0.01142271548458665	0.05918669986554349	0.01133992287206931	0.007834829712599006	0.1262808034648398	0.008514241880416903	0.01717070941826059	0.0153703684829199	0.007252817243459855	0.1919838082503821	0.007120353597306366	0.06734632139051333	0.02384209645722788	0.01502539739880171	0.001012780380247073	0.02469404514995724	0.003328455570131312	0.00830496666280222	0.01206447242029785	0.001000422637574932	0.02944263643200932	0.2704929312655255	0.001002055760307709	0.007603336833517857	0.02462060979037312	0.03104734072061643	0.02424234714282533	0.03258217765355851	0.02347457065630213	-0.003408340268518964	0.04413848721950237	-0.02579250774963418	0.004973282149180981	-0.01063716296843437	0.00238114897616812	-1.096477803290891	-1.347735525653151	-0.06899992764427597	-0.4456481625435817	0.003208098243934517	-0.2007666125670045	1.219987156837588	0.004566184782764707	0.05840356137348576	-0.007152579867862802	0.5279969731598723	0.3570592038111596	-0.326496088481203	1.687315631100026	0.02516864404939401	0.03812702185828386	-0.003759312914803401	-0.004552670452495874	1.20589568467176	-0.03855990785152853	-0.02843109199294753	0.01160048351549855	0.1624407923942013	0.4861845129218444	-0.711187806370963	-0.2462810583565311	0.7183135578697658	0.1487739307602532	0.02784145548759434	0.01711257817407447	0.0149113185659206	-0.1954923026904584	-0.3567463480279793	-0.4386311403063193	0.1077177841344607	0.1373505419520881	1.656027385491492	0.5291873480295923	-0.5416620644111225	-0.4880848385092369	-0.09942686957747984	-0.1429190611911302	-0.08699695061256105	0.2722418591141434	0.4663846138623816	0.07919946756847469	0.3482046712445552	0.7388421069664109	-0.006051412310161841	-0.1686335207276638	0.3259621415309036	0.0549413701982894	-0.0414081445781815	0.1281872282017215	0.1726150181184816	0.6236455067756723	0.1107080707901849	0.7823526688432496	-0.2460373569924356	0.1634638234546569	0.02030002319241511	-0.1831571017898198	-0.0176976342588376	0.05031807118611759	0.04647500912842934	-0.06226577368430053	-0.02999244135759599	0.8337938874156225	-0.1120143584699705	0.1726656878921074	0.1283126988526718	0.1936371711410521	0.1233978776244632	2.350376150312004e-12	1.38628990214528e-13	nan	nan	nan	nan	nan	nan
0.41	-0.00388783663056988	-0.04392537527039875	-0.05180113509030429	0.7604825897825996	0.917231380306856	0.004007888054374009	0.4589109721946282	-0.0311536590607406	0.1025209616597892	-0.09841796334475655	0.06932624305993748	0.0469908654688662	-0.09537825986184326	0.1108004808006813	0.0345261132141986	0.2481639890939066	0.2755730271692305	-0.2481639890939601	-0.2755730271693476	0.07675321556407179	-0.1797105700239202	-0.002962247592866964	-0.3364748880314108	0.001878237191217077	0.006306786351026199	0.05710148728893951	0.2885790614286505	0.8485687518511986	0.5707733404686877	0.1166268106925126	-0.01947158261653278	0.04392985960328415	0.06662595484411027	-0.6321419340031	0.6358031558005739	-0.7303440773184438	1.342782149941237	-0.3406125609421223	0.01916194067111822	0.784352377836363	0.2677269777939208	0.02828833505338551	-0.3564070589326174	-0.7406552326863023	0.7429521329707233	0.5104961274791199	-0.7987037476987328	0.4847136758905018	-4.500956289374257	1.219541156875796	4.50095628937426	-1.219541156875694	1.651367672502985	-0.02323215691137602	0.01551660783124194	-0.8648939496319193	0.02250058121746331	0.1558571851030456	-0.6938039674139713	1.656401787838519	1.56260066064389	-0.07180262867478744	1.371369295236303	-0.1107572081846543	0.1592052979739108	0.4302397823959196	0.001785926987157628	0.02002196567601459	0.04071130104288421	0.06937893991965945	0.001001542194357267	0.004411268533509992	0.003617447559816446	0.004686121357558668	0.4943371270958503	0.4575609156122734	0.00182892162574878	0.008234669333124117	0.001002162326130247	0.01531719331657274	0.001000616593488221	0.005789482098904321	0.01763219507061468	0.0271675938301838	0.5898513765510717	0.539227522989307	0.01507260991708481	0.03007494945440208	0.5688175975846418	0.5617024510182995	0.00149441615813765	0.008736912949518455	0.001050781761861577	0.01080223741031953	0.001137599624678315	0.01023377457633782	0.001074888270409743	0.008651182567657815	0.4872077580621889	0.380169905575991	0.01725286366256919	0.03314928701358826	0.001004151536449155	0.006377512380454958	0.001005204914422729	0.01631287499141931	0.001008654201193442	0.08281190430365672	0.2233863155319478	0.237093458741853	0.01814053334176429	0.01536399811029518	0.003669549874081293	0.008667824599385246	0.6705904198057085	0.5298401629701543	0.001033474403059817	0.04789074608021113	0.001001466268537911	0.009831913156429182	0.001000563999537155	0.006179445998485205	0.001001181728876038	0.006063361084750052	0.03083713276605722	0.03603941732573555	0.02559078996648883	0.03071438739049638	0.01570225790404274	0.01722622137542676	0.008125582407593864	0.02074645808491859	0.01200226966766108	0.04403088553616274	0.2662574320111309	0.295168910278648	0.1748603035611665	0.164778875628535	0.2554943432421787	0.2280088154420359	0.06009682639506978	0.08693868025598382	0.05330479231395811	0.07182372105167775	0.001833527360371615	0.01844280495143015	0.001445047656488488	0.02167840049488136	0.001301823088556369	0.05570713918533562	0.001348562707231796	0.08651473482442719	0.00309769271846541	0.01429051062967419	0.0120901488108876	0.03168130188223339	0.05595718552526605	0.07785682496755549	0.01146646619067742	0.02901611303299241	0.009985744900817189	0.01762610332068963	0.1136658983511895	0.1140112086314774	0.008065543615002951	0.02488934103582907	0.01711402059224481	0.0211336128296177	0.01650309461353238	0.06785750437144393	0.007252108973276022	0.03385892504550805	0.1931884362905268	0.2250213817549167	0.006659064767237721	0.02406054300027285	0.06361352206341454	0.08897749079269651	0.02476699769862607	0.03656564057651877	0.01388951174895846	0.03799653057074936	0.001010869129344204	0.01731524735336292	0.02185132726862965	0.04217562575892048	0.004359109068384968	0.0329447618859161	0.009860494753951654	0.02687419319301319	0.01232346209468664	0.02586599689340614	0.001199919691581173	0.01527449506329612	0.02971035914499227	0.01750625072584803	0.2680748380272008	0.3029124031377173	0.001350711667083473	0.0169186069155764	0.00697179663632499	0.07370959679105575	0.0219622999301315	0.01991574211580711	0.02591146075819908	0.01693547762721963	0.020792958889042	0.01436849956791264	0.03175620323796977	0.02313220315310025	-0.003519651370789194	0.0416745513727528	-0.02128846083760911	0.005047636056482842	-0.01056420839630491	0.002018490182052785	0.001025759974125574	0.03312616510855698	0.001001290058725919	0.001002682823631272	0.5195639987767349	0.004003619287950066	0.001001821856542372	0.001000591864672532	0.02729375848523663	0.6277436968708977	0.01051456738641626	0.6217489293349867	0.001000958306573466	0.001013984520681519	0.001011093534166597	0.001003167527343057	0.5238189074515412	0.02048210352967572	0.00100376439393881	0.001006806436680802	0.001011848470444633	0.234139653988808	0.007494004431203616	0.001217945330684802	0.7323071118423687	0.001003161679799827	0.001001526624347199	0.001000581741972353	0.00100123308522163	0.02820349533737301	0.02062959454076512	0.007867233360099403	0.01007619371904478	0.01683560515402164	0.299684829527092	0.1902823548724714	0.2477219397507776	0.0511394816630872	0.05107477126078458	0.001120708504786529	0.001003890038783389	0.001001432457933615	0.001000942139994259	0.003388802375344872	0.02305070597512188	0.06421612679210301	0.01123573835487373	0.01065233635737146	0.1038563081404745	0.009518948895116633	0.01662656836833126	0.0163243815081394	0.01044092012473384	0.2104155169972005	0.007324137141740681	0.07561673430007164	0.01982513830346092	0.0158303074761274	0.001013075035101701	0.01749987851633485	0.006087893435814684	0.01249306539593805	0.01339837731157117	0.001000414300654356	0.03180753337215813	0.2977162851666038	0.001002343564646357	0.00858612022012023	0.02122364698124139	0.02111491071881235	0.01792777096650808	0.01908321684327763	0.02494340609028213	-0.002159408941446815	0.03577458483626217	-0.02244505175610439	0.005660239773203448	-0.01064856128515229	0.002550589974915524	-1.108001679768172	-1.408170176583457	0.00064309651714932	-0.4054650462416116	0.01699048721878383	-0.1394212482305651	1.145026405456939	0.1233858059030319	0.06631158164050437	0.002368979071592017	0.4519163524333265	0.03528841679540648	-0.2734306106249587	1.695926241900265	0.0283042314526853	0.05023239271715457	0.01071624752043062	-0.02042034256631706	1.188810080416513	0.2345479526275069	0.05613614209400717	0.02484584857276891	0.1411557785112553	0.4225591621262232	-0.5187579443807365	-0.1373860064305424	0.6207952388449188	0.1389075357154223	0.01253930518629757	0.007050208867584114	0.00707322287000131	-0.2028904642507101	-0.3332553767831598	-0.3913763606308556	0.2017140194048541	0.4528746977926182	0.7560501423731781	-0.1024008218797788	-0.8219831980791226	-0.5025353906841441	-0.1041419494743504	-0.08120479471375915	-0.05252836825686314	0.3285469528779019	0.5551040233187206	0.03332751435303916	0.7451306600508462	0.7048943819371805	-0.01210859838879088	0.01000644855477535	-0.3929171470371032	0.02533175225194494	-0.05154617012980763	0.2327658628373972	0.2985162201028823	0.3639939095456611	0.07714474221269844	0.8121337562812934	-0.3043358833967837	0.08652518302498537	0.01020276367203638	-0.232574408782335	0.1196898894911273	0.28405490992078	0.1030842008996225	-0.01060475790444062	0.01261142380712798	-0.7024655798828837	-0.08561736631826704	0.08667388480962572	0.0112508932744065	-0.06480664768111652	-0.0527926698404239	2.077973206279015e-12	1.081884261599428e-13	nan	nan	nan	nan	nan	nan
0.42	-0.01065138196226387	-0.03715536307488204	-0.05888956185337457	0.7740151638356846	0.9138690136427852	0.004217188821203087	0.4673830907120648	-0.02825684430968586	0.101257070121327	-0.1017515855700293	0.06147940077445398	0.0535748214105259	-0.08939927571920143	0.1021623916773473	0.03906281358318065	0.2070633800110494	0.2873271594459511	-0.2070633800110531	-0.2873271594460091	0.09263798809986727	-0.1795239692789472	-0.003022280536256341	-0.3454652394794459	0.001726717666865697	0.007767048352279613	0.05314967459300445	0.3040904048407013	0.8643592356626622	0.570683557717974	0.1312457458002106	-0.02046281891417021	0.04577398893000576	0.07115294749709181	-0.713054867159325	0.7044329853418899	-0.6840292887291454	1.364183612582601	-0.3300974095978667	0.02201378648792898	0.8993103787712553	0.3043723917320799	-0.2554653685930738	-0.3198943617744273	-0.8151138605095635	0.5696682215266656	0.6772050034046475	-0.9116969923221393	0.4241779247849213	-3.738910887255678	1.127955133728416	3.738910887255678	-1.127955133728411	1.523669479591896	0.0568512821106821	-0.02887038431972219	-0.9260061200099533	-0.04827249980346867	0.1396900884651597	-0.1128306391358606	1.429987075665072	1.58100499900028	0.03918988001309819	1.459076123684754	-0.08684318338244777	0.2168519669383861	0.4765811574398673	0.001414475334914366	0.02012396951939373	0.03624104136872258	0.06539810749360488	0.001001383725795085	0.00452226830388395	0.002364696173527507	0.003763031747799862	0.5022349458704284	0.4681475463742151	0.003708102933757692	0.009852208169735551	0.001001968492351143	0.01602321250866242	0.001000600293763097	0.005769138088738211	0.0237389608842194	0.03159895316129725	0.5993356298145756	0.5389994757355558	0.01229246980738074	0.02745540067485971	0.5865375770796163	0.578678808420911	0.001257533328924496	0.009163549350322639	0.001034090996593752	0.01124385538758605	0.001078643424038024	0.01034077400983425	0.001040563801445262	0.00843695146708667	0.49880181680584	0.3914266094566611	0.02014335302687023	0.036356469184483	0.001003932580773288	0.006597681025537734	0.001006629200682457	0.01654059983341629	0.001010985715144609	0.08416637419162117	0.2277952310101978	0.241055274398899	0.01255462458948564	0.01123863801031933	0.002435567652189104	0.007611303495475293	0.6891028573211747	0.5357811288173753	0.00101898883221527	0.04915153666499882	0.001001501603169543	0.009990271845709223	0.001000574634263857	0.006270132814159089	0.001001211116263607	0.00614951924498136	0.02909983852301597	0.03404046881225968	0.02245798140675632	0.02751853171781534	0.01079352248573691	0.01340337248346166	0.009676500271469518	0.02308841947594732	0.01609441151069495	0.04940743711469637	0.2835114237733821	0.3009969273133132	0.1838830012965571	0.1634838451660132	0.2501664235264998	0.2187691369221775	0.05478600657099635	0.08189531629922571	0.05188321428639098	0.07071956706945222	0.001524600057879053	0.0179235933523916	0.001233273417319162	0.02133122211119622	0.001157650946392592	0.05916346781698214	0.00118170224419435	0.09236159456204682	0.003135976958964829	0.01447322818658021	0.02037561620130369	0.04045682353193207	0.06082796432274346	0.08464112298401123	0.01132907572103223	0.02893735122331501	0.01107314963280356	0.0183121912607745	0.1045370937126938	0.1068005259350822	0.009031337836052585	0.02520425423240409	0.01673894427450202	0.02060167147729355	0.01667758763338442	0.07017007249312951	0.009642940891186325	0.03706818119876799	0.2032784946681165	0.2289716595679261	0.007031582654048876	0.02475317275317046	0.07083295379682493	0.09717148428270898	0.02140758441241964	0.0332948893048604	0.01501922762947747	0.03878584586723648	0.001012010953356021	0.01746945847147597	0.01789384431978336	0.03941135549597453	0.005949530479049813	0.03454536896053439	0.01225115558259276	0.03059318290649498	0.01319364139045804	0.02707957641265628	0.001104127619860242	0.01530614220766431	0.03129149700808329	0.017755753463718	0.2833658285713651	0.2958331284866996	0.001183549508438516	0.01627207481533818	0.008009787782042217	0.07431363873902527	0.02070860324161215	0.01951137435949124	0.02104345267280083	0.01503802904684077	0.01775899695417012	0.01309701839447414	0.01875282707704209	0.02480645908900135	-0.002203933382355041	0.0347890104975625	-0.02064343299129446	0.005689981336124269	-0.01061937945630055	0.002405526457269473	0.00100195426138357	0.02909199258939189	0.001001156605099888	0.001002996381785846	0.5213220179236902	0.007005664254116907	0.001001713581027959	0.001000576070454908	0.03332921119012282	0.617553479400177	0.008176926115549798	0.6354391692367758	0.001000906555217264	0.001017478979762454	0.001017472529820588	0.001003577200463728	0.5270240158903684	0.02561975361647173	0.001003646429849942	0.001009145186177963	0.001014695394872608	0.2369501471830305	0.005344776008742586	0.00100382485890327	0.7374516348915479	0.001003413853158677	0.00100154929293843	0.001000589289477799	0.001001249951320432	0.02618279344025675	0.01747789933347772	0.003387461453457415	0.01235221951276505	0.02352297283391099	0.3303518357538476	0.2058246530016462	0.2340582860589231	0.04560215923535817	0.04934225939369833	0.001239135547015977	0.001003880500929773	0.001001589002077559	0.001001027476401135	0.003026816319920926	0.03467869646569781	0.06924555371867247	0.01113155383767961	0.01346984300215513	0.08143181281610505	0.01052365590988207	0.01608242731839213	0.0172783945333433	0.01362902300599976	0.228847225744015	0.007527920686181676	0.08388714720964141	0.01580818014966355	0.01663521755348214	0.00101336969000587	0.01030571188270636	0.00884733130151257	0.01668116412907114	0.01473228220284773	0.001000405963739136	0.03417243031230686	0.3249396390676752	0.001002631369003071	0.009568903606744979	0.01782668417210459	0.01118248071701219	0.01161319479019158	0.005584256032996816	0.02641224152426193	-0.0009104776143746069	0.02741068245302373	-0.01909759576257389	0.006347197397225995	-0.01065995960187023	0.002720030973662088	-1.118730564950754	-1.346746215680739	0.009651982539024316	-0.3957853407921379	9.678502531227155e-05	-0.03862083173086501	0.9527465654941342	0.191705268841918	0.07502678774907201	-0.01010344473840095	0.4460594702349862	-0.03978096700182714	-0.2565019477895508	1.698306915806838	0.06213969470398774	0.03324189076306248	0.0077820055776767	-0.01965345017075818	1.040691939626458	0.3867350152535424	-0.0426635693172283	0.01722069682526988	0.1317116859692404	0.3719780008660021	-0.3023112742444268	-0.08300366632504318	0.5762221327570489	0.1100924694044851	0.02351148818793401	0.01390701718696443	0.01234306555926483	-0.1942213608642227	-0.3051460282118639	-0.3790077851050628	0.2608718596695827	0.5932429709508896	0.5202493376311791	-0.04112852638821873	-1.010682140735083	-0.5039676922425583	-0.1182552104890976	-0.02326692441692626	-0.01667681302205617	0.3582921188037694	0.6083568224867664	0.006368084175707524	0.9835570740003343	0.6481689341553208	-0.000739359216358076	0.1149240836341753	-1.036703983582405	0.04603663783363513	-0.05347368087888434	0.2082284143210049	0.3271185282404946	0.4904055212067521	0.06494116730680025	0.8236149613508792	-0.3472503630218728	0.08368814305835126	0.02474624654188188	-0.3279372294263236	0.1891023480108076	0.4481332896222089	0.1356193650404695	0.01210977254336885	0.03370389071543639	-0.4083222109358769	-0.0405827896472173	0.04082498949920174	-0.08938715098060064	-0.3129695888023636	-0.1960076343552163	1.387365644385206e-12	1.416992438136842e-13	nan	nan	nan	nan	nan	nan
0.43	-0.01806137372043374	-0.0301769050911569	-0.06536664492164372	0.787772762154723	0.9106529451878386	0.004430140840186765	0.4768429970642641	-0.02526320199538072	0.09820407165966837	-0.1049554570643864	0.05336780598896857	0.05824354767005299	-0.08193671567892674	0.09298993441898114	0.04298903005782604	0.1732308256735799	0.2980646586807747	-0.1732308256736351	-0.2980646586809115	0.1072158013936564	-0.1786563154197427	-0.003557082083904497	-0.3547727157254434	0.00102422135610411	0.009178316803464846	0.05383157104171799	0.3168917120863373	0.879794394514863	0.5711204709429005	0.1436586831948592	-0.02117728494972235	0.04803586098722079	0.07614498358578096	-0.767471628884306	0.6810691935463337	-0.6078462313721054	1.387554438173499	-0.3125052945255642	0.01991454891851565	0.99550145237864	0.288743657257877	-0.341377463097544	-0.3232600523337392	-0.7967515729621045	0.362241781540933	0.8132782676636866	-0.9097020853554336	0.3608561507910946	-3.021944287000318	1.0194618233696	3.021944287000299	-1.019461823369535	1.389640163908315	0.113674368161364	-0.07922732032819513	-0.9259175073682592	-0.0885559819952909	0.14522979251015	0.2237832393356435	1.1236891727962	1.491873265304649	0.03263244243508288	0.9965657247385666	-0.05572539100025795	0.2361875891348479	0.5194620412687595	0.001212617216856137	0.0204010462850392	0.03178802059270067	0.06130224659776531	0.001001238408759123	0.004602360467898827	0.001698693997867848	0.003275568538831394	0.5066043945469978	0.4764327929229522	0.006931132223283129	0.01254915631534643	0.001001861484141469	0.01677067923300748	0.001000579422709332	0.00573148592271107	0.02574804721029185	0.03299474637490631	0.5997612484630261	0.538737977502068	0.009772816498477947	0.02504439385569441	0.6037980243389309	0.596397547580186	0.001131833699087172	0.009651356235637292	0.00102564734167675	0.01158748556536613	0.001049402119887939	0.01045554530464484	0.00102230105638611	0.008151262732828481	0.5060926104590794	0.4008704407458454	0.02420390829289551	0.04074149842644821	0.001003660075697307	0.006685269359875363	0.001007034781227907	0.01678346525899631	0.00101325073167176	0.08540564425256099	0.2310814706760648	0.2443278969771705	0.009772297484752385	0.009119799362052289	0.001735915116581562	0.006991024129363825	0.7008211961860061	0.5415820978407759	0.001011241179575743	0.05009040488621603	0.001001523719313045	0.01013473000370385	0.001000580931379868	0.006350514222445586	0.001001228420736282	0.006225558653236124	0.02733425177218943	0.03220190749152401	0.01956994257093339	0.02470655305326678	0.007082613778780165	0.01054647359094491	0.01207456436618666	0.02627199100735486	0.02025072871736372	0.05437714826201951	0.2994356545087583	0.3050359779666258	0.1923842361917869	0.1637159940888267	0.2422013967763373	0.2088929345486608	0.04997166908096119	0.07752051430709381	0.05035231530417269	0.06944162957359702	0.001661548180560904	0.01802305090807229	0.001463522900640901	0.02152458658631347	0.001081201931057347	0.06279442836524846	0.001093312039965907	0.09852559760722025	0.003461927527828416	0.01493293865318061	0.02532206430607069	0.04631150214941446	0.05984618023014573	0.0847764983083085	0.01123955099332251	0.02891663145688736	0.01234437748232738	0.01914598086069791	0.09106090089561734	0.09636830945310731	0.01147986515428841	0.02711609575945051	0.01636434566982302	0.0201391243141393	0.01671009941275988	0.0714670583453591	0.01138759785881636	0.03937864983297854	0.2157048661808905	0.2317722981463191	0.007342768445381856	0.02543533596388113	0.07701165084888276	0.1037722797169915	0.01779427773505727	0.02984791162072579	0.01599939822595826	0.03989621278930575	0.001011381371325381	0.01764402944305245	0.01316240817923177	0.03617278135300908	0.008139102391506538	0.03661516052940844	0.01575426071520657	0.03546192449190417	0.01452370203279558	0.02872853522334111	0.001053343705111648	0.01548693180707874	0.03087325690183378	0.01733652838127227	0.295796250557954	0.2941561728477624	0.001507747609147276	0.0163327089695253	0.00929718440981739	0.07491581057047043	0.01886218225257494	0.01869208186504031	0.01524203531138647	0.01213719661321989	0.01383836747727587	0.01118966170137215	0.006219994098756107	0.0256472675114975	-0.001280703635145065	0.02714246815606664	-0.01571279024876328	0.006836911548501976	-0.01108931786499418	0.00295474150121845	0.001002576891148406	0.02447686839059013	0.001001028444870234	0.001002630724354191	0.5125136593899058	0.01316482657387952	0.001001781042643187	0.001000542164007464	0.02345585946185628	0.5855697542261724	0.006101454928766117	0.6542983229459428	0.001000935720909346	0.001016335073132783	0.001020226267002727	0.001003053157763561	0.5191840062116209	0.03142295481736496	0.001003148107816643	0.001006028354106051	0.001016380053794812	0.2369138251928952	0.007965535533474982	0.001005447824114456	0.7230266305726322	0.001002978448625133	0.001001544570148411	0.001000585957194686	0.00100124344855745	0.02457724835916358	0.01538166850890641	0.002863804934450779	0.01661988733756644	0.02596386436870392	0.3299428165494965	0.2071603081225456	0.2219685537347626	0.04270507364737536	0.04773124802194532	0.002282632148561416	0.002295334298429994	0.001001621834908732	0.001001489447530078	0.004462009686722191	0.02757946626120831	0.04941487430096581	0.01115251959374281	0.0139294340887062	0.06446059927466806	0.01716274821900195	0.01584201760072462	0.01629287514590535	0.01295453945074564	0.244465142539123	0.007797677723404344	0.08609215719621276	0.01205428423999891	0.0174452106895943	0.001008489460453007	0.005998120841583673	0.01184233381341882	0.02202988000575378	0.01702654341091532	0.001000539521649242	0.02715647786230827	0.3150344267079153	0.002558778415184559	0.01161218918729375	0.01594434499495843	0.006820457688975947	0.007774560658057545	-0.005804248426923074	0.02587609672378196	-0.0006536547045514231	0.01928135437700434	-0.008074303095184072	0.00837561308190019	-0.01190274288418681	0.003691724967212594	-1.128180571742134	-1.216654998511141	0.03885915597947653	-0.4221809672013291	0.01131894196585601	-0.04875033323690674	0.6864347993790502	0.3358694111033756	0.07540796212086263	-0.0008508102369632743	-0.1308247447424295	-0.06626235835049751	-0.228963391059929	1.840140422259257	0.04263838805367774	0.03214566559382313	0.01313209300936657	-0.03482579202801073	0.8323077286159778	0.48433629887081	0.03197460381694459	0.028166792157173	0.1176270506692147	0.2815298890901787	-0.1211597448633319	-0.04432606745007028	0.5752165539769334	0.07595964604770244	0.009394837534561731	0.004765481850894437	0.004951232267043254	-0.1746940730555725	-0.2593964920559068	-0.2079759036725521	0.3688073597454116	0.4120766463688399	0.2770551989612999	0.07305866980982199	-0.9786365847912616	-0.3753235398817554	-0.1352478698503022	0.0412905539562595	0.05325791242778281	0.3611240282040387	0.6128408632739475	0.07930756607827374	0.23453133607461	-0.552955479259571	-0.001783827704028177	0.05751569534781204	-1.06407321672165	0.3182917218681766	-0.04037010510756295	0.05703057007901936	0.1405758172619604	0.122405320192179	0.07013180617378109	0.4959801255983495	-0.344748467406588	0.1326386036392997	0.01438559263301843	-0.3207854962825195	0.2217515514046952	0.5234135850052116	0.1902137850783096	0.02307153809220825	-0.118735016753092	0.02083926205803815	0.05035738370635917	0.07661269207300823	-0.07569975982229141	-0.2729873247694342	-0.1890105403784876	7.513750165233395e-13	1.408501749960969e-13	nan	nan	nan	nan	nan	nan
0.44	-0.02597137743220321	-0.02373776756175805	-0.07097566460977925	0.8017706203374277	0.9076311275014588	0.00460223843160649	0.4873497309737856	-0.02259421944145242	0.09470465807146117	-0.1082643889241807	0.04575343978869068	0.06078295206395694	-0.07317428510258737	0.08423019744989874	0.04627575221213188	0.1467376081356407	0.3077147381165825	-0.1467376081356492	-0.3077147381166608	0.1203857310728896	-0.1773105843470667	-0.004629574845176815	-0.3637921571903898	2.901363405126944e-05	0.01072496801725133	0.05711680558929708	0.3264324842830048	0.893913630846063	0.5710250001159313	0.1506381476848355	-0.02157083407776813	0.0505110436053324	0.08149490794187932	-0.8130572579305561	0.5965688944791083	-0.5104166126895188	1.412235585315869	-0.2912472557940392	0.01384290097513914	1.10867589021899	0.2394404397102606	-0.3447483939710809	-0.3409064348948404	-0.7156681433842201	0.143803848347212	0.9371791109355202	-0.8291529344744126	0.2962790607336311	-2.271043527350406	0.9104711739220194	2.271043527350406	-0.9104711739220162	1.242092756680995	0.1524667248047104	-0.136408627044634	-0.8683991637997479	-0.106814782061503	0.1667666409854819	0.407836980647222	0.7778800658677646	1.317820494800211	-0.06728693036596045	0.3723815427364963	-0.02265980173401544	0.2595140791185058	0.5481588109177469	0.001111944879667404	0.02076306834916138	0.02722271107573589	0.05697860557287004	0.001001101674734644	0.004656593028077938	0.001364527274803112	0.002990454618234097	0.506959348858933	0.4815188834642755	0.01157829283308461	0.01633329741515836	0.001001841755497435	0.01755019985174213	0.001000552031501778	0.005683645451904591	0.02205283609654566	0.02970397992273272	0.5906143724950055	0.5365993549953483	0.007460257125782676	0.02281085335303428	0.6214503771949897	0.6153756069903906	0.001068989483442474	0.01016065122610941	0.001020855134256311	0.01181999911762483	0.001036163636448961	0.01056261266425797	0.001012911288033281	0.007793605717622158	0.5087623194265863	0.407757432237091	0.02906469416010541	0.04592450447658733	0.001003274613924573	0.006673040480895017	0.001005678246105224	0.01704022368142744	0.001015225418393086	0.08654860969279946	0.2331529017420562	0.2466655396666799	0.009634476745001968	0.008821377323786669	0.00138580469088349	0.006659304934863016	0.7049664731339557	0.5471103575379819	0.001007151347095524	0.05063629901001597	0.001001532408895165	0.01025846247814855	0.00100058241119412	0.006417366798409904	0.001001233815417579	0.006290272213483638	0.02563944367756874	0.03052252395786599	0.01705021084579545	0.02228766612977849	0.004925984813404564	0.008931776205194024	0.01537386462853599	0.03032386493404803	0.02355141841749816	0.05787651780232328	0.3095987350045961	0.3063279194109979	0.1981119160711608	0.1646550257393687	0.2326874627487871	0.1989148402101931	0.04600053698225363	0.07430222882759846	0.04878076945215509	0.06805629804908693	0.002251058712571754	0.01871204679971501	0.002223571446625368	0.0223545444469421	0.001042998110069275	0.06625042912767348	0.001049350219033237	0.1043863533620037	0.004339342136634947	0.01593405064634258	0.02446456283501481	0.04609050398311781	0.05028651293193802	0.07494478119813747	0.01120421381479918	0.02893408999891733	0.01321571793074309	0.0195761423451394	0.07578734480464279	0.08523238352285846	0.01596088031788911	0.0312092897583342	0.01605470980049615	0.01976758231461872	0.01624804713829359	0.07142792017409708	0.01194117532893382	0.03999170991711681	0.2291436616215518	0.2324734284861854	0.007633304120762929	0.02612861550333915	0.08139719144847578	0.1070798067966529	0.01408828469911835	0.0263478540876241	0.01689514224463332	0.04132368518651649	0.001008625386853046	0.01784152314521224	0.008597146277175194	0.03297548762805756	0.01071572484623351	0.03891831170354681	0.0201277089186876	0.04101742575778618	0.01631951607858032	0.03080467987431219	0.001028024829559645	0.01574804078439842	0.02732003591683839	0.01535733093761628	0.3004582412720008	0.2952080773060408	0.002446713226473483	0.01723217775340477	0.01095283537421339	0.07578595888766755	0.01699205916822387	0.01797281092496463	0.01008307844709498	0.009462474014027984	0.009929062438110018	0.009245870864666933	-0.005549953200619457	0.02557010711867632	-0.0008017451128596483	0.01917406865822127	-0.006720380889659882	0.008571498742410449	-0.01207448618943637	0.003785609178235195	0.001003199520926889	0.0198617441917861	0.00100090028463706	0.001002265066931804	0.5037053008561183	0.01932398889368234	0.001001848504261967	0.001000508257569252	0.01358250773357027	0.553586029052175	0.004025983741993058	0.6731574766551085	0.001000964886655593	0.001015191166553781	0.001022980004210921	0.001002529115092338	0.5113439965328715	0.03722615601826321	0.001002649785897125	0.00100291152211275	0.001018064712723288	0.2368775032027589	0.01058629505821841	0.001007070789374658	0.7086016262537168	0.001002543044109221	0.001001539847344487	0.001000582624879054	0.0010012369457762	0.02297170327805436	0.0132854376843193	0.002340148415437864	0.02088755516237108	0.02840475590347662	0.329533797345147	0.2084959632434458	0.2098788214105991	0.03980798805938476	0.04612023665019244	0.003326128750096676	0.003586788095898213	0.001001654667722527	0.001001951418655601	0.00589720305351218	0.02048023605671413	0.02958419488326319	0.01117348534980237	0.01438902517526587	0.047489385733197	0.02380184052813233	0.01560160788303791	0.01530735575846986	0.01228005589548564	0.26008305933423	0.008067434760620249	0.08829716718277879	0.008300388330310809	0.01825520382568583	0.001003609230928529	0.001690529800466353	0.01483733632533451	0.02737859588243539	0.01932080461898646	0.001000673079533246	0.02014052541230262	0.3051292143481599	0.004114925461313318	0.01365547476783601	0.01406200581780893	0.002458434660942365	0.003935926525919784	-0.01719275288684325	0.02533995192330181	-0.0003968317947284674	0.01115202630098283	0.00294898957220462	0.0104040287665745	-0.01314552616650325	0.004663418960764204	-1.13615533649952	-1.074955225330484	0.02664104246065096	-0.4413413666298635	-0.005075135640664665	0.001849025805958255	0.312915364002185	0.4091438604016056	0.08143756669183352	-0.01214110536530671	-0.4912524628336324	-0.4152058216559455	-0.2210086845163742	1.950170966002114	0.06643731582025228	0.01101856586722547	0.006241218706989172	-0.03404710656525024	0.5293239800369155	0.5463303768906901	-0.06262700938595409	0.01999928895249709	0.1124507617174515	0.1849820231057354	0.06177204774322225	-0.02529163204344855	0.5216802675200501	0.03149764989428663	0.01936635140664136	0.01120125068386262	0.01007789592351712	-0.1623858032289701	-0.2265276799796576	-0.1305674836866361	0.4345323387902154	0.2991746498722058	-0.02917250415334945	0.1002480191609274	-1.031060533700523	-0.2726643897248286	-0.1397340162173343	0.09464074280096424	0.1106418640244125	0.323300161583859	0.5477073644094693	0.1146483894399697	-0.2315782829505523	-1.34524955289105	0.006896302722438216	0.03419846026847848	-1.17744587320074	0.4823071324918453	-0.03527264747672881	-0.05899639034261664	-0.01236318178107933	0.07050387350711521	0.06716443304643475	0.1649612904581714	-0.3578663325218372	0.1471092381655635	0.02933078502412476	-0.3196811458314138	0.235774269278446	0.5854852257541178	0.2210565331477089	0.02817364811143221	-0.2782905815312198	0.1374498085284113	0.1271841362316254	0.0944202868035592	-0.06938284008968792	-0.2677476219728019	-0.203294463074456	4.430859928531496e-13	-6.615821264946001e-14	nan	nan	nan	nan	nan	nan
0.45	-0.03432569038105832	-0.01832727537710125	-0.07554098721860594	0.8160199600053574	0.9048319723701279	0.004697401228165927	0.4991314730447	-0.02049925060412377	0.09112037586225569	-0.1117602132704279	0.03913980841782682	0.06115764399815876	-0.06319962335322493	0.07652344765237709	0.04892328303906412	0.1280856575045766	0.316323942551213	-0.1280856575046306	-0.3163239425515316	0.1319796975889553	-0.1756497976257107	-0.006311490395016452	-0.3719902010418539	-0.001073152915259277	0.01253443012782911	0.06141341261829029	0.3324203903798927	0.9059837109291118	0.5696178148658143	0.1516979526322682	-0.02164598371031455	0.05312241390655072	0.08702716236284942	-0.8522746452862837	0.4870648468233109	-0.4047684601885516	1.437900015517841	-0.2681461061441921	0.005131696671722382	1.241922983696106	0.1815524786724143	-0.3946403616349274	-0.3631955995496422	-0.6095092587899484	-0.06398504821530346	1.051215162399704	-0.7139793252349235	0.2368070387138223	-1.455562479095553	0.8140347326457481	1.455562479095557	-0.8140347326457126	1.070035436909453	0.1777592099467271	-0.201213596378777	-0.7698455418595314	-0.1138450389111891	0.1932150558640699	0.4295336181731763	0.421983800554381	1.100987249100234	-0.205332739382548	-0.1097597599296303	0.007567547268873254	0.261647977959875	0.5532210837629449	0.001058475846117995	0.02113988026314917	0.02298357566592531	0.05293872736489171	0.00100101014005431	0.00469160794170448	0.00118705535077294	0.002833720237364808	0.5048569344378729	0.4834440482146249	0.01606851624211727	0.01984564276481827	0.001001917930460102	0.01836059796727098	0.001000507638080378	0.005627575582361178	0.01642639947589655	0.02473004944385057	0.5742256749663539	0.5304368574823142	0.005397566323398354	0.02080371082354679	0.6398760250548243	0.6353693076342433	0.001035786639440427	0.01068767781146235	0.001017078142674253	0.01194102684817276	0.001029676264063857	0.01065472864815182	0.001007634906968678	0.007393715964074745	0.508445364337946	0.4116850429846139	0.03423533350451782	0.05141988467910086	0.001002817152650914	0.00656781734517069	0.001004155941652551	0.01731152327947053	0.001015625001397229	0.08762425668940824	0.234431429104409	0.2482866324987919	0.01108870378356242	0.009701557737828418	0.001200563927395226	0.006462673493965678	0.7015353044951366	0.5515901042941549	0.001004724134101294	0.05076400935955335	0.001001534927984358	0.01037551571146082	0.001000582261502693	0.006481446344119038	0.001001234936546418	0.006350946782899507	0.02574361385603412	0.03032097823447639	0.0170122361229807	0.02170486481515874	0.005346788205504664	0.009339930515574107	0.01938075157752244	0.03489911922393889	0.02502518788681824	0.05914112147784006	0.3129175731500411	0.3052512625442	0.1996330396563679	0.1655933146940178	0.2232739331218997	0.1894797950121444	0.04340698881156695	0.07251809591626822	0.04723148547289188	0.06663896072899279	0.003017427089588224	0.01968189725109617	0.003347972343177851	0.02360106579000216	0.001138205039808823	0.0691750020949909	0.001026204950081219	0.109219101094215	0.005862811651825384	0.01756665284922774	0.02141245516000949	0.04345648611474338	0.03982641051314818	0.06375418910608069	0.01165225903573139	0.02938578003423491	0.01207230543586761	0.01841782215245974	0.06338051518340783	0.07553885230131982	0.02282512806644762	0.0374635706963386	0.01676847969129382	0.02020485610244734	0.01594399553430758	0.07076247494066815	0.01104795464122706	0.03907894788374217	0.2372795085018132	0.2322342175784401	0.007956949420062254	0.02678229484940473	0.08280643184836689	0.1060251437170971	0.01101041670668547	0.02341811866155972	0.02106068970757126	0.04602791505744432	0.001006099465256089	0.01806505339218559	0.00516135553447289	0.03024953359420402	0.01199912622651588	0.03987560490427406	0.02515831441083467	0.04694057949277913	0.01838657677757834	0.03306927881246297	0.001014630452219272	0.0159915636264732	0.02152126535012659	0.0122121160850742	0.2998261495245123	0.29700522662109	0.004145828991478269	0.01895277064872671	0.01559953395487341	0.0784683432928904	0.01597225135510752	0.01790212638046169	0.006208503520857996	0.007367160493086321	0.006936397524778876	0.007732868467288348	-0.01676841192605188	0.02435503649089341	-0.0007214575194100522	0.01301452335726681	0.002152840707494887	0.011026771503692	-0.01395886643005038	0.005665801584445274	0.001002487659020892	0.0167571779084061	0.001000927235113781	0.001002082712904041	0.4966366204586138	0.0223420694049461	0.001002123015612264	0.001000421829081922	0.007291522961471537	0.5178956491466169	0.002514577185354788	0.6953030724266865	0.001001447840323404	0.001011417990327352	0.001022877086053501	0.001001817694033377	0.5044268431030918	0.04275359366400232	0.001002079912471795	0.001002284143753151	0.001014328493298358	0.2365856556080527	0.01440884840605485	0.00100798933881708	0.6788152858033166	0.001001906365945808	0.001001535604994191	0.001000581666366701	0.001001235390336208	0.02832132765390395	0.02009608823811529	0.008710564053972549	0.02627453568171646	0.02521751809586598	0.3104635446071014	0.1966531061126456	0.2035381065161745	0.0406911260815496	0.04468791576570392	0.004237596287380378	0.005320877072314007	0.00143670909653629	0.001002253251742859	0.008806852449693488	0.01585924379511038	0.02516600923785267	0.01295349317041782	0.007809469793018347	0.04714485150171024	0.03610711066859491	0.01921138867798709	0.01586745632416106	0.008217459270813007	0.2444413557926255	0.008501095988672117	0.08155102284311778	0.007135402856436764	0.03199884779768713	0.001003353545981102	0.001347115931572345	0.01214666309569821	0.03372005744685695	0.02180864307464829	0.001000704741368488	0.01057984907925304	0.2927487352577802	0.007465739845287275	0.02660123263438535	0.01551999832121176	0.001733648420501944	0.003563379201523684	-0.02764739788284943	0.02235203351718239	-0.0009008705057059577	0.008344975701340114	0.01038914321288347	0.01398023845466847	-0.01649391888150177	0.008347900089600254	-1.143852822023718	-0.9566632159566694	0.04384401850653444	-0.3679327885592883	0.007794208047001378	-0.023590274291397	0.07995797935760562	0.3046629167436983	0.08129454865308355	-0.002650922956737217	-0.508000007380777	-0.8811109161486472	-0.1837772755836763	2.060688101802886	0.04626762881905468	0.01100328559486129	0.01067875267956553	-0.04431497861080329	0.2634340316509468	0.5542420601494501	0.01470816157528434	0.03084409936855647	0.1042551513873814	0.1386444205110078	0.1183841689728267	-0.01503141591435163	0.3504958061458406	-0.005743816395895522	0.007561773712324668	0.003848690304987905	0.00391954394235903	0.1049424735163566	0.09309967179649839	0.1853647339591042	0.4752863742248631	-0.02314219085345698	-0.1668642610042946	0.07271721176648528	-0.8647166068914729	-0.09240146638564524	-0.1427363466299137	0.09772220688448129	0.1366421608583577	0.2536035592977375	0.4082830916127559	0.2036590776485733	-0.2967746968846818	-0.9208472263750545	0.07896330524809592	-0.2441477451822376	-0.7641137150098872	0.736694067348204	0.1119489851370138	-0.06594745200432278	-0.1636435039353241	-0.09309486545438216	0.06068631641753107	-0.3647971288151006	-0.238762564583833	0.7316718783787026	0.01920180787272254	-0.2241866928057023	-0.02268325943982478	0.5963402648948511	0.2302165117995096	0.02011063715675665	-0.3471958251638179	0.2013579807897958	0.2112159508606701	0.406009378827159	0.05048514433962049	-0.1585116763133336	-0.1068954963754243	-1.722402948642963e-14	-2.737547896565181e-13	nan	nan	nan	nan	nan	nan
0.46	-0.04290625661072271	-0.01396576453878723	-0.07911344483607212	0.8305339739920451	0.9022769586774836	0.004703713131579312	0.5120731998424	-0.01892318684918074	0.08636120456270072	-0.1156270442218474	0.03351423205355866	0.05960085936470421	-0.05228074338227041	0.06991496494079703	0.05108349166781023	0.1177020409489088	0.3240487331627175	-0.1177020409489105	-0.3240487331627998	0.1416531376186309	-0.1737940283384944	-0.0086786290418518	-0.3791617867349126	-0.002252417366360717	0.01455105462921528	0.06526846181364256	0.3349178132344401	0.9160292103738941	0.5670946929337753	0.1494561683527282	-0.02142072969281026	0.05572176310123942	0.09245790982685301	-0.8583079142780958	0.3867726251553343	-0.3118436144271851	1.465170449067511	-0.2424189675731878	-0.003927277654070546	1.340672835527621	0.1356594232828949	-0.579726212110367	-0.4151077560345651	-0.5180571420281593	-0.242491465255276	1.126022755565821	-0.6094995173081287	0.1988146211075037	-0.6173767122713834	0.7335884092931619	0.6173767122713834	-0.7335884092931603	0.857987459403437	0.191463237976377	-0.2734532464438676	-0.6631075321185361	-0.1222343624177726	0.2081991191472625	0.3195254139500336	0.07978341738542664	0.9129043671471451	-0.2904742667502718	-0.2879363026649253	0.03742092827566048	0.2571098578126814	0.5278574195140536	0.001031391366956236	0.02154240228446137	0.01925880271293258	0.04959397952968238	0.001000977878664885	0.004726798984124489	0.001098191424520761	0.00271076168509876	0.5012408239334799	0.4832748509172555	0.0198091972248364	0.02265330990070987	0.001002093324267994	0.019189140669991	0.001000442217377909	0.00555906590792533	0.01041537189471682	0.01945465228778097	0.552006026728345	0.5177007919687077	0.003600789302127587	0.01906815875684309	0.6593110773582127	0.65683174780723	0.001019432397792251	0.01123199635458002	0.001013303032109597	0.0119963909379655	0.00102638250209222	0.01074612321127453	0.001004642094947227	0.006939623453938407	0.50612214641522	0.4131708301138089	0.03952627156035694	0.05703927361040077	0.001002303464422218	0.006429719324645666	0.001003081293175973	0.01758877497055951	0.001013955681800417	0.08866524299455882	0.2351405310502462	0.2494265856207746	0.01369738347307211	0.0112714633809773	0.001108359794184922	0.006338741419218584	0.6904865290368318	0.5536448081095361	0.001003192628671126	0.05052565795422894	0.001001534064389758	0.01048004752079244	0.001000581707155243	0.006539021241093396	0.001001234718641541	0.006405913611642069	0.02834585355475691	0.03227868972996155	0.02028555061402168	0.02381230466091692	0.008706994346384981	0.01210239864889989	0.02402145811324482	0.03972494951967686	0.02426453393686704	0.05787590846742953	0.3086360829219895	0.3033765263548022	0.1961338672299799	0.1658155187745919	0.2149019865259595	0.1814451460530679	0.04241399137651087	0.07228941402299852	0.04573205378329134	0.06522151313991786	0.003854885471801963	0.02063434812581851	0.004772999129554031	0.0250469827895017	0.001403303740671046	0.07116228286184162	0.001014787787315436	0.1123408333856737	0.008066921265104311	0.01984297272923282	0.01758445677805094	0.04012402192061982	0.03201862291186006	0.0559682694520886	0.01275193946925776	0.03042378812447832	0.00825171711432013	0.01512748251132901	0.05617647769106782	0.06989304234557124	0.03218938493224045	0.0453060713526735	0.01888385037618799	0.02179099362620855	0.01605991802595304	0.07027187522111759	0.008593341101137507	0.03684975425804937	0.2367717883897292	0.231116554969145	0.008334673048447446	0.02728463943674263	0.08066106503808024	0.1000057997715908	0.008856114375928712	0.02135896656131058	0.02976302374361015	0.05471582560228494	0.001004709190146669	0.01830209009750622	0.003241614768573282	0.02851821313460772	0.01133158688972979	0.03889729391061098	0.03076625155320278	0.05288812592886916	0.02064890445066088	0.03537607525700245	0.001007952055622759	0.01614184786438047	0.01383241865390978	0.008484545710900245	0.2951690130243305	0.2988227954477026	0.006658077439433471	0.02134212693130214	0.02420431121165677	0.08318520215747828	0.01615515626524093	0.0188872980750646	0.003870167035259772	0.006148308605676801	0.005225520629477828	0.006956171337865395	-0.02747766149853186	0.02195806734421843	-0.00103072079557873	0.009089974523853959	0.01007068366700038	0.01422933554951597	-0.01681925498692043	0.008748853139072772	0.001001775797141221	0.01365261162502091	0.001000954185619377	0.001001900358877327	0.4895679400611126	0.02536014991622854	0.001002397527003764	0.001000335400585628	0.001000538189352866	0.4822052692410195	0.001003170628723342	0.7174486681982674	0.001001930794019596	0.001007644814138412	0.001022774167915991	0.001001106272991217	0.4975096896733137	0.04828103130973492	0.001001510039191078	0.001001656765413623	0.001010592273872246	0.2362938080133461	0.01823140175389783	0.001008907888304041	0.6490289453529156	0.001001269687774866	0.001001531362634895	0.001000580707841146	0.001001233834886367	0.03367095202974865	0.02690673879192413	0.0150809796925244	0.03166151620107191	0.02203028028822123	0.2913932918690569	0.1848102489818459	0.1971973916217513	0.04157426410371914	0.04325559488121584	0.005149063824660845	0.007054966048725626	0.001871763525291131	0.001002555084817709	0.01171650184587408	0.01123825153348286	0.02074782359244481	0.01473350099103387	0.001229914410753321	0.04680031727021285	0.04841238080904846	0.02282116947293233	0.01642755688986383	0.004154862646101671	0.2287996522510264	0.008934757216718197	0.07480487850346466	0.005970417382559718	0.04574249176969345	0.001003097861014269	0.001003702062675541	0.00945598986606499	0.04006151901128734	0.02429648153031651	0.001000736403143735	0.00101917274619292	0.2803682561674019	0.0108165542292657	0.03954699050094497	0.01697799082460837	0.001008862180030505	0.003190831877123638	-0.03810204287885618	0.01936411511106233	-0.001404909216683533	0.005537925101699906	0.01782929685356301	0.0175564481427629	-0.01984231159650031	0.01203238121843475	-1.151340719107576	-0.8951179274326472	0.03178306408121252	-0.3023152921046712	-0.005039909735727578	0.008604191411075823	-0.1059570455464325	0.2682082182996843	0.08506648418335797	-0.01462906600417758	-0.5515457981210518	-1.72991942171303	-0.1666905920074818	2.243918871842957	0.06989570746377984	-0.00211416216945474	0.006096934663874011	-0.04488765813699241	0.04095925637156526	0.5711321226441848	-0.06920198384234393	0.02118970029391798	0.105518623254892	0.08875408107773736	0.1997170935209567	-0.01075175897703101	0.03667167937109357	-0.04171470109438887	0.01686206653725253	0.009900320901205567	0.008936347754857396	0.2694656407974511	0.3115205521318803	0.3402952809777283	0.4846475400163274	-0.2067886869121425	-0.1887883686773618	-0.04296895565670483	-0.7509812858570137	0.03842581388837888	-0.1397560700113517	0.09116082750526086	0.1505209953001307	0.1358417214604133	0.2055042762408918	0.2433919248397436	-0.3712675482898273	-0.6643150654499338	0.1241599139651865	-0.3922054296944282	-0.3679016199258187	0.7999510764427652	0.1945001004213759	-0.02402728753496388	-0.2756495001933582	-0.105186466801196	0.03689748130311181	-0.8279748826989273	-0.1837496670287032	0.9438453730499405	0.03203206913861628	-0.120754430991859	-0.1513465693943245	0.5903637660051085	0.2294960344680769	0.009525927256353534	-0.3947616858280347	0.1415337108257873	0.2609368136833471	0.5013151788356114	0.1417884077627513	-0.09245529527094899	-0.05603340946198267	-1.81531884011662e-12	-4.865274330447861e-13	nan	nan	nan	nan	nan	nan
0.47	-0.05126738453895677	-0.01044623650262892	-0.08190378031049556	0.8453307427333063	0.8999977365114863	0.004626639760172962	0.5256018570439136	-0.01768146664148691	0.07881801345723252	-0.120265753523318	0.02859884239632067	0.05651209341487308	-0.04093333991209433	0.06414372324904155	0.05304148425337958	0.1156167134042323	0.3310641407200282	-0.1156167134042888	-0.3310641407200948	0.1490045122372719	-0.1718481898846079	-0.01177982080352781	-0.3852655088521453	-0.003557218608467959	0.01664439161428032	0.06737488612154845	0.3340990592022252	0.924465410979588	0.564112371908878	0.147126081864148	-0.02096023425797877	0.05825147669001766	0.09747969018858862	-0.7953870668442515	0.3280670275136719	-0.2529947766102799	1.494595325625655	-0.2122178615379599	-0.0109728046820079	1.335395882721984	0.1211804200918489	-0.9592246072924896	-0.5297742826429566	-0.4786140191268508	-0.3650993629063496	1.122889236268796	-0.5593603845277993	0.199960883545011	0.18378471005929	0.6735308775673895	-0.1837847100593014	-0.6735308775674	0.6121114116911642	0.1975613668783735	-0.3436226103109087	-0.5525845115377352	-0.1407464545948665	0.209482228640206	0.07376839867175781	-0.2383096689945629	0.7782977246634213	-0.3040819171759365	-0.17065147566669	0.0512983209032246	0.2510358223817487	0.471112593707297	0.001169414302814197	0.02216779187096797	0.01784621492440321	0.04872212744221543	0.001000969425117508	0.004779969677109246	0.001050983271911925	0.002619176873293532	0.4975496940603459	0.4819009171444483	0.02140074298089634	0.02381763380033052	0.001002391644442875	0.02001681503196871	0.00100037731619288	0.005468702220224054	0.00586642157977098	0.01528531631768103	0.5247324060695586	0.4952270088129639	0.002332885070781265	0.01786569680679938	0.6778995662469338	0.6793908181190298	0.001011435459055918	0.01182214430373688	0.001010060071462469	0.01205369795204682	0.001024017224020796	0.01085579273267737	0.001002869219413218	0.006451372030151637	0.5024651435798763	0.4126151127213235	0.0450254536380476	0.0629051986048625	0.001001847194757649	0.006300853627146719	0.001058719381238223	0.01791536487044236	0.001011809542108685	0.08972850189572165	0.2354653889622358	0.2502261710064677	0.01731822067698023	0.01344603123025849	0.001060091912527726	0.006242273596930163	0.6717037979545969	0.5517841846588823	0.001002197053593314	0.050024965204262	0.001001535564835266	0.01058454873374354	0.001000581877424925	0.006598855489215171	0.001001235923352737	0.0064613431857312	0.03327369863204321	0.03624783659329036	0.02505252620688801	0.02729600001696808	0.01594557901475094	0.01788628192636076	0.03070036459117185	0.04557732514419289	0.0211483770678536	0.05435243282991184	0.3001017721417763	0.3022442787815487	0.1913812120486401	0.1654279060628907	0.2080406017991532	0.1751163910750444	0.04273023126556047	0.0730393892646861	0.04408673968847832	0.06375517433138671	0.004452510798165999	0.02123279217025512	0.005892212927411619	0.02611463931294614	0.002736818235606611	0.07237295884546532	0.002306739409213692	0.1138094688652348	0.01094100332074641	0.02268068689158672	0.01407094648175648	0.03715271412789643	0.02673342292541169	0.05141891514062732	0.01539891048080662	0.0328141997694489	0.004818885613903766	0.01219907975138474	0.0547420488670051	0.06848617591061099	0.04337869413783994	0.05260802721620577	0.02162726207446428	0.02389971447314588	0.01503272330110566	0.06951297873991159	0.007429473519346186	0.03539788065464197	0.229410167132817	0.2310213174665491	0.008586837329799691	0.02734215617228664	0.07435503869889587	0.08948429173804909	0.007548669085778716	0.02008109148035512	0.04908904422826892	0.07069729497530429	0.001152745051940897	0.01868606406060777	0.002148378881698103	0.02757476241198527	0.009348618849952757	0.03668277933176957	0.03767989917694327	0.05906672670932497	0.02354131419560999	0.03802123423244785	0.00155100590812784	0.01655732023571467	0.007674430633226158	0.00551007931622834	0.2876879155645298	0.299922233323297	0.008520332431702433	0.02317508843774208	0.03583711214439662	0.08838618245750003	0.01790151272227669	0.02120005128860365	0.002836024606977294	0.005722805533113991	0.00540313263011812	0.007331077878604477	-0.03486782854680496	0.01874419852459197	-0.001241583691723183	0.006475992759389468	0.0181490652675432	0.01738344839787305	-0.01942594354763236	0.01113560209160577	0.001576519351702797	0.01850883999450812	0.001000966078930477	0.001001790822026441	0.4885576817756021	0.02130383343613757	0.001002959789684164	0.001000288096635612	0.001000441792907813	0.4406629815640036	0.001003280883717945	0.7293738036215682	0.001004112915210538	0.001005873087446097	0.00102052447075688	0.001000954805956375	0.4908462134894093	0.0544239409923363	0.001001255900696874	0.001213901733047885	0.001008716195345072	0.2358319740888929	0.02388200512431247	0.00101063729947344	0.6034691445026598	0.001001069013710374	0.001001542002423781	0.001000583193751335	0.001001240004603568	0.04346566008062321	0.03338013426343579	0.03120182403522528	0.04399197740982455	0.01392337195579462	0.2761206610589721	0.1821041584174881	0.1951927519374986	0.04442140461143005	0.04112145014712051	0.005024115343085276	0.007091680664355175	0.006041995516646893	0.005899065115354128	0.01598402493322025	0.009345780877923241	0.02058561616191289	0.02130369903725165	0.001118188931262637	0.05822362911589365	0.06352252112851102	0.02626460320478664	0.0117647972340643	0.007903398358926466	0.2050562677971246	0.008789846598852796	0.05846792941961098	0.00630480947283117	0.09452803849610925	0.001563850630241684	0.001002613042973379	0.005314125709360373	0.05058246041956388	0.02889799164026512	0.003061078113991867	0.00102563323287719	0.2668138099453613	0.01023679892180159	0.05746503535464492	0.02224608609044304	0.002376111629946416	0.007621673008964137	-0.03967062412943341	0.01503439643579005	-0.001321786167899323	0.004612465121073948	0.02648326159927293	0.02039916145031732	-0.02169953766925013	0.01280492774267695	-1.159989666202348	-0.9015030162857628	0.08760488352334551	0.1105806053200969	0.01159559886796702	-0.01866341861117187	-0.1586959873994696	-0.008927693874617835	0.0806524828416107	-0.007130007905095023	-0.304693278262615	-2.799050582413158	-0.08040089132964374	2.273823798337791	0.05495476202140825	0.01204092000303834	0.01465238221339027	-0.05220101569305349	-0.1487158520216959	0.6028562332001679	0.01736881556840387	0.03950091983264036	0.1093743366226557	0.0705383351932776	0.2361110109417757	-0.008961011124370637	-0.43355658068289	-0.05703181303238536	0.007168444414551209	0.004036322502454606	0.003849786998492458	0.5114781285247865	0.388823542915907	0.7742766432742478	0.6638964229057653	-0.478624390031747	-0.0314868726715898	-0.004721747547809142	-0.518745188317304	0.1027371980056163	-0.1544410064474798	0.03157274487358621	0.0668408419567624	0.09003184951185335	0.06870636003526168	0.3149993993017478	-0.2368763782668481	-0.2699505017225067	0.3369030544196705	-0.2069290860010667	0.06609965227192841	0.6292678043247526	0.2259667379581769	-0.1302075567414688	-0.02673837089168609	0.01460964151530956	-0.02511332620709104	-1.258450678142641	-0.08099089229501018	2.025851485770564	0.04571990590684152	-0.06415433500072133	-0.2802039419483038	0.6321289357320153	0.2910891635448882	0.06522206163535253	-0.2059741903418887	0.1114060858290134	0.1097648147937592	0.5120966022273031	0.3160594794337416	0.003206676379654419	0.1209492870870135	-3.381438466927343e-12	-6.943954603307013e-13	nan	nan	nan	nan	nan	nan
0.48	-0.05844338585800797	-0.007185743079674498	-0.08430876629143981	0.8604341210326812	0.898056753533312	0.00449454887668187	0.538187863056478	-0.01632966241007048	0.06657046044987427	-0.126565333443737	0.02367008707838361	0.05250211934171772	-0.03023433269767451	0.05843552598052402	0.05522624908979804	0.1210472052844118	0.3376001062223447	-0.1210472052843954	-0.3376001062223337	0.1538918447997807	-0.1698456627193381	-0.01548783133644935	-0.390112429369867	-0.005107757830093753	0.01872097821750964	0.06618400880791084	0.3302561109512941	0.9316744042806063	0.5610512150113214	0.1461917292271112	-0.0204623600310428	0.06078653879766056	0.1017724405185295	-0.6212825924701297	0.3349657025129774	-0.2347737157360966	1.526492360690246	-0.1747711298942398	-0.01493078007101779	1.152142597715661	0.1576762280821175	-1.520598592561913	-0.7472818798606294	-0.5207302740677874	-0.4267330900121822	0.9963435047386697	-0.5968906326558762	0.2441690712999123	0.8857871726988384	0.6376999982907534	-0.885787172698839	-0.6376999982907525	0.3651790481768001	0.2028009802530878	-0.3948170006929109	-0.4117472122162231	-0.1713819583229604	0.2048490427801474	-0.3399349103434286	-0.5250554263358932	0.667462906212024	-0.3062414412819914	-0.008789532369029468	0.0448966866265226	0.2581795615851824	0.3820514131564121	0.001525703981308312	0.0231807005634502	0.01946237028243923	0.05145830625062546	0.001000971150503887	0.004877141973453738	0.001027330613285529	0.002502648015498908	0.4946715094554033	0.4803036056014921	0.02026594851070811	0.02300307092029117	0.001002822002663504	0.02080587221924003	0.001000321219023239	0.005342739026087243	0.003539616712124018	0.01291334907650933	0.4928576013488033	0.4610355128613713	0.001695138138717638	0.01732815906314253	0.6944930955450626	0.7024267959304278	0.001008530440949537	0.0124675091878319	0.001007553071524433	0.01220651643943956	0.001021709752119518	0.0110154791084778	0.001001907453635089	0.005906835357985207	0.4978865696086914	0.4102642507302965	0.05076912943813007	0.0691124654139995	0.001001492049330275	0.006255895085651541	0.001192672953154065	0.01828624609853186	0.001009798489244925	0.09089755331833931	0.2355058418273582	0.2508248591072287	0.02189403593870595	0.01601197429162576	0.001036828861895385	0.006151137081203177	0.6450678962499692	0.5444784722721348	0.00100159912987055	0.04941286241305923	0.001001541637028697	0.01068602177563518	0.001000583205937586	0.006659143566340483	0.00100123961171665	0.006516913749967638	0.0404344742315242	0.04225054023604742	0.03058955474950629	0.03166087599589585	0.02735083524359559	0.02674383688890963	0.03994906642416029	0.0525642547382019	0.0155945597870163	0.04868906168302593	0.2891957505592951	0.30287027436734	0.1873796551562112	0.16631772060634	0.2029401058242259	0.1709907327147895	0.04421773791317194	0.07416751725381779	0.04221023185690901	0.06211410671591434	0.00469051268915432	0.02132669829344412	0.006473033115410283	0.02646041028010234	0.00547644227151394	0.07263768733756577	0.005387322731860304	0.1133246313933977	0.01448052921135848	0.02595993054799089	0.01132813262076472	0.03510884699483512	0.02384981187512128	0.0500813653191958	0.01993225440721069	0.03682146200303169	0.003016800508539154	0.01071982151468125	0.05912138056134505	0.07080646177792409	0.05614927418670072	0.05726798160380902	0.024692604471241	0.02628478177235701	0.01222685214288876	0.06761861312596644	0.00868702379134269	0.03607472383322111	0.2159922809203973	0.2299781613041027	0.008643138756714212	0.0267879890725329	0.06351952301172625	0.0751943071261445	0.007049611961244887	0.0195558378556727	0.08091951837218848	0.09070091500311946	0.001507050214230257	0.01923563179003489	0.001598392578362188	0.02731075400466833	0.006291252268897616	0.03352026316220216	0.04618271687568578	0.06526615555633271	0.02723460115670022	0.04102892658655541	0.002850490197922161	0.01727935938939803	0.004502353852346828	0.004248209958992731	0.2780551417389691	0.3017119615949537	0.009173098671403515	0.02361960977112365	0.05014173703253395	0.09289144862437809	0.02134160419513652	0.02511443255374125	0.002996781925596066	0.006129482044152298	0.007684692293339455	0.009173848469191295	-0.03837693839661092	0.01478642980120226	-0.001256455957915246	0.004987692184148549	0.02661116896486646	0.02032996155236106	-0.02153299044970295	0.012446216091946	0.002151262906285261	0.02336506836397248	0.001000977972207213	0.001001681285172849	0.4875474234900909	0.01724751695602085	0.001003522052398855	0.001000240792700494	0.001000345396516007	0.3991206938870199	0.001003391138716152	0.7412989390448607	0.001006295036475954	0.001004101360771667	0.001018274773605797	0.001000803338916619	0.4841827373055044	0.06056685067491045	0.001001001762278364	0.001426146700702674	0.001006840116814276	0.235370140164441	0.02953260849471787	0.00101236671066747	0.5579093436524041	0.001000868339613851	0.001001552642195447	0.001000585679625344	0.001001246174300157	0.05326036813149514	0.03985352973496652	0.04732266837797645	0.05632243861859251	0.005816463623320245	0.2608480302488875	0.17939806785313	0.1931881122532774	0.0472685451191608	0.03898730541302364	0.00489916686149818	0.007128395279962531	0.01021222750801087	0.01079557514586513	0.02025154802056232	0.007453310222284407	0.0204234087313413	0.02787389708348862	0.0010064634518024	0.06964694096160098	0.07863266144789355	0.02970803693662577	0.007102037578228509	0.01165193407173781	0.1813128833432178	0.008644935980967649	0.04213098033575886	0.006639201563119928	0.1433135852224802	0.002124603399367406	0.001001524023280265	0.001172261552651415	0.06110340182784986	0.03349950175022236	0.005121419824752583	0.001032093719603521	0.2532593637233213	0.009657043614309805	0.07538308020835152	0.02751418135627841	0.003743361079814403	0.01205251414080494	-0.0412392053800107	0.01070467776051831	-0.001238663119115008	0.003687005140446128	0.03513722634498158	0.02324187475787115	-0.02355676374199995	0.0135774742669208	-1.170377208198673	-0.9880800060297603	0.1092868855052395	0.4192908870898017	0.00376041106445824	0.003615382148149812	-0.1506325995918109	-0.127569136911473	0.07734304924775347	-0.0217489669303413	-0.1920720522083745	-4.073461980825959	-0.03370575078671884	2.339300371776048	0.08093909446019582	0.01698813255711921	0.01610030561756166	-0.05614470791075021	-0.3180696633408945	0.6394004856250085	-0.05242055016971679	0.03004795876546629	0.1266771273696528	0.04857462408481396	0.2779921359002562	-0.009685497922523073	-1.052346107848668	-0.0639967091664551	0.01625643225759598	0.009991086662232194	0.008964545748925374	0.6761769969355848	0.48775667669666	0.9550296179392538	0.711558333933449	-0.6347677882631438	0.1628602631281246	0.2125164953719156	-0.3103619623444228	0.1140563633329277	-0.1747018313967293	-0.009746756695795588	0.006143884051327969	-0.05334777679351742	-0.1851903140719786	0.3316978235845606	-0.1857794164083822	-0.02195416755123601	0.4475300319320243	-0.1023765253157095	0.3775288405663246	0.2715507816466759	0.2497693916098551	-0.2511211140313511	0.1500938563174171	-0.2947701987715565	-0.08543928573526939	-1.581670198345188	-0.0332253754744465	1.748275504131851	0.06515081495537348	0.01513403200013972	-0.3409468873269293	0.5945293793155844	0.3020027102236416	0.07083928370580861	-0.05224227839893619	0.2795917900274254	-0.01675122091106514	0.362172352334686	0.4621140181069782	0.07398062128820874	0.2375394005156027	-1.390605275172776e-12	-8.270593740472222e-13	nan	nan	nan	nan	nan	nan
0.49	-0.06327850536662023	-0.003515923988389763	-0.08671093785832973	0.8758705201119712	0.8965263296989928	0.004338611208390647	0.5479467674275681	-0.01434138097706476	0.04809698336663017	-0.1355823547902122	0.0179014271333586	0.04815788264233695	-0.02145800719004798	0.05188936495201261	0.05803592678718534	0.132868360435776	0.3439284980998487	-0.1328683604357795	-0.3439284980998938	0.1563768654421608	-0.1677823153885871	-0.01957379450942277	-0.3934063982609094	-0.007026642060585438	0.02070942673758636	0.06059858005269037	0.3236671273983885	0.9378223378618433	0.558005442701072	0.1461363238057976	-0.0201727800604141	0.06323158812524352	0.105109988424131	-0.3490322302941396	0.3987273239978084	-0.243464194545148	1.561153905810055	-0.132120081228805	-0.01638381474133836	0.7954083788626025	0.2417860725254382	-2.135899364478665	-1.046427770137722	-0.631612953330524	-0.4418638662833378	0.7638075230240765	-0.7119457075641078	0.3144822869866606	1.464346894381837	0.6402796640074496	-1.464346894381861	-0.6402796640074321	0.1318871926290938	0.2088213793683584	-0.4171949109351795	-0.2559007350167345	-0.2129060919694424	0.1896352984461842	-0.741059093828175	-0.788907422714767	0.5592611747673683	-0.2861475375466667	-0.1249286950992394	0.01068495680865759	0.2313171838022149	0.2801375691181414	0.002838001955863451	0.02547971312450358	0.02340478447099785	0.0571796543532844	0.00100096669875694	0.005022205865514325	0.001014778792896278	0.002380651290473845	0.4927200640126068	0.4786039627816767	0.01967553983027241	0.02284890188601958	0.001003348427549061	0.02152853411538359	0.001000278880225147	0.005177363189715593	0.002300038763217018	0.01135727103601207	0.4528354458358607	0.4139889152718179	0.001356441724180301	0.01713813525941135	0.708322189906465	0.7254947994758025	0.001009127032185322	0.01318791426564481	0.001005789638829379	0.0125022429185401	0.001019259197622983	0.01123771443196733	0.001001367487130566	0.00531635866620456	0.4927505714626395	0.4061783895415068	0.0563028916439067	0.07525759369980774	0.001001235967728819	0.006298691041156022	0.00125096533458567	0.01851919922034808	0.001008351041834388	0.09226835829541548	0.2350234302833845	0.2509403236521126	0.02640949239829966	0.01843963504039994	0.001024062214889976	0.00605027291092491	0.6132349913776651	0.5307974812347505	0.001001228354013097	0.04882504795591639	0.001001551411809217	0.01080108129925618	0.001000585546276733	0.006732131758198832	0.001001246257129079	0.006581924273756807	0.04471932280468895	0.04623165238810018	0.03305455657688721	0.03445472327447432	0.03952812284473826	0.03567855629983387	0.04670421540282548	0.05672477916138949	0.01045363128436562	0.04337008583615369	0.2857485089423082	0.3058316426187818	0.1856500223180892	0.1694799845663013	0.1995476823347058	0.1688871157850368	0.04553911307215628	0.07433002884759457	0.04049298625025734	0.060402178683745	0.004278845308374213	0.0209363553576976	0.005986537853361592	0.02596062247850527	0.006567942050483907	0.07030624852700844	0.006729162654238966	0.1093367827708256	0.01752097664559943	0.02852432087169452	0.009564880760472953	0.03411010447894515	0.02301593071821059	0.05140972470432965	0.02282890843671256	0.03915336644817847	0.002038139148509287	0.01001076192142431	0.0597140981078115	0.06916523460576153	0.06018837134735244	0.05312230413003134	0.02572845661256737	0.02714125862718533	0.01870706933144917	0.07040461894999119	0.01989915098662808	0.04206028983483599	0.2137723026246021	0.2320440215955298	0.008132276999438278	0.02545489941993146	0.04963539275488706	0.05902937452913336	0.006839551386335841	0.0192973806835479	0.09698250183531358	0.09096703178625502	0.001660843168106046	0.01949647547618861	0.001319388324468599	0.02765364019234687	0.003780380189511343	0.03091253294876816	0.05389313924260334	0.0695145886525757	0.03135222857555467	0.04386833882887852	0.003414896335841599	0.01719320546599875	0.002808248288498867	0.003922469863970009	0.2671634960485141	0.3044763264395181	0.008275734759389964	0.02282807997121462	0.05345661075055056	0.08992962822387149	0.02637018819391154	0.03058194184596934	0.005685027853584271	0.008384226897092938	0.0118318339044362	0.01241045707666128	-0.04103203102521331	0.009873470441391061	-0.000499229603697528	0.003093800556380136	0.02928385336834239	0.02284872521071687	-0.02215836008299207	0.01381520631874469	0.005952445630776227	0.03160046538460583	0.001000948608577725	0.001001744414340243	0.4888556737720743	0.02052286864353839	0.001004212878372991	0.001000229767743955	0.001000310731588509	0.3277078975501197	0.001003118827672332	0.7439405382243898	0.001012669312672552	0.001003830159658292	0.001015383861882346	0.001000807439416589	0.4779959223636958	0.06533190711268193	0.001000942163677183	0.001214798056081075	0.001006848554115381	0.2330810016092106	0.03317449241543734	0.00100942805196134	0.5149726935090406	0.001000820637440125	0.001001569149326114	0.001000589929361549	0.001001259093926459	0.04686925445751312	0.03250314044015765	0.05907807874253474	0.05343524224427596	0.004052602165948875	0.2952622662235628	0.1857358591101433	0.1942624348912657	0.04700845295729267	0.03798550484729681	0.002951981104731217	0.004065116849700994	0.005607368555846725	0.005898919850067348	0.021367567463614	0.007844874164458941	0.02348307566561691	0.0245091192010557	0.001019576802202483	0.05250336799703112	0.05354748230698361	0.02449786712254749	0.04167932316354652	0.04958461879345651	0.2348908376112696	0.00668854669852718	0.0239196669435327	0.006596685572851072	0.09657473190895266	0.00156435270067328	0.001051344517081511	0.001087310966415168	0.06518726272969345	0.03826971157981663	0.003061086023258083	0.001022504411728977	0.2405712643882493	0.005329192216951227	0.04193847645617274	0.03589161918703019	0.01256247788329779	0.01988151721768711	-0.04352138416997905	0.004295545226277862	0.0008495435628545644	0.0007253452613605572	0.02727383939050709	0.02505296923134911	-0.02166500678907484	0.01537438218700079	-1.184721661090965	-1.192640496922116	0.330128357612285	0.7084293866463028	0.0202571088492359	-0.02060055749550884	-0.20477211226861	0.08053626444778307	0.06887971494083849	-0.01406345440722277	-0.1252215377821613	-5.20645714383668	-0.006941657848926397	2.204420646270607	0.06896027650142912	0.03765140615227922	0.02595274812339853	-0.06033635495126471	-0.5158440495349412	0.5925541279513645	0.03373496731121794	0.01556619814240145	0.1484827944849868	-0.03093430546855858	0.2121739305916502	-0.01048607794424054	-1.667487996837099	-0.05494818419809282	0.009855153298576978	0.00660032706578309	0.005798834114602552	0.1504268391617288	0.07957762454812159	0.8399065072781939	0.1411364531527083	-0.4461128191089432	0.3998449419025646	0.3974076350076607	-0.1316842508920771	-0.05854485251205418	-0.1640525895055499	-0.06120131309081165	-0.09797758620951839	-0.3850421391573911	-0.5813572133550626	0.1936273640323106	-0.02976445979864727	0.2620871412727685	0.04902929072675294	-0.04413010027774614	-0.6266511438208558	-0.944199439442973	-0.05809815222338117	0.6762010637077059	0.957487689080328	0.6341834340092694	-0.1710863178015825	-1.648077692977842	-0.01993383012116005	-1.293052543636154	-0.003788376139453697	0.05554851539879634	-0.1918975008516841	0.2629152391278993	0.2688629689226332	-0.07380091128695847	-0.01325388892671128	0.2262550101690264	-0.1326188890210306	-0.8556653776697393	0.6307763677160285	0.363424529110509	0.4034032059053035	5.58577471126299e-13	-9.366616514667596e-13	nan	nan	nan	nan	nan	nan
0.5	-0.06548984888515741	0.0007833875655155793	-0.08913412212051307	0.8916645281610331	0.8953982230281793	0.004164331358611741	0.5540114326818433	-0.01145782067890272	0.02461642235139465	-0.1472999964616357	0.01106560324515091	0.04366984968655615	-0.01486046370919315	0.04420452913870011	0.06145021120599138	0.1500522039081324	0.3506517252386511	-0.1500522039080908	-0.3506517252386548	0.156530830898961	-0.1656901772625072	-0.02372811509580988	-0.3954075274506966	-0.009376103753353116	0.02244957693065388	0.0520846618685469	0.3145546397271879	0.9428023750706017	0.5556635739248104	0.1412404124610295	-0.02029534790906775	0.06542262007112731	0.1072687799239034	-0.09652739445117217	0.4608641950498696	-0.2389762548090596	1.598014154644648	-0.09430769684586336	-0.01859921636855267	0.4132947743764036	0.3367320011673514	-2.522015379057741	-1.287405944874196	-0.7341630626099721	-0.4554923414094467	0.5605870997094805	-0.8246255896234468	0.36509041560425	1.958324836897198	0.7166670505478969	-1.958324836897198	-0.716667050547896	-0.1010319889394172	0.2085591393187717	-0.4084884833756138	-0.1531792719649557	-0.2574974507785259	0.1551893773783617	-0.9256327961405462	-1.029756249991826	0.4338836317163099	-0.1654607344844095	-0.976890717073516	-0.03753287728690394	0.207376085244164	0.1463001319847491	0.005383724307311924	0.02937552233586452	0.02936412986029383	0.06529590704815774	0.001000949785038114	0.005182378981567733	0.001008537245389184	0.002238920258583431	0.4917637725326851	0.4758986403981496	0.02094874424022344	0.02428981490393034	0.001003957093544682	0.02221727421604661	0.00100025220731737	0.005006724860539915	0.001676563075070963	0.010287358684747	0.4021475303391672	0.3594943778493457	0.001186745045373198	0.0171364729476643	0.7188951098338049	0.7451176150353548	0.001012613879718114	0.01396308182377427	0.001004772691134212	0.01286942942177	0.001016588347873383	0.01148665385290766	0.001001099692317502	0.004732393768812441	0.4872822493455463	0.3996125402372563	0.06144038509703409	0.08102212710215438	0.001001078184876295	0.006385698976503477	0.001174416154388758	0.01857804063955702	0.001007631894476215	0.09388718773585279	0.2338871489535145	0.2500971211905806	0.03047381719426443	0.02034813123812348	0.001016211582920934	0.005941440682840389	0.5778764483596263	0.5114559943911453	0.001001019197974251	0.04828625869318769	0.001001564554232886	0.01094511845754447	0.001000588841684973	0.006831025614386792	0.001001256041146341	0.006668115934001337	0.04403908652450124	0.0458667051358326	0.03087192720493311	0.03342372539736851	0.05125932272188335	0.04370181189409385	0.04895543263421494	0.05579878185028155	0.006929607611725504	0.03942509654709229	0.2953232244763854	0.310275804300251	0.1869832264868408	0.1738153000742629	0.1978186813780941	0.1679305911500318	0.04612842206309593	0.07345680404436288	0.03910415861760554	0.05890567863643906	0.003102458908835442	0.02024508237938083	0.004220155531595172	0.02466333571956181	0.004832629416426731	0.06549480147780949	0.004975193726209989	0.1023179310676417	0.01961389034759599	0.03008142028577412	0.008857217776236015	0.03419765033897479	0.02404760288468209	0.05481233007821452	0.02270457886332559	0.03840561649259958	0.001553108101925705	0.009743325367621321	0.05225330558825136	0.05985590152537508	0.05096889075415652	0.04151372956026063	0.02377306870510038	0.0255303361041807	0.03841389275785204	0.07850021009824092	0.0434616464528797	0.0534338445171105	0.2319315121359894	0.241186653523294	0.006906576362645833	0.02356810925662772	0.03339943685550912	0.04229752582806817	0.006712297301805559	0.01912780583266768	0.08569416787010564	0.07287985620981977	0.00145776539016847	0.01934373822608777	0.001204655361205769	0.0284638305101801	0.002466669073547685	0.0294563462369378	0.05986690337116794	0.07067962032278183	0.03574704253395206	0.04646585057877897	0.002670725046190077	0.01608872430544762	0.001949362634015134	0.003976169212498838	0.2555339421266979	0.305296538424168	0.005679219565782029	0.02114594899239615	0.03978379884263172	0.07775556216758792	0.03293933527993136	0.03771773045589042	0.01137808381283931	0.01312709622213602	0.01773819955421156	0.01711433028593565	-0.04343851442806076	0.003963062298626851	0.001145316969021736	0.0004880634277349568	0.02493249019985137	0.02489570941248737	-0.02110564532547158	0.01546947500772953	0.009753628355268478	0.03983586240522532	0.001000919244947642	0.001001807543529605	0.4901639240540573	0.02379822033105141	0.001004903704413306	0.001000218742800491	0.001000276066674717	0.2562951012132316	0.001002846516620865	0.7465821374039324	0.001019043588842875	0.001003558958498898	0.001012492950112409	0.001000811539919154	0.4718091074218869	0.07009696355044315	0.001000882565106846	0.00100344941147181	0.001006856991403727	0.2307918630539812	0.03681637633615252	0.001006489393266798	0.4720360433656793	0.001000772935257936	0.001001585656447208	0.001000594179075408	0.001001272013539365	0.04047814078348967	0.02515275114530786	0.07083348910709465	0.05054804586995782	0.002288740708565018	0.329676502198239	0.192073650367159	0.1953367575292741	0.04674836079542962	0.03698370428157237	0.001004795347961395	0.001001838419430697	0.00100250960366767	0.001002264554267328	0.02248358690669948	0.008236438106590584	0.02654274259985264	0.02114434131858279	0.001032690152583954	0.03535979503245217	0.02846230316607484	0.01928769730840241	0.07625660874891149	0.08751730351525586	0.2884687918793371	0.004732157416095004	0.005708353551328853	0.006554169582577418	0.0498358785954711	0.001004102001794057	0.001101165010907659	0.001002360380242968	0.06927112363153733	0.04303992140941419	0.001000752221790717	0.001012915103837476	0.2278831650531806	0.001001340819562622	0.00849387270399303	0.04426905701778172	0.02138159468678372	0.02771052029457515	-0.04580356295994541	-0.00211358730796268	0.002937750244824203	-0.00223631461772468	0.01941045243603501	0.02686406370482703	-0.01977324983614967	0.01717129010707965	-1.204197444633047	-1.53405171416069	0.4286462157618839	0.8982718055762609	0.006782255973073846	-0.0003314792390723241	-0.3517685123454589	0.1914472742409275	0.07055869005552687	-0.02280146510683151	-0.09483891419398492	-5.563049947432863	0.003966547534215388	1.650262774623078	0.09189159032416089	0.03128013749541774	0.02144112519055964	-0.05484234904889167	-0.8140672864343997	0.5632815090166772	-0.04357815184228205	-0.004774389027798916	0.1762820199261848	-0.1431587772067887	0.1741592256799003	-0.01127910981562076	-2.184445269094296	-0.05419167001876171	0.0220519591216447	0.01517221948790087	0.0132007730031076	-0.1930348836415685	-0.2772123544486988	0.772736854492676	-0.3057460129062771	-0.3599704760677541	0.4594189491328132	0.4471268049726046	-0.08094350352237628	-0.09309091613212551	-0.1316162344212466	-0.0699327651423329	-0.1533559073727417	-0.5493494244920851	-0.7913909302341929	0.1302396416334251	0.03147825882955287	0.3928950301494588	-0.1684008479508447	-0.01405191769870642	-1.156092341034439	-1.221028636897031	-0.2437104831399749	0.810795950871506	1.227691592505699	1.120584128485762	-0.1961793878228853	-1.695053419151126	-0.01544891094217571	-1.922382967579665	-0.01756537961493072	0.1085948580554372	-0.1106381868481357	-0.02215090588818178	0.2536226117561537	-0.1328261637400951	0.02364561015249445	-0.1092387819447554	-0.1948714566079623	-1.480276778676541	0.7957698816772785	0.5716055156515394	0.5309923208918619	5.085388355617441e-13	6.069461336890543e-14	nan	nan	nan	nan	nan	nan
0.51	-0.06558595064698694	0.005575627037517013	-0.09135696306775512	0.9078351468386238	0.894601181696566	0.003955426856098866	0.5564689366837628	-0.007642204654441143	-0.001061553727077418	-0.1607550379575825	0.003396065840058147	0.03889399780640203	-0.00979398999353594	0.03558137017215263	0.06517012478683726	0.171772927511685	0.3586265308788058	-0.1717729275116811	-0.358626530878835	0.1543156971299337	-0.1636387223478338	-0.02766293058348289	-0.396727492161181	-0.01215706113518299	0.02377894385845874	0.04195093544221103	0.3031600345977022	0.9463993958272666	0.5549742002366089	0.1228685042030396	-0.02081921652933464	0.06768355123553139	0.1078783341371585	0.06851845857470454	0.5036303862981266	-0.2057668095272091	1.635993223573618	-0.06532962923314689	-0.02284624694915487	0.06949883043674511	0.4249741956432344	-2.573175702606549	-1.381323114079356	-0.8053493391284178	-0.4990036276281324	0.4639550602058243	-0.9062611911133478	0.3783344744200817	2.351694007361326	0.9003040446697311	-2.351694007361334	-0.9003040446697156	-0.343261435998433	0.2047768570003832	-0.3781686334856341	-0.1079592858343585	-0.2986350413118938	0.1121855447793181	-1.152102653759538	-1.247556519076408	0.2821963600966975	0.007204275951196719	-2.630034665732087	-0.06307847041698031	0.2479287081802168	-0.02689563898090735	0.009431048582827039	0.03505227992380543	0.04034208763490226	0.07811013183749491	0.001000940902117629	0.005337254333424055	0.001005332187401981	0.002110706316391438	0.4896166741208024	0.4700252174505298	0.02275012130911536	0.02610042943054921	0.001004253630983471	0.0229299525130791	0.001000237316305005	0.004856748350651041	0.001345499492143184	0.009470677221196808	0.3412225869714255	0.3020339984859663	0.001096646213639548	0.01720229409745903	0.7237802590261683	0.756512573269064	0.001090000220849696	0.01489476331163312	0.001004262410011947	0.0132385167231633	0.001013160979866347	0.01173338974531313	0.00100097922306841	0.004181453189181016	0.480313264219477	0.3890894003235647	0.06776693836239815	0.08785400901269311	0.001000984604723512	0.006455983673281568	0.001120434927555968	0.01865564958519947	0.001007301184422552	0.09578579365477621	0.231615140219893	0.2476689324805814	0.03393578133105235	0.02181466783927366	0.001018852912562705	0.005832906821837718	0.5414593819016106	0.4876938666854417	0.001000908843117485	0.04775468459547107	0.001001562483305854	0.01115144017358473	0.001000586169639035	0.006980722166943776	0.001001254216187889	0.006795599063619488	0.04495041507646954	0.04640929565106373	0.02961328792156887	0.03236625548729676	0.06777613663676298	0.0545820878372616	0.05027625826404187	0.05286545213289903	0.004609212401415156	0.0363946796694881	0.3097400564926072	0.3136051589256368	0.1966722806143938	0.1809014631799054	0.1966250389327988	0.1665627310296523	0.04547150748304999	0.0719311459675589	0.03765431254242348	0.05761604894435976	0.002090856276686699	0.02004418908877301	0.002702010974805794	0.0237500542705021	0.003430718240328996	0.06038746709882763	0.003422196113461904	0.09436372795551416	0.02451937665825599	0.03400141271619816	0.007610459678792023	0.03367149637999672	0.02555933695672383	0.05842443530508753	0.02280667122096973	0.03766461474802904	0.001294285341648631	0.009676472141596781	0.04233014444343804	0.04911990198510193	0.04545126346424756	0.03446639522636909	0.02284108964494482	0.02462102539323095	0.0541953831752448	0.08006894771461345	0.05755139282634508	0.06039388334612304	0.2534884767682187	0.2444321814851659	0.005727876341390395	0.02191860085979306	0.01987390395920222	0.02852920725261016	0.006510534495842027	0.01891652640617247	0.08443212296386732	0.065041322232225	0.001296915716749523	0.01922475408469618	0.001858266630220333	0.03030469284689312	0.001753725673556205	0.02859836011097635	0.06267574996530456	0.06892771303352951	0.03889376986567408	0.04783684561127045	0.002435479655747939	0.01526421155993775	0.001489636729117806	0.004186564827272017	0.2597864268353026	0.3122687719590588	0.003404002714310147	0.02003837715358949	0.02867196525444849	0.06736816211054844	0.04574497366987982	0.05007695944502789	0.0259510578536673	0.02438455696556311	0.0298920038268565	0.02620054790457583	-0.04599860760030562	-0.001928331801011796	0.002666656502795691	-0.001498079362211299	0.01960273633074126	0.02609301543816644	-0.01974311625691613	0.01424005022779443	0.0171268351732844	0.06456964860081192	0.00100094216093036	0.001002156754940546	0.4797472288938627	0.02558997243844302	0.00100427331445853	0.001000224424752768	0.001000284654573738	0.1723663733446629	0.001002818491241905	0.7263327381543786	0.001298737723310081	0.001003877248919961	0.001007141337778268	0.001000889656349632	0.4576752011349428	0.08075900546189249	0.001000891168130879	0.001115644330181478	0.001007041650507264	0.2246718475576737	0.03890006894401655	0.001034388169500845	0.4388814588902	0.001000811824715476	0.001001538897943209	0.001000574259311132	0.001001235651953208	0.05080792894837894	0.03072568920773193	0.1037615192650641	0.05303864932896169	0.002033117723816112	0.3453026265895406	0.2312758807824579	0.1939561271770326	0.04290388784142061	0.0350536792999686	0.001054099745951442	0.001195611734971011	0.002757530865186971	0.002447578656652743	0.03643385387160382	0.004619113343351492	0.02788526527719974	0.02443337447548996	0.001017555464141717	0.02594649041842681	0.04741057515315716	0.02391962999641615	0.07042030718520834	0.06336391647446148	0.2960040274850071	0.004260899053148243	0.003356910252956505	0.006077679438397978	0.1106903583350476	0.001235164705354541	0.00375720959663477	0.001013788957664614	0.06357282992111746	0.04220362021014888	0.003194017085088281	0.001007283671627499	0.3027072941648984	0.001005118907910598	0.02167947802878963	0.07517684434143196	0.05979412863700614	0.05715875916033808	-0.0487147364848418	-0.007671521495089494	0.003971121042946557	-0.00289363394774609	0.01442680957739345	0.0266734828505168	-0.01835648032497418	0.01066563354443157	-1.229174907252787	-2.247130754153311	0.6839907921936877	1.624840941092986	0.02035101298812188	-0.01935667570552589	-0.8505268049885466	0.1758376949478623	0.07386913206250037	-0.01029266838299457	-0.07173027122850507	-5.997893453173415	0.008492014614143562	0.6073094198920562	0.1007909817464218	0.04110902337358833	0.02659070954962001	-0.05438855572239893	-1.314565439545772	0.7918554826950683	0.0340243916611024	0.01636827110585917	0.2048632873970353	-0.3420020560565809	0.1194426770443564	-0.0106198241265388	-2.557652077738527	-0.05184045757378788	0.02211329551893988	0.0166024609537849	0.01396819327335426	0.2741056578770172	0.05223202610962491	1.350118247098781	-0.2749980589800202	-0.2543166458467837	0.3216594475712445	1.062539871636841	-0.1940593445911462	-0.2147613159540282	-0.1298326017963219	0.01850540306365173	-0.04109918916797084	-0.4834008383748202	-0.8086388420406291	0.6099427976429843	-0.1289525473986516	0.3310191235313575	0.008136200957818245	0.0007019506175544924	-1.013932320702216	-0.2497127547254378	0.04202988128328395	-0.3667068665544657	0.1659092947944854	-0.08511537364974728	-0.1389247445812725	-1.075236123817133	-0.02639911147314176	0.2151963067478724	-0.004282988587462789	0.2559676596802597	-0.06300326836748106	-0.3246097544857162	0.03310625273631602	-0.04366826352135525	0.02212882872974896	1.724139944076225	-0.03941354445136911	-0.6377412287522645	1.641400576018506	1.614230090373198	1.243703860939851	4.58500199997189e-13	1.05805087820457e-12	nan	nan	nan	nan	nan	nan
[truncated: 363,382 more chars]
