# Supplementary material for: Transtibial limb loss does not increase metabolic cost in three-dimensional computer simulations of human walking
Source: PeerJ. 2021 Aug 4;9:e11960. doi: 10.7717/peerj.11960 (PMC8349165; doi:10.7717/peerj.11960)
Supplement: Supplemental Information 1 — Each subject’s simulation output and Matlab code for generating plots presenting the data. [file peerj-09-11960-s001.zip › TTA3D_solns_rev/Post/soln_walk_N50_wm100_TTA_S07.sto]

num_controls=79
num_derivatives=71
num_iterations=1030
num_multipliers=2
num_parameters=6
num_slacks=2
num_states=216
objective=0.978314
objective_auxiliary_derivatives=0.001175
objective_contactAP=0.017636
objective_contactML=0.011501
objective_contactVE=0.033897
objective_control_effort=0.561901
objective_state_tracking=0.290428
objective_torsoGoal=0.061775
solver_duration=29914.764220
status=Solve_Succeeded
success=true
DataType=double
version=3
OpenSimVersion=4.2
endheader
time	/jointset/groundPelvis/pelvis_tilt/value	/jointset/groundPelvis/pelvis_list/value	/jointset/groundPelvis/pelvis_rotation/value	/jointset/groundPelvis/pelvis_tx/value	/jointset/groundPelvis/pelvis_ty/value	/jointset/groundPelvis/pelvis_tz/value	/jointset/hip_l/hip_flexion_l/value	/jointset/hip_l/hip_adduction_l/value	/jointset/hip_l/hip_rotation_l/value	/jointset/hip_r/hip_flexion_r/value	/jointset/hip_r/hip_adduction_r/value	/jointset/hip_r/hip_rotation_r/value	/jointset/lumbar/lumbar_ext/value	/jointset/lumbar/lumbar_bend/value	/jointset/lumbar/lumbar_rota/value	/jointset/patellofemoral_l/knee_angle_l_beta/value	/jointset/patellofemoral_r/knee_angle_r_beta/value	/jointset/knee_l/knee_angle_l/value	/jointset/knee_r/knee_angle_r/value	/jointset/shoulder_r/shoulder_flexion_r/value	/jointset/shoulder_r/shoulder_adduction_r/value	/jointset/shoulder_r/shoulder_rotation_r/value	/jointset/shoulder_l/shoulder_flexion_l/value	/jointset/shoulder_l/shoulder_adduction_l/value	/jointset/shoulder_l/shoulder_rotation_l/value	/jointset/ankle_l/ankle_angle_l/value	/jointset/ankle_r/ankle_angle_r/value	/jointset/elbow_r/elbow_flexion_r/value	/jointset/elbow_l/elbow_flexion_l/value	/jointset/subtalar_l/subtalar_angle_l/value	/jointset/subtalar_r/subtalar_angle_r/value	/jointset/mtp_l/mtp_angle_l/value	/jointset/mtp_r/mtp_angle_r/value	/jointset/groundPelvis/pelvis_tilt/speed	/jointset/groundPelvis/pelvis_list/speed	/jointset/groundPelvis/pelvis_rotation/speed	/jointset/groundPelvis/pelvis_tx/speed	/jointset/groundPelvis/pelvis_ty/speed	/jointset/groundPelvis/pelvis_tz/speed	/jointset/hip_l/hip_flexion_l/speed	/jointset/hip_l/hip_adduction_l/speed	/jointset/hip_l/hip_rotation_l/speed	/jointset/hip_r/hip_flexion_r/speed	/jointset/hip_r/hip_adduction_r/speed	/jointset/hip_r/hip_rotation_r/speed	/jointset/lumbar/lumbar_ext/speed	/jointset/lumbar/lumbar_bend/speed	/jointset/lumbar/lumbar_rota/speed	/jointset/patellofemoral_l/knee_angle_l_beta/speed	/jointset/patellofemoral_r/knee_angle_r_beta/speed	/jointset/knee_l/knee_angle_l/speed	/jointset/knee_r/knee_angle_r/speed	/jointset/shoulder_r/shoulder_flexion_r/speed	/jointset/shoulder_r/shoulder_adduction_r/speed	/jointset/shoulder_r/shoulder_rotation_r/speed	/jointset/shoulder_l/shoulder_flexion_l/speed	/jointset/shoulder_l/shoulder_adduction_l/speed	/jointset/shoulder_l/shoulder_rotation_l/speed	/jointset/ankle_l/ankle_angle_l/speed	/jointset/ankle_r/ankle_angle_r/speed	/jointset/elbow_r/elbow_flexion_r/speed	/jointset/elbow_l/elbow_flexion_l/speed	/jointset/subtalar_l/subtalar_angle_l/speed	/jointset/subtalar_r/subtalar_angle_r/speed	/jointset/mtp_l/mtp_angle_l/speed	/jointset/mtp_r/mtp_angle_r/speed	/forceset/addbrev_r/activation	/forceset/addbrev_r/normalized_tendon_force	/forceset/addlong_r/activation	/forceset/addlong_r/normalized_tendon_force	/forceset/addmagMid_r/activation	/forceset/addmagMid_r/normalized_tendon_force	/forceset/bflh_r/activation	/forceset/bflh_r/normalized_tendon_force	/forceset/bfsh_r/activation	/forceset/bfsh_r/normalized_tendon_force	/forceset/ercspn_r/activation	/forceset/ercspn_r/normalized_tendon_force	/forceset/extobl_r/activation	/forceset/extobl_r/normalized_tendon_force	/forceset/glmax2_r/activation	/forceset/glmax2_r/normalized_tendon_force	/forceset/glmed2_r/activation	/forceset/glmed2_r/normalized_tendon_force	/forceset/glmin2_r/activation	/forceset/glmin2_r/normalized_tendon_force	/forceset/grac_r/activation	/forceset/grac_r/normalized_tendon_force	/forceset/iliacus_r/activation	/forceset/iliacus_r/normalized_tendon_force	/forceset/intobl_r/activation	/forceset/intobl_r/normalized_tendon_force	/forceset/obtext_r/activation	/forceset/obtext_r/normalized_tendon_force	/forceset/pect_r/activation	/forceset/pect_r/normalized_tendon_force	/forceset/piri_r/activation	/forceset/piri_r/normalized_tendon_force	/forceset/popli_r/activation	/forceset/popli_r/normalized_tendon_force	/forceset/psoas_r/activation	/forceset/psoas_r/normalized_tendon_force	/forceset/quadfem_r/activation	/forceset/quadfem_r/normalized_tendon_force	/forceset/recabd_r/activation	/forceset/recabd_r/normalized_tendon_force	/forceset/recfem_r/activation	/forceset/recfem_r/normalized_tendon_force	/forceset/sart_r/activation	/forceset/sart_r/normalized_tendon_force	/forceset/semimem_r/activation	/forceset/semimem_r/normalized_tendon_force	/forceset/semiten_r/activation	/forceset/semiten_r/normalized_tendon_force	/forceset/tfl_r/activation	/forceset/tfl_r/normalized_tendon_force	/forceset/tricox_r/activation	/forceset/tricox_r/normalized_tendon_force	/forceset/vasint_r/activation	/forceset/vasint_r/normalized_tendon_force	/forceset/vaslat_r/activation	/forceset/vaslat_r/normalized_tendon_force	/forceset/vasmed_r/activation	/forceset/vasmed_r/normalized_tendon_force	/forceset/addbrev_l/activation	/forceset/addbrev_l/normalized_tendon_force	/forceset/addlong_l/activation	/forceset/addlong_l/normalized_tendon_force	/forceset/addmagMid_l/activation	/forceset/addmagMid_l/normalized_tendon_force	/forceset/bflh_l/activation	/forceset/bflh_l/normalized_tendon_force	/forceset/bfsh_l/activation	/forceset/bfsh_l/normalized_tendon_force	/forceset/edl_l/activation	/forceset/edl_l/normalized_tendon_force	/forceset/ehl_l/activation	/forceset/ehl_l/normalized_tendon_force	/forceset/ercspn_l/activation	/forceset/ercspn_l/normalized_tendon_force	/forceset/extobl_l/activation	/forceset/extobl_l/normalized_tendon_force	/forceset/fdb_l/activation	/forceset/fdb_l/normalized_tendon_force	/forceset/fdl_l/activation	/forceset/fdl_l/normalized_tendon_force	/forceset/fhl_l/activation	/forceset/fhl_l/normalized_tendon_force	/forceset/gaslat_l/activation	/forceset/gaslat_l/normalized_tendon_force	/forceset/gasmed_l/activation	/forceset/gasmed_l/normalized_tendon_force	/forceset/glmax2_l/activation	/forceset/glmax2_l/normalized_tendon_force	/forceset/glmed2_l/activation	/forceset/glmed2_l/normalized_tendon_force	/forceset/glmin2_l/activation	/forceset/glmin2_l/normalized_tendon_force	/forceset/grac_l/activation	/forceset/grac_l/normalized_tendon_force	/forceset/iliacus_l/activation	/forceset/iliacus_l/normalized_tendon_force	/forceset/intobl_l/activation	/forceset/intobl_l/normalized_tendon_force	/forceset/obtext_l/activation	/forceset/obtext_l/normalized_tendon_force	/forceset/pect_l/activation	/forceset/pect_l/normalized_tendon_force	/forceset/perbrev_l/activation	/forceset/perbrev_l/normalized_tendon_force	/forceset/perlong_l/activation	/forceset/perlong_l/normalized_tendon_force	/forceset/pertert_l/activation	/forceset/pertert_l/normalized_tendon_force	/forceset/piri_l/activation	/forceset/piri_l/normalized_tendon_force	/forceset/popli_l/activation	/forceset/popli_l/normalized_tendon_force	/forceset/psoas_l/activation	/forceset/psoas_l/normalized_tendon_force	/forceset/quadfem_l/activation	/forceset/quadfem_l/normalized_tendon_force	/forceset/recabd_l/activation	/forceset/recabd_l/normalized_tendon_force	/forceset/recfem_l/activation	/forceset/recfem_l/normalized_tendon_force	/forceset/sart_l/activation	/forceset/sart_l/normalized_tendon_force	/forceset/semimem_l/activation	/forceset/semimem_l/normalized_tendon_force	/forceset/semiten_l/activation	/forceset/semiten_l/normalized_tendon_force	/forceset/soleus_l/activation	/forceset/soleus_l/normalized_tendon_force	/forceset/tfl_l/activation	/forceset/tfl_l/normalized_tendon_force	/forceset/tibant_l/activation	/forceset/tibant_l/normalized_tendon_force	/forceset/tibpost_l/activation	/forceset/tibpost_l/normalized_tendon_force	/forceset/tricox_l/activation	/forceset/tricox_l/normalized_tendon_force	/forceset/vasint_l/activation	/forceset/vasint_l/normalized_tendon_force	/forceset/vaslat_l/activation	/forceset/vaslat_l/normalized_tendon_force	/forceset/vasmed_l/activation	/forceset/vasmed_l/normalized_tendon_force	/forceset/shoulder_flexionAct_r/activation	/forceset/shoulder_adductionAct_r/activation	/forceset/shoulder_rotationAct_r/activation	/forceset/elbow_flexionAct_r/activation	/forceset/shoulder_flexionAct_l/activation	/forceset/shoulder_adductionAct_l/activation	/forceset/shoulder_rotationAct_l/activation	/forceset/elbow_flexionAct_l/activation	/forceset/addbrev_r	/forceset/addlong_r	/forceset/addmagMid_r	/forceset/bflh_r	/forceset/bfsh_r	/forceset/ercspn_r	/forceset/extobl_r	/forceset/glmax2_r	/forceset/glmed2_r	/forceset/glmin2_r	/forceset/grac_r	/forceset/iliacus_r	/forceset/intobl_r	/forceset/obtext_r	/forceset/pect_r	/forceset/piri_r	/forceset/popli_r	/forceset/psoas_r	/forceset/quadfem_r	/forceset/recabd_r	/forceset/recfem_r	/forceset/sart_r	/forceset/semimem_r	/forceset/semiten_r	/forceset/tfl_r	/forceset/tricox_r	/forceset/vasint_r	/forceset/vaslat_r	/forceset/vasmed_r	/forceset/addbrev_l	/forceset/addlong_l	/forceset/addmagMid_l	/forceset/bflh_l	/forceset/bfsh_l	/forceset/edl_l	/forceset/ehl_l	/forceset/ercspn_l	/forceset/extobl_l	/forceset/fdb_l	/forceset/fdl_l	/forceset/fhl_l	/forceset/gaslat_l	/forceset/gasmed_l	/forceset/glmax2_l	/forceset/glmed2_l	/forceset/glmin2_l	/forceset/grac_l	/forceset/iliacus_l	/forceset/intobl_l	/forceset/obtext_l	/forceset/pect_l	/forceset/perbrev_l	/forceset/perlong_l	/forceset/pertert_l	/forceset/piri_l	/forceset/popli_l	/forceset/psoas_l	/forceset/quadfem_l	/forceset/recabd_l	/forceset/recfem_l	/forceset/sart_l	/forceset/semimem_l	/forceset/semiten_l	/forceset/soleus_l	/forceset/tfl_l	/forceset/tibant_l	/forceset/tibpost_l	/forceset/tricox_l	/forceset/vasint_l	/forceset/vaslat_l	/forceset/vasmed_l	/forceset/shoulder_flexionAct_r	/forceset/shoulder_adductionAct_r	/forceset/shoulder_rotationAct_r	/forceset/elbow_flexionAct_r	/forceset/shoulder_flexionAct_l	/forceset/shoulder_adductionAct_l	/forceset/shoulder_rotationAct_l	/forceset/elbow_flexionAct_l	lambda_cid33_p0	lambda_cid34_p0	/forceset/addbrev_r/implicitderiv_normalized_tendon_force	/forceset/addlong_r/implicitderiv_normalized_tendon_force	/forceset/addmagMid_r/implicitderiv_normalized_tendon_force	/forceset/bflh_r/implicitderiv_normalized_tendon_force	/forceset/bfsh_r/implicitderiv_normalized_tendon_force	/forceset/ercspn_r/implicitderiv_normalized_tendon_force	/forceset/extobl_r/implicitderiv_normalized_tendon_force	/forceset/glmax2_r/implicitderiv_normalized_tendon_force	/forceset/glmed2_r/implicitderiv_normalized_tendon_force	/forceset/glmin2_r/implicitderiv_normalized_tendon_force	/forceset/grac_r/implicitderiv_normalized_tendon_force	/forceset/iliacus_r/implicitderiv_normalized_tendon_force	/forceset/intobl_r/implicitderiv_normalized_tendon_force	/forceset/obtext_r/implicitderiv_normalized_tendon_force	/forceset/pect_r/implicitderiv_normalized_tendon_force	/forceset/piri_r/implicitderiv_normalized_tendon_force	/forceset/popli_r/implicitderiv_normalized_tendon_force	/forceset/psoas_r/implicitderiv_normalized_tendon_force	/forceset/quadfem_r/implicitderiv_normalized_tendon_force	/forceset/recabd_r/implicitderiv_normalized_tendon_force	/forceset/recfem_r/implicitderiv_normalized_tendon_force	/forceset/sart_r/implicitderiv_normalized_tendon_force	/forceset/semimem_r/implicitderiv_normalized_tendon_force	/forceset/semiten_r/implicitderiv_normalized_tendon_force	/forceset/tfl_r/implicitderiv_normalized_tendon_force	/forceset/tricox_r/implicitderiv_normalized_tendon_force	/forceset/vasint_r/implicitderiv_normalized_tendon_force	/forceset/vaslat_r/implicitderiv_normalized_tendon_force	/forceset/vasmed_r/implicitderiv_normalized_tendon_force	/forceset/addbrev_l/implicitderiv_normalized_tendon_force	/forceset/addlong_l/implicitderiv_normalized_tendon_force	/forceset/addmagMid_l/implicitderiv_normalized_tendon_force	/forceset/bflh_l/implicitderiv_normalized_tendon_force	/forceset/bfsh_l/implicitderiv_normalized_tendon_force	/forceset/edl_l/implicitderiv_normalized_tendon_force	/forceset/ehl_l/implicitderiv_normalized_tendon_force	/forceset/ercspn_l/implicitderiv_normalized_tendon_force	/forceset/extobl_l/implicitderiv_normalized_tendon_force	/forceset/fdb_l/implicitderiv_normalized_tendon_force	/forceset/fdl_l/implicitderiv_normalized_tendon_force	/forceset/fhl_l/implicitderiv_normalized_tendon_force	/forceset/gaslat_l/implicitderiv_normalized_tendon_force	/forceset/gasmed_l/implicitderiv_normalized_tendon_force	/forceset/glmax2_l/implicitderiv_normalized_tendon_force	/forceset/glmed2_l/implicitderiv_normalized_tendon_force	/forceset/glmin2_l/implicitderiv_normalized_tendon_force	/forceset/grac_l/implicitderiv_normalized_tendon_force	/forceset/iliacus_l/implicitderiv_normalized_tendon_force	/forceset/intobl_l/implicitderiv_normalized_tendon_force	/forceset/obtext_l/implicitderiv_normalized_tendon_force	/forceset/pect_l/implicitderiv_normalized_tendon_force	/forceset/perbrev_l/implicitderiv_normalized_tendon_force	/forceset/perlong_l/implicitderiv_normalized_tendon_force	/forceset/pertert_l/implicitderiv_normalized_tendon_force	/forceset/piri_l/implicitderiv_normalized_tendon_force	/forceset/popli_l/implicitderiv_normalized_tendon_force	/forceset/psoas_l/implicitderiv_normalized_tendon_force	/forceset/quadfem_l/implicitderiv_normalized_tendon_force	/forceset/recabd_l/implicitderiv_normalized_tendon_force	/forceset/recfem_l/implicitderiv_normalized_tendon_force	/forceset/sart_l/implicitderiv_normalized_tendon_force	/forceset/semimem_l/implicitderiv_normalized_tendon_force	/forceset/semiten_l/implicitderiv_normalized_tendon_force	/forceset/soleus_l/implicitderiv_normalized_tendon_force	/forceset/tfl_l/implicitderiv_normalized_tendon_force	/forceset/tibant_l/implicitderiv_normalized_tendon_force	/forceset/tibpost_l/implicitderiv_normalized_tendon_force	/forceset/tricox_l/implicitderiv_normalized_tendon_force	/forceset/vasint_l/implicitderiv_normalized_tendon_force	/forceset/vaslat_l/implicitderiv_normalized_tendon_force	/forceset/vasmed_l/implicitderiv_normalized_tendon_force	gamma_cid33_p0	gamma_cid34_p0	prosthetic_ankle_stiffness	prosthetic_subtalar_stiffness	prosthetic_mtp_stiffness	prosthetic_ankle_damping	prosthetic_subtalar_damping	prosthetic_mtp_damping
0	-0.07307629917484408	0.02387988483448675	0.117684652989816	0.1594044606269996	0.8957158623297065	-0.005950349492888686	-0.2387645446535996	0.007720455636702601	-0.003298069970859838	0.5230570367832802	-0.03267371928834665	0.1799437394624103	-0.01484177398804135	-0.06479852805324768	-0.09627866870813848	0.1934036962310014	0.04722778436714536	-0.1934036962309725	-0.04722778436715665	-0.3918801538412657	-0.0135962076278728	0.02375887578088827	0.151680664406423	-0.1783007830898825	-0.02188366704899394	0.203456129271497	0.0002472878142697535	0.5495954882414441	0.9321610352171161	0.1334004612220572	0.0001348837345799914	0.5977888032059985	0.0006921274926084607	0.0224943962772471	-0.6538520829230735	0.3971832273059072	1.675563427152908	-0.02224804116283143	0.03438144993055611	-0.6362600581751519	-1.26059449341173	-0.7317507365058943	-0.09475463262855939	0.5547567377732194	-2.546577097258013	0.4027506092773225	0.9508222064760299	-0.6892502971515737	1.993281541802076	1.843551090969066	-1.993281541802074	-1.843551090969066	-0.2188476900217021	-0.2018455735996139	0.03879814838028699	-0.1131200152593864	0.05463939047339197	-0.2939359495189711	-2.545103231288823	0.2656836943133776	-0.1860780661561367	0.4386393591512341	0.9350426765146094	-0.2474716157431399	6.135221165078999	0.1445671623056234	0.07176007580506701	0.0738282197896848	0.08397576093016301	0.07707674999842158	0.01110986947002594	0.01360120485201983	0.06061323460988567	0.06569653017618614	0.1002356268775444	0.1191757135812908	0.1997930209405428	0.1773325156794198	0.01079336856467616	0.0482871289037728	0.001046898196435043	0.01253817774872868	0.001044556913963054	0.02415592807929087	0.002102331640126975	0.020281941960646	0.04239595922020924	0.05814539414133001	0.03030019595260462	0.03379948029537708	0.09521791674609299	0.09493784688861789	0.1159184001160489	0.0872344135896819	0.04469141162683468	0.04688757263893455	0.04625238468550826	0.08024397855653094	0.1944724933148431	0.1990769981681219	0.02611049107160895	0.03848604415779342	0.09457978831854261	0.08444774989807287	0.001043983936722062	0.01910450991296834	0.00102685247860449	0.02630685515178897	0.04374406859980096	0.07301918683537752	0.05336442778203343	0.04942461467851774	0.02653867343887545	0.03772504660916758	0.0154967172398994	0.0403036543174855	0.09205553657803979	0.1139023316550492	0.001027094433255011	0.005473003914332712	0.001009497187825647	0.006644439147050491	0.001017311652355483	0.006677785419828102	0.001042914970684858	0.0314612879780533	0.001044582481577127	0.03503236896164409	0.001005539082094358	0.005799840887600102	0.00101505464817161	0.002270147066213371	0.1662264245293581	0.1646903728088842	0.001327892893442149	0.02536575790803489	0.00149680386922205	0.01189862999287398	0.01169592667589195	0.01708309695195655	0.001014960590776479	0.02369350121073971	0.06715635804229535	0.1279662160047448	0.07315099694477717	0.07749603771939734	0.2129446133239059	0.1650516753812329	0.3579384109989019	0.2688543604278084	0.4768233765814192	0.3094878594904066	0.001002816891057561	0.004063673287116424	0.001019173644446448	0.008722253911200916	0.3838467653838267	0.3035804351513029	0.001053208534939912	0.01927130959492698	0.4707344298154066	0.4853213616717043	0.001012778651810411	0.01382164847792981	0.001069108276512868	0.009443415116588269	0.001101473410462637	0.01469017588231037	0.3216036119096183	0.290505993890574	0.3638065008984551	0.3012758030142433	0.001177847502246609	0.01157611490638653	0.001020547374214008	0.00501456776883322	0.2385277150083339	0.1955690076889625	0.009431681465050535	0.02846214088417017	0.001016341986146704	0.00519636873641233	0.001027113834922622	0.01833863864150972	0.1318711500308241	0.1499082465041547	0.1196531357362776	0.1439683712938906	0.001022672464326486	0.0009306589396820677	0.001031568258924028	0.006207904705763869	0.3900007642922984	0.2583595433489728	0.5913942895845273	0.5148109431708195	0.001075200612303888	0.01118191151748585	0.0729587549870838	0.09751493358236307	0.00101342274484311	0.02931145946791563	0.001020218070460832	0.006938308617629761	0.001006771545124098	0.008424008491942223	0.001013063748538952	0.008404374584900882	-0.01463282468420596	0.01806781208667445	-0.01180172685715304	0.001907072212479342	-0.02993684311802246	-0.001556712545129318	0.002536325090959846	0.01070968754963248	0.05067132122829792	0.04343937492329135	0.01687338083880903	0.05227846743907088	0.05628929430347584	0.1978410715235767	0.02239124497763904	0.001073781940697025	0.001069424494315626	0.001073130963388017	0.0341594508587539	0.009770792648847223	0.04542223801630512	0.1097802220454964	0.03801813034225353	0.00122508900100793	0.1070357495518433	0.01760770720210429	0.04026350696504336	0.001060232935215393	0.001029538201755916	0.0155524619333885	0.06183857583844166	0.03750403726829138	0.001244751923097334	0.00185179172897571	0.001037202968757806	0.001012895950478526	0.001023778242201807	0.001059998901194006	0.001060200496622779	0.00100730433653473	0.001020505588295713	0.1856964587508991	0.001024051680633484	0.001041079349960254	0.00379387795247387	0.001018469149584531	0.1559353710765588	0.08612869618473944	0.276911336576818	0.383549320530423	0.4672476208457644	0.001003572211377512	0.001018032696644844	0.2340007954110283	0.001070541503622689	0.465340425625493	0.001016658238207972	0.00108491316846982	0.001131627200336279	0.4880415788268218	0.458452503675712	0.001170318507105595	0.001025292734672689	0.2476195496343492	0.005117387177785566	0.001020090607493578	0.001036099671443534	0.09423446471815425	0.1219251122924112	0.001032446669881068	0.001043061749814895	0.4102519077469239	0.4457375189052339	0.001008650762388495	0.01742060513270577	0.001016331788788116	0.001023311020537647	0.001007347388767088	0.001014914663023249	-0.01792318829432303	0.01732154720277902	-0.01259513295993077	0.004342327675763529	-0.03953539452801599	-0.003199617713901329	0.002451691673888629	0.00687929129098576	-0.9391238324219241	-2.173648699269671	-1.214582596449104	-1.881342040249238	0.1956654720806634	-0.870454325296928	-2.159410164389886	-0.4113903790278133	0.5678406864988088	-0.01883538476090992	0.1046872386390887	0.1173721263012744	-0.6175350503065236	-0.9971330065415068	-2.695117147306884	-2.504958607808472	-0.4272816139416103	-2.365130483370915	-4.62707362883943	-0.5245395026636825	-3.338455108697095	0.005598365386874284	0.1099871063427842	-1.600440325401104	-0.01738163619388237	0.5041701448065514	-0.6735245006725801	-3.891024146475402	0.01710261912966917	0.01929043388398193	0.01703219712598192	0.127581009655783	0.166079390513399	0.04396593182254194	-0.0101901815872185	0.5615248753625485	0.06755106363741963	0.03390574967817551	-0.4247120355772709	0.08155344779834819	2.620737379982964	0.9863026500224527	2.368777356918665	-1.380073823967215	-2.076085590639871	-0.00499738931153984	-0.03425214373535783	-5.423350693492586	0.014200756416144	-0.0362683436861457	0.0998048085719975	0.0381123263400624	0.02581988887917769	4.844282141210169	2.52705053527304	0.1420861020124331	-0.07482672446301515	-0.2907998583022586	-0.2620426576085229	0.03311866774450758	0.01204274494270853	-0.9234542507191015	0.04968773257127935	-0.009634329405149191	-0.008497655470186475	-0.587055031418936	-3.639691267659479	0.130071556272987	-1.904954101113931	-0.02546397747339487	0.03224357153135165	0.03770243134552936	0.03427465567078349	-4.993183887856554e-13	2.022763676937069e-12	422.3425655871367	547.6878799195804	448.3962992410094	0.1435294733983229	1.439021410635233	0.8971705296126988
0.01	-0.07230056108483301	0.01688750140761691	0.1203926756734116	0.1764303332640375	0.895684991009101	-0.005525188379107793	-0.2451308563897891	-0.00502622990151523	-0.01107252425430286	0.5210062144642099	-0.02567699462163581	0.1495936540844312	-0.01068996525194978	-0.05450703506742113	-0.1020225867701036	0.2144510148089428	0.06848500690720842	-0.2144510148089838	-0.06848500690726844	-0.3944776527633141	-0.01596717445555193	0.02387831733811702	0.1490562206668964	-0.1774435719138056	-0.02487131875627056	0.1750504552507432	-0.007400258728062286	0.5485567562083352	0.9361679886278146	0.1398803638888938	-5.24341157623083e-05	0.6615492720804064	0.0006297763347114147	0.1317140747218093	-0.7328161115549128	0.1418602141638053	1.728755345362431	0.01586066673735343	0.05007218636646788	-0.6257157034207503	-1.271351899978754	-0.826047087970242	-0.3169101516313874	0.8180244450434832	-3.417858697563466	0.4247136906598352	1.095359055968671	-0.4564728096398735	2.236652318395507	2.388410118354086	-2.236652318395472	-2.388410118354091	-0.2956947969922326	-0.271315944909086	-0.01170285736850936	-0.4089312286679934	0.1176107391456037	-0.3027214595213482	-3.13920307148158	-1.415325719344237	-0.03104498946675367	0.3541005228863681	0.3429864007467864	0.1433440388301548	6.598633077966598	-0.1139301642393736	0.06247896907377446	0.06413933800899627	0.06338348200420771	0.05921483982705941	0.02259879102037711	0.02109257305158099	0.05793669161636325	0.05776746092053674	0.07530999766612119	0.09609944850352459	0.1962081566310264	0.1714467478702649	0.02019624565946407	0.0551681640916866	0.005526528019843799	0.01610431515671726	0.001049150772715616	0.02537914698122107	0.001590629125457061	0.02167711908053197	0.03908876436757941	0.05341447449189203	0.01957055272375963	0.02504538498107372	0.06882716148353414	0.07054328423024564	0.117468148904716	0.06964871862038657	0.04128852391417021	0.04318846882425435	0.03332648592520135	0.06274382443342481	0.1505390007394887	0.1521389941508645	0.02001092910575467	0.03264973172453363	0.08958760780634481	0.06658559379305173	0.001048976787263621	0.01915332752419445	0.001034027184808894	0.02766181981992562	0.02899515550085506	0.05904407788185732	0.0548000180884667	0.04751066447357971	0.03048582227286522	0.04007345406317999	0.008634300764110691	0.03434523485826007	0.06752729637537831	0.08917672755468151	0.003419274210445817	0.007813424360299605	0.003554814145530139	0.009164461784873335	0.003034142030154718	0.008642760417590156	0.001051851220889821	0.03285570980833744	0.005265426139486207	0.04095619257997023	0.001006099626275313	0.005985072433919394	0.001016818345693083	0.002131701132662844	0.1770626514322452	0.170613722427784	0.001177346591679752	0.0259700305142062	0.001270315557961218	0.01212892605466185	0.009303558492076496	0.015143097811671	0.001015559774223176	0.02461185468987934	0.1201812181727474	0.1560042209384392	0.07930848772336567	0.08645663221441771	0.2386664520936821	0.1883086256404873	0.364605177884231	0.253267823168786	0.4690076658356296	0.2859903308501455	0.001002942179738403	0.003995121371539968	0.001016963960280161	0.008147466534147711	0.3193056934372128	0.2510670635080537	0.001058947648756386	0.01938091424202822	0.4663369636520253	0.4827793039415232	0.001013980650755674	0.01480124342183824	0.00107180524920147	0.00969685022413172	0.001110732059533523	0.01501577299360315	0.3770388377420581	0.330854052849121	0.3923788960502488	0.3218986676338308	0.001164636895558801	0.01250416365078777	0.001021071949804921	0.00428011013816158	0.2425957035996772	0.1920028738391145	0.00920953557256419	0.02849870218477015	0.001016936183665001	0.00525212603509734	0.001029481255777033	0.01849747372975213	0.1065033693967446	0.1384552879164236	0.1204065405882506	0.1441738825743965	0.001026423391441612	0.0008147655581402759	0.001035420289535366	0.006089822166422764	0.3926749625098828	0.2496601722664602	0.5398603833340537	0.4775711332017307	0.001041952113310906	0.01239596053988852	0.04647384737879189	0.07511065902673704	0.001013756141745232	0.02891403099009915	0.001019840195177879	0.007249350191418446	0.001006454483817621	0.008793695397289542	0.001012761436537041	0.008744204567894369	-0.01588426186063161	0.01755808506397024	-0.01231523941458751	0.002904845705059715	-0.04029113632885165	-0.003874093202164047	0.002187966473291593	0.005939522268482262	0.05043242670195895	0.03037408358312678	0.0509195513320265	0.05653957445319718	0.02870114110578585	0.1833166364484517	0.0374000427434837	0.01798360188379731	0.001040824087743447	0.001042169707919666	0.03599946970136248	0.005403139759927436	0.02323331834172972	0.1283409646314644	0.03652435566659427	0.03180551108635339	0.05415458675228804	0.009367738837760623	0.1185715619573038	0.001049046652542964	0.001051610581005664	0.008324858220034915	0.05202731709054198	0.03283345225568556	0.001136521185265753	0.0618107992225112	0.01005408098597309	0.01062182728678418	0.00862639504645483	0.001062128456186255	0.0170064291570723	0.001006157254554087	0.001017087148302997	0.2024204554522261	0.001017539062331715	0.001028498967357923	0.009196712425000909	0.001014249377119915	0.2244520790104092	0.08847786240176141	0.2902998304000609	0.3739015387758581	0.43681575824027	0.001002649822099078	0.001011814289508153	0.1409405459142333	0.001060166088561576	0.4482940404057613	0.001014024520898772	0.001065897197660786	0.001110846597250834	0.4915205976577685	0.4470245843660112	0.001134433454663873	0.00101850865638251	0.252027863847708	0.01223080935093638	0.001015408880924502	0.001028430114174721	0.04786643641226614	0.1211415379834273	0.001028533913036928	0.001036356157601103	0.387700173204548	0.3900407355003812	0.001006237816800436	0.00923792793874873	0.00101221746035156	0.001016177558521918	0.00100508987372865	0.001010358806409462	-0.01550455789010359	0.01723758833021673	-0.01260483713574813	0.002752633621076078	-0.05125002298034962	-0.006731054249808987	0.001628627695145696	0.0004175417693301067	-1.106933046618552	-2.019784042786174	-0.7352075018499774	-1.665820532099387	1.196763541221799	-0.68384565509368	-2.409332500625274	-0.7455664892928339	0.7878798202507896	0.6667327733663624	0.130597836456144	0.1599982336775687	-0.3366762077309978	-0.7608813947308987	-2.245143364977724	-1.078748270728646	-0.3122567159813615	-1.073598586635922	-4.751679345617132	-0.6384541071264885	-0.4658079422586962	0.004003471368523187	0.1560860048603352	-1.218811039356875	-0.3605254730325658	0.006817538773707713	-0.4699027014401611	-1.198081467987459	0.4191561456241014	0.4512158228704582	0.348060266806466	0.1436778578450216	0.9422626472274815	0.004485818557886961	-0.01695871651499741	0.6092647620418844	0.06065580313274908	0.02200830451545912	0.005350711389353421	0.09970614837794192	2.962641241371188	0.8151785903515044	2.273431208542982	-1.741021590863278	-2.618839067400461	-0.007370727847310334	-0.06689448185856754	-5.227041483456825	0.006944325121049975	-0.4814670951243108	0.09673653142177632	0.0152424303129813	0.03433635942683803	3.131650600845972	1.559181816312259	0.06981671168481364	-0.07094683455934034	-0.4434404697489316	0.2284204507329207	-0.01147020984004804	0.01759419608750494	-1.363130562047387	-0.01037174181666708	-0.01355227753490568	-0.01449010412595328	-1.148341218070897	-3.777537901533115	0.1254972982799595	-2.390477960483517	-0.05062061260924896	0.03243185416502024	0.03890203157189158	0.03581311490048357	2.529585142433711e-13	1.070979120108437e-12	nan	nan	nan	nan	nan	nan
0.02	-0.07046080062144523	0.009459732422251168	0.1204706353683649	0.1939624524360457	0.8960288134564746	-0.004960477495460316	-0.2510531270100558	-0.01735876807842272	-0.01987715108625002	0.5166888273416727	-0.01684450539766247	0.1136981911265597	-0.006405449120327796	-0.04313369362820568	-0.1053469147887363	0.2385461454912195	0.09460632076031117	-0.2385461454912441	-0.09460632076030924	-0.3976949038331886	-0.01900188958530443	0.02358895822489238	0.1435587899126474	-0.1759324104188308	-0.02792063759109609	0.140608637869454	-0.02046188090397205	0.5487870554721148	0.9390700296728145	0.139901160114909	0.001668484374619619	0.7293966741285706	-0.0007243311993783467	0.2352988708683785	-0.7409291946073978	-0.1288293704145481	1.776812734146979	0.05269071232972494	0.06229140390387169	-0.5474518350232911	-1.177765021161647	-0.937785246219239	-0.5480675933805168	0.9219096492315393	-3.655652613242409	0.429292088399734	1.167191897155011	-0.2053322884737169	2.602843962669648	2.816369353577404	-2.602843962669647	-2.816369353577405	-0.3427981195872558	-0.3345952340197162	-0.04296198571133591	-0.6877174182039281	0.1854294542525344	-0.306269375028944	-3.752331903393581	-0.8171314323956551	0.06772819322103961	0.2176568860109193	-0.3567786116490561	0.134175652437011	6.952607799827932	-0.1137841129454932	0.0571416007401933	0.05888379491037282	0.0455403974934129	0.04426472859541502	0.04443705741884513	0.03541958314406553	0.05838357058485228	0.05264989448916831	0.04817833776337462	0.07191927057967262	0.1884746587414481	0.1628251197642476	0.03210767931450845	0.06363499469229607	0.01605609675485505	0.02456623135670038	0.00103714032199879	0.02658071070254571	0.00131872880204152	0.02344860535496547	0.03816707568429655	0.05125132342391626	0.01173290688347462	0.0184379456322001	0.04322284488040511	0.04880801997714717	0.1260016301633636	0.06432809048158832	0.03875566659715648	0.04064808697985416	0.04048467680032578	0.05999804191649359	0.1003560269944896	0.104220367835856	0.01279994113910796	0.02580233955321624	0.1195063648178773	0.07049495445361796	0.001045876626924188	0.01918134562742381	0.001048653810662872	0.02933017880043385	0.01747863263852232	0.04815837456732461	0.05110433169828087	0.0423117638531337	0.03032519510692762	0.03868752124028701	0.005028999543400517	0.03187073408249023	0.07933861291441101	0.08706100640829377	0.00907651403473869	0.0132196203380236	0.009578387943695438	0.01499879018830506	0.00781036207608419	0.01308094004359629	0.001057382595889296	0.03418233516399729	0.01520193395120936	0.05234916818802837	0.001005805929466964	0.006117666080772024	0.001015989724728062	0.00194177850794074	0.1900088099336989	0.1765980623221555	0.001098793160133239	0.02672592088129223	0.001150698237044438	0.01253589291992767	0.0107330339311337	0.01656288125568751	0.001013748313191126	0.02563940218465765	0.1757401223602301	0.1867345935244736	0.08375168263526098	0.0939868563538292	0.2593720107138963	0.2103366698243148	0.3659168111274963	0.233958169350008	0.4541569147899123	0.2572026995426146	0.001002543363912764	0.003943104049061182	0.001012748934575473	0.007660581270744749	0.2415068157003233	0.1960852485167689	0.001056626217694813	0.01939467913961497	0.458012541379292	0.4755055419137054	0.001013263858952106	0.01576882613339028	0.001063641594444263	0.009801618425935896	0.001104966380019007	0.01527763959188854	0.4138678825834284	0.3512654249144063	0.4076700168049267	0.331692627893849	0.001140086205984499	0.01349831043616547	0.001017940463599872	0.003617990419878102	0.2467702214800459	0.1862799271323469	0.01258558909434359	0.03221186055778459	0.001014891149456735	0.00517690450553445	0.001026827877931767	0.01864792102244014	0.07103619610077185	0.1227257733591034	0.1205260767742804	0.1437252111505309	0.001026340686091005	0.0006594547763425283	0.001033991135063861	0.005930677588613409	0.387230781569785	0.2354822783277281	0.4861700693155451	0.4398748416326981	0.001024126265988257	0.01394703848471307	0.02742126033019462	0.05341383136335936	0.001011864591856988	0.02836706932530543	0.001016082912166672	0.007636287919698875	0.001005166709370544	0.009255390760307899	0.001010331309819772	0.009163072362351305	-0.01468898731662679	0.01733220347469247	-0.0124928797176111	0.002177640832794044	-0.051552319700684	-0.007000844445114097	0.001523137614906865	4.163416032910552e-05	0.05019353217562399	0.01730879224295146	0.08496572182522215	0.06080068146732786	0.001112987908100201	0.16879220137334	0.05240884050934167	0.03489342182689517	0.001012223681187683	0.001011208452469093	0.0378394885439726	0.001035486871014416	0.001044398667140234	0.1469017072174424	0.03503058099093646	0.06238593317175772	0.001273423952730453	0.001127770473401688	0.1968796169495648	0.001037860369866719	0.001073682960254617	0.00109725450668075	0.04221605834264288	0.02816286724308406	0.001028290447437066	0.1217698067160643	0.0190709590031817	0.02023075862308098	0.01622901185070054	0.001064258011190006	0.03295265781754157	0.001005010172590968	0.001013668708313608	0.2191444521535522	0.00101102644402984	0.001015918584753699	0.01459954689753468	0.001010029604657178	0.2929687869442594	0.09082702861878347	0.3036883242233041	0.364253757021293	0.4063838956347753	0.001001727432806838	0.00100559588235739	0.04788029641744243	0.001049790673501728	0.4312476551860324	0.001011390803636641	0.001046881226855558	0.001090065994168492	0.4949996164887136	0.4355966650563096	0.001098548402225211	0.001011724578086914	0.2564361780610664	0.01934423152406773	0.00101072715436462	0.001020760556905628	0.001498408106374965	0.1203579636744418	0.00102462115619603	0.00102965056539009	0.3651484386621722	0.3343439520955286	0.001003824871205395	0.00105525074477789	0.001008103131913786	0.001009044096504824	0.00100283235868464	0.001005802949793492	-0.01308592748588392	0.0171536294576526	-0.01261454131156604	0.001162939566388714	-0.06296465143268329	-0.01026249078571665	0.0008055637164027327	-0.00604420775232537	-1.522125042474603	-1.832903445072314	-0.3279148599366851	-1.298982252245714	1.562793850645906	-0.3081537604355222	-2.380192733597104	-0.9585624383466367	0.8849997690467334	0.9603203736889291	0.1003562025123904	0.1926339572844764	-0.103981333992055	-0.5678018134864404	-2.16325746620577	-0.0519452417106297	-0.1955372198562136	0.5857438378818334	-4.82319808837189	-0.7267554502071822	1.015848244390295	0.001438463475007744	0.172665968808879	-0.982559197590181	-0.6743717192901526	-0.2426979105654247	0.02325923593417176	0.630952444386343	0.6302577254814412	0.682151587010979	0.511673122778369	0.1140217147496876	1.259909788494814	0.03343835189768633	-0.02048551983456035	0.5737229304475578	0.09787461580773912	0.06923991037607148	0.247244481137773	0.1033922508643882	3.159210910450604	0.7002285789034594	2.122996141836877	-2.124697135923944	-3.13410612410503	-0.001690470715910963	-0.01667172096560158	-5.917039363033069	-0.004967193494154643	-0.9826092032209851	0.09740236239486673	0.00837894521221203	0.01307378628727603	0.8569447625517506	0.3612696633489576	0.1553057101811039	-0.06035914198747094	-0.7221624296881513	0.473276756753476	0.006922902352331603	0.01036518498600892	-1.778765444596515	-0.08114880831460154	-0.01751780945631707	-0.01671006317069687	-1.682759602672104	-3.730987587646032	0.1974773407762945	-1.763464722644715	-0.05537061487295193	0.04742280242901536	0.05610412287626406	0.05008221796209329	1.005235417272398e-12	1.191945632798046e-13	nan	nan	nan	nan	nan	nan
0.03	-0.06752907160425679	0.001858372371671019	0.1179852193429832	0.2119195337820295	0.8967687101307242	-0.004307396187762505	-0.255712974785101	-0.02879880536436082	-0.02987225950084777	0.5095884662798502	-0.007566408071456503	0.07770193520430421	-0.00227508939665522	-0.03088624210424185	-0.1062978636511375	0.2671450839881856	0.1217843543006352	-0.2671450839882214	-0.1217843543007392	-0.4009710471944286	-0.02268805076561981	0.02310916727292253	0.135480081389234	-0.1735963345545694	-0.03102226176711502	0.100068454329934	-0.02533769758515673	0.5493124275954078	0.9401130779761282	0.1325716253629012	0.001573514833351855	0.7998226253353818	-0.0002599674706191304	0.3433860843926325	-0.7815964874061453	-0.3537429125208135	1.811495710019786	0.09586169676764478	0.06749115684789815	-0.3524699294548603	-1.115704136051153	-1.048080507852448	-0.8738826184033028	0.9301937674752881	-3.565253261074115	0.3986477126474461	1.28246435941355	-0.0009010467510843141	3.147722688542169	2.55484127697049	-3.147722688542169	-2.554841276970542	-0.2939285612795747	-0.3993573260854988	-0.04963505837160191	-0.919277106271607	0.2815712142457618	-0.3127377467258773	-4.355047112189522	-0.407010658185105	0.008595236427666532	-0.02519364943444059	-1.116956004675803	-0.08210477849572898	7.069371288233758	0.1297880967259895	0.04810467389929019	0.0516720262162184	0.03058886143746946	0.03232761480827115	0.05604629117139284	0.04294354526030499	0.05997314235754203	0.05084570750645635	0.02663033311840443	0.05339040896286507	0.1752616330466713	0.1501415480374159	0.03827818378376181	0.06776577563677975	0.02863977007092877	0.03435299494338125	0.01147018361820065	0.03812740779379003	0.004292185156954483	0.02934865910254762	0.03372271004527887	0.04712821373948418	0.006574333798341219	0.01410060827907577	0.02377659512432276	0.03116477099160672	0.1188435088883925	0.05828874867500891	0.03286009359705257	0.03585736046040974	0.04304011413645335	0.06242980845348366	0.05798488348635265	0.06481599424152543	0.007166965999214941	0.02040882121382032	0.1300647601235502	0.07035090720570077	0.001045208554136148	0.01918517892593132	0.001054226838061401	0.03094614645453166	0.009640780774547639	0.04084787610389895	0.0520422600859923	0.03865570969866244	0.03267276465820959	0.03926191725092616	0.003085109592119374	0.03192874615042213	0.08381762996426541	0.08679772142062007	0.02053474042315995	0.02307087134760252	0.0214419781233515	0.02537307335435217	0.01849303464614623	0.02195220986221103	0.008773319787464467	0.04330871952619621	0.04808067144233877	0.08251744954820728	0.001006291653653252	0.006244522989401606	0.001018006274911615	0.001717329596476408	0.2047695686874705	0.1814131681275354	0.001056035015635209	0.02765979419947424	0.001084645175989386	0.01315282790613016	0.01485879044067177	0.02049809402605851	0.001013272857070562	0.02679116281761566	0.225989124004698	0.2177933006826301	0.0917230011136292	0.1014917805273818	0.2750686142136403	0.2304918624060286	0.3579050858189888	0.210521809195358	0.4294856325315366	0.2234354472338176	0.001002211256317385	0.003924922364052773	0.001009285475805466	0.00725069818884152	0.1660792504369126	0.1395090983237893	0.001105764657978243	0.01934790612243469	0.4446804138885351	0.4618691538544414	0.001037174425446747	0.01685424579844092	0.001059516277433991	0.009832898615923435	0.001112681651696345	0.01551989540729474	0.4263498411913952	0.3477750432977001	0.4068746653449785	0.328860306683061	0.001120257643343294	0.01460900055242594	0.001015450190769176	0.003008027837602774	0.2509997055985044	0.1771681313355541	0.02050611923154194	0.04044393360842204	0.001013655216910737	0.005072275620599933	0.001027093103784808	0.01879315178081598	0.04010483004850735	0.109492659497833	0.1208985791412034	0.1430450290430927	0.00104183035815888	0.0004775167054461234	0.001040813366158644	0.005743052139488447	0.3694567199697742	0.2159402200935432	0.4337793275549488	0.4022449916646296	0.001014307223359392	0.01596220292985304	0.01499069136081154	0.03930926656700979	0.001010520927317155	0.02768147106598058	0.001012408616362853	0.008145382588691514	0.001003948147631718	0.009861180342992323	0.001007971089464068	0.009705294706087881	-0.01094860370760075	0.01704487507078203	-0.01280218748605723	0.0003449775461275914	-0.05999011281573407	-0.01049431651951417	0.0006462391590197424	-0.006125797688399005	0.02563235223366755	0.009170208065724038	0.05713638898408684	0.0629707603656109	0.001111580989804349	0.1399147339228771	0.03944985495063755	0.04942402483007806	0.04082126010535723	0.01282316509754638	0.02054468227854372	0.00103514431938467	0.001031623819655453	0.07426198817519368	0.01820782176029273	0.03191812190958802	0.001324911024950309	0.001076404369117275	0.09913673703078434	0.001050142078787995	0.001048473563976181	0.001077810502440011	0.06257207072067231	0.04154343888291456	0.001046068273565324	0.06142810521708875	0.04499037859851036	0.04656487459677869	0.04192964402024566	0.0303695643904674	0.1319803056112112	0.001008309063149044	0.001025550571596645	0.2390685812207382	0.001011946260518378	0.001015837312300016	0.0233648813505802	0.001015103446391565	0.326459385375963	0.1126331320074643	0.3050956223311906	0.3204672108259317	0.345694021456096	0.00100198257555335	0.001005753064880161	0.02447674575195873	0.001247556228892406	0.3999678895895726	0.001104929944423658	0.001062279438340094	0.001146645160653629	0.4158945079858316	0.3776192640366532	0.001100513279560655	0.001013817872778892	0.2607881602100814	0.03762715071476182	0.00101375805932481	0.001032960562200769	0.001262869431644269	0.1223892807704757	0.001086152794932385	0.001063366498978266	0.3017578579747726	0.2977457446472987	0.00100431086926972	0.001042141852621376	0.001009985088484036	0.001008196017002415	0.001002551114019377	0.001005271015208719	-0.005498361075946748	0.0166705431573736	-0.01326161219409658	-0.002142055356748798	-0.06604827503722432	-0.0141732491809524	-0.0003581189427737261	-0.01235850148598506	-2.267096211530018	-1.684659514057036	-1.083751313222888	-1.086750013579128	0.03233759922337985	-0.07131603036315715	-1.379479325683003	-1.544944039790403	-0.009986329997611922	0.9866079669719184	2.005357710214697	0.9269825872467299	-0.6996537530876684	-0.3099220278999961	-1.370109250770549	-1.175757394600167	-0.7354430248295278	-0.1851289748888064	-3.076951498409542	-0.3802502074453055	-1.019209225027181	-0.0003640835756270769	0.151540343020462	-0.5150237858846629	-0.0518162018419129	0.3246035850002183	0.03047286579063919	-0.7300402264128923	1.278751099518515	1.332087950042275	1.196241086059058	1.55379816211628	4.445294371770513	0.001814146536158007	-0.02392080576384979	0.3769029586419826	0.09517419659380992	0.06247422683794977	0.518887220397625	0.1242959489182666	3.007217097966307	0.8320785377822431	1.890198069435377	-2.563190199468823	-3.605119800833179	-0.0001624123630645368	-0.0501747234383456	-5.277424551168346	-0.006636720846808175	-1.773686810177951	0.1186781041226119	-0.000664445397835327	0.02938717457440198	-1.537600490028548	-0.9325724896326102	0.0909979102787343	-0.05722631966834587	-1.096827430460894	1.116678905230775	-0.01855737674920432	0.01673614345057652	-0.8820896284739077	-0.06025022018603652	-0.01887222202631561	-0.02037809967007773	-2.233620233098904	-3.777575739444272	0.2173915425731103	-1.066652981839008	-0.07635113587680148	0.05640872908285351	0.06738785098621448	0.06025274429197541	5.337471230844316e-15	1.898656055695944e-14	nan	nan	nan	nan	nan	nan
0.04	-0.06374629589797975	-0.006217270762787281	0.1136859955610079	0.2301302101354839	0.8979575088718499	-0.003627328374976073	-0.2574615697890237	-0.03978208480045793	-0.04057564266657831	0.4991736149847839	0.001689048981530388	0.04196003210774419	0.001604862259093257	-0.01748108740449167	-0.1056858069784934	0.3021161782985574	0.1444152247491962	-0.3021161782985841	-0.1444152247492226	-0.4032034352311459	-0.02692344258758533	0.02266347998374968	0.1253481913913861	-0.1703052762209238	-0.03414903825660701	0.05352084947203459	-0.03358166915405809	0.5483839403005017	0.9382432282024157	0.1174054867029712	0.001447684448786085	0.8695198768272414	0.000334055495465253	0.405508208571023	-0.8357858113586166	-0.4915909217191916	1.82753173564111	0.1424711252868444	0.06768870492159627	0.03479871918042185	-1.086413451202227	-1.079440196457638	-1.210965640147199	0.9173815945958764	-3.604782048107965	0.3792104748372222	1.398732532298327	0.1072688185467253	3.877275125351526	1.906936735225527	-3.877275125351526	-1.90693673522553	-0.1340470546829541	-0.4444413623545848	-0.03614125315221733	-1.098353713090913	0.3764259481287064	-0.3112998377237522	-4.953816167071787	-1.490762409905056	-0.2230436904194235	-0.3649227293949972	-1.924099393229855	0.1280034837961796	6.806867856836525	-0.08785226550854108	0.03165898251645745	0.03782251996010431	0.01851164011008109	0.02256353815667085	0.04945226623670998	0.03787311566099288	0.06181962781806753	0.05085092599671569	0.0146891507039247	0.04325168934760943	0.1557266966659439	0.1325903963130597	0.03542479656008516	0.06441241309534419	0.04185734473438157	0.04408990316289902	0.03572751999392672	0.06261535479652791	0.01160386835320803	0.04078037300120236	0.02311705955759	0.03767798535843901	0.003927355536707044	0.01203437765849786	0.01309571136319034	0.02131149656347347	0.08370164940630424	0.04041625708951286	0.0216803414673193	0.02648252766757285	0.03007426424964726	0.05458069353027453	0.03245757337229595	0.04229584050940017	0.004244146070234831	0.0176312956097976	0.09515272639738422	0.05061973933184664	0.001051018070803778	0.01918021835679049	0.001044402169981697	0.03238124128098771	0.00555571088456311	0.0371482330340387	0.06175482547122784	0.04137589801152447	0.04017316751472357	0.04452012238643754	0.00211265729639093	0.03332278516035031	0.05948102840242723	0.07153158619084925	0.03859304464671346	0.03756981479013111	0.0398803861992879	0.04042820726611712	0.03609736577969493	0.03567896666715333	0.02680257667061741	0.0621091584949218	0.1081177766116646	0.1346860133881483	0.001008184660128806	0.006351571345365313	0.001024957784002403	0.001473031526422597	0.2212109992012941	0.1838882160552288	0.001035121754220014	0.02875488778839719	0.001051582545909317	0.01395192025619792	0.02119670557758373	0.02652240861145728	0.001015573390590347	0.02807204262623868	0.2678125110163056	0.2459726670195155	0.1054643417829058	0.1112548727489568	0.285597116201028	0.2477837451115801	0.3380307270186526	0.1826820592713959	0.3930451611851828	0.1853847942624438	0.001002172922680335	0.003975524880003388	0.001007633212856842	0.006959690241775014	0.1050452532842496	0.09295207998213849	0.001229223316680112	0.01921695850453389	0.4256292000821767	0.4394514376791659	0.001095910934390915	0.01812231888821032	0.001065156497474931	0.00981749875446976	0.00114483494323372	0.01574557903904675	0.4097310400119467	0.3208618270311712	0.387758547867711	0.3129444064187873	0.001111328205902597	0.01580158058561968	0.001015252795259975	0.002561605122499993	0.2552565374701565	0.164410764507323	0.03323881222249696	0.05341625969881875	0.001014553734421002	0.00499158302482235	0.001033328411731127	0.0189437474182678	0.02215254826540802	0.1047993347737795	0.1219532293272359	0.1424129546064863	0.001080349355908032	0.0002819619897533222	0.001061087837190506	0.005531854134820896	0.3364484361978841	0.1906505098870832	0.3850348196436869	0.3646714601742888	0.001009643042950857	0.01853158922275932	0.008376962401706324	0.03189667682247321	0.00101079086221129	0.02694800462999643	0.001010148096223142	0.008804714455656348	0.001003198478336616	0.01064982892653317	0.001006525456819738	0.01040593711834974	-0.004643431564632794	0.01662704140262504	-0.01333667066389311	-0.002469240164853796	-0.06485845959044442	-0.01426597947447143	-0.0004218487657269249	-0.01239113746041406	0.001071172291724204	0.001031623888488153	0.02930705614296234	0.0651408392638933	0.001110174071518704	0.1110372664724273	0.0264908693919303	0.06395462783326579	0.08063029652953771	0.02463512174265296	0.003249876013120428	0.001034801767760121	0.001018848972175871	0.001622269132935245	0.001385062529651468	0.001450310647360912	0.001376398097190701	0.001025038264828628	0.001393857111992297	0.001062423787706752	0.001023264167695635	0.001058366498196975	0.08292808309870317	0.05492401052274525	0.001063846099680182	0.001086403718079091	0.07090979819384059	0.07289899057048013	0.06763027618979264	0.05967487076974831	0.2310079534048901	0.001011607953706142	0.001037432434881368	0.2589927102879245	0.001012866077005287	0.001015756039845248	0.03213021580362235	0.001020177288123359	0.3599499838076669	0.1344392353961452	0.306502920439077	0.2766806646305706	0.2850041472774169	0.001002237718299946	0.001005910247406725	0.001073195086437987	0.001445321784280665	0.3686881239931104	0.001198469085239139	0.001077677649827861	0.001203224327139673	0.3367893994829511	0.3196418630169976	0.001102478156897271	0.001015911167470913	0.2651401423590967	0.05591006990543088	0.001016788964293112	0.00104516056749399	0.001027330756906561	0.1244205978665088	0.001147684433671645	0.001097082432566615	0.2383672772873735	0.2611475371990676	0.00100479686733525	0.001029032960458107	0.001011867045055463	0.001007347937500576	0.001002269869358482	0.001004739080625585	0.002089205333990135	0.01618745685709383	-0.01390868307662726	-0.005447050279886147	-0.06913189864176554	-0.01808400757618808	-0.001521801601950205	-0.01867279521964492	-3.320483933393839	-1.634413819368696	-1.655462372244761	-0.8643748250494695	-0.9560844924583136	0.0537273341522498	-0.7021643332947572	-1.932078437837911	-0.6118289281446537	0.9503493002828992	2.68860618482174	1.298965987602673	-1.169405073299174	-0.1135804670233186	-0.6052625547986	-2.418575197506673	-1.112358474509196	-1.470432454181165	-1.446354115932675	-0.2035569030408762	-2.901575880809635	-0.0003203103632022165	0.1364914032746199	-0.2603881188604484	0.600876774176065	0.6940639144111561	0.2904646242624605	-2.369617603960709	1.559796212077744	1.618321736165323	1.482770520053734	2.048832636064176	5.659966284458543	0.02947664133631401	-0.02445535156482873	0.1057113549015667	0.1301186699474464	0.1056713831534836	0.665064843998064	0.1292160859349407	2.583342746195902	1.151862188509611	1.550334166606569	-3.005375089791264	-3.990786256629735	0.01206636945066246	0.007103306029233593	-3.91321299265468	-0.02180211364357234	-2.738874826433207	0.1339330475835701	-0.0009570650603968379	0.009759349562942842	-3.827622167416334	-2.255446147354854	0.1716836935387988	-0.02765116855347127	-1.451276635977439	1.421327364623403	0.01171016043177212	0.01143815995916904	-0.07080761708662152	-0.07152727415670752	-0.02024113841276767	-0.02142457428645953	-2.832289997131681	-3.719723892098349	0.3083217103466994	-0.4250697122525183	-0.06494425021264899	0.07747024202656468	0.09267592304608811	0.08176623166922611	-1.069121106686053e-12	-4.498414199117142e-14	nan	nan	nan	nan	nan	nan
0.05	-0.05964458502933885	-0.01453493089624923	0.1086469655079489	0.2484093271822724	0.8995977898397053	-0.002979150403219222	-0.254368052373321	-0.05028797184810726	-0.05058987199316804	0.4857470602714481	0.01046240478308694	0.006201541696080291	0.005391453701424587	-0.003372046456122398	-0.1046978014796305	0.3451880115441475	0.1613524333395278	-0.345188011544187	-0.1613524333395325	-0.4034392908895377	-0.03143045762880223	0.02239665291827002	0.1136136656656752	-0.1662389136576269	-0.03719757060576726	0.001209188552534838	-0.04753779360487357	0.5446585073797516	0.9328169970529044	0.09362604349000002	0.002958718106470652	0.933413822382981	-0.0005735603795397231	0.4143221127970469	-0.8272118115462954	-0.5189995946772391	1.826000892316228	0.1850533452230081	0.06301714923331769	0.5888763145163265	-1.016971066151729	-0.9173567269688901	-1.464452509497122	0.8490611835155787	-3.503450618024765	0.3723872732757073	1.419413524778016	0.09488655224087093	4.736701083351255	1.516682623699386	-4.736701083351265	-1.516682623699428	0.08013697020419877	-0.4565176299422031	-0.02055477491484058	-1.247382276708771	0.4336441365197825	-0.2979260494690159	-5.48963044588317	-1.155298275681332	-0.4872646051950363	-0.6996312698120803	-2.801348722940222	0.143275578847946	5.791155593513325	-0.07118737522513213	0.0173372102423316	0.02520983173771549	0.01016797239752417	0.01564130644039749	0.04436785529219046	0.03365332953023634	0.06174763907798619	0.05045029364778877	0.00816351798892217	0.03735976022383128	0.1382804317808867	0.1172955659225382	0.02976097073650318	0.05875493223232657	0.05225959797029741	0.0514282103669895	0.05594967341150058	0.08262511760712166	0.01964328780119307	0.05261075725740416	0.01379208740167234	0.0288598691983931	0.002515698984035909	0.01108008449016332	0.00728317526975042	0.01607606181851948	0.05130160097147127	0.02433402222198724	0.0121100544504772	0.01823265259339517	0.02568511287939078	0.04528759463172886	0.01788923478303907	0.02972612486275097	0.002674372813590747	0.01616757505462544	0.06275558435926466	0.03309335269418641	0.001055821029240294	0.01917313271696902	0.001040246680268666	0.03383897408791594	0.003366580773206335	0.03526657345860447	0.06690873218997881	0.0454070787634388	0.04469405121388526	0.04824388783269316	0.001599030081649288	0.03571169403269405	0.03320425075979815	0.0530975124113275	0.05717202075662015	0.05260362335299696	0.05889909567300727	0.05608726886587346	0.05417640418316087	0.0498419531970173	0.04905593852240007	0.08309366700704664	0.1587479983219763	0.1799716118959026	0.001010119011618188	0.006405028779207673	0.001042830898414021	0.001209934183230976	0.2330890351045659	0.1809224370103849	0.001024477254756086	0.03005980633416054	0.001034210558647499	0.01500523533752303	0.02834716059732365	0.03322981609190644	0.001017804142194474	0.02938662882879418	0.2960449738056933	0.2678452911653919	0.1107684016051143	0.1224295668693516	0.286227320431429	0.2606757030190898	0.3123660990938031	0.1519225556500819	0.3515681510499853	0.1451302767925234	0.001002242451862102	0.004113633821342656	0.001007199505093771	0.006904347572515769	0.06123391653536155	0.06042358823225025	0.01352517077512875	0.02932026026052957	0.4020624661278307	0.408644464454166	0.02109235546842937	0.0420089676154699	0.00107838682193383	0.009779277179043434	0.001174356004911193	0.01588991219063692	0.3840253430550368	0.2759502157407575	0.360284089209426	0.2848741607783927	0.004265996283214073	0.02071418741730936	0.001016827968488827	0.00250059388403103	0.2534815374710316	0.1473939224108273	0.04414310954307314	0.06438437289030152	0.001016869226915987	0.004993225071141743	0.001038925146107568	0.0190889036534449	0.01211977455017436	0.1055070906611468	0.1241032209124222	0.1421619600950626	0.002852873997873406	0.0005380966101107237	0.001413852092377073	0.00551639932593305	0.297503645977453	0.1610039282334662	0.3437248591135393	0.3297940671824632	0.001007865622158413	0.02185219004865556	0.004815185673910903	0.02865270586357898	0.001012336161469634	0.02634259027086318	0.001008620173744495	0.009632515178704445	0.001002696262682328	0.01165324984384479	0.001005553134576003	0.01129178397219445	-0.0006454707307962402	0.01584267803958911	-0.01392706395940798	-0.002152314900003638	-0.06908341906090519	-0.01798236394752949	-0.001611796430907238	-0.01497610029216488	0.001103835619786296	0.001039284574309102	0.04572485360392858	0.05865207299954946	0.001086281577621915	0.1113433061658665	0.02038182270646329	0.0655602318133252	0.07975235316315328	0.03168737922318819	0.003597101599089913	0.001033022452636462	0.001016783303295617	0.01568672192997819	0.001668305926522251	0.03673951586430035	0.001279866187540993	0.001024978869080236	0.03436580062531321	0.001059463515273083	0.001046630650681543	0.001056857877725153	0.06519143091602585	0.04589870097942503	0.001061780002104288	0.001291582990616312	0.08720212381860941	0.08988762064603867	0.08298749800535027	0.08859715568397064	0.2359729476306462	0.001012575551795321	0.001081740009542915	0.2497501761144081	0.001013849230905728	0.001016444869879953	0.04008523254870811	0.001020082136364103	0.3403501648529406	0.1040538364920929	0.2703509137429982	0.246254168491	0.2448031341656925	0.001002380033925191	0.001007457081494847	0.002780675268944649	0.04802818052152327	0.3342927474859682	0.07808558146785065	0.001104411321076552	0.001206678096648786	0.3212198087903563	0.2865136250842986	0.01304622559772708	0.001020629992592004	0.2368919339114997	0.05789091092527768	0.001021385816570265	0.001044403030214731	0.001027664675605775	0.1297425880003536	0.007714690753315249	0.002360245613737347	0.2026644889222999	0.2530441391753032	0.001007047230023849	0.001026135947932001	0.001015701958851865	0.001006761115892416	0.001002092183192744	0.001004373870114883	0.00116474925121235	0.01478249162254795	-0.01453216196114775	0.0008003986687517819	-0.07326959486667706	-0.0216174335176608	-0.002873739959253082	-0.014603707181931	-4.376969789554001	-1.672592476191542	-0.9221645152445554	-0.5254708494444066	0.009926903292063707	-0.1408867935126571	-0.4704575270236363	-1.176161607136024	-0.5473229950265257	0.5444210828790764	1.384744078098276	1.086315529831721	-0.634175361966875	-0.0707793155394809	-0.4269520856912464	-0.9490125800643194	-0.5815923420343497	-0.3588082650509842	-1.035520954158016	-0.09928784957707282	-0.848612910034665	-0.001446674043188861	0.1544297806660806	-0.125072342818831	0.1642961611233471	0.07514057786282452	0.2251738232460233	-1.3986803058602	1.450560042786322	1.516495846454608	1.354428997468248	2.122157024928731	3.423272792757229	-0.007314992442429984	-0.02740294465455697	-0.6735692862558222	0.1374572160728453	0.1115459277493449	0.6823032269721107	0.132830001494421	1.727239338352159	0.9501180660353959	0.949554493452601	-3.088229732581964	-3.987938309248671	0.01587719942821761	-0.008738906052198086	-2.608038764734645	1.82402314312837	-3.360966202768636	4.239895228352718	-0.005756924523933115	0.01499803594670193	-4.882538032388315	-3.241431215419563	0.7790002340054065	0.008990876859946269	-1.918379653605276	0.8171382106609087	-0.004684582380862077	0.01552754068497913	0.2205185884637549	0.01590722214528479	0.06001543162801214	0.01517579877257477	-3.03140365567335	-3.227646308218728	0.3652438560337959	-0.2306177451125006	-0.05548957498084397	0.08921352926733325	0.1092874335042151	0.09645479631185212	-8.077260688314784e-13	-1.279408490198819e-13	nan	nan	nan	nan	nan	nan
0.06	-0.05547009068850118	-0.02275081891727529	0.1032503135519713	0.2666044123534436	0.9016479413162137	-0.002345580194956719	-0.2455846124877315	-0.06016564828037037	-0.05880179836834651	0.470082420656328	0.01890570500799761	-0.02723967192900922	0.008938196917724028	0.01083394043907649	-0.103696990513238	0.39684239115732	0.1754724300401682	-0.3968423911573455	-0.1754724300401643	-0.4017354748830566	-0.03604491486716627	0.02218577218610255	0.1004239289640909	-0.1616964420506669	-0.04009794759317177	-0.05589404802675799	-0.0537843505764009	0.5393342139673508	0.9246644474200963	0.0619873227726799	0.003694642647879976	0.9817276754815807	-0.0006400213239109579	0.4200649029854404	-0.8154313888724821	-0.563115302286629	1.810725360517662	0.224445227006441	0.06476715222272836	1.172783213152568	-0.9607713281200203	-0.7189796061849717	-1.658582620532477	0.8513704792578728	-3.141326690817898	0.331240829649131	1.418121721652355	0.109829912062708	5.593784398868381	1.343494357288352	-5.593784398868381	-1.343494357288354	0.2538872782916506	-0.4659298017880844	-0.02495198648997358	-1.389395908265621	0.4716477568605775	-0.2816687653728067	-5.912131299032391	0.05115108592461406	-0.5428157887500735	-0.910186426055014	-3.495954894095284	-0.02701833946639248	3.690849365407801	0.08037872059755999	0.009672275206978578	0.01827744479529938	0.005822912437789552	0.01194613454361835	0.04913652135471237	0.03602764646616802	0.05878477406490862	0.04789253033494537	0.004780294981687592	0.03395781809566514	0.1276569156438655	0.1080816848324727	0.02382693375148806	0.0529128381834888	0.0584984607364839	0.05552050366781199	0.06604344713342734	0.09173819037454967	0.02709279273235173	0.06289077692239001	0.009058043836765426	0.02419533405400299	0.001804129576286704	0.01074876836920835	0.004290169094374086	0.01306990101885032	0.03876385003984367	0.01841318940709138	0.007226711849634193	0.01397116479290462	0.03993435542402087	0.04799210943937872	0.01001728028605822	0.02222678261075972	0.001883430464616585	0.01544352578759746	0.05825716482709695	0.02874925186527556	0.001056740767580321	0.01914428774402846	0.001049857959835456	0.03545732934535531	0.002259286755930192	0.03446421524606567	0.06177613734540293	0.04384055693230759	0.04291253795472964	0.04651196200412223	0.001340599154898602	0.03858339508554695	0.01843890896867496	0.0419283169971009	0.07418099661879325	0.06665290649170895	0.07644172117890544	0.07081822944861309	0.07050948878538024	0.06285959084755524	0.07349019886305198	0.10403405816489	0.1887492758805384	0.2036738567565813	0.001011569742039145	0.006434674738691318	0.001073925765720389	0.0009401960814960999	0.2371986016549542	0.1709227878823762	0.001019649102111674	0.03163587564714993	0.001025872524013393	0.01631392470398942	0.03578643231131895	0.04028620464721321	0.001018871378944523	0.03071121959394674	0.3073086541004768	0.2792385988940187	0.1010159102429522	0.1275980626789609	0.2740717885782705	0.2652047765517352	0.2845663609062398	0.1220833826575726	0.3093594386808084	0.1070696066396727	0.001002348392649792	0.004299504480518898	0.001007756560449949	0.006973570797548483	0.03543381091227286	0.04048023653915495	0.04179069640134288	0.05132863493279052	0.3746936511096827	0.3734631859397594	0.0665852787913087	0.09485019406635231	0.001098370733167742	0.009720966774095303	0.001190839782316416	0.01596335486185481	0.3612208803721062	0.2286543075489872	0.330445122010162	0.250459217416614	0.01173181590520212	0.03074483648956867	0.001019975709836073	0.002612261779692787	0.2422375627818277	0.1267174140295522	0.05075104840029786	0.07065588265151733	0.001020325931016605	0.005031834755298578	0.001041343306161549	0.01921298729576323	0.006847878337544345	0.1093729024213421	0.1275436768746304	0.142622676054826	0.006997163820557366	0.001253218005075959	0.002220985032402526	0.005772213835455928	0.2584721100302603	0.1313348903319547	0.3123917535946423	0.3006807019708887	0.001008103087117901	0.02602537436758649	0.003000867333014431	0.02714645660876096	0.001015026818011487	0.02585119406290733	0.001007563030863867	0.01061145757472628	0.00100235639357076	0.0128611610583652	0.001004884518775281	0.01235606618885629	7.087882529833515e-05	0.01464458009554566	-0.01453951431426011	0.002118292820704401	-0.07325020303433262	-0.02157677606619736	-0.002909737890835828	-0.01312502921093869	0.001136498947862429	0.00104694526013422	0.06214265106490042	0.05216330673520601	0.001062389083730536	0.111649345859325	0.01427277602099134	0.06716583579337794	0.07887440979676905	0.03873963670373559	0.003944327185060684	0.001031243137516142	0.001014717634404222	0.02975117472702179	0.001951549323395146	0.07202872108127413	0.001183334277888623	0.001024919473325544	0.06733774413863296	0.001056503242837455	0.001069997133666906	0.00105534925725216	0.04745477873334773	0.03687339143610971	0.001059713904509403	0.001496762263143688	0.1034944494433759	0.1068762507215954	0.09834471982090616	0.1175194405981956	0.2409379418564034	0.001013543149893077	0.001126047584206764	0.2405076419408903	0.001014832384804268	0.001017133699913918	0.04804024929379119	0.001019986984600819	0.3207503458982141	0.07366843758803959	0.2341989070469197	0.2158276723514292	0.2046021210539677	0.001002522349551476	0.001009003915575472	0.004488155451409043	0.09461103925876781	0.2998973709788266	0.1549726938505877	0.001131144992328512	0.001210131866159663	0.3056502180977614	0.2533853871515994	0.02498997303855854	0.001025348817712668	0.2086437254639021	0.05987175194511011	0.00102598266885105	0.00104364549293241	0.001027998594307799	0.1350645781341968	0.0142816970729606	0.003623408794909642	0.1669617005572261	0.2449407411515397	0.00100929759271962	0.001023238935406676	0.001019536872652782	0.001006174294284912	0.001001914497030881	0.001004008659605963	0.0002402931684351118	0.01337752638800124	-0.01515564084566846	0.007047847617389396	-0.0774072910915883	-0.02515085945913355	-0.004225678316555955	-0.01053461914421654	-5.344985073725991	-1.770838134920029	-0.519402116209854	-0.2189628610787502	0.3627361208508557	-0.3776988586347678	-0.2041669341986353	-0.715888577786035	-0.648751565308622	0.3011465196727838	0.5092681761903591	0.9888930694323604	-0.33868887016177	0.01101494239439553	-0.1594077658215451	-0.3862947869632545	-0.3146810197526761	0.929090287104787	-0.4322794370281955	-0.05562264531423507	-0.2651187190262275	-0.004672177293077328	0.1686158933700963	-0.04452784625996084	-0.5186637424345425	-0.3970743405571313	0.3870230603150861	-0.9166419307260072	1.36289112725273	1.43270153276798	1.253700744196437	2.040009165211918	1.343295555041722	0.0247143464319006	-0.02578350329459394	-1.301062661738504	0.1843488233861427	0.1567462401871356	0.7348610588331344	0.131216998396978	0.4874794627452887	-0.04937747364567872	-0.1222427083650442	-2.821308964034807	-3.552016793223641	0.02161871299105709	0.03201648491213675	-1.396184981288417	2.359212469605134	-3.613735884319358	5.924848592455587	-0.004974830955812587	-0.00441874650724817	-4.304481547694227	-3.524385691638307	1.195292141622178	0.006884658272044967	-2.183209892934285	0.4820066785310175	0.01910368823603535	0.007223640548558042	0.5608035575106938	0.07081482007581076	0.07155621649856847	0.03282928938670958	-2.836781246719354	-2.566918336045128	0.4788384089685696	-0.07752537140213454	-0.04214061998977711	0.1076985766250782	0.1335739824864915	0.1174533042352288	-4.27588487352774e-13	-2.125852008913105e-13	nan	nan	nan	nan	nan	nan
0.07000000000000001	-0.05103849701521814	-0.03093541310209075	0.09715635464887878	0.2845987774753546	0.9040907395310026	-0.001647115877337201	-0.2312615886755741	-0.06971115933039886	-0.06532948490810472	0.4521412689823344	0.02784251825911557	-0.0561875845135037	0.01168874203303016	0.02504920107655399	-0.1021705196212671	0.4567202759345775	0.1869019020801178	-0.4567202759346045	-0.1869019020800962	-0.3986039514870384	-0.04077423169779128	0.02184101656483785	0.08584913295374869	-0.1568363649499293	-0.0427951013162146	-0.1167576046160389	-0.05196171045407554	0.5347029732012312	0.9151466256166695	0.02538814408220249	0.003285997021769615	1.003336302066075	-0.0002496880539122709	0.471902701724905	-0.8066208949146162	-0.6509052906264718	1.787046508736696	0.2630982970252548	0.07497143824411535	1.672515516925635	-0.9327505708431889	-0.5757753499984215	-1.941020507986009	0.922935881006387	-2.644529110022678	0.2075152788749416	1.404865367052297	0.195420693994298	6.336402049182442	0.9260925991251667	-6.336402049182458	-0.9260925991252412	0.377343003648844	-0.4741009427178919	-0.04139292297904013	-1.513500064602201	0.4955446978412173	-0.2528397368133483	-6.291471911674379	0.2634381222639955	-0.3884229630065844	-0.9983361489078062	-3.811886498087256	-0.04663464338622787	0.5973802814327402	0.007961280739685873	0.005532315635437354	0.01450671807631547	0.003496488847184496	0.01005502789623208	0.04822408023587925	0.03475636261121962	0.05414598753277574	0.04399303010652358	0.002969069422374002	0.03209210625800042	0.1181841558437219	0.1006137383048432	0.017654181140829	0.04651871343959267	0.06310671023605438	0.05798598865209908	0.07793588980180771	0.100277301526452	0.04075615895357849	0.07913414144648168	0.006220701496752492	0.02132707833634337	0.001426141092816128	0.0107778644322809	0.002692744644795545	0.01120013110752438	0.03202511512923868	0.01542875962021442	0.004591442404032164	0.0116563408509234	0.06368201502625534	0.05903976774227648	0.005747817298145829	0.01849000130979011	0.001463012676227367	0.01507931161712007	0.05881421464297327	0.02714470350367829	0.001057539548381764	0.0190736297540986	0.00106702917628754	0.03710189775176438	0.001672328785801255	0.03427382693118419	0.05458780325889868	0.03850805136058719	0.03903652096859037	0.04272672640210648	0.001207098009129435	0.04205577176894246	0.01064172544643168	0.03489839943872618	0.08571442060255605	0.07638325565743274	0.08839542418271401	0.0811995059469223	0.08169237169690773	0.07179634521494983	0.09895487738293313	0.1245289147296148	0.2119826449673463	0.215866353788146	0.001016655552854411	0.006476209330666069	0.001091789122475929	0.0006681668166379771	0.2342498236563359	0.1563688873109286	0.001017549974062451	0.03366045178016598	0.001021240237496524	0.01796713676596125	0.04229422245357144	0.04679633347824062	0.00102054600696422	0.0319934950410636	0.3000786959130209	0.2772012192113958	0.08125543573162877	0.1191519947273519	0.2460996813090685	0.2559112343146506	0.2450230527909682	0.09464532521784477	0.2583481990742821	0.07396543726573246	0.001002501328586137	0.004498896298716451	0.001008510840513748	0.007093502239214267	0.02059249811130373	0.02849138779734517	0.06916173613245513	0.07123747368800593	0.3455651541841533	0.3380601961215635	0.1149393674577919	0.1519402832785208	0.001140567145324128	0.009660794539139386	0.003370515107425257	0.01812565557851528	0.3167993926140111	0.1886251098230931	0.2823057717035535	0.2150754849917564	0.03986061036777811	0.06308523679044457	0.00102472680440493	0.002697992965586868	0.2246401422145562	0.1056107071626885	0.05606282826793765	0.07532029657070269	0.001026669098677615	0.005083406332192391	0.001042980947136269	0.0192954589995719	0.004030314037469358	0.1154457471172837	0.1289368586934466	0.1415385718723996	0.00885096738287338	0.001238592831063253	0.002734304431101872	0.005777305556672007	0.2101838062562701	0.1029018406030263	0.2851792320543044	0.2769202540198704	0.001008276811054055	0.0312698529444724	0.002032925698273421	0.02649427417005045	0.001020270308595946	0.02541147900432122	0.001007279834711148	0.01174778147407973	0.001002281015784043	0.01428132940147183	0.001004736519751121	0.0136070934626648	0.003701042681374544	0.01305818807115454	-0.01496038458561572	0.004651356893640096	-0.07326103649939805	-0.02475692186608758	-0.004197453305805568	-0.01348311009319403	0.001093212505695667	0.00103553553862503	0.03411633332571675	0.04511079253699945	0.001063447196526195	0.0978010364952378	0.007788089502932181	0.07041179359965756	0.1059286011125065	0.07202347194198078	0.002559189360137928	0.00103233262575065	0.001013597758995008	0.0193595370890893	0.001666459866624945	0.1107539857659959	0.001187319169926479	0.001023855775468282	0.05274403941282818	0.001059951274344371	0.001097513913402361	0.001062441404836897	0.04397314287383678	0.0323304719527848	0.001075048100639126	0.002611299791899301	0.09873167558044389	0.1020243255472179	0.09455791562833789	0.1467841326688263	0.2606048042615711	0.001029060057492034	0.001097131063204851	0.2186785207187068	0.001015816255000007	0.001015814594182003	0.05163818318703793	0.001024236444374597	0.2545612126133568	0.03744335977836627	0.1579834096234627	0.1303767019102499	0.1200039200072866	0.001002777358802862	0.001009542788862262	0.002787071256769844	0.1100948001148468	0.2711143184810653	0.2024455639244107	0.001229642668254385	0.009408218722852043	0.1534545286699812	0.1272180505005643	0.1120415798589762	0.001033328881308853	0.1792146176314475	0.06497064509273413	0.00103943717009871	0.001045565336046947	0.001063436041926003	0.1274541430659733	0.007880503830539889	0.002972806898933738	0.08398472900747175	0.2202124028848897	0.001007746904330755	0.001016570065110462	0.001030965084734702	0.001007671135061811	0.00100244630715806	0.001005068015428858	0.01009980614780258	0.01121632539328472	-0.0152250498489295	0.005267228387576264	-0.06995486629071161	-0.02762191759154107	-0.00546258871217513	-0.01619998373463135	-5.986539291603552	-1.86381945904955	-0.2566635116845327	-0.1466224961672887	-0.5671378371051232	-0.4075971959182493	-0.1543539192969364	-0.7726687176254234	-0.6344876689922773	0.1948613329388641	1.127862028909387	2.128373886822452	-0.2430261959308014	0.004525222381447097	-0.1834134669652333	-0.2626049498092635	-0.1628823136580364	1.257227951533729	-0.2980855090905158	-0.0208883707436912	-0.1533122328286201	-0.009220717483575381	0.1618179453170156	0.003988959385270488	-0.5225971205748654	-0.3717249158451523	0.3354668673325282	-0.5272271054757778	0.6038806264317221	0.6604356569316061	0.5590258175826441	2.022421126181568	1.081307245372172	-0.007197416944790387	-0.02724982344638153	-1.567715581716317	0.225404767767011	0.1801443757748455	0.5767871678476513	0.1212490291872166	-0.8843553914691996	-1.661270227270216	-1.796901460791193	-2.700866810100807	-3.089140323949206	0.01939414675202338	0.004718334150894537	-0.9801287878959937	1.642036542889403	-3.454932221732374	5.409026361244503	-0.006440293869235441	0.395931303127055	-3.929867976076551	-3.669513158765541	4.987287964308115	0.01372437345184451	-2.002889053213031	0.4460481148621144	-0.001200053151003515	0.007249547957986555	0.6662627748621286	-0.262259470559513	-0.0583559428711194	-0.02574756381687541	-2.925427061846658	-2.204019488133921	0.5865247251795349	-0.04987464646968565	-0.04194558523875771	0.1194839661369784	0.1502711183165702	0.1326071047254819	3.250859597548342e-14	-3.699249136746288e-13	nan	nan	nan	nan	nan	nan
0.08	-0.04591905925182525	-0.03858590575133242	0.09032763149367788	0.3023233194252634	0.9068895848790703	-0.0008452368919335029	-0.2125204227962467	-0.07850905347685794	-0.07010165833326922	0.4310345546234396	0.0371032968291116	-0.08005571980852622	0.01286144420472167	0.03852994700436441	-0.09978944808002929	0.5226626219929275	0.1936681329909228	-0.5226626219929473	-0.1936681329909098	-0.3940901027553312	-0.04541028128876329	0.02141003802227359	0.07039519225609198	-0.1518820074026688	-0.04505629748095807	-0.1823413241172828	-0.04951436445637408	0.5314659427366081	0.9045985601564134	-0.01401052027081883	0.002923472627570655	0.9930053677091244	-0.0002753287623925458	0.5576337209994137	-0.7086110817597641	-0.7100681526915079	1.756760726117243	0.295654653724549	0.08545008577956724	2.056411626587508	-0.8112479474085678	-0.3678769832873477	-2.291695157519719	0.9161635430270931	-2.125371232945504	0.01567224094907757	1.271218779714743	0.2807500419205701	6.806676655087305	0.4108461314605187	-6.806676655087306	-0.4108461314605214	0.530352345429278	-0.4472763538608306	-0.04219657075078824	-1.565224845728444	0.4905038461644068	-0.194477253713206	-6.856163881425596	0.1760922609956066	-0.2639737284512298	-1.116235157421455	-4.055852026602158	-0.01779409308901557	-2.69706282288211	-0.002816075101273856	0.003397181475397154	0.01270576887965234	0.002314078794848893	0.009266404065365953	0.0346756894489581	0.02568199081805668	0.048366582083501	0.03963266623915378	0.002055833711865458	0.03116316999017636	0.1067609034536632	0.09272895068117061	0.01125791476650557	0.04013479909321484	0.06707304280119229	0.05947594744230652	0.09614530160603658	0.1128815904472042	0.06302938487307302	0.1028301356881239	0.004089169571291166	0.01917353168417099	0.001237405425020568	0.01103369185943627	0.001887244145640713	0.01002428666830492	0.02346187623699252	0.01212081482315592	0.003112783960233264	0.01042154761958585	0.0930856341118222	0.07267240003115226	0.003568309228570739	0.01660489871022333	0.001251910736948514	0.01495239473462628	0.05248951097573691	0.02373258161847893	0.001059663478407465	0.01896464745549817	0.001089374424539026	0.03872409139980353	0.001381615282603156	0.03449476995610266	0.04900943135822051	0.03389341954746651	0.03482170528465198	0.03884242096708585	0.001147994463899255	0.04585302425143416	0.007128683921944749	0.03062606439902467	0.0900288502529792	0.07914455743120589	0.09292771465892473	0.08436458038808309	0.08619968741760665	0.07454762096529874	0.1250903008370253	0.1437516602575191	0.2333681066311111	0.2250220695460548	0.001026959295260787	0.006474926621295986	0.001086254025503727	0.0004226501369203733	0.2244225749376799	0.1404085136647432	0.001016993074497156	0.03624073829345327	0.001018265286071593	0.02004177629088295	0.04738790891386862	0.05201439721252669	0.001023508647976376	0.03305641894041701	0.2723908000125776	0.2617634912206613	0.05348159780826922	0.09394397592164117	0.1995983048615506	0.2280580329010761	0.1868573983096797	0.06737476073177218	0.1924683004984327	0.04488033531306745	0.001002705326920304	0.004710077337342285	0.001009157362875705	0.007322908095374826	0.01175803799425803	0.02130678036531387	0.09020424108350361	0.08455899101956794	0.3159726309480863	0.3046031386568678	0.1598529616609358	0.2013478635165083	0.001210914923957228	0.009604547340060108	0.008519359834524804	0.0230630291901721	0.2327819786812944	0.1454867484556731	0.2037357259281146	0.1747259069328131	0.09286653276247514	0.1247805966906719	0.001031093075114697	0.002956005139528885	0.2023487530290597	0.08736448150981549	0.06123269170234631	0.0794802851399188	0.001036569446356569	0.005159620088621465	0.001044759740867219	0.01931755520148093	0.002619205241032385	0.1229481057824847	0.1266536953832398	0.1378850103636716	0.00662086465683143	0.0004086053160982951	0.002666804074937187	0.005378530185556563	0.1457979980740674	0.07131438183938978	0.2582236443658613	0.2562233475286827	0.001007587900564143	0.0380852172466192	0.001543422826917956	0.02620969307693	0.001028607534680647	0.0250894184876411	0.001007887099330724	0.0129994921553488	0.001002509385946096	0.0158628120683338	0.00100519250130884	0.01500530736739053	0.01148410595297847	0.01108859006654568	-0.0151469473449085	0.004308632098076462	-0.06829636445383569	-0.02746434255432263	-0.005451298707874987	-0.01737938011422237	0.001049926063546564	0.001024125817126161	0.006090015586548071	0.03805827833879522	0.001064505309321845	0.08395272713117137	0.001303402984886587	0.07365775140593309	0.1329827924282425	0.1053073071802359	0.001174051535218099	0.001033422113985741	0.001012477883576884	0.008967899451154447	0.001381370409856785	0.1494792504507099	0.001191304061965227	0.001022792077609199	0.03815033468701948	0.001063399305848212	0.001125030693132138	0.00106953355241787	0.04049150701432895	0.02778755246946424	0.001090382296734738	0.003725837320637895	0.09396890171751328	0.09717240037284067	0.09077111143577046	0.1760488247394566	0.2802716666667386	0.001044576965093767	0.001068214542202251	0.1968493994965237	0.001016800125192383	0.001014495488450365	0.05523611708027842	0.001028485904140162	0.1883720793285003	0.001218281968695322	0.08176791220000575	0.04492573146907043	0.03540571896060588	0.001003032368066578	0.001010081662155495	0.001085987062136185	0.1255785609709248	0.2423312659833021	0.249918433998247	0.001328140344182323	0.01760630557954469	0.001258839242199905	0.001050713849529095	0.1990931866793627	0.001041308944911715	0.1497855097989938	0.07006953824034103	0.001052891671350333	0.001047485179149468	0.001098873489545545	0.1198437079977486	0.001479310588118295	0.0023222050029567	0.001007757457715219	0.1954840646182385	0.001006196215949833	0.001009901194827127	0.001042393296824001	0.001009167975844187	0.00100297811729902	0.001006127371259099	0.01995931912717002	0.009055124398567409	-0.0152944588521907	0.003486609157763469	-0.06250244148983482	-0.03009297572394854	-0.006699499107794309	-0.02186534832504644	-6.156191917954209	-1.988483474548224	-0.1254466117385651	0.001533702279528105	-1.197881466856254	-0.4698715864322241	-0.01681182026446147	-0.7992567970974128	-0.6467094858122563	0.1060412809204509	1.322303729967031	2.479419013003228	-0.1957470570625769	0.05636121514657211	-0.02062267148118283	-0.4509977889797464	-0.09867487760963348	1.446085084292354	-0.06194369677199116	-0.008163187605635601	-0.6266334236996671	-0.01233703933171606	0.1641409416945395	0.03773842172682487	-0.3750889907197558	-0.4168883071731349	0.4519982201266633	-0.3651254267968876	-0.03091835112887071	-0.01053887865115788	0.01660502079801572	1.785586957850267	0.7359393003094779	0.01615088612934409	-0.02048098629405088	-1.582357276690732	0.2954908994358508	0.2410317327823404	0.4764480393612929	0.08734668879202645	-2.192590198878246	-3.401767644466163	-3.834174543663662	-2.787810373305981	-2.748203308973017	0.02397655704793619	0.05391136783333435	-0.4353367192747354	1.041748184868596	-3.224549413621928	4.388346797626272	-0.004189823777870879	0.5505958324940683	-4.926314276001401	-4.517554818458581	7.066284061478799	0.04134085587319904	-1.611113650136849	0.3811216085321603	0.02403212436556653	-0.004851460666034971	0.8467063513878826	-0.4430766451852207	-0.09151625170784235	-0.04794412908951363	-3.467663053661528	-1.954210044076977	0.7930155540253183	-0.004005102262557131	-0.01860971163436962	0.1307759330143255	0.1658368472379645	0.146890630423485	5.037628190967009e-13	-5.374081651898385e-13	nan	nan	nan	nan	nan	nan
0.09	-0.04000615562176382	-0.04492593879151534	0.0830850620575254	0.3196996096343035	0.9099477415641062	5.741340828261015e-05	-0.1904296942449125	-0.08570113024472181	-0.07247487458493569	0.4067838807514479	0.0459626641727622	-0.09852843482439035	0.01205883141053529	0.0501838676311684	-0.09659886419030118	0.591669845501384	0.1960027150240589	-0.5916698455014198	-0.1960027150240198	-0.3877876962336544	-0.04960587509256102	0.02106447041542454	0.05489211854550201	-0.1470665028602834	-0.04662111765072326	-0.2542252113760108	-0.04630394656834855	0.5289601901040402	0.8923959396392278	-0.05627791263374077	0.002652095534114516	0.9463799004582767	-0.0003315988134305882	0.6085352386537259	-0.5725740215246232	-0.7284656381712592	1.717263045943505	0.3123407790335017	0.09451314161485375	2.356706648689589	-0.6447579823672177	-0.0903824513408041	-2.525462900377685	0.864490152172625	-1.571142802339913	-0.1573191264018028	1.071290759814558	0.3488663777187571	6.954997402871944	0.0770018696021218	-6.95499740287198	-0.07700186960217979	0.7294618248405151	-0.39267250755749	-0.02713730557911787	-1.529354976590354	0.4747100700124329	-0.1197239533559627	-7.158665496393623	0.4546677598877832	-0.2403938621587506	-1.327378001859262	-3.877076772347692	-0.04442084494674083	-6.498248309394717	-0.003497566537687294	0.002249082796217895	0.01183425266202185	0.001682655712630924	0.009017027669937333	0.02071281267809718	0.01652156311701117	0.03975889697063517	0.03384814200280707	0.001574390174363776	0.03073639583439204	0.09749929965605024	0.08658365692244271	0.006433077208545834	0.03506150347071613	0.068009277512198	0.05898221591937773	0.1161308484299887	0.1260578196950761	0.09811922160722987	0.1359860218089875	0.002659331013771935	0.01767360922235224	0.001141109584612084	0.01138961840483213	0.001459269381017538	0.009311601849356709	0.01564315368427744	0.009101454666150558	0.002253118424881113	0.009740931473204338	0.1130364627285467	0.08536311352926369	0.002415315562810761	0.01566839581205243	0.001140594021804475	0.01494557150077719	0.04150966405530902	0.01934134258073809	0.001059984937603629	0.01883252916281072	0.003027373205922904	0.04195114180069424	0.001236144684334266	0.03494098102629838	0.04231720261151262	0.02961151242513238	0.0292678040664878	0.03400188897653158	0.007627653200542955	0.05542461630538151	0.005136461280577688	0.02774455141635224	0.08983217894321452	0.07786906162711871	0.09277448126808603	0.083182327117354	0.08632153877478481	0.07374324822417638	0.1433162229206174	0.1553210256948381	0.2448397630503415	0.227652985474122	0.001037616867329841	0.006439573399618246	0.002407016735945588	0.0007565879979323277	0.2184354147059353	0.1284849112809588	0.03242608772945834	0.06537990650745186	0.0387889229800812	0.06221879995985669	0.05167415382235636	0.05634221875456972	0.001026059336921318	0.03382285509555492	0.2338508014055164	0.2349101345059877	0.03883344502466309	0.06785764947465182	0.1467785132537401	0.1814905287404254	0.1275714546807177	0.04208598313436573	0.1286165293939714	0.02152964864322661	0.00100289147659207	0.004937208627059052	0.001009740373239048	0.007669267905034837	0.006618421485412808	0.01714880638705976	0.1088732767586682	0.09480549886302807	0.2877598072066413	0.2738993707887158	0.187519410284928	0.2306315944973295	0.001304452151154902	0.009593376362724794	0.01534693153323782	0.02936395091409657	0.1469248099438454	0.09669459478345727	0.1264504024591409	0.1269008523123516	0.1443139104304216	0.1902449725281388	0.001037261565433902	0.003415863017599098	0.1830846495846346	0.07416834449996199	0.06436561501885794	0.08158198432769392	0.001047057168587264	0.005313950860101271	0.001047470730874525	0.01929166523773388	0.001870861602880958	0.1313279755160883	0.1263825060268569	0.1359577427103218	0.006191830707923305	6.126013263906503e-05	0.008895354177424446	0.00890342589861492	0.0870905423144524	0.03971653820328305	0.2364566221458651	0.2385022793060333	0.07579742175602625	0.1156013521907516	0.001321336605169339	0.02609592446698722	0.001039014243874719	0.02496041028541275	0.001008199679385725	0.01432502468829821	0.001002649969277033	0.01755467582396844	0.001005455420008157	0.01650397859432025	0.01853263043983365	0.008872790737282364	-0.01527684627470638	0.003547720610771729	-0.06142202442464421	-0.02972274592718437	-0.006583973866125123	-0.02007201419384703	0.001042232141726544	0.001022012772251133	0.003557603633832734	0.02203467711685305	0.00107791697812926	0.08493681232655971	0.001221049049372516	0.06536338147028677	0.1542237079580516	0.1789629614779487	0.001143602212148908	0.001047086458846401	0.001012912352799627	0.005226869831817434	0.001328404866377254	0.1331951194872524	0.001218626451099504	0.001026243793779649	0.01969527749653597	0.001057713751727148	0.008376594570020213	0.001097304388386079	0.02889231766234314	0.01862353127423687	0.02578737577347497	0.002428775644031456	0.08574138625177798	0.08856153454807425	0.08276763643160175	0.1657491306026762	0.252240184763273	0.001052205298112481	0.00608500083349674	0.2175649697872572	0.1237324338823844	0.1497309209212971	0.05832973470293929	0.001028906964907952	0.1394939382048387	0.03746816913009328	0.04156501292799072	0.02297441089155646	0.01821117825144636	0.001003129896251146	0.001010571705702444	0.001110135240428995	0.1428386676392394	0.2233014568998707	0.2159894228208835	0.001464285413099305	0.02709332364348024	0.001140952629645575	0.001030386364051	0.2352640306304319	0.001045689252990453	0.1512396477877802	0.06682746377327431	0.001062272337542898	0.001052667640698567	0.001079352849988864	0.1313184484271122	0.009331077105661627	0.0266597787181484	0.00100468655644939	0.1973775345754171	0.3087712828087732	0.001157435074044739	0.001056150709192886	0.001007980951196851	0.001002642413647435	0.001005392010281946	0.02443980397681997	0.006511124478989814	-0.01539265514251708	0.002835698285873452	-0.0536833507433005	-0.03168496546263486	-0.007624228831040016	-0.0213299809685116	-6.090656037586568	-2.22153491970359	-0.05681983577976908	-0.03373055762114763	-0.6881423732239395	-0.690516174952795	-0.04869641306077844	-0.4581173595772635	-0.3884065572566733	-0.1874750349839115	1.345378300019855	4.030988329858564	-0.1109485335051335	0.02542461186966359	-0.09224893357327127	-0.2093509374294865	-0.04499783501309661	1.084549771110002	-0.09740970418779236	0.004421741245597684	-0.368929075521712	-0.01352738886963306	0.4560977726551607	0.05095510896588551	-0.4822227285488691	-0.5504959484940047	1.383656370165512	-0.2321834167739701	-0.2290791049944371	-0.2299520774616619	-0.1836112667046947	0.6088405756979318	-0.1952092870951941	-0.01265338080861764	0.07982281060893319	-0.8069356279995582	5.051837946155355	7.334071129317857	0.3938993265823104	0.06810120445328796	-3.068923729598582	-1.866795776681538	-5.309716392552214	-2.137504739889864	-1.810461800477115	0.02276361752938382	0.02593444407625124	-0.357688210513498	1.010680009277971	-2.919376745392935	1.570875911918345	0.005906913385349094	0.6959148060234088	-4.257463678904758	-4.590952636751636	6.171713526125409	0.05222013263800397	-1.043135742698953	0.05966029292316549	0.01712168380740326	-0.00149776309168418	0.8369311677863016	0.03428156929496456	0.01003309655247528	0.68908862150216	-2.620016089155507	-1.594081303090802	12.84402504199776	-0.05179140113177041	-0.001484338550238279	0.1346646984000393	0.1727060421988359	0.1529011134732176	4.055715936864482e-13	-4.889024331184659e-13	nan	nan	nan	nan	nan	nan
0.1	-0.03407658980474459	-0.05030095608603696	0.07595792065773646	0.3366438949488301	0.9130636823754545	0.001033689286669604	-0.1654868385221928	-0.09175602464872305	-0.07158163104642977	0.3811848309472287	0.05456870440207429	-0.1115179964978403	0.0100925751446384	0.06019027048407499	-0.09298212769174917	0.66096715717565	0.1956268022714373	-0.6609671571756552	-0.1956268022714405	-0.3795142089398205	-0.05328033345266784	0.02086288481157519	0.03992879112030203	-0.1423455458483275	-0.04747552001036368	-0.318275672566682	-0.04064748039271933	0.526593724211552	0.8779892190023808	-0.08114106224509228	0.001876265341805155	0.8656360478791469	-0.0002464727217580564	0.5609661583934136	-0.5156079326319692	-0.6869825453969195	1.67035974721451	0.3072114791633618	0.1001752014137475	2.626837060859659	-0.5838114746415912	0.2854149747081696	-2.561370343944609	0.8654981201476188	-1.028740564485858	-0.217056453368235	0.941715224928256	0.3659805636881579	6.864694288249747	-0.1312528256909454	-6.864694288249747	0.1312528256909434	0.9245684998604277	-0.3430492651254669	-0.01340017015139415	-1.457275588650308	0.4715943400777977	-0.05239369168844128	-5.28947866781845	0.6653019185375648	-0.2361163804358508	-1.557055181354371	-0.5750034762849339	-0.1186847128611992	-9.52073988853954	0.02546315344330947	0.001668016260213977	0.01141010808386392	0.001365000790190517	0.00894536138808299	0.01196634951307173	0.01084037735501208	0.02751482315895301	0.02575268445766789	0.001339858307557713	0.03058617368532694	0.09249450444399464	0.08300029538948482	0.003919813736291812	0.03195752957641929	0.06482666262691654	0.05607269775375359	0.1360937898550621	0.1404378800559349	0.1473111444032585	0.1810345046594409	0.001924071125875608	0.01682033904993131	0.001099792217285337	0.01175419445497793	0.001245127732815681	0.008772615170768177	0.009709645175423345	0.006804262174675508	0.001794858303032475	0.009370601252480244	0.1174261697543888	0.09421323856903308	0.001849067588762888	0.01521564819974525	0.001086655583100629	0.01499329356897932	0.02678365030224707	0.01400770627524274	0.001057301692559221	0.01870528428177804	0.007591199144737624	0.04734261953641132	0.001177265849398465	0.03550289846884762	0.0332466378398656	0.02423035908033718	0.02192962852800582	0.02784694484583343	0.02286969825844066	0.07195287524508211	0.003482347080304047	0.02556227112498753	0.08616948672594123	0.0744650094252271	0.08898653952401142	0.07968473279953404	0.08291910108765299	0.07075276167760189	0.1497784745436233	0.1575395606932076	0.2420156124665611	0.2214088203561917	0.001046758952697215	0.006433221997884279	0.005561216996323449	0.001870191391104342	0.2222041044556105	0.124178352546068	0.1027253336577351	0.1276674012723704	0.1226184782230889	0.149517161443368	0.05538763904798678	0.0599880448938752	0.001027544710096392	0.0344616562734216	0.1899777950205587	0.2025681649178526	0.04739983569402004	0.05558209775296028	0.09555409564739643	0.1252559029682695	0.07944783313104092	0.02727347405972783	0.07918736342836639	0.01090054379399028	0.001003033292959363	0.005191628020292197	0.001010276876706894	0.008053073976574848	0.00399324063275543	0.01492441347253864	0.1264834959638312	0.1048351237141957	0.2621053978969948	0.2461521520413562	0.1910102642460982	0.2348149120223174	0.001419271401392425	0.009801711309251534	0.02337102849380315	0.03670785118530842	0.08780155880599722	0.07183053046839349	0.07439328796912865	0.09203692357559266	0.1865950549110227	0.2511173156154805	0.001042535503999723	0.004032196049920517	0.1713793649468698	0.06620132683851233	0.06463278461800809	0.08108233227672856	0.001056990923980067	0.005707806844457625	0.001051417951464072	0.01926417531117238	0.001485613599093535	0.1398400005874771	0.1308946660718392	0.1381038108451994	0.009846469720087599	0.0003689848777468459	0.02382242095516719	0.01788360961154205	0.04963957500102032	0.02355185174430574	0.222853777118446	0.2242601674141001	0.2364280520054917	0.2576419902304655	0.001283957050363507	0.02451300942639441	0.001051096797861154	0.0251738835214972	0.00100776208464873	0.0156994686198617	0.001002552288363544	0.01932033567849568	0.001005218948379265	0.01806447960708827	0.02386912850188552	0.006438191014475511	-0.01538561011152342	0.00286014286707667	-0.0532511839172244	-0.03153687354392915	-0.00757801873437236	-0.02061264731603158	0.001034538219921922	0.001019899727382225	0.001025191681126123	0.0060110758949133	0.001091328646934879	0.08592089752196548	0.001138695113869343	0.05706901153464097	0.1754646234878625	0.2526186157756818	0.001113152889081598	0.001060750803702953	0.001013346822014679	0.001485840212478441	0.001275439322900124	0.1169109885237975	0.001245948840231551	0.001029695509947369	0.001240220306048999	0.001052028197604636	0.01562815844690713	0.001125075224352674	0.0172931283103594	0.009459510079013104	0.050484369250221	0.001131713967404792	0.07751387078604312	0.07995066872330979	0.07476416142743418	0.1554494364658962	0.2242087028598075	0.001059833631133633	0.01110178712479195	0.2382805400779897	0.2464480676395764	0.2984473463541502	0.06142335232559633	0.001029328025669243	0.09061579708117672	0.0737180562914882	0.001362113655975831	0.001023090314041476	0.001016637542284693	0.001003227424445536	0.00101106174925029	0.001134283418721028	0.1600987743075541	0.2042716478164388	0.1820604116435232	0.001600430482017602	0.03658034170741677	0.001023066017092414	0.001010058878575822	0.2714348745815274	0.001050069561073131	0.1526937857765663	0.0635853893061944	0.001071653003727804	0.001057850102240497	0.001059832210433359	0.1427931888564742	0.017182843623205	0.05099735243334044	0.001001615655180051	0.1992710045325961	0.6165363694016012	0.001304968953279062	0.001069908121563282	0.001006793926552601	0.001002306710006199	0.001004656649310655	0.02892028882647018	0.003967124559411588	-0.01549085143284363	0.002184787413983133	-0.04486425999676628	-0.03327695520132121	-0.008548958554285779	-0.02079461361197656	-5.905388792011343	-2.637151120147231	-0.03597228387303744	0.03707572502472904	-0.5020330791571784	-0.932058248206542	0.03849858104783906	-0.2868703520978252	-0.2528451402107605	-0.3771160475473244	1.563069952573322	4.857938358960394	-0.06641659918725341	0.05809111603406476	0.0141169565117851	-0.3065642558460253	-0.03661769246885853	0.6779673926308165	0.03480736037860892	0.002745872926589367	-0.8151128771852937	-0.01136235730603036	0.5970264086674193	0.06087969623043267	-0.5949382352284066	-0.6797707352276363	1.843331597306511	-0.2252788883199975	-0.4566296306845188	-0.4736070880633624	-0.4206177402854573	-0.08457912993519164	-1.039076908887965	0.0219512500826753	0.1354521201111893	-0.05894854691581934	6.925156209615084	9.265299295692628	0.3400489587060554	0.0618196932941021	-3.290312773572487	-0.6396126994091305	-5.76759886596756	-0.692556668749345	-0.203886944846115	0.02943417771946698	0.06140062022166241	-0.04862050649873083	0.9983715864061571	-2.633239589460839	-0.631735893552157	0.03971136099329071	0.7591915419528503	-0.1406964045705034	-1.925329641717704	6.147877511455177	0.07263588669186208	-0.5652897804593369	-0.1391486391857394	0.07193716715484144	-0.00517145406053284	0.8731374189657692	0.371590512463537	0.03949773399198057	1.043113470875518	-0.3810316182431446	-1.258418777930488	13.6979161731428	-0.2978343883618126	0.04988657599011592	0.1405582127394733	0.1805960670152886	0.1592565875930309	1.962690612456651e-13	-3.982525091277602e-13	nan	nan	nan	nan	nan	nan
0.11	-0.029122223322144	-0.05537984607027361	0.06966092904184641	0.3530992617914729	0.9160359739180004	0.002027049358246977	-0.1378020491588356	-0.09748517333741501	-0.06621956164295097	0.3560404984652514	0.06320874417309694	-0.1197100103905426	0.008146527151590411	0.06916085247955521	-0.08961378396773813	0.729159162597098	0.193454165048394	-0.7291591625970741	-0.193454165048413	-0.3693937359708471	-0.05650486009391142	0.02076576635455464	0.02573074629455515	-0.1376080054866167	-0.04772633946269905	-0.3438096467323617	-0.03380776361303547	0.5243114633077638	0.8613682109757769	-0.05622031978045278	0.0005117180398333454	0.7755684639055382	-0.0001396622936796442	0.4291895376980205	-0.492968336550778	-0.5653559850902582	1.621296963388067	0.2875976738596588	0.09716669648044013	2.909225039674411	-0.5470815413696307	0.7662481421242963	-2.46701995734504	0.8492904353464089	-0.6360036367657493	-0.1689898563052927	0.8458431029749032	0.2999709634232105	6.756091684262048	-0.302133846835272	-6.75609168426208	0.3021338468352232	1.09056425572457	-0.3033654613634109	-0.008539680848824421	-1.38476986671019	0.4755745045934051	-0.0008348829598311962	-0.06524168807030682	0.6988148598999937	-0.2018458650717444	-1.759261437362333	5.037650018844345	-0.146587434177668	-8.406812031054979	0.002354466035258443	0.001357681326422319	0.01121226435526226	0.001196092977391568	0.008991017027556333	0.006690792853611239	0.007426135011245186	0.01676842522393155	0.01783726570645154	0.001223093174446271	0.0306196715701724	0.08985273189399857	0.08077657748113319	0.002556334250817478	0.02994440118321886	0.05919116994665259	0.05170863053823451	0.1528182541396026	0.1545999416860366	0.1969395011961021	0.2263082805510347	0.001525069899265537	0.01630672775824933	0.001090589297267811	0.01212033136562008	0.001132116413234132	0.008392091009283583	0.005708459053996101	0.005032452596279253	0.001534577092074037	0.0091579022237381	0.1100708964647039	0.09826804508871158	0.001568689916090765	0.015117790255768	0.001059959464869271	0.01507067225180067	0.01471464604340441	0.009017205758933781	0.001054481226261913	0.01860902638944277	0.01415992830154355	0.05390491260889337	0.001158275178464322	0.03609770951859413	0.02499612351343643	0.01897363093788069	0.0151093750043967	0.02204085581917869	0.05296185298975943	0.0967007280990872	0.002323627837907317	0.0239291012506926	0.08108433017864787	0.06966793935634621	0.08365715293799537	0.07464359918055871	0.07806755243226025	0.06639966192511752	0.1459784908208897	0.1515295679055206	0.2296862864659071	0.2075590343375264	0.001048423452044318	0.006433532881931749	0.009457064253075392	0.003256639576287213	0.2266820207132896	0.1223827099483957	0.1516393846237227	0.1782267796292757	0.1702348640843372	0.2010155720867468	0.05837557939716279	0.06266909519352812	0.001028225380509145	0.0350784220537976	0.1534756963410938	0.1754577214030438	0.05054873487025017	0.04798849754078765	0.05499259278111202	0.07669036769140337	0.04504455975144865	0.02659150814866127	0.04616387266057697	0.01462618137249414	0.001003246874359347	0.005487611330249556	0.00101221453974385	0.008526024073343842	0.01004936076739352	0.02098781284161769	0.1379652738923939	0.1114585211481737	0.2372622155562868	0.2200072657375096	0.1821067308875883	0.225528334332308	0.001522097506526499	0.01022496202178182	0.02857746909726167	0.04142596094406803	0.05010975556541843	0.07346962725495979	0.04195641452417134	0.08046103382157142	0.2209520210060625	0.297884082128569	0.001058118507969072	0.004886340017036761	0.1596798743044385	0.05969344417444839	0.06204949956315854	0.07806459852066558	0.001069312310670174	0.006348676951989166	0.001052513741488714	0.01925594602298107	0.001286915321373982	0.1480750474697148	0.1354843801595095	0.1406205701421797	0.01260588255519677	0.0005240814144632146	0.03647534895726261	0.02596797283312077	0.02741568774712518	0.02669512848383391	0.2124706918367372	0.2127250784148399	0.3218434735126992	0.3079664668434892	0.001259669717960247	0.0209401943336822	0.00108756802954482	0.02588594971079073	0.001007468415717502	0.01715197672127574	0.00100251058538077	0.02117229606205295	0.001005084603223267	0.01969577029100867	0.02540639448939198	0.00390116547572806	-0.01541673840926861	0.004188131582295408	-0.04665965085641977	-0.03286148886815793	-0.008526565309564948	-0.01975404136039474	0.00103368908674636	0.001020312802632308	0.001020089369035499	0.003574528023348049	0.00111000963320531	0.08652178376403431	0.001113413335742108	0.04775729926416919	0.1810397733239013	0.2979138258280839	0.00110488366303483	0.001098148620038383	0.001015332822198447	0.00139385150948287	0.001252520643066664	0.08426203563985858	0.001301636703584964	0.001034263533894712	0.001165862570824459	0.001051137022563159	0.02601354187362335	0.001149858456309738	0.0140143588262844	0.005928975983736822	0.1211663644414059	0.001089466951840884	0.0714637360549598	0.07345061514549202	0.06889922955691716	0.1265986680104565	0.192653880830422	0.001041967613643478	0.01573240094833995	0.2313093702990263	0.2010408580836429	0.1897912969818186	0.06267692442853356	0.001028600253037669	0.09663875139083458	0.03750270944116418	0.001237386636814918	0.00119308374150155	0.006372524454274294	0.00100367365755486	0.001016912602503734	0.02950505186208568	0.150712777387125	0.1802541953907953	0.1542596801471544	0.001653706070117066	0.03265482670610022	0.001097981436353483	0.001032630505719946	0.2863187184556153	0.001094871829634738	0.1305817580156777	0.05462441601916956	0.001091008831620245	0.001050104241076051	0.001096739884288603	0.1420010914559899	0.01421260786002004	0.05091020251323833	0.001001829582171182	0.1898540145680872	0.3474791733115168	0.001174630980997382	0.001172595892369066	0.001007474890627532	0.001002602962151351	0.001005188585072648	0.02413254500723609	0.001311372670032714	-0.01538857628815405	0.007118795632164233	-0.04150443048333782	-0.03385373112585627	-0.009457197288980991	-0.01806297760349223	-5.636830952976651	-3.28208084430361	-0.006501129672186698	-0.008842175201251447	-0.2189754910596956	-0.6529272722282408	-0.01132945127933566	-0.1569797488908417	-0.1566803292412273	-0.4989023590742722	1.236509669986114	4.202656788292962	-0.03810183973118422	0.02612850742599329	-0.06120660312104109	-0.09167286495433971	-0.01014905862185352	0.05579148510979539	-0.02779874151893347	0.01116930801220603	-0.2891445237975834	-0.007998225721591276	0.7067098707213534	0.05900697001904147	-0.4554573976961988	-0.4988688942253511	3.033624796790372	-0.1190561504194623	-0.5000052678927968	-0.530554027978462	-0.450648541338091	-1.088253462772101	-1.723372759990825	-0.01215189393538145	0.1429852405073676	-0.270090500417464	3.086443018709738	1.295385300138086	0.2063839808880346	0.0596616143185684	-2.149508652327219	-0.8627547611303535	-3.876678168462668	0.3465321594305023	0.7762974566860948	0.03032446077597956	0.04248154716876526	1.209332705222428	0.3373818741706397	-2.586305074195421	-1.273637659237427	0.04265030260286192	0.2161886866359626	-0.1108153890882656	-0.8250545188613172	3.186249660040358	0.09343963863669152	-0.7352223137748755	-0.4534642007732546	0.05981187118176141	0.001516455924431766	0.7846290089134803	0.1543963418743196	-0.002754960221418822	0.5991630298630894	0.6134337070275032	-1.059845726594437	-2.341463034620174	-0.3767356060355149	0.08975419423466093	0.1493896000294904	0.189289349376979	0.1665702637853377	-1.576185266746717e-14	-2.254376988299911e-13	nan	nan	nan	nan	nan	nan
0.12	-0.02550715105825536	-0.06001628826292744	0.064791996809607	0.3690815010577141	0.9188226527407191	0.00295042088713467	-0.107320253171284	-0.1023989210419764	-0.05667168348113936	0.3318539557033349	0.07129012513499076	-0.1247648976876595	0.006776043797491343	0.07697597111975901	-0.08713705277710108	0.7957366886252364	0.18960694077615	-0.7957366886252319	-0.1896069407761579	-0.3578821605895087	-0.05937783064428494	0.02064176800276906	0.01218466398190897	-0.1328408403097721	-0.04755351135314541	-0.324539016783144	-0.02674771474472263	0.522926605615171	0.8429616899872442	0.009181899124414049	-0.0009027370745062743	0.6992191047606731	-7.027272376953898e-05	0.293107314643306	-0.4271183743114256	-0.4013706686658197	1.575734231934177	0.2700889351084967	0.08617749287581651	3.186238385702169	-0.4207312778207237	1.122576726374055	-2.369812399952121	0.7537663583166145	-0.4013152453921109	-0.1019435255552207	0.7106225538646922	0.1876580570147205	6.541798409588354	-0.4661702355319468	-6.541798409588354	0.4661702355319451	1.202788982333066	-0.2727380469538498	-0.01877614910502106	-1.32688308602997	0.4775193031038674	0.03233582068917316	3.671442155163277	0.7093683362571166	-0.05663573819730447	-1.914157773740627	7.521291811763875	-0.1286662753266848	-6.777094922789818	0.01797898181290565	0.00120190835075213	0.01122199213331255	0.001111811449511925	0.009150566322815194	0.003979917350998198	0.005697665503329444	0.009879480014529166	0.01265610360912066	0.001174034803483311	0.03076897571550725	0.08859728794708556	0.07987857002333652	0.001857345043426903	0.02868592717496584	0.05183192248435629	0.04603055130256114	0.1648366823967499	0.1645114193864819	0.242410478446113	0.2652044398040773	0.001321083081268973	0.01602237864358073	0.001104694035473718	0.01249660942962572	0.001076598179209853	0.008128786821387141	0.00362022627929779	0.004093300773463559	0.001392806770583087	0.009083081173239235	0.09189142841458431	0.09378501974731684	0.00145612091959688	0.01519127752230338	0.001048900468143255	0.01518546861804182	0.008272483049977776	0.006101669845555364	0.001052625782984632	0.01854313967310452	0.02249268480564375	0.06130237024873118	0.001161175195440891	0.03670152699560281	0.01901829184188434	0.01514021103762159	0.009815362370100448	0.01752113047859761	0.09938343054997938	0.1311730876469398	0.001719875459624995	0.02282712684112748	0.07553668176039781	0.06452048637135656	0.07777339343623457	0.06915496439499104	0.0727335472896246	0.06172686422830775	0.1320658070263419	0.1363578107343978	0.210135730917977	0.1870915158534652	0.001040318516863125	0.006384927705498098	0.01368407308335469	0.004752850672630597	0.2269682358920379	0.1193783319817453	0.1604832339937055	0.1873907327853913	0.1539829052308618	0.1806449167891893	0.06056760427802154	0.06432018210394783	0.001028201506560843	0.03561745159015184	0.1324522330948888	0.1592233374125658	0.03538939105770329	0.03865405416829173	0.03064054534263699	0.049098940017892	0.02500754282860269	0.03001149070629051	0.02938073391182605	0.02297215285059702	0.00100357684021642	0.0058093567655618	0.001016109736261841	0.009088547880865971	0.02680148205659002	0.03807171407538627	0.140899877483908	0.1118042406732054	0.2121262499981489	0.194614702499734	0.1658111471143797	0.2083809985416944	0.001600142932593503	0.01060894778308998	0.02940243195031766	0.04166679045477196	0.02782092577543741	0.05802759966690876	0.02315124264610158	0.06683170900293839	0.2471054108066878	0.31445778619367	0.001088315943317069	0.005805923460496296	0.143680409592533	0.05151816933457082	0.05657549903376001	0.07223172648685025	0.001085151877327959	0.006975544606833989	0.001049186872332938	0.01925432161142446	0.00120595210204808	0.1557477217946515	0.1378779279515138	0.1416444375815831	0.0125483320357539	0.0004283550016716533	0.04292718225000872	0.03037494733717851	0.01506624632435424	0.02789546070227963	0.2023362383562552	0.202838318788736	0.2796351703165634	0.2366438858563828	0.001182350534017884	0.01777815778883603	0.001157153349925558	0.02691351805322934	0.001007662305465595	0.01867618447023149	0.001002637945637557	0.02309598945964944	0.001005283565706727	0.02138725917472278	0.02272698727240492	0.00128498903655909	-0.0153589310787241	0.007920133299489247	-0.04222258682719912	-0.03368754459259096	-0.009448239991092702	-0.01764674870285941	0.001032839953583511	0.001020725877886961	0.001014987056948425	0.001137980151785501	0.001128690619473103	0.08712267000612306	0.001088131557614015	0.03844558699369603	0.1866149231599367	0.3432090358804827	0.001096614436989395	0.001135546436369509	0.001017318822375417	0.001301862806486736	0.001229601963235042	0.05161308275591826	0.001357324566936746	0.001038831557840394	0.001091504835597946	0.001050245847522065	0.03639892530033953	0.001174641688266727	0.01073558934221167	0.002398441888461235	0.1918483596326031	0.001047219936270038	0.06541360132387711	0.06695056156767532	0.06303429768640108	0.09774789955501578	0.1610990588010349	0.001024101596153419	0.02036301477188698	0.224338200520063	0.155633648527705	0.08113524760948375	0.06393049653146771	0.001027872480401266	0.1026617057004925	0.001287362590842964	0.00111265961765831	0.001363077168963414	0.01172841136626803	0.001004119890670361	0.001022763455756673	0.05787582030545595	0.1413267804666953	0.156236742965151	0.1264589486507864	0.001706981658216861	0.02872931170478297	0.001172896855625239	0.001055202132837864	0.3012025623296832	0.001139674098195994	0.1084697302547891	0.04566344273213934	0.001110364659493443	0.001042358379912129	0.001133647558144735	0.141208994055505	0.0112423720968348	0.05082305259313596	0.001002043509183108	0.180437024603578	0.07842197722143154	0.001044293008723727	0.001275283663170431	0.001008155854704584	0.001002899214309391	0.001005720520840488	0.0193448011880018	-0.001344379219346746	-0.01528630114346461	0.01205280385034572	-0.03814460096990947	-0.03443050705039139	-0.01036543602367627	-0.01533134159500793	-5.359776093859167	-3.819725877577407	0.005542017400468629	0.05985445620221867	-0.1648785121084411	-0.3852069174500751	0.06165983311883089	-0.02172826218781976	-0.1019142632725819	-0.6399184515097133	0.7129531666496471	3.582415031265634	-0.0205641637921323	0.06011934665268334	0.03756095115577158	-0.1400327046997804	-0.009042096815323024	-1.029598979582088	0.0690764024633559	0.01022940974176504	-0.4001199565307146	-0.005288122410048895	0.7640593221455493	0.06268098171793159	-0.3102765868090934	-0.4224979980431301	3.788232936089061	-0.1190397951607534	-0.5267062139037473	-0.5631073213840898	-0.4845573291486772	-1.916932006618251	-2.362623401964958	0.01216803794201279	0.1574047023129134	-0.3006956207128177	-1.35392883054767	-5.10851389249745	0.1340562807571365	0.04627244444890383	-1.115100868707033	-0.9877813314717363	-1.572777345299163	0.1278330249957281	0.720179835081877	0.03458660275730589	0.07931536238983225	2.155479866466564	-0.2571639953871177	-2.482774976242662	-2.203887513688675	0.03185837074600763	-0.1362645076577347	-3.556921279521391	-2.336016654633014	0.1092650218438125	0.08572378193061915	-0.8987682156245944	-0.7021762946852016	0.0691366768279304	-0.003850479562218063	0.7606629075344744	0.07301214095457659	-0.01066685593110782	0.3076357273614152	-0.7696205224816819	-0.9287529032957024	-10.63149534688947	-0.2156786787674149	0.1129870065865526	0.1548981422532528	0.1949426698228948	0.1712962275558239	-2.284923515735096e-13	-3.155496896630843e-14	nan	nan	nan	nan	nan	nan
0.13	-0.02313509578184617	-0.06388487629968462	0.06162995776760044	0.3846428991805778	0.9214693200820555	0.003739773321535978	-0.07426535102480146	-0.1058127901640631	-0.04486005532339046	0.3084202680400474	0.07824086964207712	-0.1280910278271591	0.006045613378241489	0.08338148695811549	-0.08587251417594112	0.8586190537005255	0.1840180513075554	-0.8586190537004983	-0.1840180513075546	-0.345585025190619	-0.06202556203850278	0.02034550603890266	-0.0009191749324511376	-0.1280464264428562	-0.04714678510475056	-0.2897707898390253	-0.01947737695454895	0.5236714721742617	0.8233196090462407	0.07651754331810964	-0.002123594879444659	0.6346682546754332	0.0001059881458401532	0.1851235452658655	-0.3482823415826396	-0.2325257506836276	1.537833856040765	0.2595502903047301	0.07171258584799013	3.413347656727609	-0.2664199717365019	1.213841978594882	-2.326583356214364	0.6389594810013389	-0.277021039871472	-0.04510240619767343	0.5733951757745908	0.06588599209795976	6.016503292243722	-0.6619715669579661	-6.016503292243741	0.6619715669579127	1.25362617933872	-0.2576806870322631	-0.03981813316681587	-1.299024905882943	0.4809307288170963	0.04701471244082187	3.212804644319338	0.7317538182621321	0.2023832982822837	-2.003220630905294	5.764647109412799	-0.1169245530252479	-6.141785002213772	0.0191809562027259	0.0011191771349863	0.01136015424726396	0.001067325955430899	0.009424241804082517	0.002533050695725138	0.00476099644656367	0.005647887938185787	0.009423572080957687	0.001155801058679906	0.03103964540446671	0.08559585853215104	0.07780632060975416	0.001476334862743947	0.02788191697458571	0.04492728073690926	0.04046131180818816	0.1731325643755398	0.1700267458374656	0.2805995528483607	0.2962410826591151	0.001210857536073994	0.01587064879826211	0.001128107906990722	0.01289955088403373	0.001048047544375249	0.00797118566855076	0.002486965542493175	0.00352752951464646	0.001308860479037725	0.009084871421986473	0.07096885596927067	0.07960202429266715	0.001393858696255044	0.01542709589118959	0.001043267882022819	0.01532961036391438	0.00479008765813509	0.004262414607848215	0.00105134762513676	0.01850064148857347	0.02886604368672161	0.06732592018368527	0.001172198457969203	0.03731064297941378	0.01482900776208091	0.01245448103490885	0.006150867035910797	0.01427908633275826	0.1430800297478453	0.168060600593205	0.001389841692216879	0.02197464459522016	0.06992091081439887	0.05918558274008776	0.0718570252454146	0.06348301853787318	0.06742988243714584	0.05691665738622331	0.116791103275115	0.1199845369544834	0.1892914720780361	0.1643847811827429	0.001033354657259852	0.006324881670385321	0.01874926753225339	0.006711167830504499	0.2265582416943526	0.1187749582178484	0.15987222972211	0.176508669444665	0.1293355998079782	0.1417449905679375	0.06312099389465878	0.06618158613726287	0.001029271597815154	0.03605654401294071	0.1199158239517047	0.1499015166326284	0.01948968494528196	0.03014940667045764	0.01678187239341409	0.03775372507487437	0.01712966364291573	0.02612985823180672	0.0233809356035335	0.02376666299682125	0.001003994561277384	0.006134917909541946	0.001020479873919719	0.009692729799722582	0.03981500543737736	0.0528226505269297	0.141197244021997	0.1104239753666548	0.1882334111982444	0.1713979509838659	0.1503060848203074	0.1891720358396591	0.003051085240078107	0.01214517790901219	0.02947528702863348	0.0409236550058435	0.01978581694099373	0.04592450845365273	0.01284214256256805	0.05517048513438737	0.2660038570649306	0.3164800931108992	0.001259728575996923	0.006680305748573305	0.1268810955374903	0.0433207161107637	0.05114624501849722	0.06631029860904955	0.001105660281689028	0.007483747773122361	0.001046665174627067	0.01925965198946117	0.001172997979392229	0.1624919338540309	0.1386317488208971	0.1421667077466644	0.01219735931837343	0.0004306223065087139	0.04876830805234846	0.03468131832650766	0.008317418510383218	0.0214865419496949	0.1901435769440338	0.1932301443124384	0.2212777569330111	0.164724946663998	0.001112792202638806	0.01622821821891842	0.003888360477379437	0.03078965836001768	0.001008015713689619	0.02018573528497251	0.001002821373234846	0.02499807423890885	0.0010055881951996	0.02305859166850609	0.01967609783697743	-0.0009983960492832896	-0.0151919713532602	0.01011495022934299	-0.03911075979342658	-0.0342295069999727	-0.01025883063831715	-0.0157570359708826	0.001033187211584302	0.001021260388116893	0.001013191437123635	0.001119614524215024	0.001143687562004838	0.07670492860204298	0.001070908204154889	0.03486880116871817	0.1863542749932519	0.3583020623603631	0.001095540515166569	0.001166815675016199	0.001019183236624368	0.00129511318520789	0.001214433561274556	0.03560774981108591	0.001304964331660827	0.001036198465898956	0.001084584554516318	0.001049823810357498	0.03578862232307552	0.001191322006701659	0.009766730088351563	0.00209651290224132	0.2192327124703281	0.001044307274928259	0.06018084691916074	0.06164993544557662	0.05844289751371296	0.09111361033966095	0.1472256219390245	0.001027803020216681	0.02767095035865546	0.227151258747262	0.1617663953937273	0.1001660452568858	0.06842985085999094	0.001032511407623333	0.1001260907322947	0.00125556391383667	0.00109253309749785	0.01411504564336652	0.02060645517744493	0.001004691039078309	0.001026944046151134	0.0522032041887147	0.1419352358074254	0.1396442842378464	0.1250952423368825	0.006990912766546967	0.03026655361192074	0.0186680275572078	0.001706452104534549	0.3004945220087998	0.001690848684515581	0.0953558663583382	0.04337028673937753	0.001141094023284038	0.00104546366262394	0.00114293693323205	0.1385214861595274	0.01230433238254371	0.06010242065699962	0.001002069900414615	0.1598550919369319	0.1423100006128414	0.001037040165493501	0.01137990730453763	0.001008576113726337	0.001003107909140862	0.00100606148827111	0.01689024572073084	-0.003004994599075948	-0.01494954779563305	0.01075948426239435	-0.03677185981846784	-0.03461066936701974	-0.01098413697725436	-0.01420787873960543	-5.067085766735167	-4.079350778764068	0.02019164644332128	0.01256935688295401	-0.0467914043646897	-0.2562306518548164	0.01259982307560997	-0.3696746282896898	-0.0617298349586583	-0.4898960839221947	0.3875734275567091	2.645516970207812	-0.01014006043903971	0.03087344951910184	-0.0418124474050838	-0.008356681990421262	0.00600387277881164	-1.711730592715995	0.002735128014013009	0.01718762099074481	-0.05705007604803675	-0.003245406985469693	0.4454816379634635	0.06050996250414689	-0.2246516546169705	-0.240457350177309	3.53862843897323	-0.06467675218587431	-0.5398424736911529	-0.5701452033378752	-0.4782909041457449	-1.395646158124752	-2.139166221439792	-0.01474752910849653	0.2296098575152515	0.1374944221528991	-0.8500985903111419	-2.700792469204783	0.2312071946664664	0.04057449080863606	-0.771594361756437	-0.6847101432674665	-0.7591822852455404	-0.6209864047590133	-0.3255416204564431	0.03153544594945058	0.05119004488148702	0.9031346647562639	-0.04257827552683598	-2.163701920122888	-1.624331686784638	0.2570008102609011	-0.02659275036193127	0.3763006217899594	-0.3646857260252882	-0.1444042009928814	0.0902574385627961	-0.7565078089627627	-0.5001937246051354	0.04048785111804534	0.002953814509238508	0.5985654495922264	0.02460515861661431	0.00819518804155357	0.5333534710291563	-0.5033166343590194	-1.012261889218145	-4.096019875085913	-0.08978643296024769	0.6185452589983848	0.1481269359785475	0.1864566028929858	0.1638373322386909	-1.581987502682418e-13	-3.713837922079098e-14	nan	nan	nan	nan	nan	nan
0.14	-0.02172828405914616	-0.0670155972646673	0.06011170957682259	0.3998639474462161	0.9240197736888409	0.004385064440247314	-0.0392811877738896	-0.1078148689798481	-0.03291298244081783	0.2851291241099888	0.08412085351325603	-0.130567523632656	0.005854798715679741	0.08850216587465513	-0.08580660635754811	0.915703328205496	0.1761602312613458	-0.9157033282054923	-0.176160231261347	-0.3328698753648399	-0.06454889348729846	0.01985856754956145	-0.01389863831653556	-0.1232308805625599	-0.04665311143526722	-0.2616708956835931	-0.01237154644970156	0.526909756546211	0.803118033040264	0.1208510429613674	-0.003269613482298738	0.5762092065573534	0.0003515016821707947	0.1000586039107733	-0.2795449599602929	-0.07261249842145144	1.507664260489099	0.250846188220945	0.05736522973782762	3.57209060659218	-0.138373216563103	1.149665671335755	-2.34130365330317	0.5396142311319836	-0.2313883786153874	0.005979625801939078	0.4536551694932237	-0.05206809953852638	5.382180295525646	-0.9199563510560949	-5.382180295525646	0.9199563510560933	1.286391867710545	-0.2478580578715752	-0.05691145420087479	-1.302007979974631	0.4817457057792831	0.04972530490663608	2.337775597426484	0.6764668791945364	0.4420478243738588	-2.026056786735759	2.920862901675712	-0.1136984349063009	-5.558734529356923	0.03182951515900709	0.001077985940370542	0.01158784988242291	0.001045355901997651	0.00975572779723005	0.001803642869568422	0.004275115312437332	0.003477283367687489	0.007632865298404866	0.001154185547116543	0.03142348654489665	0.07935104643194175	0.07294601729996776	0.001276912466921217	0.0273944893123803	0.03948835510477767	0.03591329689363184	0.1780602284827785	0.172212114017912	0.3096585655738345	0.3185268478177235	0.001155194088319204	0.01581241233134338	0.001155449286392962	0.01332216852538865	0.001034709507199783	0.007837912558993436	0.001913599143454924	0.003221464435410053	0.001259288755584937	0.009135233153102195	0.05156918474469523	0.06145579826564396	0.001336539044969305	0.01573893721644917	0.001039135631630013	0.01550099467037187	0.003014685615573097	0.003174288624531829	0.001050497700174867	0.01847755368059468	0.03186318492203449	0.07030862247039732	0.001186050461227901	0.03793908119524946	0.01218172259170395	0.01069153312745402	0.004130886524685774	0.01242105309372243	0.1780560586327662	0.2009328321425343	0.001223155694761671	0.02126918983614789	0.0644260972963555	0.05373227767070737	0.06615947412523596	0.05777479326221534	0.06240021564504725	0.05214490884782613	0.1048136486049223	0.1076864193967415	0.1706421365689296	0.1450993376394867	0.00103172574383668	0.006278571440130411	0.02484469295046608	0.009252070387820241	0.2273224426096213	0.1212776915091834	0.1618994296302313	0.1698364659249351	0.121820198724939	0.1260426450560787	0.066533086096574	0.06880397937157241	0.001032126910164794	0.03640951041995504	0.1113226372424618	0.1433448286879251	0.01088227485427661	0.02552861179945065	0.009355461371696698	0.0326569614740832	0.01913388331145195	0.02325522491373685	0.02444895899415939	0.02117604414897808	0.001004489034203843	0.006460262082424007	0.001024755156637605	0.01030572924869349	0.04387731240349067	0.05830295218894482	0.1416191844777153	0.1104788909705773	0.1665168789113277	0.1512781322334258	0.1401580872343691	0.1761658316045689	0.006400028547746942	0.01538122710474538	0.03024228897786118	0.04085033208287095	0.02391447538483231	0.05035356380084683	0.007733170719499362	0.05216884234377214	0.2777380164868679	0.3027776909219937	0.00162088067667719	0.007633167489182015	0.1112298384022546	0.03607230555875166	0.04710794878394618	0.06186616312075567	0.001131279743716251	0.007944979525232189	0.001046958136328205	0.01927414308014793	0.001161167578522059	0.167926749691772	0.1379999570677932	0.1419998060850745	0.01253776325123648	0.0005337561852141567	0.05611817278041895	0.04063631676819811	0.004827453696746047	0.0180060598883787	0.174575261696968	0.1822054830592606	0.2049821074985529	0.1478489406847532	0.001074388008025467	0.01607288517488152	0.01024530010913409	0.03841050731761157	0.001008402563681374	0.02166102149556271	0.001003017440774186	0.02684476785479963	0.001005911002598635	0.02468134704031839	0.01702276438032126	-0.002866601331050755	-0.01491181587955133	0.00998434281399314	-0.03715832334787472	-0.03453026934685229	-0.01094149482311073	-0.01437815648995529	0.001033534469596328	0.00102179489834873	0.001011395817300838	0.001101248896643425	0.001158684504533789	0.06628718719797434	0.001053684850691583	0.03129201534374204	0.1860936268265672	0.3733950888402426	0.001094466593344463	0.001198084913657819	0.001021047650869954	0.0012883635639295	0.001199265159315699	0.01960241686625183	0.001252604096384005	0.001033565373955916	0.001077664273436289	0.00104940177319359	0.03517831934581245	0.001208002325137174	0.008797870834491428	0.001794583916019775	0.2466170653080492	0.001041394613592402	0.05494809251444543	0.05634930932347983	0.05385149734102629	0.08447932112430787	0.1333521850770157	0.001031504444276891	0.03497888594542305	0.2299643169744613	0.167899142259752	0.1191968429042896	0.07292920518851223	0.001037150334839601	0.09759047576409678	0.001223765236831172	0.001072406577334587	0.02686701411776493	0.02948449898861362	0.001005262187488512	0.001031124636541886	0.04653058807197101	0.142543691148156	0.1230518255105449	0.1237315360229876	0.01227484387487549	0.03180379551905885	0.03616315825877039	0.002357702076233268	0.2997864816879233	0.00224202327082896	0.08224200246188815	0.0410771307466082	0.001171823387063638	0.001048568945335627	0.001152226308320085	0.13583397826355	0.01336629266825237	0.06938178872086309	0.001002096291626451	0.1392731592702858	0.206198024004252	0.00102978732225521	0.02148453094589247	0.001008996372747315	0.001003316603972637	0.00100640245570149	0.01443569025346021	-0.004665609978805664	-0.01461279444780164	0.009466164674442834	-0.03539911866702612	-0.0347908316836482	-0.01160283793083253	-0.01308441588420275	-4.753260264331803	-4.183606900094476	0.02344872156199958	0.07141655859154106	-0.07472092770109674	-0.09684196834924777	0.0842941233912038	-0.5793390416721849	-0.03859775568332224	-0.4356735354769415	0.04696151255683068	1.832239492003404	-0.00186548812216422	0.06405458399613795	0.04242655974461825	-0.08809146875405417	0.0006721996595086837	-1.822245094051008	0.08428099372324151	0.01567792199354595	-0.2498941055839142	-0.0014060474012938	0.1558897925029308	0.06654542815801034	-0.1257201677802596	-0.1456958167113538	2.98517665670033	-0.0896342975891765	-0.5503865015256723	-0.5703632050979999	-0.4768656684124745	-1.10190076217926	-1.678365176468265	0.01491519887982006	0.2739217821774539	0.320525790331527	-0.5119568663460112	-0.4689977506170509	0.2862541208578642	0.02904724125493525	-0.5620743016611999	-0.2110108061117631	-0.3230870768638218	0.3292328562755464	0.04315403626048338	0.0345432085031982	0.08107886843126588	0.301352908581264	0.02987218670441802	-1.863388423156771	-0.9633358203215301	0.3718221847062185	-0.002302002465187962	-0.2504919674540915	-0.6041004390154165	-3.035676799376606	0.1014196724191491	-0.7089596812714828	-0.4067178167186449	0.05974239421495327	-0.002018337858022839	0.4987836632350471	-0.06482222437301964	0.009506458825278997	0.637361217825736	-0.1839331842537376	-1.212050258668582	0.3770912957399561	0.06324262642045594	0.8619287367299475	0.1480452214318358	0.1838644371501289	0.1615808031680314	3.886451105558915e-15	-1.074135105946785e-13	nan	nan	nan	nan	nan	nan
0.15	-0.0210330930449968	-0.06943055719117956	0.0600802641846758	0.4148183878249186	0.9264857650782017	0.004898167431546226	-0.003105979859369867	-0.1086033610079112	-0.02194295113441022	0.2613721971620658	0.08903364670059624	-0.132874038284413	0.006088979405729051	0.09240664389336549	-0.08682759054341425	0.9662524670777004	0.1654316420498636	-0.9662524670776677	-0.1654316420498671	-0.3198120445771745	-0.06694951170964911	0.01923459842618162	-0.02704233224531846	-0.1184566059072756	-0.04616867406391002	-0.2389592627429073	-0.006040210660635777	0.5321785503457976	0.7830104109366641	0.1389992583220598	-0.004260990397316483	0.522247991651471	0.0005869165830049252	0.03771932912336006	-0.1982302606923554	0.05648592138170803	1.483809977558826	0.2418157629775995	0.04612232531103175	3.65790773700177	-0.01595662814868584	1.037828440193511	-2.402946992126425	0.4393801589880116	-0.2266501503702313	0.04223430079298675	0.3214474979006503	-0.1430654299792858	4.724351308933379	-1.211854694559452	-4.724351308933432	1.211854694559412	1.323443144376122	-0.2313664919696579	-0.06766887548477213	-1.330647072346982	0.4709247264093935	0.04648010835081532	2.265130492695473	0.5977718243591468	0.6070621822479405	-1.985716318257624	0.8591648984502724	-0.08342369345757127	-5.212778507268663	0.01856898174026971	0.001056328053050938	0.01189946883100737	0.001033932928222722	0.01018320897560007	0.001415649629029933	0.004007231089628797	0.002314389406909694	0.006640879608040395	0.001158362442531293	0.03195269281978545	0.07116513821293345	0.06649239314944101	0.001166745910938103	0.02713598481540521	0.03342079826660661	0.0309436304166344	0.1799435856389448	0.170992655780355	0.3318583810365598	0.3334794502884941	0.001125064331799623	0.01582284857146446	0.001206343618191549	0.01380346398921513	0.001028284354009176	0.007793687918433631	0.001607552719830028	0.003021898720194306	0.001227801200542604	0.009224652127693359	0.03481911952314333	0.04407484417640165	0.004067718592459478	0.01899676423107488	0.001036377884712415	0.0157032378761124	0.002068550935217984	0.002429780935881118	0.001050133177388149	0.01847142487833684	0.03212411113121356	0.07079452613299614	0.001198862284105631	0.0385976739296295	0.01005352555124756	0.009355581173785337	0.002941145190781203	0.0112680196832392	0.2101546893193838	0.2292043975002618	0.001134119897260685	0.02059121970933477	0.05607338521789127	0.04670511956075799	0.05761652816376173	0.05053231667840166	0.05459092156064927	0.04582328716731104	0.09571220530174208	0.09828224746103394	0.1542459772029992	0.129616670721713	0.001034090120450806	0.006242296534976409	0.03161401621512703	0.01223526344523239	0.2278327853102218	0.1250671211646366	0.1625328642425762	0.1631280384927471	0.1215249554957311	0.1238842035248147	0.06920966432303415	0.07074481461190942	0.001036978891868588	0.03665812949580669	0.1052441598855414	0.1382266455366146	0.00621693569436237	0.02347481061668244	0.005346452275501002	0.03019367892871018	0.01989360372650491	0.02537324562787105	0.02395332528187929	0.02153892922022928	0.001005085396426918	0.006787125851821658	0.001027660217003537	0.01095522708487229	0.03968576816605986	0.05525609857925828	0.141513624379537	0.1109397042163692	0.1471557854809712	0.134021897340372	0.1321214122123772	0.1662550378232752	0.009829993922810625	0.01860994911488879	0.03157505069641785	0.04125440018568616	0.02909860335037929	0.05231183048037004	0.005398755794375651	0.05062280868110865	0.2801250330290072	0.2660207004380086	0.001819357152555082	0.008462143401915131	0.09693551028375066	0.02964350160720063	0.04379484417009886	0.05817386191756112	0.001161515660022494	0.008407664215742993	0.001049336807525593	0.01929240936359665	0.001157512336069987	0.1718703268128645	0.1356634673766024	0.1407315864134106	0.01322105430684198	0.0006655101115637326	0.06371793127716521	0.04725209925287389	0.002963682677510336	0.01696509208053472	0.1566807712995728	0.1694889936386836	0.2031753204726832	0.1551349521904579	0.001052736746439444	0.01683224672728463	0.01641637282772193	0.04570100048949191	0.001008939490591926	0.02304776283105301	0.001003268842903141	0.02857000504921756	0.001006335373093216	0.02619766969801921	0.01455924160173502	-0.004504711229819012	-0.01463119332021355	0.009986150702615847	-0.03573203086243817	-0.03429667909217195	-0.01150901613927546	-0.01287841326470864	0.001033994578721615	0.001022254132245411	0.001010502339277853	0.00109013853069854	0.00116611917159214	0.05537422263796543	0.001050576585665169	0.02204087185024594	0.1803328382084913	0.3784504829982709	0.001093038253799616	0.001311175675785944	0.001022062042060054	0.001287938522338915	0.001191397834734492	0.01051912488584613	0.01173359777582689	0.001033458710125746	0.001078280302829147	0.001050051574857364	0.03006992305842576	0.001215760034456109	0.006873283787743443	0.001603353885700585	0.2792743449152742	0.001041403460472334	0.03749149171462907	0.03861588442228688	0.03704290079187413	0.08168746960975337	0.123425827670039	0.00104082073122476	0.04307653101752266	0.2276535129835271	0.1597064227447196	0.1227422792202463	0.07240170066337615	0.001046156461054009	0.09571635135826004	0.00121514228423602	0.001069698793638136	0.01549150584348028	0.01818791458287713	0.001006081539377971	0.00103031062066851	0.02452632499779753	0.1403095699649753	0.1108630910203794	0.1166620311588024	0.01452069677130079	0.03422778483702857	0.03395721482912453	0.003390033326316867	0.2711306586272605	0.001843880153412223	0.07200470658861073	0.03870333933407276	0.001210914334623612	0.001054557114324913	0.001154958412965584	0.1288841563595414	0.01446957764993418	0.07660544850523913	0.001002082023473023	0.1180143682495116	0.1946731134121728	0.001030548403161725	0.02450413195628084	0.001009922915582122	0.001003711420444423	0.001007093914671255	0.01219455990176845	-0.006014102129398943	-0.01436528985880559	0.01040394741377735	-0.03457206813333132	-0.03366776676431085	-0.01200148002219465	-0.01121386794386679	-4.313043467022885	-4.486781712326015	0.03668291562745386	0.02943540172803167	0.0009921041936241826	-0.09023953648423529	0.03908921797536977	-0.7072512076274685	-0.01382874751802964	-0.5509969675986049	-0.2714004403840848	1.157783570442218	0.003769542339841218	0.04087942384945414	-0.02525665560817089	0.01805923419482979	0.01390251623164844	-1.61311417879266	0.5497881736240544	0.02317055889952698	0.02206875518805108	0.0004351597525019333	-0.05495292383537421	0.06567573492368677	-0.1376286962396096	-0.08927499925582935	2.678112728199862	-0.05480194970590596	-0.849039439322845	-0.8742288939863185	-0.7787597844098987	-0.8074846659217582	-1.431647436996905	-0.01315313710399947	0.3232193757971996	0.4280969147611913	-0.8284852619730234	-0.0637248656252475	0.1100749944962461	0.02023370250213259	-0.4582880351979874	-0.1873365708100338	-0.1757534649644149	0.05658239308641315	-0.01663524240352297	0.03199723942261831	0.05833672813327634	-0.841574000719166	0.05137805602550044	-1.618062668874901	-1.019900896741138	0.2786952371904106	0.07080935643930535	0.3915846582171901	0.1176684490969833	-4.086527360582054	0.06690169026441496	-0.5906092215218142	-0.339899296797405	0.03891933972750528	0.00397637758108693	0.3007567016638506	-0.1920436187631901	0.01568343186768719	0.6811363067034599	-0.02928197062461553	-1.322757472106142	0.8530652759831331	0.08984824782613574	0.6121739011976949	0.13048327267841	0.1623062828921457	0.1427023600099372	1.429276149805254e-14	-1.06534199431963e-13	nan	nan	nan	nan	nan	nan
0.16	-0.02099910287148033	-0.07087586718470225	0.06104467803211489	0.4295518702431834	0.9288453624137063	0.005324850081531338	0.03377610218012572	-0.1080666303251296	-0.01228665663199408	0.2372128791515515	0.09283717174629759	-0.1350352386130411	0.006727040503425786	0.09481525710576777	-0.0884866488040532	1.010124430984438	0.1522012733035493	-1.010124430984432	-0.1522012733035524	-0.3064356353862254	-0.06915824143360529	0.01850945993978427	-0.04058990509474465	-0.1138560760116129	-0.04573715048848643	-0.2151566957900233	-0.0002566790476801343	0.5389580251253216	0.7635987329896751	0.1410420354900443	-0.004915022258712686	0.4723682353030557	0.0007891916516422023	-0.03218156421118534	-0.08561497336431663	0.1265593494945666	1.463472668401539	0.2295673774438467	0.04008116147507335	3.713465431591448	0.1266713256036961	0.8869183105309308	-2.42178186582389	0.3177606028016191	-0.2023255140135794	0.08675570734833386	0.1544822082257578	-0.1796829144936619	4.046745302433352	-1.420312258023607	-4.046745302433353	1.420312258023606	1.350107548366836	-0.2094803581945829	-0.07714532680504786	-1.382783764103103	0.4469967538543881	0.03914254571965429	2.555962399865025	0.5669060439718342	0.7441840203608394	-1.886867955414099	-0.3002247368689733	-0.04622942418326864	-4.742442817862886	0.02520154872182625	0.001045732869463346	0.01227766514343009	0.001028453500827688	0.01065155032480057	0.001220910593916237	0.003891917816224381	0.001724079583387349	0.006054387233367839	0.001164168509132993	0.03255611263205153	0.06165377607677921	0.05888368476102747	0.001110099276834094	0.02710340228576712	0.02577400051476752	0.02503861338877732	0.1788947996561863	0.1671731596040033	0.3480177689633236	0.3416725705925822	0.001109287694144923	0.0158841393018922	0.001288331318369334	0.01431325530364974	0.001025580606998689	0.007853076091171014	0.001454066508344734	0.002980267289262007	0.001208122964563511	0.009347101897168893	0.02123633458880027	0.03001014558994028	0.01060835120689836	0.0263847759772562	0.001034946252494744	0.01593240264463724	0.001593638658145863	0.00203718747563312	0.001050276025515875	0.01849135432869533	0.02984330019445376	0.06928468671665799	0.001209146450705343	0.03926264821818414	0.00801710199666707	0.00801578973679834	0.002246782810082852	0.01054827043096518	0.2414185165040806	0.2546746129736258	0.001089605030242903	0.01999630640526021	0.04341782962441049	0.03687160250705619	0.04473591952049486	0.04036827973599862	0.04253380318108307	0.03674369082520663	0.08919856402232527	0.09096570525911801	0.1401013136370884	0.1161968043013259	0.001039931964841004	0.006195849553926524	0.03892572760943708	0.01572650883349731	0.2273154890711044	0.1296543652844332	0.1597115253050631	0.1532916278478427	0.1228078582211845	0.1227474615437759	0.0704547446533777	0.07116872060632493	0.001043908795232045	0.0368053270414577	0.1008895944458913	0.1342445538520295	0.003824017135440709	0.02203013757584562	0.003299819580398496	0.02901821151969761	0.01476085465290425	0.02363109490621988	0.018248374696052	0.01992217489309032	0.001005793308552148	0.007123560751457125	0.001028704874075516	0.01166278439820232	0.02704247344428832	0.04285446477073553	0.1405543374226048	0.1112882039624945	0.1302178741140369	0.1183127965873925	0.1243950448683516	0.155746254453464	0.01265748543897417	0.02105059224592461	0.03341936423024741	0.04202039387989154	0.03073460824013549	0.05317404406230375	0.004725682219110674	0.05097770617838149	0.2716810899807642	0.2256310224470736	0.00171974212771209	0.009021724897224598	0.08409118335972042	0.02398395887856995	0.04089913764479688	0.05490503972797935	0.001196177988265011	0.008845862238984084	0.001053520954529677	0.01931976628418984	0.001157051400504404	0.1741583825388912	0.1314507102648725	0.1380944955338005	0.01410850616427049	0.0008242069309163492	0.07105893516417607	0.05416586345410577	0.002023259166748461	0.01731998860954894	0.1370462250103221	0.1559201366839236	0.1977250616144185	0.1603693316160728	0.001042295500377296	0.01789422140687675	0.02099500757326687	0.05097406541266332	0.001009671321108565	0.02429429148947751	0.001003591988293698	0.03011335913582973	0.001006893354124678	0.02755576687334728	0.01224398044107826	-0.005949742629804451	-0.01437264940777042	0.01061194182504671	-0.03470523301149616	-0.03347010572772038	-0.01196395130557183	-0.01113146689606924	0.001034454687856796	0.001022713366142161	0.001009608861256131	0.001079028164751875	0.001173553838648431	0.04446125807796093	0.001047468320630052	0.01278972835675123	0.1745720495904148	0.3835058771563005	0.001091609914255205	0.001424266437909732	0.001023076433248797	0.001287513480748906	0.001183530510154783	0.001435832905436011	0.02221459145526854	0.001033352046295771	0.001078896332224943	0.00105070137652201	0.02496152677103883	0.001223517743776252	0.004948696740994851	0.001412123855379224	0.3119316245225006	0.001041412307360911	0.02003489091481361	0.02088245952109361	0.02023430424272242	0.07889561809519914	0.1134994702630617	0.001050137018170173	0.05117417608962094	0.2253427089925928	0.1515137032296865	0.1262877155362025	0.0718741961382393	0.001055162587262082	0.09384222695242324	0.001206519331640391	0.001066991009942523	0.004115997569196798	0.006891330177146427	0.001006900891264892	0.001029496604790469	0.002522061923621487	0.1380754487817943	0.09867435653021703	0.1095925262946174	0.01676654966772578	0.03665177415499823	0.03175127139947607	0.004422364576403332	0.2424748355665975	0.001445737035987541	0.06176741071533265	0.03632954792153473	0.001250005282173441	0.001060545283314793	0.001157690517612243	0.1219343344555322	0.01557286263161578	0.08382910828961471	0.001002067755338738	0.09675557722873711	0.1831482028200934	0.001031309484071811	0.02752373296666017	0.001010849458421833	0.001004106236930103	0.001007785373648987	0.009953429550076756	-0.007362594279992672	-0.0141177852698097	0.01134173015311197	-0.03374501759963656	-0.03254470184497361	-0.01240012211355684	-0.009343320003530827	-3.639374722321681	-4.954385095109765	0.03676419423151296	0.07958859276764814	-0.04420673793802838	-0.01574330522757933	0.09913683084982011	-0.8103558895118628	0.006586637754740033	-0.6227436455822418	-0.473046075186745	0.4803430586916007	0.008305409927866367	0.06975375408064766	0.06314912233933963	-0.05650461186899219	0.007278358634262416	-1.158993993482518	0.9103179400218213	0.02106223468851	-0.1795112598368666	0.003805602821426651	-0.2432588232806027	0.06782173902667635	-0.1264880644640539	-0.05903898509348867	2.424906679830676	-0.07302293285164602	-1.111658290278405	-1.154675276823865	-1.028460600734324	-0.6843748154200003	-1.265805076990413	0.01288078367362268	0.3755322483314396	0.4800886831978105	-1.137553508891593	-0.2646578405730565	-0.01713172842380356	0.008762935184670214	-0.3348560083169277	-0.08918517772944266	-0.06552404959595967	-0.4428014308750342	-0.352773843411378	0.03645743451581088	0.09269076388709002	-1.569603131161903	0.007409486767480508	-1.553961595152005	-1.082933738057317	0.2142064088849906	0.07008311581389454	-0.4697025869773129	-0.2239142069904563	-3.762214300771797	0.04754078893208677	-0.5551074366960281	-0.3220220139188968	0.0548450609962783	-0.00020021125352807	0.1676793842485141	-0.3385964659555196	0.01489503741251594	0.6969575611306027	0.09523968310249875	-1.382523765502064	-0.03323512028028901	0.1237652518716719	0.4584430869904619	0.1200026860296013	0.147487815590692	0.1299357067014658	-3.597248450197584e-14	-7.71931112546067e-14	nan	nan	nan	nan	nan	nan
0.17	-0.02178350240723201	-0.07095938355212683	0.06232126595193151	0.4440919579899885	0.9310579913154022	0.005721706738733092	0.07113779313587337	-0.1058822370310209	-0.004386571675630477	0.2133427455658405	0.09521958121155737	-0.1366907600681077	0.007908034994698197	0.09529392015647981	-0.09015013556577359	1.047110564434262	0.1376223114055984	-1.04711056443423	-0.1376223114056028	-0.2928675130883776	-0.07112498217969758	0.01769512729897143	-0.05476315333857393	-0.1095622677109304	-0.04539224375092691	-0.1870627707276231	0.0054336287240347	0.5470569610549314	0.7454360145680463	0.1353013247277057	-0.005222852624779725	0.4263751567304335	0.001027066507835852	-0.1252295479435979	0.07299283121511625	0.1207591919767029	1.444734857814248	0.2124483480877818	0.03976966744342248	3.754860764652106	0.3134993949244363	0.6875334434929109	-2.340006350679162	0.1538527082991179	-0.1220405884653514	0.1491290893265033	-0.0623919730382639	-0.1457524600368569	3.346078903610818	-1.471985582347249	-3.346078903610881	1.471985582347211	1.362874934919963	-0.1840959675676535	-0.08508110811850587	-1.452285290842735	0.4108740930415867	0.03005007407977172	3.036737981558946	0.5734882246330298	0.8732643782399797	-1.74253837704473	-0.7997065989647041	-0.01951354449778947	-4.435703632246553	0.02420301681459602	0.001040150896635177	0.01270832879891526	0.001025742454135257	0.01116892998275625	0.001117274663686997	0.003868717107786508	0.001410693825257198	0.005733183399154041	0.005993468158876799	0.03769287412486827	0.05215364009950359	0.0511791675301583	0.001080153973338296	0.02730700221903591	0.01815294816322963	0.01937080262098209	0.1754692734220514	0.161909758804166	0.3594458204912685	0.3437486939758778	0.001101109011222801	0.01598340469092071	0.005688925630456923	0.01911069697219205	0.001024977120123532	0.008108637584102223	0.001369562696078147	0.00305966610777475	0.001194772799530954	0.009496529143469478	0.01181136281932422	0.02083169787541967	0.03436172767201698	0.04878461448332674	0.001035637697724261	0.01618233812105448	0.001342672130139134	0.001890399088284755	0.00105208404469017	0.0185483712602121	0.02454717281907016	0.06571965506382474	0.002184131410690005	0.04080819771371744	0.007237491922682188	0.007397025159198066	0.001834259109217539	0.01008594192193775	0.2707888399313711	0.2770297677285227	0.001066380924179062	0.01952999921602577	0.0303204293599181	0.02667036729790917	0.03134060817058982	0.02966975609097039	0.02989260280148879	0.02727264883933159	0.08464831221473089	0.08479757904500632	0.1278864948495167	0.1040166226690416	0.001049755535414302	0.006128187182662535	0.04629023036457913	0.01967745291540166	0.2255764733948865	0.1347488680758848	0.1572938809986417	0.1417248103928126	0.1258212511204135	0.1192290414405693	0.06973223358407057	0.06958589759550908	0.001054213467753993	0.036859369132594	0.09722327166615134	0.1309923042729998	0.002559664838518009	0.02131881595239928	0.002211406318395209	0.02865388476045104	0.009259343774334175	0.01964796123149075	0.01207515007783756	0.01624906915122899	0.001006616536231456	0.007473353861477281	0.001028673990765842	0.01247497817296882	0.01530340995551528	0.03087191396683676	0.1386622208670043	0.1111248409975869	0.1149690613576352	0.1042568560052133	0.1128673318770774	0.1413764418787716	0.01417968923254434	0.02198764483895958	0.03530651144260986	0.04262211304787646	0.02972572323608142	0.05053606242836159	0.004200255707844442	0.05079955255741134	0.2587374659502753	0.192574993035668	0.001539951683544928	0.00954712914936646	0.07308929951636381	0.01946172847836324	0.03801430872298683	0.05165494024057436	0.001219882320694303	0.009205489646341481	0.001059268479993336	0.01936156813001862	0.001158205198669335	0.1747755916508825	0.1256295587872944	0.1341947867885182	0.01546897993795332	0.001034381721062134	0.07778106333521648	0.06108301323493866	0.001523620047456163	0.01863426879359188	0.1168314199868867	0.1421545791272425	0.1939732626261529	0.1560304507406087	0.001037998523389997	0.01915299828964266	0.02073708220687186	0.05124853416880953	0.001010621221514069	0.02536088402951686	0.001003995897684041	0.03142983891652006	0.001007600897959753	0.02871526181358305	0.01067123730614221	-0.007282365959250598	-0.01411892291867301	0.01144397048889006	-0.03323760730097687	-0.031940315450937	-0.01219891074372064	-0.009353484617503852	0.001034244824837491	0.001023096455495584	0.001009136416037898	0.001087916545125659	0.01945078299665067	0.03672122475402443	0.001050258422417798	0.006909449853503049	0.1657202151324227	0.3825938883239717	0.001093427438511883	0.01784029832151254	0.001025425764552012	0.001276387983552671	0.001178617847912843	0.001397212640623977	0.09432763856697537	0.001038900115009906	0.00108282516738722	0.001056728068791059	0.01302328326943269	0.004875350004527454	0.007639059813759942	0.001395747441037863	0.3363300397306522	0.001042876185574002	0.01053684765097371	0.01094756304809605	0.01062924961283812	0.07814760507892596	0.105944677143696	0.001068308585080959	0.05843932649869145	0.2199674403252393	0.1551806868764507	0.1337302273252643	0.06614306806689747	0.001073210988419253	0.09062294862222559	0.001254728784443843	0.001074280740721952	0.002599538985640794	0.00397035081620123	0.001007957530426559	0.001027918647831876	0.001822890582845481	0.1337744364582195	0.08716460108959771	0.0842944094267072	0.01503962650127235	0.03823443240548954	0.02584421622145538	0.00298950334863459	0.2273353811428697	0.001273444878559078	0.05570437288981084	0.03311733329864303	0.001239969140985493	0.001069232421013012	0.001160858630948247	0.112629065275458	0.01813123804067663	0.08892575653026678	0.001002093958695753	0.07809153852319463	0.1915601512060199	0.001035401627567961	0.01440079102855301	0.001012253087058539	0.001004678523911968	0.001008804152568004	0.009672740376058376	-0.008550806632103993	-0.01386610654866653	0.01235779142135615	-0.03136405335152984	-0.02992701605892455	-0.01227290108600066	-0.007583634030116871	-2.889401933893508	-5.513896573426268	0.04743462848561613	0.03826268967714144	0.02038503319734448	-0.03746414516484273	0.8705241152487916	-0.7378693211049845	0.03292125460021059	-0.5222607897521816	-0.5781660391429169	-0.04310687136259463	0.01144802909573373	0.8293524255847483	0.009996970289885618	0.0433202229698787	0.01945258735991411	-0.6911576873430126	3.374706840042357	0.02734838422308423	0.07334176582857621	0.007513020036646022	-0.4691212365653735	0.2272177273409118	-0.0008312721852523823	-0.03524601886006554	2.041992368401544	-0.0290650913987202	-0.9359785107142069	-0.9910882587004666	-0.8756809162062195	-0.5548222206223722	-1.163586617859852	-0.01709395485484076	0.4171451565973227	0.5340531386811884	-1.125215619141668	-0.400269152434407	-0.2808624728036048	0.001339493122082567	-0.3111492637922173	-0.04921268457894133	-0.008772385491000791	-0.3432100881658631	-0.3669047421570569	0.03451118558741758	0.07814226488524485	-0.8724718850304558	-0.03930928809748354	-1.289571668219451	-1.773926043278233	-0.009780755725461847	0.04819375861070972	-0.1676972714582487	0.08837070075567525	-2.823484828040519	0.05723386155359424	-0.3663514212118648	-0.3297540334927558	0.02427664659281665	0.006656575216335439	-0.03337184555769836	-0.4457553672278619	0.02620023554731774	0.6846437681641432	0.1644385926657141	-1.367747735341606	-0.7098242066707338	0.129588124494762	-0.3548479315074574	0.0944985376514192	0.1170168927113485	0.1030710295096463	-1.056272870367112e-13	-5.539661344968893e-14	nan	nan	nan	nan	nan	nan
0.18	-0.02351431792939508	-0.06933438793283828	0.06329988102168481	0.4584503669362065	0.9330841282780109	0.006129833379244451	0.1087930775752118	-0.1017308011928212	0.001352707492842184	0.1906575221516823	0.09581685427349178	-0.1373412866119309	0.00970334025854901	0.09349457014599483	-0.0912564584485363	1.07695795937816	0.1232314524407765	-1.076957959378153	-0.1232314524407787	-0.279190976213457	-0.07284472431530221	0.01682063964231531	-0.06964399903516866	-0.1056564104154611	-0.04513192356109278	-0.1549436287799977	0.01125973973024082	0.5563765369437654	0.7288107124861519	0.1260121198433505	-0.005388831058073546	0.3840635479464738	0.001309843873904349	-0.2214647614914515	0.2560874239788276	0.06696477948039624	1.427136908284138	0.1922689895815047	0.04233515813700055	3.772184128312623	0.5200798344204927	0.4547571529424836	-2.184799831519311	-0.03926667786754235	-0.001326531786901464	0.2096178618786504	-0.3011204040159599	-0.06825013870216055	2.618997601247444	-1.382691671398557	-2.618997601247444	1.382691671398556	1.371790463780917	-0.1600806360986146	-0.08917632997429428	-1.52430325465603	0.369406552811267	0.02222523617432706	3.361005776909332	0.5940666908686854	0.988312012205157	-1.579384687467707	-1.009923561275776	-0.01785903762880046	-4.006148860129965	0.03418205069892264	0.001037256093940472	0.0131876795444329	0.001024579178372965	0.01170431113552289	0.001065218085046439	0.003915987217962613	0.001258243599655755	0.005525770658981172	0.0173531624462896	0.0488127678876342	0.04331351394095946	0.04397986304760549	0.001066580779408246	0.02773758549193689	0.01127432253780514	0.01436455195882149	0.1699341740110037	0.1556391997339868	0.3667547955550034	0.3412506633788833	0.001097929900574287	0.0161111071080446	0.01593772383728338	0.02969266073423657	0.001025850724054938	0.008493691377241432	0.001321729034564045	0.003265388696885408	0.001185641652179492	0.009673063578997958	0.006850888729139121	0.01589774908479695	0.07897594752243618	0.08998005435502364	0.001038758519706938	0.01644784080299082	0.001219033895417049	0.001967786462049954	0.001056002248523541	0.01863991945751725	0.01598712163267893	0.05991478739978767	0.004489527952594646	0.04352559411053841	0.008170153045446448	0.00792783587038759	0.001619319808208013	0.009806964010621326	0.2977098115658811	0.2954318222866876	0.001055504681564376	0.01923847285091576	0.01864437456371901	0.01800423710946849	0.01928415193501474	0.02042533843155651	0.01842342338200152	0.01903141010572948	0.08172020938371725	0.07975782498226339	0.1173921195602506	0.09305796457626321	0.001063754573898541	0.006040356518053049	0.05351856360927894	0.02411918373636009	0.2225053163044635	0.1402402533298243	0.1572610571391451	0.1317992027244697	0.1306270327874084	0.1155172190477647	0.066780958093403	0.06592287916806915	0.001068391300798794	0.0368179971052978	0.09372832059811229	0.1281104614501251	0.001947428902124164	0.02112321313186011	0.001667968345398698	0.02881414214510465	0.00567210994541091	0.01697919746105504	0.007432721631940528	0.01288293130603304	0.00100755652631417	0.007833984424837286	0.001027869217173139	0.0133935151725982	0.008731161132674877	0.02449372996205828	0.135794327411052	0.1105174740335629	0.1009696997892	0.09187446028415658	0.09532534996379498	0.1206097882598069	0.0141126776867259	0.02119527982248325	0.03704476278187627	0.04294292986867393	0.02638341897220985	0.04762402800017077	0.003222599876869788	0.05074686455306102	0.2448612403699198	0.169671460955605	0.001363846390040752	0.01016027812957898	0.06409804973432859	0.01631667489695102	0.0349614336325661	0.04827483606025319	0.001226714097330265	0.009475319695704948	0.001066486313254088	0.0194148176761957	0.001160366353554466	0.1737082599537606	0.1183285588452127	0.1290911865067806	0.01740763435414834	0.001329417940418923	0.08372660815392356	0.06782216627992596	0.001273292184985733	0.02054520524191677	0.09670136982919104	0.1286219821869272	0.1947893238716034	0.1486671844455046	0.001037897910617898	0.02051794389314147	0.01423238096725189	0.04485113486779245	0.001011798095427434	0.0262079165560502	0.001004484037940575	0.03247787203332606	0.001008464135577614	0.02963934242686881	0.009959863478484446	-0.008518715303807311	-0.0138665616082119	0.01239868755566749	-0.03116108923206597	-0.02968526150130995	-0.01219241653806622	-0.007587699875706126	0.001034034961825788	0.00102347954484759	0.001008663970822188	0.001096804925498054	0.03772801215465118	0.02898119143008553	0.00105304852419156	0.001029171350260114	0.1568683806744308	0.3816818994916433	0.001095244962768545	0.03425633020510832	0.001027775095855316	0.00126526248635644	0.001173705185672222	0.001358592375812178	0.166440685678677	0.001044448183728571	0.001086754002551017	0.001062754761062785	0.00108503976782684	0.008527182265280943	0.01032942288652291	0.001379371026694708	0.3607284549388035	0.001044340063791418	0.001038804387135146	0.001012666575102083	0.001024194982955407	0.07739959206265332	0.09838988402433062	0.001086480151989355	0.06570447690776071	0.2145921716578857	0.1588476705232148	0.1411727391143259	0.06041193999555348	0.001091259389572668	0.0874036702920279	0.001302938237246267	0.001081570471499831	0.001083080402083641	0.00104937145525464	0.001009014169585318	0.001026340690869993	0.001123719242073844	0.1294734241346442	0.07565484564897407	0.05899629255878939	0.01331270333481852	0.0398170906559806	0.0199371610434348	0.001556642120866349	0.2121959267191401	0.00110115272112249	0.04964133506428883	0.02990511867575102	0.001229932999793486	0.001077919558714513	0.001164026744285344	0.1033237960953829	0.02068961344973723	0.09402240477091837	0.00100212016204564	0.05942749981765189	0.1999720995919458	0.00103949377106367	0.001277849090439625	0.0010136567157014	0.001005250810911566	0.001009822931496818	0.009392051202040064	-0.009739018984215694	-0.01361442782752347	0.0133738526896004	-0.02898308910342317	-0.02730933027287558	-0.01214568005844452	-0.005823948056702841	-2.195116317055018	-6.024819750552454	0.04650161212678409	0.08318889173990524	-0.03011257433035926	0.007014913569384785	1.295763284826327	-0.7093133401095437	0.0519833056799219	-0.4904316243954703	-0.674477729239312	-0.4344877373437677	0.01399281553511175	1.226658172753103	0.08904758231944508	-0.03123985772282506	0.01269979647502715	-0.3100942086818274	4.66943821313882	0.02417567592717882	-0.1346761075511725	0.01071185567880263	-0.6912260255169188	0.3021911193152823	0.1034269932772847	-0.02236886557004785	1.634286640485434	-0.03806676785450198	-0.8046372861417427	-0.8638540797099699	-0.7824999502852216	-0.458700385146486	-1.021500369087839	0.008847124982682277	0.4736895961337205	0.5594651756939685	-0.809311551555902	-0.3033382984929712	-0.4331708118455033	-0.01031988852272646	-0.2607746570865808	0.01395858284997632	0.03939277918111454	-0.1799274500103148	-0.2913802640769776	0.03862492514789974	0.113959408890108	-0.4487297713151868	-0.08139131305802583	-1.219252622937845	-2.362301946938399	-0.1316771130161953	0.01390264637779406	-0.5245131458301516	-0.1988210836293055	-1.731714834506523	0.06508973455803437	-0.2796720729426428	-0.3480229524210646	0.03688558964517271	0.002089327990713507	-0.1692287775532034	-0.579374773238082	0.03186732324716187	0.66135821395709	0.2145709359440955	-1.335931642224828	-0.6381122042096283	0.1449989960279045	-0.8759305244249836	0.07609068333743015	0.09379848281342605	0.08285284131722105	-1.846830866791835e-13	-3.725809885565041e-14	nan	nan	nan	nan	nan	nan
0.19	-0.02616057491348895	-0.06589658822165453	0.06363288583708952	0.4726376095288454	0.9348980778726402	0.00656698055504159	0.1464940783394214	-0.09559111453395502	0.004695046709920572	0.1697837268089197	0.09445809919890873	-0.1367102399379484	0.01204631120014098	0.08936772748227817	-0.09149879466230847	1.099454555520099	0.1103412634228758	-1.099454555520072	-0.1103412634228742	-0.2654265798907211	-0.07435658769530774	0.01592231687554935	-0.08520529819880719	-0.1021583854878568	-0.04493401001964191	-0.1209603814733708	0.01745863901119201	0.5667844283390894	0.7138059738088388	0.1154814424787126	-0.005584181924702634	0.3455588890726453	0.001683424013350074	-0.3040941892088944	0.4253223795743568	0.001254104038147065	1.4105969656494	0.1703751377315857	0.04474853311939467	3.762767828093859	0.6995563667309892	0.2172263193965489	-1.990183228510097	-0.2272975135186614	0.1253671768526988	0.2560932131975329	-0.5156232668968581	0.01773021400114324	1.880755845758944	-1.188810726200411	-1.880755845758971	1.188810726200373	1.380750351147191	-0.1443474371715188	-0.09047152201396197	-1.583348984478176	0.3321664434814517	0.01854156213036522	3.401662351187622	0.6464410521407643	1.092321605607681	-1.430384477308786	-1.072436867231404	-0.02352659883628533	-3.683935601668746	0.04232186336876202	0.001036037537514308	0.01370112152201882	0.001024556655804431	0.01227297624121453	0.001037520374318645	0.003992313840531361	0.001191107802623503	0.005412083493578967	0.04233280891374085	0.07111446374237806	0.035635586020964	0.03764567569243385	0.001061026569493203	0.0283571748274178	0.006327849696211495	0.01073541462227874	0.1613606552933826	0.1479613888763697	0.3710666213571358	0.3367590926179635	0.001099140835644613	0.01625691387875851	0.03213594773819388	0.04570065857978143	0.001029068774696811	0.008988877652900094	0.001289181844772168	0.003505376648258969	0.001180030171405563	0.009866040054866007	0.004158028476045362	0.01318595487768251	0.1390220322895259	0.1428296414650083	0.001046579577332037	0.01672235641192503	0.001153502566061737	0.002124596184188677	0.001062120026023854	0.01875769065888848	0.008837803268867045	0.05471155983117482	0.01176487011173887	0.05065491580697077	0.01196387806169757	0.01016991242786516	0.001569607375772535	0.009677281089639304	0.3222128964917348	0.3101166341221333	0.001049625281902835	0.01909829607105198	0.01023690157345662	0.0117415524114715	0.01056922957089327	0.01366900144044206	0.01011305981142096	0.01301024410501547	0.08025858611004315	0.07600540073807927	0.108731206220736	0.08380678822336042	0.001622240557396083	0.006359114802447417	0.06022310360497269	0.02906491893104996	0.2177549158798009	0.145582600324873	0.1602494019492324	0.1263039567215921	0.1365850960508412	0.1139814678841108	0.06253954450686827	0.06126723076277193	0.001089002327777658	0.03668572433915553	0.09046753722833656	0.1255120889003106	0.001650965251446257	0.02122297514165376	0.001384740047787913	0.0292036957436344	0.003432800632034039	0.01555632478165378	0.004330724860496436	0.01044601713125255	0.001008597244762981	0.00820385003856655	0.001027023369264737	0.01442316291409465	0.00504622920368198	0.02127883118136001	0.1318463452844654	0.1095242063622911	0.08858510244501119	0.08079692157449334	0.07319931532644293	0.09595643645164598	0.01216871943005989	0.01881210534562884	0.0385820071977524	0.04305791594169249	0.02200128015955629	0.04292636399609798	0.002388003737597527	0.05033358289392531	0.2333754456742669	0.1570750160849214	0.001229125778597271	0.01090165183508016	0.05692636760760804	0.01414511611490428	0.03174212417734355	0.04479583939792621	0.001217080837667806	0.009692118717972271	0.001075192446808776	0.01947489693504524	0.001162983363592426	0.171078454827622	0.1096866505100785	0.1227011638179447	0.01971473554174153	0.001730166383353495	0.08838644610707305	0.07399267817578187	0.001140496734331866	0.02279878937386405	0.07779822526167759	0.1155188838933856	0.1979434362665304	0.1442307753746099	0.00103979162384423	0.02191998871977295	0.007982627415127381	0.03850517090127641	0.001013261681251621	0.02681732404009415	0.001005074667793918	0.03324051190913196	0.001009519481353304	0.03031144557549929	0.009406895708106289	-0.009660429390121584	-0.01352867926403654	0.01339704597213006	-0.02836965001104787	-0.02675905528343779	-0.01201366382161424	-0.006619072498483673	0.001035390537233597	0.001025424712468344	0.00100871310812725	0.001141806266155709	0.09969128034830041	0.0244407067220352	0.001057103661885581	0.001018851474653375	0.1394886487135649	0.3786834238552199	0.001104764422990693	0.06420656514117778	0.001036346354852283	0.001246820350063856	0.001174593895950888	0.00126250011542169	0.274733314721226	0.001063410837381612	0.001083992409359445	0.001073338808102513	0.001053445899564011	0.02888944435809978	0.02089553430866943	0.001634847409044458	0.3791192861971056	0.001042799583836727	0.001025403699156413	0.001008353422770241	0.001015882789469501	0.07910061176980721	0.09440278544664346	0.003149998820636193	0.07103749635826805	0.2048179822527955	0.1703465554327789	0.1493547382485729	0.05431422620944893	0.001126701510779482	0.08479069825365988	0.001374123692821299	0.001096005567824259	0.001059000298714671	0.001033817979878401	0.001010243930497039	0.001025975803924358	0.001122888554459449	0.1227879108322819	0.06788812583843251	0.0300450262256078	0.007291709125051437	0.04088433593509674	0.01460605909097496	0.001476906301345563	0.212905811026034	0.001078288760096678	0.04636953630124344	0.02637625881278894	0.001187683467597885	0.001089615354532657	0.001167131303333578	0.09191736770083953	0.02361176356307814	0.09521170918109952	0.001002246811963396	0.04590516625754848	0.2061900369912463	0.001043682284276138	0.001177368032952291	0.001015739353035709	0.001006060346191766	0.001011290285647567	0.008865803542581081	-0.01073927180116136	-0.01312219806907191	0.01441395901461662	-0.02508745951612937	-0.02339262907401562	-0.01172929811569812	-0.006286544674686032	-1.665442001329891	-6.389560496176699	0.05437405404330474	0.04380669626018936	0.02692329109122218	-0.01998638908803389	3.026277041073645	-0.5682889511755488	0.070362409416212	-0.2565101328631881	-0.8690467665330572	-0.4530695404220964	0.01515319401635509	1.924102304195097	0.03041398020125569	0.05235198524255177	0.02286677127308503	-0.2272907896538441	5.865027099263741	0.02922500656998198	0.09240627011903395	0.01269694413615846	-0.3647378496179734	1.054728195160375	0.3356244264430347	-0.004844327028707909	1.321242150478644	0.001370904454011343	-0.461492911416339	-0.5004397041996365	-0.4395021492807332	-0.2978375164974859	-0.828426692265028	0.05755535624432887	0.5171200581957676	0.4980781584247904	-0.2911490805174945	-0.006490916761289187	-0.493622988295575	-0.01647957202532523	-0.2534413433141782	0.009823131284243388	0.04025491890558674	-0.09523183519123642	-0.1866919574722663	0.03630575714146558	0.09969190117694506	-0.2063424840893972	-0.119437013924435	-1.008844319117234	-2.565172507422058	-0.3282385285968018	0.007732007522756601	-0.4414339234433372	0.05070598371981529	-0.8163615634675564	0.08265240982892827	-0.1644507546093516	-0.3493958231519189	0.01351307210711724	0.008027734367889125	-0.3462784519589801	-0.7017664033559751	0.0480262666293098	0.5706891468153733	0.2355927629943751	-1.279318154517173	-0.2519878034118772	0.1359347629150655	-0.434687793901874	0.04702411613687711	0.060032331888416	0.05277870033077606	-2.192950252731994e-13	-3.305203659231195e-15	nan	nan	nan	nan	nan	nan
0.2	-0.0295223527901673	-0.06095094311418261	0.06335732151108829	0.4866680133569522	0.9364887151995888	0.007017889162853369	0.1839434702085117	-0.08790569647093217	0.005767546459157476	0.1508493777528978	0.09137464047396614	-0.1348773168697174	0.01476754225786643	0.08335460204477863	-0.09094290780744176	1.114581760665674	0.09958594603618834	-1.114581760665667	-0.09958594603618537	-0.251582738182866	-0.0757727810035618	0.01501154322946382	-0.1012188268528327	-0.09897372133025803	-0.04473741051814376	-0.08759000842084727	0.02420311850949079	0.5782040758309515	0.7000265943537327	0.105038883387056	-0.005905672297663167	0.3106017821724817	0.002192038864867247	-0.364568940004126	0.557656503237546	-0.05474904880325762	1.395769155377698	0.1476065359898174	0.04508744453993493	3.721862349289438	0.8292261152508794	0.0007892593603838693	-1.796910574174048	-0.3842074079448856	0.2390487470445423	0.2852698851195844	-0.6783769587719556	0.09139447502668968	1.14511940197393	-0.9557173451563125	-1.145119401973931	0.9557173451563109	1.387679540804264	-0.1409466217495247	-0.09166650583870913	-1.614749152733306	0.3067343988097516	0.02196242818358139	3.23843092608785	0.7031827343384718	1.190663231512249	-1.334312843026792	-0.992299906682464	-0.04308693889682414	-3.29663846539666	0.06118899311517823	0.001036106612330765	0.01423890603716911	0.001025518433903369	0.01284569639810266	0.001023700960589314	0.004085360883592847	0.001180040871110667	0.005321362028383216	0.08281153797041378	0.1065723318080659	0.02933789456473452	0.03239878761682599	0.001060278869647414	0.02911339064065848	0.003787496934633731	0.008812063503209913	0.1492213176056438	0.1380990179183972	0.3729903107744139	0.3324044100589469	0.001104507328023328	0.01641386409642989	0.05422904191625442	0.06715792497479275	0.001034964608059607	0.009510457128521594	0.001263685005054365	0.003774719146872408	0.001177669261013781	0.01006982445587757	0.002744923189054314	0.01145141015359491	0.2133140119736852	0.2065715541484053	0.001059973568039834	0.01700229214983015	0.001119355974975161	0.002343276227797955	0.001070471713447323	0.0188909495280352	0.005117397288004831	0.05231366317916637	0.0252567395400222	0.06324125751780378	0.01902082634148933	0.01445304656367247	0.001672375972190118	0.009684545301852572	0.3442426415353947	0.3222279937737376	0.001045916187578565	0.01909268079295494	0.005846888504151411	0.00850251372186442	0.006016766826327598	0.01015601663381142	0.005778320279350533	0.00988598913159503	0.08017405240266555	0.07368001359615033	0.1019344053484652	0.07649559491551464	0.002930896608777237	0.007244480129735915	0.06624177581455817	0.03449483720811848	0.2111268131965086	0.1499832952005003	0.1665452147908118	0.1259479924841782	0.1433899994963571	0.1153338210620725	0.05743161952900481	0.05613713701966162	0.001117030319123071	0.03648150751823883	0.08747023969594866	0.1231508047750878	0.001538048448111611	0.02139626200104142	0.001250181458185545	0.0296539800908215	0.002288583329059505	0.01526286577085362	0.002747763928093017	0.009335304424708426	0.001009732528880324	0.00857925075819207	0.001026418111245458	0.01554178843182006	0.00316875087167259	0.02012503029507954	0.126762327033058	0.1080852379005129	0.07798251435641138	0.07144578989931677	0.04718039792176058	0.06937025625685103	0.008211439898696903	0.01496489432573151	0.03989606520847886	0.04307031880508754	0.01712479038046591	0.03826706416210152	0.001928909405744404	0.05045180886616131	0.2261986193844281	0.1527684812095189	0.001150308079278619	0.01180267439211557	0.05144693349205238	0.01283143838186884	0.02835754048357975	0.0412545307357943	0.001191137281832915	0.009886358286435045	0.001085393787381726	0.01953739656702896	0.001165844180898161	0.1669917668289979	0.09977292871779718	0.1149931256632201	0.0223081635036582	0.00228482129880241	0.09152281671140748	0.07919484884824372	0.001074150243435664	0.02524599795267748	0.0607375945745027	0.1031430163359073	0.2022337809057006	0.1435710645084342	0.001042833224190098	0.02324713502385987	0.004707751805132681	0.03532886848960157	0.001015034938456177	0.02717306493216638	0.001005774804527585	0.03370457546187782	0.001010780930476226	0.03071913467195564	0.008871741345007525	-0.01070783596352386	-0.01308789864367719	0.01442323632762858	-0.02484208387917915	-0.02317251907824057	-0.01167649162096603	-0.006604594451398486	0.001036746112645854	0.001027369880085281	0.001008762245435132	0.001186807606812675	0.1616545485419464	0.01990022201397356	0.001061158799567038	0.001008531599050852	0.1221089167527006	0.3756849482187972	0.001114283883212273	0.09415680007724136	0.001044917613846654	0.001228378213771076	0.001175482606230708	0.001166407855033771	0.3830259437637745	0.00108237349103813	0.001081230816168473	0.001083922855144659	0.001021852031303762	0.04925170645092159	0.03146164573081294	0.001890323791393007	0.397510117455408	0.001041259103887115	0.001012003011182563	0.001004040270443723	0.001007570595988237	0.08080163147696179	0.0904156868689568	0.005213517489282201	0.07637051580877421	0.1950437928477053	0.1818454403423431	0.15753673738282	0.04821651242334133	0.001162143631985267	0.08217772621529183	0.001445309148395255	0.001110440664147825	0.001034920195344649	0.00101826450450167	0.001011473691405212	0.001025610916976651	0.001122057866849107	0.1161023975299193	0.06012140602789149	0.00109375989241446	0.001270714915283609	0.04195158121421271	0.009274957138515817	0.001397170481829433	0.2136156953329284	0.001055424799064284	0.04309773753819803	0.02284739894982851	0.001145433935399734	0.001101311150353699	0.001170235862382605	0.08051093930629522	0.02653391367641895	0.09640101359128035	0.001002373461878234	0.03238283269744475	0.2124079743905471	0.001047870797488817	0.001076886975457113	0.001017821990375009	0.001006869881486571	0.00101275763980625	0.008339555883122157	-0.01173952461810727	-0.01262996831062047	0.0154540653396329	-0.02119182992883557	-0.01947592787515574	-0.01131291617295175	-0.006749141292669031	-1.394875933183509	-6.590289807365624	0.05137011951965631	0.08399990199201365	-0.02676849034572305	0.01160805360256537	3.926997727005939	-0.4918534844381243	0.07930860125809774	-0.1492743808372776	-1.11138974929829	-0.4071100969411863	0.01622150491504187	2.316511882630337	0.09432622225619729	-0.02536894825064489	0.01486138149666314	-0.1146443120578047	6.847903327819889	0.02525970184739887	-0.1223020431994474	0.01380938893236481	-0.1301598421962802	1.393595122222365	0.5116385089324459	0.005020561053968252	1.119596203718899	-0.01115446734760581	-0.1999080844762769	-0.2151836428178689	-0.2031177448347243	-0.173292964697384	-0.6335037600760858	0.1221685335444758	0.5705262126078434	0.3711347518090123	0.2185448015357693	0.2742825698300499	-0.5280598795012832	-0.02470869949444584	-0.213356972168747	0.0286635527681459	0.05153892891110837	0.04595528371556606	-0.02613997043107434	0.03973194629166907	0.1317549641685596	-0.03651019241705492	-0.1705314711599994	-0.8739712160441566	-2.748867624271179	-0.4244844216223357	-0.006613995544902426	-0.5168403118183101	-0.09251955732162424	-0.07373283544993771	0.09701950488750349	-0.1080958631450085	-0.3604853523015696	0.03237369914318553	0.002573401788787375	-0.460605352036122	-0.842977866405231	0.06264861774967695	0.4676899692754492	0.2532958253057805	-1.190485495007218	0.1172274367339922	0.1300192915271688	-0.2419982134252899	0.02535736495067645	0.03408321819895049	0.02997003088640048	-2.281008510003695e-13	3.983023511276395e-14	nan	nan	nan	nan	nan	nan
0.21	-0.03336439670353596	-0.05492233589752755	0.06261967017262575	0.5005610172366763	0.9378488855706362	0.007457176460070664	0.2208163472352866	-0.07921161893952437	0.004851827917498883	0.1337244011935669	0.08694897374981084	-0.1320208056717757	0.01769351408594034	0.07603858405339799	-0.0897624444511735	1.122410317692688	0.09116558459212233	-1.122410317692667	-0.09116558459210698	-0.2376819246726753	-0.07722495236199324	0.01408320120549966	-0.1174063769278236	-0.09596989428282215	-0.04447136037076237	-0.05652557582459298	0.03158280697941288	0.5905736917069118	0.6869379033507934	0.09604697967159151	-0.006417887288436941	0.2791565665418181	0.002858581287260437	-0.4015914699969315	0.6431126944793301	-0.09636435477543635	1.383142730043277	0.1242755523329938	0.04276830435754749	3.646365316955985	0.9035847877282442	-0.1824844637285618	-1.629236431677028	-0.4956346823137917	0.3361267309558806	0.2982190553959265	-0.777405003378374	0.1483259488818242	0.4215212194460843	-0.72578986876244	-0.42152121944607	0.7257898687624051	1.392150767643672	-0.1511409693117775	-0.09480021176669887	-1.623257447195913	0.2953156601794391	0.03240251330137539	2.970354648905459	0.775464077680446	1.279383649055789	-1.276847552386174	-0.798206658146035	-0.06034201379807966	-2.987591254935311	0.07342245213791113	0.001037968413316853	0.0147908160836384	0.001028998990462687	0.01344286706780421	0.001016449422360019	0.004172377670672881	0.001408097587373309	0.005420579949186027	0.1292570381527053	0.1472512185458828	0.02539656710083919	0.02907791851894458	0.00106115236371085	0.02994935287284924	0.002430892308507614	0.007727886269075379	0.1333285616573131	0.1256295344811785	0.3730099588313782	0.3289756717355112	0.001119292204501289	0.01658150775281439	0.0797266461820831	0.0916415829191955	0.001060086473000356	0.01007574975274763	0.001243991420365816	0.004022296968070676	0.001179952774946925	0.01027772342564652	0.001965917841121107	0.01033328369530259	0.2919977553989436	0.276331752046873	0.003495777407541097	0.0197282832642573	0.001098949664558191	0.002537467508215329	0.001078109736647474	0.01902729888998771	0.003121547109182686	0.05133660234812973	0.04199238520827046	0.07848513714136406	0.02696628383011663	0.0194938697351599	0.002346783558599724	0.01017743995945754	0.3648284432079666	0.3330781007051138	0.001043483308892701	0.01918332059639353	0.003494136615215795	0.006811878306746039	0.003578604139914746	0.008317816135017331	0.003456799017586457	0.008227898002704513	0.08140743675479173	0.07275838677280193	0.09727129501331826	0.0712067634923709	0.006449700411468968	0.009778996717941236	0.07053845841210786	0.04003639118248676	0.2026172432858868	0.1528203822853612	0.1752622628815613	0.1303056921128214	0.1508554763917938	0.1192970042226823	0.05260490109317916	0.0514982242485823	0.001142994514049411	0.03622084479606778	0.08475152636652178	0.1210564716361188	0.001501411523246133	0.02157142060458828	0.001184672267331753	0.0300744046764107	0.001673710927571493	0.01571305046923328	0.00190145217821081	0.009113962484819689	0.001010796556888207	0.008956230679739196	0.001026420254866612	0.01674469948502727	0.002180436605998396	0.02004502824175674	0.1206586309680527	0.106107919437212	0.06958427209778735	0.06387994642405058	0.02604357302306271	0.04767042353525845	0.004916279181101393	0.01183772298568985	0.04117897784170726	0.0431782582205336	0.0135064320931593	0.03455233645284503	0.00167984034791655	0.05056934975533191	0.2233737789269787	0.1547658554292203	0.001101855263018021	0.01283555500716287	0.04720472380234407	0.01211073833955577	0.0247976712006004	0.03764607098449246	0.001161936663590925	0.01009488675845198	0.001093688945166447	0.01959559558897042	0.001170141257542026	0.1616436887147298	0.08913459859066251	0.1063359270881905	0.0255954219123504	0.003099822952191935	0.0926286573412344	0.08292286655956282	0.001039064232941513	0.02776406462260789	0.04654967110390999	0.09206754818532657	0.2075872368921537	0.1461094544380135	0.001046027561172848	0.02443313860572371	0.002934554975220108	0.03364440633287339	0.001017256648162609	0.02727247478143296	0.001006629110291391	0.0338700813623306	0.001012335783540545	0.03086127744566185	0.007514998577226569	-0.01168475026020702	-0.01253039055281665	0.01479548039040607	-0.02130006811340127	-0.01915713352106892	-0.01057555920410666	-0.005194419804524266	0.001042579897993294	0.001037064737682743	0.001009021027862997	0.002033978539756112	0.2233766125178278	0.02174380964649275	0.001062825421807348	0.001006502440930848	0.09756018259276132	0.3706868968424471	0.001151945994030617	0.1280676176910102	0.001121192644760118	0.001219331432789855	0.001188125081336048	0.001137883792574021	0.4813874016084375	0.0102423893874993	0.001074721641129445	0.00108786917614135	0.00101683843556706	0.07186838129113907	0.03965884807711466	0.004033902508495104	0.4160721336177016	0.001040690467314541	0.001009211395794684	0.001003098264163459	0.001005811080131889	0.08498926810060974	0.09106584625862314	0.01435717406143432	0.07579109271588021	0.1817083888564237	0.1959493936880767	0.1666336023618595	0.04524094108088908	0.001176697747661068	0.080139613143435	0.001478359859036891	0.001121521153047975	0.00102837244053021	0.001014352136976028	0.001012267882437218	0.001027109144800215	0.001164763168355186	0.1078002870632958	0.05728450841882582	0.001061487841899909	0.001532536544349298	0.04334568018426763	0.009763112158756779	0.001439038686859398	0.2225691929127667	0.001048009317595935	0.04110856646496051	0.01896293818977693	0.001119763454715232	0.001103181396719666	0.001178321838342705	0.06924937027626953	0.03165821885200541	0.09217759524884331	0.001002687090434654	0.02606242582299971	0.2206086430192678	0.001050605853351004	0.001062083595819761	0.001021046824063474	0.001008066687377435	0.00101496609738386	0.005498609964729037	-0.01261784507057064	-0.01189322025571331	0.01464085649380223	-0.01784464289527624	-0.01488671248062793	-0.008884741212171284	-0.002540467967134068	-1.258809476667592	-6.623653865388127	0.05721569978969332	0.04734658056852191	0.02651622684224575	0.01464224837875816	4.196306549745644	-0.1934429103676674	0.08662367441415911	-0.07562894936429715	-1.385754335708064	-0.2951073961503572	0.01723770175443131	2.568696978171737	0.0386042862686705	0.05086318324071509	0.02387695891449879	-0.1008233933939291	7.055151257987511	0.4801755983731647	0.09187223715253205	0.01348681123667757	-0.06332628646612168	1.633067787077754	0.4979482166224401	0.0872900557652385	1.059855330920306	0.02271641549549671	-0.1326305537145341	-0.1455952613969901	-0.1266562248570242	-0.01840441974194715	-0.4278117893135179	0.3704214477574492	0.5349273474399432	0.1916404489939307	0.6331545492643023	0.5037095375813259	-0.409390762565982	-0.02735254383144244	-0.2019777104364565	0.01028356448131671	0.0355575880885249	0.05523113383993312	-0.008564859349157239	0.03654410081226075	0.1162981917131844	0.02304622826309566	-0.2297786445219639	-0.6458034830059177	-1.635006045085555	-0.2196002500983722	0.02379365553149813	-0.2431933124581454	0.07305326326965526	0.4454891433877147	0.1090659266954447	-0.04079465969211814	-0.3628967917400977	0.01462784365149898	0.007293214150081254	-0.5991532111294715	-0.8923841179410305	0.1013714707480969	0.2758939344247864	0.2510055630329288	-1.017092105859172	0.3742478685767336	0.108399790361141	-0.1116910894695826	-0.004384387269575203	0.0001591695902235741	-0.0004451766019609965	-1.705121884434947e-13	7.082750848119617e-14	nan	nan	nan	nan	nan	nan
0.22	-0.03750921473563727	-0.04818773413605926	0.0613583716977694	0.5143370901469833	0.9389711865284376	0.00787322103836636	0.2567438217655296	-0.06995409278271422	0.002146827263744927	0.118241615240637	0.08156777191939898	-0.1280773174825479	0.02069781486402964	0.06795493469983789	-0.08790383377667559	1.123030769374946	0.0851214501586406	-1.123030769374939	-0.08512145015863194	-0.2237463707017636	-0.07882866677673041	0.01309957273801459	-0.133693907495342	-0.09304171513648635	-0.0440662620118882	-0.02826493432792039	0.03976658242385822	0.6037142229196627	0.6746211994095431	0.08923223378936279	-0.007132231664522404	0.2509462251898289	0.00368654712312905	-0.4251237637412361	0.698855412201924	-0.159478476084936	1.372382961494246	0.1000326532709926	0.04043890075562114	3.532781849980588	0.9419158403296748	-0.3570671630747994	-1.468472452889664	-0.5753144292024722	0.4564441452868429	0.3009356751367672	-0.8319032312060076	0.2270239386752146	-0.296501666977939	-0.4804719430396123	0.2965016669779391	0.480471943039611	1.394627632947982	-0.1712552330114626	-0.1027237945433035	-1.634745251238748	0.2916048185894942	0.04977207048200957	2.677672706171208	0.864000129246699	1.34484629886983	-1.179915430689438	-0.5568683400370189	-0.08351281596465832	-2.64966360966157	0.09347367581182228	0.001041817059559274	0.01534729623205042	0.001035588063581622	0.01403087498209462	0.001012954763162093	0.004262573000916653	0.00194531682455566	0.005742341352312426	0.1790069103793403	0.1902490013867317	0.02419687348887374	0.02810747790296163	0.00106242257570388	0.03082066071422214	0.001747141256085946	0.007138126849186058	0.1135322055052	0.1103189832529571	0.3713985688897136	0.3261728655679975	0.001145518092854852	0.0167572276392682	0.1078482637391806	0.1183014099766252	0.001110792170010558	0.01067998252704574	0.001229620784243569	0.004311556226906193	0.00118741654869541	0.01049053456322368	0.001560681030709572	0.009598094009904736	0.3724489579322814	0.3466948794304339	0.009244604791531432	0.02581054566513313	0.001085493459367635	0.002795359728754964	0.001083901144333235	0.01916121230530109	0.002111273895537122	0.05108565820069499	0.06093680825963865	0.09546035295134545	0.03491860055117844	0.02444045272125383	0.003752076198246801	0.01130498012299981	0.3844892022577883	0.3436137033593951	0.001041982940479	0.01941568885340627	0.00230260971293779	0.005961671544206788	0.002344272096177615	0.007381335316800294	0.002281779874730499	0.007389749756227853	0.08392230045480185	0.07316448480588096	0.09484319431582358	0.06786837383401252	0.01270845244352433	0.01436664235794642	0.07265141442784892	0.04513623946044248	0.1922158887193025	0.1537232598569947	0.1859515170191619	0.1382142719709082	0.1588953322196093	0.1251151213194879	0.0485873737302492	0.04775596001050013	0.001163251181752914	0.03593588266361212	0.08231739867429391	0.1191818894701334	0.001499599894418878	0.02168024122146867	0.00115745696511104	0.03042536385022383	0.001362160212464582	0.01659047800527694	0.001474686571349546	0.009355278401647312	0.001011725598009621	0.00932773403000624	0.001027170784548468	0.01801717117122522	0.00170517570214341	0.02063668379060392	0.1135932341510838	0.1033927365496438	0.06355839287340238	0.05839760015920124	0.01433723553886907	0.03579199285468834	0.003370191160078433	0.01019988124951897	0.04251067415838641	0.04345802745369211	0.01187410420675286	0.0330614362644028	0.001576024148981266	0.05105338469407088	0.2248444868733711	0.1611238933572209	0.001073923789844204	0.01397417909775964	0.04397265974785342	0.01192053490049279	0.02105877546319843	0.03396279102604321	0.001134499867125748	0.0102848321299565	0.001098770474480324	0.01964779707269978	0.001176333075145989	0.1552058438002236	0.07805482894308767	0.09706699791770733	0.0297366969563997	0.004332645870165588	0.09144756364001626	0.08467233476545534	0.001021683806856175	0.0302798703003224	0.03569037449081751	0.08295149480374181	0.2139649134434267	0.1507319682678713	0.001048992141683173	0.02543949814146913	0.002032761961937902	0.03275910926962931	0.001019980148441806	0.02710719734339141	0.00100765474992199	0.03373058300760753	0.001014217592834419	0.03073215713080208	0.005168787042370756	-0.01259593532741075	-0.01185338915259188	0.01437742251411156	-0.01788793816910263	-0.01475919473899326	-0.008589798424633288	-0.001918579371876112	0.00104841368334223	0.001046759595277097	0.001009279810293029	0.002881149472699157	0.2850986764937081	0.02358739727899635	0.001064492044037373	0.001004473282817069	0.07301144843282574	0.3656888454660956	0.001189608104847859	0.1619784353047756	0.00119746767566836	0.001210284651808638	0.001200767556442401	0.001109359730117781	0.5797488594531003	0.01940240528397228	0.001068212466090472	0.001091815497139184	0.001011824839832517	0.09448505613135783	0.04785605042341615	0.006177481225595575	0.434634149779995	0.001040121830748114	0.001006419780407817	0.001002156257892106	0.001004051564278488	0.08917690472425806	0.09171600564828977	0.0235008306335857	0.07521166962298548	0.1683729848651421	0.2100533470338103	0.1757304673408989	0.04226536973843376	0.001191251863336983	0.07810150007157812	0.001511410569678186	0.001132601641948125	0.001021824685716848	0.001010439769452973	0.00101306207346543	0.001028607372622992	0.001207468469864873	0.0994981765966719	0.05444761080976131	0.00102921579137876	0.00179435817341294	0.04473977915432231	0.01025126717899818	0.001480906891893614	0.231522690492605	0.001040593836123957	0.03911939539172307	0.01507847742972918	0.001094092974029237	0.001105051643087666	0.001186407814303353	0.05798780124624296	0.03678252402759178	0.08795417690640607	0.001003000718992354	0.01974201894855339	0.2288093116479883	0.001053340909214012	0.001047280216179749	0.001024271657755885	0.001009263493280317	0.001017174554967935	0.002657664046336023	-0.01349616552303411	-0.01115647220080622	0.01382764764797165	-0.01449745586171679	-0.01029749708610017	-0.006456566251390865	0.001668205358400614	-1.195881337149135	-6.493445533387333	0.0522841397838993	0.08216735093089121	-0.02613278182635457	0.05611675006055306	4.390776947609008	-0.02176778826709066	0.08637772314245812	-0.05039081791457196	-1.679603307496496	-0.2819236657333937	0.01783675091856606	2.751745705230093	0.1021142522217447	-0.01703266070157096	0.01584381504927258	-0.03805695746910751	6.968489224838107	0.6965139592554186	-0.1095618551229385	0.0133221993009481	0.01506349451930543	1.739862359529401	0.4927904718481338	0.1319496622291471	1.056695348301691	0.01719122350274199	-0.03182235396494011	-0.03483970669892404	-0.03912916834924031	0.0922520065842321	-0.2434154071204886	0.5327943438887865	0.4821850733281032	-0.01570715083687906	0.9287208474230763	0.6452693570688552	-0.3487301729894288	-0.02956858156826882	-0.1694067775724491	0.01539595543560032	0.0376458465553633	0.1314038512521839	0.06639160090908527	0.03863663200259163	0.1456670908004579	0.09782132802488451	-0.3181043560132464	-0.4572717739668796	-0.7845872160471653	-0.1266185008480858	0.02775196800016582	-0.07207480765998854	-0.0192207473861138	0.798399906208954	0.1181682000259894	-0.001996542499633183	-0.3754493936563398	0.02865707930611724	0.001373893313145823	-0.6785587120748739	-0.9653239854834308	0.1462128706662835	0.07198006818806034	0.2528436268552172	-0.7986025412006398	0.5340522167885799	0.09409048231135055	-0.0821651946870777	-0.02758009250423164	-0.02691763284053209	-0.02428258682406221	-6.713422362176178e-14	9.345363329544706e-14	nan	nan	nan	nan	nan	nan
0.23	-0.04183546913777372	-0.04101126600237847	0.05925011408185125	0.5280133573631156	0.9398472602539538	0.008273970094417911	0.2913211083745531	-0.0604755986163378	-0.002337427060161936	0.1043779891067586	0.07552131535925306	-0.1227120316657808	0.02368010547954493	0.05951584137472568	-0.08502921411928853	1.116476728810634	0.08165160170102966	-1.116476728810621	-0.08165160170100622	-0.2098055867404625	-0.0806796435352438	0.01200191376216385	-0.1501795488867257	-0.09012524359325721	-0.04345517126171754	-0.002801279737856553	0.04889397545758598	0.6173902091917556	0.6636881595032191	0.08482331812077648	-0.008086464922874556	0.2258279348664569	0.004688143793854364	-0.4340743718516134	0.7279702868206837	-0.2629760726171165	1.363029271576028	0.07536009457358626	0.03938221438842117	3.373109302943144	0.9456192267872229	-0.5312606178211871	-1.310384944276647	-0.6255300010506061	0.6140846529973027	0.2891549924286891	-0.8438476060492429	0.3484369084740258	-1.012584090825296	-0.2140716248023985	1.012584090825341	0.214071624802372	1.391995761651089	-0.2016036077501202	-0.1183683435937576	-1.668527264494799	0.2927727313832114	0.07278781787834511	2.416927688456649	0.9597021027555341	1.390972404047544	-0.982855903545351	-0.3382405853142292	-0.1041704316611406	-2.371984010392115	0.1074055637159154	0.001047031270862574	0.01589320663995163	0.001044731961943193	0.01461650053786543	0.00101106136982151	0.004344475018219339	0.004243274219828892	0.00733419370940282	0.22913859081547	0.2334445974332381	0.02466943597619732	0.02855383077054195	0.001062061114456106	0.03166873754150323	0.001383433507716865	0.006796384356488739	0.09333379270741841	0.09408718713084591	0.3708129879722855	0.3251188029492659	0.001196259056399799	0.0169481539202321	0.1366858499403671	0.1455250878200421	0.009948626605949975	0.02034147571486799	0.001219198062274645	0.004624201672895819	0.001197066702853025	0.01070006933475831	0.001340632632273808	0.009220929646571738	0.4500058675170996	0.4138138754399587	0.01810816997761562	0.03493535059449895	0.001075469861965527	0.003085971726287949	0.001086175820753837	0.01928433073185708	0.001572969107512476	0.05127496863217196	0.08096338762880552	0.113155934809789	0.04207040164435793	0.02897172304413006	0.005274451625798877	0.01253590736007205	0.4032076106757336	0.3542383578668507	0.001041460549547769	0.01981323383068457	0.001668409657961357	0.005566330833890461	0.001687829137934578	0.006935694574279359	0.001656687518964416	0.00698186783241869	0.08791609262943915	0.07506457643651065	0.09470527197815873	0.06646292841803265	0.01957302158772663	0.01946788908006693	0.07252952675053968	0.04944630965419945	0.1799371359722832	0.1524313438198562	0.196819791541267	0.1483367184488284	0.1666541864065818	0.1318572332423189	0.04650677958739417	0.04576587699835274	0.001175616742560169	0.03566017125356844	0.08019872216630708	0.1175528824287462	0.001492314035077977	0.02174986996199904	0.001144508221718331	0.03072392719808813	0.001194762155652139	0.01786500511448663	0.001246934872513583	0.01000523803763601	0.001012433261082297	0.009685357486429947	0.001028036347114392	0.01934977129097742	0.002693492517528441	0.02304622461643101	0.1059401015231621	0.09999687527952135	0.05949150584537324	0.05465933640112567	0.007942997741669872	0.02921900558340522	0.002555510491723099	0.009157409294435261	0.04386878923909001	0.0439049027509656	0.01211129453156319	0.03340596125505889	0.001567902069339203	0.05159406013828342	0.2288306510512906	0.1695411405428717	0.001056796391408766	0.01517592284709361	0.04138333408505295	0.01215275556416202	0.01760446778276312	0.0305838004478565	0.001111934329954724	0.01043719949787908	0.00109918325588853	0.01969048241653156	0.001184621286915252	0.1478998580400928	0.066813376106815	0.08740217801451791	0.03412748543790582	0.006107342429034834	0.08829263855995197	0.0845053292581593	0.001012666803801612	0.0327633735074278	0.02764006048002406	0.0757745218837496	0.2202616779429754	0.1562768470447402	0.001051108206531748	0.02628464950852373	0.00154935116284231	0.03217909289697229	0.001023590605440808	0.0266770596393107	0.001008980862957306	0.03328567017433376	0.001016672139828277	0.03033170064850855	0.001311508855157742	-0.01332542039006406	-0.01121956068962417	0.01363899905637374	-0.01600813023794007	-0.01087963678916279	-0.005963936016444593	0.003152446211563751	0.001055880608777012	0.001060585913483773	0.001008931055397027	0.009848610449438156	0.3401639903800399	0.02657908927683934	0.001059309719765507	0.001003774133549417	0.05777271850966044	0.3730713562078892	0.001299432132873962	0.1935723894277469	0.03466469299274105	0.001206699276052308	0.001212488278626643	0.001112824821056966	0.6497717593639847	0.0348721799479137	0.00106234758221804	0.001085775452846656	0.001010156550755041	0.1175568857484065	0.05276717925006089	0.007472980157902025	0.4509333490933811	0.001041589477630864	0.001005393664438599	0.001001800497154802	0.001003398287775959	0.09686309810597052	0.09693868650564699	0.03017070993561332	0.06991607719344305	0.1516894298297227	0.2193899869618242	0.1818752021949152	0.04544598178426312	0.00118615869520996	0.07675026336685532	0.001462130370312508	0.001129691738109052	0.00101913399318369	0.0010088636598604	0.001013260822561459	0.001029216260453001	0.005858378064211572	0.09110692264724835	0.05426448786608438	0.00102359105613901	0.001622683684511316	0.04614164829714355	0.01416340787024506	0.001625878227810041	0.2397776564625977	0.001037592649008641	0.03757289618383035	0.01265521287323914	0.001083657790967939	0.001095011251220506	0.001199043529606788	0.0471552773459093	0.04127109737515657	0.08057357371796744	0.001003520910676094	0.01710779953676617	0.2334267459216723	0.00105328518042672	0.001042562167776973	0.001029951188369998	0.001011289478889552	0.001020962888416704	-0.003622693484998124	-0.01391830934634176	-0.01063620301771086	0.01274965672535792	-0.0153368618077562	-0.007465790601782324	-0.002943969420298901	0.0094108644775338	-1.17213938825769	-6.212056999316136	0.05515020126921832	0.04600356894724684	0.02500747017050299	0.2522033951054262	4.251972294709332	0.1031933891356815	0.08088482988947562	-0.02259193912071089	-1.566100223980893	0.09338798409818259	0.01999898319985728	2.703218524389779	1.700380263552018	0.05547841023055902	0.02321310366813	-0.03239878934018734	6.421278673472078	1.092908878567391	0.0985720964728318	0.01106754408906901	0.02793135818214559	1.796518291668727	0.411576494100545	0.1154426446367469	1.08518958527749	0.05444822350135353	-0.03755198188993813	-0.0431296642486912	-0.03570763681270504	0.2863556123240896	-0.03488422579008824	0.4976840898641929	0.3718393284540433	-0.2487966994588593	1.078823635505971	0.6953065845139843	-0.06575632093472818	-0.02582671028419358	-0.1538329254791609	0.001517000878906271	0.02472226911855627	0.1323689882102097	0.07013807132221526	0.03374569336188207	0.1272375220398379	0.3671827931150637	-0.3633420360646832	-0.2935747049539925	-0.5233723665584309	-0.08514506122883672	0.06009580175847004	0.1309265221540686	0.09606066116604808	0.8740598575396545	0.1220752685413705	0.04617082178802005	-0.3067188821379974	0.008469970761077625	0.005231479406095312	-0.7733521942841294	-0.9727642202760518	0.2112209823091626	-0.1090737549034188	0.2441015417008338	-0.638651474585557	0.57232390006114	0.07652163270840551	-0.04143905428815522	-0.0572948492497625	-0.06090955654628018	-0.05466644827997209	1.725608937297526e-14	1.058359706717265e-13	nan	nan	nan	nan	nan	nan
0.24	-0.04606964727507709	-0.03379768695314865	0.05608278973500099	0.5416008513750222	0.9404819484759643	0.008654291404090898	0.3240146844468255	-0.05120498357044578	-0.008307923415100688	0.0919112729482139	0.0692261095342204	-0.1158461917241519	0.02635356560209947	0.05131933913433177	-0.08092435729370812	1.102813534659656	0.08082854013602825	-1.102813534659651	-0.08082854013601939	-0.1959371234219273	-0.08291400871233232	0.01070099900694368	-0.1671873375343441	-0.08716459568213765	-0.04260367088774003	0.02011100897348463	0.05892509698414382	0.6315460999706703	0.6554408142792736	0.08220090625035015	-0.00915237221692046	0.2035467538744363	0.005845856505110296	-0.4067085107640319	0.7062775953106095	-0.3712918222744285	1.354628320649078	0.05175555255195807	0.03635335147991389	3.156039742624656	0.9003400162299272	-0.6543155692984182	-1.189090457812529	-0.6250642821849461	0.7565549702468671	0.2391695765596135	-0.783385014256172	0.4730713723165435	-1.718332384312178	0.04888543548226724	1.718332384312178	-0.04888543548226832	1.380163504394291	-0.2479329167268352	-0.1433749504175018	-1.739174702485593	0.3004400921675452	0.09785399524332757	2.167399530426658	1.044745827817709	1.440827200233732	-0.6427764942141657	-0.1995675804055848	-0.1058476231101891	-2.082241743391124	0.1246968839190814	0.001053372250020819	0.01641534544566018	0.001056217867485688	0.01517186253575139	0.001009940668417195	0.004412608100874089	0.008839465829170902	0.01058540272933609	0.2786473921115765	0.2753610479412661	0.02634479088588516	0.0300144462311603	0.001059288271088106	0.03239130106430048	0.001200978191921125	0.006593602897638766	0.0746899554419912	0.07901009263209531	0.3728175652670268	0.3284861620923476	0.001276537366239931	0.01715021686169448	0.1655722461012298	0.1725703536831644	0.03047732434614984	0.04209150536199793	0.00121219412645891	0.004939457638326676	0.001207752078135859	0.01089779592468687	0.001232247499899833	0.009049660740220473	0.522319292429311	0.474439826827983	0.02998517963391033	0.04695796027641247	0.00106752620710143	0.003384558495561435	0.001084291686837323	0.0193778843456156	0.001302362632231183	0.0517469406924438	0.1016975700910812	0.131336004375102	0.0481024901113626	0.03263424063072563	0.006680028302303768	0.0136379702046741	0.4209615818718587	0.365656575706676	0.001041933606041917	0.02034726235558715	0.001349911359245966	0.005404508030591701	0.001358477882384858	0.006741917583016058	0.00134295815212612	0.006810388612041456	0.09347079616659087	0.07886338290796664	0.09685239958528642	0.06722647832389948	0.02625860531752043	0.02452490594167241	0.07011767485771345	0.05241323329018445	0.1657822227783666	0.1486249130104593	0.2069907143358034	0.159451848427949	0.1737186708275615	0.1388643241501039	0.04684201675748637	0.04611143576116727	0.001179251209266075	0.03541428826088967	0.07840873545244616	0.1161564650650683	0.001464039540248103	0.02177032540321719	0.001136579784894008	0.03097291815460727	0.001109684302788165	0.0194152061219298	0.001132192345329993	0.0108887947287391	0.001012886342113981	0.01001980057852683	0.001028773512446638	0.02068961339015164	0.005499916017979011	0.02764225877241503	0.09789113512188352	0.09608041306729134	0.05715350827537427	0.05246223151392464	0.004639249797452021	0.02545730295676818	0.002060463033252955	0.008431596603778038	0.04524398419285899	0.04462939769497355	0.01414389704133821	0.03547890103470689	0.001636275066808134	0.05234869441627837	0.2343492325736592	0.1783852970403836	0.001046734462740339	0.01641357884285575	0.03926826216127404	0.01279855426729385	0.01462974563386304	0.02770101018074076	0.001095434899608465	0.01058730307750462	0.001094367751248003	0.01971379273150256	0.001195083418606225	0.1399245248278876	0.05555302014320431	0.07750922900988191	0.03853044079078745	0.008606956340408768	0.0832921505345668	0.08241700796225246	0.001008420593199113	0.03516679167699859	0.02206976471174533	0.07014127667633276	0.2259051340967675	0.1621264534986214	0.001052137919662877	0.02700156762787849	0.0013047837784066	0.03177830869539591	0.001028236049827127	0.0259843523396955	0.00101065708112218	0.03253549942197734	0.001019793885426396	0.02966167339230759	-0.00416115556146954	-0.01385001129315412	-0.01066143841323808	0.01267419728871892	-0.01594113155824554	-0.007698646483007344	-0.002746917326320397	0.01000456081879879	0.001063347534211548	0.001074412231692244	0.001008582300502358	0.01681607142617599	0.395229304266371	0.02957078127466507	0.00105412739548473	0.001003074984287179	0.0425339885865027	0.380453866949684	0.001409256160899302	0.2251663435507172	0.06813191830979771	0.0012031139002956	0.001224209000811803	0.001116289911998737	0.7197946592748691	0.05034195461186353	0.001056482698343709	0.001079735408553592	0.001008488261679106	0.1406287153654565	0.05767830807670531	0.008768479090207247	0.4672325484067672	0.001043057124517618	0.001004367548472022	0.001001444736427307	0.001002745011278368	0.1045492914876834	0.1021613673630047	0.03684058923764069	0.06462048476390023	0.135005874794303	0.2287266268898379	0.1880199370489313	0.04862659383008799	0.001181065527082615	0.07539902666213251	0.00141285017094677	0.001126781834270059	0.001016443300649053	0.001007287550268352	0.001013459571654857	0.001029825148283515	0.01050928765855856	0.08271566869782457	0.05408136492240836	0.001017966320892912	0.001451009195609329	0.0475435174399646	0.01807554856149179	0.001770849563729994	0.2480326224325904	0.001034591461893559	0.03602639697593784	0.01023194831675258	0.001073222607908596	0.001084970859353919	0.001211679244910712	0.0363227534455749	0.04575967072272118	0.07319297052952879	0.001004041102353498	0.01447358012497893	0.2380441801953561	0.001053229451639915	0.001037844119373546	0.00103563071898684	0.001013315464506962	0.001024751221869956	-0.009903051016332248	-0.01434045316964954	-0.01011593383461561	0.01167166580274407	-0.01617626775379591	-0.004634084117464409	0.0005686274107930931	0.01715352359666791	-1.167042244411862	-5.798069639665136	0.04752981921965023	0.07611463937831311	-0.02888656886871997	0.3879880826239286	4.134947839912738	0.1810847301678495	0.06127506231271362	-0.02259861106773219	-1.448662982837523	0.6023606866539437	0.02006408300969719	2.716063309171316	2.519821544050596	-0.01651055679410728	0.01348217871720853	0.003122133927571657	5.669880300538097	1.276074909865472	-0.1079669007263133	0.007409236437133124	0.07159582027631993	1.836759900923584	0.3190399245872754	0.1061767837258949	1.215408014777811	0.04448793314698096	0.01488122743914066	0.01553304355801993	0.00815137234338351	0.4719949747445679	0.1903836572460958	0.5239483717720276	0.2135557617781068	-0.5186101052885376	1.127257547662211	0.6982651540595465	0.1183981819235758	-0.02360289811235438	-0.1228888420310106	0.005561295574245455	0.02773136828554587	0.1865386309030922	0.1131110119291857	0.0340005591055404	0.1471154867184774	0.5351199940600156	-0.4222245444338566	-0.1490399998010353	-0.2223302871099703	-0.06328664795903616	0.08327589735027192	0.2736081501336796	0.02357101938217289	0.8837817685804267	0.1253506493407231	0.08071906538767697	-0.2762093313756846	0.02820432191433095	-0.002501113295885269	-0.812428202486284	-1.010949805758835	0.2911963411694896	-0.3122830895358164	0.2368266193438475	-0.4898569986756661	0.5949977521905131	0.06844383277844164	-0.04631876042787044	-0.0800940116049058	-0.08796921666308297	-0.0781967416038918	8.617498236053064e-14	1.098715182837328e-13	nan	nan	nan	nan	nan	nan
0.25	-0.04977243768131456	-0.02713680854081384	0.05194206996936478	0.5551074306898018	0.9408912635394779	0.008982494891449193	0.3542099488282388	-0.04266342802718209	-0.01506020818647446	0.08034394622946628	0.06327012379606653	-0.1078029319112924	0.02825246531301597	0.04418789946017754	-0.07570341393349299	1.082174451921433	0.08251207428695276	-1.08217445192143	-0.08251207428693159	-0.1822177323341684	-0.08570412909713943	0.009106928329527643	-0.1850089140783981	-0.08407050059028587	-0.0414739505383912	0.04055188772158175	0.06969006142219515	0.646222754286398	0.6511084771787068	0.08047096269830287	-0.01010467152233666	0.1839139503256218	0.0071454843709962	-0.3210950285697783	0.610891733819115	-0.4493473813696462	1.346712876368223	0.03071979886323558	0.02831789898767709	2.86864602131613	0.7964159145473477	-0.6747669227883558	-1.142508822557079	-0.5504338052405794	0.8419620944589455	0.1263909786556191	-0.6235261802804428	0.5629771969386339	-2.404879603311419	0.2779573294376947	2.40487960331148	-0.277957329437712	1.366745806650304	-0.3130371740997275	-0.1757821219215901	-1.808755410909137	0.3242500013669179	0.1302091907780157	1.921147328559701	1.100019901171594	1.487953776496873	-0.2607767476943154	-0.1495010353908495	-0.08337855707502545	-1.845256976004267	0.1355665196878156	0.00106177715617043	0.01689913542843362	0.003659741271528585	0.0184309947315338	0.001009265561786919	0.00444357235285765	0.01555407709679144	0.01515810889114158	0.3252138069091236	0.3150629403461668	0.02792458287634845	0.03137831218980831	0.001057915458085537	0.03285954746286967	0.001103978680856434	0.006444791028157034	0.05838825257238097	0.06551810134652243	0.3760537679838287	0.3366650079717501	0.004668902222951386	0.02053871294443172	0.1924275193350966	0.1985878500759761	0.05837101571197082	0.07006863442847636	0.001210974461696331	0.005179650315868329	0.001220562125288299	0.01107225753446077	0.001183307745731227	0.009034611412592866	0.5872088623757759	0.5271604101280067	0.04206730423927848	0.05902461588938824	0.001062137666290609	0.003575567326925007	0.001084453881197497	0.01942571398123607	0.001158255536567919	0.05248440821471499	0.1213001320484859	0.1486655158515412	0.05448629768580599	0.03583573925412478	0.008902261953283813	0.01534786189961035	0.4376148132343056	0.3790564851749569	0.001043919271704586	0.02094493826840974	0.001180571490713353	0.005378750357531933	0.001183574455628424	0.006699647531358452	0.00117626052669413	0.006770106675777134	0.09751351212625667	0.08293882921458177	0.0981183533565107	0.06908000004587914	0.03107275825804854	0.02838834046592003	0.06650374228123737	0.05410627399468532	0.1504507883474243	0.1424883161765243	0.2157937431474484	0.1707058143389168	0.1798661310814718	0.145840142314399	0.04748498323535989	0.04722952518651792	0.0011760562041516	0.03521182248708597	0.07689985742339192	0.1149922148194611	0.001443902321408563	0.021807353994502	0.001132763910545515	0.0312031687813695	0.001064109340887531	0.02128112153835713	0.001070973864401729	0.01202299451603466	0.001013622119295169	0.01032156565774185	0.001032161904953872	0.0219818270640071	0.0154616031892539	0.04029849030232266	0.08911604601632885	0.09128099442460398	0.0551690694012684	0.05092008553664738	0.002873751370716583	0.02321820263105394	0.001755500529332047	0.007974506356410449	0.04536437049849164	0.04479766273699789	0.01621352535111879	0.03774200708106622	0.001711275790368717	0.05298196946434935	0.2395623521771893	0.1865922031708199	0.001041255395966174	0.01765081778198611	0.03769747460632663	0.01389652712423294	0.01178744265438035	0.02499681319251975	0.001083110835792823	0.01078656921241937	0.001089311796660517	0.01971059538020687	0.001204795475392424	0.1315275042735919	0.04450895270385943	0.06757627466724282	0.04283112277837595	0.01201584550598313	0.07747705947779016	0.07907896997778237	0.001006475391112485	0.03745207431486887	0.01883846360815144	0.06594759271995793	0.2311526244188752	0.168316720576587	0.001053113544372734	0.0276417273399391	0.001174092964713335	0.03149629667574196	0.001034785325271049	0.02504385456582889	0.001012967440047231	0.03149146972418672	0.001024124819278253	0.02873413375387686	-0.008817223399064437	-0.01400388076233952	-0.01010745332293466	0.01100543241233331	-0.01525996665953003	-0.005259802209611069	-0.001091653084191477	0.01152404210408882	0.001076599117394944	0.01087747119498786	0.001008546627830849	0.02793869273817402	0.4339679402570027	0.02985217280749103	0.001058482547257205	0.001002888997539727	0.03309237841073687	0.3850423851075007	0.01399812828572956	0.2461083106296185	0.1122917693128313	0.001215280503310271	0.001242106505428536	0.001145915551352665	0.7579828715074806	0.06121198713201909	0.001056567545547283	0.001088757887016195	0.001007869030397595	0.1568460846169991	0.06629569525719282	0.01339672155414889	0.4805191076161285	0.001048464119054791	0.001003987666733208	0.001001296808465529	0.00100249046143113	0.1018064573476764	0.09788164273564098	0.03634043363963988	0.05946784327768376	0.1184586506001818	0.2330524149397679	0.191565103376949	0.04795248275139437	0.001165675409317471	0.07448570354650753	0.001431424544568177	0.001130490792454105	0.001016852725414919	0.001007200906663754	0.001015173259052421	0.001040649385053165	0.03953622407870551	0.0721559615856668	0.05151363388465989	0.001015436385599618	0.001425227145194826	0.04376343365409945	0.01881822081546287	0.001805315752174374	0.2497473494328514	0.001036365791293731	0.03568543278730002	0.00739492036347063	0.001067792811711567	0.001083268019492698	0.001217643391475084	0.02643176412840116	0.04980593835913946	0.06677057840125562	0.001004797863950967	0.01587818058016418	0.242637266986939	0.001054890174465579	0.001038059730485701	0.001046653716672094	0.001017111731917668	0.001031915907781035	-0.01260462914284507	-0.01388849230567646	-0.009546683823286573	0.008803680823618867	-0.01384576088540148	-0.003321532409932006	-0.0007646132380502685	0.008539938195314992	-1.172304687929615	-5.278050120030438	0.04746637103716152	0.5436359510365922	0.01795071193386468	0.5181500072218571	3.807097432847188	0.09989153203140111	0.02886881977269636	-0.0107415178785961	-1.247971379533683	1.046989441381265	0.6058763094874449	2.499198305881491	2.984353751024364	0.04229060570627476	0.01860700906993762	-0.001935159414197751	4.881575330652955	1.143630245118716	0.07983779784971672	0.001647726684001627	0.08099746694986165	1.645209864160574	0.3201696877938667	0.2255603297254293	1.489354855272681	0.0676911294342035	-0.01014604799226492	-0.0127322307915744	-0.008667683746772009	0.3592779031153955	0.1831348345739811	0.2731139406358082	0.1185534249919274	-0.7107589868197096	1.11836334070606	0.6933240089812073	0.1107745345176505	-0.01739948866821818	-0.1086497637083831	0.002819386512083188	0.01973684876690186	0.1934022399422732	0.118331618616761	0.0270652801148128	0.1163167638782409	1.860110958711377	-0.5395040411195093	-0.1557113349998033	-0.2019526116030661	-0.02977691360587387	-0.04172652316704726	0.1847707224788701	0.08307973865827623	0.7635473693989109	0.1207946006590151	0.1379226163445606	-0.2665923057960355	0.01794180859500441	-0.0002636294465675832	-0.8580912362412094	-0.9817228545005523	0.3915516219262331	-0.3612326894441845	0.2201933497288392	-0.3499665999431281	0.6420356593325398	0.05973341825705089	-0.0149370232175376	-0.1067572284819566	-0.1195818245333924	-0.1060678656547294	1.214345798368797e-13	1.350167805917887e-13	nan	nan	nan	nan	nan	nan
0.26	-0.05223645700743332	-0.02187997934275131	0.04724593709724657	0.5685356155832572	0.9411085912293279	0.00920126044304447	0.3811002626263366	-0.03550776883732296	-0.02137577262724181	0.06869841776545001	0.05853141463386841	-0.09920964779244316	0.02859699743603965	0.03923635033474289	-0.06982761541051842	1.054808033793905	0.08619040541933716	-1.054808033793903	-0.08619040541933173	-0.1685415854190228	-0.08923367247104436	0.007178497831541721	-0.2030347418442295	-0.08056217415170346	-0.03995710474919405	0.05854137773197318	0.08076095183516108	0.6611741777723944	0.649483562889448	0.07914928743475567	-0.01079526974047348	0.1666228541617335	0.008563943507464167	-0.1589542947311271	0.4254677524564905	-0.4823744435735157	1.33894943638423	0.01335807780399008	0.01446576432731671	2.49504962595339	0.6231607455450757	-0.566971503194357	-1.204730806857534	-0.3816089669974984	0.8665598314341768	-0.07170394100818846	-0.3474069045104783	0.6040424048752602	-3.063799462174103	0.4478448317742925	3.063799462174103	-0.4478448317742934	1.371514669871135	-0.3958175145462042	-0.2102469145317043	-1.780024946840953	0.3832863615136468	0.1752790832129712	1.67712178288384	1.105931022804779	1.495781034287026	-0.1012919319529941	-0.1179139227050619	-0.05350740565698581	-1.613900266405859	0.1484631380359269	0.001072606178082455	0.01732943673921287	0.009806889617304028	0.02540306458182362	0.001008910329033991	0.004429048191806777	0.02430878894787583	0.0207803400234558	0.3676381610818792	0.3515363324338136	0.02888297024531971	0.03217633827999863	0.001059407762537938	0.0328985695081488	0.001055386004987863	0.006307217439850469	0.04479561669120174	0.05408594293598211	0.3797215987544342	0.349697569963171	0.01256447142221998	0.02823256657037435	0.2163116202282942	0.2227895665306198	0.09217051055600485	0.09995357001805763	0.001216448562894363	0.005340100020705513	0.001235915741237478	0.01121387342260876	0.001173652817981872	0.009094894352653865	0.642971581033734	0.5722181128647692	0.05334748455852541	0.0699580458273585	0.001059486843498441	0.003654697070057667	0.001089047731443553	0.01940065959619864	0.001085874095397554	0.05346888568688145	0.139021556302347	0.1645615510543984	0.06181105840125833	0.03901583214063133	0.01229572154811334	0.01794435228840223	0.4530782072766964	0.3959392923399733	0.001047616316085117	0.02155396254568814	0.001095679742550779	0.005399321351949472	0.001096013829259553	0.006712369429199884	0.001092754469460124	0.006787836454168013	0.09865012623612844	0.08637261330095797	0.0970231930138676	0.07094545796384129	0.03333921371173337	0.03047469290542197	0.06217984304933347	0.05465432270745355	0.1343366680976356	0.1343687387676485	0.2228761012054057	0.1817156693655925	0.1849784355794697	0.152659314933368	0.04752163857113845	0.04843802307829111	0.001166762522832062	0.03505611384696888	0.07564903366356356	0.1140096986585426	0.001443113369277801	0.02184621241004762	0.00113271137982664	0.03139601696393053	0.001041532182656191	0.02341840667203957	0.001040326787145616	0.01334748056279515	0.001014847087006828	0.01057536264804281	0.001039269834902642	0.02311573898456333	0.03432870079175235	0.0621241708824385	0.07944942082599378	0.08525343510459517	0.05291264844143193	0.04942156202693679	0.001982083760166949	0.02188899405428715	0.001589846941104437	0.007803148089869819	0.04368147724217404	0.04395279454723719	0.01763151026339392	0.03928946875105658	0.001766017490223581	0.05361020415801056	0.2434932410339203	0.1937752026661973	0.001039404544867485	0.01880342009971479	0.03669820706661605	0.01553794880101433	0.008932468223784623	0.02232991927478014	0.001074234859958264	0.01107199732257393	0.001085932921083197	0.01966601468450216	0.001212633201496137	0.1229403935456446	0.03379446093380813	0.0577531360853724	0.04698303018463904	0.01645739137857661	0.07134181053414226	0.07507419053163356	0.00100588183943319	0.03956992750153506	0.01783353262243741	0.06312020853066501	0.2361368319786964	0.1749467666038939	0.001054431855670254	0.02819914216554969	0.001108839634379376	0.03138250063711717	0.001043572346706258	0.02387417406383532	0.001016021101488455	0.03016896089845918	0.001029873240975391	0.02756518248776213	-0.01217029809593799	-0.01375386334275257	-0.009543291618614277	0.008537187467454401	-0.01347924044769502	-0.00357181964679057	-0.001428725436044067	0.006288145598283015	0.001089850700576676	0.0206805301582882	0.001008510955158639	0.03906131405017095	0.4727065762476342	0.03013356434029821	0.00106283769902534	0.001002703010794171	0.02365076823498012	0.3896309032653187	0.02658700041055734	0.2670502777085194	0.1564516203158568	0.001227447106324935	0.001260004010045957	0.001175541190707927	0.7961710837400919	0.07208201965217978	0.001056652392748976	0.001097780365475474	0.001007249799117359	0.1730634538685428	0.07491308243767954	0.01802496401808895	0.4938056668254899	0.001053871113597493	0.001003607784995919	0.001001148880509445	0.001002235911586702	0.0990636232076705	0.09360191810827731	0.03584027804163956	0.05431520179146714	0.1019114264060604	0.2373782029896983	0.1951102697049671	0.04727837167269842	0.001150285291552259	0.07357238043088249	0.001449998918189583	0.001134199750638707	0.00101726215018368	0.001007114263070556	0.001016886946449443	0.001051473621826515	0.0685631604988606	0.06159625447350883	0.04894590284691126	0.001012906450287255	0.001399445094780296	0.03998334986823414	0.01956089306943493	0.00183978194062206	0.251462076433113	0.001038140120697465	0.03534446859866259	0.004557892410193587	0.001062363015513198	0.001081565179627719	0.001223607538039777	0.01654077481122731	0.05385220599555767	0.06034818627298279	0.001005554625562595	0.01728278103534851	0.2472303537785227	0.001056550897292238	0.001038275341598978	0.001057676714359489	0.00102090799933485	0.001039080593695568	-0.01530620726935787	-0.01343653144170334	-0.008977433811957534	0.005935695844494252	-0.01151525401700672	-0.002008980702399605	-0.0020978538868937	-7.364720603879678e-05	-1.180824422526299	-4.683002306644375	0.03683208469481295	0.8187021703000608	-0.03798425158723192	0.5978930767236363	3.489247776462376	0.06791675634253168	-0.02456980825749576	-0.0203509547548013	-1.036696407864	1.573103909076474	0.8811355916448023	2.352907321539278	2.901382848663914	-0.03245915131709474	0.006913034379617814	0.01818858746070149	4.13730418788606	1.049429774951902	-0.1303427183238537	-0.007167567998059354	0.120997810255353	1.550064646224527	0.3147587772057741	0.2834965224907244	1.911987554126368	0.04675760614672374	0.02414696093685298	0.02653143346336461	0.01975371528141505	0.3436625306902584	0.1927708964393315	0.1685319548095417	-0.01544263656423169	-0.9152062202760489	1.078435370803453	0.6669360449943186	0.1364798751383568	-0.01425147139202182	-0.08654202509363973	0.005927260427489904	0.02025087944403918	0.2408125743609514	0.1511682638205173	0.02440694128954055	0.1154551360932131	2.36900980410087	-0.6678526798968447	-0.1403155062974606	-0.04035193723346128	-0.006140251789986878	-0.1193507490030982	0.1304792748542155	0.02256294850222346	0.6790004415670275	0.1084233250844902	0.189408829350104	-0.2687487172222759	0.04543671722747219	-0.01077778301711214	-0.8504462372196117	-0.9889866535907003	0.4977276825757744	-0.4456313818735116	0.2033407291016545	-0.2165970452482137	0.682953542059768	0.05189485549578666	-0.01267556418299152	-0.1259305572248756	-0.1436650422587258	-0.1264790671405995	1.243812536224708e-13	1.804273690080522e-13	nan	nan	nan	nan	nan	nan
0.27	-0.05268100428819479	-0.01890693060716254	0.04246417122636106	0.5818861801316042	0.9411690264927293	0.009252478616281982	0.4038051623506161	-0.03037859807778888	-0.02592663953703976	0.05582790656269437	0.05593125719287383	-0.09065360301098327	0.02650119515510155	0.03759088519081845	-0.06380831273596205	1.021004078819191	0.09121124817865971	-1.021004078819192	-0.0912112481786465	-0.1546857769262058	-0.09366552418824592	0.004915453857096043	-0.2201507869283299	-0.07627110877842125	-0.03794939286887884	0.07411517743100368	0.0916623425672254	0.6759443387912193	0.6479732571298054	0.078274639666889	-0.01114139448328297	0.1514114281891827	0.01008051038406855	0.07395835559551921	0.1670341704935681	-0.4730529955849311	1.331059123904656	-0.001488848344426459	-0.004296072763425046	2.040269195037524	0.4034797231747952	-0.3299072925490635	-1.37583923844892	-0.1361267831777725	0.8479482267239987	-0.3532451659455345	0.02050190183125863	0.5988922964494049	-3.688219517024264	0.5532397435925913	3.688219517024316	-0.5532397435926036	1.403528684280571	-0.4901388415014565	-0.240489667222158	-1.634854038319933	0.4760639771916043	0.2254545447441571	1.435290918259502	1.074642729748506	1.450203452686934	-0.2186951698157717	-0.04286467838893118	-0.018457275161147	-1.433668414905886	0.155301408316597	0.001084793429430613	0.01769932163877121	0.0242990077121853	0.04031644459901268	0.001008800690440305	0.004360126336743489	0.03402591114141985	0.02659588705751873	0.4051971963741105	0.3847371476944181	0.02711522722041592	0.03066668293848636	0.00106185655721548	0.03235083529535444	0.0010296061657181	0.006150742032913217	0.0329467042674972	0.04403008280310613	0.3838275678972892	0.3672548339924874	0.02382537484647669	0.038895578135441	0.2373643632217215	0.2457235355818582	0.1179574702078978	0.1181845552063442	0.0012305924299452	0.005394727003545484	0.001252509654229986	0.0113164509243288	0.001198087913049427	0.009236363443773606	0.6897680235091886	0.6106079022769112	0.06258550007970577	0.07863711879616526	0.001059807339021565	0.003575191892894507	0.001096219574115171	0.01927692232954045	0.001047383198248471	0.05474628077185149	0.1540389209570693	0.1785545509758198	0.0693652933952273	0.04184149812257106	0.0169525453985707	0.02138036004057743	0.4690247763401297	0.4177468411921473	0.001054895771245326	0.02211851838504372	0.001050563597376924	0.005453709313889325	0.001049521477656892	0.006768196745130123	0.00104839286945745	0.006840253070125062	0.09750568006658004	0.08938765622193968	0.09458328736245208	0.07315445568616796	0.03396818879161691	0.03141432205850291	0.05859768374053478	0.05478915737885404	0.1193019856343321	0.125708352121792	0.2292655280537208	0.1925011348754513	0.190260264810576	0.159413995540226	0.04785703173763056	0.05043402198273854	0.002321563694875089	0.03595671640985607	0.07456840130381216	0.1131746684553123	0.001473582744980694	0.02188128506160224	0.0011367649764916	0.03154337916525547	0.001029660263952192	0.02587837079072734	0.001024074833823888	0.01490249591096066	0.00101657159290595	0.01076999738872421	0.001062156517063871	0.02400786045250659	0.05364907566840721	0.08239530479313451	0.07018302442603798	0.078916540927416	0.05032840381966413	0.04794486791505908	0.001507737229216835	0.02118379442941672	0.00148661782601986	0.007877491031330321	0.04112458779216221	0.04269027083657981	0.01622267853948268	0.03867116571015693	0.001723011510160069	0.05408127803679889	0.2457861482051638	0.200367034478166	0.001039737668065852	0.01979036940225349	0.03700704418487728	0.01805441141778088	0.007019678961668324	0.02052337430856173	0.001067957098484508	0.01146802263252489	0.001087550974000838	0.01956798564582983	0.001214872049667306	0.1144177859568796	0.02449782655718061	0.04907853705771859	0.05162167852238106	0.02213274126122184	0.06588974749906956	0.07120836609915618	0.001005768951684323	0.04148074917304553	0.01757620537112271	0.06100703213075793	0.2420991410045877	0.1821060190974334	0.001057509946435679	0.02865333092231405	0.001074778033767749	0.03147389125494968	0.00105395646410972	0.02250564157370757	0.001019568365186792	0.02859638646013375	0.001036572033713368	0.02618176713559417	-0.01288644284884875	-0.01318405981627601	-0.008934640078120309	0.006482458555592608	-0.01032708334016077	-0.002161088853236277	-0.002131535489504067	0.001356708976258919	0.0011039350368531	0.05699475244075777	0.001008835190724269	0.05036483965776947	0.4955050165208629	0.02079643157732554	0.001065732009808356	0.001002833198881866	0.01488243380467958	0.3951395227502742	0.04453472103425662	0.2812530776677292	0.1518936637547634	0.001260449559096062	0.001278077401022981	0.001264142341804435	0.8124595445809112	0.07585584568323149	0.001063092586769943	0.001108682045738705	0.001007373227792192	0.1807432489161017	0.08253248345104826	0.02545270504541038	0.5148494199539747	0.001069750416344613	0.001003592226480356	0.001001104227459371	0.001002196437072106	0.09318484118335381	0.08914316237480549	0.0337226722430991	0.05388441509327185	0.09264766873919519	0.2434137857231353	0.2025325002130467	0.04910934226184671	0.005537914724191047	0.07278947435688927	0.001552178391050237	0.001146727037758918	0.001017339235030807	0.001007198495625919	0.00101961801232082	0.001115172755291472	0.08380723535283377	0.05496108177107963	0.04561837418519522	0.001012446182534445	0.001361655214857394	0.0364317521820906	0.01051005978241793	0.001541329607340398	0.2486222604364312	0.001041729415779371	0.03910041607017618	0.00533076434579016	0.001060626438377796	0.00109572511639564	0.001211785219762948	0.01150932250474589	0.06021674605420751	0.05758065161221242	0.001005733409975027	0.01730014140459698	0.257858186792136	0.001064236137828265	0.001040201811257212	0.001070761957074752	0.001025250212488217	0.001047320592051611	-0.01166677606535206	-0.01241227898945676	-0.008291753550556624	0.004865139812609124	-0.006224389691149967	-0.0008720445803514529	-0.00286129082505253	-0.002430442699926239	-1.19111479223204	-4.074378615696157	0.03574812798373975	2.069581713189872	0.008065349565701025	0.5673065190732657	3.130766967045781	-0.3395375975288873	-0.08483480817093098	-0.01357100847702761	-0.9694439654108231	1.88790026699802	1.22304262561369	2.218383853508472	0.8328624979008723	0.02417282549363533	0.0112244928566541	0.01447976384535994	3.519436406019806	0.7061462419443866	0.0527890548553812	-0.01743326364836094	0.1380658926867806	1.256834777992701	0.2516254570087179	0.3950919804193757	2.430064201553779	0.06136328767051316	-0.003723798514379771	-0.004637185960216217	-0.001630398064528253	0.2463987581523049	0.2334052301591429	0.03013272930209575	0.0417817749441312	-0.817332716000989	1.09114286220002	0.6941662994078011	0.2532797877930238	0.1790059301522184	-0.08044230248670561	0.001225053250176182	0.009783123609976151	0.2554758744739592	0.162306308890683	0.01554287706056489	0.06892407054250031	1.722486785304594	-0.6055690160161905	-0.1555147805049388	-0.0763470884474837	0.01862409469756819	-0.1385116953448715	-0.2508736130198377	0.05992253724315902	0.6506753233830653	0.08916977036870921	0.3145153721079592	-0.1055282515310282	0.03895938991623296	-0.01068149292205196	-0.8469418590438983	-0.7626099661822164	0.6363817716760486	-0.3349800995631906	0.1780123837523789	-0.2037716684397281	0.757814533796129	0.03802517616135757	0.026092838380804	-0.1460335003463508	-0.1690328669059599	-0.1484673312269566	1.375397723511181e-13	1.601539547807882e-13	nan	nan	nan	nan	nan	nan
0.28	-0.05067901955453567	-0.01858145241547887	0.03780339188593307	0.5951547110733826	0.9410744578001888	0.00911386012538506	0.4217924240498075	-0.02742204803787042	-0.02770802675403335	0.04105227690202416	0.05585479373117829	-0.08218470122078173	0.02141632110189982	0.03969014889348482	-0.05786828615318005	0.9812190837683888	0.09719352076110617	-0.9812190837683915	-0.09719352076110425	-0.140393378621696	-0.0990281695532623	0.002406148749758772	-0.2355652219774689	-0.07101814932708177	-0.03546418881647476	0.08720025132389118	0.1022597185529228	0.6900172924902521	0.6447511404962918	0.07857501291653336	-0.01121920988877215	0.1378438161276158	0.01167899509442674	0.3303521081595637	-0.1040463563212253	-0.4581771374836878	1.322542715070514	-0.01764271342538387	-0.02350156849956365	1.551522020927117	0.1886366016178068	-0.01307556465072807	-1.585754498436883	0.1231298288604852	0.8491312331725099	-0.6695182954521687	0.401538864807268	0.5881871865303021	-4.260007477391889	0.6401307963991708	4.260007477391889	-0.6401307963991716	1.458832632209195	-0.5819762441088137	-0.2594991411102484	-1.439702939848657	0.5756651771248301	0.270777517630602	1.179376621655826	1.04512807353271	1.356339570328151	-0.4436541067276167	0.1170902807982538	0.0001544618070816259	-1.285137484209018	0.1648467047864562	0.001097929246231596	0.01801646395299939	0.04860605558933558	0.06490685644677027	0.001008908095937451	0.004267664561839149	0.0443177132455088	0.03216827418462018	0.4372964149724816	0.413748705602472	0.02171300081919153	0.02599179087099984	0.001064528184876945	0.03120471786845014	0.00101678617284583	0.005983259634192967	0.02231918875432756	0.03479769669328999	0.3883756068081319	0.3864466027074254	0.03801520436261457	0.05212493716752932	0.2555532679378486	0.2668471908967971	0.1304358852675803	0.1183717861543075	0.001254165513649286	0.005439322082913996	0.001269842768863987	0.01139080381744988	0.001254606669314061	0.009471980291122933	0.7273432487071869	0.6421824952147106	0.06925358545754468	0.08447619912965235	0.001063188881411637	0.003477425606932082	0.001105256817916422	0.01905492675388261	0.001028205219412529	0.05630189725958925	0.1659139907107492	0.1898642354130387	0.07685926567162223	0.0440733620373529	0.02290488247208741	0.0256739309462612	0.4864273914247085	0.4441514160759082	0.001066476725919953	0.02268542281900682	0.001028003844268145	0.005515756782380122	0.001026259199846063	0.006834201396388555	0.001026198470591965	0.006908028373455628	0.0943397612361284	0.09104164255684752	0.09126957668638372	0.07530109420965891	0.03330289394572223	0.03129212456120896	0.05642105754769333	0.05547740228835414	0.1063681002869324	0.1180128523055278	0.2354873321556401	0.2037882292302391	0.1963186416140904	0.1667459653821325	0.04887882623910429	0.053314816474405	0.005081433204877394	0.03832891137350562	0.07361714599996816	0.112401286870123	0.001539887719552662	0.02187346914238726	0.001145056383282489	0.03160291069189105	0.001023765337398801	0.02861383666357139	0.001015994353711268	0.01664303680214679	0.001018799612862849	0.01090667759320177	0.001105455271234813	0.02461331865664185	0.07054124460102042	0.09731930273376643	0.06195734245233115	0.07302119757473857	0.04739166080061339	0.04630143712823245	0.001269865186639307	0.02084887027267356	0.001416076566280335	0.008127935076165925	0.03809239998429054	0.04107540659605163	0.01107345157439807	0.03433732189089177	0.001552366354546804	0.05457406910261361	0.2462375373592317	0.207014897184981	0.001041699580731446	0.02059088020615466	0.03892625683565896	0.02184088980519073	0.006429158270206429	0.01995999473436133	0.001063950728110871	0.0119550060265523	0.001095442041642254	0.01941531545352487	0.001210079608944749	0.1061442247944961	0.01710489371501597	0.04216740047701285	0.05700848962698991	0.02916581636656454	0.06159384907152392	0.06822565664151778	0.001005801972970736	0.04311395074762924	0.01745193963275805	0.05909010648783251	0.249697329591949	0.1902814088227648	0.001062892499380592	0.02894129129491064	0.00105871522495837	0.03180714041768073	0.001065691463018413	0.02098835286604438	0.001023513265356645	0.02682464313025225	0.001044041673929574	0.02463056930454183	-0.01069887029714837	-0.01231129033928545	-0.008274636057021723	0.005083844897048275	-0.005749121420411676	-0.0009328878406860878	-0.002874763466096707	-0.00185830022700685	0.001118019373126709	0.09330897472322812	0.001009159426286126	0.06166836526536734	0.5183034567940917	0.01145929881433023	0.001068626320593511	0.001002963386971347	0.006114099374387524	0.4006481422352287	0.06248244165795391	0.2954558776269394	0.1473357071936717	0.001293452011868223	0.001296150792000479	0.001352743492903233	0.8287480054217305	0.07962967171428591	0.001069532780791864	0.00111958372599583	0.001007496656467898	0.1884230439636613	0.09015188446441655	0.03288044607273018	0.5358931730824593	0.001085629719099102	0.001003576667965316	0.001001059574411344	0.001002156962558559	0.08730605915903823	0.08468440664133474	0.03160506644456042	0.05345362839507603	0.08338391107232933	0.2494493684565714	0.2099547307211253	0.05094031285099537	0.009925544156828251	0.07200656828289625	0.001654357863911267	0.001159254324880244	0.001017416319877836	0.001007282728189515	0.001022349078192399	0.001178871888762326	0.09905131020680805	0.0483259090686504	0.04229084552347879	0.001011985914772593	0.00132386533493393	0.03288015449594655	0.001459226495401928	0.001242877274059746	0.2457824444397478	0.00104531871086368	0.04285636354169099	0.006103636281391928	0.001058889861236743	0.001109885053155016	0.001199962901486073	0.006477870198264592	0.06658128611285742	0.05481311695144264	0.001005912194388539	0.01731750177384564	0.2684860198057464	0.001071921378366871	0.001042128280915398	0.001083847199790139	0.001029592425642477	0.001055560590407675	-0.008027344861346051	-0.01138802653720985	-0.007606073289155782	0.003794583780723403	-0.000933525365293408	0.0002648915416965983	-0.003624727763211427	-0.004787238193812895	-1.202409333545306	-3.559157088411771	0.02628356750343041	2.754108536429138	-0.04269223566604124	0.5492610953323811	2.651396305952167	-0.5651305889407131	-0.1442464509747833	-0.0225523530345041	-0.872001603303974	1.900004846216651	1.394405085047459	1.990844574280238	-0.7073679993965262	-0.03446553199477832	0.001268112646108703	0.03701813869911703	2.774264893017393	0.4814312479680915	-0.1339949400353454	-0.02681923010281569	0.176642090809892	1.013401549398618	0.1959983637736161	0.4550091531897089	2.831392760444803	0.04722732516687667	0.02567886224969827	0.02856690053409275	0.02282545276288574	0.07145121346656712	0.1802990566679515	-0.04383337528164817	0.09523941105934984	-0.7222288543562436	1.178761139788104	0.7823938920041218	0.3134389925181994	0.2800670087424884	-0.07421230148598591	-0.002650453725300545	0.002684744504741671	0.2959129252028904	0.188273372421799	0.01281603401546597	0.0581224833624906	1.299582610078921	-0.5795425149951823	-0.1736628412955335	0.03370315653646744	0.0290799688884936	-0.1898188549730844	-0.6126288808263646	0.02690638590308685	0.6902066205356088	0.07113562537563742	0.443411983470659	-0.02011563877338468	0.0636283343018699	-0.02170601458682493	-0.8006369519486339	-0.6362941641872361	0.7692727271166566	-0.2690083869087219	0.1478167097167454	-0.1773468938393777	0.8861809884192864	0.01864917866925457	0.03569614483083069	-0.1556818007270463	-0.1834988205803925	-0.1600355629182584	1.622421157980029e-13	6.562905930431888e-14	nan	nan	nan	nan	nan	nan
0.29	-0.04613817575252682	-0.02084549271374903	0.0331975398086417	0.6083336894014982	0.9408020858296535	0.008796032387876478	0.4348716156426379	-0.02646026345436103	-0.02609839247280933	0.02420599703609898	0.05824700588043364	-0.07342840054760595	0.01314715196297091	0.04542340463304775	-0.05191820853002981	0.9360880919508734	0.1041005482298796	-0.9360880919508866	-0.104100548229876	-0.1254640521648405	-0.1052552228632404	-0.0002278063654035535	-0.2489547865522539	-0.06481425826472226	-0.03257027059166069	0.09755847804422049	0.1127067329534174	0.7029767160752967	0.6391831239950208	0.08096695564737419	-0.01121276720854388	0.1254200124359791	0.01336193564467344	0.5710035958551712	-0.336901200815178	-0.4665431269706282	1.313156422309769	-0.03755136334720909	-0.03930440856509212	1.071817712144758	0.01496636115909926	0.3356956437396703	-1.774497126642496	0.3427684009409835	0.9079739761699038	-0.9780151096767528	0.7283394794992876	0.6062003561963378	-4.746638767186476	0.7472004368889825	4.746638767186467	-0.7472004368889958	1.525977243848324	-0.6599433619076127	-0.2651498837826154	-1.244237389505009	0.6599510769548416	0.3054754913268847	0.8900610959286811	1.052473423486263	1.240515025156977	-0.6538218714253832	0.3506786473576077	-0.0006021194019105615	-1.199394400258945	0.1721187645349294	0.001142742256010017	0.01832438810477232	0.07603931487432933	0.09303509083835863	0.001009212907795615	0.004167133179420973	0.05308484224373818	0.03675699235385634	0.4642669625524619	0.437747871322361	0.0155148377085919	0.02061614928920903	0.001063768029959723	0.02953373026451602	0.001010046767080674	0.00581449951079084	0.01397847441822036	0.02735376838730869	0.3915920914623836	0.403226150069102	0.05252770054338338	0.06561955004665879	0.2736348734709081	0.2871522265401737	0.1277373105552262	0.1052934203038419	0.001267062934606577	0.005492947299889531	0.001291870339658803	0.01145094394784615	0.001262976432859587	0.009799700960482606	0.7559098070825664	0.6653535325453392	0.07329224237943334	0.0876607576772209	0.001064426961721932	0.00340113727836831	0.001110132790838693	0.01873877514173386	0.001018212660685184	0.05815495177626427	0.174830672839115	0.1984283346043853	0.08366179119179054	0.04568767660741538	0.02935099078931938	0.03020239328482318	0.5058789225938082	0.4733972479750458	0.001070788849833819	0.02329122678756795	0.001016098429679019	0.005613798631476576	0.001013918486909602	0.00693958772988127	0.001014451360710523	0.00700697363736601	0.09024315000100687	0.09121465530863909	0.08735064309606762	0.07658739725210531	0.03183235183504266	0.03041264403785739	0.0546236937805405	0.05610164361178514	0.09612708318481114	0.1119832177772092	0.2409742834275037	0.2162944058478466	0.2011198213544096	0.1749075524236212	0.0532037209101407	0.05930493218172338	0.01569655407537218	0.04719739668344925	0.07274740833551147	0.1116286406395934	0.001598566834739311	0.02176631172845539	0.00115143805215981	0.0315444084210669	0.001020861717679234	0.03160392531866334	0.00101190257478182	0.01855238154503087	0.001021266327547961	0.01099104203888893	0.001158402783752985	0.02492204679146315	0.07950560845034733	0.1029409888656034	0.05536111292544448	0.06810815410215321	0.04434633732932049	0.0445429316005428	0.001144350667329508	0.02074935121348022	0.001366152302288718	0.008499531986704483	0.0355102735655751	0.03964855900014234	0.006480571669230615	0.02993448880650443	0.001408736109641678	0.05518583632733375	0.246706754895339	0.2150809071468766	0.001045217506750254	0.02122421831140332	0.04105807093338991	0.02666811846456597	0.007801722198417988	0.02123442949105406	0.001063052867085011	0.01252738752353059	0.001106890813586733	0.01920618330251988	0.001202733039133275	0.09830993355109323	0.01200010918850548	0.0374637842629807	0.06148864361518282	0.03676634570992798	0.05764944650885935	0.06539483329917424	0.001005921139006325	0.04438143356435495	0.01694547344525257	0.0572012986648562	0.2556851605867673	0.1994385394784355	0.001067263648321503	0.02900001911900073	0.001052252126818508	0.03239598091812873	0.001076142201584498	0.01939178394590457	0.001026893017951237	0.02492963394685484	0.001050504418025577	0.02297861283143458	-0.006162248768752832	-0.01117151715210193	-0.00782833152708191	0.005863135048237001	-0.001122457071110156	-0.0001671600370103022	-0.003640916210652216	-0.002811376545318438	0.001249793498533735	0.1256456029303838	0.001009843767089155	0.06550888848818832	0.5298197179156001	0.006258620189829328	0.001058196695667885	0.001003091790481929	0.003570812598270589	0.3964908022259278	0.07642240784718413	0.3179742328637897	0.1029214718462919	0.001269535719729214	0.001330612091492293	0.001203110093612336	0.8261614787165444	0.07756299298026582	0.00106248603448104	0.001111507508892323	0.001008080337157052	0.1899030802359607	0.09487663406020817	0.03989228711080908	0.5637618379340339	0.001066518242750452	0.001003818790303496	0.001001087926416855	0.001002283651760131	0.08231691333279505	0.07971943641282155	0.0288674305625478	0.05147931722590867	0.08036668097003197	0.2521192024286892	0.2086471910690555	0.06499993694763179	0.04176639704540787	0.07127422781477216	0.001664328048069155	0.001157091562415665	0.001018198049077069	0.001007949997478689	0.001025089520274686	0.001242854984693877	0.08432951679514528	0.04601923483307576	0.03927980461993499	0.001015013714166812	0.001305878797337454	0.0321310643486178	0.001638333548075858	0.001272626575581293	0.2491432317439856	0.001051891470012726	0.04420886878771345	0.01193940020548932	0.001064849826329361	0.001126360679883797	0.001190951986524051	0.006362687426253823	0.06755276565056803	0.05086936085179787	0.001006157648135862	0.01559658110885911	0.265096941384069	0.00107172245184565	0.001048398584176873	0.001089705835882947	0.001031102716002417	0.001058644549178919	-0.0001335503662827899	-0.009858536456831987	-0.007559833587483107	0.008297266213436941	0.003353061913537981	0.000252926503699732	-0.004420019713160512	-0.00218376354483476	-1.217672568513899	-3.179147624308805	0.03377679651377957	2.871215722022925	0.00678458767811384	0.3730959419055964	2.13995067816745	-0.514133945866472	-0.1870645624520404	-0.01380623590921909	-0.6221758483258566	1.422052190249834	1.311178369291699	2.069912406551264	-1.836823996887896	0.02653216625742756	0.008488192551112174	0.03084938582763812	1.838772427694662	0.1709005440823551	0.0578315412155281	-0.03585916022694989	0.1962811810598072	0.7034110472267497	0.1285928539514994	0.4523193756985593	2.974478240066305	0.06907687948553262	0.002329171020712665	0.002003456477191871	0.003981343537914618	-0.0472240457134039	0.0671807282562477	-0.1263581798077166	0.03121389360926411	-0.4855426346626759	1.307678827494162	0.8338279455426463	0.8507830243536776	1.39713400314341	-0.0785393743534812	-0.01664673487840469	-0.01244015546717922	0.3047471730277654	0.1948815645412966	0.005245983154460544	0.01092155145120411	-0.07387320974072158	-0.410118004128322	-0.1796844813981947	-0.03049534296858801	0.04340524899892282	-0.105704045339107	-0.2913415932900907	0.08307072026155472	0.8950984366396217	0.05760720512465872	0.5167895575538402	0.2538964944801153	0.05613144290925304	-0.02177454186668365	-0.7605476725266835	-0.3255378180072289	0.7428752085505445	-0.2973777407269362	0.1057545605961956	-0.1992094662851883	0.9303853573314719	-0.005246969284550102	0.07771186645889637	-0.1616107194005237	-0.1932703370894404	-0.1682800236004339	1.372197569238252e-13	-2.077592128702879e-14	nan	nan	nan	nan	nan	nan
0.3	-0.03939520876465073	-0.02508226638076579	0.02840153236662454	0.6214159089543634	0.9403090368837398	0.008342963362105641	0.4433788065828616	-0.02689779989346791	-0.0209802494224991	0.005742421331868398	0.06245927774942515	-0.06390832020337867	0.00198202736154483	0.0539214824113074	-0.04565683866725486	0.8866773508032358	0.1122560442894275	-0.8866773508032388	-0.1122560442894305	-0.1098949420510595	-0.1121572156720383	-0.002854008963196451	-0.2605705180555254	-0.05792236695601311	-0.02940529171008701	0.1049573207128329	0.1234731593610777	0.7149269905628262	0.6319972495097734	0.08537619350340772	-0.0112659761496564	0.1138605051996661	0.01512891757057659	0.7707767453303451	-0.4985930300711703	-0.4962082104310507	1.303190960020405	-0.06177810839912792	-0.05054982615200904	0.6371218904020659	-0.09122760290789617	0.688626189147986	-1.909213666100763	0.4871417728079656	1.001887167373086	-1.248709387945215	0.9545032725443833	0.6504456344664893	-5.115957343416348	0.8898245145541771	5.115957343416348	-0.889824514554178	1.586789363593848	-0.7169641438726504	-0.2579486376365871	-1.084936325545926	0.7132652263943805	0.3249896489823966	0.5874998113141159	1.109010474969559	1.154509750824721	-0.767225703523336	0.5205493058378023	-0.01177586246434823	-1.112278193142557	0.1816549799181242	0.001231037273950847	0.01866151055530856	0.104447848698229	0.1223247184899882	0.001009707577298449	0.004087328884209634	0.05949703697863351	0.03972246109056592	0.4861396169250167	0.456377995968646	0.009733713598177783	0.01562638758440996	0.001058171232014429	0.02752115676782706	0.001006742885081634	0.005655003631495806	0.00835810186469271	0.02224634391753009	0.3924338662418744	0.4142105977951068	0.06643979316612179	0.07848172212362974	0.2929787142779698	0.3082404360709535	0.1077207798606703	0.0830649296927691	0.001261553231324392	0.005596797225556153	0.001320113255062139	0.01151513325068033	0.001192337926697722	0.01013543582067039	0.7754489954799721	0.6785345408603225	0.07461698288709598	0.08820261166270021	0.001061521011150056	0.003415941769551555	0.001108530686557331	0.01834878218826711	0.001013510583483956	0.06027376825149494	0.1808054368887492	0.2040123115248042	0.08949822564537503	0.04667978519065011	0.03599019641008614	0.03475303968374484	0.5277347987043134	0.5027750732908616	0.001063384659597523	0.02396982862840457	0.001010269478254826	0.005730333471844225	0.001007765063773508	0.007064132332233014	0.001008643804204056	0.007128010114651752	0.08573622455343574	0.08988965399038758	0.08295511939171446	0.07644909230343558	0.02975788723534508	0.02887905195648515	0.05274041926015907	0.05613378096021828	0.08883492570315811	0.1082651079452074	0.2454227292135926	0.2296458986553823	0.2036153203542346	0.1831006128779804	0.06189273756222495	0.06965445446914505	0.03620163791260051	0.06434167043419796	0.07193719551326273	0.1108660507883848	0.001632901855621461	0.02158322032844842	0.001153546512339196	0.03139300844652783	0.001019801627586642	0.03476162746850647	0.001010191456590264	0.02056638786063422	0.001023869957897614	0.01103537981661	0.001216863334790285	0.02497771784286384	0.07799182942984743	0.09786928201824684	0.0506508205354123	0.06467780100005736	0.04130109424583901	0.04267482315709926	0.001083097213542349	0.02070119592313702	0.001332189602558109	0.008959356771782792	0.03377877460366709	0.03875825806671507	0.004217132872413837	0.02804241288027863	0.00135173843248441	0.05598795673226217	0.2482090250322362	0.2243589272137222	0.001050263462937338	0.02178452849780029	0.0428205331139287	0.03207179713918141	0.0113650039013081	0.02461580271162442	0.00106558524317747	0.01318330444360049	0.001120853472934485	0.01894674208265437	0.00119455408538794	0.09104674382803893	0.009299641895748358	0.03523446932922765	0.0643648403939943	0.04386416187747302	0.05367982945115423	0.06227367264360385	0.001006103480526928	0.04523053609890016	0.01584833840395888	0.05513002125162364	0.2583191669520048	0.208591920261775	0.001069348858609939	0.02886948480049133	0.001052158265890159	0.03327417597118008	0.001084295866737999	0.01779656375611895	0.001029337590732519	0.0230038899686084	0.001055277000473618	0.02130648299463498	0.0006124880707544596	-0.009771932702788658	-0.00764873688265357	0.009124686720442527	0.003277489231211324	8.010587221699467e-05	-0.004426495092136867	-0.001393418885437155	0.001381567623939553	0.1579822311375415	0.001010528107891301	0.06934941171100907	0.5413359790371083	0.001057941565308915	0.001047767070744522	0.001003220193990097	0.001027525822154283	0.3923334622166295	0.09036237403641428	0.3404925881006389	0.05850723649890668	0.001245619427591116	0.001365073390984742	0.001053476694321559	0.823574952011358	0.07549631424624756	0.001055439288170876	0.001103431291783121	0.001008664017846176	0.1913831165082604	0.0996013836559996	0.04690412814888743	0.5916305027856087	0.001047406766405727	0.001004060912641124	0.001001116278421282	0.001002410340961043	0.07732776750655146	0.07475446618430838	0.02612979468053545	0.04950500605674127	0.07734945086773226	0.2547890364008077	0.2073396514169871	0.07905956104426219	0.0736072499339839	0.07054188734664768	0.001674298232229377	0.00115492879995324	0.001018979778272939	0.001008617266770659	0.001027829962356159	0.001306838080631005	0.0696077233834832	0.04371256059750064	0.03626876371639014	0.001018041513571729	0.001287892259739898	0.03138197420128837	0.00181744060074467	0.001302375877098457	0.2525040190482247	0.001058464229162966	0.04556137403373465	0.01777516412958925	0.001070809791415623	0.001142836306602339	0.001181941071561899	0.006247504654243203	0.06852424518827879	0.04692560475215349	0.001006403101887751	0.01387566044387254	0.261707862962395	0.001071523525331609	0.001054668887437182	0.001095564471974709	0.001032613006358614	0.001061728507947802	0.00776024412878029	-0.008329046376453923	-0.007513593885810395	0.012799948646151	0.007639649192369464	0.0002409614657027405	-0.005215311663109718	0.0004197111041429789	-1.234922677491592	-2.948925903262571	0.0321232271313804	2.986387188449646	-0.0385468183355325	0.2246112088297569	1.577588091230623	-0.4879546135843125	-0.2125636294089005	-0.02069950413783888	-0.4047008361240455	0.740984919095581	1.26791692461633	2.147479351762054	-2.53739295151028	-0.02442059024215101	0.002077947118554976	0.03862097685514796	0.7762590898880111	-0.04710966437353303	-0.1157763760408979	-0.04158749867332002	0.2297944825226891	0.4173770952259386	0.07155716640861544	0.459445965261677	2.85779144378123	0.06178689971025076	0.02937746050657278	0.0323985543104179	0.02724369544421491	-0.2281516005515889	-0.1046225415614613	-0.174655686904176	-0.02318138393543744	-0.2599239150890079	1.347824377777249	0.7886885745802219	1.185320308483242	1.935224696890181	-0.07220102562203681	-0.0178372509423645	-0.0158947962451782	0.3294356241665089	0.2092056869587971	0.004810700389599907	0.00751106670191074	-0.8390959857718033	-0.2830044408957034	-0.1955834244531755	0.04397591048476603	0.04672554380070552	-0.08250952247145865	-0.1104774491987068	0.06497702194243257	0.932608641527564	0.05653004162192966	0.5587019865118849	0.401272054037558	0.08033541917599585	-0.03176782920648149	-0.686416647881962	-0.1414339081184895	0.6687300919545137	-0.3270758495577906	0.06414065328038941	-0.2138408118794394	0.8854310139624165	-0.01920324985553432	0.09356705538488641	-0.1554120546483146	-0.1896457795552904	-0.164070235652279	4.589779495489931e-14	-9.635434869821416e-14	nan	nan	nan	nan	nan	nan
0.31	-0.03096299327438482	-0.03046568197860705	0.02319014934767783	0.6343962948098832	0.9395497112795894	0.007804338812753323	0.4478968532642502	-0.02797332571518903	-0.01242978768771148	-0.0136534559117277	0.0676104344358826	-0.05331420861621696	-0.01157689307789095	0.06402091715715989	-0.03882144107983319	0.834203558209726	0.1220868113685123	-0.8342035582097308	-0.1220868113685134	-0.09378435881601231	-0.1194974706758463	-0.005340739057279355	-0.2708385205566977	-0.05069109857615152	-0.02611675921214004	0.1097511099403536	0.1351267150593926	0.7262529061914311	0.6242650217827904	0.09081467329772683	-0.01142810932061558	0.1033912270245592	0.01697351437122751	0.9010789068503594	-0.5645799119774738	-0.5458320244340729	1.292917488048067	-0.09091122798074783	-0.05656241162899124	0.2847138511311588	-0.1120491599625904	1.016643206362345	-1.952692749479793	0.5292251272881829	1.113341007593792	-1.446242090776802	1.045796582486361	0.7150004386864728	-5.37095583196632	1.081336912868591	5.370955831966311	-1.081336912868616	1.633669623951212	-0.7465480052547598	-0.2370136116484485	-0.9728630801352341	0.727674341462329	0.331943150964382	0.3969498515546675	1.227775512827408	1.116702911401785	-0.7735303202109558	0.5403258560334273	-0.02214688533746921	-0.9660607193914197	0.1879055229073624	0.002628106135378328	0.0203574134989096	0.1283749653965378	0.1491152670270049	0.001010112532875174	0.004038344577160684	0.06319601430435974	0.04122536596859485	0.5036188216398324	0.4694956504660272	0.005533516163819606	0.01201039121166483	0.00105078989004312	0.02538574094635263	0.001005001730311313	0.005516635306527513	0.004804060942253287	0.01896139120919534	0.3950252808043983	0.4211656448365104	0.07811329198638343	0.08959441458672406	0.3124639349774934	0.3296849519429987	0.08056097004181918	0.05981442803229316	0.001244672222575741	0.005753049473364876	0.001337517083039321	0.01158037970511953	0.001121180839581644	0.0105428723448419	0.7866706773754621	0.6807094396823137	0.07385173708940598	0.08688450735797698	0.001056360924975044	0.003510168144456657	0.001100841463076226	0.01791667441596052	0.001011292618847646	0.06264844232428757	0.1849703954640816	0.2074181367982869	0.0938354138860575	0.04708946679985924	0.04171007562520243	0.03869591777848466	0.5520730071603979	0.5296836380761186	0.001053153876898494	0.02475453531406584	0.001007283997464536	0.005892861212589759	0.001004529759838071	0.007238871438246028	0.001005636583035093	0.007290814601852467	0.08120324834981048	0.08710629422316958	0.07883972900291437	0.07493973069481202	0.02758717437057491	0.0270869356548449	0.05018308149787578	0.05520669575401121	0.08268981889080022	0.1053220114842674	0.2494330838938502	0.24218745351709	0.205689265935441	0.1901823657734924	0.07441934943630042	0.08375936113790157	0.05807498363204594	0.08285226616144975	0.07085597011986659	0.1101372023520069	0.001615445541849452	0.02140285716671118	0.001155241080723552	0.03124315032187417	0.001020056711515914	0.03810968788281457	0.001009720655510883	0.02290763537806033	0.001026289420496492	0.01105726474844651	0.001233985691737602	0.0248383721994772	0.06806385849055538	0.08621530802625914	0.04700423968062444	0.06200776804302873	0.03823438600702897	0.0406023213124297	0.001053993801351172	0.02061549914418952	0.001343911935657875	0.009506786813527209	0.03272984864055404	0.03819128526458197	0.003104846135318921	0.0273204428042638	0.00134984215410379	0.05678323354579174	0.2504942396822296	0.2317417750682006	0.001057223036670102	0.02241237309341214	0.04460290473740874	0.0379182246761726	0.01622999673215234	0.02924577454025567	0.001073142174703004	0.01393217745875608	0.001131278789135964	0.01864562041221484	0.001192303052106911	0.08445204318076689	0.008255661268714756	0.03475462718181588	0.06497074074523772	0.04948072482623431	0.0491328088657315	0.05839899350270027	0.001006407451080962	0.0457655594562839	0.01393604827173302	0.05275993271165239	0.2604513198702771	0.2166742894489649	0.001070649671741417	0.02867158515478427	0.001057447189309824	0.03446865779890488	0.001091016220147221	0.01626282985725534	0.001031219260659871	0.02112201689279239	0.001059015426731994	0.01967789173461473	0.009306260783084507	-0.008006608978355359	-0.00755338487994802	0.01376490985114499	0.007915797928018128	8.1303269370925e-05	-0.005136309509581487	0.0001041514709071059	0.006377147339182769	0.1670788682061354	0.001010538931241423	0.06656830165823252	0.545856376949351	0.001042003731891251	0.001039163869284398	0.001003163958928906	0.001022459217483188	0.4079787070036026	0.09575312926614228	0.3595164871105154	0.02978604253243797	0.00121140858475695	0.001347676413941646	0.001041678414302912	0.8071065284711705	0.07056684786262338	0.001047225192378861	0.001083872149598756	0.001009255385413354	0.1922562909804837	0.09989053864247525	0.04979336938415933	0.6251363239486386	0.001038357232260451	0.001004275236764897	0.001001202185366827	0.001002588760268075	0.07322955821120523	0.07215767201458541	0.0242260478526268	0.04493335001771868	0.07186138405900959	0.2585077417954758	0.2109253135983755	0.1004193351332482	0.09385798952846025	0.06851396847252372	0.001532023759989316	0.001158762749975721	0.001021457982124746	0.001009749699645276	0.001029634582810023	0.001205261361428783	0.04262566847334358	0.04157330739792621	0.03317109619048607	0.001028485383936852	0.001413862228864278	0.03162166363578404	0.002035297380063571	0.001386357787092337	0.256614333207926	0.001069546011632405	0.04775044865077593	0.02471912395126456	0.001089637475456678	0.001141537915773085	0.001196742845275029	0.007891231303951411	0.06334048605812255	0.04065868296371553	0.001006995118179437	0.01012136060255624	0.2668144245669792	0.001072410029264137	0.001069960855139698	0.001100083036774544	0.001033655415496608	0.00106390353910055	0.01923684681885804	-0.00598333533544324	-0.007489865672552634	0.01917710194584223	0.01277502561334354	-4.522589054107437e-05	-0.005782922204203665	0.001349274120663259	-1.255666430308199	-2.786800104138322	0.2851262233750079	2.36206708852409	0.0128399615917128	0.07733273237167777	1.055903242276291	-0.2535855253896467	-0.2117679430608699	-0.009633482425342899	-0.2511358869876801	0.6848246155923987	0.9652444648486986	2.100639381410268	-2.141692223045953	0.03694844107645186	0.008668598525062295	0.04365291327960465	-0.3215179588777057	-0.2124448755395465	0.07433499397343044	-0.04414529498598869	0.2462663838312514	0.2632486254366793	0.01130877134239054	0.3371715504918414	2.512435060995878	0.08952196255850427	0.01027908195196921	0.01070469198316614	0.01152856602445247	-0.3294885782080602	-0.1932013379695166	-0.181890985059276	-0.1564652431885065	-0.3176235925639532	1.125245302543634	0.6150228798704594	1.607871804176872	1.771124876060225	-0.07363068105484681	-0.01676033577377488	-0.012327528892004	0.3488594932431929	0.2589928914191945	0.0008264162159169192	-0.0276151881290875	-1.473991718936803	-0.2474554769363888	-0.2196079269135823	-0.03776039813376109	0.06143152683096231	-0.03637886358383784	-0.03942636406379535	0.08454188246653051	0.5302557981610502	0.07124876723206103	0.6066909700028731	0.5160756583972282	0.07524670315166623	-0.02973844961510436	-0.6333144431380389	0.03457616372026776	0.4499773396025523	-0.4415108099866572	0.04650753896800591	-0.2625393999327942	0.7200823166315261	-0.01804117302218118	0.1415049742335298	-0.1512842556948443	-0.1866184698122066	-0.1614417603261963	3.987929462631866e-14	-1.15280845598081e-13	nan	nan	nan	nan	nan	nan
0.32	-0.02166537954450562	-0.03610366106923262	0.01748961925650894	0.6472748842542576	0.938474328015296	0.007223968570596204	0.4494376117105535	-0.02890221506350511	-0.000743844324342245	-0.03296605299430752	0.07276649155171407	-0.04171338290093929	-0.02660616227065785	0.07444567217821996	-0.03138949878008877	0.7794151410303756	0.1339829427787853	-0.7794151410303749	-0.1339829427787883	-0.07725470276137618	-0.126997398744659	-0.007546605805626043	-0.2801117577671862	-0.04347516228925823	-0.02278190268369304	0.1134101540911532	0.1481501665803329	0.7373816395208858	0.6166404335387672	0.09564629468416802	-0.01173883612837117	0.09484962526160354	0.01889985088263394	0.9438563932495	-0.5495057286291036	-0.5940376248730028	1.282831677791313	-0.1249896404231103	-0.05889896471296368	0.04166424337465355	-0.06190030822805941	1.31572251484505	-1.892557633897805	0.4881218586847649	1.203229992987569	-1.5427791386059	1.019567327585843	0.7697545769416699	-5.578882260584632	1.302897380791933	5.578882260584632	-1.302897380791934	1.670603927511251	-0.748898756873697	-0.2017759684896158	-0.8859832674090069	0.7101988078001952	0.3342544550822859	0.3605507959679012	1.382989639495485	1.115073290994165	-0.7456978069317962	0.3991776242624748	-0.04149458981024144	-0.7267429107117521	0.1980029220692339	0.005808922775143391	0.02392541225732985	0.1455944978994416	0.1693729516519344	0.001010320324788338	0.004025928208266143	0.06397216239098164	0.04129637504992169	0.5170397759130377	0.477695269494776	0.003380802405676225	0.01018785978832974	0.00104279725387246	0.0233408297444363	0.001004103453881545	0.005409147552334268	0.002992681795233849	0.01724670254825914	0.401790146576978	0.4286030926351827	0.08685313484675423	0.09799906935752586	0.331511199096961	0.3494375348744495	0.05152837971141079	0.0396513883827203	0.001219125151447763	0.005961314072655943	0.001337522481002021	0.01164245031613394	0.001079703229751165	0.0110242257921193	0.7899673724814593	0.6724994090150044	0.07124579617466983	0.08403504057319924	0.001049673154924808	0.003696908508476297	0.00108721518898757	0.01747965150148324	0.001010480000760857	0.06522161696404941	0.1878655858275237	0.2092664973529625	0.09641863464637331	0.04692455293568248	0.0460662610090125	0.0416573086296868	0.5789520825666468	0.5527940454652497	0.001043513763863777	0.02564761838310666	0.0010058992014528	0.00607893499709941	0.001002955880319712	0.007441334673758008	0.001004222965811482	0.007482808715770213	0.07682923004294193	0.08328051791983374	0.07536487949058808	0.07266603438786967	0.02553540550202633	0.02527876402234824	0.04668904802531586	0.05311988437879541	0.07677466894451451	0.1021340717847065	0.2533249792913118	0.2514459788658265	0.208320597317469	0.1951482879823294	0.09053804074555379	0.1012561061305421	0.078468400745204	0.09984877650533537	0.0693531210553887	0.1093921967792697	0.001535616258329927	0.02127751452554584	0.001158005554941848	0.03118144386448138	0.001021423879217757	0.04191247802460545	0.001010051865929177	0.02574522718692768	0.001028401309722837	0.01107711074529906	0.001191751741020457	0.02458071422540921	0.05024436443387961	0.06874358951309649	0.0440313284273765	0.05979962493282132	0.03513680261910825	0.03826884497016295	0.00104467071973923	0.02041308532471062	0.001412744061237559	0.01016140855411884	0.03228718500636932	0.03792080428253077	0.002653316274836739	0.0271436896378505	0.001390875625185752	0.05748806521575107	0.2534241545951605	0.2346899405527935	0.001066244422256698	0.02325370163720549	0.04656742485209395	0.0441277655215454	0.02205475335696817	0.03476438281398882	0.001086336361262679	0.01480438889509933	0.00113584057447412	0.0183263341871487	0.001198579523855639	0.07836463573396553	0.008535246936444108	0.03570820630543937	0.06298389235381099	0.05277160550558092	0.04375732199938151	0.05357043981653679	0.001006855516155651	0.04623355729375083	0.011114724058322	0.04983198317667735	0.2636284164453254	0.222774356457409	0.001071743249747134	0.02855537146517482	0.00106773951745058	0.03602778873764347	0.001096635231274183	0.01477188803088506	0.001032681104799323	0.01927372788820145	0.001061971821066256	0.01808177290866488	0.0198552534805798	-0.005854360376203805	-0.007505782070207728	0.01956308642783963	0.01288548510760287	-0.000109089169073871	-0.005751321342792391	0.001223050267369142	0.01137272705442508	0.1761755052747296	0.001010549754588935	0.06378719160545614	0.5503767748615938	0.001026065898453117	0.001030560667822581	0.001003107723871744	0.001017392612814535	0.4236239517905676	0.101143884495871	0.3785403861203934	0.001064848565973265	0.001177197741923588	0.00133027943689929	0.001029880134287487	0.7906381049309831	0.06563738147900032	0.001039011096586741	0.001064313007412472	0.001009846752980366	0.1931294654527072	0.1001796936289509	0.05268261061943186	0.6586421451116681	0.001029307698119107	0.001004489560888463	0.00100128809231201	0.001002767179574894	0.06913134891585808	0.06956087784486374	0.0223223010247195	0.04036169397869802	0.06637331725028611	0.2622264471901432	0.2145109757797628	0.1217791092222249	0.1141087291229345	0.06648604959840002	0.001389749287749706	0.00116259669999812	0.001023936185978226	0.001010882132518859	0.001031439203266136	0.001103684642231254	0.01564361356321176	0.03943405419835179	0.03007342866458011	0.001038929254336934	0.001539832197986638	0.03186135307027887	0.002253154159382527	0.001470339697087413	0.2607246473676269	0.001080627794102001	0.04993952326781649	0.03166308377294168	0.001108465159490412	0.001140239524937726	0.001211544618987846	0.009534957953659525	0.05815672692796828	0.03439176117527935	0.001007587134472836	0.006367060761241736	0.2719209861715602	0.001073296533197313	0.001085252822840613	0.001104601601575523	0.001034697824638078	0.001066078570255192	0.03071344950893602	-0.003637624294432683	-0.007466137459294963	0.02555425524553314	0.01791040203431758	-0.0003314132467850996	-0.00635053274529769	0.002278837137183915	-1.277575695901925	-2.506324340040478	0.4065423899725931	1.679814406043575	-0.03123323081450747	-0.06176795050833715	0.5939809975031931	-0.1292616236933093	-0.1944627053687721	-0.01452338990929512	-0.09064802671200062	0.8374650705671606	0.7263093861581201	1.809092763644886	-1.919900549315379	-0.01401811993360244	0.00144277841726248	0.05340436146061719	-1.300726807972379	-0.3533821603090314	-0.09727357817548872	-0.04257052741729322	0.2694945959187616	0.1058841514765938	-0.04336192826882452	0.2631485165540957	2.098159964556654	0.08346217646575052	0.03408666926202552	0.03794338021434743	0.03308162079344223	-0.4366349077832603	-0.2574894812326687	-0.1778667531004929	-0.2551266177358101	-0.3088925628056307	0.6912184751823089	0.3655224372438651	1.863687973221591	1.632407620208219	-0.07543245289332495	-0.006833146833607123	0.001735537198055631	0.4203815696912885	0.3084745452538606	0.004402913353919747	-0.0161513994186895	-2.002644890027217	-0.1906264715295479	-0.2477783239749258	0.02063250253862683	0.06816388357583625	-0.02321115844848257	-0.001434067274493835	0.04688799323832634	0.04567216755011191	0.09922683127362819	0.6313246481861229	0.5789993430877758	0.1050031036668968	-0.03540074098414091	-0.5849580077881259	0.145250346101889	0.2035936380682773	-0.5178507586159694	0.05073554930337314	-0.3254130108706908	0.4889705782069967	-0.002866058652253207	0.1664968776211101	-0.1468536401417323	-0.1829289653175185	-0.1575757488333357	1.685504705719689e-13	-4.475692590112796e-14	nan	nan	nan	nan	nan	nan
0.33	-0.01238935222158244	-0.04126675736026787	0.01142883457428187	0.66005607914099	0.937036492255969	0.006630221783140022	0.449138626353549	-0.02903752226870366	0.01382678520471773	-0.05120256953332707	0.07719904512332217	-0.02951463309931289	-0.0420529654794029	0.08412051185340695	-0.02360670328982099	0.7225430493163765	0.1481172973920083	-0.7225430493163779	-0.1481172973920231	-0.06038540495649712	-0.1343891054009088	-0.009327715980230579	-0.2885952981667626	-0.03656913379498632	-0.01943990466819627	0.1167862296106066	0.1628180844959552	0.7486389520950636	0.6093170364550293	0.09804635173460061	-0.01225737856308055	0.08871691258193555	0.02092214087071543	0.8939431671236098	-0.4788167862440219	-0.6096108804444476	1.27372620176463	-0.163314943357077	-0.05988930203245273	-0.07825525440553989	0.03712579149426201	1.597769817685778	-1.738850547701835	0.3957696646785233	1.220737640012423	-1.5239349593942	0.9084020616204151	0.7741759800035753	-5.796149853320997	1.518830530537127	5.796149853321024	-1.518830530537156	1.702870450852995	-0.7257959179031246	-0.1523295482725016	-0.8145723609776861	0.6680978845558639	0.3332308629663514	0.2813584896355533	1.548221160025237	1.13848971864295	-0.7177979408159618	0.08051636999390241	-0.06091266769035642	-0.5156480455819196	0.2068109293040527	0.007175747197723705	0.02566068126966139	0.1557285690305554	0.1822981997512888	0.001010251958536484	0.004034014232806625	0.06197490872652522	0.0400458037421336	0.526613433789092	0.4818572112707916	0.002230015767151695	0.009240120471924698	0.001035306024960744	0.02155001478530394	0.001003575647072414	0.005331808056839524	0.002027413810830184	0.01632466275511866	0.4128756675249327	0.4380910374410825	0.09206219461067298	0.103280207100506	0.3494991427136325	0.3666028873023552	0.02852429078905904	0.02436805530790847	0.001192955262771274	0.006158453369763311	0.001323374245055434	0.01169852243959811	0.001054389450744742	0.01152337963153227	0.7863523605670383	0.6559543452408652	0.0669897148713714	0.07987349144991689	0.001043167757091761	0.003877689908625165	0.001072532440698555	0.01707612227462854	0.001010399031126682	0.06794645210504527	0.1898740521443004	0.2099910913444253	0.09696957648690081	0.04619323930077865	0.04848554761560428	0.04339939146329093	0.6064675172705453	0.5715835337041478	0.001035636712079151	0.02659367843455231	0.001005231311447444	0.006296797452865325	0.001002161303489289	0.007684831651353553	0.001003536014983908	0.007709408629681636	0.0728445514056912	0.07883030155133812	0.07226926831171737	0.06969021195356534	0.02423744961071482	0.02399881241966906	0.03984130683313993	0.04795884890844421	0.06909305035277398	0.09676290945572148	0.2574704171656471	0.2568719140467584	0.2111359268803778	0.198464290716873	0.1087326035226694	0.1202820512838484	0.09496301413464292	0.1140932112259494	0.0681496175103882	0.1087319717740609	0.001764202484483838	0.02149670013268082	0.001167435866658039	0.03123055205709087	0.001022471148406136	0.0464178125770919	0.001010339376092667	0.02909375568847672	0.001030443307203049	0.01111574041476538	0.001142043776420298	0.02434208496400787	0.03270170154525596	0.05186248963715116	0.04092604703148699	0.05738202659295388	0.03190062114928788	0.03558040467937716	0.001090319113464797	0.02017985694645011	0.00238258941435114	0.01181990734577079	0.03216410605730838	0.03770658447110346	0.002330912913380189	0.02684902655588389	0.001388654420199905	0.05779446980526705	0.2549292821333959	0.2338382692340014	0.001077014915404921	0.02444970697310634	0.04661094037722278	0.04892010776065957	0.02777414400255683	0.04014609128236267	0.001103159000258464	0.01585383769095578	0.001133464145801533	0.01801463147308813	0.001216452923203822	0.07258659621410447	0.009014372088502556	0.03690963065403098	0.05523213863443511	0.05136255822884515	0.03678006166432034	0.04715058019116747	0.001007219457793043	0.04668286410843917	0.008386209334636735	0.04679868165591772	0.2678703077133155	0.2281036650739956	0.001077073286145834	0.02862213426404554	0.001088559646810992	0.03801335619475663	0.001105440223627045	0.01330695805775717	0.001034748389394179	0.01744187083718187	0.001066265513617867	0.01650267538774603	0.03115423642929196	-0.003484134555370729	-0.007386776921864233	0.0257159091624434	0.01692252746372355	-0.0003274901960631726	-0.006309584569446109	0.002404815410533322	0.006286898390815906	0.1672784086601185	0.001009868650507038	0.0557006297639708	0.5476011387798015	0.001022157369140227	0.001024927096053965	0.001002957537165404	0.001016552840628296	0.4487706111147189	0.09737507906456291	0.3928950764839315	0.001042087908735017	0.001155972384274789	0.001290316209241523	0.001026482307230547	0.7650325798465847	0.05793571297368787	0.001034184608814258	0.00105127053249718	0.001010710743552637	0.1933117941163628	0.09560418101190014	0.05032378982560602	0.6851510405994867	0.0010258563233854	0.001004575748416755	0.001001373593908494	0.001002866756580024	0.06632298562779584	0.06707260483186769	0.02314968605043428	0.0241749082904962	0.05279561514342805	0.2677033200525171	0.2173151354416261	0.1446985511980167	0.1197681008334291	0.06669556295103321	0.002521297011486645	0.001189658740585444	0.001023243728194452	0.001010432530353957	0.001033524115705576	0.001078942249541746	0.008390687030592958	0.03531565845302528	0.02648632645823652	0.001221520282822873	0.004965705093930867	0.03215850075220723	0.001773847113507225	0.001315255747430675	0.2550178857371564	0.001094655459777309	0.04384888735004942	0.03642897118842513	0.001130999956726739	0.001123163527628712	0.001254970820195299	0.009520266965444441	0.03462818358876938	0.02345833027210515	0.001007607578379894	0.004681125594661641	0.2792750205958791	0.001090511523804645	0.001131368251520392	0.001123072053659923	0.001038763249860958	0.001074674541069475	0.04280584891428852	-0.0009911169432884385	-0.007204283343576208	0.03199805503057559	0.02016927016336875	-0.0005427527824753412	-0.006835089255418769	0.003687363172377047	-1.299925020458429	-2.128344805399642	-0.02787217579191395	0.8837448438702319	0.01716729226331782	-0.1890873629735984	0.2510790837117407	-0.06548977638881039	-0.162152184193013	-0.003483859326418388	-0.08190592206892139	1.090076153978575	0.3336371799705938	1.605989755615073	-1.158310003901215	0.03576923833036888	0.007245030122269834	0.04717998473860102	-1.962750847122062	-0.4793399493096448	0.07536140289184276	-0.03748668302643048	0.2754638788900863	0.03653752126717325	-0.1023556428753136	0.0915953794828846	1.662553279388434	0.09962515707215661	0.01575741887584139	0.01788138933492974	0.0178356117112219	-0.4537777262003116	-0.333665200339487	-0.0824794178550944	-0.7759257715157932	-0.7500053759420585	0.4631556222961437	0.3448854740310137	1.931889600799858	1.230409392373175	-0.05553815337901147	0.04737914356653944	0.006589399901238457	0.479126970140722	0.3574386328445653	0.004600560533190661	-0.02578203470718721	-1.420668546590648	-0.2837045324080253	-0.2895845010961018	-0.04416009661625012	0.2522656052099257	-0.0208380422877442	-0.05232507904380691	0.009688556530619155	-0.1375091623006383	0.1415021670436643	0.3233973427806018	0.5035299078607046	0.1114898171572623	-0.02800690734621794	-0.5719044495306707	0.100791829340682	-0.5091752286035101	-0.7583462715254196	0.0338117707799884	-0.2855981479041298	0.6405827056150539	0.01377172242192393	0.227502932752226	-0.1456456750691331	-0.1829226291205935	-0.1576904148563598	2.466563729861549e-13	4.667872010974367e-15	nan	nan	nan	nan	nan	nan
0.34	-0.004134634285731786	-0.04559406192680925	0.005467570270233315	0.6727557863333825	0.935193280512821	0.006025404344144592	0.4483366278298228	-0.02811396074771656	0.03119888056356906	-0.06742516142367642	0.08062950102653217	-0.01761427664734828	-0.05663193058348183	0.09247374249397712	-0.01615855000212234	0.6634798685419164	0.1642566931630661	-0.6634798685419154	-0.1642566931630763	-0.04320499739659744	-0.1414403839734679	-0.01055086640798797	-0.29648015595619	-0.03017138472828085	-0.01613557112541979	0.1183712075180624	0.1790671341088064	0.7601934437896938	0.6023081481024112	0.09725027376736964	-0.01293106489347465	0.08421969594277318	0.02304318654388153	0.739594515814431	-0.3823473837450809	-0.5741335492369201	1.266534138923383	-0.2060648370160966	-0.06111309502080785	-0.05893838997729576	0.1498734370114844	1.876015680780923	-1.489772704175438	0.2877023250057122	1.143551323044877	-1.3692115176635	0.7552455206633981	0.7028261364370024	-6.017100072676961	1.703905612359018	6.017100072676961	-1.70390561235902	1.732825878515047	-0.6808131401360054	-0.09018401912054436	-0.7662467453790374	0.6085429222863424	0.3267215605381266	0.002331273566871126	1.699215978943747	1.174509115084148	-0.6827960607082741	-0.2400493792711326	-0.07252336896286088	-0.3996437026101322	0.2177540590881438	0.005342932586739017	0.02400029697454705	0.1582599648732146	0.1866180411302381	0.001009877072214818	0.004055611183238259	0.05722337447133621	0.03749980675195712	0.5324294991190396	0.482970285689239	0.001649503370844977	0.008773993525122566	0.001028743935541884	0.02012874810726907	0.001003236745384966	0.005288683363789159	0.001542173630529463	0.01584566430344821	0.4283416625597596	0.4510036609822611	0.09338828006684745	0.1047461933075672	0.3660800293717706	0.3811975706603284	0.01568578579472139	0.01605430953935893	0.001169256721892417	0.006323164018866075	0.00129631920112619	0.01173681859533172	0.00104003707273148	0.01198289705309162	0.7764502259845161	0.634155094067225	0.06116034172235134	0.07443999588838286	0.00103750209755848	0.004042767460447764	0.001058669727508221	0.01674289053637625	0.001010790773702004	0.07073072347407303	0.1911873317501932	0.2099473052674315	0.09533480596858232	0.04488834319490329	0.04870243169237887	0.04361576280563347	0.6334880471983365	0.5861014229762999	0.00102997337482954	0.02751762799028061	0.00100494064870263	0.006519515314335547	0.001001806988317215	0.007941469941097734	0.001003242525972862	0.007951465944496295	0.06935618959931152	0.07419757619009522	0.06942777688010691	0.06607292648678934	0.02395475757136116	0.02354205865666252	0.028502225149263	0.03762446304480143	0.05866997465046617	0.08744065480694228	0.2620710477951567	0.2620928325375889	0.2139390241185591	0.202990144750282	0.1284204830891663	0.1397016690136539	0.1064888619783116	0.1247355657219936	0.06757251753064115	0.1083029216070763	0.002443352551929226	0.02215927490294723	0.001185683307075151	0.03128329783401362	0.001022648145088429	0.05146385001430154	0.001010258148652054	0.03281814939955485	0.001032506763551602	0.01119467275542408	0.001104817360302427	0.02418092189434232	0.0195467783695353	0.0393883493523339	0.03733102452198716	0.0543093075654045	0.02847939142612266	0.03248365961000537	0.001204448086893071	0.01999224502482532	0.004572663366184496	0.01498131526752338	0.03223940510768512	0.03747993866784511	0.00192997806387297	0.02620065745845629	0.001310013349326035	0.05758774898362974	0.2538710303438632	0.2335097026869487	0.001089414332984657	0.02611430360093	0.04382122735981641	0.05052078324002661	0.03298446912019205	0.04495873211691672	0.001122837983686787	0.01716624847385899	0.001123735978939368	0.01774485392131377	0.001247102763839879	0.06690145567644214	0.009249884967157333	0.03783918900684977	0.04009525223200651	0.04211265822965246	0.02784408133475684	0.03855901228459269	0.001007411564855009	0.04680351185224322	0.0061592174792482	0.04403300312614969	0.2731861248637174	0.236859841779838	0.001088347810885504	0.02878186799346339	0.001122030339095455	0.04051557377204754	0.001119079192852113	0.01186870811785142	0.001037815175911063	0.01562567162098401	0.001072711115394952	0.01493903142143047	0.04298216368243073	-0.0009297210476637971	-0.007172539128603924	0.03206271659733979	0.01977412033513102	-0.0005411835621866152	-0.006818709985078185	0.00373775448171675	0.001201069727210714	0.1583813120455039	0.001009187546426444	0.04761406792248602	0.5448255026980089	0.001018248839813381	0.001019293524279482	0.00100280735046167	0.001015713068439137	0.4739172704388788	0.09360627363325527	0.4072497668474688	0.00101932725150032	0.001134747026626676	0.001250352981584635	0.001023084480173564	0.7394270547621861	0.05023404446837672	0.001029358121041328	0.001038228057584882	0.001011574734124701	0.1934941227800186	0.09102866839484944	0.04796496903178172	0.711659936087306	0.001022404948655352	0.001004661935945475	0.001001459095506292	0.001002966333585866	0.06351462233973304	0.06458433181887226	0.02397707107614664	0.007988122602300408	0.03921791303656754	0.273180192914891	0.2201192951034897	0.1676179931737989	0.1254274725439194	0.0669050763036661	0.003652844735224374	0.001216720781170779	0.00102255127041231	0.001009982928184845	0.001035609028146789	0.001054199856859489	0.001137760497979368	0.03119726270769812	0.02289922425188907	0.001404111311326798	0.008391577989872676	0.03245564843413494	0.001294540067633132	0.001160171797776673	0.2493111241066845	0.001108683125453502	0.03775825143228231	0.04119485860390916	0.001153534753950527	0.001106087530322857	0.001298397021402269	0.009505575977230457	0.0110996402495755	0.01252489936893265	0.001007628022282691	0.002995190428082526	0.2866290550201999	0.001107726514408858	0.001177483680196656	0.001141542505745087	0.001042828675084815	0.001083270511884664	0.05489824831964098	0.001655390407855454	-0.006942429227857542	0.03844185481561822	0.02242813829241987	-0.000754092318165792	-0.007319645765539935	0.0050958892075702	-1.319778548256522	-1.717801930237386	-0.2725882716421995	-0.04126693802593135	-0.02853104574729207	-0.3208530869854688	-0.01579247401127199	-0.03293914972318536	-0.1205530490126458	-0.007680429348607144	-0.002039758460196174	1.522400817646003	-0.0367209210275441	1.294958949658329	-0.5259830880796641	-0.02050384952481437	-0.002112415147033741	0.04547707787464771	-2.351564287872867	-0.6077714478880013	-0.100414347800776	-0.02851103000894697	0.281381841528088	-0.04779186220290063	-0.1580784224642589	-0.04199378170125704	1.243840171209041	0.07904007739641113	0.03505775040540358	0.04057164264779027	0.03617310097943793	-0.4731367063387715	-0.3857820877367849	-0.0132271851874755	-1.289796696398248	-1.099111026755025	0.6502151371630285	0.6074926970185025	1.942422488505728	0.9119915752944493	-0.02919748524827636	0.08184468578720398	0.002463054055548478	0.5285221466562094	0.3836475871577539	0.0124634475517238	-0.0006581610691646266	-1.12125297183923	-0.3216506090633952	-0.3294392796891443	0.0297557939769839	0.3687457096053758	-0.02569635680635626	-0.07217527036780688	-0.05573708899587784	0.1502931219000086	0.1929450896711646	-0.007008703764014779	0.4651858163520458	0.1575955013315437	-0.02701570938143481	-0.5663782113464998	0.09087714695954609	-1.364576906432713	-0.9521924148659148	-0.01499626487492113	-0.2718884126680089	1.174344196064824	0.01572812744887989	0.2698269016918576	-0.1415176334914397	-0.1797973983660756	-0.1544850379114428	2.295805840469977e-13	1.437667597512309e-14	nan	nan	nan	nan	nan	nan
0.35	0.002034550879091315	-0.04892963123501778	0.0001374741753860981	0.6853969705185999	0.9329008626356664	0.005405765223981054	0.4484296859561824	-0.02614549450479501	0.05132419877073666	-0.0806923971044634	0.08302930694103314	-0.006969935782381242	-0.06894377696118317	0.09923481427519189	-0.009836785632016983	0.6022131115022463	0.182016810811788	-0.6022131115022487	-0.182016810811814	-0.02573011209797586	-0.1479430547770073	-0.01110194939032507	-0.3040120703224282	-0.02443264337935948	-0.01292206787276553	0.1166665416084224	0.1966906087328788	0.7721266194468597	0.595689092644596	0.09433525748543325	-0.01369271923042533	0.0805259474195438	0.02525204511375389	0.4893191568284218	-0.2804795711963392	-0.4948716846688502	1.262408280471424	-0.2518448192111886	-0.06198835281888109	0.08091651651693871	0.2381915596894698	2.128944676975607	-1.163660627749069	0.1893803470867521	0.9851309919098235	-1.085358778981909	0.5910599522397536	0.5620504948686009	-6.239885684408487	1.838320349298435	6.239885684408494	-1.838320349298469	1.76335190863031	-0.6160243271561837	-0.02035032878282601	-0.7423977497954671	0.5371710733975453	0.3154037054832594	-0.3228890542800457	1.819472086318928	1.208674434290623	-0.6404911829737364	-0.3005210173021279	-0.08014974527676881	-0.3372164055993955	0.223945561107504	0.003331020484718406	0.02206626799109151	0.1549017950402312	0.1828660144180555	0.001009388559065977	0.004072035525018542	0.04750950876258418	0.03262180676876737	0.5351965906944668	0.4820916682233107	0.001340951917430916	0.00851538065983283	0.001023297389253154	0.01914303159163083	0.001002986383205577	0.005278825227235587	0.001284514852529368	0.01561082507002842	0.4476517984098848	0.468180012684855	0.09151159352596826	0.1028955761108877	0.3812556995433839	0.3928756531216108	0.008653178420045756	0.01161610128088637	0.001149371887719677	0.00641148676822047	0.001267681925080977	0.01175443398833541	0.00103136538249704	0.01237825704520051	0.762232519772815	0.6100241381968686	0.05447326744640565	0.0682826875969129	0.00103276912996888	0.004130719123549381	0.001046985067676649	0.01650909373116861	0.001011596961036221	0.07348694769613813	0.192233557110839	0.2095704900501035	0.09113812994233438	0.04294119721623392	0.04630008545287095	0.04206045139769324	0.6592589564917348	0.5967049783745293	0.001025844623843207	0.02833368070164583	0.001004831595353878	0.006754056447074312	0.001001648266424755	0.00822043076512396	0.001003126207192613	0.008211520148965605	0.06550767082699398	0.06905852285923864	0.06614118329941637	0.06173951477064162	0.02315270566677362	0.02281457929364162	0.0179761080142102	0.0269360127524324	0.04535697969960743	0.07389023476523378	0.2693288227993075	0.2707244603351239	0.2177095916428894	0.210353146613644	0.1483966508021371	0.1578855498876917	0.1108597731581152	0.1310206810784044	0.06746952140347511	0.1081222705527679	0.002754369304225406	0.02253454515333893	0.001201537172447224	0.03124507722241378	0.001022781902526791	0.05694317390615136	0.001010218068670019	0.03685583556312386	0.001034316436543016	0.01132607082938179	0.001079426664246551	0.0241165784189631	0.01076683195895852	0.03084082920393658	0.03217657801423512	0.04955885550660796	0.02541921371244215	0.02946429617071145	0.0126849687962122	0.02987762339603702	0.008713721534619164	0.02056182077910279	0.03188726268351207	0.0367890560305182	0.001642893701850634	0.0256113930647265	0.001250020439420736	0.05706087777595692	0.2562526515401836	0.2391526892785653	0.00110942223872339	0.02831936186413069	0.0377280652410428	0.04794323018328554	0.03653103111113558	0.04822634533293001	0.001655447267341213	0.01945652486942508	0.001107098028600048	0.0175469088519585	0.002675961546770808	0.06150427177474487	0.009034629115737478	0.03826040709989747	0.02543525368709239	0.03001639440941676	0.01919107689288417	0.02999765095845308	0.001007730540701938	0.04641733815098176	0.005004050384274141	0.04177341814336398	0.2788558966516247	0.2500476941105333	0.00109699846025432	0.02886272675086848	0.00119616187103945	0.04362337402852846	0.001236491149590265	0.01054409386270976	0.001085949248201331	0.01388667204978624	0.001160626619788885	0.01346631025801228	0.05313512496154717	0.001605429927506723	-0.006756528760067081	0.03719233843803753	0.02045141034879584	-0.0005639121518176781	-0.007180807834747904	0.004506327013608706	0.001217555522793536	0.1419127323623816	0.001008620090039712	0.02521305649071262	0.538849308984065	0.001020058706803453	0.001016220326274404	0.001002656870580323	0.001016138533425004	0.5051853559890941	0.08489599622993901	0.4184409259371217	0.001014695553804831	0.001123521243534223	0.001227269151274568	0.001021709833565993	0.7145889257514684	0.04256945872457985	0.001026561181998789	0.001031941766195667	0.001013164640982252	0.1944249146928453	0.08048211375547461	0.03945910051575244	0.7319859422544468	0.001020822088076714	0.001004765629324063	0.001001503389691098	0.001003038004705524	0.05802683061940855	0.0596201114557642	0.02077853636950568	0.004514729989419352	0.0202115741641444	0.2915700837532828	0.2279712971050584	0.1883091246954895	0.1097396612611481	0.06770964105298846	0.002594362209031167	0.0012191697749594	0.001023234028091783	0.001010340014564179	0.001036699884127795	0.00105197426546156	0.001121339604395004	0.02186337424370192	0.02111239469971568	0.04485833230114322	0.01711903342213653	0.03064640798397274	0.00138442762311632	0.001210662010973876	0.2707038120635331	0.001148500513927774	0.02426486177508108	0.04020637539614071	0.003104968819499479	0.001075975018697991	0.006597470111681237	0.008208733053110772	0.006064498536785392	0.006815935444194304	0.001008430098420044	0.004445358437622001	0.2922634448535185	0.001104546369348723	0.001354472394078313	0.001542553312396007	0.001214928737444502	0.001395054839289997	0.06187758755418869	0.004100612518397826	-0.006191798017298079	0.04132234717667029	0.01954731800756134	-0.0004344966083707769	-0.007431835339784127	0.004803249790331791	-1.336052248862112	-1.425803578527672	-0.1277187264059482	-0.6837737830110825	0.01711471326458854	-0.6747777716392072	-0.1492840663023405	-0.01915790066123873	-0.07727183454663096	0.002900998564261439	-0.03156237235189983	1.857427286955222	-0.3285859133365026	1.050165525194098	-0.3487791911528323	0.02386385351880506	0.003806902135182894	0.034887300340296	-2.441339108191032	-0.6297100556096794	0.06409640129378842	-0.01836145756007548	0.2702974884717961	-0.02963382223645918	-0.2369289938612417	-0.2675405973420858	0.8825641755074995	0.08085701812439373	0.01739018021176332	0.02148046426285574	0.02091611376204918	-0.543576768611477	-0.4688459915681458	-0.1231610495802594	-0.873320322435951	-1.595738258856048	1.0694442163631	0.8337309107832268	1.708796031273336	0.3127458319980549	-0.005440583018800702	-0.003747166032405481	-0.009532770808330536	0.572096368172586	0.4261600075034918	0.01420637605310596	-0.007685216323280138	-0.6245410798916338	-0.6118394974290824	-0.2749005229773723	1.799606469153297	0.7220810163526824	-0.1058260177981537	-0.04362073487974126	-0.04822841674474831	0.9607728551759551	0.2453560712957465	-0.507744954275385	0.2058952787586406	0.2942546912908802	-0.01448095919292636	-0.5141407198263016	0.003134485402993112	-1.060482854877879	-0.7760642076215024	-0.05911160553050341	-0.1836351091170355	1.38733587727368	-0.0004118385273887042	0.3440900496385603	-0.1244749509914488	-0.1684501568474242	-0.1407474661300044	1.859222996842016e-13	4.678881794394496e-14	nan	nan	nan	nan	nan	nan
0.36	0.005553281645172616	-0.05111791521592485	-0.004489583721808713	0.6980180635894798	0.93016786251357	0.004802164810908314	0.4500222881854804	-0.02346269459176373	0.07337570842931389	-0.09069809789330485	0.08435953775251569	0.002084626029945868	-0.07818312658508383	0.1041767638719533	-0.004907064959000308	0.5386094678708012	0.2008271487871151	-0.5386094678708007	-0.2008271487871315	-0.007913944675617627	-0.1536869366484823	-0.01096422801244636	-0.3113733433906598	-0.01946864874250536	-0.009839004705981777	0.1123209344566736	0.2153364386441727	0.78429790083426	0.5895088014005246	0.09208851061755993	-0.01454090473579955	0.07751315975951571	0.02752065589046557	0.2095036360472568	-0.152890318296145	-0.4335259097024474	1.262515916055869	-0.2941812858775376	-0.05790535360264374	0.2409704306016767	0.2927401710394796	2.261253971036282	-0.8374657257969448	0.07378730440270791	0.8255955125087239	-0.7547121668897629	0.3914210837758722	0.4244173970273287	-6.484477391031922	1.913949677680157	6.484477391031922	-1.913949677680158	1.801082303262094	-0.5290553537239012	0.04757685292218191	-0.7321184857776123	0.4535935798721045	0.3006335433639289	-0.5258569748588089	1.903687036387695	1.222130261130501	-0.5950432179599507	-0.1063954964569869	-0.08982960263638609	-0.263451529969792	0.229704500456424	0.002322895345245558	0.02117589841798782	0.1463278169672307	0.1734498578981128	0.001008860554038705	0.004103881430652821	0.03169050899738785	0.02360363407941514	0.5353301751598187	0.480197543420636	0.001187406942203933	0.0083833459663135	0.001019038020322739	0.01856967980919626	0.001002785987532474	0.005290547266300923	0.001155787698015464	0.0154817311735581	0.4704959486560251	0.4870433620030604	0.08668421395227995	0.09827080714023378	0.3950099602502	0.4023910408161478	0.005008980486055905	0.009336313165148808	0.001133816858100643	0.006514350171785334	0.001241819846685993	0.01177638480558875	0.001026343738579428	0.01270649065567608	0.7449497431706747	0.5859940674635531	0.04726381802695256	0.06172539787269592	0.001029004571880682	0.004246529904172828	0.00103800049300602	0.01637339885150492	0.001012795198045535	0.07614536295528086	0.1932350322931171	0.2093133760033302	0.08417073228096071	0.04003819890583214	0.04105923092030003	0.03829550890960342	0.6833103622829306	0.6038665718278247	0.001022989377798607	0.02906849941845799	0.001004828968814782	0.006978112999981432	0.001001591104186599	0.008496278068494987	0.001003103930906389	0.008471355696737992	0.06089986761812293	0.06354798464227596	0.06208579190024858	0.05693709193386049	0.02119690997773414	0.02126099042169574	0.01069426104472986	0.0196495173887351	0.029056352401254	0.0558305840845542	0.2804231364143149	0.2833483927452352	0.2229621564964762	0.219037227668526	0.1681672924613033	0.1741664365386674	0.1068055323760612	0.1303447690822002	0.06777035814879188	0.1082239527985938	0.002382154561036939	0.0221452009757861	0.001210687398208873	0.03110413052916468	0.00102319028834459	0.06300085210709112	0.001010376669575819	0.04138675678859757	0.001035766535255467	0.0114866044522596	0.001065621632276045	0.02411772392140631	0.006172061969498744	0.02617172731300592	0.02498429292597742	0.04240452372219868	0.02295251638296077	0.02697630685443418	0.03912305359073869	0.0530301061862311	0.01506579876552374	0.02891744806755584	0.03084576199204991	0.03549650136920445	0.001544025095715134	0.02536938023081176	0.001245264223789854	0.05665135536454	0.2653383949819635	0.2523745329655131	0.001139336690272275	0.03096721519344259	0.02806972784326848	0.04038102322068586	0.03793467024201261	0.04942780673047724	0.002895291269582431	0.02292724057243454	0.001083720009678195	0.01741708163484758	0.006022806750329408	0.05659699826331804	0.008286029287280405	0.03809723899006157	0.01504721630633537	0.02078686118663396	0.0118358291080783	0.02271804098686627	0.001008291186377321	0.04568381713858737	0.00513958223187036	0.04028817043925682	0.2844866990360126	0.2630887514692647	0.001099731681541539	0.02875652197167591	0.001321709827674565	0.04724451276588999	0.00149563724522346	0.009357814428992613	0.001196074662896836	0.01224771566446642	0.001360455945412427	0.0121103166717009	0.06117233821095118	0.0040806283262582	-0.006117437830181955	0.04082254062563777	0.01875662683011169	-0.000358424541831642	-0.00737630016746733	0.004567424912747273	0.001234041318375456	0.1254441526792595	0.001008052633654469	0.002812045058940011	0.5328731152701214	0.001021868573790242	0.001013147128256837	0.001002506390701579	0.001016563998411164	0.5364534415393059	0.07618571882662445	0.4296320850267742	0.001010063856117942	0.001112295460442858	0.001204185320965024	0.001020335186956218	0.6897507967407508	0.03490487298078705	0.001023764242956466	0.001025655474813353	0.001014754547839524	0.1953557066056721	0.06993555911610028	0.030953231999726	0.7523119484215874	0.001019239227501883	0.001004869322703048	0.001001547683877119	0.001003109675825869	0.05253903889908153	0.05465589109265502	0.01758000166285782	0.001041337376540085	0.001205235291720143	0.3099599745916754	0.2358232991066277	0.2090002562171706	0.09405184997838333	0.06851420580231084	0.001535879682833482	0.001221618768747512	0.001023916785770053	0.001010697100934977	0.001037790740112364	0.001049748674072414	0.001104918710816549	0.01252948577970466	0.01932556514753971	0.08831255329099012	0.02584648885439705	0.02883716753380933	0.001474315178598943	0.001261152224170847	0.2920965000203863	0.001188317902405342	0.01077147211788022	0.03921789218837346	0.005056402885036749	0.001045862507086925	0.01189654320195991	0.006911890128992451	0.001029356824000239	0.001106971519456118	0.001009232174547321	0.005895526447160478	0.2978978346868369	0.001101366224287985	0.001531461107958998	0.001943564119046454	0.001387028799801512	0.001706839166694481	0.06885692678873637	0.006545834628939705	-0.005441166806738743	0.04420283953772251	0.01666649772270277	-0.0001149008985759946	-0.007544024914028394	0.004510610373093518	-1.348230185849664	-1.23804780420403	-0.0638563897036088	-1.174092899559802	-0.02544673308688459	-1.148887628220008	-0.2188939413603928	-0.007623515278634962	-0.03808010222496676	-0.003364394154945228	0.01910930889909369	1.859800340780089	-0.591551275826157	0.8624199963114806	-0.09429905956774629	-0.01759571867488989	-0.001245330316642123	0.03205180153702272	-2.331387260464441	-0.6877677343711818	-0.09484252425748868	-0.008890645212514805	0.2618200489472262	-0.02385162807989374	-0.3492488888138121	-0.4839199977395635	0.5554477822231658	0.06279327855750952	0.03296083444129019	0.0399489385199458	0.03612936964484054	-0.5474336835629559	-0.4795843118729615	-0.1784490869856149	-0.609405710676709	-2.000957154537006	1.448676059678966	0.8717085353223806	1.561823643900591	-0.480213895229978	0.02726917477912108	-0.07107819980532698	-0.01808216227781667	0.6441930084925247	0.4822945995432125	0.01829055728767389	0.01243963448498562	-0.34556932039341	-0.8024265541821245	-0.2231644550742197	2.68317667784337	0.9237700649934732	-0.146030761593272	-0.002724958406039772	-0.03226732975108038	1.666064540964577	0.2815041029013818	-1.003939484936563	0.05195545268523434	0.3936833630769385	-0.01339213978749458	-0.4683961332849029	-0.02600009360665682	-0.7912307869625105	-0.6958421439665833	-0.08446572709870832	-0.1170209569279433	1.14498520167266	-0.02168457987748972	0.372494597907275	-0.1138506692004637	-0.1597887612018744	-0.1311395224880948	8.201035902782285e-14	1.306618593900267e-13	nan	nan	nan	nan	nan	nan
0.37	0.006333792128255624	-0.05184947011920048	-0.008813736031291153	0.7106653905978846	0.9270493287473454	0.00427997221394519	0.452971155651669	-0.02044750887121916	0.09587584553553055	-0.09767323324845598	0.08436375822060574	0.009820776226256746	-0.08414329713707493	0.1068709067372361	-0.001074689070218822	0.472193778492392	0.2200933336232943	-0.4721937784924007	-0.2200933336233308	0.01029979066793796	-0.1584575811966732	-0.01019437521492607	-0.3186738279349552	-0.01539726136652435	-0.006919153886915167	0.1062705778795067	0.2346398304118537	0.7965122919111995	0.5837995801223508	0.09218613643008099	-0.01553488014449434	0.07544389028306737	0.02983091326814377	-0.04722594601163291	0.008980334907850395	-0.4427970986400683	1.267692533926772	-0.327579912766353	-0.04539091172539646	0.3454257390695999	0.302437200085538	2.185593180765536	-0.5684970630469377	-0.07649466683840242	0.7315041614914898	-0.4433721667781902	0.1436713900226737	0.3548561002510049	-6.753031306349095	1.930836715317785	6.753031306349107	-1.930836715317829	1.837449338724605	-0.4241579493727766	0.1025651753626205	-0.7293656841019868	0.3603570496281816	0.2827676301403305	-0.7624858873418895	1.947474796256557	1.225126860376178	-0.545374232188113	0.09946620582892979	-0.1080339347655925	-0.1323271142823411	0.2327682622782396	0.001768126431768253	0.02078241072686878	0.1325278209042426	0.1595190440088998	0.00100826578381926	0.0041562183727884	0.0179421960261259	0.01404742304130967	0.5334977768677502	0.4779630330626853	0.001108847132087031	0.008325709601769822	0.001015800758593775	0.01835178002597448	0.001002639695738626	0.005312340808548977	0.001091094972128042	0.01539415051000123	0.4961793030092134	0.50483073294653	0.07932548986765932	0.09139685980286531	0.4070855605093341	0.4102449968309815	0.003060743433519984	0.008301320933660643	0.001121568360841398	0.006679940953447336	0.001217321440623924	0.01182071056134503	0.001023858079559859	0.01300545408137445	0.7260965281781636	0.5637949935376483	0.0400469127661954	0.05512590156541138	0.001026020937550158	0.004419471332559263	0.001031127527471499	0.01632434894589294	0.001014542069506383	0.07866862643542193	0.1942967733474794	0.2093373867141763	0.07493638678470034	0.03603986829789795	0.03307187340975594	0.03226509048029969	0.7040916482647703	0.6077214584733587	0.001021171118784057	0.02978844477947135	0.001004899125220867	0.00720043005358352	0.001001583910410411	0.008777649744196168	0.001003138155860399	0.008733954551129509	0.05247679705967057	0.05567963329648726	0.05354159131630649	0.04999127860112876	0.01765055107932164	0.0185532054031212	0.006030148033683332	0.01513385898959212	0.01594615739955262	0.04108448685362642	0.2953737413567623	0.2996839277927272	0.2309548762308638	0.2284703574126183	0.186099550120355	0.1873934924371399	0.09624835274153463	0.1225671845762987	0.06847337586877335	0.108706885441859	0.001949767770277609	0.02154583800467879	0.001204445443706018	0.03087255012744928	0.001022819938815721	0.0697983511582556	0.001010244573135242	0.04651409021251435	0.001041895444993939	0.01165030375889687	0.001063922990655355	0.02415712676049568	0.003720691871749949	0.02351024127199312	0.01766017275027005	0.03491603822983101	0.0194401001315515	0.02390544882771225	0.06492315509216327	0.07652045712019624	0.01994786074397359	0.03570398896744562	0.02795896353126504	0.03279149333784826	0.004049700763773868	0.02743294773141173	0.001336212911277854	0.05650050404531951	0.2767854372747024	0.2704875117227186	0.001222043911902707	0.03389048974868453	0.01872533294944078	0.03178364575943373	0.03652668933153757	0.04807504193103197	0.00539289918778152	0.02807253252193876	0.001063340523042398	0.01735174601001786	0.01212735600896782	0.05243693909790039	0.006917964207360224	0.03729769013100249	0.008318796480537852	0.01454899774740979	0.006656723065451436	0.01765499165110259	0.00100866890039882	0.04467083705035889	0.006582796761753102	0.03957646401388563	0.293392493308315	0.2749747592727276	0.001095607817668069	0.02845034429990295	0.002472339215053917	0.05207698080699507	0.005987727040563283	0.01027823935037687	0.005959518261646257	0.01294598828058067	0.005869322555519706	0.01295279983697638	0.06495520461404841	0.006264469832303916	-0.005291846583507782	0.04369463100739401	0.01441716845505135	0.0001355645422488721	-0.007399795267979553	0.004252119676665746	0.00114991268506074	0.09930981005723469	0.001007303445370785	0.001930962126095864	0.5258674146373969	0.001031425404790252	0.001011826271740337	0.001002471431463046	0.001029809558385985	0.5710909660114807	0.06368347848845876	0.4361661455621675	0.001008378049112794	0.001105871589542466	0.001181330112220934	0.001022062963690553	0.6689258322197281	0.02837480478539398	0.001022197684408118	0.001022551612323711	0.001017718474703323	0.1967267612123472	0.05642939075341222	0.01747577254565548	0.758603744578503	0.001019312220484527	0.001005059124190265	0.001001600740619766	0.001003228004427485	0.0329152442126644	0.03272737253257472	0.01042662716483387	0.00103318526536227	0.001149947826248203	0.3367398677413469	0.2533677652051129	0.2209222363887475	0.07053355615197049	0.07012164332087439	0.001465589605168714	0.001177913091945771	0.00102118035004288	0.001009607909334644	0.001057144719737576	0.001072651582547844	0.001151645958934414	0.00686801336857543	0.0122785587877946	0.1034602493914449	0.02487170039532166	0.021073898631756	0.01107809852378206	0.001574648647596983	0.3039006638323103	0.001409585852472565	0.00600282724807375	0.03115070257759586	0.0105359203994303	0.001038965428271099	0.02442281036352359	0.004229484760688275	0.001022881807760135	0.001082718462407257	0.001008917992445732	0.009989901282231524	0.3218275984325116	0.001082810063860301	0.005487144802108396	0.01813937102186862	0.01907976652820801	0.01814926850823217	0.06561669327739558	0.008223219501040284	-0.004346799158249042	0.04616015456488719	0.008278246665869763	0.0008299259789887796	-0.007307906651652912	0.003730021883442807	-1.359204627110249	-1.273402516406478	-0.01988883841328916	-1.621032063305477	0.02123788803185101	-0.7569623516101558	-0.2251634883862565	-0.00363688647814956	-0.00660539570881821	0.005081723561888626	-0.0230290637014452	1.705751939869866	-0.7868545434382451	0.7118348727108124	-0.09004605479362536	0.03589717824235106	0.008020660603143649	0.02837367716304596	-2.100622069949282	-0.6414602245005198	0.07572809946181555	-0.001089151619611653	0.2435277408430726	0.02485890775307704	-0.4501255199810857	-0.7223894055786065	0.2187114345784413	0.07794701619192453	0.01642570188635039	0.02187139232819785	0.02103919993306008	-1.006921416353814	-0.9156305480949473	-0.3503707347209513	-0.3092100308098988	-1.015563929599136	1.918562197469545	1.12725669174132	1.11426171296183	-1.079558796009963	0.07175668150208045	-0.05126170665454046	-0.03003603938247362	0.6912077784453133	0.5203227949874902	0.01503714090371979	0.0006691501796214981	-0.1951951023921356	-0.7055671711533752	-0.3815579237899008	2.021662580771264	0.4537256749162245	-0.3810527324795585	0.3815509131044483	-0.008473590518040603	2.072603486919595	0.2944321146895038	-0.7460105182056878	-0.3032778677401382	0.6089848109692608	-0.001678171586715855	-0.3574102568759862	-0.1251807912194918	-0.4633780642623804	-0.3432321768717834	-0.1323058641863669	-0.02585978656705486	1.44341865819192	-0.0414053300614485	0.5599884248522142	0.2654027377202384	0.2630064381782107	0.265119541985025	-5.533108582010711e-14	1.003272374746389e-13	nan	nan	nan	nan	nan	nan
0.38	0.004732274594343435	-0.05089028857145359	-0.01357537662351267	0.7233867752336917	0.923655175349828	0.003917191656972965	0.4568632564955291	-0.01757114604984235	0.1160239666555119	-0.1022867535097207	0.08275861529506699	0.01691210195439757	-0.08717157438585285	0.1069754696872368	0.002446023436515518	0.4044614253099133	0.2392748716084903	-0.4044614253099177	-0.2392748716085075	0.02875073356434117	-0.162151783505305	-0.00898949512965617	-0.3259884022931331	-0.01226804466401981	-0.004195031909392749	0.09550578577435651	0.2540956041514991	0.8088880161640859	0.5786298528664655	0.0935487456714498	-0.01668295254425867	0.0752281224946208	0.03218444688003212	-0.2669019673717355	0.1852569719008564	-0.5210235662469267	1.27732744153634	-0.349305211958636	-0.02602294560445982	0.4296171061321222	0.2649755912162853	1.79085077375762	-0.3651427070352997	-0.2480853743227519	0.6966306188653772	-0.1683335062310322	-0.1264948992755891	0.3620847206249658	-6.747810151845736	1.897020307483607	6.747810151845736	-1.897020307483609	1.848523813831286	-0.3137669058132121	0.1345823104715967	-0.7349364485539863	0.2651594451758105	0.2614877750549834	-1.468744080462824	1.934163430778549	1.254396896319312	-0.4871444135026257	0.146601189314378	-0.1206490008456816	0.107248807630372	0.2383597472993849	0.001447955150994162	0.02067716785055681	0.113388277798365	0.1408499729316663	0.001007593765240653	0.004235114520541238	0.01014511213067887	0.008572231603000144	0.5301059529201673	0.4757511664897812	0.001074349103660358	0.008315945660751962	0.001013522143691428	0.01841546107081348	0.001002549098591486	0.005339354157368329	0.001065377798694165	0.01529307745744982	0.5243182807370241	0.5213199626397125	0.06961264302885845	0.08246138923556601	0.4173202302489582	0.4166970115914899	0.00207642852345533	0.007988458707482545	0.001112232723289555	0.006935959801398507	0.00119364356413177	0.0118950016001513	0.001023480108684924	0.01328662007014112	0.7066279682356552	0.5441377351599104	0.0330620166719592	0.0487096194348778	0.001023746152916908	0.00468703768434298	0.001026139883811138	0.01634821950182163	0.001016897755206093	0.08102981964742938	0.1954737598712983	0.209734656908571	0.06366600364062963	0.03104152276203113	0.02234825302065816	0.0238432064487314	0.7206222330864459	0.6083044382732565	0.001020298925953366	0.0305624641939587	0.001005029134212765	0.007405089549873351	0.001001606857235614	0.009044625829245569	0.001003214453919745	0.008985115669434867	0.03874545731216031	0.04379585970007582	0.03867781484428825	0.03850343710352135	0.01232084875009435	0.0145083193675493	0.003638905437989603	0.01315563553916915	0.008926815921978529	0.03417327273368238	0.3141762407213921	0.3237222616476216	0.2423318714760044	0.2438291470682477	0.2014172501986305	0.1970651543415478	0.07991293210049796	0.1086684773607449	0.06957709108567696	0.1097078729811957	0.001697889072815125	0.0210706205979541	0.001179468847050831	0.03046736731516471	0.001021265990604534	0.07634302721019534	0.00100963369327418	0.05133622688330016	0.001054639557730493	0.0117991040070486	0.001074529731872513	0.02423567126165438	0.002503024301445072	0.02209848097294986	0.01104890915830837	0.02808724776194979	0.01418615712723058	0.01953413290845752	0.08501358994127492	0.09359873923824348	0.02196726598391884	0.03839571276468679	0.02272296523218428	0.02815380896371548	0.01004788595227206	0.03232264758442639	0.001538375524317828	0.0562704704255329	0.2882470046757937	0.2961480482326721	0.001374010462408078	0.03668148361808176	0.01145374863933429	0.02485132263873312	0.03197905223421726	0.04374686027253569	0.009350506986771874	0.03457913247732456	0.001049704175552303	0.01734345446645341	0.02127380665619132	0.04957290198431591	0.004894601757311364	0.03576820090544202	0.004836375723178952	0.01137857663353106	0.00398681023315738	0.01532410837562021	0.001008700494841589	0.04275418838209469	0.00932969153555019	0.03976018553953352	0.3073672199101477	0.2961811706165387	0.00108426532038175	0.02789132785875245	0.005015277698926093	0.05776406955410599	0.01617100063030166	0.01401521086834674	0.01700360364445388	0.01677910750312556	0.01618205256752002	0.01672237524031813	0.06405600440752054	0.008110673582385781	-0.004287071068956712	0.04595687115275567	0.007378514958809148	0.0009301121553186361	-0.007250214793233457	0.003626625604872022	0.001065784051746998	0.0731754674352067	0.001006554257088918	0.001049879193252003	0.5188617140046724	0.001040982235794159	0.001010505415209108	0.001002436472225577	0.001043055118365643	0.6057284904836554	0.05118123815029611	0.442700206097561	0.001006692242115693	0.001099447718642661	0.001158474903477444	0.001023790740422587	0.6481008676987055	0.02184473659000526	0.001020631125859097	0.001019447749839254	0.00102068240156722	0.1980978158190227	0.04292322239072393	0.003998313091588254	0.7648955407354187	0.001019385213468901	0.001005248925677819	0.001001653797363393	0.001003346333029716	0.01329144952624428	0.01079885397249116	0.003273252666802755	0.001025033154186005	0.00109466036077448	0.363519760891018	0.2709122313035979	0.2328442165603209	0.04701526232555808	0.07172908083943828	0.00139529952750365	0.00113420741514327	0.001018443914332164	0.001008518717761719	0.001076498699362815	0.001095554491031309	0.001198373207057414	0.001206540957445126	0.005231552428043878	0.1186079454918986	0.02389691193624508	0.01331062972970148	0.02068188186896796	0.001888145071028367	0.3157048276442334	0.001630853802543546	0.001234182378265153	0.02308351296682354	0.01601543791382704	0.001032068349464706	0.03694907752508731	0.001547079392387067	0.001016406791520865	0.001058465405356783	0.001008603810372244	0.01408427611730142	0.3457573621781875	0.001064253903431108	0.009442828496258934	0.03433517792469058	0.03677250425661054	0.03459169784976833	0.06237645976605486	0.009900604373140311	-0.003252431509759483	0.04811746959205163	-0.0001100043909632184	0.0017747528565533	-0.007071788389277485	0.00294943339379199	-1.369399099360578	-1.533165018143705	-0.006207426874311155	-2.121744337143552	-0.0201348920741903	-0.3326837082645832	-0.2143651843511007	0.001950969523318465	0.01823606354426714	-0.002320432772456783	0.0164108310749035	1.600172090742365	-1.003855921821285	0.5820317454488844	0.05012694144462365	0.0004898945890139706	0.004747726272652678	0.02849231414851128	-1.823024150831048	-0.6511248989655966	-0.07591753953942897	0.005693446785180132	0.2294059953252044	0.05080026864166549	-0.5492518744046287	-0.9622131182081798	-0.09893358690245857	0.07360808932347307	0.02942932298086464	0.03706982039242122	0.03384182243194709	-1.350518133683449	-1.387989944851824	-0.4458692903785538	-0.101918720953205	-0.4339805323278376	2.989235821159193	2.056840517629442	0.8507448451148076	-1.704438437170391	0.1308801539933381	-0.04624908692620523	-0.05280264439293508	0.5936284086578867	0.4212552489182456	0.01531074553457154	0.02026796687458814	-0.09562417205557867	-0.670487549279151	-0.4832560335600692	1.400762914691406	0.1048066444806447	-0.532566030135197	0.5625015120724338	-0.04810378987965199	3.175576091505348	0.2550479657337179	-0.6709286168260563	-0.5431279191038535	0.6659449645131553	-0.001983324385303775	-0.2091917229096642	-0.1719881669000706	-0.1777423219212437	-0.1494089319209974	-0.2651994431035943	0.06206463328287629	3.00906590974473	-0.07225233375517219	0.5434187391499983	0.4494586501259581	0.4671805600861962	0.4542789251331735	-2.852465422754109e-13	-2.462747599032842e-13	nan	nan	nan	nan	nan	nan
0.39	0.001166210535078578	-0.04818406037493978	-0.01943941730398238	0.7362252833082573	0.9201101647704462	0.003775538815748393	0.4616364832016132	-0.01530239913962358	0.1302320332277168	-0.105225968867939	0.07940394049277204	0.02390899548421797	-0.08768324507938249	0.1043813100711402	0.006432800591455	0.3393112468412346	0.2578796146940809	-0.3393112468412205	-0.2578796146941081	0.04712727505064125	-0.1647617512997225	-0.007591099311145609	-0.3334053803759283	-0.01007338122744693	-0.001698242338647538	0.07752668509321524	0.2730736501680416	0.8217681349502227	0.5741128368095056	0.09630968163286875	-0.01787750076839167	0.07673203879056925	0.03460114882950336	-0.4371518403816512	0.3495314162056285	-0.6609134182458543	1.291264346777422	-0.3576254131528181	-0.00176110068493421	0.5136407464377134	0.1816806339526863	1.022502207906415	-0.2350694569141383	-0.4179713894900824	0.7109155688760028	0.05731123461955799	-0.3845275229220391	0.4480302415966707	-6.257361592043941	1.81785986956432	6.257361592043932	-1.817859869564381	1.81880513574513	-0.2116434376248022	0.1417952899006518	-0.7514245805115585	0.1756644233975389	0.2377698058409602	-1.931192189127237	1.84850940748652	1.32958115075022	-0.4094759052495178	0.4648496184106934	-0.1174049258697511	0.1780435964552047	0.2455461713254285	0.001260156211558475	0.02076727678651721	0.09388935206571611	0.12069288576119	0.001006996520868415	0.004327857807581409	0.005746038078404602	0.005643928521954596	0.526174801142254	0.4740618051326324	0.001063331009830889	0.008332665328186446	0.001011946189072896	0.01868661814616474	0.001002490771188528	0.005364408524359196	0.001086845034202671	0.01519748832111214	0.5493004420796678	0.5339166808601867	0.05902559393688694	0.07253551409296177	0.4271446920686717	0.4229239603273874	0.001552921935487847	0.008126003421585107	0.001104668000109891	0.007258023672959396	0.001174474773658508	0.01200231165102417	0.00102373691161915	0.01356650910362068	0.6879089539435946	0.5275319934515598	0.02718394651524928	0.04322475948826142	0.00102189751858662	0.004999457894665041	0.00102272063780663	0.01642896579502578	0.001019841220271759	0.08321840943535729	0.1965970186582076	0.2103638029144593	0.05209030927416528	0.02554326602684712	0.01327130441648125	0.0163115716931826	0.7328229198267441	0.6060963169966389	0.001019817056845055	0.03143072818283487	0.001005195922743377	0.007600628485548871	0.001001646533602198	0.00930511240941072	0.001003315829855857	0.009228153847677207	0.02546642765762571	0.03238085501948311	0.02456525607127913	0.02687173024579227	0.007681190042561065	0.01098728345482993	0.002364021719183273	0.01240211195085718	0.005133038330946411	0.03137896142486939	0.3338206011395103	0.3574405086805466	0.2560493675256115	0.2667371650992739	0.2134611865701283	0.2034854927448932	0.0626724713265701	0.0922468369879961	0.07069948049697909	0.1108731572596619	0.001538124282178042	0.02052590229417604	0.001152955096722783	0.02985860140955674	0.001019688799207473	0.08151479397752449	0.001008998103507266	0.05501295242138141	0.001605521768877576	0.01239462825061985	0.003360697037853879	0.02647956490664597	0.00455237184368085	0.02395138411910996	0.006302885045734214	0.02319626599926546	0.009398695655200059	0.01555390078045893	0.1004861453872627	0.1047961738285985	0.02165676381487937	0.03711105188686194	0.01682126030089918	0.02299653825742577	0.0166030585169608	0.03825947294030331	0.001734614577601886	0.05598447082318343	0.303601542366374	0.3292869710565559	0.004458634027221556	0.04119492103691667	0.006526172063680163	0.02003633515750088	0.02628911393262845	0.03830134008532562	0.0113294015051392	0.03735253006462567	0.001040386542245697	0.0173783175098956	0.02817230248351087	0.0476034031234063	0.003238847669895602	0.03451739509263282	0.002975853020719165	0.009827158068332682	0.00256037794127714	0.01430619663635232	0.001008270864375455	0.03995397917599443	0.01199899176356971	0.04025381767925693	0.3233659931275196	0.328107144212473	0.001072730756622747	0.02697980682526056	0.006707447060813819	0.06123321774592608	0.02477339628424989	0.0176386590789072	0.02629364087198485	0.02054821897624011	0.02489704387793417	0.02030128047041158	0.06005562223562837	0.009704240852578556	-0.003175348616783911	0.04756811906903793	0.0006543672764348868	0.001896036963991101	-0.007192657765886121	0.003895033839217449	0.001063324675351932	0.06047575888889812	0.001006223283523185	0.001038941444106316	0.5152587747143382	0.001061066958874362	0.001010137411218571	0.001002424656022505	0.001165148989903066	0.6097422141251825	0.04068124224649718	0.4540079293251731	0.001006120892164857	0.001094545937155005	0.00115116061755207	0.001024184769481473	0.6351994592131364	0.01919967282218617	0.0010194171817552	0.001018920278522137	0.001024784747086616	0.1988457257264514	0.03303043039128625	0.002561687140382379	0.7618514840039822	0.001019256619911369	0.001005471510135654	0.00100171661265726	0.001003484782620657	0.007308086826358912	0.006002206657027513	0.002190997802916326	0.001028432241136006	0.001089767627259841	0.3817104049116196	0.2902201352444697	0.2352953629811	0.03443751009436039	0.07251401150752708	0.00135132030083347	0.001117848607609531	0.001017711819146528	0.001008182596356688	0.003112895804905996	0.009691700119360238	0.01136565910601018	0.001224272841086585	0.003352342824223331	0.1242189246049296	0.01910319950040197	0.007663514889585755	0.02631169112867925	0.001982591914406195	0.3491974122451293	0.01282484689401007	0.001242449968495694	0.01693589827349695	0.01127391193084303	0.001029520800616864	0.03507800415302922	0.00145151515553552	0.001018617436493917	0.00106630125888717	0.001007163752461766	0.0155426324858176	0.3634466006233387	0.001057736728467953	0.00769491587290014	0.03431284061788782	0.03653356541297983	0.03455787666986842	0.05419857003939518	0.01114071730632101	-0.002001959850230887	0.04873988656690951	-0.005458283072021054	0.002958989058613286	-0.007231796239825752	0.004919922429904001	-1.380471273586708	-1.741055718263986	0.02046327857073321	-1.899578716184233	0.02420444351743288	-0.2389208587418919	-0.1194689006440233	0.001769442510842756	0.03465656408586059	0.00480007825516207	-0.02243249238220377	0.9531659227076129	-0.9902362912653464	0.6741483332813533	0.002003810770761123	0.04990785766137248	0.01444187047926917	0.02874321396885119	-1.4956726852537	-0.4621069795051312	0.08649205570092418	0.01024035282012403	0.2093842389403377	0.07323552113785387	-0.5459350273573175	-0.5736979776382582	-0.321003400857109	0.09698106227382577	0.01403873198384262	0.01993416773952161	0.01901322898013894	-0.9644936360661566	-0.9587345278219324	-0.271872854120849	-0.04476023226500806	-0.1431766151474937	3.431232887556215	2.251339101907575	0.4642434408746402	-1.572884352067282	0.1018302845278773	-0.05842756861352032	-0.06283417929188238	0.4802787018063406	0.3480804225830185	0.09656920814794963	0.401261671959989	0.4335971429156054	-0.332763852264884	-0.3247420338912413	0.8496259516491953	-0.3299223191078359	-0.5040748699490056	0.6503506820896545	0.003001575870406289	3.180838219655258	0.584645732151196	-0.3151034953916417	-0.5497306150016316	-0.04862530052053538	0.007024741058174445	-0.1871016469824212	-0.08390365796470953	-0.120972636031967	-0.05909527917766282	-0.2662618657471013	0.04092932828850667	2.918901189415987	-0.1038400237096337	0.1654520589734685	0.2799754842940174	0.291379990033053	0.2683915797233503	-4.801580122347446e-13	-4.285711220775846e-13	nan	nan	nan	nan	nan	nan
0.4	-0.00382758213014643	-0.04402880527027728	-0.02697622195642248	0.7492298656368955	0.9165440968980445	0.003892900081665517	0.4669083216510205	-0.01407939650834407	0.1359088041577609	-0.1072355244931443	0.07449675143855765	0.03129376296732966	-0.08619911235135405	0.09944110924919776	0.01166181889318455	0.2798114724660482	0.2755107001981171	-0.279811472466039	-0.2755107001981227	0.06496724932552921	-0.1664529879490758	-0.00621962059831101	-0.3410762021535175	-0.008716932571043392	0.0005583575423296563	0.06079961932465467	0.2908070650004211	0.8356387249758653	0.570575992614241	0.1040310103484765	-0.01901393669937741	0.07847917732164433	0.0371066808811863	-0.5524476885715102	0.4750623535292913	-0.8555763606394436	1.310542292350865	-0.3535166704166875	0.02577987582388332	0.5293394547986767	0.05582673544186093	0.08459164528995627	-0.1792107604469229	-0.5585882247091225	0.7742054095140218	0.2308271780961835	-0.59570314044131	0.6105329499899055	-5.617729333147244	1.70228879117282	5.617729333147244	-1.702288791172822	1.741210371548423	-0.1300206768016566	0.1291988893358164	-0.7857051875126594	0.0975164891406009	0.2134498371012264	-1.21833709794276	1.685237193941684	1.452491144219837	-0.2911100411640183	1.138679740155518	-0.1090265422193864	0.155893254655784	0.2561257677435276	0.001164971688622534	0.02101111471072699	0.0767846118968553	0.1030602862235058	0.001006532477347407	0.004429621270489315	0.003492027888089179	0.004074935412162598	0.5223372245415893	0.473442552205591	0.001067870070367344	0.008358864082803882	0.001010974501558518	0.01908181660538808	0.001002455711354914	0.005384731164830433	0.001158637503936381	0.01510635092868318	0.5678058760397178	0.5410631684810946	0.04829357364810866	0.06247831971878385	0.4373857296919504	0.4303957848881335	0.001290302191573764	0.008520971110211627	0.001098435057848291	0.007653816513445286	0.001161233649254871	0.01213839074107186	0.001024062359426868	0.01388663877799461	0.670816251963203	0.5142733115665418	0.02279242237500289	0.03914228206222772	0.001020366372421785	0.005378688280690057	0.001020747935541054	0.01654871737445564	0.001023364380320324	0.08523894995989119	0.1975779354757252	0.2111634991034559	0.04106698393314496	0.02021211112042082	0.007801481219806063	0.01177756400103827	0.7406218893976856	0.6023181156073548	0.001019511909024933	0.03244081251659229	0.001005390623183641	0.007773069546162067	0.001001697785323179	0.009541442626040727	0.001003435751979915	0.009450328564350501	0.01539866253751783	0.02386577030624938	0.01460745288948471	0.01892108452458547	0.004764371624653344	0.008800163046283425	0.001724352879786503	0.01234094618250798	0.003197148778617822	0.03094384271664449	0.3527142970284681	0.3858833054413291	0.2715678119752397	0.2833874493730151	0.2218328733901106	0.2069684352657852	0.04707474025050302	0.07735089602565526	0.07167060760257332	0.1117375503283073	0.001436179893863224	0.01998740933000854	0.001131518683779467	0.02933301087807198	0.001018534351880759	0.08673967638633553	0.001008512321242337	0.05897764661263281	0.002896893846501615	0.01358599026878535	0.008758543997973309	0.03171592289713543	0.01059785771218887	0.03011827066320793	0.003880747751321451	0.02093086973657526	0.006005824041233333	0.0128002593939432	0.1114841816815962	0.1108092972367836	0.01918288457214804	0.03243359640148519	0.01097901325203627	0.01796857638836783	0.02263316680054816	0.04583940368589606	0.001879939437406896	0.05657245607198087	0.324907050564686	0.3543374075534107	0.01152075607018883	0.04711452254343528	0.004003954244596488	0.01808856041147796	0.0203204510091581	0.03267715803930735	0.01000058219813396	0.03485942940018755	0.001034455273730194	0.01744532543887181	0.03083061957996398	0.04578299709048435	0.00235588370166227	0.03397551450010539	0.00203816544850192	0.009190499014369949	0.001846072074743753	0.01404376552709632	0.001007335768684739	0.03800056171450953	0.0140633459342325	0.04066412277788552	0.339744787551877	0.3454146420042217	0.001063705587928226	0.02593876436924258	0.006692391689889358	0.06137393392917365	0.02913927372564639	0.01970961040047276	0.0309092901400887	0.02270147241378367	0.02931421972639473	0.02222799601163908	0.05327023502722467	0.01106217189809606	-0.001971126693040703	0.04852014635770416	-0.005152534405061843	0.003007502701588319	-0.00728014399046924	0.005298162608074472	0.001060865298958195	0.04777605034258698	0.001005892309958322	0.001028003694960263	0.5116558354240039	0.001081151681954451	0.001009769407219275	0.001002412839821424	0.001287242861442786	0.6137559377667109	0.03018124634270216	0.4653156525527851	0.001005549542219901	0.001089644155667679	0.001143846331626954	0.001024578798538669	0.6222980507275673	0.0165546090543723	0.001018203237650179	0.001018392807208363	0.001028887092606005	0.1995936356338805	0.02313763839184557	0.001125061189175731	0.7588074272725456	0.001019128026354924	0.001005694094593784	0.001001779427951872	0.001003623232212105	0.001324724126472025	0.001205559341562871	0.001108742939025553	0.001031831328083993	0.001084874893742129	0.3999010489322204	0.3095280391853404	0.2377465094018775	0.02185975786315065	0.07329894217561543	0.00130734107416655	0.00110148980007629	0.001016979723951851	0.001007846474934238	0.005149292910448599	0.01828784574769871	0.02153294500496672	0.001242004724727091	0.001473133220398307	0.1298299037179646	0.01430948706455749	0.002016400049469231	0.03194150038839123	0.002077038757782582	0.3826899968460218	0.02401883998547175	0.001250717558726694	0.01078828358017475	0.006532385947890491	0.001026973251774551	0.03320693078097185	0.001355950918684784	0.001020828081463968	0.001074137112415005	0.001005723694532673	0.01700098885433474	0.3811358390684852	0.001051219553504881	0.005947003249545402	0.03429050331108533	0.03629462656935164	0.03452405548996934	0.04602068031273564	0.01238083023950112	-0.000751488190702493	0.04936230354176755	-0.01080656175307891	0.004143225260673004	-0.007391804090374069	0.006890411466016576	-1.392160384896235	-1.882476761408515	0.02453837064046121	-1.616846810559572	-0.01833085701133545	-0.06082171402026972	-0.0003434983297545479	0.003846787049799071	0.04304434048448402	-0.003266778009647099	0.01730117982482078	0.5101259708482268	-1.030119768152461	0.8310069104202016	0.101611536292998	0.01523568837900193	0.01050153408610191	0.03654044233138345	-1.153612186164487	-0.3706483948047197	-0.06255550436070371	0.01349450372368507	0.1957961426523779	0.08491030527427534	-0.5158315086507901	-0.3626877055465942	-0.4129496094344238	0.101972158370174	0.02480974797037065	0.03223854768800655	0.02966913012215313	-0.7705341402016038	-0.6517777175444142	-0.1790861895204239	0.03655284301379425	0.03785798780615261	1.934145766729982	0.8052937661722401	0.2632656686600746	-1.399298555087019	0.07070191202920226	-0.04500401900398696	-0.03616756956831318	0.60425153695929	0.4788489795497965	0.1344783003934931	0.6187608359323614	0.767172507469646	-0.1453704492738089	-0.2379378852309322	0.3639006782881036	-0.5737522770095966	-0.5067042626731199	0.8911225900090357	0.1266931803310605	1.557878826096627	0.536280783270193	-0.0974860697840582	-0.5788602908539169	-0.3873546855720695	0.004445651876658466	-0.1793731573078989	-0.03020312284083943	0.005209580297468539	0.001687194073410284	-0.09584109418376052	0.04539922507126332	0.0853707489059751	-0.0981566182602626	-0.122267662522014	0.1389592723368102	0.1440089529799183	0.1238409873706438	-5.541466197534562e-13	-4.326619900301432e-14	nan	nan	nan	nan	nan	nan
0.41	-0.009742024311926072	-0.03882699880249053	-0.03661487895190601	0.762451694619891	0.9130748868424172	0.004287655243693103	0.4718775224551917	-0.01417514012727605	0.1322907403031718	-0.1089780661935252	0.0683359199453657	0.03941184160574386	-0.08317428094897418	0.09266215588727399	0.01877794037131418	0.226312376095381	0.2918554591431589	-0.2263123760953665	-0.2918554591431557	0.08181186373353674	-0.1674391919847252	-0.005053293310447439	-0.3491556251982642	-0.008076156702711048	0.002584909268757556	0.05384854427368294	0.3065604667716977	0.8508687430423059	0.5683824052446533	0.1169282862226183	-0.01997323326073183	0.0806236755259794	0.03971843701664161	-0.6351543004530428	0.5583529044116644	-1.059733611385567	1.333946138455056	-0.3400016080776513	0.0518025860436413	0.477859712480882	-0.06777612758381064	-0.7637314055003881	-0.163117030810547	-0.6661589117592724	0.8351746528485406	0.3821465500745821	-0.7492653128856146	0.8027451798835507	-5.080108726419178	1.566899448431974	5.080108726419191	-1.566899448432037	1.624968226117298	-0.06887946607750341	0.1031963905955085	-0.827082372413713	0.03275235781602311	0.1936433541338167	-0.2761722529870627	1.45913590232298	1.582090509552635	-0.1552222041335688	1.333092396885803	-0.08073136946870205	0.263898574164098	0.2658668115552644	0.001115641753153505	0.02135510092718988	0.06383978714669251	0.08944853727033727	0.001006181032019777	0.00452937016293568	0.002287919784864762	0.003284821403059241	0.5193977337583197	0.4741392067304143	0.001080855904550597	0.008378227205888142	0.001010330817422111	0.01956334816299248	0.00100240284840428	0.005399281833416926	0.001187796007936033	0.01495810662752255	0.5797178291052906	0.5439560071409998	0.03650929399638528	0.05134216911468645	0.4500727213403743	0.4403915944581515	0.001150849815327482	0.009114396303767489	0.001092002608893002	0.008076747931860117	0.001151846481589801	0.01229357047247668	0.00102325517152453	0.01423818405681885	0.6559914432155062	0.504300760940245	0.02031497930178802	0.03686927947919517	0.001018857852799355	0.005755059540945651	0.001019436331140494	0.01670026780127169	0.00102718545612132	0.08710287813533159	0.1986686537140195	0.2122087153959952	0.03045039113966761	0.01512890802393109	0.004557200883135073	0.00906549559967911	0.7453381052137149	0.5981589143745708	0.001018811770473373	0.03358795017733421	0.001005574333842593	0.007933938124707407	0.001001747472741517	0.009764645648504419	0.001003549364446232	0.009658407016447853	0.008655182233708029	0.01805965554364503	0.008214507022845688	0.01381144895292595	0.002982437450768611	0.007470091691795216	0.001395071317502925	0.01266668419936285	0.002221462500841936	0.03167886849960239	0.366877985486205	0.3958346516528615	0.2845855660684541	0.2852096318685832	0.2272397422685914	0.2083510445577363	0.03529620960337818	0.06593775367749007	0.07227735801398043	0.1124861817282981	0.001370769247149819	0.01970980832199835	0.001114709438652944	0.02910550333096356	0.001017961473131851	0.09366249558768795	0.001008249994203829	0.064502364990838	0.003459313075994049	0.01405102469954863	0.01294008087478437	0.03598546595474445	0.01736203551943276	0.03763296458325491	0.002610595238114557	0.01995050374019524	0.004467786888657826	0.01156765717419074	0.1164848342013693	0.1118767145737024	0.01526403200025144	0.02632069697547636	0.006846101940816928	0.01438312506975012	0.02313231855082381	0.04981177538417737	0.001858521130586231	0.05796019609944585	0.3450087320744846	0.3624529323647651	0.01465188228477646	0.04840749166771042	0.004538771938799657	0.01995114141021158	0.01614955334142134	0.02872211077647736	0.007646665735158692	0.03067997390222743	0.00103127277874632	0.01754186176761458	0.0279134502376853	0.04318255245516507	0.002051655604627613	0.0339470471777173	0.001549476861896637	0.009123596084417727	0.001491006942733244	0.01416147877692435	0.001006345797823644	0.03754198476783264	0.01566564254484649	0.04112964537621608	0.3538172856207945	0.3382434362967783	0.001056903766628211	0.02516231129185499	0.005767565560107346	0.05917653755510114	0.02738209000618875	0.01902359426923022	0.02899942517507263	0.0219949643962723	0.0275469028038529	0.02131502983405862	0.04548064969983558	0.01222524058224599	-0.0008518272733271654	0.04714735778597249	-0.007241941644558821	0.004175121799034029	-0.007515640519593855	0.006663810553963506	0.001067165982133593	0.04639747118900378	0.001005750118277517	0.00102348369217856	0.5133394394869782	0.001105560521270375	0.001009569153841974	0.001002292836476273	0.001159699030883157	0.6030505156502368	0.01578857171974495	0.4899499160823659	0.001005644369890547	0.001081635924247439	0.001140570629695954	0.001020584396867013	0.6168111862894559	0.01837934740793691	0.001016513403120134	0.001017799256767991	0.001033087293345607	0.2013342771575496	0.01363453869201699	0.001102213579112899	0.7556626948267218	0.001017199021034737	0.001005825949685437	0.001001815893712202	0.001003705135904599	0.001347544671985103	0.001365503404712041	0.001105875348951838	0.001068409842283877	0.001296036469864469	0.3929637048766464	0.3090776487049805	0.2359371099037104	0.02069031465787701	0.07286414088541802	0.001298581770256272	0.001093586401719927	0.001017691453591458	0.001008087419058813	0.003115866257010422	0.01671396929199453	0.02744380112172274	0.001306988998568597	0.003996048954446644	0.1182771785955534	0.008087689659467819	0.002748222295392574	0.01662085337210068	0.001632274729831428	0.3883190272444019	0.01292773938603192	0.008358540632479228	0.01215690628524185	0.003935138774629353	0.0010287957268699	0.01718325968221224	0.002053005532231808	0.001054979354826479	0.001159786620417507	0.001004970215336325	0.01776955754514739	0.3840024711431003	0.001048642813374925	0.003803739631016486	0.01774262712477456	0.01867786299044642	0.01782440084060418	0.03725903988212625	0.01326383754059084	0.0001872008802863159	0.0440026126096047	-0.006479652797240115	0.005368258127168073	-0.007850206192094356	0.007848177770209847	-1.40492973360234	-1.889450009046854	0.04029178638852788	-1.109269407467769	0.02397361110282679	-0.07894467682389472	0.1362788094757854	0.0001367392075763599	0.05410833861434996	0.003949763893743768	-0.03316719752163695	0.1003849887479066	-1.198496506842208	1.163906839123837	0.04115641092559399	0.05497609846148112	0.01797480072702637	0.03296064111802972	-0.8529863714862195	-0.1037744757897136	0.08661991258533913	0.0172246124209701	0.1769198471467776	0.1190184324059373	-0.4989860105493058	-0.1925284043526375	-0.4160204352756889	0.1216405417275237	0.01130581998564118	0.01684299193239524	0.01591156838678968	-0.4173061953818571	-0.3795040648028761	-0.09284601841013634	0.035996638229294	0.1058419529956943	0.2398112789916581	-0.2423657778093694	0.008822994399799826	-0.8876760975210278	0.07191416714759606	-0.01277190126706742	-0.01146985690738992	0.7593222894111561	0.6069788026099452	-0.02593396162924593	0.2649092489637088	0.7398185265692356	-0.05699258751832779	-0.02507983039552962	-0.1143924697361047	-0.6292860354990599	-0.2331695780448595	-0.1058655215768041	0.1370473866443494	0.2411364563279494	-0.2242163474556461	0.4296628636470413	-0.2402516931827717	-0.4266344974240217	0.01351473537528374	-0.355890370179776	0.020768714459309	-0.005343173450899453	0.0224631110893378	-0.008458782063716476	0.04264988175467067	-1.165336154662947	-0.05758452507319023	-0.3005113398791989	-0.2694723776396452	-0.2830030880679172	-0.2971521951242135	-6.097362278549211e-13	2.305896488159512e-13	nan	nan	nan	nan	nan	nan
0.42	-0.016624939191286	-0.03300066789336036	-0.04792246564274222	0.7759112410897752	0.9097505393831076	0.004901580391059253	0.4767326960290285	-0.01529093242715845	0.1215236362614913	-0.1103742541318509	0.06132195644712381	0.04771254271775287	-0.07839603239572879	0.08467224737259206	0.02751779917585539	0.1782489222290934	0.3068534181784176	-0.1782489222290913	-0.3068534181784078	0.09741172816912037	-0.167863763985781	-0.004173096339291289	-0.3575559086213558	-0.008019611949054432	0.004466881543962606	0.0531902874502428	0.3198636378871795	0.8670520959765425	0.5673192531039383	0.1285391975304266	-0.02058653607706793	0.08357499256398825	0.04241684415648314	-0.7461422280756861	0.5999672418024278	-1.189362299710814	1.358085789728576	-0.3245441511140656	0.06961387289159955	0.5065340087320803	-0.1481830007319308	-1.345216392169999	-0.1099400080401114	-0.7292146257242809	0.8107299042220032	0.5815106082839054	-0.8378941709905919	0.9352804152775187	-4.530600832271551	1.432928809216305	4.530600832271552	-1.432928809216307	1.492260377063156	-0.01769426988413448	0.07197282599376476	-0.8498772631815444	-0.0193297337960093	0.1845339468565016	0.04022654756309965	1.195191062777079	1.64315811777848	-0.06502299538995583	0.8814068268911345	-0.0398277932172379	0.3172570213907661	0.273455968622676	0.001094131255846031	0.0217376087118896	0.05585234654718781	0.08079956952649943	0.001005934265322234	0.004622953003486175	0.001680126702641483	0.002861170095198348	0.5178541610156889	0.4761002165187351	0.001099554801943376	0.008363816900660971	0.001009908957736794	0.02018091073095819	0.001002316398389596	0.005419183486693646	0.00113858593618713	0.01471866382862507	0.5848802392254349	0.5437097328084203	0.02323574550759643	0.03848066649819482	0.4663926977085754	0.4535889583814192	0.001081155463895527	0.009825757498199252	0.001084781918555407	0.008465848545873648	0.001145515562866837	0.01244669452604401	0.001020853627079459	0.01452969215412702	0.6438434521002695	0.4969718154889896	0.01990298687455282	0.03667034546699594	0.001017258628140326	0.006086889656238692	0.001018483919897112	0.01690139023547235	0.001031196151995172	0.0887759539971055	0.2000016462557887	0.2134415773351046	0.02016503855917367	0.01026885291161838	0.002896953343364955	0.007670947321249582	0.7477956131327789	0.5940551109387334	0.001017496904772103	0.03475732671081946	0.001005732103670545	0.008078022990831607	0.001001790545971618	0.009967121167266127	0.001003647114506495	0.009847860093912452	0.00517722364393336	0.01498729873750127	0.004991631383081683	0.01114390986831605	0.002082081552510569	0.006824883937777053	0.001248501616641919	0.01320891650431569	0.001836595650211155	0.03299457746098325	0.3740465812524857	0.3943532870894629	0.2928205262182692	0.282509963601818	0.229993577962808	0.2070562312475105	0.0283014418007817	0.05951045041604383	0.07242350709614	0.1130336296548363	0.001333671501416244	0.01968685693126072	0.001102353927087184	0.02906089539886973	0.001018031204341747	0.1015063218966707	0.001008239427432147	0.07073490479522461	0.002727687800735099	0.01337806008789125	0.01428026762154018	0.03760933734328879	0.02363167541316525	0.04499568619453553	0.002003730733221065	0.01966522123596818	0.004942391773489874	0.01196871735294622	0.1145866955963852	0.1092419426654854	0.01018796405029455	0.02023870714564567	0.005093128785508649	0.01284951328774796	0.015978657279076	0.0435377478297715	0.001625614857467736	0.05903725503435877	0.3600719816546349	0.3626783430830687	0.01080462237552319	0.04369960781352732	0.008324181583571257	0.02587502956674818	0.01464493342044622	0.02731007354620968	0.005161577435071626	0.02676477778640022	0.001030593877719334	0.01768868256805956	0.01867809131896198	0.03836169767836781	0.002247026541093634	0.0343160699112114	0.001321685699853755	0.009348575401874618	0.001356001821408669	0.01450518085279784	0.001005474130119037	0.03757969633499033	0.01685819664574293	0.04141601215619681	0.3640858886816873	0.3291934336256127	0.001052215256948383	0.02477806331069692	0.004235990371164372	0.0556977125803218	0.01850390201255556	0.01445396526666813	0.01954387147699049	0.01708756002065879	0.01859189365236045	0.01647059266446012	0.03704302763696612	0.01320160167768853	0.0001470652472363619	0.04311663430728665	-0.005053804753832236	0.005381016742512387	-0.007899740763782295	0.00775753740538841	0.001073466665309066	0.04501889203541775	0.001005607926597677	0.001018963689394655	0.5150230435499525	0.001129969360585622	0.001009368900459384	0.00100217283313091	0.001032155200320705	0.5923450935337655	0.001395897096792248	0.5145841796119466	0.001005739197566432	0.001073627692827193	0.001137294927764999	0.001016589995193028	0.6113243218513446	0.02020408576150676	0.001014823568589441	0.001017205706329465	0.001037287494085879	0.2030749186812187	0.004131438992181799	0.001079365969049073	0.7525179623808979	0.001015270015716519	0.001005957804777529	0.001001852359473699	0.001003787039597802	0.001370365217496309	0.001525447467858453	0.001103007758875942	0.001104988356476004	0.001507198045984022	0.3860263608210731	0.3086272582246214	0.234127710405543	0.01952087145258301	0.07242933959522081	0.001289822466344054	0.001085683003361035	0.001018403183226521	0.00100832836317125	0.001082439603569828	0.01514009283629971	0.03335465723848421	0.001371973272409555	0.006518964688489746	0.1067244534731516	0.001865892254375608	0.003480044541315403	0.001300206355816848	0.001187510701879836	0.3939480576427818	0.001836638786598899	0.01546636370623019	0.01352552899031411	0.001337891601392054	0.001030618201970769	0.001159588583453362	0.0027500601457803	0.001089130628182085	0.001245436128416639	0.001004216736123725	0.01853812623596063	0.3868691032177191	0.001046066073242526	0.001660476012485774	0.001194750938463005	0.001061099411543374	0.001124746191239104	0.02849739945151697	0.01414684484167995	0.001125889951274924	0.03864292167744185	-0.002152743841401348	0.006593290993662883	-0.008308608293814679	0.008805944074403186	-1.418532737074591	-1.598786961696448	0.03224268415142499	-0.6242905686634668	-0.0195640675011394	0.01247082622539961	0.2525275543699511	-0.002907898523169779	0.0702505427296763	-0.002196581006444587	-0.0009385197544087736	-0.117696627636078	-1.3751901706561	1.47131778107171	0.1251987364034222	0.00846952750303329	0.01009039849693017	0.02453300603608003	-0.6248911511561673	0.04416531939583628	-0.07146373331641692	0.02340890489661975	0.1576256799256888	0.122439434598605	-0.4712019117925318	-0.09918368097919414	-0.4018700500439574	0.1064199329870348	0.0214530054879377	0.02809304695000583	0.02594405519925108	-0.223782548896329	-0.1633584201265066	-0.04211346939113213	0.07985170060825024	0.1539946235120385	-0.3523963882554247	-0.09907638629291668	-0.2722188517363011	-0.4021307377083884	0.03046521733936407	0.005925904448263389	0.0004123534371477222	0.7884529584968822	0.6204132647882699	-0.09312150814652941	0.08962650205921127	0.7367780456494042	-0.006353750835058974	0.08879459451241123	-0.3765371707225286	-0.5675703577451195	-0.09633635533338564	-1.15815726054048	0.06455696180390022	-0.02014399251043882	-0.6638898124203405	0.7147753617767196	-0.07025828433865638	-0.3345028088640671	0.01450254537730504	-0.6234551856063711	0.04929488833638303	0.06358602975286924	0.04688495927852296	0.003416608582439438	0.009568061405646653	-0.2903886438313131	-0.01971559901081276	-0.3785533826138429	-0.6377633019181275	-0.6961703186444594	-0.6624532110260986	-5.835525052130686e-13	9.11627327668222e-15	nan	nan	nan	nan	nan	nan
0.43	-0.02486535739223155	-0.02699999870932239	-0.05994125483372232	0.7896086827026395	0.9065700884192424	0.005638442042285446	0.4826892927690936	-0.01699335986414817	0.1066100518762984	-0.1109321283541443	0.05398977502173093	0.05518044098146753	-0.07127588822134026	0.07617672610478803	0.03706730788609885	0.1363515967623548	0.3205622012979776	-0.1363515967623491	-0.3205622012979386	0.1116458666792474	-0.1678039282429706	-0.003619690586229447	-0.3660526642003809	-0.008427347931363894	0.006311948396000799	0.05385339323098606	0.3304019556583011	0.8833749118444836	0.5668620988043186	0.1344887537975721	-0.02080115313700749	0.08661133498201891	0.04516971340234399	-0.8928644774369074	0.5972822417890858	-1.197745918551997	1.381505375686175	-0.3106588464743262	0.07620603733438111	0.6907690608902707	-0.1839953837325186	-1.601919921889939	-0.01178125960593477	-0.7332073132890252	0.668802370341366	0.8329598339052421	-0.8565107852788857	0.9601270542076801	-3.818171835050965	1.309179709103582	3.818171835050978	-1.309179709103637	1.356116760206153	0.03018997548593105	0.03741491561177061	-0.843495341404299	-0.061905120236593	0.1856981215641427	0.09053747185675645	0.9086794572191125	1.605295544726818	-0.03071574416040419	0.334516480008788	-0.005710208130008464	0.2907960869654017	0.2766465368178126	0.001086188422696839	0.02209564794962028	0.05076415908212281	0.07524841026971797	0.00100570517127141	0.004692726688651506	0.00135581138481455	0.002680206517236779	0.517438607529197	0.4789456592381282	0.001237618867769423	0.008400152457449682	0.001009688436656376	0.02097212504365515	0.001002183850586496	0.005443211154347056	0.001083347450853905	0.01448423028291843	0.5818715565649216	0.5410192803039685	0.01283996673471064	0.02804044168555225	0.4875617557327644	0.4704656593913456	0.001044411228627366	0.01063863410872994	0.00107598156268866	0.008740673449848973	0.001138444155262616	0.01257348526583051	0.001017752344368017	0.01468266606501599	0.6337039909047568	0.4914441441025507	0.02222590396816774	0.03916486519087421	0.001015437184500527	0.006279514768132695	0.001018064334021443	0.01716170629250574	0.001034676361150982	0.0902275680316971	0.2013943945963389	0.2146667262065606	0.01216312820720345	0.006399364006267551	0.002005985269318277	0.006919219144341919	0.7478117237833295	0.5902057384056981	0.001015605347374607	0.03578681202495735	0.001005850959222695	0.008217653316718398	0.001001822746432901	0.01016218509049767	0.001003720696307182	0.01002827928412916	0.004736641706510523	0.01456518864812929	0.00459905136207413	0.01069091838154034	0.001707214667166308	0.006606436724228616	0.006190200900427626	0.01919603494429296	0.005272222676769041	0.03802658925499192	0.375588547071762	0.3897822262012997	0.2968751598674084	0.282640583817067	0.2301287846718756	0.2030122046786501	0.02351340555448125	0.05572917461671997	0.07189287631130947	0.1130197974959761	0.001331647344431716	0.01979981225311099	0.001095237186743644	0.02911598598362854	0.001018968752885269	0.1090803832101916	0.001008620488153665	0.07668853750086464	0.001920022001310494	0.01270580519890453	0.01379855226070455	0.03760914701058294	0.02761769178657162	0.05007950903810113	0.003221949598311075	0.02122808200866883	0.005795265458185459	0.01259302574704729	0.1077069253957158	0.1052955949775357	0.006194627490618508	0.01604926077318764	0.00472308198308934	0.0124796737981204	0.008932302828749173	0.03527379823568215	0.00140484218412452	0.05944789072809036	0.3682161633940297	0.3599303926243969	0.006407752613575527	0.03841804597191564	0.0156831812808925	0.03558947401013481	0.01356193186258731	0.02629999930173082	0.003292283384167834	0.02398032662404152	0.001030369745191771	0.01789628263706804	0.01029990647111225	0.03290839245882638	0.002849920028636568	0.03493641022143258	0.008590833415826386	0.01692675010121676	0.003824074554614351	0.01756774829138052	0.001004877595659557	0.03766603015702811	0.01545445642679517	0.03999424868384797	0.3701297763640758	0.3297528476058687	0.001049834626599821	0.02470961510127121	0.00293833058744777	0.0521388473263776	0.01022161230153729	0.009697445768085521	0.01072709266744343	0.01181886733991383	0.01024150847090559	0.01154235006396972	0.02706995446145112	0.01366688780602689	0.0008285809439361789	0.03711782386613829	-0.001063750381914776	0.006754642966042253	-0.008157814395899424	0.008994272938250702	0.001081687625695157	0.04401384397386868	0.001005347313714649	0.001016486999662725	0.5177797110046223	0.001594122649550888	0.001009535122098043	0.001001938525984923	0.001020493544999848	0.5586017728293177	0.001238270995720327	0.5545779987541724	0.001006522326377662	0.001061061197111982	0.001125823955932306	0.001012777321478184	0.606657187818657	0.0287484933643926	0.001012456869895149	0.001017984660439322	0.001039153950061463	0.2043762660315008	0.002697707480664403	0.001068572627465643	0.7436113028456744	0.001012254870812836	0.001005988903577001	0.001001859553782434	0.001003805928202569	0.006722040373937139	0.00643164852428604	0.001495664571144872	0.02009541724208811	0.01512725625321546	0.3723747844933483	0.3012684759264755	0.2270365048969721	0.01684865652072043	0.07014480062948987	0.001363143706413152	0.00108964350925685	0.001021248573529204	0.001009599749149044	0.001069001435903941	0.01168692139161333	0.03107290253443595	0.007142311459833801	0.006847463018657867	0.09013874478721638	0.001971369898380365	0.005053569761289912	0.001250929573694673	0.001163748017350374	0.377304915542513	0.001579638664815756	0.03061218357720911	0.01140933703384847	0.001309549827605642	0.001029728880483363	0.001096352346082836	0.004099670867645865	0.02913866932118599	0.01077850535535891	0.001004290681593954	0.00997791620190828	0.379082049278836	0.001048448730449253	0.001501687325571703	0.001123756786180657	0.001039299336789868	0.001078475411380382	0.01595492529388343	0.01374820830584179	0.001272249434764721	0.02989893517594744	0.003797498757591734	0.008257350767475144	-0.008295252909684385	0.01038167156219119	-1.434385835647194	-1.244381685283701	0.03788167881937764	-0.4695724598504094	0.02021439715906754	-0.0319794375220702	0.3194577231716627	0.01002699772177284	0.0870081746844317	0.004144213664934618	-0.03542741981487255	-0.5205273396788789	-0.7552061017647813	1.946804751400184	0.05998829862460717	0.03495927212212237	0.013785587481445	0.004533070035124183	-0.4831924610604083	0.4280564533673191	0.06203660185397522	0.0281053937950879	0.134332651009432	0.1253777533279692	-0.3071399422974497	-0.05428866216828149	-0.3610962619544355	0.09458192037750501	0.009808792998266275	0.01469730923344026	0.01362899080133002	0.1120844743514908	0.0649622337296238	-0.004198152507639618	1.03524246838998	0.7854802818258297	-0.5618044313343034	0.07939153868121603	-0.5127267532561601	-0.3476180461979612	-0.03219115865544641	0.01579125853022097	0.009764765607401917	0.7182103739519261	0.5634016423086385	-0.04434371930863326	-0.07838156595920859	0.3128624477402266	0.2932926898877418	0.04158097251130712	-0.4657059111608401	-0.2948766221826741	0.01281930921282248	-0.5547988694087055	0.01905316756197446	-0.530522321746087	-0.4078650073532328	1.178436585778284	-0.1296449081851846	-0.2238606112248228	0.02459575220213563	-0.4592481317052787	0.07334641848636679	1.339838313359149	0.5249458040949989	0.01316718971644177	-0.2927355954540998	0.2974516867163414	0.004319240008392755	-0.3328433401954788	-0.3358402906350273	-0.3787812848978223	-0.3485965156821457	-5.579231310092254e-13	-1.572668370422851e-13	nan	nan	nan	nan	nan	nan
0.44	-0.03430069004513585	-0.02111271012088856	-0.07154439161515777	0.8035434054599787	0.9035551063511329	0.006394652736642436	0.4906677516784887	-0.01880469804312733	0.09019684908283532	-0.1108128077865375	0.04673809710302196	0.06080764256085046	-0.06192800357113091	0.06763601761279486	0.04643045480877554	0.102499334048694	0.3330440502484066	-0.1024993340486869	-0.3330440502483825	0.1245650520780874	-0.1672493933354224	-0.003450666207246887	-0.374306245225082	-0.009251467505317751	0.008205217935475316	0.05496389415275085	0.3379613663471824	0.8988358166493642	0.5666187806281726	0.1357497682000075	-0.02075303202686894	0.08940660679830116	0.04794034801822662	-0.9851251184340533	0.5772911226903686	-1.106231817803674	1.405542018623563	-0.291450372049862	0.07348368151776202	0.9109064425940958	-0.1699651491109553	-1.645140073866656	0.02549894995091795	-0.7131139243911278	0.4425905673444297	1.027058703464848	-0.8469316158257157	0.8980080577684	-2.921588281656351	1.187541975390176	2.921588281656352	-1.187541975390178	1.229269754805297	0.08124556306241976	-0.004903448822485322	-0.8012423523166844	-0.1026064521263394	0.1941744843436387	0.1297055757632604	0.5994096463224052	1.470775905165836	-0.02225577069565025	-0.05630154604693834	0.01271984079314831	0.2690429010411944	0.2770090426279042	0.001086330151008931	0.02246557259546	0.04750744676920541	0.07173549678662176	0.001005460309500634	0.004761152798060661	0.001192219808565554	0.002555263430687936	0.5179834156711303	0.4825473056554321	0.001538637352000302	0.008561396612864055	0.001009661382954849	0.02190139132390964	0.001002000397401326	0.005444909743183917	0.001049900081778775	0.01422053082335145	0.5697336600996162	0.5312965166863581	0.007287700588563747	0.02252951826474192	0.5142869439462235	0.4933807000191554	0.001026436520589213	0.01147775772832608	0.001065297274651642	0.008934310364963059	0.001129172308704487	0.01269276303588755	0.001014295176057385	0.01458977943281502	0.6251433384134508	0.4872569795692053	0.02751143397212893	0.04469783109434149	0.001013342974868287	0.006368578616844072	0.001018244302248979	0.01745251985407321	0.001037349314486935	0.09149531749766707	0.2027509475601956	0.2160048806744483	0.007278634297349954	0.004037172605787521	0.001553215913223389	0.006522639922380426	0.745267515366861	0.5869713495917752	0.001013151717174855	0.03655106092976809	0.001005925914416504	0.008340913516989788	0.001001842437467016	0.01033661878270031	0.001003766917709305	0.01019022406911721	0.007164410336015417	0.01668346709127173	0.00683176902917919	0.01228719676219669	0.001715520221922459	0.006688477304184323	0.01794840603277064	0.03226717549207591	0.01368799361637764	0.04736563402850493	0.3721949558495614	0.3831174256236357	0.2970059616909098	0.2831816165622068	0.2276352014025041	0.1972788903582646	0.01970317786207637	0.05268821701184162	0.07058552565320078	0.1124106162908476	0.001367289261354331	0.0199852040740273	0.001093660794621935	0.02923937075292079	0.00102086067150156	0.1157075507706953	0.001009446931217742	0.08186470496082258	0.001507932429212566	0.01243090070804745	0.01186245290785555	0.03626736607619278	0.02859627612570616	0.05191045364216312	0.006695214316733575	0.02501841072406098	0.00638705030627194	0.0129106145677799	0.09664891081554965	0.09886835355624493	0.004206545712694688	0.0138500205936495	0.005317445363164618	0.01291491650827314	0.005257037436596141	0.0312384462187804	0.001282469692314703	0.05944797819781047	0.3682396246407612	0.3520463721977328	0.004030267348416255	0.0352334586373538	0.02668318772750844	0.04845022245988906	0.01197112246573584	0.02475940850975784	0.002334358469035291	0.02225810181249919	0.0010298128640011	0.01813216327930932	0.005900535260583727	0.02933588957609539	0.003823866222464936	0.03575446317648143	0.02580709883361487	0.03390112973383689	0.009770377456641513	0.02419044244785811	0.001004616469077854	0.03782938080719675	0.01054367793776919	0.03558500345551831	0.3716509297985432	0.3330460722965861	0.001049836617877394	0.0248303137685676	0.002205587321260964	0.049048372336575	0.005870196453192566	0.007291165597292871	0.006110254731638782	0.009087672974713398	0.005865766021523711	0.008990638218641931	0.01538394729785706	0.0135562254915803	0.001153325831829192	0.02928889605142617	0.004233096141386284	0.00832189155642679	-0.008234935350518269	0.0104570031077302	0.001089908586076216	0.04300879591231793	0.001005086700831973	0.001014010309928089	0.5205363784592917	0.002058275938516664	0.001009701343729478	0.001001704218837594	0.001008831889686443	0.5248584521248687	0.001080644894649253	0.5945718178963987	0.001007305455192005	0.001048494701397227	0.001114352984098988	0.001008964647763125	0.601990053785969	0.03729290096728364	0.00101009017120234	0.001018763614550711	0.001041020406038386	0.2056776133817834	0.00126397596913816	0.001057779285880881	0.7347046433104512	0.001009239725914565	0.001006020002376958	0.001001866748092349	0.001003824816808054	0.01207371553037874	0.01133784958071381	0.001888321383417176	0.03908584612768704	0.02874731446044401	0.3587232081656238	0.2939096936283299	0.2199452993884046	0.01417644158885173	0.06786026166375879	0.001436464946483248	0.001093604015153783	0.001024093963838881	0.001010871135138722	0.001055563268233942	0.008233749946933877	0.02879114783039361	0.01291264964725762	0.007175961348822274	0.07355303610128705	0.002076847542383387	0.006627094981264714	0.001201652791570512	0.001139985332821639	0.360661773442245	0.001322638543030035	0.04575800344818762	0.009293145077394182	0.001281208053811909	0.001028839559003604	0.001033116108717426	0.005449281589512676	0.05718820801417452	0.02031157458229793	0.001004364627087496	0.001417706167861105	0.3712949953399529	0.001050831387657756	0.001342898638656465	0.001052762633901045	0.001017499262039291	0.001032204631524335	0.003412451136249979	0.01334957177000313	0.001418608918254295	0.02115494867445296	0.009747741356584809	0.009921410541287107	-0.00828189752555415	0.01195739904997931	-1.452365668349762	-1.058601273720557	0.03461976563877231	-0.2166414138906731	-0.01983358276303589	0.02367492450914153	0.4037682939528438	0.02207382129562968	0.09786093641932038	-0.006662396706257031	-0.006791702570058008	-1.524158850259741	-0.3893298923207412	2.678985704649418	0.1304481381392086	-0.007768070265383	0.008587804529767422	-0.02463910257024013	-0.356789780537173	0.651854555338319	-0.09217598591816824	0.02950840550251776	0.1208527662063587	0.1450405538944662	-0.1697424107642315	-0.02815389000824885	-0.2788733062207572	0.05337265118675153	0.01817898036649598	0.02396700074648535	0.02224917415685615	0.284295157620958	0.2464955533714389	0.01798408934629023	1.496656122157739	1.015401219441254	-0.7711443261555384	-0.01699388031485623	-0.6100764020064212	-0.254067098756749	-0.08860459191392267	0.02041320426058115	0.01407119034879024	0.5990742079032637	0.4649202156572227	-0.01365142857466752	-0.1786916183532776	0.08620239767389865	0.4391398377121835	0.0274506798909541	-0.8727159173980974	-0.1695291191225917	0.06468008463971749	-0.3124377451219383	-0.01755268301659603	-1.047357986106085	-0.2444949110173332	1.344036163052245	-0.1763615938496548	-0.1220575384053268	0.020158659188106	-0.2472947182557433	0.08883741730032002	1.942827016395308	0.7589103028589899	0.01881997421385367	-0.5879282897920672	0.2563734982613435	0.01811377633862352	-0.2848753297263253	-0.1677154363544143	-0.1886706555475803	-0.1871470599908073	-5.35619847433439e-13	6.891643960560833e-15	nan	nan	nan	nan	nan	nan
0.45	-0.04414557749621389	-0.01542586004080759	-0.08182399570741607	0.8177262070832862	0.9007791323785012	0.007083762435861735	0.5006327223426786	-0.02019312816905685	0.07401208139318051	-0.1108897994201089	0.03968240019903423	0.06386866698615618	-0.05121567646351285	0.05919102908930549	0.0548215118798437	0.07842790202363011	0.3443206452521461	-0.07842790202362779	-0.3443206452520732	0.1362718311320239	-0.1661568828170288	-0.003761718488275505	-0.3819269262417883	-0.01048780598033495	0.01021027439927644	0.05600354976475576	0.3423274098597481	0.9125226188117186	0.56636832537559	0.1339091548973307	-0.02062462546525512	0.09205286881837442	0.05066257272190197	-0.9656380037285247	0.5614518427551856	-0.942567086669559	1.431725414597448	-0.2622198777911459	0.06336187592014207	1.065345804089237	-0.09929589515736673	-1.593741444084564	-0.06060276470077271	-0.7018653430997112	0.1637808536203914	1.09525450326009	-0.844752869531407	0.7746599273043673	-1.877649300150751	1.069618360745202	1.877649300150771	-1.069618360745243	1.108023011547004	0.1365224763277952	-0.06016501609977578	-0.7170330367636714	-0.1440362382526367	0.2067878283309798	0.07002589007049966	0.2725464367937364	1.264861812630617	-0.03233944179606323	-0.2815656032626552	0.01366727154913854	0.2585323457411212	0.2649391915189688	0.001085422682117062	0.022901712362318	0.04036614977891925	0.06576183172879084	0.001005162247177218	0.004838324295959709	0.001104622702601595	0.002478404267411115	0.5185591182068646	0.4865146173959438	0.004520839602318287	0.01100231673439172	0.001009834870644948	0.02291638107499985	0.001001812142387781	0.005401772941716554	0.001029319016428577	0.01388493241291672	0.551676059619139	0.5122330943838679	0.004268641108957199	0.01958832611004885	0.5442588268826111	0.5230914987309205	0.001017447453241585	0.01234643776299297	0.001055097437440859	0.009058329818326445	0.001117876373084032	0.01282684462941812	0.001011405117388156	0.01415892862976227	0.6168040801757001	0.4839389248902302	0.03485168267915865	0.05237208343311249	0.001011404584650987	0.006333031539976676	0.001018672791802633	0.01774086388261396	0.001039297914949219	0.0926657250936154	0.2041425045046879	0.2176188304123938	0.004339036466633578	0.002616921113872656	0.001309196954240735	0.006284870831965742	0.7399863146612737	0.5846572366118284	0.00101085670615977	0.03694700567572464	0.00100596717540605	0.008456134227921309	0.00100185255990842	0.01049962315652983	0.001003792211777629	0.01034030480879866	0.01016999786246424	0.01917448830646523	0.008561761702824772	0.01346551609093028	0.004820634817836568	0.009225285485544911	0.03380259100453244	0.04853767154370754	0.02070935345471998	0.05439496235928371	0.3675960488928774	0.3758384792405509	0.2951691162852726	0.2830610038839261	0.2231932232990649	0.1911614077202689	0.01543898252279116	0.04902535384281877	0.06862521239528487	0.1112936731081627	0.00140919624718374	0.02016605963403877	0.001101839096121022	0.02937075153478768	0.001023682658046622	0.1206411099962653	0.001010692060320504	0.08565834437090031	0.002042361532589237	0.01302980844145941	0.009296175815614472	0.03435108780416627	0.02520927149693196	0.0492789574589678	0.01127461468523378	0.02971829967139391	0.005989587901400751	0.01243363261092733	0.08217868912546025	0.08793783394208987	0.003522459304265402	0.01274971713683835	0.006106300942575032	0.01347305246611453	0.003272087948250096	0.02900130277766381	0.001205115845657175	0.05914505858047279	0.3626271061221046	0.3427968432450705	0.002709023698043576	0.03328643189020247	0.03633666197567376	0.05853221431261278	0.009619385059376326	0.02246467845549415	0.002008458171159956	0.02125036775344828	0.001029647900237371	0.01835991382523594	0.003530791919872612	0.02722178713997112	0.004093113447879169	0.03580204206594407	0.04597619386925039	0.05312008775973904	0.01778012374076288	0.03259660270832266	0.001004592303220099	0.03794947263747168	0.006105943004737312	0.03091358297527597	0.3703774956989412	0.3358264685887408	0.001056164995524742	0.02502781264572027	0.001800018095082856	0.04647215105765938	0.003526504400680194	0.006108388194155325	0.00363366423405574	0.007686448827998687	0.003514294768024101	0.007669159047427594	0.001704084787309054	0.01259607716021717	0.001307104979147011	0.02158798641254098	0.008416242821528173	0.01014553839930361	-0.008220841679316155	0.0111009471515219	0.001079883169644197	0.02219211808523252	0.001004653530720411	0.001012903228629344	0.5193240495329348	0.01238237464843264	0.001010281155424441	0.001001541785816366	0.001007107391900946	0.494041875253139	0.001057518556834711	0.6319914408936661	0.001008757587028316	0.001041084047573302	0.001099146162920117	0.001007917445591049	0.5915310852557772	0.04846969761913725	0.001008792572347915	0.001019419197103236	0.001041584630237009	0.2072693055763531	0.001187523733616289	0.001052331911976206	0.7195054361873962	0.001007815541797787	0.001006001749821989	0.001001860002447968	0.001003813219693827	0.01449577705125917	0.009610397536378172	0.01332313070929348	0.06262616720895757	0.02814418545028348	0.357226966781895	0.289531248497229	0.2112327037598629	0.007809704081593814	0.06457102076472281	0.00146675015850367	0.001124524486627743	0.001028756582333306	0.001012932721414514	0.003907000078743924	0.005088701756840612	0.01501151467718106	0.01895107664605196	0.004204900066276911	0.0529177246578659	0.003416612531588419	0.007207514880424549	0.001161865529674932	0.001111476460012667	0.342112645060169	0.001320314998367632	0.04890530532189314	0.00521160683256983	0.001994718732276597	0.001030014866944747	0.001025131543282198	0.003466441632689844	0.08014579157183627	0.03176855585438405	0.001004738508819904	0.001304284224961033	0.3644758448986358	0.00107283797726407	0.001404611282960367	0.001051691689179046	0.001017068923816683	0.001031506097209054	-0.01334247080239213	0.01103313314102432	0.001371680975178547	0.01423350696412672	0.01153419067362444	0.01214848752859323	-0.008157903331123786	0.01105972967654716	-1.472972216374026	-0.9664137285252116	0.05134436514792201	-0.9655952137631507	0.02210234467850173	-0.02426114919321963	0.3789803440953731	0.4332650447696261	0.1041839884276738	-0.004443474246531077	-0.05011567480526855	-2.287454028513996	-0.2094164750830979	3.25617797168243	0.06459447461449755	0.02152931338615023	0.01665152729914193	-0.06215657887283461	-0.3229965235490266	0.8711550960456257	0.03868029289422808	0.02783617511752328	0.1152874786163432	0.176401860512324	-0.1124497951796122	-0.01958037123896031	-0.1922055866393415	0.02221938357946528	0.007862782789117125	0.01202422132162358	0.01098837850371816	0.2201221379066816	0.01652672206156519	0.4514693409307771	1.723145650849009	0.4320386343335115	-0.6528997197130867	-0.003441354394024082	-0.6131059509695411	-0.4558092861368952	-0.134717045786648	0.01531414279779269	0.01171780502907103	0.3809084377374604	0.2884354607026008	0.1232287863047338	-0.2039539292834406	-0.5751554607346108	0.4942074111826337	-0.1102046074244413	-1.312238957053688	-0.06245751360645866	0.04787514702195458	-0.1538225080095416	-0.03993354413655016	-0.8138960502614317	-0.1483031283795817	0.6970424935586782	-0.2768835345810048	-0.07873929698453785	0.02321760576521255	-0.1679195318570725	-0.06490564007218941	1.877562049282532	0.9051379154126014	0.005321507811630252	-0.3532758518087473	0.2862917010782814	0.01993305734403206	-0.2335742953161007	-0.07476922679728179	-0.09559023631064052	-0.08544934823262883	-4.88546012523874e-13	1.10373845431202e-13	nan	nan	nan	nan	nan	nan
0.46	-0.053249162757674	-0.009856214276275184	-0.09025329506901042	0.8321920559227604	0.8983411996831416	0.007642362606206836	0.5116398300363992	-0.02062211632789753	0.0582834606003191	-0.112418972840173	0.03262399250754589	0.0639665903511903	-0.04042595780163841	0.05068722460898138	0.0618127847720755	0.06524732450991977	0.3544732441708897	-0.06524732450991651	-0.3544732441708524	0.1466442514202982	-0.1645336250947775	-0.004711126703621457	-0.388529689675161	-0.01211969217798059	0.01233999490035455	0.05620041882289719	0.3433872426953889	0.9240985986084371	0.5658819085527195	0.1307235663592551	-0.02046557059533234	0.09454371056848528	0.05318919771685518	-0.8368646804657838	0.5538502595945791	-0.7361708716752641	1.46215146185689	-0.2238421168146769	0.04738177574292482	1.119333848481997	0.02192324432513578	-1.55391069454774	-0.2649374073185018	-0.7136560818920176	-0.1500296447225633	1.042537014335223	-0.8586948071858868	0.6180512220049368	-0.7434173793861052	0.9627427583910845	0.743417379386106	-0.9627427583910856	0.9623980016724968	0.1873950038332527	-0.1325746356862057	-0.5976588356500058	-0.1817159966532795	0.2191072917989428	-0.03885173500054723	-0.06183248907111219	1.048611432038203	-0.06944808475368061	-0.3252965931230101	0.01884950245694287	0.2379588470492943	0.2378891008838659	0.001079954631522119	0.02346718344550365	0.02666727455811026	0.05267352018998245	0.001004796596542967	0.004939888937240635	0.00106027177438211	0.00236575260627801	0.5185935030507537	0.4899126383362616	0.01110513253151368	0.01656979434446952	0.001010211621092596	0.02396601058685558	0.001001636805025892	0.005306470045685157	0.001018169848925573	0.01342246342127267	0.5296830269869311	0.4855688677506046	0.002724596504831624	0.01813103003344914	0.5761527860113997	0.5583643381323734	0.001013681352639133	0.01319577933606865	0.001046292570186049	0.009144043681686564	0.001104624160313039	0.01299425384413259	0.001009436924542276	0.01333413743888286	0.6078247113362902	0.4804735417324001	0.04388375729333295	0.06188411668804155	0.001009786740520708	0.006214458922045069	0.001019214880238409	0.01800275885168626	0.001040554019695998	0.0938422415826467	0.2056065946956992	0.2195059672211101	0.002808981003921076	0.001825338551735402	0.001184358707732144	0.006127423634143305	0.7318524164163122	0.5829621119215295	0.001008997313357794	0.03692351031347908	0.001005978664736446	0.008558121592170502	0.001001854244028301	0.0106449101551983	0.001003799050956475	0.01047441973370644	0.0128727330226477	0.02121017089931186	0.008581836746176096	0.01316489939726953	0.01200818029471323	0.014959700003115	0.05277281760582013	0.06604413976270489	0.02398182074940822	0.05683789046790816	0.3639964100082544	0.3706943358443106	0.2924564609917681	0.2831865354932546	0.2171640628728619	0.1850230548315079	0.01011045065145619	0.04402595626793424	0.06606679976822498	0.1097176153518477	0.00144529086964716	0.02028261163110435	0.001121391642508282	0.02946398363365776	0.001027425369522019	0.1231911355360171	0.001012345614656728	0.0875259700617612	0.003730608494961605	0.01469139265467919	0.006431343566545445	0.03220048962512789	0.0167831550723979	0.04115426789830046	0.01652586845544268	0.03476994813636233	0.004314130878421169	0.01095937169668052	0.06465077466302425	0.07264655538231134	0.003844678196926009	0.01236235149461895	0.006790810296573022	0.01389098025074554	0.002249743942210652	0.02778536476022803	0.001152177377095992	0.05871126124113581	0.3527493817077392	0.3355414862758424	0.002042643301197054	0.03219954227038423	0.04280240207763272	0.06288467805242019	0.006402500765626608	0.01933575546613272	0.00220120822441084	0.02069831540416672	0.001030153373014057	0.01855303850165582	0.002327938465950565	0.02612962368104446	0.003241244638968848	0.03474467036169188	0.06673360470336082	0.07098431992949888	0.02732493974779647	0.04194952407973339	0.001004767261227497	0.03793827328286378	0.003779620278803449	0.02838108550821055	0.3672965593273223	0.3385036251362616	0.001070335418520814	0.02519991608057202	0.0016275866174942	0.04431277904563455	0.002340378493381466	0.00567719741091755	0.002379861842489098	0.007095546998023952	0.002324417739457739	0.007115639774413192	-0.01402581734196878	0.01073173529710967	0.001327079399535529	0.01440672205936216	0.01100159125960163	0.01223813867179978	-0.008133480992628615	0.01071714891716383	0.001069857753206482	0.001375440258135872	0.001004220360602864	0.0010117961473279	0.5181117206065782	0.02270647335834252	0.001010860967115146	0.0010013793528048	0.001005382894119468	0.4632252983814091	0.001034392219019482	0.6694110638909333	0.001010209718863598	0.001033673393749656	0.001083939341740255	0.001006870243423444	0.5810721167255859	0.05964649427099204	0.001007494973496812	0.001020074779653204	0.001042148854437876	0.2088609977709232	0.001111071498088976	0.001046884538069391	0.704306229064341	0.00100639135768886	0.001005983497268517	0.001001853256808333	0.001003801622582001	0.01691783857214086	0.007882945492042076	0.02475794003517711	0.08616648829022606	0.02754105644012005	0.3557307253981649	0.2851528033661273	0.2025201081313244	0.001442966574340933	0.06128177986568703	0.001497035370522694	0.001155444958099321	0.001033419200827053	0.001014994307686659	0.006758436889247635	0.00194365356674536	0.001231881523966057	0.02498950364484722	0.001233838783725486	0.03228241321447307	0.004756377520791292	0.007787934779584693	0.001122078267780347	0.001082967587206104	0.3235635166780896	0.001317991453705827	0.05205260719559681	0.001130068587759665	0.002708229410734257	0.001031190174882357	0.001017146977848833	0.001483601675868642	0.1031033751294979	0.04322553712647006	0.001005112390540944	0.001190862282057563	0.3576566944573168	0.001094844566865546	0.001466323927262442	0.001050620744457505	0.001016638585595046	0.001030807562894427	-0.03009739274103405	0.008716694512045072	0.001324753032102527	0.007312065253800461	0.01332063999066393	0.01437556451589907	-0.008033909136693489	0.01016206030311556	-1.495091540766415	-0.9288585261767097	0.06048602877880794	-1.639570710039698	-0.01495495419722357	0.01651642494059591	0.2899101339149346	0.6473853191051282	0.1047888887553046	-0.01709561555728042	-0.03216581883570982	-3.044319716404034	-0.09255067673454379	3.791393842586976	0.1265804457279391	-0.01542918826293027	0.01525332874652301	-0.103427180117066	-0.3862554763082041	1.019410738588408	-0.1087810940987469	0.02421859331046643	0.1220745448235074	0.1996779680566002	-0.04400862472781771	-0.01208951150681473	-0.1550756482910773	-0.03051537039154485	0.01553231103126018	0.0204235257164324	0.01905601120502663	0.1932274331642553	-0.04929165109571455	0.6575053566140471	1.743850555634248	0.09812117504671208	-0.3441837287886521	0.03223497720641794	-0.6142504521360556	-0.521373979862763	-0.1804275066392823	0.007552491671569207	0.006441453757191956	0.1223674707435587	0.07971747181418599	0.1988838673424993	-0.2255555998366388	-1.012436277899107	0.5094917412483077	-0.1720051115244194	-1.744867706568841	-0.0269415561600775	0.03663845001439635	-0.1081966604063226	-0.04372822744127638	-0.6485235894140173	-0.07246748555418159	0.1981305404728121	-0.3432001809059519	-0.03092119615487082	0.01323348445426701	-0.04290692283301573	-0.1321527014470744	1.671881845170641	0.9482625250532958	-0.007438262760680158	-0.1601436871636615	0.2357255493339752	0.01303468788853047	-0.2015054762887496	-0.01739811236951903	-0.02660619221722328	-0.03355508034790749	-2.234913258770601e-13	-3.200952129815518e-13	nan	nan	nan	nan	nan	nan
0.47	-0.06051971091033127	-0.004329647322602926	-0.09651168315940263	0.8469905671732978	0.8963298961097779	0.008018676671831097	0.5225559276613598	-0.01963455545290317	0.04260451704068872	-0.1165803081184591	0.02532371214409866	0.06085392600301914	-0.03075956609200148	0.04196167580852047	0.06717069163011329	0.06364909429565702	0.3636200150192134	-0.06364909429564468	-0.3636200150191362	0.1553816538736258	-0.1624525127322761	-0.006453177528343603	-0.3938033911746764	-0.01409388801048482	0.01457143764904896	0.05551821829425931	0.3410692388123085	0.933574216970728	0.5649045431775392	0.1280164311208175	-0.02022363895662685	0.09683248309971523	0.05537127200419608	-0.6051567308075515	0.5460808836316258	-0.5187670576423729	1.498383662435895	-0.1776102398609737	0.02789921594487776	1.042479786322783	0.1707279165698206	-1.581703793132744	-0.5783894948973656	-0.7419137668243453	-0.466420731113253	0.8769308252562855	-0.8815274503624048	0.457054577174739	0.4159592795484429	0.8724462174150868	-0.4159592795484328	-0.8724462174151029	0.7809212116290051	0.2257830925148082	-0.2148268175655873	-0.4569767561781822	-0.2108037433420146	0.2250903689503529	-0.1076766281829796	-0.4053083723194483	0.8449029853928849	-0.1248826186142153	-0.2355012779072715	0.02503321372660849	0.2228374839958595	0.1955732575393646	0.001071995364163497	0.02421807330259607	0.01469342506361082	0.04037803773943937	0.001004446895372206	0.005061267069695632	0.001036642018246665	0.00225304802524367	0.5160144676455286	0.4913012486180636	0.0178131429791324	0.02248326487125222	0.001010829968751825	0.02498349298214675	0.001001501997909251	0.005153944370657826	0.001011817126965977	0.01282502502132174	0.5000447949694043	0.4500806115345696	0.001897175384639332	0.01741530270870273	0.604966408752903	0.5963386414690282	0.001012415433426048	0.01402571366640013	0.0010394536593385	0.009195284373640727	0.001092225316762553	0.01320688693291568	0.001008184790263459	0.01213021925577128	0.5961482618246414	0.4755812307535478	0.05216202763706743	0.07089288450738455	0.001008587573279502	0.005998786691327369	0.001020262698376527	0.01821558589910098	0.001041510153022444	0.0951329046388367	0.2061116140894634	0.2208393473789133	0.001978188020260519	0.001360463171857139	0.001116986288839932	0.005996054398356705	0.7181829939891321	0.5810364228255575	0.001007605756042196	0.03646512704584561	0.001006006569838749	0.008657237949301452	0.001001861570302341	0.0107840814187841	0.001003816956644821	0.01060159548343098	0.01606738831525882	0.0235458137958962	0.0080014301451251	0.01243265382001581	0.02222353471610512	0.02283090670935336	0.06891204618387914	0.07983759708166224	0.02334323837406176	0.05519544681269779	0.3628011274623514	0.3686333055373675	0.2870354059115006	0.2825906887705645	0.2094962167864859	0.1788966157043097	0.005889207008817489	0.03990682822410197	0.0633311539563278	0.1078525674391232	0.001437436739411108	0.02029913284646711	0.001129263041852563	0.02949480038366619	0.001031003342462395	0.1230736847331188	0.00101406715056046	0.08727767355425677	0.007976530516958454	0.01863438454016432	0.008062211829758439	0.03450453614620286	0.0116790300345827	0.03648732021957842	0.02193558831301447	0.03958129590181591	0.002795329060451393	0.00966249063656878	0.04648446699019839	0.05519698520179023	0.004436437791829141	0.01201349514457115	0.00750021311404002	0.0143025876662004	0.001722559559317677	0.02712232366221625	0.001139823049527796	0.05836783050584657	0.3452735453021039	0.3310719546438704	0.001666931889501158	0.03164008331561199	0.04365561910251874	0.0604721741745696	0.003829278144005208	0.01680065861984087	0.00227348891823513	0.01988987714836825	0.00103099217455523	0.01868750909639158	0.001686110568524178	0.02593242331973442	0.002339828920447999	0.03360914103549063	0.08380209594358988	0.08439913512277235	0.03738894909188463	0.05092978458898421	0.001004989018352721	0.03783141394343594	0.002503015838595721	0.02717036155776572	0.3571787069905276	0.3380526467521079	0.001075134450310302	0.02527471683187544	0.001506181544000173	0.04233550197034287	0.001714691797227763	0.005660662865503554	0.001714633258572484	0.006965352629926999	0.001694094220318246	0.006990806441143797	-0.02898084637919831	0.008256043723988487	0.001229953652482059	0.007182181329394613	0.01179912291828658	0.01430190238562501	-0.008238840404463535	0.009990233880921183	0.001058508625266194	0.001215995527507948	0.001003966721221949	0.001012258790347798	0.5026826826628452	0.02718477720666323	0.001011991730000198	0.001001346779496333	0.001005055768683301	0.4017167605346141	0.00102938484661901	0.6783056561681611	0.001011849507001745	0.001031203549038767	0.001075407119751945	0.001006891385451781	0.5559705874306358	0.064395686339854	0.001007208141121181	0.001022434860912901	0.001042806916129655	0.2053149320895094	0.001107067526949571	0.001046790361737873	0.6655365431022002	0.001005959760991257	0.001006079702297639	0.001001882679188048	0.001003864330571844	0.02179657385426767	0.006956050869759545	0.04090491354153547	0.09175531357111001	0.01842588367779403	0.3644026339426361	0.2689033633661886	0.1905310777955058	0.001320831893871218	0.05860748233631281	0.001371887946877193	0.001122238995735629	0.001035833899706478	0.001016590194059528	0.01732382319584299	0.01644112095435326	0.01018503106411181	0.03044187907872587	0.00116958854200985	0.01667470589551117	0.005315879077478234	0.008651009654192575	0.001213901922880392	0.001164179724474417	0.335477920412474	0.001238009264612816	0.03832064708453949	0.001089964612008934	0.002044906159193768	0.001032436295643116	0.001014183795719959	0.001320600022459221	0.1086473500649433	0.05399812510624061	0.001005310672407583	0.001140181168399011	0.3166669279756617	0.001067679649046712	0.001306170757140343	0.001069666405476849	0.001021930828434168	0.001039544240640256	-0.04304263832695904	0.005411831520421213	0.001056988401731776	-0.0001462665400982015	0.01137944091907047	0.01630673639523051	-0.008508144830514566	0.009125857706921901	-1.517103185147961	-0.9143865203265175	0.08693962673106431	-0.8664899605509531	0.02586581304765899	-0.02654170541741231	-0.03982790376903179	0.5445635298659148	0.09712260377946796	-0.01547905149828526	-0.07621576075237858	-3.979591291440778	-0.0505242787589781	3.745007185079912	0.05842487316037278	0.01480235091030712	0.02508893064588838	-0.1345641626266636	-0.6232160003888169	0.7976833975450606	0.02082027700544102	0.0181839220382241	0.1382366374369834	0.06859913016350189	-0.04402094242076326	-0.01365376380275951	-0.248261058717772	-0.06262401259308845	0.007087384993615266	0.0105683293228813	0.009447894728583433	0.2722071054563455	-0.08566975049121822	0.894675841760617	1.013421430423991	-0.3917695546276346	-0.06257291115910875	-0.153867090958883	-0.6111548543689971	-0.311950548988544	-0.1898623424977827	-0.002484202809309962	0.0006202107037516583	-0.1458669510241927	-0.1306906092794309	0.5586292579535828	0.617413606401331	0.0004507611704548471	0.4556246325374375	-0.09241726124518103	-1.728267590744659	-0.0411713433812523	0.04582500997226877	-0.03941241204263433	-0.02999577127872127	-0.2236730607146846	-0.04147644348103059	-0.6379356118109444	-0.1787890720195119	-0.1175534807137827	0.01185229519164436	0.008923864312411598	-0.09605972158185329	0.9967553759956972	0.8468434305163672	-0.01612756124097986	-0.07989485112795144	-0.3361987695801403	0.003795004469238556	-0.1941167572235267	0.01302286468167332	0.00150602763679715	0.005476229141972519	2.537936239874589e-14	-7.3812314864396e-13	nan	nan	nan	nan	nan	nan
0.48	-0.06511053298818843	0.0009577584469525172	-0.1006938424466503	0.8621763866548262	0.8948051620432483	0.008200710495644033	0.5320613079584844	-0.0173047782785526	0.02665286922216828	-0.124207959668642	0.01787544165086957	0.05475982560477181	-0.02316355134296095	0.03315442565270922	0.07102436486702965	0.07341026896136434	0.3720388646419382	-0.07341026896134162	-0.3720388646419019	0.1621794501055714	-0.1600788507676571	-0.00898748882112459	-0.3976671306372488	-0.01628937851479405	0.01679998449954309	0.05384512111001649	0.3352102735538913	0.9409644732157064	0.5634071036137704	0.1256261243343149	-0.02005497855217952	0.09906129674439125	0.05704161288674452	-0.3009194654477876	0.5060180227881648	-0.3209251110561863	1.539613108055069	-0.1265282156062106	0.008525727380661327	0.8371903829131484	0.2903665042136845	-1.608451546362211	-0.958200661666222	-0.7432541078447067	-0.7463168547513096	0.6284616222386766	-0.8750350782406983	0.317204497784052	1.528463596607485	0.8171585132713362	-1.528463596607484	-0.8171585132713365	0.5744767573957537	0.2459049242564627	-0.2910267292981908	-0.3156664282614789	-0.2259749310155286	0.2185281121587781	-0.237031066128047	-0.7700247641421397	0.6315390085753028	-0.1734629224718926	-0.2619309027245209	0.004195255585152397	0.2259670697388201	0.1355424199235805	0.001062340391339907	0.02515092966081822	0.008262090915127118	0.03440443737005609	0.001004145248742968	0.005189909844278178	0.001025062885053453	0.002085231212559821	0.5095354417064698	0.4885632837366028	0.02336563224174834	0.02764615981523119	0.00101170464956013	0.02587676293384476	0.001001418333825737	0.004955498375317169	0.001008478612235507	0.01212027021419883	0.4602610207564583	0.4074518466289991	0.001479373223800295	0.01712195464702724	0.6276986210310017	0.6320952890407124	0.001012603072931865	0.01474464585464737	0.00103480015509439	0.009222591185061999	0.00108176015440706	0.01345234528958652	0.00100756960749679	0.01069870006410188	0.580463965561885	0.4673890361060914	0.05872878266669701	0.07814459608442899	0.001007844797152963	0.005734337043462902	0.001021966953388405	0.0183631794068253	0.001042317184675672	0.09665054575178104	0.205107973182315	0.2209099711576212	0.001559125551792053	0.001043829880574172	0.001083255358200227	0.005864959794872986	0.6972493119478281	0.5776329129908531	0.001006694414678364	0.03564177547302264	0.001006068641987364	0.008755797784029086	0.001001879950246418	0.01091942878811905	0.001003857274790639	0.01072475274807957	0.02005795154172443	0.02662043219462853	0.007249206818813087	0.01168125866486461	0.03506214879645539	0.03241201398096649	0.08001238599033549	0.08628417881656081	0.01861588388722248	0.04969930640501969	0.3648287859635264	0.3695518660500049	0.2778342159898428	0.280059938289809	0.2001552267400827	0.1727976081229024	0.003671549856001676	0.03759696688698361	0.06061104094726809	0.1059747631700485	0.001370951036169028	0.0202682084906851	0.001116590006001685	0.02949435413694786	0.001033999392867502	0.1202736101215207	0.001015725825605986	0.08488588115686468	0.0152804279593833	0.02524227277737586	0.01597948577332467	0.04316973579944743	0.01340676224391333	0.03959136350137155	0.0273127641465084	0.04393937720108278	0.001998005574265146	0.0090101032576313	0.02895133424803356	0.03841677834211689	0.005011505330737375	0.011572092036857	0.008284499805066391	0.01481031998826726	0.00150416427015653	0.02669709946228013	0.001174261029707885	0.05801058878210053	0.3441753341004531	0.3315022185867963	0.0014387419472879	0.03132897063905991	0.03771499295074682	0.0509798799009339	0.002505950589611126	0.01546057635162855	0.001978553702781199	0.01861150527868634	0.001032034722825919	0.01875391761116797	0.001362801167694393	0.02641724124197118	0.001805549770046937	0.03280134477417822	0.0954904380785833	0.09063291109969158	0.04760724998266001	0.05886746976450043	0.001005199032015406	0.03757184293577041	0.001835326368028193	0.02682531352157357	0.3367859044272642	0.3315740988763797	0.001063945416083252	0.02531320701189157	0.001365379379030652	0.0404271075326231	0.001410470318557671	0.00591628793251039	0.001383671746421416	0.007144441731362775	0.001382405519389993	0.007162920666258721	-0.04259601978222462	0.00522757120519835	0.001019068649883492	-0.0001982201098608409	0.01077083409011998	0.0162772715431208	-0.008590117337622582	0.009057127138043502	0.001047159497324336	0.001056550796829919	0.001003713081841151	0.001012721433365671	0.4872536447191103	0.03166308105497539	0.001013122492885545	0.001001314206189911	0.00100472864324807	0.3402082226878279	0.001024377474218339	0.6872002484453863	0.001013489295134225	0.001028733704327774	0.001066874897763097	0.001006912527484071	0.5308690581356846	0.06914487840871304	0.001006921308748719	0.001024794942166674	0.00104346497782332	0.2017688664080959	0.001103063555810113	0.00104669618540478	0.6267668571400596	0.001005528164300591	0.001006175907327491	0.001001912101569753	0.001003927038562746	0.02667530913639552	0.006029156247476429	0.05705188704789683	0.09734413885199625	0.009310710915465568	0.3730745424871091	0.2526539233662504	0.1785420474596899	0.001198697213407052	0.05593318480693844	0.001246740523232853	0.001089033033370097	0.00103824859856487	0.001018186080385027	0.02788920950243523	0.0309385883419606	0.01913818060425421	0.03589425451260526	0.001105338300288448	0.001066998576586934	0.005875380634164133	0.009514084528800941	0.001305725577977656	0.001245391861738686	0.3473923241468764	0.001158027075521779	0.02458868697347735	0.001049860636270676	0.001381582907662368	0.001033682416390936	0.001011220613591942	0.001157598369052265	0.1141913250003907	0.06477071308601169	0.001005508954145028	0.001089500054740774	0.2756771614940082	0.001040514731229274	0.001146017587017936	0.00108871206649455	0.001027223071266957	0.001048280918382698	-0.05598788391288431	0.002106968528796878	0.0007892237713607951	-0.007604598333996192	0.009438241847476624	0.01823790827456173	-0.008982380524335705	0.008089655110728176	-1.539873846425331	-0.9098243375639833	0.09687932888738655	-0.3751942937171031	-0.01350202588237853	0.005493978613561617	-0.5354048987346799	0.4972702026572768	0.07994640022499255	-0.02627967955997717	-0.05362910027815958	-4.472421454315154	-0.008074824156097799	3.347862689596703	0.1043800172049013	-0.02021596436658072	0.02181838230539237	-0.1489473818077896	-1.046232210028343	0.667999490147861	-0.1185365774978837	0.0111718850777631	0.1674701561699037	-0.05287330775560944	-0.0143602069327411	-0.01203458506300202	-0.4506397960377373	-0.1035090313722622	0.0154210065518768	0.01965874686828774	0.01825231419258174	0.3410225336055258	-0.05312156666029071	0.9994854697046764	0.2744754388271707	-0.6726181754007778	0.2517344351315532	-0.3547457744045144	-0.608764142965145	-0.1595206384605318	-0.182978777909076	-0.001936622559872226	0.0001888544172537161	-0.4141572909920841	-0.3489817061614362	0.7318631376495022	1.046675026518703	0.5417619141311084	0.4188384480191085	-0.04310637521148385	-1.610995042522527	-0.04545090764231351	0.05586343135332154	-0.0606332808081415	-0.04649042515671341	0.3314355255529451	-0.02279822991755283	-1.217827538673424	-0.1041972653576897	-0.1249079186311391	-0.0003789323672735103	0.09349673385966514	-0.06660608847792933	0.2356740019034055	0.7397474583119493	-0.03798059640078273	0.01299149568447499	-0.9697883489764082	0.005772573633380391	-0.1877289487166282	0.03703381012037991	0.03525050167027283	0.02583443133302696	2.609540898576749e-14	-9.653872021344251e-13	nan	nan	nan	nan	nan	nan
0.49	-0.06645326575158307	0.005616018875993223	-0.1031067967555041	0.8777969698303025	0.8937996893467047	0.008199911360126268	0.5389108284904576	-0.01405711285924018	0.01076082759856092	-0.1357516059026401	0.01062657565760669	0.04608982186791975	-0.01829523668327252	0.02465759666693559	0.07368236504289735	0.0936898765503985	0.380157273820976	-0.09368987655029114	-0.3801572738209004	0.1667729838044612	-0.1576143892626292	-0.01223337674889141	-0.4001982011418166	-0.01855626786669352	0.01889808805108604	0.04980331587768039	0.3256451780007614	0.9461892264752376	0.5615501507185064	0.120423399515333	-0.02013272915244296	0.1014452222181279	0.05793106138848478	0.01814343850205725	0.4259731371721376	-0.1706358109583861	1.584869441249017	-0.07588313269624	-0.00832356957103131	0.5300633422927344	0.3557905111823254	-1.567537891329647	-1.32547533858859	-0.7071068287426798	-0.9815808068524816	0.3623886238442314	-0.8217050667526714	0.2238744445955609	2.490728364702043	0.8242112884411225	-2.49072836470202	-0.8242112884411162	0.3326095742784499	0.2441416118981643	-0.357968407886927	-0.1994118977712397	-0.2266775179214722	0.2001965998032958	-0.6255345061003768	-1.138703287305272	0.4219544995941472	-0.1882395803049064	-0.9231431044717736	-0.01363453102381673	0.2524819081081121	0.03815459957970049	0.001058857404405216	0.02625013104681568	0.004830610096178335	0.03193307039621725	0.00100402134196744	0.005310063824338116	0.001019577099349186	0.001913920390798589	0.4988481897596271	0.4803179656768272	0.03251078128448762	0.03602631185348844	0.001013006334687305	0.02657111228047865	0.001001377490920068	0.004729688418149598	0.001006580804198664	0.01136684795317126	0.4101499405510554	0.3601353707925165	0.001257423709695432	0.01703305465761176	0.6409613983386808	0.660720494525847	0.001015177834562512	0.01534787366241707	0.001032117062506969	0.009207477765156177	0.001075426723357163	0.01371521114641271	0.00100733533084563	0.009179916452733044	0.5605148591634077	0.4542041719894908	0.06486996854880042	0.08480964728883551	0.001007492266377343	0.005412075325992328	0.001023708130386529	0.01844291709490277	0.001042956059454892	0.09849901645943129	0.2021987393522282	0.2192012514222513	0.001358141650518004	0.0008207793174258739	0.001067636496683929	0.005724683338153056	0.6707088995240292	0.5716715070608896	0.001006148116275986	0.03453109580759283	0.001006167763949125	0.008874961079818633	0.001001910170663804	0.01107467140335944	0.001003923258209404	0.01086351691332532	0.02492128165547901	0.03064869267788431	0.007525621251281946	0.0118387318915213	0.04767827423135929	0.04155093459365089	0.08463579760383408	0.08527012651182218	0.01313424708093812	0.04352989525144003	0.3679730576125021	0.3733479994171078	0.2716393958991064	0.2784322391719691	0.1885219696351798	0.16569228116781	0.002445915072207919	0.03608346430075345	0.05743319870443442	0.1040032533862065	0.001285261607345637	0.02040676452071671	0.00109603931007416	0.02958665160351241	0.001036804427017708	0.1147095301091609	0.001017815276679728	0.08019117886518191	0.02251069067691228	0.03160143286320235	0.01928426446966336	0.04748202012253124	0.01381654471029561	0.0412900009265089	0.03105805946435158	0.0465768145409689	0.001556951884223798	0.00870095189703495	0.01583089954386082	0.02581753585675628	0.006461570202468997	0.01173255016941454	0.009759511377533898	0.01596328212868581	0.02863291273644223	0.04171804765393562	0.01787241595969867	0.06407518645057829	0.3503705647655596	0.3354037126098879	0.001312378411685627	0.03109784998730197	0.02876717901925288	0.03915208513587826	0.001790953470929073	0.0147118509436921	0.002535787287744397	0.01789922523793615	0.00103343822616742	0.0187581249856412	0.001191216016404856	0.02749871706799055	0.001483287919672031	0.0322020942827009	0.09858155331391967	0.08858226966161582	0.05387619819199554	0.06269636190719208	0.001005733133512664	0.03692116601662062	0.001466745747246443	0.02713558468971743	0.3191185064063595	0.3252944386971154	0.001049068051958503	0.02557160375104906	0.00125743581044677	0.03863772760616366	0.005762267432458204	0.01006429209286147	0.005938604830795934	0.01151538680412235	0.005314252113232887	0.01079491747940982	-0.05483575006949618	0.001499928265778497	0.000898018876690879	-0.00547885869000683	0.007932014470204947	0.01812068401156501	-0.008908985473755177	0.008681862914271107	0.001062061990171147	0.001288119493430378	0.001004044107372547	0.001014837634757018	0.4622490428001319	0.05260653442981936	0.001015408908594915	0.001001352569408462	0.001004501803117811	0.2610401700286246	0.001027585615457637	0.6606922590494855	0.001021553251642926	0.001029824396577688	0.001070491267406955	0.001007242963937019	0.4964620753441253	0.0756249134324144	0.001007298059221383	0.001026133945579556	0.001043753041401545	0.1931994962471571	0.001187145805590793	0.001055338975191001	0.5849523484956148	0.001005623099474089	0.001006351306713737	0.001001966595412263	0.001004046825754306	0.03352884223190716	0.009337173119511091	0.06749434965027414	0.0850829943925614	0.005254009507977725	0.3758727776438478	0.2662794229901105	0.1603782435578958	0.001127653437501711	0.05131029354371214	0.001153028799041373	0.001062470439310331	0.001040972148330891	0.001021515954207647	0.03274685671871001	0.01603188284454977	0.01010360565843769	0.0348732495450766	0.001089158716000128	0.001042407418850119	0.00979510295492972	0.01288848717220129	0.1072147634324234	0.06523684239575588	0.3771380527518354	0.001199859129968678	0.01306994107686112	0.00103818066568515	0.004588009183154066	0.001035928292992361	0.001013507224694486	0.001138193234130513	0.09292884529908961	0.058725646775657	0.001006948919523851	0.001076032845294086	0.2902300321406883	0.00102771713403059	0.001144082982390224	0.01816709844973018	0.01894198746788272	0.01655100088271817	-0.06615377328205682	-0.002713346884056708	0.0008640051877618321	-0.009058905554960674	0.003888212948473063	0.01987031706961129	-0.009169137569423563	0.008780364933333345	-1.56396781654827	-1.228019200048612	0.1193068048921415	-0.1299006038858355	0.02487428330829666	-0.02872600680667563	-1.139278361993481	1.126387123795183	0.06096113551951902	-0.02034667058594262	-0.08654295489059043	-5.025833011186586	-0.006902480877522309	2.271916105056693	0.03686015189143508	0.007362450379794768	0.02863487551455452	-0.1529011722019697	-1.620441915200987	0.6653397151611673	0.01161144385458991	0.005709640512240106	0.2022515160487034	-0.2921429090370012	-0.02487703473437194	-0.01500439584950015	-0.7937392950323193	-0.119686246696104	0.01120150248124068	0.01455217124244722	0.01260923265619942	0.4568160619202756	0.08120391105031759	0.8391578284811058	-0.451050521389079	-0.5715657949171332	0.485050644865767	0.1322384544055969	-0.838481959070151	-0.1356913146386913	-0.2137654223564822	0.03172071822324543	0.02010714503930203	-0.6974493300610347	-0.5912174869777757	0.5549557744228714	-0.1073817811940018	-0.149561994270157	0.1282481860567288	-0.01959762006967883	-0.9352587950668727	0.06590126049617145	0.1657880552040896	2.580240124636037	1.064391350215794	0.4079645125328717	-0.02313419386446541	-1.143064793265217	-0.05129761951914857	-0.02312008263541104	0.0003431277438269839	0.1261415641389771	-0.05259376294373306	-0.6279412815171422	0.06484873600654475	-0.09698530962907093	0.05220463992796703	-0.08176816969476375	0.05178645790118439	-0.1714500411254597	0.7519886376028858	0.795296978298243	0.6607656052560654	3.423116000301146e-14	-1.125252000496792e-12	nan	nan	nan	nan	nan	nan
0.5	-0.06503225370282238	0.009484002674233246	-0.104285959870566	0.8938810937636249	0.8932611632123405	0.008041478801767678	0.5426095671808684	-0.01025648942424504	-0.004649510864199314	-0.1502164015093155	0.003721550317560491	0.03525027118300517	-0.01557203258291494	0.01677283736107194	0.07569143190308075	0.1224902451257284	0.3888768497288853	-0.1224902451256737	-0.3888768497288495	0.168599233429042	-0.1552529338268387	-0.01614320801153871	-0.4018326530950772	-0.02080842044443615	0.02078599652865355	0.04025034047203262	0.3125220289918315	0.9495744203328106	0.559836073533166	0.104272681376858	-0.02020545228037452	0.1041442125685325	0.05772085126144983	0.2518294971278306	0.3479626966676021	-0.07416687230525734	1.632321259624257	-0.03313890299157536	-0.02300095718750295	0.2070340147000488	0.4009581073635267	-1.512110914221539	-1.542430536169522	-0.6744859772019048	-1.180226244374461	0.1994395103970808	-0.7526211422348295	0.1874178346523535	3.23261579386629	0.9373918590456289	-3.232615793866287	-0.9373918590456283	0.02101994253367255	0.2253037104090299	-0.4238153962744532	-0.136342718000263	-0.2230275761854983	0.1764890973635754	-1.339265100841002	-1.481635455296741	0.2636271281832475	-0.1448877804876819	-2.451529566621352	0.005200750043448072	0.2889800450705469	-0.08438930583454055	0.001064570727836735	0.02746398288918176	0.003199728420295363	0.03158999523487818	0.001004125015629827	0.005434224737616178	0.001017894059989689	0.001731313799641602	0.483736440744881	0.4652653235213035	0.04699219573284256	0.0491264406685242	0.001014800621069455	0.02713673897455155	0.001001376271394561	0.004519277789929475	0.00100551889140691	0.01059965905709026	0.3492014650414561	0.3062360004408654	0.001147976288022378	0.01703995888610023	0.6425644977614805	0.6754283650943929	0.00102049848632906	0.01589374104219912	0.001031321698777008	0.009173223592591817	0.001074069942799903	0.01398264452880598	0.001007383551191323	0.007678839985462984	0.5361130020428776	0.434386171763898	0.07110194192477785	0.09145796967646753	0.001007504557436638	0.005117110117846743	0.001025248120311851	0.01849605197363478	0.001043419452762085	0.1006961266864176	0.1971587648650656	0.2150016675825449	0.001299599524711776	0.000653746605835679	0.001064152673310913	0.005585198086345651	0.6395938113198862	0.5607161689886242	0.001005922594641744	0.03322686363992085	0.001006305043672392	0.009035624831164766	0.001001952533980541	0.01127372011423558	0.001004016157084771	0.01103911167721697	0.03068781134061751	0.03560048341059224	0.009296389843004699	0.01323709086716805	0.05904324678267552	0.04941235406346217	0.08189203654966624	0.07778787595647199	0.008296884049412015	0.03806195571517455	0.3709984606119678	0.3788040470789229	0.2723430685467282	0.2847653574492973	0.1742364607562876	0.1555043547211106	0.001793876678403082	0.03503291187750251	0.05358235645401049	0.1016506098529572	0.001195546450485376	0.02094408064822492	0.001072480773817563	0.02993322716057742	0.001039568686153181	0.1063488111486721	0.001020525224655371	0.0730363567213272	0.02851503279297146	0.03664112616368671	0.01371602065077178	0.04255882778916817	0.009593275973290755	0.03764957231215495	0.03252809480445808	0.04689632424423876	0.001327905656238138	0.008600676393937223	0.008822144915378947	0.01918349562865558	0.009126147275595527	0.01265729177417834	0.01216201247642459	0.0179472622619719	0.0899135754358401	0.06861024606480152	0.05610770008738598	0.0753980436134756	0.3642661267160132	0.3388435335064042	0.001270079134073601	0.03087212089303697	0.01843712063675509	0.02821191645731263	0.001426445965263494	0.01431962789432727	0.00441074113190759	0.01803766376661092	0.001035263096388365	0.01874323456737192	0.001106532283544127	0.0290069351805295	0.001312224742186509	0.03176247445261689	0.09125124711071919	0.0784313056293504	0.05448405685704237	0.06094079980028506	0.001006720392915874	0.03553552629948744	0.001275436182744213	0.02793224435979331	0.3121097182233749	0.3340262458261932	0.001035230592385447	0.02646652984392932	0.001202478832984828	0.03697204661958073	0.0163085118187059	0.0201444929976744	0.01698871863350538	0.02217755060554197	0.01489231731789986	0.01958224625062178	-0.0656929197447014	-0.002956162989264244	0.0009075232298937447	-0.008208609697364555	0.003285721997564711	0.01982342736441249	-0.00913977954919144	0.009017248054750602	0.00107696448301271	0.001519688189916353	0.001004375132897759	0.001016953836145424	0.4372444408811555	0.07354998780465458	0.001017695324300826	0.001001390932631874	0.001004274962994435	0.1818721173694233	0.001030793756694497	0.6341842696535903	0.001029617208140818	0.001030915088827372	0.001074107637050005	0.001007573400394739	0.462055092552567	0.08210494845611446	0.001007674809697235	0.001027472948986075	0.00104404110498242	0.1846301260862197	0.00127122805536777	0.001063981764974284	0.5431378398511701	0.001005718034654942	0.001006526706100566	0.001002021089257258	0.001004166612947078	0.04038237532742114	0.01264518999154629	0.07793681225265901	0.07282184993312477	0.001197308100488386	0.3786710128005897	0.2799049226139789	0.1422144396561094	0.001056609661602334	0.04668740228048673	0.001059317074857875	0.00103590784526643	0.001043695698129975	0.001024845828097449	0.0376045039349773	0.001125177347126757	0.00106903071260457	0.03385224457754862	0.001072979131704931	0.00101781626113393	0.01371482527569624	0.01626288981560223	0.2131238012868517	0.1292282929297574	0.4068837813567899	0.001241691184416717	0.001551195180239645	0.001026500695115366	0.007794435458660199	0.001038174169584476	0.00101579383580686	0.001118788099211809	0.07166636559778609	0.05268058046529875	0.001008388885121905	0.001062565635846932	0.3047829027873931	0.001014919536856566	0.001142148377765835	0.03524548483296899	0.03685675186449548	0.03205372084705747	-0.076319662651229	-0.007533662296910471	0.0009387866041625326	-0.01051321277592675	-0.001661815950530023	0.02150272586466045	-0.009355894614511581	0.00947107475593823	-1.590758316986971	-1.980387051990601	0.1198094200487229	0.05046406870141994	-0.01270063934980876	0.003234824737507221	-1.896869717880098	1.441265558148472	0.05420186991071776	-0.02319981371251774	-0.0563824272917986	-5.789000357381114	0.01108601938722711	0.5643957062796666	0.092907931493264	-0.02404411489477363	0.02273188740145882	-0.1454059529722483	-2.372859431825599	0.6646537268203285	-0.1130772756054746	0.005851322916120345	0.2371980600265245	-0.5510461286181222	-0.003156636548850564	-0.01187634409721073	-1.449426224500295	-0.1422195317724227	0.02372109766384812	0.0284199659969951	0.02561843392384991	0.5257285835025287	0.1950555831506426	0.7439852411248941	-1.019164211295495	-0.5323238518820866	0.5837172940739979	1.237417704623884	-1.22528404129245	-0.06693060582008359	-0.2592055277926936	0.07781539692803788	0.05104447251531803	-0.9734850806209113	-0.8410056765909236	0.4679697805511612	-0.8004203048352818	-0.526051293822864	-0.0447470792980665	-0.001331203619980271	-0.4179545912672604	0.1074057868547948	0.2220670299420122	2.31361676302309	1.005161473709962	0.2391009001976387	-0.02171991842996496	-1.040302321349806	-0.0328967937479232	0.04523579555283173	-0.004198491746364045	0.1788451911508633	-0.0346799562139109	-1.384390516937039	-0.3771433916012545	-0.1849731559668631	0.1102691960693176	2.032505112680824	0.1330784443741808	-0.1629891606906009	1.223473159016664	1.293494247388716	1.056900822951778	3.985127236709253e-13	1.950047447289511e-12	nan	nan	nan	nan	nan	nan
[truncated: 371,477 more chars]
