# Supplementary material for: Transtibial limb loss does not increase metabolic cost in three-dimensional computer simulations of human walking
Source: PeerJ. 2021 Aug 4;9:e11960. doi: 10.7717/peerj.11960 (PMC8349165; doi:10.7717/peerj.11960)
Supplement: Supplemental Information 1 — Each subject’s simulation output and Matlab code for generating plots presenting the data. [file peerj-09-11960-s001.zip › TTA3D_solns_rev/Post/soln_walk_N50_wm100_TTA_S13.sto]

num_controls=79
num_derivatives=71
num_iterations=562
num_multipliers=2
num_parameters=6
num_slacks=2
num_states=216
objective=0.927411
objective_auxiliary_derivatives=0.001085
objective_contactAP=0.017276
objective_contactML=0.013940
objective_contactVE=0.034080
objective_control_effort=0.526226
objective_state_tracking=0.271966
objective_torsoGoal=0.062840
solver_duration=16261.774083
status=Solve_Succeeded
success=true
DataType=double
version=3
OpenSimVersion=4.2
endheader
time	/jointset/groundPelvis/pelvis_tilt/value	/jointset/groundPelvis/pelvis_list/value	/jointset/groundPelvis/pelvis_rotation/value	/jointset/groundPelvis/pelvis_tx/value	/jointset/groundPelvis/pelvis_ty/value	/jointset/groundPelvis/pelvis_tz/value	/jointset/hip_l/hip_flexion_l/value	/jointset/hip_l/hip_adduction_l/value	/jointset/hip_l/hip_rotation_l/value	/jointset/hip_r/hip_flexion_r/value	/jointset/hip_r/hip_adduction_r/value	/jointset/hip_r/hip_rotation_r/value	/jointset/lumbar/lumbar_ext/value	/jointset/lumbar/lumbar_bend/value	/jointset/lumbar/lumbar_rota/value	/jointset/patellofemoral_l/knee_angle_l_beta/value	/jointset/patellofemoral_r/knee_angle_r_beta/value	/jointset/knee_l/knee_angle_l/value	/jointset/knee_r/knee_angle_r/value	/jointset/shoulder_r/shoulder_flexion_r/value	/jointset/shoulder_r/shoulder_adduction_r/value	/jointset/shoulder_r/shoulder_rotation_r/value	/jointset/shoulder_l/shoulder_flexion_l/value	/jointset/shoulder_l/shoulder_adduction_l/value	/jointset/shoulder_l/shoulder_rotation_l/value	/jointset/ankle_l/ankle_angle_l/value	/jointset/ankle_r/ankle_angle_r/value	/jointset/elbow_r/elbow_flexion_r/value	/jointset/elbow_l/elbow_flexion_l/value	/jointset/subtalar_l/subtalar_angle_l/value	/jointset/subtalar_r/subtalar_angle_r/value	/jointset/mtp_l/mtp_angle_l/value	/jointset/mtp_r/mtp_angle_r/value	/jointset/groundPelvis/pelvis_tilt/speed	/jointset/groundPelvis/pelvis_list/speed	/jointset/groundPelvis/pelvis_rotation/speed	/jointset/groundPelvis/pelvis_tx/speed	/jointset/groundPelvis/pelvis_ty/speed	/jointset/groundPelvis/pelvis_tz/speed	/jointset/hip_l/hip_flexion_l/speed	/jointset/hip_l/hip_adduction_l/speed	/jointset/hip_l/hip_rotation_l/speed	/jointset/hip_r/hip_flexion_r/speed	/jointset/hip_r/hip_adduction_r/speed	/jointset/hip_r/hip_rotation_r/speed	/jointset/lumbar/lumbar_ext/speed	/jointset/lumbar/lumbar_bend/speed	/jointset/lumbar/lumbar_rota/speed	/jointset/patellofemoral_l/knee_angle_l_beta/speed	/jointset/patellofemoral_r/knee_angle_r_beta/speed	/jointset/knee_l/knee_angle_l/speed	/jointset/knee_r/knee_angle_r/speed	/jointset/shoulder_r/shoulder_flexion_r/speed	/jointset/shoulder_r/shoulder_adduction_r/speed	/jointset/shoulder_r/shoulder_rotation_r/speed	/jointset/shoulder_l/shoulder_flexion_l/speed	/jointset/shoulder_l/shoulder_adduction_l/speed	/jointset/shoulder_l/shoulder_rotation_l/speed	/jointset/ankle_l/ankle_angle_l/speed	/jointset/ankle_r/ankle_angle_r/speed	/jointset/elbow_r/elbow_flexion_r/speed	/jointset/elbow_l/elbow_flexion_l/speed	/jointset/subtalar_l/subtalar_angle_l/speed	/jointset/subtalar_r/subtalar_angle_r/speed	/jointset/mtp_l/mtp_angle_l/speed	/jointset/mtp_r/mtp_angle_r/speed	/forceset/addbrev_r/activation	/forceset/addbrev_r/normalized_tendon_force	/forceset/addlong_r/activation	/forceset/addlong_r/normalized_tendon_force	/forceset/addmagMid_r/activation	/forceset/addmagMid_r/normalized_tendon_force	/forceset/bflh_r/activation	/forceset/bflh_r/normalized_tendon_force	/forceset/bfsh_r/activation	/forceset/bfsh_r/normalized_tendon_force	/forceset/ercspn_r/activation	/forceset/ercspn_r/normalized_tendon_force	/forceset/extobl_r/activation	/forceset/extobl_r/normalized_tendon_force	/forceset/glmax2_r/activation	/forceset/glmax2_r/normalized_tendon_force	/forceset/glmed2_r/activation	/forceset/glmed2_r/normalized_tendon_force	/forceset/glmin2_r/activation	/forceset/glmin2_r/normalized_tendon_force	/forceset/grac_r/activation	/forceset/grac_r/normalized_tendon_force	/forceset/iliacus_r/activation	/forceset/iliacus_r/normalized_tendon_force	/forceset/intobl_r/activation	/forceset/intobl_r/normalized_tendon_force	/forceset/obtext_r/activation	/forceset/obtext_r/normalized_tendon_force	/forceset/pect_r/activation	/forceset/pect_r/normalized_tendon_force	/forceset/piri_r/activation	/forceset/piri_r/normalized_tendon_force	/forceset/popli_r/activation	/forceset/popli_r/normalized_tendon_force	/forceset/psoas_r/activation	/forceset/psoas_r/normalized_tendon_force	/forceset/quadfem_r/activation	/forceset/quadfem_r/normalized_tendon_force	/forceset/recabd_r/activation	/forceset/recabd_r/normalized_tendon_force	/forceset/recfem_r/activation	/forceset/recfem_r/normalized_tendon_force	/forceset/sart_r/activation	/forceset/sart_r/normalized_tendon_force	/forceset/semimem_r/activation	/forceset/semimem_r/normalized_tendon_force	/forceset/semiten_r/activation	/forceset/semiten_r/normalized_tendon_force	/forceset/tfl_r/activation	/forceset/tfl_r/normalized_tendon_force	/forceset/tricox_r/activation	/forceset/tricox_r/normalized_tendon_force	/forceset/vasint_r/activation	/forceset/vasint_r/normalized_tendon_force	/forceset/vaslat_r/activation	/forceset/vaslat_r/normalized_tendon_force	/forceset/vasmed_r/activation	/forceset/vasmed_r/normalized_tendon_force	/forceset/addbrev_l/activation	/forceset/addbrev_l/normalized_tendon_force	/forceset/addlong_l/activation	/forceset/addlong_l/normalized_tendon_force	/forceset/addmagMid_l/activation	/forceset/addmagMid_l/normalized_tendon_force	/forceset/bflh_l/activation	/forceset/bflh_l/normalized_tendon_force	/forceset/bfsh_l/activation	/forceset/bfsh_l/normalized_tendon_force	/forceset/edl_l/activation	/forceset/edl_l/normalized_tendon_force	/forceset/ehl_l/activation	/forceset/ehl_l/normalized_tendon_force	/forceset/ercspn_l/activation	/forceset/ercspn_l/normalized_tendon_force	/forceset/extobl_l/activation	/forceset/extobl_l/normalized_tendon_force	/forceset/fdb_l/activation	/forceset/fdb_l/normalized_tendon_force	/forceset/fdl_l/activation	/forceset/fdl_l/normalized_tendon_force	/forceset/fhl_l/activation	/forceset/fhl_l/normalized_tendon_force	/forceset/gaslat_l/activation	/forceset/gaslat_l/normalized_tendon_force	/forceset/gasmed_l/activation	/forceset/gasmed_l/normalized_tendon_force	/forceset/glmax2_l/activation	/forceset/glmax2_l/normalized_tendon_force	/forceset/glmed2_l/activation	/forceset/glmed2_l/normalized_tendon_force	/forceset/glmin2_l/activation	/forceset/glmin2_l/normalized_tendon_force	/forceset/grac_l/activation	/forceset/grac_l/normalized_tendon_force	/forceset/iliacus_l/activation	/forceset/iliacus_l/normalized_tendon_force	/forceset/intobl_l/activation	/forceset/intobl_l/normalized_tendon_force	/forceset/obtext_l/activation	/forceset/obtext_l/normalized_tendon_force	/forceset/pect_l/activation	/forceset/pect_l/normalized_tendon_force	/forceset/perbrev_l/activation	/forceset/perbrev_l/normalized_tendon_force	/forceset/perlong_l/activation	/forceset/perlong_l/normalized_tendon_force	/forceset/pertert_l/activation	/forceset/pertert_l/normalized_tendon_force	/forceset/piri_l/activation	/forceset/piri_l/normalized_tendon_force	/forceset/popli_l/activation	/forceset/popli_l/normalized_tendon_force	/forceset/psoas_l/activation	/forceset/psoas_l/normalized_tendon_force	/forceset/quadfem_l/activation	/forceset/quadfem_l/normalized_tendon_force	/forceset/recabd_l/activation	/forceset/recabd_l/normalized_tendon_force	/forceset/recfem_l/activation	/forceset/recfem_l/normalized_tendon_force	/forceset/sart_l/activation	/forceset/sart_l/normalized_tendon_force	/forceset/semimem_l/activation	/forceset/semimem_l/normalized_tendon_force	/forceset/semiten_l/activation	/forceset/semiten_l/normalized_tendon_force	/forceset/soleus_l/activation	/forceset/soleus_l/normalized_tendon_force	/forceset/tfl_l/activation	/forceset/tfl_l/normalized_tendon_force	/forceset/tibant_l/activation	/forceset/tibant_l/normalized_tendon_force	/forceset/tibpost_l/activation	/forceset/tibpost_l/normalized_tendon_force	/forceset/tricox_l/activation	/forceset/tricox_l/normalized_tendon_force	/forceset/vasint_l/activation	/forceset/vasint_l/normalized_tendon_force	/forceset/vaslat_l/activation	/forceset/vaslat_l/normalized_tendon_force	/forceset/vasmed_l/activation	/forceset/vasmed_l/normalized_tendon_force	/forceset/shoulder_flexionAct_r/activation	/forceset/shoulder_adductionAct_r/activation	/forceset/shoulder_rotationAct_r/activation	/forceset/elbow_flexionAct_r/activation	/forceset/shoulder_flexionAct_l/activation	/forceset/shoulder_adductionAct_l/activation	/forceset/shoulder_rotationAct_l/activation	/forceset/elbow_flexionAct_l/activation	/forceset/addbrev_r	/forceset/addlong_r	/forceset/addmagMid_r	/forceset/bflh_r	/forceset/bfsh_r	/forceset/ercspn_r	/forceset/extobl_r	/forceset/glmax2_r	/forceset/glmed2_r	/forceset/glmin2_r	/forceset/grac_r	/forceset/iliacus_r	/forceset/intobl_r	/forceset/obtext_r	/forceset/pect_r	/forceset/piri_r	/forceset/popli_r	/forceset/psoas_r	/forceset/quadfem_r	/forceset/recabd_r	/forceset/recfem_r	/forceset/sart_r	/forceset/semimem_r	/forceset/semiten_r	/forceset/tfl_r	/forceset/tricox_r	/forceset/vasint_r	/forceset/vaslat_r	/forceset/vasmed_r	/forceset/addbrev_l	/forceset/addlong_l	/forceset/addmagMid_l	/forceset/bflh_l	/forceset/bfsh_l	/forceset/edl_l	/forceset/ehl_l	/forceset/ercspn_l	/forceset/extobl_l	/forceset/fdb_l	/forceset/fdl_l	/forceset/fhl_l	/forceset/gaslat_l	/forceset/gasmed_l	/forceset/glmax2_l	/forceset/glmed2_l	/forceset/glmin2_l	/forceset/grac_l	/forceset/iliacus_l	/forceset/intobl_l	/forceset/obtext_l	/forceset/pect_l	/forceset/perbrev_l	/forceset/perlong_l	/forceset/pertert_l	/forceset/piri_l	/forceset/popli_l	/forceset/psoas_l	/forceset/quadfem_l	/forceset/recabd_l	/forceset/recfem_l	/forceset/sart_l	/forceset/semimem_l	/forceset/semiten_l	/forceset/soleus_l	/forceset/tfl_l	/forceset/tibant_l	/forceset/tibpost_l	/forceset/tricox_l	/forceset/vasint_l	/forceset/vaslat_l	/forceset/vasmed_l	/forceset/shoulder_flexionAct_r	/forceset/shoulder_adductionAct_r	/forceset/shoulder_rotationAct_r	/forceset/elbow_flexionAct_r	/forceset/shoulder_flexionAct_l	/forceset/shoulder_adductionAct_l	/forceset/shoulder_rotationAct_l	/forceset/elbow_flexionAct_l	lambda_cid33_p0	lambda_cid34_p0	/forceset/addbrev_r/implicitderiv_normalized_tendon_force	/forceset/addlong_r/implicitderiv_normalized_tendon_force	/forceset/addmagMid_r/implicitderiv_normalized_tendon_force	/forceset/bflh_r/implicitderiv_normalized_tendon_force	/forceset/bfsh_r/implicitderiv_normalized_tendon_force	/forceset/ercspn_r/implicitderiv_normalized_tendon_force	/forceset/extobl_r/implicitderiv_normalized_tendon_force	/forceset/glmax2_r/implicitderiv_normalized_tendon_force	/forceset/glmed2_r/implicitderiv_normalized_tendon_force	/forceset/glmin2_r/implicitderiv_normalized_tendon_force	/forceset/grac_r/implicitderiv_normalized_tendon_force	/forceset/iliacus_r/implicitderiv_normalized_tendon_force	/forceset/intobl_r/implicitderiv_normalized_tendon_force	/forceset/obtext_r/implicitderiv_normalized_tendon_force	/forceset/pect_r/implicitderiv_normalized_tendon_force	/forceset/piri_r/implicitderiv_normalized_tendon_force	/forceset/popli_r/implicitderiv_normalized_tendon_force	/forceset/psoas_r/implicitderiv_normalized_tendon_force	/forceset/quadfem_r/implicitderiv_normalized_tendon_force	/forceset/recabd_r/implicitderiv_normalized_tendon_force	/forceset/recfem_r/implicitderiv_normalized_tendon_force	/forceset/sart_r/implicitderiv_normalized_tendon_force	/forceset/semimem_r/implicitderiv_normalized_tendon_force	/forceset/semiten_r/implicitderiv_normalized_tendon_force	/forceset/tfl_r/implicitderiv_normalized_tendon_force	/forceset/tricox_r/implicitderiv_normalized_tendon_force	/forceset/vasint_r/implicitderiv_normalized_tendon_force	/forceset/vaslat_r/implicitderiv_normalized_tendon_force	/forceset/vasmed_r/implicitderiv_normalized_tendon_force	/forceset/addbrev_l/implicitderiv_normalized_tendon_force	/forceset/addlong_l/implicitderiv_normalized_tendon_force	/forceset/addmagMid_l/implicitderiv_normalized_tendon_force	/forceset/bflh_l/implicitderiv_normalized_tendon_force	/forceset/bfsh_l/implicitderiv_normalized_tendon_force	/forceset/edl_l/implicitderiv_normalized_tendon_force	/forceset/ehl_l/implicitderiv_normalized_tendon_force	/forceset/ercspn_l/implicitderiv_normalized_tendon_force	/forceset/extobl_l/implicitderiv_normalized_tendon_force	/forceset/fdb_l/implicitderiv_normalized_tendon_force	/forceset/fdl_l/implicitderiv_normalized_tendon_force	/forceset/fhl_l/implicitderiv_normalized_tendon_force	/forceset/gaslat_l/implicitderiv_normalized_tendon_force	/forceset/gasmed_l/implicitderiv_normalized_tendon_force	/forceset/glmax2_l/implicitderiv_normalized_tendon_force	/forceset/glmed2_l/implicitderiv_normalized_tendon_force	/forceset/glmin2_l/implicitderiv_normalized_tendon_force	/forceset/grac_l/implicitderiv_normalized_tendon_force	/forceset/iliacus_l/implicitderiv_normalized_tendon_force	/forceset/intobl_l/implicitderiv_normalized_tendon_force	/forceset/obtext_l/implicitderiv_normalized_tendon_force	/forceset/pect_l/implicitderiv_normalized_tendon_force	/forceset/perbrev_l/implicitderiv_normalized_tendon_force	/forceset/perlong_l/implicitderiv_normalized_tendon_force	/forceset/pertert_l/implicitderiv_normalized_tendon_force	/forceset/piri_l/implicitderiv_normalized_tendon_force	/forceset/popli_l/implicitderiv_normalized_tendon_force	/forceset/psoas_l/implicitderiv_normalized_tendon_force	/forceset/quadfem_l/implicitderiv_normalized_tendon_force	/forceset/recabd_l/implicitderiv_normalized_tendon_force	/forceset/recfem_l/implicitderiv_normalized_tendon_force	/forceset/sart_l/implicitderiv_normalized_tendon_force	/forceset/semimem_l/implicitderiv_normalized_tendon_force	/forceset/semiten_l/implicitderiv_normalized_tendon_force	/forceset/soleus_l/implicitderiv_normalized_tendon_force	/forceset/tfl_l/implicitderiv_normalized_tendon_force	/forceset/tibant_l/implicitderiv_normalized_tendon_force	/forceset/tibpost_l/implicitderiv_normalized_tendon_force	/forceset/tricox_l/implicitderiv_normalized_tendon_force	/forceset/vasint_l/implicitderiv_normalized_tendon_force	/forceset/vaslat_l/implicitderiv_normalized_tendon_force	/forceset/vasmed_l/implicitderiv_normalized_tendon_force	gamma_cid33_p0	gamma_cid34_p0	prosthetic_ankle_stiffness	prosthetic_subtalar_stiffness	prosthetic_mtp_stiffness	prosthetic_ankle_damping	prosthetic_subtalar_damping	prosthetic_mtp_damping
0	-0.06823683649593434	0.02261542422756434	0.1185240947567942	0.1598046731275364	0.8946497024729291	-0.006913562909029852	-0.2396329354687229	0.008714699483916215	-0.03421923950853227	0.5226513595158905	-0.031613046415219	0.1768831726613148	-0.01719514470343027	-0.06202543552431737	-0.09571740050319728	0.198741218809174	0.04162178067670694	-0.1987412188091469	-0.0416217806766684	-0.3928848133269475	-0.01623522308915394	0.02047469291582237	0.1507541084046626	-0.1709475398293142	-0.01929919459875993	0.21416269672713	-0.004024506050544129	0.5502221091998541	0.9336238782935466	0.09136599527829999	0.001303041364177529	0.5989071709750581	-0.0002748699651525286	-0.008932494314711024	-0.6146523328624738	0.3749298550908723	1.700752278074013	-0.01787168240270669	0.03830902713663621	-0.8618020077331534	-1.266519665120882	-0.8993621656260821	-0.2031679816464505	0.5293384980720445	-2.320160769487599	0.455777313169993	0.8784000150633076	-0.6930511096468026	1.568897939058527	1.729999600118793	-1.56889793905852	-1.729999600118794	-0.2772744680554427	-0.1856424094240195	0.04205058950474722	-0.1717945117084026	0.03253311401155826	-0.3211278743176142	-2.625280814748865	0.6548033615828615	-0.1721854325486843	0.417461267017586	1.073031886161046	-0.1426793183314316	5.969697702973935	0.2035790162566803	0.07109062193534713	0.07252244918770991	0.07587378102321567	0.07161579624932635	0.02642518541606161	0.02371630598633933	0.05842864741596306	0.06091462389356589	0.07198608020617786	0.09529723430927996	0.1901723280170424	0.1697224004802566	0.02042719017506166	0.04931963272475118	0.002940222190539019	0.01389776814872307	0.001733167348823707	0.02835400597861744	0.00401021657555936	0.02353812338107983	0.04532659680670046	0.06580501406350571	0.02291341954826654	0.02926243440037793	0.08317264019506743	0.09293463902792136	0.0992042508807376	0.0779480205710348	0.05715203464077143	0.05521015362735735	0.02486669303893961	0.09354747141165705	0.1711365932056692	0.1744674921234263	0.02211623840924316	0.0356867667180983	0.08506672278857046	0.08168988146591276	0.001681967034209758	0.01978115082656538	0.00154213841450592	0.01143813237880244	0.02985330514257301	0.05968328845264979	0.05540526355528818	0.05028100939620959	0.03106168573698245	0.03702176159742841	0.01164765795698506	0.01814716110107	0.0626275427786312	0.1207967984070607	0.001753870420646657	0.005446430804475407	0.001340033112089394	0.003840570231123363	0.001445674536935597	0.006924077611283003	0.001696528414100473	0.03147421890740763	0.00182751670625454	0.03812191887965841	0.001092653091068462	0.005303213888621238	0.001266492624570397	0.00203652543746227	0.1652738088839969	0.1685346125458533	0.001789941855129672	0.01741728245523427	0.002513299926608893	0.02248533479589241	0.01226696351940836	0.0176309053842005	0.001229069647471759	0.01950991226876276	0.1500861169676075	0.126130190905539	0.07539079599698108	0.06964360630843386	0.2322457564852931	0.1779999374535025	0.5053511681905835	0.344633264512507	0.4683919869944727	0.3049896674897625	0.001044526179751561	0.003860711267603902	0.001198289959534346	0.009563779294835456	0.2924584905060634	0.2310785064335879	0.001864948756710827	0.0252714979376907	0.4599541363114164	0.4811506159048363	0.001219633495381581	0.01917624141161417	0.00211119489489192	0.009447030921539487	0.002602190850763385	0.01447418915697012	0.2952876233715545	0.2615415901062605	0.3678422878439604	0.2919279900327105	0.003369567151327543	0.01264236665299158	0.001256988261542295	0.009307582541486878	0.2525984955236235	0.220245684592334	0.009440788028364896	0.02961446897685755	0.00124140397385391	0.004928051983185738	0.001418620527544931	0.01878920789166302	0.1878155199212386	0.2422581872259378	0.112287336556434	0.1383227704398601	0.001437777869618263	0.001068519245978728	0.001555835134511791	0.005019939162013098	0.400247426304507	0.252802864630751	0.5695087896556784	0.5934392130417361	0.001258925915791481	0.006102585648368718	0.06941943356784459	0.1002841109183392	0.001202910360027368	0.03917139112762095	0.001304625020661931	0.006478081655261679	0.001119234938557869	0.004792919120634887	0.001197314415555859	0.0085155177535254	-0.01270910519860527	0.01479641281390182	-0.01230733224210736	0.003351718840953558	-0.03313543581108725	0.0004334005982794531	0.002456506695433062	0.009505119128239734	0.05981035112835276	0.04399851618613505	0.02625316170811073	0.05028049332515622	0.04769190824335644	0.187424083377987	0.03985023550391994	0.004638439053375194	0.001956005974938905	0.002481493718117454	0.04246529956064149	0.01226073425022819	0.0368658598592471	0.09571422793073724	0.05430643435200181	0.006653601440571295	0.137931048446331	0.01500003011692307	0.03288950033220148	0.001928079980976291	0.001639743065434513	0.01210019799552138	0.06357638597347343	0.04130938955486365	0.004848557760322282	0.006056135420094561	0.002210801722096134	0.001520188591300472	0.001700659076427883	0.001991695122433184	0.002169981554764477	0.001121448678728243	0.001357956574230308	0.1735335741726772	0.001434588176814356	0.001713536295768891	0.007599925393211639	0.001281388857000223	0.2834075061831536	0.09394328839002847	0.3011622677335342	0.4924046007080972	0.4804192860505583	0.001056310036586399	0.001203576813974941	0.1506684763880631	0.002149414357772056	0.4569655932542436	0.001293329207532855	0.002382647359726944	0.003051522568600536	0.4458636359051628	0.4645817698740151	0.00344110368644834	0.001317266269793104	0.2530702585005332	0.006596443455013173	0.001295109914420062	0.001550894810694501	0.1450329225047013	0.1130313465818116	0.001620335688866895	0.00174876529500426	0.4206834933473294	0.4465943836943117	0.001199458049946422	0.02927522776907405	0.001244892575065792	0.001371776985413128	0.001142284948406113	0.001241358027901744	-0.01528423651491293	0.01431233280379443	-0.01284243972906197	0.005592372134765786	-0.0419826929143551	-0.002107798947819799	0.002362857032709251	0.005981542825622037	-0.6219246127393827	-2.880932518276024	-0.7350903248712463	-1.591518627115313	-0.1176482033111835	-0.86416556467235	-1.341185664398206	-0.4233858129662477	1.059101966423329	0.07381352629076234	0.123406542488618	0.1022491344669299	-0.3245895913624361	-0.4950750905316766	-2.47285038580353	-2.008582849005861	-0.2403378026519375	-0.9101912288676739	-2.770389021329619	-0.4435560896982365	-2.917595025135731	0.02487839887388143	0.08619839173479921	-1.051056053284204	-0.073095247718503	0.4120627785579326	-0.2173782221667682	-2.27816006767784	0.05887864403416646	0.03100555456624653	0.04385878908438721	0.1494472308927615	0.2200231702013069	0.0302830692410346	-0.003894132786444784	0.2040283693907475	0.05241366105062388	0.03112568319059061	-0.2519768608536454	0.07297873853716695	4.513696619715755	0.9598332811568876	2.507528560520584	-1.931835708353118	-1.555105290995837	-0.005600262944154124	-0.05322402539612545	-5.146417547988796	0.04128680300314403	0.04092309189227518	0.1420815010478548	0.04944824895455545	0.06022837816848435	3.839119112030208	2.658636893644668	0.1289723087622967	-0.1380255658360473	-0.3716948294899569	-0.1601247201613505	0.01536434784782507	0.02717836919640305	-1.597383556585724	-0.006177062437542427	-0.002501048401443877	0.004215752451772302	-1.130985899068515	-3.795309813500186	0.08326049263619381	-1.317718104590916	-0.06048049656596828	0.02798396589340013	0.01980765282555441	0.03075777028819504	-5.621599843579909e-12	6.051723462797747e-14	423.3254864212336	543.8464985970418	342.0202281324892	0.0613275623617589	1.824940780235859	0.6321147675826245
0.01	-0.0679930376789304	0.01607537849741958	0.1211758943217414	0.1770904116978052	0.894647447206138	-0.006441256060742315	-0.248172815449719	-0.004149878816415311	-0.04369253804019105	0.519802970939514	-0.02487972827769139	0.1484776732810879	-0.01226260736571929	-0.05262777607030886	-0.1016701610748945	0.2152877555187911	0.06244489893361785	-0.2152877555187031	-0.06244489893327849	-0.3960809859092317	-0.01836523865578127	0.02066543179430826	0.1474357615207778	-0.1704043333024819	-0.02254912682210294	0.1851895500562638	-0.005015678852203906	0.549273322723023	0.9374432965562713	0.09984324787380471	0.0001183223269178765	0.6601034897244912	0.001026154400460119	0.05549492167023921	-0.6837274173834367	0.1494067163697481	1.755072189398053	0.0171841483112382	0.05563084549283642	-0.8282474751736146	-1.28943432788755	-0.9923106619467194	-0.3698408732013704	0.7889330059550351	-3.262161564147014	0.5289383178590372	0.9921836283090461	-0.4908353659965151	1.770929958749367	2.367988401593043	-1.770929958749414	-2.367988401593109	-0.3546086032800109	-0.2401322392468582	-0.001237712240970609	-0.4865180584222187	0.07877440785911211	-0.3277552341671208	-3.168692051819843	-0.7290756390188269	-0.03126913566394249	0.3339793680941183	0.5932224041703772	-0.06703352198155586	6.252884188736074	0.02866941618129315	0.06723626374710127	0.06756416062635524	0.06099879334568271	0.05784940314524388	0.03411295341417721	0.02783545414805224	0.05675907741653586	0.05362827999129077	0.05613664129006433	0.0801120671123064	0.1871469575587756	0.1641735317829388	0.03244462060909261	0.05954066695312005	0.006865659193355681	0.01696272115153644	0.001740618946136186	0.02968645738564393	0.003099035242140051	0.02458289562922838	0.04434476191680014	0.0631837207950999	0.01651383774084671	0.02411227322086994	0.05889842140775205	0.07063611946036791	0.1027837811495694	0.06316528446988318	0.05544190600799449	0.05285786725894809	0.01687490510226211	0.08561494840484643	0.1445055120922566	0.1439705690499812	0.01741838267059433	0.03115964192853173	0.07960848183579268	0.06441739658883129	0.001747951264875325	0.01992883271615274	0.001595113302581782	0.01239328126947054	0.02029607306574767	0.05053502127250412	0.05793186454066326	0.04845883992843743	0.03496533587121314	0.03914417710675418	0.007939363611193229	0.01585090342980615	0.04439767257718762	0.1033667579824363	0.005546915560130569	0.008797387338913209	0.003908480013742843	0.005710464102922926	0.004747109791057294	0.009922424142199918	0.001890346251384167	0.03315015121467585	0.00959738477880844	0.04777050179066815	0.001101534884563733	0.005489593500983781	0.001293300508268392	0.001954280423092257	0.1694357910319507	0.1700889459223278	0.001582247203035091	0.01782638140159136	0.00206368726908653	0.02269371543573611	0.01123853144475226	0.01682002235005365	0.001236354662845367	0.02029173810307445	0.208214883104026	0.1731742651382015	0.08616921757054721	0.0790365601065257	0.2593500746671353	0.2024043583516648	0.4963067438879042	0.322168517909113	0.4678251238351649	0.2869792670274576	0.001046365422943421	0.003784674107935627	0.001182869099902106	0.008859342353721397	0.2296724682767488	0.1813386265308329	0.001962487837614408	0.02558264761438604	0.4566150118161448	0.4789670476370981	0.001243198527015294	0.02054632774791933	0.002153421054763589	0.009699977144303021	0.002712116735624173	0.01488600264265518	0.3477299873373226	0.2939803970001509	0.3970458976369913	0.3144132794114317	0.003198781807388413	0.0134131872561237	0.001263039149136714	0.007974667880264583	0.251258677478318	0.2148634054844426	0.009049295197310389	0.02952659366851081	0.001249026060165867	0.004974170956447128	0.00145155755087816	0.01900466997051462	0.159784280853039	0.2197576893992958	0.1119174418811405	0.1376631281208372	0.001502605587231776	0.001004042837699608	0.001612989354454306	0.00498677684916907	0.4038296842390178	0.2387784478389383	0.5252061771207085	0.5541083585993536	0.001212927435992174	0.006839691766941582	0.04860537085214397	0.08547726970463151	0.001206759527992057	0.03845322303416485	0.00130858843534726	0.006719805126317482	0.00111925108950342	0.004985948830308086	0.001200217310420264	0.008792641131682787	-0.0135807168491006	0.01445723304309468	-0.01281330961613266	0.003763390188570212	-0.04268343998483987	-0.002668253658907103	0.002093951804006135	0.004805015148132897	0.06435640469767329	0.039885870238997	0.05722072645898772	0.0584298643727808	0.02587507351916341	0.1773987425117569	0.0514003453908127	0.01641228657608035	0.001572667646951926	0.001854203965063424	0.04375952548961676	0.006962868150861124	0.01913363535087283	0.1182488092803402	0.0524602924489848	0.009007642042528618	0.07109295046696092	0.009810868037479582	0.1054748544852111	0.001722599772376827	0.00165933781312584	0.007223691585802556	0.05891589084011459	0.03792015625847277	0.003194068805954312	0.03477052596283122	0.01573732035816786	0.01089704622922686	0.0137229415357639	0.002178050597105861	0.03110806590385919	0.001101754954042126	0.001290145098035262	0.178394562184979	0.001307137326599127	0.001491973904753906	0.01226259305316125	0.001212255871510981	0.319265037191758	0.1061483383035906	0.3150614034244854	0.4600689261669656	0.4539997346844782	0.001041485357645949	0.00113570025147045	0.07715617356538655	0.001992299207122554	0.4420147199831278	0.00124609064457664	0.002040843006219547	0.002637232429568942	0.4566417489073678	0.4533313605483786	0.002662640177731145	0.001228789000047492	0.244994523622537	0.01035060803675385	0.001224687706898431	0.001430873089843402	0.08681764675967313	0.1099551277114614	0.001527737636103219	0.00160812286766339	0.4033217586263956	0.3960779011652454	0.00113587528968979	0.0165418705315171	0.001181893390269195	0.001262741159586306	0.001099792541664033	0.001170986724919839	-0.01308951276694735	0.0142339734637308	-0.01329598289981349	0.002711875979234714	-0.05279204181498582	-0.006218271684968469	0.001516272729616405	-0.0008363109739663243	-0.8110853420685122	-2.613429288449514	-0.2691905206718275	-1.150608169414821	0.8566328851546331	-0.5539346513894643	-1.645684726562	-0.6674064628659599	0.9862357562884073	0.4992720963415296	0.1334840221484946	0.1099159347115856	-0.193612039448369	-0.5226816384022035	-2.038019853760587	-0.9455933569812759	-0.221188747204605	-0.6761229577216905	-3.368186333736991	-0.4630189933420467	-0.6332614016628448	0.006297491265546252	0.0985110480685665	-0.7944900912753863	-0.2721004283627533	0.04392885389517429	-0.2254000647985063	-1.239424685847268	0.5735139383015212	0.3226131696991215	0.5178016213610246	0.1741489346310824	1.571398511146008	0.01116882307516168	-0.01242597694736929	0.09035078600303505	0.036528322130062	0.02109605513791682	0.06503013255486477	0.0825826052229995	4.821509410210573	0.9336069434392056	2.37114352982761	-2.564316925944878	-2.054694028634653	-0.007898124448646796	-0.07614080744210479	-4.897192015083211	0.02006244315226423	-0.4823808160136853	0.134422314081335	0.005244002716681169	0.02331169112192336	2.567493316523322	1.788372604186983	0.04327553712425546	-0.1263332544557846	-0.7421152496408916	0.1188589095358524	-0.003997175079506889	0.01701278281506495	-2.99988611944415	-0.1249820456417133	-0.01038560942894837	-0.009891625330384108	-1.655966122797938	-4.028457623600093	0.07197511386693642	-1.566869189763494	-0.08103799926544923	0.02331288373735324	0.02066094400769965	0.0276934510494217	-1.773543543884811e-12	-6.812400168999137e-13	nan	nan	nan	nan	nan	nan
0.02	-0.06717088478105636	0.009133463791238946	0.1213917622527856	0.1948796519829848	0.8949886558346873	-0.005811375935086704	-0.2558393547042164	-0.0167347537292353	-0.05400571517076175	0.5151879192618302	-0.01640222876508916	0.113615492227593	-0.00665221507510317	-0.04236072790717737	-0.1054007950505622	0.2347702291014521	0.08764883571599494	-0.2347702291014271	-0.08764883571580735	-0.3998299564901144	-0.02103329858123247	0.0205032407023178	0.1411308833691257	-0.1693187273418258	-0.02583223255837134	0.1508019850426326	-0.01612677317170147	0.5493227810296466	0.9400546053067673	0.1026465187866847	0.0005069902662518937	0.7236312175863794	-0.0002606104547436868	0.1067383221185934	-0.6950261281400865	-0.1122564716894229	1.801452621056174	0.05082109725794465	0.06982368261023947	-0.6871338623287738	-1.210578987459147	-1.067337885320223	-0.5565006016354953	0.8781747732399264	-3.611497104018511	0.5913483038923172	1.0522777568424	-0.2486257905552108	2.15608531366501	2.606163305211275	-2.15608531366501	-2.606163305211269	-0.3878340677750888	-0.2932512811799328	-0.02853540458870102	-0.7691007652601497	0.1410130007748967	-0.3277625769024248	-3.708164483313441	-1.369180941885465	0.02746352414281895	0.1758393645724974	-0.06176445035342235	0.1719980768624002	6.435979525473168	-0.3139788278426202	0.06710075988760583	0.06688617611335645	0.0506630280172672	0.04882666934710147	0.05244448310372959	0.03915206467762428	0.05951991137925582	0.05061930215316834	0.03709717660610522	0.06338680074558105	0.1814428146119827	0.1567539004913418	0.0439935170805159	0.06906696539060422	0.0146082435464089	0.02308511051500442	0.001552813463261502	0.03083169208724009	0.002327833696631272	0.02580065446605611	0.04441357764192663	0.06205391373245063	0.01057697114548902	0.01905431177264316	0.03667065416236498	0.05115091542174608	0.1142685284394563	0.05908357371625565	0.05366511621596703	0.05096499316022785	0.01380963702841168	0.08002882055032372	0.1002157450183866	0.1063199506403577	0.01243966173449968	0.02640338433905038	0.1073763909867516	0.06709746440613583	0.001678312653683152	0.01993989087421768	0.001631404274379628	0.01328194657382502	0.01285010001298397	0.04347563245447453	0.05719804176995269	0.04522376517824588	0.03541880352737819	0.03853050928726441	0.005222326782600074	0.01396862475185564	0.04729170783081583	0.09537677131334343	0.01409041699645846	0.01616073507960952	0.009826980319208074	0.009885632623163382	0.01231981478370032	0.01651993212378946	0.002080365472013942	0.03472539168079329	0.02746224666829023	0.06678399108354817	0.00109612420074198	0.005610109749797522	0.001272799114904682	0.001790583762817979	0.1738476905880517	0.1700118778680737	0.001414574765462331	0.01829029277595703	0.00172758212849397	0.02311816810595217	0.01299453982216954	0.01843610561264072	0.001205427232759631	0.02114548792590903	0.2548311757662662	0.2210882027776275	0.09738680274274186	0.08861273447676676	0.2811864798647318	0.2253785662643924	0.4800962075345173	0.2932828597212386	0.4592537201633444	0.2637414023737316	0.001039869122687786	0.003736929669006833	0.001141214483927716	0.008271414247142008	0.1586656825381557	0.1312219944739551	0.001932851422248594	0.02565513301706914	0.4496585406921536	0.47140811817307	0.001231358938233127	0.02191441862745134	0.00200392742781131	0.009633971117648167	0.002560604215758305	0.01496397042259932	0.3846888568048739	0.3112684774323023	0.4128439401649197	0.3266944745582103	0.002725063143226295	0.01386955190061268	0.001221823612349515	0.006825399689981853	0.2475135092464849	0.2046562944484691	0.01069577007200878	0.03151783219345659	0.001217623406984983	0.004890976040130876	0.001408037507086166	0.01915143827095398	0.11850470058611	0.1803170626226345	0.1104179786997265	0.1358385166414962	0.001488748282420971	0.0008609795355711021	0.001571302019303325	0.004841238450918554	0.4007154361845402	0.2200421689050248	0.4783081318573419	0.5137181295971279	0.001158131217296085	0.007698375581869569	0.03083991703724731	0.0704823460906696	0.001177179674476926	0.03759293359809764	0.001256053711594619	0.00700338243775255	0.001098006478795573	0.005243391098516852	0.001166477158734869	0.009129917688001145	-0.01240810490062318	0.01429193355945178	-0.01328433085464146	0.001980283200758501	-0.05307234064318187	-0.00644245356940492	0.001408710638135068	-0.001306922044962391	0.06890245826691399	0.03577322429182913	0.08818829120992777	0.06657923542036706	0.004058238794961717	0.1673734016454687	0.06295045527768109	0.02818613409887269	0.001189329318902766	0.001226914211984353	0.04505375141856593	0.001665002051469697	0.001401410842709405	0.1407833906298679	0.05061415054593549	0.01136168264437085	0.004254852487606279	0.004621705958083503	0.1780602086382309	0.001517119563809163	0.001678932560826446	0.002347185176064738	0.05425539570674346	0.03453092296206811	0.001539579851617904	0.0634849165054989	0.02926383899427565	0.02027390386719394	0.02574522399514245	0.00236440607175128	0.06004615025284413	0.001082061229301034	0.001222333621833672	0.1832555501972831	0.001179686476391873	0.001270411513744692	0.0169252607131055	0.001143122886005625	0.3551225682003623	0.1183533882171517	0.3289605391154345	0.427733251625835	0.4275801833184	0.001026660678730423	0.00106782368898142	0.003643870742784566	0.001835184056469838	0.4270638467119945	0.001198852081351528	0.001699038652699789	0.002222942290534001	0.4674198619095827	0.442080951222747	0.001884176669014721	0.00114031173031802	0.2369187887445407	0.01410477261855791	0.001154265499357671	0.001310851369026351	0.0286023710146564	0.1068789088411106	0.001435139583339675	0.001467480440326441	0.3859600239054634	0.3455614186361691	0.001072292529431504	0.003808513293952228	0.001118894205464147	0.001153705333752408	0.001057300134935522	0.001100615421938769	-0.01089478901898258	0.01415561412366957	-0.01374952607056426	-0.0001686201762959886	-0.06360139071562007	-0.01032874442212077	0.0006696884265236319	-0.007654164773555444	-1.238189600496947	-2.195736595665399	0.1209704852654915	-0.6427867658978822	1.321844270082611	-0.008692351875723509	-1.649205498464034	-0.7975383322890729	0.9201548081798677	0.685300798246304	0.08596320148239277	0.1368464521616282	-0.0262923501549667	-0.476635144184731	-1.910187281151427	0.131622220535294	-0.148455348661181	-0.440912198603209	-4.201128088648497	-0.4893826506541447	1.072915513868796	-0.002446349630551487	0.07290167450091037	-0.6332803810666043	-0.3556763042103568	-0.1351538871830836	-0.1345824234160753	-0.3901493170150086	0.8613568853020177	0.4920604842528808	0.7636910792276266	0.1293088626063564	2.093004446409289	0.01711039679993755	-0.02018446181143766	-0.1222519167257786	0.06337614664809567	0.07434008927596875	0.2334163991603714	0.0873635377503065	4.687669301068604	0.9964773955817058	2.221485963426901	-3.216018025233147	-2.600598129245013	5.828116163245603e-05	-0.02992225916174043	-5.221767979626049	-0.00644605179630207	-1.034149147349475	0.1416824072655659	-0.01434220099155158	-0.006540762966702666	0.8089738196945589	0.6178180472757197	0.06608111702766388	-0.1012962717925717	-1.336661215101805	0.2556980470250937	-0.01049843045216539	0.0134396133441338	-4.985409346667577	-0.2391708945028787	-0.01821842699531835	-0.01825946445284827	-2.073358327457411	-4.007184725484903	0.1075760319483252	-1.355334584664151	-0.08890476523596892	0.03635473389972516	0.03269016451167379	0.04278840585649528	2.074512755810286e-12	-1.422997268427805e-12	nan	nan	nan	nan	nan	nan
0.03	-0.06576385845437316	0.002001788485149609	0.1188539053127744	0.2130675669518051	0.8956839949728045	-0.0050506837322559	-0.2614614643689533	-0.02846892729722418	-0.06508374116453325	0.5085162661087016	-0.00743743311847465	0.07833587209101213	-0.0006505596027571163	-0.03132537238347484	-0.1065645134536557	0.2593553327810094	0.1126308802999543	-0.2593553327809195	-0.1126308802990793	-0.4034742107180838	-0.02425632620791609	0.02015632464701685	0.1322774935432951	-0.1674542741599576	-0.02910745467572018	0.1111852910293507	-0.0269383405401225	0.5492477126461761	0.9405653980125673	0.09813492359951702	0.001487904557825207	0.7881997732387792	-0.0006387451682541315	0.1757389940839948	-0.7341682691902245	-0.3855772336770175	1.832495150253733	0.08945759757301486	0.08189464796914026	-0.4084591592940918	-1.142055857529627	-1.136276401507187	-0.7786280861609346	0.9175904341278872	-3.452152798981201	0.5992850812701517	1.157441245979788	0.005001131772653033	2.804588523794099	2.375182458815548	-2.804588523794098	-2.375182458815249	-0.3221888333822877	-0.3488090320231118	-0.03807665067899051	-0.9891635377020516	0.2320675759891324	-0.3258876561979872	-4.213853531978412	-0.9133903827061189	-0.06529156585922921	-0.08914110765936022	-0.8555336085425705	0.04766206599783034	6.421683385801178	0.1311228102795916	0.06013677297302256	0.06131867074519929	0.0397275574544618	0.04047984096973337	0.06243753821483848	0.04526110573008515	0.06177031607748973	0.05059932868650895	0.02156488942713572	0.04998818406099698	0.1705363976459917	0.1455532312561972	0.04902382983803757	0.07319854707121343	0.02575756850628821	0.03181098709354731	0.01228126082175813	0.04257015701545389	0.007770379373498954	0.03477739167405405	0.04078345629140632	0.05864334899757689	0.006266930049140225	0.01531596509376911	0.02024484959347117	0.0356241163229567	0.1121727445506049	0.05585963573409685	0.04775195427793653	0.04621808971399863	0.01248938034908827	0.07594158050739107	0.05923477784531218	0.06925959254534901	0.00826417017976217	0.02236827613627452	0.1180006811705862	0.06827736660563681	0.001649853850706273	0.01997095807874859	0.001610134585373037	0.01393920617259749	0.007761128755207196	0.03871752960720153	0.05893144969488191	0.04337876518377466	0.03748610233299844	0.0391629738795129	0.003558582092860751	0.01299660175365019	0.04720617320615881	0.08902530158487004	0.02899284036000663	0.0281177170719366	0.02178810376239021	0.01777067870044312	0.027058043076093	0.02833994504004201	0.01187155747998097	0.04602557936654687	0.06343779071610357	0.09946505321452395	0.001104229762416336	0.005720461583685441	0.001291903484017624	0.001588551662127897	0.1788499264063394	0.1673503839688448	0.00130008150916958	0.01887055773950394	0.00150291921586402	0.02384706466092552	0.01724889766415255	0.02236682052578903	0.001193249313656301	0.02214998130743069	0.2939953567765283	0.2664439680058838	0.1111257722198122	0.09941703903307783	0.2975580203545635	0.2467624934079104	0.4542748431197355	0.2578052395172448	0.4396349756536634	0.2348102537495549	0.001034372892399705	0.003735242175199611	0.001105733536237217	0.007812245730154281	0.09650103239398948	0.08508274103784559	0.002169349923234626	0.02581722915292851	0.4374304109645314	0.456969103439907	0.002773537119010268	0.02521395531700421	0.001903888963702075	0.009518381806476921	0.002745861652450158	0.01533630973620533	0.3967554291918914	0.3089504920522677	0.4117046775587757	0.3261466645982242	0.002424277524311033	0.01452151782872196	0.001185554362024499	0.005848628955412922	0.2427151833995545	0.1881741639377586	0.01663981130564271	0.03778115188646301	0.001196936316059078	0.004769608768340899	0.001402501342999418	0.01933609050687237	0.07797259626291626	0.1312250285859934	0.1086896036175301	0.1333425716173182	0.001680317472294493	0.0007316295962983868	0.001650738225570521	0.00473962291643663	0.3863614923885593	0.1974728147102364	0.4320132891700153	0.4736538068801118	0.001116689331862881	0.008757002154888683	0.01806918959059585	0.05917310040636698	0.001154730296116262	0.03660651434084317	0.001203270103678635	0.007431002082620228	0.001076856934521839	0.005628176431201891	0.001132569306038584	0.009615722591351451	-0.009895719804702767	0.01404296548590397	-0.01362883564857662	-0.0004970989337739775	-0.06119936858847293	-0.01060649835509987	0.0006233339690858799	-0.007577268730659529	0.0360821700777973	0.01865690370780102	0.06314529693275686	0.06289496977300728	0.003328967270511852	0.1398127676707379	0.04827394847535529	0.0466816698748027	0.04280331031777893	0.02393583661271711	0.02906420843329009	0.001641798161987019	0.001321554141752614	0.08124193883105593	0.03184020501465713	0.01079326141379305	0.004421101379189473	0.003040659767664468	0.09275107484079467	0.001707358144158876	0.001510953160468248	0.00221410986629881	0.0669752399202647	0.04450915069557517	0.002028164038964502	0.03290932148868561	0.05967440619542118	0.04739409174927556	0.05856286508419941	0.03920642123424903	0.1473115837642668	0.001138564523289486	0.001387510390033785	0.1903266242227176	0.001181688108169135	0.001267015554704527	0.0261397435754365	0.001212247964460179	0.37881508498553	0.1409984916527156	0.3291090047087702	0.366805350263144	0.3669003596662502	0.001030337500868891	0.00106961221199144	0.00258536808224024	0.002908335223853325	0.3949463623259002	0.007080856925308455	0.001884344135575318	0.003546573783639966	0.3815556528513723	0.3794990446499555	0.002299942216239738	0.001154101470727557	0.2313475653410582	0.03077454271836199	0.001193265942570503	0.00146939744562265	0.01493725109882546	0.1056537568047576	0.002256648492508091	0.001958773174742455	0.3281660929496791	0.3113063947238542	0.001074595003824161	0.003407341967393084	0.001141895267752134	0.001143713218796554	0.001052758754613329	0.001094426220662638	-0.006584079337360947	0.01370387850214526	-0.01387678810492121	-0.003237264074282963	-0.06740477883204937	-0.0149927462871803	-0.0001991262659141861	-0.01378609858204391	-1.979580347499863	-1.716045990082643	-1.16316673197494	-1.008658449383358	-0.01610239116342852	-0.02301058519108731	-1.046278662345951	-1.398555295367604	-0.0574304806652628	1.024488244981169	2.057037085739777	1.537031495024421	-0.6302630358768836	-0.2733736035427773	-1.208907062298253	-0.8063682459717033	-0.7660449616420378	-0.3840076784667374	-3.118438676107443	-0.3304257447404523	-0.8001353615191154	0.007798487555197988	0.0594369032806636	-0.3390571464652461	-0.01596316236239699	0.2388509428741448	-0.04943400787323305	-0.8927906209230637	1.488201776850306	1.046600971076922	1.540605635647782	1.928598170892272	4.230420539448249	0.007997203876366783	-0.02059354077262618	-0.4148607646984687	0.05842561659651253	0.08033145920326215	0.5299827235951113	0.1104862584941421	4.348710714167631	1.176680184119989	2.039746030622419	-3.86661478215453	-3.182663010080695	0.001489749027453326	-0.04999358280316282	-3.927007439441323	0.03149872005391122	-1.872146226911259	0.4915569658959413	-0.008241282852165304	0.07240285571547241	-1.277587179001605	-0.7388316624070269	0.07500186821414387	-0.08951115027533212	-1.935072336174708	0.9368987096776888	-0.01190917935949089	0.02271513773881511	-4.596893254735454	-0.2636442574136691	-0.009308610763626032	-0.003650136006603488	-2.442540195642745	-3.996782073815833	0.1112727908006569	-0.8955767037039134	-0.1041583335701422	0.05081273016156199	0.04538191263742666	0.05658407719810368	6.206478261850348e-12	-5.246965682513906e-13	nan	nan	nan	nan	nan	nan
0.04	-0.06363466387853323	-0.005607088319532673	0.1138749712311491	0.2314568505380975	0.8968020251527997	-0.00418188517079222	-0.2634319596617685	-0.03969187350463275	-0.07649142496088283	0.4995993963986845	0.00200570147807266	0.04441791873477512	0.0051395323658863	-0.01915894502663685	-0.1055183919794033	0.2917350616080607	0.1348512218380924	-0.291735061607997	-0.1348512218379603	-0.4058971742690322	-0.02795857497936671	0.01979713080454229	0.1215958858591404	-0.1646735770139883	-0.0323221018748917	0.06655133015025809	-0.03679973784598013	0.547560662412006	0.937962577468642	0.08523626618682999	0.001929777276231816	0.8509439209182842	0.000217264255031946	0.2511719727207823	-0.7904664280705321	-0.6004719000361795	1.841726344550612	0.1353593088840325	0.09144495433680619	0.04318901218458115	-1.108333515191612	-1.133269445755739	-1.005543912088783	0.9738425632958235	-3.339163747845034	0.5490356033294668	1.278492123391922	0.1933421848294817	3.715010343162114	2.053822696044561	-3.715010343162112	-2.053822696044549	-0.1435759323713905	-0.3890955101266896	-0.0309909620230066	-1.134744336922829	0.3242617935958983	-0.3156475932662622	-4.711617856481982	-1.179146929620334	-0.294932845996548	-0.446883285371647	-1.739176895447806	0.06418976216747307	6.071097930897766	-0.06715000033750547	0.04120528532452848	0.04504893801885585	0.02565168487724799	0.0290119095644937	0.05646956692651684	0.04050869022012333	0.06134628531178789	0.04960492557505129	0.01280101035377909	0.0421460110199303	0.1529584612426818	0.1296635989690438	0.04493897956194091	0.06864651560460806	0.04014028177116048	0.04286714996298045	0.03750812385767753	0.06787857983453686	0.02154826211258317	0.05411189447749153	0.03131994522087845	0.0499598042349258	0.00405086408042544	0.01354005146370708	0.01130722018996828	0.02669808368762577	0.08556125307851326	0.04235704021824392	0.03578713125794845	0.03634170150728615	0.01153425219479978	0.07219922961155209	0.03464034398526025	0.04580127420273485	0.005340382335136147	0.01953913433736085	0.08780327276480286	0.05183075142410538	0.001730649861014159	0.02007863454316734	0.001515550221210143	0.01448841780027377	0.005079249777162478	0.03628015036185406	0.06558469321906867	0.04485171257754324	0.04322380018026898	0.04285161088999309	0.00296186680611741	0.01318770796174974	0.03287740539112428	0.07726803904652235	0.05070668206804248	0.04508801589015061	0.04063777967228848	0.03005069684188681	0.04982694249324766	0.04613792746896019	0.03441376107786511	0.06925474502513648	0.1194007506177261	0.1471366530651156	0.001136540584449899	0.005830798507569515	0.001384031060159899	0.001371281299843888	0.184613864676031	0.1616183845426969	0.001243810752591307	0.01957378051843181	0.001388758262433013	0.02490264203974707	0.02385748167104812	0.02858088289324124	0.001221726815420754	0.02329423550915948	0.326699183274767	0.3073669564526813	0.1282714091254685	0.11239227152801	0.308186538695807	0.265862418183863	0.4171184354117404	0.2162083887462395	0.4068532576849407	0.2001475138820297	0.001033465178854264	0.003804435228235064	0.001088891035100402	0.007509899814640718	0.05587809619694915	0.05426335103574224	0.002822995058436243	0.02613777623974077	0.418863141605786	0.4335953450825299	0.006464970317798517	0.03121219862944146	0.001946320112558819	0.009479833027994775	0.00349808665454563	0.0162399121375739	0.3771589545285599	0.2856164081860834	0.3909233236890834	0.3116888088471349	0.00248077507229045	0.0155833852572062	0.001174316270714817	0.005126111179385837	0.2376171268207178	0.1664486987422898	0.02766247411389734	0.04905446275247065	0.001206095748897182	0.004690109340281485	0.001478976586888081	0.01959022710119071	0.04704774383445477	0.09310128164581533	0.1071680241223183	0.1304931085515994	0.002186333399821011	0.0006416663235952194	0.001935863562221211	0.0047365058609928	0.3577493300748544	0.1711508113091496	0.3884627446070982	0.4339604430029946	0.001097123137679901	0.0100663015611769	0.01104653167968881	0.0527895689867783	0.001155010002901662	0.03559418197829693	0.001171880251433845	0.00805250774212894	0.001064013759464825	0.006173329562876089	0.001112522449988866	0.01030582927881336	-0.006184451651650475	0.01365881904703929	-0.01382851193612605	-0.003368655577271323	-0.06644396998119154	-0.01510384786037231	-0.0002176680488895914	-0.01375534016488746	0.003261881888587196	0.001540583123713741	0.0381023026555889	0.05921070412566482	0.002599695746037448	0.1122521336959641	0.03359744167307997	0.06517720565072029	0.08441729131670427	0.04664475901343819	0.01307466544798647	0.001618594272508441	0.001241697441150373	0.02170048703232283	0.01306625948337523	0.01022484018329561	0.004587350270695591	0.001459613577218004	0.007441941043472363	0.001897596724513709	0.001342973760086105	0.002081034556524631	0.07969508413379554	0.05448737842908923	0.002516748226324252	0.002333726471986443	0.09008497339655308	0.07451427963132171	0.09138050617323479	0.07604843639672518	0.234577017275646	0.001195067817282654	0.001552687158238774	0.1973976982481505	0.001183689739952656	0.00126361959566809	0.03535422643778693	0.001281373042941653	0.4025076017706976	0.1636435950882782	0.3292574703021063	0.3058774489004522	0.3062205360140992	0.001034014323016337	0.001071400734971047	0.001526865422034673	0.003981486391248744	0.3628288779398179	0.01296286176914501	0.002069649618443365	0.004870205276748107	0.2956914437931539	0.3169171380771608	0.002715707763467085	0.001167891211140257	0.2257763419375762	0.04744431281827909	0.001232266385764566	0.001627943522253418	0.001272131183045169	0.1044286047684055	0.003078157401687224	0.002450065909170796	0.2703721619938934	0.2770513708115507	0.001076897478204708	0.003006170640808296	0.001164896330022104	0.001133721103832891	0.001048217374292668	0.001088237019384414	-0.002273369655737302	0.01325214288062164	-0.01400405013927801	-0.006305907972270939	-0.07120816694847804	-0.01965674815224043	-0.001067940958352015	-0.0199180323905306	-3.061189979466798	-1.37501380450822	-2.01947498570931	-1.267007371359578	-0.8504470427012797	-0.2035782808002987	-0.5379167698396298	-1.735330942998038	-0.8165678213402747	1.151358056236474	2.79995477975365	2.208399571170539	-1.080888355592394	-0.08414853432715602	-0.5900339901201488	-1.92410928609598	-1.174352300654233	-0.3719343691947964	-1.480720138190732	-0.2481893708929762	-2.452387962462084	0.01287550010425288	0.05129208031255648	-0.1691356608575141	0.3079131734550102	0.4760805965047757	0.09804341787643311	-1.471307879393742	1.864020250459149	1.37105489705697	1.95928498173251	2.51510445714384	5.091111990301269	0.01710741501243442	-0.02323211398151874	-0.7363530220785851	0.08796770970937291	0.1396762540494106	0.6900858906539521	0.1153157033076404	3.80111394477816	1.430662983307214	1.76468548991577	-4.439864138626805	-3.746916377900339	0.01423439049618133	0.001442260597109837	-2.157795294214762	0.02524413838596965	-2.821097872156367	0.6814237296045229	0.001065905500568106	0.09971185459843286	-3.394245877541423	-2.164191110948779	0.1480614170943143	-0.05044568030004459	-2.385328152048239	1.257696282001309	-0.002124862076854738	0.02733648478850197	-2.791751927498219	-0.3098745028103482	-0.01034109352478463	0.00144023151110758	-2.823888168733147	-3.932992957509282	0.1577105986431235	-0.3701917316915952	-0.09408738643911696	0.07513193675863629	0.06476372424423395	0.08364876258956522	1.03505250107136e-11	4.433938319975473e-13	nan	nan	nan	nan	nan	nan
0.05	-0.06068541004606025	-0.01353042813342011	0.1074996138299574	0.2498317930672225	0.8984026043041079	-0.003266739366836985	-0.2601572459104516	-0.05050389314488424	-0.08674478354831758	0.4882184692956271	0.01156654158535551	0.01161499753208511	0.01005701378697836	-0.006122050665486801	-0.1033877968709756	0.3342450352660867	0.1537968979030427	-0.3342450352659879	-0.1537968979031823	-0.4061148046166357	-0.03191950981002021	0.01954897921808509	0.1097505393416574	-0.161114161093809	-0.0353867273757367	0.01693939912785045	-0.048002901006465	0.5432747232056719	0.9316525892621789	0.06274179711476228	0.002803304121485812	0.907465335318608	-0.0006320556170679966	0.3436950396754694	-0.7901646197937403	-0.6655603136691047	1.831179413668894	0.1845052975740586	0.09145129976709067	0.6124086665367826	-1.054300082981914	-0.9012365789679292	-1.277492292595397	0.9381727763523368	-3.200244844875769	0.4225774788694337	1.32144678820671	0.2256344704731545	4.788027766496533	1.749083375538358	-4.788027766496487	-1.749083375538043	0.09360213719911656	-0.4019637034242554	-0.02132413876603546	-1.235397277228931	0.3828250720961994	-0.2975005386831125	-5.19013893804313	-0.9560688076459514	-0.5291338540119781	-0.7874117141652107	-2.725968166782812	0.09162871131725171	5.028358287631823	-0.07452471444471376	0.02374003668268302	0.02988327167336293	0.01428580614104604	0.01935848210720727	0.05116774650144591	0.03606009203853043	0.05875992228616565	0.04696932471993037	0.007796782541149977	0.03744356830106258	0.1369168176478544	0.1162777111791738	0.03734417208623086	0.06053905457282725	0.05235914746425688	0.05184915028492489	0.05988555110221262	0.08980908972040146	0.0358588257491119	0.07331971808299861	0.02237093473276739	0.04140278206252015	0.002860099526132431	0.01278463313078962	0.006448774992558954	0.021581575964489	0.06169530764237274	0.02949293916622088	0.02546514514257988	0.02774919929698203	0.0141840375972248	0.06956923813962985	0.02066525077514085	0.03345876206925046	0.003448365771543623	0.01772929075206992	0.05979314818368112	0.03565070460960196	0.001797222060758948	0.02012953274671716	0.001606669954510232	0.01525265022619299	0.003611103617941235	0.03505216045918541	0.06726643078061259	0.04620849415894494	0.0458754224667705	0.04484114559657228	0.002679948918081463	0.01390447204908664	0.01930767197880254	0.06522105152136565	0.07306572900391864	0.06289089071949248	0.06009949387808802	0.04309007924757228	0.07289314300433486	0.06450486881873325	0.06145556521512338	0.09465703448636457	0.1673060637700396	0.1881651404622707	0.001170153512371958	0.005899701892037463	0.001608368948672448	0.001159123108469308	0.1865033309846748	0.1509977605375522	0.00121355885710818	0.02043624426553813	0.001329727469845365	0.02636096063838305	0.0312606590422854	0.03565574528527254	0.001252930625458057	0.02438933719594977	0.3477057222720674	0.3407817451125033	0.1326608259714827	0.1261630968645547	0.3067237366516061	0.2810051597999924	0.3743572751626781	0.1707839634469748	0.3672160372454707	0.1612004928412855	0.001034220264303672	0.003954660125815159	0.001083508083220474	0.007462391637966702	0.03130105569307316	0.03627430464021753	0.01032412290460459	0.03204309519031901	0.3953217057851036	0.4022963640284986	0.02724401559676757	0.05596236936409642	0.002111302747226063	0.009583882365813935	0.004260254998418898	0.01707733619816847	0.3552263177365929	0.2472150394906853	0.3663029322763965	0.2844272931487729	0.002623548152425991	0.01672528984255173	0.00117632011350591	0.004935708596879318	0.2267041470527515	0.1404934894697311	0.03747763441462172	0.05886736431636335	0.001232328284282772	0.004756144387208676	0.00154769029195988	0.01979410161271954	0.02607509604104624	0.07095022249794886	0.1062698156439294	0.1276885036354883	0.00376857934335157	0.0007448647287666077	0.002484512139091544	0.004844069994690653	0.3253852143283393	0.1424150675938631	0.3515486716649945	0.3967112444694218	0.001090783663612864	0.01173057586314307	0.00700575166010683	0.04988700832020962	0.001170402999971064	0.03481076386202898	0.001149426697062825	0.008864130830173617	0.001054906371457058	0.006876811835287256	0.001098227527019381	0.0112201967742716	-0.004257513242798175	0.01290481405362369	-0.01400745151541157	-0.003463188795152924	-0.07086966437516681	-0.01952813111343879	-0.00116200323365541	-0.01572990233183025	0.003503945752246308	0.001638659355658123	0.05012482535857814	0.05232137151530172	0.002236161741970128	0.1120222430658186	0.02377493602848245	0.06870179186901848	0.08908477374614068	0.05694162879331361	0.01138795185932812	0.001601208348647237	0.00123424420436606	0.03752296044030218	0.01393050021380581	0.02286359570886155	0.004700791818646882	0.001448227771515009	0.03570544263754072	0.001840535648732037	0.002005220704615759	0.002048953368336927	0.06048757042871183	0.04437384122189778	0.002272737535883175	0.005085995805738394	0.11086445428134	0.09185855094998072	0.1109789739230501	0.1098670120819144	0.2444034812926933	0.001213685799784545	0.002087310014207627	0.1827733051771931	0.001180662658360129	0.001272101003739247	0.04340589814264818	0.001288865044298818	0.3791447143998299	0.1175202655281506	0.2810102019427542	0.2606262558177009	0.2608201744696542	0.001035845330031992	0.001083407199160184	0.001700668680444705	0.03043877611809609	0.327384369589926	0.08193379660962016	0.002464766273628304	0.005223745455164769	0.3210967485307203	0.3114019452564283	0.002821439909385143	0.001187304277304135	0.1906509611963018	0.0499912948401549	0.001282819654645142	0.001612040942188257	0.001334854936521363	0.1054897648056405	0.007416775552213992	0.003572668476791653	0.2486967050243102	0.2704893595744535	0.001090349270744788	0.002388346714495341	0.001204653048998763	0.001119552362842725	0.001043065251639376	0.00107920679767093	-0.003917889703597092	0.01187294599861007	-0.01418911219560393	-0.001283546671333243	-0.07502455671049495	-0.02384952073546449	-0.00218158823866382	-0.01435396045181821	-4.149433019315681	-1.217828646822838	-1.089022306446289	-0.6972418101079595	-0.1132990724578904	-0.3308003518176433	-0.3911520872007413	-0.9904909998411103	-0.8257845232010452	0.6773450538043697	1.639627359845572	1.674554684301086	-0.66590872033963	-0.05668611760023837	-0.4228209660925958	-0.7504553628944431	-0.5913761116839766	-0.1573517109797087	-0.9790882821482775	-0.1246387358175374	-0.9192842761259242	-0.001751966915280999	0.1004026075143455	-0.08080242477680191	-0.07885423912996652	-0.0632542433322638	0.06009175788610049	-0.9719910141723387	1.707782924946232	1.246485832243067	1.727835311720691	2.535564023607546	3.147484033869946	0.001059777240451174	-0.01969290319601229	-1.354037600317547	0.09044317464459957	0.1595107170523707	0.7267751677479999	0.1031311657167254	2.782653908552505	1.160609361300227	1.155764881124533	-4.545075773309792	-3.958544382032455	0.01659414053538697	-0.003612309838009762	-1.431756745432278	1.038538231351226	-3.386242891872636	3.944286972100268	0.01879698273477738	0.06905794607741536	-3.974590630258354	-3.132261444403392	0.09545969341793509	0.00639356226651202	-2.752889895104276	0.7429045694237815	0.01378603525393357	0.01433536550822649	-1.624682855035358	-0.2558290854126848	0.0246802987108922	0.01819434898258072	-2.851575112334494	-3.481649360688792	0.1789342974118125	-0.2107424564370599	-0.06243992589732884	0.08815879068291017	0.0762546360403964	0.100624985567303	4.687336311246424e-12	8.993973773931461e-13	nan	nan	nan	nan	nan	nan
0.06	-0.05666043817417235	-0.02132964241888633	0.1007445502876263	0.2680387838584865	0.9004871066056668	-0.002355517304545972	-0.2511706877611414	-0.06078246856357993	-0.09419284268372789	0.4739125348575454	0.02076610336946299	-0.01916346520469888	0.01335341790477475	0.00712119152336601	-0.1011485498982902	0.3875164844989667	0.1701083065218874	-0.3875164844989163	-0.170108306522036	-0.4041540860380832	-0.03597529399669516	0.01931695235921901	0.09686649410142532	-0.1571130019386918	-0.03827657328411686	-0.03683886041151942	-0.05381277610069968	0.5376404081569135	0.9227683960204428	0.03139187789504183	0.003384613591197174	0.9474145534401418	-0.0007094448399760353	0.4663155805965222	-0.765641322369183	-0.6764131283059946	1.808135996978428	0.2321439384151001	0.090660206003956	1.185557891865057	-1.001644670720382	-0.5722095552895284	-1.590545379053105	0.9015868987882382	-2.934272054459878	0.2248201428483343	1.319761688761633	0.2150725576361115	5.867305458132105	1.526969206818539	-5.867305458132102	-1.526969206818523	0.2920938528588843	-0.4080653813274884	-0.02776601650433611	-1.34248408147048	0.4126104405865203	-0.2806916747725512	-5.544883559885186	-0.1004893161172388	-0.5646080144809495	-0.9617242924252314	-3.510266924965741	0.005746287077316894	2.756658675138917	0.08723612961114885	0.01431927528732025	0.02176121143756585	0.008317178149260557	0.01439579956505461	0.05372109619215025	0.03676217919187789	0.05421093671712763	0.04284374930673387	0.005045042498748095	0.03455136301020317	0.1269756214871451	0.1088808912744369	0.02859445376118712	0.05171362237571003	0.06040173959229445	0.05706011194891651	0.07359461077357572	0.1017407302797533	0.04795966085673516	0.08843077885021743	0.01679148155574761	0.03593377700084935	0.002251975769549726	0.01261130940593989	0.003955077566459201	0.01845059611453514	0.05491751756688303	0.02531304418729358	0.02033395446787965	0.02356961986928307	0.02165190520141136	0.06898643967427001	0.01319378665765221	0.02639338868767895	0.002487068270846153	0.01682917181833484	0.05606357768990596	0.03073180838236021	0.001802034048534859	0.02006247303165401	0.001983015697677437	0.01647343400390068	0.002854342508300162	0.03457729976272379	0.05957376539269154	0.04242868015570869	0.04261052691740921	0.04188491426101564	0.00241678516885033	0.01468519028536754	0.01335497373615433	0.05715019098555592	0.09398122837510639	0.0794682385796599	0.0780237304473534	0.05517369844988324	0.09364846349199057	0.08096927417314992	0.09032210157000177	0.1193702372672393	0.1980441936548453	0.2107443046373382	0.001196265681143384	0.005939724362231628	0.001987573266541847	0.0009675556593430385	0.1820952719273265	0.1352123161091336	0.001196919219471033	0.02150100670974305	0.001304442889510971	0.02824332140823857	0.03887187069641452	0.04315415785354295	0.001272276731536305	0.02534538947035398	0.3537838135823985	0.3610362370510416	0.1162832163585161	0.1323466042999988	0.2892253156906948	0.2868157567626839	0.3296310364115423	0.1273057762382828	0.324662311936036	0.1226554952055381	0.001035513548218331	0.004151989069156465	0.001086822791418336	0.00758428533560531	0.01757434391882094	0.02579336089687976	0.02686197837553253	0.04456291245898747	0.3676091391618093	0.366919596180616	0.06930984540884798	0.103611469151662	0.002391069628975464	0.009836833095884227	0.004818325604460452	0.01764677083036339	0.3485707658623525	0.2123533402065959	0.3475740715279449	0.2521605916454197	0.002747813194570867	0.01779538299435111	0.001187029914467238	0.005134550392288216	0.2067381594953387	0.1124473769873615	0.04375165236001922	0.06467296491543492	0.001270719975974351	0.004934913318165597	0.001574111793677151	0.01989487336805004	0.01450954174581564	0.0608831654852211	0.106193647063491	0.1252808747432503	0.006712554334759962	0.001009262781907857	0.003318573609739534	0.005062827916962834	0.2958905393788498	0.1155530183025242	0.3238382015024975	0.365031403559525	0.001094343027687669	0.01372078822295355	0.004632000732069439	0.04856627876255522	0.001197979167712513	0.03434850967813945	0.00113111558576514	0.009835005752189601	0.001047777274699871	0.007704860399412128	0.001086565442240185	0.01234633397094971	-0.004711547138422846	0.01173401446781087	-0.01419047274605744	-0.0001464590004828194	-0.07488915568117079	-0.02379807391994391	-0.002219213148785217	-0.01267870842834061	0.003746009615814592	0.001736735587531268	0.06214734806154001	0.04543203890493786	0.001872627737888918	0.1117923524355823	0.01395243038386365	0.0722263780873816	0.09375225617561092	0.06723849857319185	0.00970123827065009	0.001583822424771666	0.001226790967537668	0.05334543384827862	0.01479474094422356	0.03550235123440136	0.004814233366612838	0.001436841965786562	0.06396894423162876	0.001783474572938846	0.002667467649158301	0.002016872180139035	0.04128005672362049	0.03426030401467382	0.002028726845480574	0.007838265139501949	0.1316439351661439	0.1092028222686721	0.1305774416728884	0.1436855877670999	0.2542299453097462	0.001232303782266802	0.002621932870180573	0.1681489121062409	0.001177635576775463	0.001280582411816294	0.05145756984754603	0.001296357045762728	0.3557818270289627	0.07139693596802636	0.2327629335834027	0.2153750627349502	0.2154198129252102	0.001037676337010819	0.001095413663326706	0.001874471939009769	0.05689606584492996	0.2919398612400285	0.1509047314489432	0.0028598829288009	0.005577285633580488	0.3465020532682909	0.3058867524356985	0.002927172055296435	0.00120671734346008	0.1555255804550278	0.05253827686208778	0.001333372923504962	0.001596138362148729	0.001397578689901668	0.1065509248428794	0.01175539370274952	0.004695271044424251	0.2270212480547294	0.2639273483373479	0.001103801063280697	0.001770522788169586	0.001244409767933028	0.001105383621827639	0.001037913128951562	0.001070176575931988	-0.005562409751458776	0.01049374911659863	-0.01437417425192975	0.003738814629606051	-0.07884094647251552	-0.02804229331868854	-0.003295235518975401	-0.008789888513108069	-5.123718636057572	-1.206417819681834	-0.6107537628968077	-0.3288583880568844	0.1796900240204608	-0.5015731924257228	-0.1758692842687957	-0.5375173660727143	-0.960162054535402	0.3971503243375745	0.8001809144432909	1.389047003439505	-0.4632849332727859	0.03227038739784519	-0.1929284175764159	-0.1872680716147991	-0.2917677440107889	0.03750423194065565	-0.42529238773545	-0.06624444155182772	-0.2001578455702975	-0.010716085890159	0.1426023507255673	-0.01850981977107135	-0.7194059434794262	-0.5130726118622841	0.1108342476618862	-0.6760824822084102	1.618914856605826	1.179902256372324	1.578777782639789	2.377287121072347	1.401247345912443	0.01133123241099403	-0.01911396537429136	-1.769317106705576	0.1284274491049258	0.2244846882881954	0.7747959264711136	0.08750582225297332	1.169054600521989	-0.08680059691415638	-0.1017434407716771	-4.050616520499737	-3.666511696879066	0.02365519963384844	0.03532263501948193	-0.6561747657769061	1.348143801992051	-3.636655230908127	5.261209538667713	0.03084618392454338	0.04611396893061135	-2.686311995269519	-3.165228271944081	0.1336991303785595	0.02740319507309884	-2.803508794007586	0.4562360892366745	0.02042191441111504	0.006715933252173312	-0.374951500579259	-0.2304792980426303	0.02189883619942756	0.0236789893609677	-2.449149283934273	-2.819121432788617	0.2228982102444046	-0.05382550982674764	-0.02985460004068403	0.1069823035169911	0.08967698254697191	0.1260027027722117	-1.847606650294559e-12	1.309882091246226e-12	nan	nan	nan	nan	nan	nan
0.07000000000000001	-0.05122605532117135	-0.02886170131456284	0.09387840714006176	0.285977897557073	0.9030371337058556	-0.001432689636012322	-0.2367767561525806	-0.07061539014113678	-0.09848009754969771	0.4560192661044045	0.0298025982830158	-0.04670943660743541	0.01434136993297425	0.02023018169664682	-0.09889736108210437	0.4509831687783891	0.1833857790332855	-0.4509831687783244	-0.1833857790336256	-0.400529810991444	-0.04009254511921096	0.01894854837119673	0.08283086446404278	-0.1529188679139814	-0.04098470765977348	-0.09433614673157659	-0.05287318598588638	0.5327892425658123	0.9130690834583121	-0.006168024226933346	0.003253904419262986	0.9599947161829961	-0.0003920216325617172	0.6157404072714151	-0.7317374433967031	-0.6932465719341571	1.778975858948275	0.2760969897086756	0.09390529735547151	1.677441685588755	-0.9528535851649185	-0.283844399616682	-1.987756475809867	0.898793948324071	-2.569998123345969	-0.02405899066071949	1.287701435034364	0.2358418335792709	6.758679139995399	1.111206733896611	-6.758679139995347	-1.111206733896249	0.433670306939457	-0.4113190550574042	-0.04405598214955518	-1.45486910452953	0.4237668589699788	-0.2565333015385373	-6.000900938850762	0.2256724233146539	-0.4092514093266526	-0.9883288779032563	-3.98399200666133	-0.02570581753432428	-0.2395004864115966	-0.002497153154375046	0.009000314316539162	0.01720299879258413	0.005086726049900621	0.01185111127841028	0.05161285657437564	0.03473892455770705	0.04823691648264365	0.03771902017510923	0.003520679482219239	0.03287874367649886	0.1178588431688862	0.1028626923911422	0.02055602280082629	0.04326605622820183	0.06614989513630354	0.05994830402976715	0.08769649823266099	0.1113967792188394	0.06554555071265142	0.1078579257703369	0.0127252831290158	0.03190606260114971	0.00193221613903529	0.01279288354504866	0.002625654453082302	0.01633109267728752	0.05157260643581939	0.02345389633884558	0.01690676354830153	0.02086409053969142	0.03816185452166553	0.07188235728429285	0.008912119248409362	0.02269194853917524	0.001975068914233365	0.01637993145315614	0.05633869267147148	0.02814323874435312	0.001800958514251576	0.01992505767276177	0.005220849787634885	0.02066731402621216	0.002467588848984105	0.03458534947410982	0.05030224289033178	0.0352390259216446	0.03763422135150008	0.03719424208175123	0.002298998663546001	0.01579886079955149	0.01092978548276963	0.05147695741354665	0.1080053585260217	0.09126508931735952	0.09033510190868299	0.06389916489052518	0.1076687316824072	0.09244376450973515	0.1197314056019446	0.1427648115083446	0.2221630489993332	0.2228739127120386	0.001480270875986623	0.006182567837878355	0.002229621378399392	0.0007105081909456584	0.1675322557976423	0.1154164274083441	0.001189758890269895	0.02293907459679215	0.001282269594062155	0.03069570029469219	0.04554159818242063	0.05011292737649941	0.001297331039264895	0.0261301262631251	0.3430152062270896	0.3634299570030304	0.09187798382502869	0.1225217283863701	0.2554378911309094	0.2765978234059449	0.2743143248925602	0.08913987317809298	0.2700903682860889	0.08734681531092715	0.001037601249458812	0.00436600775430371	0.001091958091505567	0.007794389213908285	0.01002386357888512	0.01976388309849404	0.04235236663671164	0.05510547784284551	0.3375351694465844	0.331066182367862	0.1139064326656591	0.1532241370235419	0.003043365431254468	0.0104256913000843	0.009240685818520755	0.02186631332453463	0.3190869847949148	0.1876083090791905	0.3074148920313569	0.2204371360114613	0.01460622653966124	0.03186350577681353	0.001205563368098776	0.005464205307608156	0.1789589248461246	0.08615254158580737	0.04873220708325522	0.06886077019756698	0.001339866436664498	0.005171469104041664	0.001606842304946947	0.01993168281495395	0.02424400994740271	0.06998780713952327	0.1024383552214235	0.1202222808537596	0.008467295237256976	0.0008572671929930799	0.003634550458464754	0.004901074096300459	0.2522957712918292	0.09061765225598258	0.2994775893713774	0.3386879686355188	0.001092425745268384	0.01621584935054422	0.00315488029262459	0.04821699520257181	0.00124722697864212	0.03415894912174001	0.001142132232035676	0.0109787527905095	0.001051477257646547	0.008637874704026424	0.001094596514412072	0.01369719902743883	-0.001981472828999511	0.01012440839939046	-0.01460476121698128	0.001926576185939042	-0.0745451932859842	-0.02735196551069442	-0.003605901754052837	-0.01256700968551402	0.00281186925610636	0.001577849053537394	0.03768288616166524	0.03702924213760606	0.001949465387384578	0.09807706000730397	0.009348575202294903	0.07447552395825821	0.1174059956615981	0.1048882061572264	0.007071662397098567	0.001610137328884597	0.001232368426088734	0.04238025422663728	0.01167954848871116	0.07568544191613051	0.003840304685608298	0.001442179840302397	0.05038668780001352	0.001813682437187771	0.01366883020077385	0.002101273226032825	0.03665202761040053	0.02956172095109472	0.002300261995830967	0.008692263694295268	0.1238777617866049	0.1046522168233661	0.1241496088285846	0.1762302456068657	0.2720655437979653	0.002236437044984984	0.002364432393555741	0.1223010081909777	0.001186250520855643	0.001241051479504173	0.0552384227625299	0.001346340760997867	0.2893888680863025	0.04529547412395164	0.1543569749568876	0.120253045094609	0.1160950410828574	0.001041549068370172	0.001098903352045752	0.001696178071267715	0.06329550099655484	0.2601205928403454	0.1948720126403942	0.004460218961912528	0.02104361386883373	0.1797133860441203	0.153955677500381	0.04801685258746714	0.001240219253785313	0.11146216563533	0.05664085900909461	0.001478358118213864	0.001678922643138127	0.06356958041297245	0.08896458703662501	0.009127074157748886	0.003348348433319547	0.1175879287738972	0.2396000203225125	0.001079116242978843	0.001456893143419662	0.00134430434613352	0.001194401013285419	0.001070063286181223	0.001130692362777849	0.003613351018392996	0.008219329757204019	-0.01520351925994599	0.002549820617429881	-0.07076462834156991	-0.03035359485504957	-0.005241123347381689	-0.0154770078806129	-5.814780902207506	-1.331248898440131	-0.3300914494980107	-0.1831285129280126	-0.5441770874330464	-0.5234967049603021	-0.1416605389198377	-0.669522316973798	-0.7421053653530345	0.1947851656028581	1.088403830874053	2.384292295511604	-0.3548151795217852	0.01649705747864844	-0.205468675307614	-0.2068304293203314	-0.2561862045100901	0.5181303977424334	-0.3065564260322966	-0.0271240110292942	-0.3305264301541545	-0.01580847238307377	0.6632014927813353	0.01927154106948339	-0.6862236596617644	-0.4369589661957952	0.1186708509770514	-0.4751658343364757	0.7492183111473373	0.5760495865521607	0.732876357665596	2.271266820613357	1.022106609788502	0.03685637988081381	-0.02952015260843767	-2.160026462693974	0.1626658646768519	0.2732743923808001	0.622552320752993	0.06860605495647841	-0.6964704170218741	-1.780548776573379	-2.011577850703866	-3.599010303484151	-3.404922382820732	0.02060635922294353	0.01651183687570244	-0.5064998759102561	0.7935006214727051	-3.526169818614309	4.63581084153785	0.08312445589783009	0.73312658877467	-2.549506655918856	-3.325398134482979	2.496290886830086	0.04045076902620841	-2.439912188607494	0.3828523701397568	0.02665308363193859	0.001319336215429491	2.022158804335358	-0.750195326421533	-0.04242367507569481	-0.04821520216488152	-2.627317738806303	-2.489563536504924	0.2833642913915606	-0.01375986427277284	-0.006868043767589289	0.1212005591950183	0.0961141555374198	0.1439049568693447	-2.838327113431287e-12	1.405291821195868e-12	nan	nan	nan	nan	nan	nan
0.08	-0.04444204169015196	-0.03578373102146933	0.08695099743379639	0.3036040833607606	0.9059737565485714	-0.0004774119597350571	-0.2179375889344575	-0.07959781907150199	-0.09984179030917206	0.4341644432502269	0.03860361962404055	-0.07046494561539525	0.01293565302337916	0.03258852200418839	-0.09641818066712179	0.5213430221437685	0.1919860699698433	-0.5213430221437537	-0.1919860699699164	-0.3954624968898773	-0.04412035933596032	0.01847300869518425	0.06796456684032029	-0.148686654866786	-0.04331920133844516	-0.1577834238829722	-0.05055402595239517	0.529382853858606	0.9027980053043108	-0.04793353238267228	0.002994143319039786	0.9426470565149627	-0.0003343012037321556	0.7362417361178872	-0.6436354845673762	-0.6886664400929499	1.745550417998641	0.3094630861175996	0.09715020755267659	2.074605013816333	-0.8315461411452796	0.01290286607778866	-2.38285619930252	0.8544921843767167	-2.17617957533893	-0.2539136446234189	1.169631715356463	0.2606708774076322	7.245939275323533	0.5915328918428415	-7.245939275323532	-0.591532891842828	0.5807016638440669	-0.3901780001717449	-0.04919315410107687	-1.508617678736599	0.4202262450877324	-0.2059635353743853	-6.734881726163388	0.1754246675237967	-0.2756526377016275	-1.076077410798437	-4.351388131703179	-0.02006409855186293	-3.228905807036918	0.03529557387766599	0.005797226477491375	0.01457532878995034	0.003364420801516861	0.0106722444376477	0.03915031036736724	0.02668191471060807	0.04107762725588941	0.03237133378648308	0.002789778937525684	0.0320580331026162	0.1067071439510505	0.09542244680909141	0.01406836718279567	0.03661643126105963	0.07029198763474186	0.06124175673205174	0.1055648258688219	0.1226563060464139	0.09139938948160219	0.1338748230581533	0.009333828665561719	0.02858632875546927	0.001785107692740059	0.01319030289782449	0.001959185662607565	0.01485129448053569	0.04470228518304498	0.02073105697457448	0.01360979803081807	0.01830893412851133	0.06498127993213305	0.07887806978192982	0.006231340513251703	0.02043104448623093	0.001720966654193184	0.01621628399767525	0.05029572214563226	0.02386187281000423	0.001815508053120459	0.01976547383114527	0.01225850602168878	0.02907802064048778	0.002315626341577729	0.03494576616302418	0.04302997324706105	0.02935023183619874	0.03274530171971093	0.03290779209435871	0.002375440137042471	0.01719402722000976	0.01010504321952794	0.04731484224928931	0.1126653090989325	0.0946278652064928	0.09521215249574747	0.06691186127609491	0.1128846549776967	0.09596192278570402	0.149268972122195	0.1641883555487106	0.2434379475691209	0.231135083648181	0.002123743825213417	0.006669230305730457	0.002222255674220358	0.0004326601226020081	0.140302425901518	0.09260847027040676	0.001190487222176576	0.02482391873043971	0.001251416505977999	0.0338544753232838	0.05081154997875549	0.05571709112568264	0.001334847407173935	0.02670080095494393	0.313520365001694	0.3469836325726328	0.06581813763914893	0.0986881449533521	0.2042356056177546	0.2451895073461	0.2016919196907397	0.0549966459295546	0.1963519173804758	0.05436308553329965	0.001040581845598408	0.004593272690507424	0.001096270264633038	0.008110795994918738	0.00601070959846313	0.01652778171794812	0.05327097038483845	0.06109555182223948	0.3062377133847813	0.296553354068906	0.1556114952281334	0.1958174220976826	0.004166562151767716	0.01142330219347235	0.0190025209087079	0.03101594378338798	0.2408055980342194	0.15562695857398	0.2262396632027959	0.1827339233629749	0.04193784508104877	0.06404850994505951	0.00123158096776258	0.00598202539275117	0.1438548971876983	0.06396005516911794	0.05327053926899041	0.07236056037760015	0.001446912136847753	0.00546325180575187	0.001664579071196321	0.01993472769046526	0.05806466179940927	0.09785192103018767	0.09276903419462607	0.1108978512833159	0.008054233196578272	0.0003582748592466004	0.003122230234877556	0.004254814901221581	0.1823136563780967	0.06121878725786006	0.2746585594534999	0.3144401731397267	0.001079120724849521	0.01953307957347022	0.002253883137385752	0.04833650823599727	0.001321791826673396	0.03423493815263037	0.0011921558117223	0.01224768603715872	0.001069407847268278	0.009610909053281625	0.001128877321477749	0.01521912607501383	0.005045725787377405	0.008071593470320944	-0.01529575404596649	0.001824925239964206	-0.06904632706695565	-0.03007746373185208	-0.005365389841412464	-0.01698785634957554	0.001877728896327001	0.001418962519481278	0.01321842426176092	0.02862644537025839	0.002026303036881212	0.08436176757897586	0.004744720020591518	0.0767246698291383	0.1410597351475789	0.1425379137412575	0.004442086523529066	0.001636452232995084	0.001237945884661868	0.03141507460500478	0.008564356033189311	0.1158685325978189	0.002866376004598091	0.001447517714796063	0.03680443136841459	0.001843890301416226	0.02467019275241384	0.002185674271934748	0.0320239984971712	0.02486313788749233	0.002571797146282331	0.009546262249121149	0.1161115884070583	0.1001016113780523	0.1177217759842727	0.2087749034466166	0.289901142286176	0.00324057030771532	0.002106931916936997	0.07645310427571737	0.001194865464938204	0.001201520547199653	0.0590192756775194	0.001396324476354406	0.2229959091436411	0.01919401227986166	0.07595101633036705	0.02513102745426721	0.01677026924050403	0.001045421799688701	0.001102393040737418	0.001517884203644604	0.06969493614818166	0.2283013244406722	0.2388392938317596	0.006060554995015907	0.0365099421040854	0.01292471881995226	0.002024602565063149	0.09310653311968606	0.001273721164085664	0.0673987508156302	0.06074344115616172	0.001623343312908662	0.001761706924149227	0.1257415821360904	0.07137824923037482	0.006498754612755572	0.002001425822225086	0.008154609493061923	0.2152726923076839	0.00105443142267456	0.001143263498662132	0.001444198924292441	0.001283418404715881	0.00110221344333794	0.001191208149588927	0.01278911178824558	0.005944910397809582	-0.01603286426796203	0.001360826605254065	-0.06268831021062375	-0.03266489639141003	-0.007187011175787517	-0.02216412724811754	-6.065842231720181	-1.582494437258898	-0.2246452333992171	-0.05569409846051959	-1.027061018701417	-0.5461646438018828	-0.005487532319503155	-0.8219267056817219	-0.6005738184223274	0.07820244817883525	1.120876492060116	2.706997076886266	-0.3216888222527418	0.07543943025818106	-0.06498737150558866	-0.360006374927245	-0.261693160180055	0.8574632093989932	-0.1371851685669073	-0.009125860528677636	-0.5387171055327445	-0.01514978472478691	0.9859676691276322	0.05196357558680975	-0.4592339137138148	-0.4322281733446575	0.1671334288121387	-0.3738588013327711	-0.06790011315166712	0.03734824527406656	-0.01248862954379179	1.983081080932224	0.6275599182129722	0.06009503110231191	-0.02327408520191853	-2.371730794123702	0.2177826983933166	0.3657639167005447	0.5038747721914717	0.04469340336479782	-2.598954275953194	-2.888542100781221	-4.339819981382355	-3.246081358163231	-3.201521673480034	0.02630444987332725	0.05658321525692828	-0.09749948430988066	0.4376455210983923	-3.368538128138411	3.857332978871966	0.1125967217585272	1.032131561880228	-4.13357587084464	-4.361179674862065	3.757075407505006	0.06503622892700252	-1.983038997029052	0.3186330688831759	0.03146729732419502	-3.698137661842182e-05	3.376942946671129	-1.083646434251626	-0.047500512672299	-0.07322208541239666	-3.341849074253361	-2.399993547147818	0.3873320293478028	0.03993380896492497	0.02325531743828789	0.1320195451833097	0.09768099144550223	0.1602151009570569	-3.055435134930211e-12	1.45673759990317e-12	nan	nan	nan	nan	nan	nan
0.09	-0.03690700811188494	-0.04169852734956699	0.08017416987089269	0.3208674870526969	0.9091517825744466	0.0005117893080123146	-0.1954694866523039	-0.08718684862798991	-0.09836768432698954	0.409118757301799	0.04686690959294048	-0.0900174678494111	0.009701821450402999	0.04347859442466787	-0.09368751697309567	0.5943971781678173	0.1959525490091828	-0.5943971781679006	-0.1959525490092534	-0.388824670879181	-0.04781935762497416	0.01801549148126197	0.05295744292337574	-0.1445059475561744	-0.04503263767244995	-0.2289799150336909	-0.04759972259242422	0.5268823253782168	0.890962704381823	-0.09321487468030161	0.002769683929692795	0.8921640162685843	-0.0004160434978940712	0.7504139798068141	-0.5511867098557616	-0.6602670570273148	1.706183262922433	0.3224431822755061	0.1005381956207437	2.413821860223985	-0.7036208899646168	0.2915543452330771	-2.589615992419785	0.8084700470043749	-1.731647764728958	-0.3693412985659433	1.018413242273466	0.2801098639609031	7.316120555390534	0.2236859627864889	-7.316120555390499	-0.2236859627862106	0.7453525196048491	-0.3501889035125008	-0.04181624634633953	-1.488030770327339	0.4174989857897536	-0.1373482921118457	-7.178003477309366	0.413399132382201	-0.2274226602618072	-1.293775410277265	-4.133543889879507	-0.03337964830532765	-6.746658010572086	-0.02708803944512286	0.003868664565228962	0.01301485829688366	0.002413799652716622	0.01014819192812841	0.02570750192346223	0.01824365522544573	0.03304032782500346	0.02684705346159649	0.0024606804023279	0.03173055821085737	0.09686121009491973	0.08825123338633888	0.009555300255694248	0.03186980466313668	0.07129578811099141	0.06072793029313225	0.1235953134158844	0.1337445328631834	0.1253135289606569	0.1649425195074978	0.006779650672553714	0.02601421129507514	0.001742347786363745	0.01369214329349355	0.001613500294487864	0.01383867290305012	0.03663842149421934	0.01777214768743576	0.01085875522822397	0.0161043412123742	0.08502311334247308	0.08629250105131192	0.004956440698468447	0.01938498096921637	0.001598660830612117	0.01620153879737355	0.04065456111963208	0.01939388351649323	0.001822000853858909	0.01960101506610584	0.0233553575840896	0.04116291639337954	0.002307994889439704	0.03551701717258721	0.03612224864227266	0.02485259735851573	0.02768318238166854	0.02868414625445528	0.01407571818158499	0.02969917861492285	0.009098822822625805	0.04388576972214839	0.1120724402647299	0.09284118394615756	0.09535716393590465	0.06629505505994407	0.1127097988343121	0.09465148152214209	0.1690819718259647	0.1768849213731813	0.2538795197905284	0.2328015983546912	0.003490638336147136	0.007693071701618022	0.002238248356916909	0.0002972162806831911	0.1164076790228936	0.07387501650741508	0.02120632074088183	0.04721020354203982	0.02592574431420718	0.06337495510184257	0.0544429725742966	0.05950138416037385	0.001369176839237884	0.02710144278804726	0.274775016418146	0.3122141873983368	0.05582740483387314	0.07694324314610278	0.1518783572005193	0.193731003421972	0.132001945976726	0.0277081010520548	0.1259033169426859	0.02682299370231991	0.001043742389313993	0.004836753537657624	0.001101502077293991	0.008516116557803351	0.00383814729828065	0.0148580738952009	0.06181706384043213	0.06506489839292155	0.2759127334162559	0.2643100900842393	0.1828369764835912	0.2234835756236968	0.005216810798091231	0.01239512085143842	0.02955833829418308	0.04066893450391508	0.1559086106213902	0.113745458680276	0.1425212617447338	0.1361883814758015	0.07004481991096113	0.09965013835711937	0.001261057479326578	0.006631767326194527	0.1142412834853653	0.04811312187389143	0.05585221389074993	0.07403777562105254	0.001565456304615602	0.005819578505101183	0.001712594203117987	0.0199082679483328	0.08460912036301355	0.1245913183487191	0.08444441096874886	0.1027122754159933	0.007884521568412042	8.53787885115923e-05	0.002684199120846086	0.003751417921731775	0.1137618510771025	0.03061821698028661	0.2556831610159041	0.2916751895375593	0.06127164685490412	0.08571546233160796	0.004112892402105169	0.05010810894274315	0.00142273198132995	0.0345692286286018	0.001237954650813074	0.01355051723253566	0.001086152067275493	0.01057258335158139	0.001161493330816129	0.01682483785253662	0.01225790656914358	0.005847599879939581	-0.01586588763267307	0.001723519216477733	-0.06155103164456023	-0.03238256811466499	-0.007047840137952152	-0.01971935501600746	0.001793344155232811	0.00141588002648123	0.007432334857087997	0.01928858941953728	0.002192089163856964	0.0818909891395522	0.004598600313930338	0.06902059702353083	0.1569254778678044	0.2003881873680521	0.003719827220731688	0.001749570850338101	0.001265122159775604	0.02331609326968153	0.007293595328739393	0.106834968445134	0.004232166534348664	0.001490991565882863	0.02236918148635869	0.001815987870839679	0.04493889093857144	0.002396788551351495	0.02444288491318821	0.01929709249175153	0.04698401318607034	0.006723349584151917	0.1069585159072843	0.09160607041940384	0.1078673191306042	0.1926192971198877	0.2577114361760909	0.006347148364011021	0.00238025641258044	0.08424061343689729	0.07835347076792842	0.09696042149774378	0.05881322970924391	0.00141224510518705	0.1779441524571462	0.06326587205419099	0.0560386852685205	0.01322843719042176	0.008983498635087779	0.001048394309369158	0.001110803121032073	0.001563793195948119	0.07486151285689083	0.2069361194984674	0.215126069265545	0.006547636215591039	0.04566678137587334	0.007095840879777428	0.001581519334429306	0.1149013130020413	0.001307024125854003	0.07187819421437003	0.05758018776728696	0.00174465101131332	0.00176351609522111	0.1123704122327227	0.07461928820388739	0.008723739737764066	0.002414264565354141	0.004605013851325335	0.2241876832621388	0.244596699680292	0.01022704074917818	0.001598765412467897	0.00128754300946384	0.001104740021469556	0.001199045315106725	0.01904512317562767	0.003545757875262099	-0.01630243991114851	0.001912267281973051	-0.0531459133693146	-0.03446180987608011	-0.008618953604223031	-0.02049503589675336	-6.076768083668645	-1.898046327773347	-0.1037292411940311	-0.0430789225815459	-0.6961736322721923	-0.5602727999694752	-0.03936600737247638	-0.6277631937384742	-0.3636874375148508	-0.1678493952699969	1.122056397512173	3.47175110107146	-0.2044501065000347	0.0380431750832956	-0.1135733216935291	-0.2649023400421876	-0.1879517327082879	0.6307584518421111	-0.05893902262701373	0.004328046520777465	-0.4048995268986726	-0.01671997434318341	1.40821825678973	0.06272786116392427	-0.4412774927232933	-0.4183386931806028	2.146992303555128	-0.3210992690488748	-0.2877721579000847	-0.1617196517394947	-0.2525045999842392	0.6329156248484779	-0.2875121520312018	0.1414478681009218	-0.00408810391634465	-1.396059016882271	3.941380346738291	4.979189611148852	0.267064005276984	0.03751126270010598	-4.213276284594284	-1.573568266503921	-5.716078192463037	-2.130657840845767	-2.190177380055256	0.0239933250013869	0.03329934088350595	-0.1808196656872773	0.363166661886104	-3.078037868467125	1.747770707195669	0.09039509724257115	0.9100206360054659	-3.633785726759031	-4.466994766171108	3.495710975981788	0.06858945799383398	-1.197679035178843	0.03460017104077143	0.04358009186008556	-0.003909994387061588	1.901406211228681	-0.5814904808613981	-0.009891344394729572	-0.02973196729724667	-2.569224765676729	-2.130449722478333	11.28589989621349	0.2138436415800067	0.04887526287996473	0.1290686865924008	0.09475824303212996	0.1612753871139648	-1.701863616067247e-12	4.313558191949225e-13	nan	nan	nan	nan	nan	nan
0.1	-0.02984078209427557	-0.04704472379733458	0.07387429660197521	0.3377088074690062	0.9123486414584637	0.001530314949806316	-0.1697650233782128	-0.09401745926429234	-0.09381798310607874	0.3831054233566534	0.0549791053156539	-0.1050443587739237	0.006019054480712264	0.05315739631790915	-0.09092302333648289	0.666690005769734	0.1968982501620236	-0.6666900057697578	-0.1968982501620104	-0.3805856668715808	-0.05113548232435079	0.01764656461492566	0.03829947812021883	-0.1403049997757151	-0.04607865839436598	-0.2948152328956915	-0.04232678074753132	0.5247750086156242	0.8768666443671743	-0.1191776814213529	0.002155512972605423	0.8101347809367548	-0.0003849421276154473	0.6424802239505778	-0.5299155084787057	-0.5932755813436268	1.66113376287324	0.3132296577385683	0.1030150823620035	2.7218772121834	-0.6798623569712535	0.6280219138983627	-2.576385798570614	0.8242733352149203	-1.27105331328462	-0.3437007239117237	0.9273776096861717	0.2674368659415137	7.093673590897209	-0.01262268545913424	-7.093673590897209	0.01262268545914456	0.9009372632243791	-0.3136032822421946	-0.03147508458292542	-1.438785855977987	0.42427433906232	-0.07248041295617678	-5.662647068433383	0.6391523644716443	-0.1970102941418601	-1.52822922922966	-0.4876810203840964	-0.09800641209728884	-9.538144824126237	0.0578643067331822	0.002851703548563172	0.01217513645737949	0.001934465498984964	0.009931415608162762	0.01564154981817958	0.01204678698590994	0.02426803118600269	0.02113425021176905	0.002378274097668676	0.03168354172802616	0.09003620282460896	0.08255823863980073	0.0071598636720876	0.02904396378641373	0.06843507542364688	0.05814713563642645	0.1403225748266328	0.1456031845205677	0.1672699143234484	0.2026140228408272	0.005121318498992318	0.0242630178943198	0.001777448182298769	0.01421345692473886	0.001453930154344399	0.01305910047379336	0.02844341056937577	0.01477047302125652	0.00882203436568888	0.01437537328273048	0.09195801400535832	0.09159994696636593	0.004989528659712692	0.01951403427836394	0.001559166885654926	0.01626586944011703	0.02858770334472483	0.01476350678922571	0.001811314421969181	0.01945151419996221	0.03855903388750801	0.05678652128297266	0.002409501412211442	0.03620914808142541	0.02881187772323249	0.02050499176426979	0.02233340123852316	0.02442426426176357	0.04102996922461057	0.05639578235729914	0.007193794028896416	0.04070998556219591	0.1078994057146208	0.08890570166873969	0.09180380349087912	0.06365726497655567	0.1084906748671307	0.09085373124961336	0.174552409478233	0.1783803388636045	0.2490366232403761	0.2255197371052145	0.005717627473682538	0.009433680071013079	0.002382640709183817	0.0003454296311265701	0.1050116500133262	0.06426530876450488	0.06682572866330051	0.09728964732133663	0.08176533757897232	0.1222554189888859	0.05631216239718068	0.06133997464612161	0.001394301796523685	0.02749255220918751	0.2324691398578382	0.265551276366967	0.06988043041064572	0.06495417950668042	0.1093935673623836	0.1355839957164701	0.08046849733295636	0.01400288464240152	0.07566376918267105	0.01288592418533479	0.001046808856919142	0.005105171300183398	0.001108323454838009	0.008953151681286631	0.002761908620666779	0.01402383667498178	0.068739670192367	0.0684977424368744	0.2479734070953146	0.2350341327059452	0.1898854746154789	0.2322102958586055	0.005985790987537101	0.01340376588660492	0.03926214507155767	0.04944743757925985	0.09497585598798035	0.09513001166148354	0.08500881727101861	0.1030127067675579	0.09420558943146876	0.1366119434858006	0.001292445453869938	0.007427360557331972	0.097823353339687	0.03977984700237638	0.05581807787044043	0.07340836762258181	0.001685353899968346	0.00641049462723968	0.001737522885168172	0.01988342725194576	0.09294052006725451	0.134489439138346	0.08105021000363999	0.0987076068328324	0.008895574008080106	0.000104195113374261	0.002670090449805743	0.00361468241981753	0.06699735451170409	0.01401509625658035	0.2463320093399899	0.2722822477063345	0.1918978607112526	0.2139861849764955	0.009534485399162684	0.05060252725174867	0.001550452752663897	0.03531789311388746	0.001262912018587232	0.01483949962349605	0.001095784570951363	0.01150816141136918	0.001181715751338931	0.01845159646896699	0.01883264108798646	0.003506833668114065	-0.01623564925703292	0.0020573443264638	-0.05269100194288914	-0.03434887856538175	-0.008563285189088846	-0.01951712700391027	0.001708959414104221	0.001412797533444927	0.001646245452398135	0.00995073346880347	0.002357875290835368	0.07942021070007257	0.004452480607186362	0.06131652421792651	0.1727912205880392	0.2582384609948127	0.00299756791792893	0.001862689467684475	0.001292298434858009	0.01521711193436009	0.006022834624283034	0.09780140429247111	0.005597957064107646	0.001534465416965966	0.007933931604347006	0.001788085440276469	0.06520758912473272	0.002607902830768914	0.01686177132919112	0.01373104709598894	0.09139622922572957	0.003900436919252743	0.09780544340751066	0.08311052946075212	0.09801286227693434	0.1764636907931645	0.2255217300660126	0.009453726420290303	0.002653580908227177	0.09202812259807951	0.1555120760708768	0.192719322448263	0.05860718374097672	0.001428165734130176	0.132892395770652	0.1073377318285389	0.03612635420667994	0.001325846926578373	0.00119672802967322	0.00105136681899937	0.001119213201316679	0.001609702188232978	0.08002808956559573	0.1855709145562638	0.1914128446993131	0.007034717436161469	0.05482362064765846	0.001266962939599251	0.001138436103799296	0.1366960928843239	0.001340327087576032	0.07635763761310993	0.05441693437844752	0.001865958709706459	0.001765325266315251	0.09899924232932517	0.07786032717740249	0.0109487248627762	0.002827103308490319	0.001055418209585389	0.2331026742165901	0.4881389679379096	0.01931081799971046	0.001753331900595379	0.001291667614191598	0.001107266599546097	0.001206882480599649	0.02530113456301046	0.001146605352714646	-0.01657201555433506	0.002463707958691959	-0.04360351652800584	-0.03625872336074905	-0.01005089603265804	-0.01882594454538905	-5.98126658489043	-2.27060466455138	-0.08049550159447259	0.005761139944530716	-0.5787827696288805	-0.583869228719913	0.05060414944207654	-0.5262829701702927	-0.2164166738790493	-0.335191195816355	1.274961460112433	4.027758453619772	-0.1575040100890157	0.07933407749081027	-0.01837754378346882	-0.3685594509025168	-0.1665681627195029	0.4360661385393638	0.09783819671646149	0.006689307182059993	-0.5711945931236836	-0.01215820725094414	1.693709496452398	0.07613955528251842	-0.4292281369425965	-0.4394754036995394	3.005423898166561	-0.3232011286154739	-0.4976603165862817	-0.3668485281973955	-0.5099504313612824	-0.2571485858514684	-1.162115272966925	0.2034484260674522	0.01345735343771671	-0.5469815901103199	5.756414491920919	6.237760738384578	0.1147342628521324	0.04278692216217225	-4.977647447365369	-0.9373744672017361	-5.677520737645716	-0.5294156645876938	-0.4809172106712907	0.03129183302000722	0.06292612711833098	0.06959463415223691	0.3303450157523158	-2.775076806878715	0.06944632052815511	0.119961997209686	0.8572340328616675	0.5196347041264299	-1.687206239092248	4.029110750799969	0.0942064884509619	-0.4803073122743549	-0.1426915795397408	0.07838518167690767	0.0002868273797383581	0.008687640830188982	-0.2474649774498401	0.01084196650492401	0.0001102101894439759	-0.5423591634148276	-1.725585192970227	12.80500000669885	-0.2155026705523152	0.1061301194095411	0.1292497843444052	0.09246174384320843	0.1644244687677311	-4.181804054830394e-14	-8.041386560334322e-13	nan	nan	nan	nan	nan	nan
0.11	-0.02430487273937579	-0.05234635743406818	0.0685569466724737	0.3540800198628813	0.9153691758233228	0.002545679702366222	-0.1410473457388523	-0.1007867851035167	-0.08518139543391061	0.3579750734442542	0.06326210181398341	-0.1158633103188887	0.003121764148818811	0.06207320605418348	-0.08859676327260586	0.7364826086679699	0.1957527097658911	-0.7364826086679754	-0.1957527097658597	-0.3708523004485395	-0.05410873856529458	0.01737821245370028	0.024186164815466	-0.1360248586889372	-0.0465251615076414	-0.3253926203281228	-0.03562087952480472	0.5230031464122292	0.8605935359130455	-0.09029797737236765	0.001027359827883225	0.7194044594504161	-0.0001905882150074409	0.4670567283676586	-0.5207282744480379	-0.4657781317067551	1.61349368174253	0.2914146339378248	0.0989033788089045	3.017231977238575	-0.6538500006686553	1.083039221129265	-2.451572496748112	0.8187469002676308	-0.9107568151979206	-0.2373123826481453	0.8468490084633746	0.192989468075005	6.853030143955961	-0.2142778703876762	-6.853030143956005	0.2142778703879488	1.040371217324377	-0.2819016587835191	-0.02381850283126775	-1.384171094586316	0.4310319841767969	-0.01940645701139076	-0.6402814222722588	0.6916106361074958	-0.143460795090189	-1.719191657633342	5.724442685137389	-0.123354281569208	-8.5031724714857	-0.003363767575100659	0.002293366372801084	0.01173428589676935	0.001681546111893724	0.009896278569912239	0.008893172357040822	0.007949133444600022	0.01671038878961976	0.01602948055686335	0.002417657766958518	0.03183971078110736	0.08597126098711441	0.07875526678370873	0.005724741087202286	0.02721923337576709	0.06304293803931545	0.05406863415024028	0.1535861257537439	0.1568380548683528	0.2092172524486983	0.2400862727258508	0.004042424770776607	0.02307409509193823	0.001923078899222014	0.01481176303868178	0.001383822035096208	0.01248454777071482	0.02157144857483339	0.01189315881420172	0.007401832619451977	0.01314537750360067	0.08775855431813903	0.09392304308087257	0.005397951089727285	0.02014257279781973	0.001557624263332009	0.01637277564812237	0.01821541557841258	0.01053326355825276	0.001797836358868528	0.0193432792950947	0.05238670076699167	0.07231412269278382	0.002559021276246718	0.03693302361461469	0.02225046425128736	0.01663209503121863	0.01763800751704825	0.02068070284400657	0.07828771037145489	0.09001669433443547	0.005320613800848046	0.03792776751610098	0.1020431826209238	0.08349041974309834	0.08661952114756861	0.0596796868685577	0.1024729364584101	0.08540217742567527	0.1682251437980199	0.1701593713431652	0.2343739456786047	0.2103846023746927	0.006479525870904372	0.01005796123247596	0.002498662048246971	0.000434191757208622	0.0996131096076537	0.05912584557447559	0.09809278706810248	0.1389292247915303	0.1121556768679723	0.1490809197317684	0.05726804983242473	0.06200797007013718	0.001407644221148977	0.02791534412811733	0.1962261542970736	0.2208056203284498	0.07482955074425507	0.05302969411100254	0.07560096151701516	0.08723556139326998	0.04595168453088482	0.01409997471969836	0.04286536127726478	0.0144627931633051	0.001051038558855755	0.005411858190285264	0.001130187173667068	0.009500673443634493	0.002808749070868618	0.01431370250248394	0.07206266466772911	0.06980588377183564	0.2215729348569314	0.2080324663148698	0.1840619086462533	0.2280245320260808	0.007790078115935494	0.01568967916761819	0.04536428486047498	0.05494207292998623	0.05556145770587594	0.1018299161433625	0.04866859212529218	0.09390470637145372	0.110739475328106	0.165215435226724	0.00138992079348182	0.008608923253219099	0.08765215341961455	0.03517090800606731	0.05328409630360256	0.07054857699187668	0.001849500273886148	0.007303766903960978	0.001739362139646721	0.01987130266245785	0.09386931790744495	0.1332640554349913	0.08039926269010086	0.09695659001444881	0.009512974651254471	0.0001219693166897733	0.00274754367131026	0.003579546797094675	0.03756706434970314	0.0137988904051149	0.2400072341705505	0.2564589190889309	0.2573397816929633	0.2655855096355862	0.01199343278534923	0.04461686005376984	0.001748723907203389	0.03673746210529495	0.001277611264050304	0.01616443572833932	0.001101882947237764	0.01246306456414236	0.001195362949202535	0.02011495754005298	0.02218161513104035	0.001058592115546336	-0.01636017122378117	0.003938244439321314	-0.04540661015365545	-0.03584483996601431	-0.009868751384835412	-0.01825637542004315	0.001708748971405052	0.001421542954075319	0.001494502929907158	0.006852214376070006	0.00254432601954653	0.08135271231164362	0.003987861494539909	0.05170587165379683	0.1750886834255954	0.2967376658867633	0.002825748082598033	0.002254881131441318	0.001326359408061511	0.01257067815908811	0.005767830011887028	0.06833930950285479	0.006025650297861774	0.001574251822438005	0.005308270602839393	0.001780115736597341	0.07226627324134839	0.002806520118376646	0.01306066214490691	0.01128799414870165	0.1541152528645127	0.002852438401441758	0.09027220163784402	0.07651088364926086	0.09044911252159618	0.1416746397424387	0.1919630798596813	0.005445048951524401	0.002591626093804693	0.09203200902355713	0.1246633461520797	0.1179049170978185	0.05833106152504167	0.001415950747767639	0.1324585195807091	0.05824358582440974	0.02291937846943821	0.002116805402894201	0.001467528102085255	0.001058888237619594	0.001181495201534532	0.003913604548248462	0.07317033154736632	0.1637299411175255	0.1593038945939789	0.01197554778873204	0.05073940858990881	0.005132794448064342	0.002092966603003179	0.131256255079688	0.00161939797896046	0.07137304110687667	0.04647798606222997	0.002151850971181713	0.001720932935482519	0.09179105717932234	0.08097745151233542	0.009516630609257433	0.002829955425608137	0.00107836188989172	0.2244273530832394	0.2567079223686846	0.0106453617104792	0.002126688246503421	0.001293985818940537	0.00110904809042741	0.001211852970094667	0.02303497362851788	-0.001460060026756316	-0.01631521772608643	0.00699877373668394	-0.03956469326494243	-0.03700969465085662	-0.01102850186232274	-0.01653996853590063	-5.79095546151281	-2.728461486954653	-0.01755975857131139	-0.003874787305726845	-0.275692293845342	-0.4409403847256391	0.001343366465732323	-0.2442733853672432	-0.1508043304364881	-0.4817247987017738	0.943187192427022	3.469021203262035	-0.08756709856724498	0.05275620233299096	-0.07267279965124396	-0.2281285022812369	-0.08724457864627495	-0.04492098208987821	0.04630091844561759	0.01380038758420548	-0.3181160817141312	-0.009266274350602854	1.397869570183776	0.07072312222550163	-0.3485319927294699	-0.3207133617046666	3.687918299849057	-0.2442070395301813	-0.5788341211024084	-0.4249892211110894	-0.5758511169897635	-1.36685982324943	-1.857701318395454	-0.05658490959652436	0.006411534873673489	-0.457307890866736	2.466755045933151	-0.4233598022955705	0.02429119837996871	0.04044952197192826	-3.928078990155117	-1.37175179704955	-3.953545324830089	0.3691540480555149	0.5934646587229124	0.03097579452947579	0.0539914577728344	0.04029463711466869	-0.0555202051269712	-2.614666154968856	-0.9558680237702174	0.3204657695109074	0.2713499441735736	0.2194709072281014	-0.634650464411044	1.71994078355506	0.1378376403025739	-0.4352988576414787	-0.4187296553811216	0.09637592503419581	-0.002204106281805666	-0.241782519606129	-0.1014104217483971	-0.003926980638570411	-0.005100203628255097	0.272457734066447	-1.451474108481122	-1.593773764370056	-0.8400462664626122	0.1732926228015737	0.1353525545652587	0.09779948787248462	0.1683189117875624	3.079758527992846e-13	-6.967268961909529e-13	nan	nan	nan	nan	nan	nan
0.12	-0.02045254590513213	-0.05726563040090073	0.06464705942472111	0.3699863804197921	0.918187682512775	0.003485292743810512	-0.1095089106021844	-0.1066914030710491	-0.07248232667177877	0.334036207160769	0.07108246203653494	-0.1236198914662582	0.001241706024606547	0.06991566990300195	-0.08715974754992546	0.8035142717530789	0.1926568432230193	-0.803514271753075	-0.1926568432230104	-0.3598855386062752	-0.05679058935729518	0.01713773145483314	0.01061017043616409	-0.1316987979743949	-0.04651851248082668	-0.3113698814253027	-0.02870291290499596	0.5221838197427177	0.8426268272937237	-0.01547241061952307	-0.0002261739538699579	0.6421662715400401	-0.000139622346621281	0.3057637198268576	-0.4534433744790985	-0.3117830450062962	1.568163395480415	0.2728241226795935	0.08786474013888404	3.28602871167267	-0.5069207825017419	1.440518131877964	-2.338089072695095	0.7317460801294323	-0.6585792336149504	-0.1402542823313729	0.7127084320079692	0.08958799771859488	6.541485628271351	-0.4026879148059522	-6.541485628271351	0.4026879148059604	1.147616347068597	-0.2553221924514731	-0.02590085211026218	-1.331322070887212	0.4334582646199645	0.01815001506236822	3.257378198616569	0.6815654438953808	-0.006503187364734715	-1.866949262267723	8.701491520381584	-0.1230825395168112	-6.839718108935468	0.02918669786487369	0.002013042818803927	0.01162623833640685	0.001559251686536484	0.01003219507317047	0.005325048487525852	0.00583405400429432	0.01122734757022357	0.01223832886881779	0.002530397099515017	0.03212468316278732	0.08448066022598398	0.07747353125031237	0.004767383202472299	0.0259823787378259	0.05569758748205915	0.04848832571269315	0.1623353006970639	0.1638904200281819	0.2481369601820199	0.2720410405035976	0.003412785896925477	0.02236594496170703	0.002191749393004956	0.01551716211312729	0.001365778242656748	0.01208284840718005	0.01665950347610184	0.009783400738590282	0.006554205003222483	0.01247421000069523	0.07246978444999881	0.08923204599530453	0.00581560698848271	0.0208086808730327	0.001576733844800132	0.01652404624608331	0.01142918693480572	0.007535944572903157	0.001787109291408056	0.01927063867703316	0.0628480843724781	0.08446508838010691	0.002732979351489182	0.03766536194170929	0.01694598618915587	0.01347073624929485	0.01399867721615457	0.01778046739291397	0.1242569744791404	0.1295373444061607	0.003850860812607008	0.03560655358584885	0.0954245233356613	0.07746025819544225	0.08077949406198433	0.05523103800024032	0.0957461193964407	0.07942689323851283	0.1506615991078664	0.1514468442983863	0.2125741052362778	0.1885099178320955	0.004874692008812007	0.008742127565618308	0.002525886655270206	0.0005159895920056281	0.09647096733417397	0.05559121408763033	0.1016543648987611	0.1445298291166435	0.0969064822535288	0.1227742386933568	0.05766527292265186	0.06193432614667416	0.001408211224894113	0.02827510386571199	0.1722736155093942	0.1878577919674865	0.05551980606250722	0.03903455986317096	0.04932782724298861	0.05728550526296963	0.02611239693351174	0.01779237296343378	0.02393112641414948	0.02069869040860411	0.001056914751067263	0.005743292182366782	0.001172263256875403	0.0101812454825277	0.003979176463040273	0.01586805151349769	0.07086559507225454	0.06765126920703007	0.1961655245725634	0.1829526159337653	0.1680705675080785	0.2121075566476571	0.01113059819115179	0.01947798348737753	0.04671144154140385	0.05546757460069979	0.03377614210954467	0.08750192410625873	0.02768625676805835	0.08031456499420464	0.117781820859687	0.1715778228807179	0.001578131599060921	0.01009874515551995	0.07958298108723365	0.03119750243659501	0.04826439935919292	0.06524451233865398	0.002074380446847348	0.008260146153441878	0.001718106412535934	0.0198494979018062	0.09130978124523004	0.1298934259841093	0.08139014337759225	0.09670595768713788	0.00912062894019626	9.285840494799e-05	0.002787794185346985	0.003553420969985385	0.02071341123739496	0.01493104575710954	0.2327953604160463	0.2430048939773881	0.2107441644951595	0.1999379358993154	0.008974404157653238	0.0366332919737594	0.002034346871518173	0.03869392445015956	0.001286119819422991	0.01753885307409067	0.001105822143904635	0.01344976319317712	0.001204670915336022	0.02181939803179053	0.02178716585572952	-0.001495265321623747	-0.01623047999386491	0.007588588328936285	-0.04028593071520242	-0.0368441412929622	-0.0109556440031934	-0.01631214088576282	0.001708538528700215	0.00143028837469478	0.00134276040741541	0.003753695283317535	0.002730776748260299	0.08328521392313898	0.003523242381857966	0.04209521908966055	0.1773861462631623	0.3352368707787248	0.002653928247267508	0.002647072795205456	0.001360420381244242	0.009924244383817249	0.005512825399490872	0.03887721471323951	0.006453343531620616	0.001614038227901365	0.002682609601361608	0.001772146032950488	0.07932495735796274	0.003005137405981197	0.009259552960606194	0.008844941201400038	0.2168342765033021	0.001804439883654176	0.08273895986817333	0.06991123783776108	0.08288536276625215	0.1068855886917238	0.1584044296533557	0.001436371482770833	0.00252967127938516	0.09203589544903601	0.09381461623331	0.04309051174738508	0.05805493930910502	0.0014037357614434	0.1320246433907661	0.009149439820272611	0.009712402732194227	0.00290776387921869	0.001738328174498177	0.001066409656210005	0.001243777201762213	0.006217506908222942	0.06631257352914081	0.1418889676787923	0.127194944488699	0.01691637814129758	0.04665519653216427	0.008998625956469476	0.003047497102159616	0.1258164172750749	0.001898468870330856	0.0663884446006424	0.03853903774599909	0.002437743232681635	0.00167654060467076	0.08458287202933315	0.0840945758472683	0.008084536355739677	0.002832807542729666	0.001101305570162028	0.21575203194989	0.02527687679946164	0.001979905421246391	0.002500044592402162	0.001296304023706969	0.001110829581344972	0.001216823459615664	0.02076881269402494	-0.004066725406227408	-0.0160584198978378	0.01153383951467728	-0.03552587000187979	-0.03776066594096268	-0.01200610769198681	-0.01425399252641315	-5.546733928368864	-3.024990358291763	-0.01393490040726003	0.03997184879109657	-0.1822679494649092	-0.3211456352430448	0.07636481513128868	-0.02203570519858172	-0.09884151891337953	-0.6355525865276949	0.4384604224259529	2.924262032139896	-0.06134947542181571	0.100752669702011	0.01619312238065162	-0.215048224777017	-0.05480250730446863	-0.966752501520566	0.1053521079036929	0.01556218427688542	-0.3246097449282999	-0.005039352218302036	1.018382351940961	0.07783211390380765	-0.2869205465941366	-0.2708102101231809	4.185371517084919	-0.2310003061809006	-0.6206362410014697	-0.461062680261849	-0.6146965040186743	-2.355460490713482	-2.510025235381661	-0.1845745393049627	0.01206449534638299	-0.2260152494847802	-1.45138013707278	-4.388675617866202	-0.03359360619278592	0.03018048696090005	-2.618081911854508	-1.351504237646272	-1.997845099075337	0.1896459686719123	0.4508884427566066	0.03624125351958993	0.08953618216731328	0.3224912689283238	-0.3622061641969445	-2.390713604908365	-2.276795988802852	0.4204402049790117	-0.1365927031229972	-3.685944599611277	-2.583634435276927	-0.4191100665512292	0.1558583297832707	-0.3532006268917775	-0.6315463841112812	0.09100657604747894	-0.001649207285045119	-0.4203615087129439	0.05261192072983773	0.001464943528992672	0.001912169381879878	-0.2726869226850108	-1.251724491807098	-10.64437967237919	-0.6150828469863648	0.2135087902612761	0.1391460325783488	0.09882083922450732	0.1726403529369739	3.218077763593475e-13	-2.449802042790299e-13	nan	nan	nan	nan	nan	nan
0.13	-0.01800013320359767	-0.0613142772829989	0.06226244186000782	0.3854677965946126	0.9208639113458231	0.004293472876119147	-0.07555196964524567	-0.1106946726059787	-0.05740962908880166	0.3109624962773094	0.07780834292739842	-0.1292161090035206	0.0001586635835277167	0.07627566853138415	-0.08675976253749319	0.8660195867002377	0.187693437880056	-0.8660195867002211	-0.187693437880113	-0.3480615261641117	-0.05926797861135375	0.01682598099073098	-0.002500402212668722	-0.1273442923635135	-0.04622708896369701	-0.2808662768046518	-0.02154378725411472	0.5232441358271501	0.8234266517537033	0.06450150484905422	-0.001411796768349904	0.5778965521933497	4.975620052445844e-05	0.1900854780497645	-0.3580229117698848	-0.1676673660821186	1.529304412783826	0.2628402309553487	0.07374173532040761	3.492764598292728	-0.2968596561058243	1.544013589416903	-2.286269263339779	0.6158696897219325	-0.4724057963660169	-0.07951142434312103	0.5627955475623415	-0.007926525873168314	5.946695594532724	-0.5971798724367945	-5.946695594532767	0.5971798724370201	1.214271065185085	-0.2416270333434117	-0.03628085995117798	-1.295605096191942	0.4373910676598335	0.03790410016452498	2.775098739217572	0.7349141157556583	0.2182697373768857	-1.961069182588356	7.038124332455339	-0.1167044499634741	-6.041509552115722	0.0162186180134423	0.00184892654835531	0.01169137958827023	0.001487467727938666	0.01029152024678842	0.003374069777094087	0.004680935664385945	0.007469683887199946	0.009522036900794855	0.002713195173655978	0.03257102695603235	0.08203576920068209	0.07581930656137198	0.003963403670466858	0.02500545221538183	0.04831226173697181	0.04264798287306808	0.168342044216006	0.1671876261424178	0.2822819793604771	0.2976723176260144	0.00301045988836431	0.02192230445003392	0.002645738865669086	0.016428438264327	0.001361593572354867	0.01182612464971801	0.0133179077287516	0.008286400968859669	0.00587970553110089	0.0119941747527804	0.05453068347239075	0.0770064323020446	0.005680663830343867	0.02107943599479919	0.001582200945347194	0.01668751111111802	0.007181531710906316	0.005446899786036925	0.001774140375115083	0.01921629937048535	0.07049946933024484	0.09317326950515374	0.00294550603792919	0.03843275947635934	0.01289075847282294	0.01092455549875047	0.01122157116675113	0.01549530602206651	0.167589964539642	0.1712392602039	0.002839346075051749	0.03375031850890925	0.08833787014566301	0.07106539279366408	0.07439732260470096	0.05041589931510738	0.08859670807647099	0.07312544767827438	0.1314653566557893	0.1308838757090927	0.1896506347101249	0.1641956708078693	0.003218677924261329	0.007356734349819533	0.002575460841334407	0.0006916443122084191	0.09575242848583786	0.05487752710446472	0.0985298779544254	0.1336059757892071	0.0758667472252133	0.09374530978472358	0.05902656656257763	0.06267879150197639	0.001423100581571625	0.02855903630561635	0.1548223155672223	0.1653050235736466	0.03560079449423526	0.02823548368418532	0.03085599153606758	0.04203190390282881	0.01532257639296728	0.01393120773299134	0.01350133285453947	0.01763910677476295	0.001063875914061328	0.006078669007317674	0.001222560996693111	0.01094565717569916	0.007125867164115374	0.01965751178422278	0.0693142649564374	0.06538620858316276	0.1730401790590612	0.1609720815044138	0.1506973553971913	0.1910929090791646	0.01653714857399783	0.02492045036808368	0.04701943855146605	0.05452098036965738	0.02246219931082733	0.07500888655707315	0.01818464665649209	0.07108771715326069	0.1244484244608372	0.1731911789079637	0.001979759241371299	0.0118324835820502	0.07334043788230458	0.0282908570703256	0.04351409291721912	0.06004492563067543	0.002403951031569532	0.0091906527930246	0.001704164577909676	0.01983698603732849	0.08394741429595785	0.1240044174027768	0.08262197933139247	0.09726807252163805	0.00848276822223204	0.000135488252331448	0.00294664148640977	0.003690717757363249	0.01137826617341261	0.01099884008700531	0.2231062126918363	0.2306422320831153	0.1523661285527099	0.1238519943855105	0.005591592607876666	0.0313640586118724	0.004747544852579978	0.04324065105089192	0.001291666195839526	0.01887957579356123	0.001108495056490378	0.01439520725890418	0.001211709290438455	0.02348647071724567	0.02049499015056173	-0.003745979248335315	-0.01593820668001851	0.01001676767686688	-0.036736488260062	-0.03757276319980381	-0.01174283577003222	-0.01438234167708945	0.001651317987153561	0.001397669274276076	0.001295736981801975	0.003165182089974273	0.003051672892179826	0.07485181443899955	0.002771807947693871	0.03676335305230759	0.1784382529715271	0.3552043133240682	0.002532805019299759	0.003521570960469694	0.001354535874064988	0.009435034809830347	0.00486907817537698	0.02552620301289853	0.00476168034776982	0.001565784572380215	0.002566843220348441	0.001750838845677163	0.08110345310626553	0.003306185068953413	0.007767588343107551	0.007666440838676109	0.2487878411478701	0.001754228464181663	0.07508802707660212	0.06257694030250206	0.07527034912828307	0.09782430985795773	0.1434075251902833	0.00150749990534175	0.002710024685909327	0.09711601576799356	0.09447159858874446	0.05087918351765235	0.06303114797963627	0.001468137014018286	0.122386808048814	0.01332833010770384	0.00807535768452762	0.003528909341399279	0.002047983888287168	0.001075108650296156	0.001301311522084312	0.01404951521878168	0.06816329144464378	0.1281145744950868	0.119516494988046	0.02711428804177136	0.04802434445821732	0.009895862749497343	0.01117451990918388	0.1415183872063303	0.002822495528723309	0.06402631065976051	0.03711678905770539	0.003011521138163969	0.001700684598572641	0.06480518141768112	0.08441197352448294	0.007558750287861706	0.003350361010172535	0.001094833010659219	0.1971100516902978	0.07968365501144062	0.001990482975803482	0.01191298425949026	0.001298408992398866	0.001111656953038872	0.001220914490241346	0.01898375641062548	-0.005740096248732935	-0.01554976279191667	0.01123128955454822	-0.03415554041146704	-0.0381510629137159	-0.01231940999930635	-0.0125552217889562	-5.255418856550153	-3.066547670344588	0.01919501899078434	0.02047986312224707	-0.06808481113466305	-0.22130718655863	0.03265823338655291	-0.2931293025858757	-0.0949271618000438	-0.5440995454708906	0.2246390640234677	2.237014569406127	-0.03131527555944189	0.09211499061985039	-0.04550685465530819	-0.1028119580000598	-0.04403000701090948	-1.402941352592509	-0.03072600425262363	0.01666103863038311	-0.1305879352957593	-0.005363074257256102	0.7229591289314704	0.07763321224116027	-0.2210236370676442	-0.1922856504704128	4.110575848028595	-0.1511603485374677	-0.6586910309142772	-0.5024028638692155	-0.6460911526830664	-1.788311445385213	-2.303477697505362	-0.09826553091491598	0.02165878863145157	0.06286732649261857	-0.8140400499810492	-1.636855993718945	0.167019538322979	0.02624853232026819	-1.93593998233453	-0.7726641094232614	-1.0879154336932	-0.7253687147105488	-0.7762128030309169	0.03211365128539988	0.0707494601553752	0.4704778015803992	-0.1149561956924362	-2.00955626144702	-1.908447111947754	0.6511838110169197	-0.06215493528461593	0.2298184674570252	0.2005622578249316	0.3719418533349397	0.1902104395121041	-0.2439985297076543	-0.4256854979759002	0.09543055292691886	-0.0005195566834501643	-0.7400367000906857	0.05716320744442783	0.006334850674636373	0.0239252266594236	-0.4339489178912393	-1.249372066505938	-4.786755862708179	-0.4079370681775802	0.6540677242525875	0.1303149492829002	0.09125287304773723	0.1620751664189876	1.255878797535331e-13	5.70118285268545e-15	nan	nan	nan	nan	nan	nan
0.14	-0.01654350319830496	-0.06446082683583004	0.06124317414015191	0.400596160140592	0.9234528588688715	0.00495953643481748	-0.03990551626458475	-0.1126911268232898	-0.04220221078965757	0.2881184987019118	0.08344864766346446	-0.1333028378428166	-0.0004116668309006925	0.08124166593038895	-0.08728498867995348	0.9221905483112904	0.1805695114024497	-0.9221905483112836	-0.1805695114024464	-0.3356584188261434	-0.06165255752438426	0.01641548187089205	-0.01539818423397186	-0.1229520124190704	-0.04580504224150444	-0.2572327863667401	-0.01431154200082249	0.5265432811527178	0.8036457769048725	0.120186731211909	-0.002613511485052187	0.5207904046633721	0.0003353421425602224	0.1066071804991472	-0.2730239085741307	-0.03871307602926528	1.497552869712226	0.2553678600801988	0.05944142541683066	3.623931196438027	-0.105557718855833	1.467462275090413	-2.292146411120297	0.5146308492326227	-0.3566814938836257	-0.03771187695131002	0.4339081859772272	-0.09545423324737198	5.274614961054557	-0.8347921417317138	-5.274614961054558	0.8347921417317203	1.263435326229469	-0.2367601242437216	-0.04565058325639796	-1.288763945380625	0.4410131313368751	0.04427465607580144	1.883355362061751	0.6961893643505882	0.4412626608626108	-1.983089124029503	3.843753699224002	-0.1263009199766782	-5.407003745594224	0.04842817683440444	0.001738153158088131	0.01185477609169832	0.001435249031836922	0.01061352588484656	0.002365196838538015	0.004077775928422282	0.00525563592340852	0.007828296574950922	0.002964761433736498	0.0331729336274971	0.07696265700602564	0.07192454380420062	0.003184338230038615	0.02411616798134355	0.04178491388709537	0.03737466351803715	0.1723904651413702	0.1684563665799559	0.3106127998925257	0.31748175543268	0.002747996980059551	0.0216609064798326	0.003308844096294117	0.01757171052806242	0.001356559110551485	0.01161333168332562	0.01135288168522307	0.007357957000454512	0.005219585807851199	0.01153710056750613	0.03817672500260855	0.06268179663406123	0.004773103098314258	0.0206036623742015	0.001560823604235499	0.01684787200782835	0.004948416463255748	0.004176411400581613	0.001757006036545289	0.01917268586496447	0.07547153726443384	0.09891837607605804	0.003202047029586759	0.03925774256927432	0.01006285875965943	0.009076102838006543	0.009216208094572194	0.01381348265749646	0.2044587153150047	0.2108601454780849	0.002305400008055137	0.03236507382182744	0.08093086262716676	0.0642793537459846	0.0675291820023346	0.04517422458104127	0.08116859814901967	0.0664950992918432	0.1159560128604782	0.115057051025753	0.1691910341746183	0.1434272933210659	0.002418663740190222	0.006661588408651244	0.002690244201346625	0.0009210121647128112	0.09750217093939141	0.05644035009022372	0.0969999475213497	0.1266360376856527	0.06694697976387584	0.08564220222178162	0.06201082809419885	0.06496537413905663	0.001462736536318441	0.02879292514782481	0.1401148621592303	0.1482696280123509	0.02644158550420748	0.02429421544931228	0.01986096881976972	0.03482639137431962	0.009913532733399398	0.008015204669965045	0.008153450623327965	0.01090628167769077	0.001071706226439912	0.006411156005292194	0.001276472133329051	0.01174430075665145	0.01255493750649685	0.02597914785498181	0.06926931118304737	0.06486914059084622	0.1529556011467778	0.142678231095039	0.1368356471269146	0.1742923426661823	0.02419641995727384	0.03216427250500472	0.04781522972398788	0.0540359000511249	0.01682801599549863	0.07294792100998854	0.01707473918111026	0.07357175796613447	0.1347279887618996	0.171619871574158	0.002641692496567817	0.01388937562615762	0.06875704788002934	0.02600013017582722	0.04027210648439279	0.05638451156887854	0.002855074547864253	0.01017547323092971	0.001709248871664297	0.01984577894195352	0.07104387123635778	0.115440762131155	0.08345426932965078	0.09779626506132945	0.007899439921970714	0.0002050319132420169	0.003284133255638406	0.003999486274956839	0.006485489600234441	0.007848173268786892	0.2100219110998225	0.217446169058235	0.135295252067934	0.09992387399871663	0.003873530857616219	0.02909108575440948	0.01075005644235969	0.05093990282411602	0.00129549191367715	0.02017148081912506	0.001110244909650052	0.01529451863669185	0.001217273760895282	0.025086921005111	0.01887422739324107	-0.005611797785575959	-0.01550167750478895	0.01062446081942343	-0.0346397877147394	-0.0380759018172519	-0.0122141012305243	-0.01260656144922619	0.001594097445588792	0.001365050173842388	0.001248713556199861	0.002576668896619937	0.003372569036098991	0.06641841495484581	0.00202037351351851	0.03143148701494041	0.1794903596798907	0.3751717558694148	0.002411681791335264	0.004396069125739176	0.00134865136681912	0.008945825235839753	0.004225330951261349	0.01217519131256496	0.003070017163919745	0.001517530916855482	0.002451076839335987	0.001729531658425743	0.08288194885456687	0.003607232731919933	0.006275623725604727	0.00648794047595051	0.2807414057924355	0.001704017044690919	0.06743709428503072	0.05524264276724121	0.06765533549031315	0.08876303102418277	0.1284106207272018	0.001578628327935931	0.002890378092436474	0.1021961360869516	0.09512858094417181	0.0586678552879177	0.06800735665016552	0.001532538266655125	0.1127489727068622	0.01750722039513794	0.006438312636856981	0.004150054803586521	0.002357639602093324	0.001083807644386367	0.001358845842429101	0.02188152352931131	0.07001400936014317	0.1143401813113741	0.1118380454872967	0.03731219794225148	0.04939349238426794	0.01079309954257521	0.01930154271623973	0.1572203571375953	0.003746522187104957	0.06166417671887346	0.03569454036942206	0.003585299043667639	0.001724828592488641	0.04502749080602701	0.08472937120169122	0.007032964219984044	0.003867914477621141	0.00108836045117429	0.1784680714307053	0.1340904332234214	0.002001060530359734	0.02132592392658392	0.001300513961108531	0.001112484324772299	0.001225005520889435	0.01719870012722604	-0.007413467091238406	-0.01504110568599552	0.01092873959441915	-0.03278521082105524	-0.03854145988646761	-0.01263271230662535	-0.01085645105149933	-4.916475148246874	-3.019609991617119	0.005716151041595798	0.05250794224100721	-0.07227622873620093	-0.1166353066650783	0.1074773907410667	-0.4701433182773547	-0.08131306078462498	-0.5221478900169546	0.03276728696783821	1.759894168936556	-0.02490096689819586	0.14715189230805	0.02497927907288216	-0.1013370646675747	-0.0502102946062734	-1.386556896514952	-0.0439536405407612	0.01494138972940275	-0.1608984655969793	-0.002894194367190702	0.4257674411052746	0.08934922540236064	-0.1473749284853127	-0.1501426086079626	3.769165412367044	-0.1368022288907783	-0.6988709701833353	-0.5463698900192743	-0.6804770692533431	-1.408231709528276	-1.800851327898571	-0.04652508412036043	0.0228071219557976	0.2292867442882049	-0.6605970923035898	-0.2035113487337629	0.274829850625117	0.02017176843573423	-1.514607345345316	0.02005735118135129	-0.3882273327423094	-0.2213215978768408	-0.2837598499210335	0.0356632882278533	0.09638255945761146	0.8289264271761975	-0.01260763788643341	-1.653376800932429	-1.433979757855693	0.7807112562416848	-0.04428992060817828	-1.599530199107083	-0.2414567044481854	-1.056042738759874	0.2204890533599748	-0.2300169325043045	-0.3237118549341925	0.1018693354994131	0.002611746069363522	-0.9552908468445671	0.04582746174393646	0.006847706263862991	0.03620651547755951	-0.1163791522436346	-1.418404717934415	-0.2128154469819874	-0.01583074610980658	0.8440138249194972	0.1293824938063858	0.08959430164989846	0.1593158733885586	-1.387569315006737e-13	1.911722008664954e-13	nan	nan	nan	nan	nan	nan
0.15	-0.01576794652110345	-0.06677773064702262	0.06140394696280823	0.4154417048548508	0.9259675993874955	0.005490238635870074	-0.003378957174198624	-0.1128989782163529	-0.02823016827073623	0.2649152528322389	0.08812084153929074	-0.1366087840647649	-0.0006652021183364159	0.08496821617589283	-0.08860016142350156	0.9716766105859413	0.1708163207270243	-0.9716766105859606	-0.1708163207270167	-0.3227856151946909	-0.063994677999859	0.01592752889302184	-0.02837542999898919	-0.1185566375874494	-0.04536062012836282	-0.2371461141890696	-0.007779313381387639	0.531854102935207	0.7840161617596277	0.1450407367034422	-0.003756670125253539	0.4682712003367377	0.0006681754913823077	0.04876594353718324	-0.1883672745586201	0.06341537372271018	1.472313890980734	0.2471825477815843	0.04743103247360829	3.675365168557552	0.0611032673305213	1.318414688978459	-2.347366917329753	0.4192286345511104	-0.3059081292315283	-0.01238233491361138	0.3092759473786063	-0.1609647139319473	4.622136051284524	-1.110764614787014	-4.622136051284569	1.110764614787195	1.310273083217181	-0.2309908049993691	-0.05172167092125624	-1.308888783590133	0.4366349382152813	0.04435824285521286	2.182393895040001	0.6125268407478229	0.6142165865246696	-1.938510597689719	1.271723392286614	-0.1005556782501373	-5.070275317388156	0.02385478573831231	0.001662952067987553	0.01210824406894546	0.001399667226041972	0.01102733111127897	0.001817558627726606	0.003743412240353484	0.003891402326638403	0.006760313298820684	0.003323986437129943	0.0340169746154099	0.07033799849920357	0.06670479404863704	0.002586136389851978	0.02345857851765907	0.03444168327415503	0.03153337419991475	0.1733774321218698	0.1669792997989621	0.3331596405400729	0.3320023895325677	0.002569719082094257	0.02152926532327002	0.004574123293052981	0.01937851014916142	0.001353050517360591	0.01148741323849873	0.009783400346302313	0.006552653554055024	0.004682220649217388	0.01119804325768821	0.02517967226360735	0.04990155870121871	0.007763357644287184	0.02403246929016474	0.00154188615664558	0.01703679176338032	0.003736559500090016	0.003305239054575306	0.001747514152511202	0.01914841839944002	0.07785537951669691	0.1017227644090052	0.003586131060770514	0.04023403701317396	0.008040505619115512	0.007751582589224234	0.007705014471465223	0.0125182907285425	0.2384683363318522	0.247250961181408	0.001998310997497763	0.03117504916902137	0.07241601970146583	0.05675950379111859	0.05977440252330958	0.03937453373196466	0.07261111165017146	0.05912963318045885	0.1039168658000889	0.1030536820346592	0.1516428395882017	0.1271601003154987	0.002042119243107113	0.00630705250039219	0.002932997869601025	0.001186674587155075	0.09991380964613253	0.05899980688921162	0.09467498910442183	0.1171867390103729	0.06489593631751031	0.0833863988990533	0.06493674403894023	0.06723708359814939	0.001524691820801392	0.02896652873535965	0.1277411233034755	0.1343781553053383	0.02458125313119578	0.02650882948033853	0.01389549134607885	0.03248319046406292	0.006936982167682298	0.00666819896567722	0.005249818226633953	0.008985199344008503	0.001080982213741816	0.006741216880918678	0.001324071629584872	0.01257859216725164	0.01517103505591858	0.02963555634845986	0.06995217889004844	0.06522929269354702	0.1357635580494419	0.1276225275812485	0.1251249375130043	0.1604827158688961	0.03107418520718434	0.03851205783999574	0.04856162490220316	0.05358200297767016	0.0135658742511326	0.07013660716648847	0.01603537609941633	0.07361905182465356	0.1445005469102343	0.1535677371705062	0.003858440804378505	0.01665766016658883	0.06493691213382691	0.02381386354724945	0.03781073428894526	0.05352860421878904	0.003427523504630838	0.01126784815120816	0.001731971759373083	0.01987132981102393	0.05660470367144056	0.106466495986646	0.08337043569471436	0.09777567327443337	0.007584010014898798	0.0002812800425789956	0.003934356703343834	0.004543265545937951	0.003860721095179437	0.006755991979715215	0.1940657029675967	0.2023777587827701	0.1341757825270655	0.1005531296574163	0.003006592254196153	0.02941816600252292	0.01807196978993966	0.05950165125355389	0.001303126522563574	0.02138536273589147	0.001113227884407809	0.01612516971310209	0.001225342543560692	0.02658056168158987	0.01734906078126266	-0.007253774488323685	-0.01504248335857108	0.0109675605865237	-0.03298149396444611	-0.03799410837705425	-0.01255698957017617	-0.01143540070433735	0.001576360240903366	0.001360492387763101	0.001242309618149876	0.002347312092985299	0.003978645013515119	0.05760610934971493	0.001907395488311107	0.02095433846161176	0.1710026522352904	0.3807357858603807	0.002358823396280263	0.007183514849212951	0.001350023376902435	0.007369387832539121	0.004021264896082383	0.008358151743382258	0.01759798400923675	0.001526037828974373	0.002466393564596962	0.001744444664961597	0.07934741547811136	0.004312915270344116	0.005531597528197704	0.005750828128865538	0.3132844282544747	0.001654784984393195	0.05582920383195646	0.0453365861025459	0.05588765815124083	0.08488098083543136	0.1196044986242456	0.001707475491612031	0.003438685352485836	0.1041945538433992	0.0882861344000653	0.06536200722061844	0.0692023755931456	0.001637302424964602	0.105879448202739	0.0266777846630055	0.008052029140958485	0.003415804233453161	0.001996393905886855	0.001096417381900425	0.001386196651360697	0.01471036034317942	0.07154093930503726	0.1048096852804742	0.1038632991654791	0.04026584875240356	0.04953302760306005	0.009314152515610926	0.01113934347188555	0.1612124134914815	0.006311313619667236	0.05863823722301571	0.03421893334635416	0.00440271531137481	0.001781791061131773	0.03237146023149175	0.08198475326318766	0.007429523416065284	0.005252355964541643	0.00108146493355752	0.1564549479180772	0.1310883617674433	0.002176287039883372	0.03008732722860884	0.001320021171853678	0.001119590209239025	0.001241142161975495	0.01594418269251471	-0.008767997108739663	-0.01458439135041357	0.0113417171473082	-0.03148022672886624	-0.03747443372932311	-0.01283929972066752	-0.01072739968171956	-4.511821361547606	-3.1246243858038	0.03717669772623984	0.03741899551649235	-0.009652830798487872	-0.09221416342820347	0.07800053955749925	-0.571642559279107	-0.04990745613972859	-0.6397367453606156	-0.316179044274039	1.151597864387759	-0.004598887037872053	0.2175386107212829	-0.02898379165589592	-0.06832164176388815	-0.02178802044349675	-1.142391080346763	0.6886956935867183	0.02183652335613726	-0.04165835502916096	-0.00143140210803095	0.1372230070762903	0.1060121212711003	-0.115655976086103	-0.1115041697118969	3.512018439025634	-0.106098770192993	-0.7993846344021028	-0.6084979489285245	-0.787045226818206	-1.019670538264881	-1.462252913917944	-0.02501193074424997	0.03011611340997446	0.2824785793226757	-1.183859530066135	-0.2371337109182933	0.1825234656234496	0.01468675219976784	-1.261470801803138	0.4097628854946852	-0.1030242322830318	-0.06790952107465163	-0.1117547784453726	0.03179125535574035	0.07791520698137154	0.002784944336047971	0.07624983095118479	-1.385850347788643	-1.323924026815358	0.5051445056386126	-0.05113099571656542	0.4282049197831113	0.07838258801571313	-2.320518834936165	0.3281479274016566	-0.2159206605249797	-0.2549566299534723	0.1153459826623327	0.003054889635285893	-0.8408295758194196	-0.04712100782117978	0.008477298364345565	0.07099655027052766	-0.08384545464074004	-1.59631174725098	0.183404532722592	0.08569093977425575	0.8611551397235855	0.1144134449042145	0.07736015515078873	0.1405879276513753	-1.563833931817598e-14	1.385106360248362e-13	nan	nan	nan	nan	nan	nan
0.16	-0.0155629485601991	-0.06818838074849436	0.06236243627771828	0.4300575943161509	0.9283885559114826	0.005922797442535471	0.03348147804507625	-0.1115267449326136	-0.01600454780467481	0.2411938772610442	0.09182163452557028	-0.1394490080007456	-0.0006470566162319419	0.08738466656157896	-0.09037197092777439	1.014624040485196	0.1584558466791942	-1.014624040485196	-0.1584558466791828	-0.3094700034986682	-0.0662589103079166	0.0153854152802808	-0.04162003142515758	-0.1142478515902036	-0.04492290785834248	-0.212616612034426	-0.00201559556174773	0.5386939107009416	0.7649620310976267	0.1485147189216475	-0.00458912245383896	0.4199161343624257	0.000926763713447016	-0.007504562772508372	-0.09177316661957508	0.1208302224220327	1.451621819120498	0.2366110612056735	0.03981274653939978	3.690706422232197	0.2104592166293044	1.118177864488975	-2.395772351370365	0.3203506713820549	-0.2635370365656783	0.01662428100710297	0.1718882138772106	-0.1867815853850059	3.966888485974441	-1.356248816210344	-3.966888485974441	1.35624881621035	1.351996939143517	-0.2211824907585488	-0.05648271022955884	-1.34223507761008	0.423695364465888	0.04293268745267659	2.771921357451938	0.5424872043889167	0.747059857512069	-1.867992227380547	-0.4322509554517672	-0.06415965765479879	-4.574176075130826	0.03357915147805018	0.001616451466238912	0.01244229512374587	0.001379591287746181	0.01150522365003555	0.001539771898295486	0.003583592872361826	0.003088768273675814	0.006078957010503158	0.003805820014319377	0.03506633907263511	0.06266641940871479	0.06053497409518054	0.002229351709145236	0.02312396637855863	0.02551279154998242	0.02470739317243348	0.170702484719373	0.1623728176717144	0.3497159457331683	0.3406610169870382	0.002453940482038473	0.02150549628872373	0.006590655039200829	0.02198909431951153	0.001351981774973321	0.01145723936521882	0.008205815096615261	0.005819563820781175	0.004309934267588031	0.01101760309857789	0.01631625448749957	0.0403759672212545	0.01637650613744504	0.03355718964322184	0.00153666286157844	0.01726448170567346	0.003133051552446111	0.002776797262091566	0.001750213017874879	0.01915461573161798	0.07763843932932951	0.1017050918495109	0.004129896995100652	0.04138003415114001	0.006642431514022916	0.006800446221149553	0.006572312541821957	0.01153123141510807	0.2708849952050029	0.2811609284732601	0.001819815701756442	0.030145177041807	0.0624057482175539	0.04840594878568046	0.05094190981255671	0.03310567221998068	0.06250510021282082	0.05086561327959194	0.09513920456231643	0.09411907126902334	0.1372147784894414	0.1139889222287905	0.001917662714527677	0.006148753131474869	0.003327844436580852	0.001519149451535343	0.1021423444704163	0.06208740095290812	0.0904049306605174	0.1038669093380853	0.06674044562444546	0.08110984010129237	0.06707729430762323	0.06867607194497666	0.00160803090399273	0.02908941626339768	0.1174303871383047	0.1230845398613505	0.02797558582644171	0.03222742176861382	0.01157566672525219	0.0323136790692491	0.00505531497446849	0.006260414686273801	0.003594354435576794	0.008445222875863601	0.001091925475747001	0.007075828482029024	0.001361544089782403	0.0134513945794787	0.01299823260334557	0.0280434401819231	0.07100814701445997	0.06622637266043468	0.1213198264424737	0.1143994952201699	0.1147741521573416	0.1478942936251904	0.03602324582061179	0.04259313651553923	0.04902867104003685	0.05292045010425005	0.01115746914825641	0.06933076919363076	0.01151266269879247	0.07168875196416617	0.1518594278165663	0.1298868010160616	0.005741403350821039	0.02035193562829916	0.06144969082543088	0.0215080316195082	0.03580082361112977	0.05113563867208998	0.004121202320668187	0.01245719956367751	0.001771796973179896	0.01991800596757666	0.0426388835851249	0.09859882673913921	0.08212965384964913	0.09691034113096651	0.007620076468048675	0.0003760854560371354	0.004948515402231065	0.00538836151171026	0.002527524258198308	0.006535497194957447	0.1755165386874566	0.1854992459114994	0.1322918967306705	0.1004867237332153	0.002657795152483677	0.03089378743072089	0.02598676955415702	0.06801939119519158	0.001316696753926032	0.02248014082430968	0.001118272884444003	0.01685820657018327	0.00123744536186351	0.02792219287267656	0.01600432695412976	-0.008704120067573805	-0.01458494241944376	0.01135724554415018	-0.03155873998622263	-0.03725549312555709	-0.01280901062608757	-0.01095897954285501	0.001558623036201686	0.001355934601671504	0.001235905680112423	0.002117955289346024	0.004584720990927862	0.04879380374458237	0.00179441746310362	0.01047718990825535	0.1625149447906925	0.3862998158513454	0.002305965001229422	0.009970960572687057	0.001351395386899114	0.005792950429232971	0.003817198840902738	0.004541112174173215	0.03212595085456193	0.001534544741084768	0.00248171028982167	0.001759357671512552	0.0758128821016566	0.005018597808761785	0.004787571330789848	0.005013715781783334	0.3458274507165151	0.0016055529240427	0.04422131337888018	0.03543052943784844	0.04411998081216648	0.08099893064668329	0.1107983765212946	0.001836322655328834	0.00398699261254013	0.1061929715998455	0.08144368785595951	0.07205615915331871	0.07039739453610783	0.001742066583331375	0.09900992369861583	0.03584834893087262	0.009665745645063733	0.002681553663316908	0.001635148209680939	0.001109027119441745	0.001413547460310123	0.007539197156982497	0.07306786924993081	0.09527918924956882	0.09588855284367959	0.04321949956255249	0.04967256282185413	0.007835205488658962	0.002977144227530271	0.1652044698453613	0.00887610505222354	0.0556122977271627	0.03274332632327261	0.005220131579112142	0.001838753529783287	0.01971542965695169	0.07924013532467636	0.007826082612146876	0.006636797451467298	0.001074569415948379	0.1344418244054501	0.1280862903114642	0.002351513549410092	0.0388487305306317	0.00133952838260058	0.001126696093685039	0.001257278803051946	0.01468966525780423	-0.01012252712624072	-0.01412767701483157	0.01175469470019698	-0.03017524263667709	-0.03640740757217724	-0.01304588713470897	-0.0105983483119394	-4.036745530804336	-3.34292111349509	0.02183276768111674	0.06532540527438002	-0.03736736486456762	-0.03930990894325145	0.1485420845740338	-0.6601573572847623	-0.01671759543957457	-0.7190862322512214	-0.5931157823966809	0.5874928397961103	-0.003326542278229762	0.30790880225161	0.04412819211245729	-0.08689432218335039	-0.0184868642956099	-0.7356276059704976	1.175229046900029	0.02269542620001287	-0.09235235584561807	0.003198762799026471	-0.1386447373868768	0.1232897640726698	-0.07269815219411889	-0.08851608524933882	3.272995730070195	-0.1047717243592411	-0.8656119803002945	-0.6402040225749999	-0.8601878271476709	-0.7944800644274659	-1.181648344110688	-0.007277776043977363	0.03616961046694295	0.3349141972215086	-1.434703291706381	-0.207662443742831	0.1082856286708919	0.01002855747638981	-0.995035892740201	0.720853002631432	0.04651057035551799	-0.03347731293563953	-0.007538676859187321	0.03657343338659855	0.1040847594745115	-0.2207785064499569	0.1147779349595205	-1.286842570387046	-1.189738847188329	0.327369924366955	-0.08582108058600922	-1.198435024938481	-0.6369754482067019	-2.181803088925233	0.4056872376813194	-0.2539299922935131	-0.2311234943077423	0.1212646336860455	0.006836803079284757	-0.7339714675186547	-0.123120609574339	0.01055916312024584	0.09646985447174138	0.05795814866191366	-1.780425237102435	-0.3519477635702549	0.2138774899051522	0.8352121275187889	0.1055617281343022	0.0700714577913106	0.1289139762730936	2.624656142390011e-13	-9.403961959009143e-15	nan	nan	nan	nan	nan	nan
0.17	-0.01598808152957087	-0.06851977072480993	0.06362864761680521	0.4444838837096641	0.9306858317314578	0.006304602003908934	0.07043678683341266	-0.1086802309278163	-0.006011633986360005	0.2171799497599571	0.09446112558223879	-0.1417540967669233	-0.0002571669429345377	0.08829653772557472	-0.09216420103473393	1.050949525261294	0.1439250462943967	-1.050949525261315	-0.1439250462943868	-0.2957759888159056	-0.06839859445622629	0.01479985415832729	-0.05524667198104285	-0.1101138187612949	-0.04450556167865359	-0.1827418493777646	0.003232536315235709	0.5467020832341773	0.7466808763609556	0.1389823334725818	-0.005069185509722889	0.3757769211602107	0.001217898620933643	-0.08135382446704392	0.02984805169301879	0.1246860745981795	1.433890307253084	0.222042201827	0.03712380767227627	3.701623730744519	0.3611289834751402	0.8771474117032979	-2.392500979922108	0.20235821942241	-0.1917401891084219	0.06515645504646446	0.005837444769838438	-0.1651509150875099	3.296560080191954	-1.527589933875041	-3.296560080191969	1.527589933875218	1.384883599085425	-0.2065187643771339	-0.06058222571528046	-1.386259013808786	0.4017700566105147	0.03973585456888565	3.159144022404865	0.513216723631714	0.8531614605709849	-1.780884402608285	-1.383784426151912	-0.03392620594375658	-4.238008899862208	0.0271876059705209	0.001586630805322347	0.01283677655861351	0.001369641601577778	0.01204638384043154	0.001388055514859349	0.003517226757929222	0.0025897007575984	0.005657418959227259	0.004357035533831524	0.03626492853229322	0.05494083411275684	0.05420676717888286	0.002013198716490491	0.023053716117032	0.01726496906492636	0.01852820532775853	0.1654876930927881	0.1558149810519958	0.3612931962844957	0.3440425605975306	0.002376027979191291	0.02155960547280648	0.01254693157723204	0.02855877497063622	0.001356192158666087	0.01160758291457813	0.006986034646649836	0.005355309952657349	0.004052465657318924	0.01095061654485926	0.01057470462515438	0.03396612952716992	0.03405643900344445	0.05170080497654934	0.001554769971330788	0.01753839611680052	0.002811939977913199	0.002485455898254561	0.001760673682726267	0.01919632651079883	0.07433690027373692	0.09875424631212813	0.005044380120769791	0.04287202961728474	0.005515863124410101	0.006060527767420268	0.005638033512875135	0.01071533921307833	0.3003748115123581	0.3120945503494885	0.001710999852378413	0.02928106310148027	0.0496453267192199	0.03884308253414555	0.03996150465239795	0.02609863333451795	0.04944368173876896	0.04116217677684361	0.08929420340217827	0.08738959207373437	0.1254969303818327	0.1030085746815496	0.002000307066213295	0.00613948795889048	0.003906331487880215	0.001947961309448724	0.1039090944218132	0.06561622589907561	0.0868829274644696	0.0909540882512893	0.0720662585334005	0.08037836151832313	0.06801588805474974	0.06883450676788341	0.001715143514083562	0.02917819126514974	0.1084180679314802	0.1138703460237765	0.03354662787209951	0.03985154819857914	0.01117288684307266	0.03320028909121245	0.003836363155039521	0.006022064803111042	0.002614217520075332	0.008401330168250587	0.001103917586688785	0.007421262588226413	0.001382791366019247	0.01438926496764793	0.009910938855764282	0.02543693103055838	0.07202682295934361	0.06747090719521279	0.108798786978657	0.1028125013364439	0.1024772960818845	0.1339921531845086	0.03925675891809217	0.04460158960694541	0.04976706067862373	0.05237641722405945	0.00922151829529403	0.06625067777641669	0.007422268650173064	0.06841007073286853	0.1514171130662643	0.11219086563253	0.006479989958012185	0.0230032098485917	0.05804706103786843	0.01937177773191318	0.03394760500659991	0.04889409481197526	0.004694306831898137	0.01345543893168002	0.001823809933745714	0.01998780703561366	0.03091500090770205	0.09209294641252795	0.07979977807065233	0.09521690003305604	0.007837294335453738	0.0004901507816817307	0.006787261779269581	0.006873495241171992	0.001816990211842036	0.00676535241850725	0.1557635214958109	0.1671118295163022	0.132380749807628	0.09668267316968349	0.002651486028212695	0.03324089894536016	0.02982634932278733	0.07239674761272159	0.001336157835521274	0.02342303959098486	0.001125570371842745	0.01747426613750863	0.001253718436184076	0.02907581625546686	0.01472704985412905	-0.009972101461673648	-0.01419762690173714	0.01198746984860483	-0.03046892195380055	-0.03578394057553452	-0.01300824703976738	-0.009861713499112921	0.001552910412160169	0.001362097971972711	0.001224803580778158	0.002023415515848099	0.00523559851400402	0.04220368539362549	0.001781301416352532	0.005957233059053506	0.1523267305984117	0.3842490853184145	0.002284842319283217	0.02656241914467781	0.001368350850854145	0.005594542997058373	0.003751062604183086	0.004126175429134085	0.07287209112732733	0.001606744174406847	0.00246990283642999	0.001781941804311248	0.06498069827072013	0.006847331085046622	0.003926696708648091	0.00433719079026112	0.3664611147126688	0.001590569252661885	0.02480196893441475	0.01926249620353788	0.02382369759814213	0.08152269414811612	0.1054101060057331	0.00229843925428772	0.004960541390160422	0.1065611733960355	0.08266523265856907	0.08487697321338987	0.06820438696013539	0.001898659741006797	0.09234633174038061	0.0434801413978118	0.01164653384525629	0.002441086639764466	0.001544384931471141	0.001122641628075986	0.001397642453040061	0.005754875775092975	0.07359088242070448	0.0866765801323351	0.07546259378537501	0.04292078980045722	0.05152167221733001	0.006547930477707581	0.003069208954150769	0.1379661819503253	0.005891868123442738	0.05218541104236573	0.03096461731939662	0.005364028027608291	0.001911392045826535	0.01489614238473823	0.07450388385190683	0.008274791141460671	0.01051383107271984	0.001073832217164129	0.1149024825726936	0.1363737561395921	0.002893172358122452	0.03020079584416536	0.001370740054542007	0.001138643986857998	0.00128199818519787	0.01347968043118718	-0.01111974232411994	-0.01386627129355475	0.01280391427178727	-0.02961404737508098	-0.03381361442819488	-0.013177371377493	-0.008175139605111164	-3.451879771931041	-3.623827594673762	0.04957763586671845	0.04934855321925483	0.01060739766640781	-0.03979963093149618	0.1061389017979826	-0.6118627061256033	0.004105191983107116	-0.5329044198166933	-0.7098531639060337	0.09868026983823353	0.0113463911801575	0.959464648803081	0.0049375747936005	-0.01696261304077053	0.001704237223272729	-0.5430661817048312	2.383094550876068	0.03085943276029231	0.008275641379509053	0.005696537767626091	-0.4536440838693117	0.1715682325408371	-0.07292885771042626	-0.07535115429394774	2.889070758620594	-0.07160895193071008	-1.04716957398129	-0.7586460164023886	-1.079836549312314	-0.5665515950537123	-1.01974644951575	0.005357389472525515	0.049407718145259	0.3685533412967972	-1.117577472004153	0.06122157324003347	-0.06781930955176414	0.007846358065140224	-0.8496316655771795	0.7889901678010286	0.1291583887044055	-0.01505766535236119	0.003338645694748229	0.0339221544247037	0.09082122978459069	-0.2624543967668784	0.1302812949992654	-1.057618376535292	-1.580182152190474	0.08609758593105539	-0.03108160133801562	0.1722369414297149	-0.1301694089163272	-1.449034320398956	0.13960128241364	-0.1833667388069086	-0.2200566319913391	0.0814761386418654	0.007733037133772262	-0.573245580201698	-0.2145784610999195	0.01248589567232842	0.1955599106192006	0.008607455251922592	-1.884088679145059	-0.3677862716170709	0.2583615268983372	0.08968411389764461	0.08417778526886543	0.05409000858188058	0.1031708924643857	2.949041689236286e-13	-4.066884716633276e-14	nan	nan	nan	nan	nan	nan
0.18	-0.01726666092115578	-0.06750436211180434	0.06470163835358109	0.4587404854137516	0.9328133619352349	0.006676786439367957	0.1075393205662832	-0.104258457278083	0.001473250679707187	0.1936341010372787	0.09576501250189692	-0.1431690012308094	0.000732128513023397	0.08740844397271963	-0.09354471881102533	1.08052227430802	0.12835047454031	-1.080522274308019	-0.1283504745403056	-0.2818107794834256	-0.07038457410553718	0.01417471653476489	-0.06940853130620009	-0.1062392733521464	-0.04414420464529815	-0.1503114746156667	0.008370289963213253	0.5557288761410141	0.7294914293923225	0.1226478645627227	-0.005309111621304295	0.3354691096741237	0.001521311351863539	-0.178193847211634	0.177586551242839	0.08218610196289082	1.417684281235361	0.2026619381808129	0.03788872135652193	3.720151411153676	0.5255111457227561	0.6165720340106394	-2.302156595630011	0.05322984402638865	-0.08550017601204279	0.1365054375926412	-0.1881047696063432	-0.1044391192528768	2.616341340100525	-1.565003090067097	-2.616341340100525	1.565003090067103	1.40623586908714	-0.1904415909573067	-0.06439801055047789	-1.449278831463539	0.371797880517429	0.03173485818704113	3.283043778535756	0.5204115585880509	0.9507839322326612	-1.649650673772766	-1.792667647621161	-0.01613226880499749	-3.807895731905828	0.03603471616612411	0.001568855155801249	0.01328413018351922	0.001367746610400858	0.0126210331280394	0.00130659259366648	0.00352600593721761	0.00229197842692658	0.00538692580105467	0.004957161365530508	0.03748837899717957	0.04763622050189849	0.048170146374684	0.001898342269490145	0.02323482319859121	0.01071429406098483	0.01372624311088722	0.158294345455782	0.1483477219458722	0.3683332970885332	0.3428319101342061	0.002326439258068671	0.02167638435602802	0.02357552435047252	0.04024713371289263	0.001366773803941561	0.01193593199197622	0.006268996399298485	0.005260188326815732	0.003890041291415826	0.01098398151810581	0.007398657366334727	0.02958011861076873	0.06176023028140055	0.07981109128305124	0.001599905742531321	0.01785710988707369	0.00264485352808725	0.002426141246777551	0.001777189871674933	0.01927960935774363	0.06767977883641091	0.0925898158965246	0.00641027816275281	0.04474057686834718	0.004518789035842196	0.005389002685009196	0.004830007145992386	0.01001043234882716	0.3261946507041624	0.3384491859146647	0.001649040349795949	0.0286418402342788	0.03349589784863663	0.02745839122654244	0.02631229207908603	0.01798390665427861	0.03270685233399198	0.02928214077509825	0.08614944790131243	0.08248532295944974	0.1162075355785156	0.09348748755489322	0.002272339592964814	0.006254553880872752	0.004680502546553594	0.002503602955750609	0.105082646644649	0.06941251876456339	0.08539517021968294	0.08212102897099693	0.08063281783872796	0.08233136848792331	0.06755989450516205	0.06749527285006057	0.001846948172682155	0.02924874173684704	0.1002826604851548	0.1060553307337436	0.04002717122387223	0.04770758281341431	0.01193820822566672	0.03486378593668181	0.003101851629829046	0.005941961345961987	0.002076080555370413	0.008603565996731696	0.001116720854269129	0.007782446901928565	0.001385466058959332	0.01541445740426272	0.007448415529286397	0.02355573077320418	0.07282501709392838	0.06875504502056164	0.09771435961064327	0.09270588428608713	0.08647326506039205	0.1165007923544239	0.04082821895845516	0.04455062607466398	0.05101268861572739	0.05213689595986465	0.007598544850987606	0.06457191202119547	0.005372579283576291	0.06685719156913006	0.1402771550701745	0.09907310795577635	0.005372542361318779	0.02344463479790695	0.0546144827705461	0.0176397777719789	0.03212349101913042	0.04667707894685677	0.005053700971118362	0.01414858030792019	0.001886118351080132	0.02008485923742121	0.02224937153280852	0.08701309548681392	0.07640723066013208	0.0926385548873592	0.008168664746983589	0.0006304432429819435	0.009624390580901457	0.009199620108235133	0.001460175053879591	0.007119537484237728	0.1356135011196384	0.1480768595845418	0.1357852724380854	0.09395251985129743	0.002918337300180371	0.03611735224611218	0.02770779952815049	0.07080157263295773	0.001361492447872462	0.02418689173100134	0.001135193551692746	0.01795899780052129	0.001274214113552402	0.03001281456539711	0.01349463426971646	-0.0110595720582932	-0.0138942512483169	0.01289702433115101	-0.02973151910193192	-0.03356422762953702	-0.01316231533951618	-0.00788048567998122	0.001547197788112482	0.001368261342272556	0.001213701481457155	0.001928875742348787	0.005886476037074119	0.03561356704268348	0.001768185369622053	0.001437276209820253	0.1421385164061263	0.3821983547854846	0.002263719637342443	0.04315387771668752	0.001385306314700394	0.005396135564879214	0.003684926367463424	0.003711238684068918	0.1136182314000986	0.001678943607712993	0.002458095383006927	0.001804525937130298	0.05414851443978592	0.008676064361324372	0.003065822086504876	0.003660665798743924	0.3870947787088223	0.001575585581231848	0.005382624489948505	0.003094462969232113	0.003527414384119366	0.0820464576495504	0.1000218354901729	0.002760555853284855	0.005934090167787023	0.1069293751922238	0.08388677746117824	0.0976977872734606	0.06601137938413942	0.002055252898727724	0.08568273978214543	0.05111193386475099	0.01362732204544808	0.002200619616203366	0.001453621653250167	0.001136256136753149	0.001381737445796907	0.003970554393132208	0.07411389559147787	0.07807397101511099	0.05503663472722901	0.04262208003836224	0.05337078161280739	0.005260655466760977	0.003161273680774166	0.1107278940552916	0.002907631194664713	0.04875852435757088	0.02918590831549724	0.005507924476135491	0.001984030561874442	0.01007685511251754	0.06976763237912674	0.008723499670775074	0.01439086469397751	0.001073095018392788	0.09536314073993642	0.1446612219677195	0.003434831166835406	0.02155286115769534	0.001401951726488128	0.00115059188002167	0.001306717567340484	0.01226969560457053	-0.01211695752199899	-0.01360486557227784	0.01385313384337799	-0.02905285211348497	-0.03121982128421111	-0.01330885562027651	-0.005751930898283433	-2.702948029735244	-3.882708325138912	0.03240720680014867	0.07202322527966387	-0.02233830632606839	-0.009100930154780584	0.1535142855999428	-0.6018401343266337	0.03355387356791074	-0.4436411069721093	-0.7750002797855917	-0.3309459750249218	0.009207397753651456	1.331644420557499	0.07972929674810104	-0.01306787384729253	0.00158344126370314	-0.3308622503873893	3.168563241544464	0.03165529717438957	-0.04594701427784352	0.01151317396975563	-0.7813617130428009	0.1986001209248918	-0.05901947777587094	-0.06631901744834411	2.357198467855561	-0.05979351019243211	-1.229976991515393	-0.8617415815162881	-1.295507726948569	-0.4294380482265268	-0.8897962599934279	0.01758844298554394	0.06153556823172326	0.3884077810838202	-0.618750930406923	0.3292346667693981	-0.1912481189206596	0.006383652333609324	-0.7152001832316588	0.7672346396053172	0.2018879350593286	-0.001828027751336365	0.0416870303293331	0.03972347490495654	0.1215491688312817	-0.07571672910814424	0.1226985930829491	-0.9907672037135119	-1.907582925303621	-0.08451340035124406	-0.02491875737560758	-0.9181698925148644	-0.2918150346404746	-1.266167547567535	-0.03628261644585511	-0.1730792067383765	-0.2262178953171836	0.06024503503049412	0.01228702933942005	-0.4487655874027328	-0.3001014191127817	0.01580459027838301	0.2646680820138101	0.0828241171183204	-1.909935944422643	-0.1371683145477652	0.3197458471180969	-0.3592941517670753	0.06975240279998739	0.04380587698168721	0.08558896168412289	2.08232227185202e-13	-1.537629587594913e-14	nan	nan	nan	nan	nan	nan
0.19	-0.01963526102402092	-0.06494322256285456	0.06516575408208473	0.4728384185789123	0.9347207614269551	0.00706837141244485	0.1448943490200356	-0.09818261822062761	0.006322801721951102	0.1715209054857927	0.0954542735328167	-0.143384585611829	0.002557827983093541	0.08451891340715639	-0.09416872445414644	1.10329967837303	0.1131909217758959	-1.103299678373043	-0.113190921775908	-0.26769630859032	-0.07222173154268656	0.01350914516022749	-0.08428312082819456	-0.1026874222488382	-0.04387748392090143	-0.1174720029648936	0.01378882453559533	0.5657383449363983	0.7138225333840875	0.1046669371980749	-0.005440187923966657	0.2988918129322728	0.00190127708544985	-0.2911411922161227	0.3314339212414197	0.01024149845614998	1.402169998882374	0.1786841182646682	0.04028565560290708	3.743883031030412	0.6843101864990478	0.3571811651727296	-2.117874464387015	-0.1135126439650219	0.04258219303542505	0.2244256281730589	-0.3846951770131329	-0.02002837551281737	1.939004836554614	-1.452823666531245	-1.939004836554583	1.452823666531407	1.415694452110102	-0.1783466405262288	-0.0690481241823637	-1.521813068998411	0.3397051045155193	0.02289495488707957	3.269955810721052	0.5633764780894684	1.051438362899353	-1.490683674020947	-1.755224396537262	-0.01319678605564953	-3.496179015631842	0.04190295564151948	0.001558134052848962	0.01375738599698928	0.001371692937661607	0.01321648795045077	0.00125639800139075	0.003575100785958044	0.002111649965881339	0.005232341959268211	0.01473764598913039	0.04692262514917712	0.04139621725632409	0.04292843234951186	0.001839398364127692	0.02363240365313937	0.006198194167538891	0.01042305734168421	0.1491906298364225	0.1403911148908593	0.3722014305473364	0.3390714572826805	0.00229841769295756	0.0218334554901294	0.03897381287606979	0.05595188891531969	0.001399103678716699	0.0124782962454115	0.005777254275431997	0.005360270869480956	0.003787391149830892	0.01107563674282521	0.005540637751559814	0.02653741870841276	0.09985690384927776	0.1163431139622504	0.001740615147847274	0.0182801338584088	0.00252126456838926	0.002521597642905687	0.0018165973091288	0.01942359047762677	0.05568743918637913	0.08213131927728576	0.01097144849415947	0.04945775771561156	0.003784065202297997	0.004884183300611232	0.004211700800338365	0.009464341390140244	0.3489968582884962	0.3592225447431999	0.001609088891935647	0.02824430782580394	0.01986692644951564	0.01750324317238602	0.01510982865349363	0.01123217652266858	0.01877322407686384	0.01902104852352168	0.08467579899898603	0.07873814266972305	0.1090763479073234	0.08532893819609573	0.003307032952050275	0.00691145495387657	0.00574723585974527	0.003252151693344715	0.1052166970003846	0.07307875539348424	0.08572433825905454	0.07805393222476688	0.09004585551383723	0.08625626932708609	0.06580764715588799	0.06489729954355077	0.002007041915825885	0.02932569072861483	0.09296752780641719	0.0992519119879519	0.04585409234098269	0.05460509531735775	0.01285975527517279	0.03653632701135204	0.002670609290870624	0.006022020598716783	0.001773617303599569	0.009066158899862784	0.00112947132399328	0.008161182555272125	0.001379143562883983	0.01656146226025711	0.005884381212933263	0.02277166624151266	0.07284247844317789	0.06968153871516396	0.08827674144680019	0.08376523041771965	0.06691491337140677	0.0962658963353078	0.04005830890462483	0.04233908893912968	0.05249634299293118	0.05198948642835799	0.006471893921743637	0.06206668121390659	0.004275420150655095	0.06553188703512436	0.12687040692743	0.08917230733903521	0.004053105283347198	0.02359514761064239	0.05122952842669595	0.01621649050533266	0.03010574508482526	0.04430509723366926	0.005036379453214536	0.01440330492709655	0.001959432461694055	0.02021363520497621	0.01594401688309333	0.08276474281225525	0.07205972685463331	0.08918384461541792	0.008683440993122989	0.0008154403680302778	0.01299723312654256	0.01209094040158612	0.001273363641987164	0.007646003210163533	0.1164713349403959	0.129228376413523	0.1394518991225669	0.09280451867752815	0.003472895162896245	0.039313435060271	0.02243229531446462	0.06622665042262574	0.001395203280674405	0.0247643489098924	0.001147989311044918	0.01831097240861144	0.001300768946348638	0.03072520358135267	0.01221423579123694	-0.01201478427274312	-0.01361552153434424	0.01383254073976061	-0.02819035671088951	-0.03060886394167256	-0.01312448187150481	-0.006754227839101418	0.001546747552498237	0.001382188881775371	0.001195989911180339	0.001918303412677033	0.04170611004139246	0.03240589980193904	0.001786048602723561	0.001298859632392687	0.1285930451249984	0.3786286229696225	0.002273683902315566	0.06837437440365317	0.00147298052784383	0.005137390459597679	0.003674819668821439	0.003445123557213213	0.1824218066217831	0.002063828392234973	0.002335872588880428	0.001902751469825889	0.02882493203669611	0.02194545519083146	0.002963566177791017	0.003474470629822521	0.4025179689984384	0.00156050367080409	0.003394254901144974	0.002132869238027644	0.002383803667705169	0.08324911689738647	0.09776857956614753	0.00577144854532365	0.007671375173303875	0.1040809474190339	0.08813961837112924	0.1070232859459217	0.06145348013002753	0.00227489305086165	0.08036723227277376	0.05427965050715338	0.01405451693484131	0.002233906305747604	0.001461239847060391	0.00114823764694187	0.001364784498047677	0.004434492550162166	0.07178689392307504	0.07292136559301637	0.02916695072946683	0.03616372391953796	0.0551320014857419	0.005283547229962256	0.003079887572505543	0.1031182165194492	0.002451906272430767	0.04559536024100758	0.02657682257241847	0.004602974359209722	0.002079957428757082	0.007975115542619171	0.06344739290447837	0.009666388649092732	0.01854758956124205	0.001083402711126867	0.08170464530113782	0.145309237929503	0.004579525819523977	0.0121333327875447	0.001454350067912646	0.001170383113976058	0.001346807338710453	0.0108894694620914	-0.01288825788778807	-0.01334531659002459	0.01475158266547644	-0.02595919799777236	-0.02716473437977489	-0.01293914940447506	-0.006429807550875434	-1.997933349978747	-4.074406219515279	0.05549027288926985	0.05366782274628964	0.01909273534626094	-0.01752150873222862	1.607746973939794	-0.4565962967600013	0.04647445796924744	-0.2359429753826498	-0.8286795659420845	-0.4152591940915745	0.0197429225347561	1.783663584965565	0.04458227077366032	0.02418921910205992	0.01416638885277419	-0.2725647664139965	4.110275744589865	0.05079381065863861	0.03923754343515609	0.01707931848693368	-1.354211277412984	0.701049834367706	-0.04157470707931536	-0.04446766175057064	1.817979183062029	-0.0241352083842564	-0.7765828906284964	-0.5063824787851134	-0.7798011596739995	-0.318119318164816	-0.7347546016984858	0.1074622296118396	0.08787206302307667	0.3427460276281843	-0.2142785771044696	0.4442396232615324	-0.3171260409348448	0.008275359193975212	-0.6426054418341586	0.6057637437026486	0.1352887838044962	0.01718638072718341	0.0534747274967748	0.0370802054757278	0.1137901662142253	-0.04994133113404191	0.06406159424891117	-0.8047616663653141	-2.136891222855209	-0.3402800711148525	-0.005319451269055002	0.1265027648013858	-0.03192026413897377	-0.7477768313012708	0.05927570611776569	-0.1171497957655398	-0.2478845306176781	-0.003574154018922214	0.01363523687840801	-0.402606443092634	-0.3887926254882175	0.02142081966432775	0.312738588952887	0.03840781205215248	-1.8452970547566	-0.1033274175896434	0.3200313966850592	-0.5483013506674335	0.04667485140194627	0.02733212688256639	0.05810161432966883	2.211167080046378e-13	-4.684539322339613e-15	nan	nan	nan	nan	nan	nan
0.2	-0.0230017851469067	-0.06093983243699193	0.06489855741691113	0.4867892383322304	0.9363843674670917	0.007479647202954258	0.1822775562157483	-0.09067918313149306	0.008693733797555088	0.1513287727510584	0.0935320594984147	-0.1423133795050337	0.005136464512115042	0.07981666376178165	-0.0939386136443085	1.119299678312207	0.09957567713651135	-1.119299678312206	-0.09957567713650942	-0.2535161675896999	-0.07397864179775626	0.01278711685447098	-0.0997682726074552	-0.09942251597449944	-0.0436605921836827	-0.08521025321902947	0.01963944196880613	0.5767642141200312	0.6995466529889226	0.0885092452073372	-0.005635323228876289	0.2657732213780891	0.00239826096648358	-0.377778651211384	0.4660366666441577	-0.06407637676257945	1.388261598866808	0.1539032477324233	0.04182688484303639	3.725787159565284	0.8110303521502171	0.1208482406514188	-1.917944032255785	-0.2690651690020024	0.1718579216185448	0.2870928494650453	-0.5506485856128738	0.06638417130884096	1.260860514934815	-1.256141465060912	-1.260860514934815	1.256141465060918	1.419369890590291	-0.1743921545401937	-0.07568939679350918	-1.57139128291558	0.3144089147265958	0.02176906075242455	3.167499397550799	0.6068281307526562	1.154064009882801	-1.371047551158545	-1.428020572849473	-0.02894406923962938	-3.116154694372816	0.05943834565535189	0.0015525452586561	0.01425886199183486	0.001380628731708628	0.01382639125890929	0.001222440987861172	0.003646569826976615	0.002016008230178898	0.005122382217377729	0.03673045625046463	0.06713155905867253	0.03650642881870211	0.03883634792290031	0.001818809514826453	0.02417455717319512	0.003818470354698703	0.008628445031365979	0.1382042030484865	0.1315269619322165	0.3736435841324354	0.3346444342757254	0.002289349635861252	0.0220219646779406	0.05846352207192302	0.07540754471335107	0.001459094285508468	0.01314435173762395	0.005400593678608431	0.005566069442374852	0.003730770293918881	0.01121568500020323	0.004466577118380603	0.0242310825573334	0.1485219605998339	0.1614652951807581	0.002003220309111202	0.01882987236348575	0.002398327531503991	0.002694877105947844	0.001885376594358262	0.01961712107324783	0.03727558135407793	0.06462811701607167	0.01972393461575721	0.05788584927137335	0.003363178496257587	0.004564902385193511	0.003807602373348973	0.009089709366796787	0.3690332897780077	0.3752188872802131	0.001581561210037837	0.02807069132577886	0.01157881004371027	0.0116161279877402	0.008704867553492458	0.00750069639886468	0.01073648216830101	0.01322430885539902	0.08435943789325405	0.07616051042721493	0.1039251771836894	0.07893557572226752	0.005321404562596182	0.008277207633269461	0.007143591142416854	0.004255001891244217	0.1040948198466781	0.07622556897577119	0.08774825820265057	0.07744325426362257	0.09929205981154669	0.0909860433971367	0.06279445736134417	0.06137716206622153	0.002196808828315606	0.02939963319204051	0.08643530777441323	0.09326078437890244	0.05040397635884725	0.05969277533784746	0.01353816442307914	0.03762293169137212	0.002470705245765445	0.006272619009023931	0.001625896487638249	0.009725924090667177	0.001141836903814349	0.008545182004909167	0.001367506884618383	0.01780902800171766	0.005321501348475234	0.02318000105978644	0.07182415780548831	0.0700655058738634	0.08056808477013225	0.07646268903068007	0.04384133541646267	0.07381306900346775	0.03662826465728954	0.03809530376536065	0.05410271396571689	0.0520153808876917	0.005912292663766484	0.06128954799231331	0.003681299266210324	0.06504529844731105	0.1156159146635678	0.08344188621932497	0.003160364072997056	0.02448795946327252	0.04792716892628853	0.01518535087329747	0.02779973455954808	0.04172526666923999	0.004578231322642541	0.0141916163673286	0.002044025985888144	0.02036090542419562	0.01162038045732144	0.07892693671315096	0.06680592329861899	0.08490366257381315	0.009408547851063378	0.001063379334954031	0.0167303676663625	0.01543724413326428	0.001185054631621928	0.008206469404956968	0.09912981996830723	0.1114601911900083	0.1418909518942915	0.09166806155188828	0.004320353221207475	0.04252919379913792	0.01509630309481349	0.05998332441397282	0.001438252737049075	0.0251391051273445	0.001164283198481736	0.01852050198362042	0.001334089088246812	0.03119910230822928	0.01086728553675838	-0.01284738858808561	-0.01334957897485113	0.01474334542402945	-0.02561419983673456	-0.02692035144275893	-0.01286539990496613	-0.00683072632720221	0.001546297316900972	0.001396116421302882	0.001178278340918638	0.001907731083005932	0.07752574404570589	0.02919823256122129	0.001803911835873975	0.001160443054924241	0.115047573843856	0.3750588911537644	0.002283648167297549	0.09359487109063765	0.001560654740827718	0.004878645354312527	0.003664712970181468	0.003179008430341825	0.2512253818434676	0.002448713176731103	0.002213649794747613	0.002000977002537259	0.003501349633603839	0.03521484602032064	0.002861310269074038	0.003288275460906093	0.4179411592880543	0.001545421760331619	0.001405885312337667	0.001171275506828091	0.001240192951290022	0.0844517761452178	0.09551532364211772	0.008782341237383303	0.009408660178825664	0.1012325196458413	0.09239245928108006	0.1163487846183828	0.05689558087591166	0.002494533203001576	0.07505172476340215	0.05744736714955598	0.01448171182423692	0.002267192995283387	0.001468858040858825	0.001160219157162445	0.001347831550331617	0.004898430707084092	0.06945989225466929	0.0677687601709181	0.003297266731977901	0.02970536780071302	0.05689322135867592	0.005306438993161777	0.002998501464235835	0.09550853898360664	0.001996181350201744	0.04243219612444533	0.02396773682931115	0.003698024242313224	0.002175884295635922	0.005873375972713955	0.05712715342982014	0.01060927762741083	0.02270431442850986	0.001093710403875597	0.06804614986233948	0.1459572538912865	0.005724220472215092	0.002713804417394769	0.001506748409342032	0.001190174347929266	0.00138689711008076	0.009509243319611027	-0.01365955825357722	-0.0130857676077712	0.01565003148757534	-0.02286554388206235	-0.02310964747533713	-0.01256944318867315	-0.007107684203468232	-1.485127337572952	-4.18814698272582	0.0380512441553145	0.07491292302927986	-0.01786346811839622	-0.0001761100094399045	2.308451837090511	-0.3719142141287119	0.06246848698294459	-0.1419264153718533	-0.9565094605940172	-0.4642600061832193	0.01549500868591232	2.081824539724025	0.1044675438729585	0.008075332103421531	0.0112620479572959	-0.1835895000207529	4.886594949408892	0.05699820310740667	-0.03038240172217164	0.02142306673507511	-2.190302841451009	0.9407822625124469	-0.02191178382256765	-0.03202723014769525	1.401795209546435	-0.0150103288341571	-0.416370417610524	-0.2576915799616169	-0.4026372102632159	-0.1955284387812218	-0.5367588829975097	0.1593587642915375	0.1123958603372833	0.2845231717640359	0.0725328266098693	0.4902093129461572	-0.375680952475083	0.005782347487043551	-0.5527419558828474	0.4052681429144721	0.08470065613125599	0.0322798037596023	0.08112148785564362	0.04077623410897727	0.1416613455588449	0.1627631396181897	0.01419328591399981	-0.6631447074580585	-2.351169188607116	-0.4909630079776895	0.009742040801982007	-0.572550375357041	-0.1240718453499909	-0.4320916481646432	0.1121771915942491	-0.09464967980387361	-0.2677876655157793	-0.03303760112197204	0.01598587917916386	-0.3666562723472038	-0.4651957730008043	0.02839295866184549	0.3556647696873785	0.08962421089166113	-1.693876354925835	-0.1348595049262721	0.3236810320477511	-0.6929749112463841	0.02921221049764852	0.01531687042175508	0.03789090384760462	2.918081438576715e-13	-2.470663583631245e-15	nan	nan	nan	nan	nan	nan
0.21	-0.02695019908122135	-0.05575745892228723	0.0639516214260394	0.5006126201351426	0.9378095101807413	0.007895170457022243	0.2190954446348407	-0.08213446126769469	0.008875860054418183	0.1329395869911454	0.09020164123045163	-0.1400011484022681	0.008058766786033504	0.07370307369332979	-0.09289700396767628	1.128498294421536	0.08814031142685508	-1.12849829442154	-0.08814031142687326	-0.2393018477454897	-0.07574772837117084	0.0119886079666104	-0.1155803081142558	-0.09635784155976745	-0.04340824601787709	-0.05433069798281769	0.02606468676669704	0.5888135823924312	0.6862014142237606	0.07640054706199279	-0.005992052059519391	0.2360941479245864	0.003040089405225714	-0.4064149612754707	0.5654270303053596	-0.1275174951206105	1.376737463284822	0.1312011557100304	0.04125152349723525	3.628342315668844	0.8910166807012684	-0.0827109125598538	-1.76310458209115	-0.3919683139620968	0.2931419963248175	0.2920143689044825	-0.6646939358350057	0.1445081040548017	0.5783181832857771	-1.025948950628761	-0.578318183285755	1.025948950628923	1.423317634361076	-0.1809157280827637	-0.08451560010818006	-1.590363092486096	0.2995390460839331	0.03014058479396343	2.99861462083099	0.6790573902228053	1.253169571816527	-1.292845234495788	-0.9992418311065123	-0.04405600844132147	-2.814180135203895	0.07175726618509894	0.001563970802144567	0.01480175716173703	0.001405318195553534	0.01448641645271758	0.001198900728952131	0.003718973912984863	0.001992603436396804	0.005049673098721378	0.06813706929665433	0.09476709946148099	0.03337774333930819	0.03627090778805141	0.00182297303255474	0.02478331086892711	0.00251261799218028	0.007580020907155365	0.1244369111682363	0.1206546362857898	0.3731226742349379	0.3301159205061164	0.002365755186347469	0.02229864734711937	0.0808107744129668	0.09745355148618842	0.001721085258789028	0.01407842102212145	0.005092861559850982	0.005811085500813768	0.003744588677163496	0.01142528199387993	0.00371918943029267	0.02241399235879654	0.2049487553052845	0.2129050660531465	0.003386226195354075	0.02051271984971247	0.00227748014994459	0.002871699377875573	0.001964014300986611	0.01981740261904639	0.02129783074181351	0.04514299557959733	0.03183894560602415	0.06915253251417908	0.003375816307878127	0.00449423867827251	0.00360724787934782	0.008865154124178393	0.3869980651416134	0.3880506149024504	0.00156080198311994	0.02808067318303452	0.00664238400412903	0.008219471803114144	0.005043253717541427	0.005442962753211227	0.00613300868949366	0.009966621278381941	0.08493132966358354	0.07485318741295099	0.1003755007148649	0.0744950088179845	0.00825548595333887	0.0103106545442242	0.008414796001431879	0.00536068342739133	0.1014630925076692	0.07853190890817843	0.09103527224721858	0.07927209490147863	0.1076191227218046	0.09611915826815774	0.0590989758472132	0.05765620120906997	0.002382368194545915	0.02941114109336817	0.08064546314883474	0.08801009796961763	0.05329560738910624	0.06269835222123042	0.01369806266075308	0.03801077929578015	0.002313107136838554	0.006563000680996434	0.001531293525728652	0.01053992422038126	0.001153539308683666	0.008920375089249951	0.001364617092952991	0.01915202303252259	0.005151117983557396	0.02411989208902478	0.06985173621241467	0.06995954807544082	0.0745083289840854	0.070744210234621	0.02495647686903709	0.05516699494428728	0.03141661163716954	0.03284509960104891	0.05565576974688579	0.05221742114873858	0.005570804768317963	0.0604359456363956	0.003338966197030464	0.06492337268061878	0.1075413706726182	0.08053025671689511	0.002549233818498754	0.02590733773261851	0.0455138411466716	0.01466655949613869	0.02511286412995572	0.03888419693121093	0.00398886804842276	0.01384369217895359	0.002118487974532281	0.02048675354792744	0.008671675623204258	0.07524501074770164	0.06080965686422828	0.07996143185811519	0.01025346335774263	0.001388869301814329	0.01989584595035311	0.01855052199346983	0.001142351969507355	0.008843374981457609	0.08390531282831228	0.09555180715736249	0.143722773081799	0.09045658948153107	0.005273705215796599	0.04546223716468666	0.009091786286486096	0.0548975698183703	0.001493955373491613	0.02530495641214966	0.001185458656850061	0.01858426690949314	0.001376641157142153	0.03142938617057896	0.009090831075783349	-0.01353166366209124	-0.01296552458681731	0.01522377961269149	-0.02251947674191968	-0.02284525645979533	-0.01171034977808819	-0.005563576200014952	0.001600923586473686	0.001460608133987208	0.001171089131860687	0.002019294631222982	0.1319830329670816	0.03016578079819058	0.001847128303737133	0.001126719155098869	0.09399883169628206	0.3693027492277012	0.002582784086714723	0.1234650443722816	0.002361331042309212	0.004673579053354474	0.003839050730819577	0.002723764087363808	0.3365427672333869	0.006854705234992388	0.00209815872192047	0.002084338423597301	0.002363138248632656	0.05442323811836332	0.003835809849857559	0.003488407412332622	0.4311113945364733	0.001533848751251822	0.001290392261592829	0.001123538985199231	0.001172730174164871	0.08677879843962787	0.09528914119592251	0.01357153153298775	0.0100765176061478	0.09475861826656064	0.09819631205390869	0.1218874440809703	0.05232474248522762	0.002645660431544323	0.07101024158068608	0.05632427760699044	0.01335385374065552	0.00204760004585481	0.001401979464065458	0.001170382065260137	0.001373261056807924	0.005032550975409091	0.06543059127594431	0.06541778676499181	0.002415578850661006	0.021630285639547	0.05817037952592144	0.005126899746990116	0.002963219742936469	0.09632093628304425	0.001834861386198866	0.04272666377531302	0.02043339981158031	0.003088786444965371	0.002213548780160582	0.00517960088349725	0.04979355097225463	0.01162918535151902	0.02398093459600977	0.001101417625615011	0.05873011529131238	0.1470297074298626	0.006750027738871724	0.002460141271007028	0.00159033362442551	0.001222177029444758	0.001449822774919476	0.006979646819750213	-0.01411362306290763	-0.01248527578202026	0.01536321230144558	-0.01914789993498774	-0.01855864866439636	-0.009868024922741194	-0.003061139670062714	-1.098651293448561	-4.218608088795039	0.0633740834698012	0.06234032637181527	0.01992248869233413	-0.01022589378683733	3.160883203011648	-0.1572339757154122	0.06046844154082358	-0.07492850704419905	-1.215835297414998	-0.4404987006808262	0.03656021168645724	2.319987156952862	0.09618896112387834	0.0342209970606588	0.0277409816499614	-0.1726341694075559	5.385568530615729	0.2618793015150672	0.04293387636934082	0.01913503670202001	-1.63442093759905	1.283370852042574	0.00771135212970502	-0.01380517921369205	1.179858809432931	0.01418263707169465	-0.2608163197937505	-0.1544321895323902	-0.2484512113737221	-0.07053543353077277	-0.3568969849778675	0.2418600584559883	0.1098759018441224	0.1726446150042158	0.2827139636496583	0.5324539569184961	-0.3718503976181473	-0.002711877321383202	-0.4951084135645654	0.2003790449339403	-0.003350859528613493	0.02655292665331604	0.08393315378070308	0.03553184289202094	0.1325903650290855	0.06478938110158493	-0.0383823242041445	-0.4875158322055888	-1.422986008662469	-0.5612712555013987	0.02850605432128718	0.1865989124898917	0.05906056008373602	-0.1589005160856122	0.1676141149888736	-0.01360307682258291	-0.2997415381639894	-0.03686184707906844	0.01007726652315416	-0.3690518424428996	-0.5249376153449774	0.03734526435906844	0.273576858156961	0.04993032457902098	-1.483517758807254	-0.09894095405820752	0.2670993446021235	-0.356367256582104	0.004788185992837042	-0.001913309627785826	0.009278761363059398	5.606485950132577e-13	-1.043590147386194e-14	nan	nan	nan	nan	nan	nan
0.22	-0.03102030088925271	-0.04973151195467809	0.06230407404010659	0.5143304416284303	0.9390099077989572	0.00830415282807944	0.2546554383577294	-0.07299679631370563	0.007073757080386145	0.116002451857752	0.08579369662985881	-0.1363994656304941	0.01086968716283964	0.06667029489039701	-0.09099704476313487	1.130855151505045	0.07915635264989966	-1.130855151505043	-0.07915635264990409	-0.2250533437802969	-0.07762676771884823	0.01108674046556516	-0.1315624799380314	-0.09341147349566564	-0.04302897224013207	-0.02543390137945369	0.03323732100096349	0.6017748041006661	0.6737928476465221	0.06841395308739169	-0.00654952962853536	0.2095992158964463	0.003890004771981772	-0.4021162259465367	0.6347513572437135	-0.2041986557602533	1.367149536941889	0.1089542284673763	0.04051870824089149	3.47420822035373	0.9296189702690392	-0.2759976055626187	-1.627533906941594	-0.4845704354939102	0.4297482554652307	0.2648164701593212	-0.7344863324679519	0.2380540768258277	-0.1074912902274159	-0.7658600785205407	0.1074912902274157	0.7658600785205476	1.426206714787115	-0.1963827093920801	-0.09636111942977614	-1.605418546309144	0.2907476446033384	0.04715458314094029	2.770947670978091	0.7563060180236644	1.336434697050086	-1.183713113573484	-0.6035997387128794	-0.06909381687418605	-2.479326409300495	0.1010557312544689	0.00159698294214215	0.01538326954426834	0.001449900975097689	0.01517816200377302	0.001183536110078013	0.003796583665460762	0.00203658282959456	0.005000660741771148	0.1079566613313142	0.1291937623096882	0.03216505926260093	0.03537046515505041	0.001846641198000842	0.02540764979329708	0.001838598811476623	0.006986472938134669	0.107381431906722	0.1072526634097765	0.3708996348711027	0.325853341202631	0.002553250608949216	0.02268754264408847	0.1056285634217591	0.1216594946947025	0.002251867692397985	0.01534498391883052	0.004835918945518742	0.006116351732438647	0.003838272389136625	0.01171217725216987	0.003116218460756498	0.02092228657669218	0.2686222086409612	0.2688608519040308	0.006265518627153837	0.02371361853384243	0.002159277741746689	0.003097295031016322	0.002044998387939549	0.02000985766898034	0.01208776502018597	0.03338570842898777	0.04699629399514667	0.0829695956312884	0.003867140235911026	0.004717775622791097	0.003606156706600149	0.008795178567788844	0.4032346923041968	0.3991222333596118	0.001544632468073134	0.02829786280087262	0.004053735138722878	0.006442691582428868	0.003154499990532386	0.004400511800869204	0.003743394468673891	0.008264266503238893	0.08626225898420987	0.07465781636751796	0.0982186320309546	0.07168678628047581	0.01208412027230554	0.01300499761332363	0.009385760277279383	0.006475229027140097	0.09718997941363849	0.07959645728177844	0.09538273536190267	0.08288710679040204	0.1146880487203748	0.1015559284487272	0.0549845117402122	0.05387337054696684	0.002550685982292927	0.02936077345119178	0.07557091074699157	0.08340435435579606	0.05434743880166489	0.06379099245995745	0.01322880233884005	0.03763152001519755	0.002124519042425396	0.006818805462651002	0.001450529625871407	0.01144967948038019	0.00116447154547755	0.009281208063837447	0.001375883949886976	0.02057388938659803	0.005131797119805045	0.02526727496870959	0.06695834448329464	0.06923790981782413	0.07003216061692173	0.06657307677767506	0.01416347427203737	0.04445454111063474	0.0247917402124103	0.02682601004322968	0.05707990665316144	0.05254230283248114	0.005309424312342752	0.06071690640869876	0.003149356529195174	0.06541398701095071	0.1031183777269511	0.0800905506223208	0.002161844716888102	0.02775855481772657	0.04434186663242184	0.01482339971300124	0.02200615053820068	0.03574413078577518	0.003388941551207439	0.01344808721090906	0.002174572404094805	0.02058032116887465	0.006820774168982095	0.07155944143054035	0.05414869711457308	0.07437116536349103	0.01118293037653063	0.001823089214885231	0.02213382278979286	0.02104050241239724	0.001124857281279737	0.009448544299764832	0.07092698726347278	0.08187548986988906	0.1452472681093197	0.08985912157250919	0.00626121618221518	0.04795461476183633	0.005864228614770072	0.05221215430992258	0.00156358575511668	0.02525147163749692	0.001212047485229895	0.0184952473038888	0.001429373557298825	0.03140693538999936	0.006812281922221161	-0.01406246522631293	-0.0124371785736387	0.01519271155149152	-0.01900947307892888	-0.01845289225817939	-0.009524387558506908	-0.002443496468680114	0.001655549856067169	0.001525099846693359	0.001163899922808893	0.00213085817944656	0.1864403218884554	0.03113332903518262	0.001890344771645985	0.001092995255243818	0.07295008954866262	0.3635466073016427	0.002881920006142273	0.1533352176539351	0.003162007343600971	0.004468512752392375	0.004013388491459728	0.002268519744350069	0.4218601526233058	0.01126069729320628	0.001982667649089824	0.002167699844657474	0.001224926863676612	0.07363163021639421	0.004810309430651825	0.003688539363771638	0.4442816297848926	0.001522275742113998	0.001174899210842411	0.001075802463567585	0.001105267397035365	0.08910582073403803	0.09506295874972727	0.01836072182860436	0.01074437503347593	0.08828471688727471	0.1040001648267371	0.1274261035435576	0.04775390409452131	0.002796787660123842	0.06696875839797004	0.05520118806442496	0.01222599565707575	0.001828007096416858	0.001335100887257708	0.001180544973400204	0.001398690563312382	0.005166671243600877	0.06140129029721716	0.06306681335905978	0.001533890969154505	0.01355520347837684	0.0594475376931675	0.00494736050081309	0.002927938021636986	0.09713333358248182	0.001673541422205036	0.04302113142618154	0.01689906279382039	0.002479548647645847	0.002251213264683739	0.004485825794272234	0.04245994851467737	0.01264909307562872	0.02525755476351453	0.001109124847366379	0.04941408072028528	0.1481021609684382	0.00777583500552947	0.002206478124624686	0.001673918839514209	0.001254179710966567	0.001512748439761318	0.004450050319889693	-0.01456768787223802	-0.01188478395626924	0.01507639311531598	-0.01543025598791302	-0.01400764985345429	-0.007166606656808721	0.0009854048633426388	-0.8816184929143538	-4.162684789469861	0.04577468771583834	0.08125699497915569	-0.01682233509656151	0.004563242486570573	3.6666763261687	-0.03891471332755996	0.06558553292970373	-0.05095118442003913	-1.462438906513409	-0.4110731130547486	0.03793753441779157	2.513811826875225	0.1709662660220393	0.02012536667070503	0.02672170103601723	-0.1185126165634604	5.789797945110832	0.3606084419306469	-0.02062772623787368	0.01985776517718463	-0.6447359842930958	1.450858237291031	0.03692834660954594	-0.001111292689690941	1.04977337652523	0.026431223070511	-0.09239522480799831	-0.05463504130509071	-0.09157064988954183	0.02686195499646072	-0.2102900096269943	0.2915379958961258	0.1141686730645653	0.03616486002257555	0.4297670768238692	0.5509403748551032	-0.3880549128064946	-0.006592760419960094	-0.4237533967897415	0.02268081398273427	-0.06872072086876832	0.02536442571561268	0.1002725139311148	0.0379042120152193	0.1574356097982275	0.2042615086564375	-0.1089428059072846	-0.3536756396274245	-0.7644451445461711	-0.6447400866530146	0.03431032535119014	-0.3456377496867339	-0.001563825892748433	0.06229303340425311	0.1985449547948938	0.04047663900575599	-0.3275869468805564	-0.04257375747976157	0.009529778131317135	-0.3673849426767354	-0.5948029287158965	0.05013894788761689	0.2310052814271258	0.08327695923556191	-1.247463005892148	-0.01205867266322301	0.2355478783500378	-0.2129070936306017	-0.01465500142214507	-0.01524003582552949	-0.01265602476840474	9.661435394809475e-13	-2.542121772887814e-14	nan	nan	nan	nan	nan	nan
0.23	-0.03500160894007659	-0.0431564283916033	0.0597554756130281	0.5279600312195009	0.9399822278702643	0.008710469436549326	0.2885153383177176	-0.06367837259869927	0.003334765159824631	0.1004393646466054	0.08060460342640541	-0.1313096052591167	0.01337767489806136	0.05914600710438331	-0.0880178563388716	1.126354889964182	0.07287623404129155	-1.126354889964178	-0.07287623404132808	-0.2107995433729772	-0.07970388069806296	0.01004677907672482	-0.1477571117964706	-0.09053086284638566	-0.04244036416294926	0.001055907131047656	0.04125892463108401	0.6154650523293317	0.6628232532862618	0.06389998526374741	-0.007348158237990459	0.1861317966447858	0.004967301306585526	-0.3924822429548852	0.6732622502610942	-0.3064892240041984	1.358872005604297	0.08538345862844121	0.04054384836045571	3.293648415396623	0.9270940592721274	-0.465325094826367	-1.485820463603483	-0.546563795637801	0.5870305213644611	0.2354271586829846	-0.7607797704916245	0.3585028486256774	-0.7915576620818918	-0.4889859478275928	0.7915576620818204	0.4889859478277722	1.423677994467314	-0.2209730773372227	-0.1122936820897283	-1.638834644244087	0.2861270212865651	0.07108337490659361	2.52559915907452	0.8487985786256154	1.398913563251636	-0.9903760182627191	-0.3202679907557329	-0.08887350141401501	-2.212732825659329	0.1164320730855833	0.001651056415524534	0.01597989432076269	0.00158784916076821	0.01596925960004944	0.001171874273672584	0.00386801346275783	0.002139859918490927	0.004999161877031302	0.1514673086749379	0.1665370192000861	0.03154775665713731	0.03493159357539046	0.001854249284029268	0.02598257086469822	0.001470506381259799	0.00662796810949058	0.08906646396585025	0.09263486957632684	0.3695160122732856	0.3236083366397963	0.003029041542950159	0.02335366932583721	0.1315793690900124	0.1468020101337903	0.008470240256463453	0.02281171542487386	0.004615856656468156	0.006462329313514635	0.003980330691333491	0.01203678959302127	0.002661055940722262	0.019862819636392	0.3354967943054842	0.3269341690731089	0.01237971326563998	0.03011240741104683	0.002044331564811942	0.0033668837574589	0.00209621383488384	0.02016176454774135	0.00684100254081653	0.02788417563193198	0.06375107102147973	0.09799337340849093	0.005268595534405215	0.005491583507583999	0.003722308379535142	0.008818801845187661	0.4183930971576642	0.4091743613816614	0.001531194106064677	0.02874249874978596	0.002641109227577679	0.005532850430674622	0.002135496403046102	0.003881829867986949	0.002450883880341038	0.007376622089272417	0.08916068388965408	0.07599882947813776	0.0979099047043884	0.07049005262145921	0.01710095174837518	0.0165783589358102	0.010080999393886	0.007596085309636857	0.0912483375040343	0.07913472350894099	0.09995316913105758	0.08757853437966681	0.1213783069946589	0.1073186304797901	0.05198787072434507	0.05114394733951098	0.002724462868212943	0.02931378530966412	0.07118800977028368	0.07941206356091908	0.05452321765915999	0.06355935327188116	0.01250161360981733	0.03688998237988007	0.00194058539662952	0.007105682019606552	0.001381312993856562	0.01251165973229002	0.00117518593091017	0.009627508408316126	0.001396185771885919	0.02205860066896784	0.005707700488730945	0.02718154470212506	0.06367522698379917	0.0681586455346536	0.06658136996610607	0.06342562290518232	0.008076867069308756	0.03812932726673737	0.01921942122398202	0.02170936446618775	0.05833165781490115	0.05294067126426701	0.005162757545668254	0.06084683284628073	0.003048285199468022	0.06608979256929819	0.1009808172628167	0.08096877603364769	0.001914700739484971	0.02987376889565415	0.04478832222796872	0.0157492058198892	0.01918930014380891	0.0329032307162242	0.002902053215079113	0.01311839726012797	0.00219906713758286	0.02063387516348094	0.005655455974977485	0.06777334073986564	0.04693336066337273	0.06814313938698016	0.01213316954216701	0.002407833883494245	0.02367688494757018	0.02307267748406321	0.001117241485272054	0.0100804190025407	0.05970917617556083	0.07034845159197461	0.146651610544124	0.09013331710481511	0.007102136459214918	0.04999239125093896	0.004051875914298377	0.05059489394174612	0.001663255975158442	0.02499079994825099	0.001249246180024966	0.01825674652320002	0.001501620721257853	0.03113809290075057	0.003636262087792235	-0.01432333607820304	-0.01172625542337927	0.01469466331198354	-0.01658843817188803	-0.01465131324630361	-0.00672504322248424	0.002275025804747647	0.001751385000575703	0.001906500311719354	0.001156202249037469	0.002346716102235548	0.2418833601995587	0.03057846606451264	0.001838363863008686	0.001080949010442431	0.05545152184009122	0.3693544137183222	0.004073983702771334	0.1831102124875765	0.02512714672171376	0.004311894048340264	0.004228275912288759	0.002112546133154229	0.5038189065581019	0.0254607876224467	0.00187476572614359	0.002134499798506186	0.001180794903505925	0.09388632340075073	0.008386541248291371	0.003976317833162482	0.457536812320932	0.00151287099637929	0.001142907217512469	0.001061816049502312	0.001085906224625746	0.09652781436563386	0.09957618883198339	0.02616829456372372	0.01089778713040908	0.07855616785577334	0.1082746869363826	0.1342971364592221	0.04873940655554719	0.002999172271472106	0.06417169846894157	0.05434499259388503	0.01127588043832983	0.001681107125684152	0.001287229874029094	0.001191248763637427	0.001433126593241794	0.007291173674370164	0.05783297963097633	0.06133829365092425	0.001460527046660744	0.01247123139313821	0.06028019875292257	0.005058907296952651	0.002954442205646645	0.09871844449595794	0.001642088593396501	0.0472981230084492	0.01532429293019589	0.002316624839324181	0.00220219904909175	0.00436243837445489	0.03435733080861424	0.01359440372524412	0.02553802482092519	0.001109471194874331	0.0418873393528419	0.149442992413257	0.008181218270534798	0.002078591326188072	0.001846164307646968	0.001316599185179846	0.001631249519478816	-0.0001907883323127068	-0.01438872549486511	-0.01088850944680777	0.01389123122980843	-0.01509394901202722	-0.01136466494870508	-0.003572448139001097	0.00802524483130098	-0.7766900046190209	-4.02354038604543	0.06662281412222444	0.08068429110886607	0.01890832237286574	-0.001925317418966151	3.800015637362597	-0.04780784356471143	0.05047674013230397	-0.02472084955783888	-1.464448512094245	-0.02615391551073964	0.08946749863317544	2.520841471137091	1.243682940624563	0.04199414486222081	0.03580187203341923	-0.09005112683261184	5.79930451052237	0.8743058067054081	0.05123116149637056	0.01133970773200345	-0.4357279781503127	1.547693736206336	0.1141064396750758	0.005647632136085139	0.9756519546393981	0.05882151524918405	-0.07865668598706532	-0.04344171931364729	-0.07608526159322808	0.2368363745715847	-0.02827375959331501	0.4154030095256696	0.1101997778387262	-0.1323384909420575	0.4991504902659787	0.6023896729532442	-0.171870351968104	-0.002544541936815179	-0.372900196117884	-0.05868323785739687	-0.0782203193419095	0.03199244205749286	0.1134824305735804	0.03254432197284985	0.1445921682367882	0.207382617693869	-0.1104186338876393	-0.2772497700536221	-0.5039454548321762	-0.3963324881114549	0.04511495448513563	0.208899439267957	0.108194577691676	0.1131528665959412	0.2226579422145246	0.143122065937631	-0.247563241767424	-0.02436761389465775	0.002128583620678647	-0.3875335011313254	-0.652083024473165	0.06773236574175176	0.1782618424726309	0.05203222080300618	-1.064093468237571	0.06672181692982143	0.176792739133619	-0.1216555354324902	-0.03689298269178953	-0.03193019809157548	-0.04013715257336963	1.169723311478669e-12	-1.850985054048873e-14	nan	nan	nan	nan	nan	nan
0.24	-0.03883668292755012	-0.03640632905581974	0.05615492567271851	0.5415099542262778	0.940715050433655	0.009111014498082754	0.3204459395411127	-0.05459434939558763	-0.002103231142049655	0.08627130401519521	0.07499610890618816	-0.1246827211522052	0.0155511519731657	0.05164652856581595	-0.0838126029793847	1.115044065380685	0.069400187601899	-1.115044065380683	-0.0694001876019316	-0.1965972913351527	-0.08208489308396517	0.008827616348581041	-0.1644457092002295	-0.0876738823493086	-0.04159697788978774	0.02504978436123844	0.05022896998581738	0.6296990476569811	0.6543819220855616	0.06158710997739214	-0.008291831584791286	0.1653730516906667	0.006259216182025194	-0.3728694132920144	0.669754511771016	-0.4145889583909141	1.351216220083195	0.06105472729101944	0.0393643988536132	3.088348473073526	0.8827388679600651	-0.6157984818610904	-1.348528590991241	-0.5684506988085154	0.7371530025909051	0.1979143382367265	-0.7295244829517422	0.4832670638111397	-1.469603898752389	-0.2050456446771963	1.469603898752388	0.2050456446772031	1.415897040888346	-0.257162590729549	-0.1322013872899599	-1.70421165537176	0.2860216141653198	0.09811022233753229	2.271761414912066	0.9459943629455746	1.445184116847112	-0.6780604816611904	-0.1633812312693983	-0.09810276430576848	-1.937591549792319	0.1439793994155072	0.001725987298881436	0.01657717676710137	0.001847370049124982	0.01686628316677163	0.001162194630629893	0.003930750666361313	0.002299299567504922	0.005020908354930961	0.1973276673399974	0.2051548867659746	0.03095931482064995	0.0344353434678862	0.001832096232064042	0.02643874577257644	0.001280150523496004	0.006412634580911894	0.07060110150191165	0.07789712013169284	0.3704717561812881	0.3255657405717673	0.003860935245876251	0.0243604865522591	0.1581962153194495	0.1721993283212815	0.02225839194292721	0.03864470083898883	0.004427225661472037	0.006814714535548357	0.00415856521309352	0.01238023679227938	0.002354744033049573	0.01918785693583792	0.4042276458882142	0.3843357225508505	0.02233668023638581	0.04030286412543895	0.001932877043830798	0.003655632053398971	0.002105285440333924	0.02025297374292824	0.004125093026828204	0.02506800080511998	0.08160612770244968	0.1137993987159452	0.007742006344802441	0.006925368603740426	0.003923817871775079	0.008904364891612672	0.4328291049000549	0.4189352669876084	0.001519771180130726	0.02940080407546877	0.00191381065451556	0.005087884254085382	0.001616511145475661	0.003644869933711162	0.001790847305661202	0.006940020697669705	0.09398569884237959	0.0793044580079202	0.09964777821481868	0.07113697034039863	0.02341556796785742	0.0211584326220974	0.01050910990129276	0.00868316847185612	0.08361640214458338	0.07687314993617558	0.1043689002511824	0.09268275758047269	0.1280828136972983	0.1136195147397201	0.05079662250148962	0.05015515104866958	0.002912441157605465	0.02931508913844582	0.06747950249359941	0.07598244175478887	0.05422977362940613	0.0628238359776208	0.01166422093866228	0.0360944433653807	0.001775082601133475	0.007458285431757338	0.001322758235509589	0.01374650597467364	0.001185894793820412	0.009955863803394348	0.001423551817386771	0.02356744317794477	0.007049392100007769	0.02999073090749715	0.06024658731548737	0.06695936547706528	0.06388159742010854	0.060999388673149	0.004900590005345365	0.03430867539366238	0.01576919260990256	0.01854449109421171	0.05939178725860071	0.05343963379184124	0.005144191628864207	0.06164042323573098	0.003010764973565699	0.06700727136785173	0.100413303841236	0.08234962430892642	0.001775168514436499	0.03217491529086886	0.04699989697191253	0.01765459070304164	0.01695989441720655	0.03065346245741012	0.002576246304394142	0.01294066730388516	0.002186872589393073	0.02064184409303825	0.005004567431493918	0.06385480529507832	0.03921717411367503	0.06130388971716526	0.01307930349121049	0.003196184127423704	0.02461109170443064	0.02466238145303857	0.001113607798386456	0.01066787350522797	0.04996725631720284	0.06047064413426562	0.1480282387716792	0.09119003866726437	0.007726555148045849	0.05158617593761179	0.003072050607884501	0.04955683249450092	0.001799159981517496	0.02452533905800468	0.001299052102935163	0.01786724178687488	0.00159697113551235	0.03062369874834157	-0.0005163036251506954	-0.0142909847772509	-0.01082509803365178	0.01373853930847482	-0.01555722188561691	-0.01162213030584454	-0.003395822765271106	0.008541093207863866	0.001847220145118615	0.002287900776777201	0.001148504575272354	0.002562574025037638	0.2973263985106632	0.03002360309387108	0.00178638295442112	0.001068902765637498	0.03795295413140959	0.3751622201349993	0.005266047399413317	0.2128852073212242	0.04709228609983619	0.004155275344285832	0.004443163333121198	0.001956572521930261	0.5857776604928988	0.03966087795159107	0.001766863803219847	0.002101299752349244	0.001136662943326168	0.1141410165851008	0.0119627730659461	0.00426409630256505	0.4707919948569714	0.001503466250607786	0.001110915224176502	0.001047829635432058	0.00106654505220957	0.10394980799723	0.1040894189142375	0.03397586729884191	0.01105119922734575	0.06882761882426701	0.112549209046028	0.1411681693748866	0.04972490901657448	0.003201556882843857	0.06137463853991312	0.05348879712334521	0.01032576521958479	0.001534207154943672	0.001239358860789623	0.001201952553884708	0.001467562623185151	0.009415676104987282	0.05426466896473118	0.05960977394278621	0.001387163124080273	0.01138725930789928	0.06111285981267818	0.005170454093086121	0.002980946389658006	0.1003035554094343	0.001610635764588497	0.05157511459071822	0.01374952306656127	0.002153701031019065	0.002153184833497769	0.004239050954630962	0.02625471310254291	0.01453971437486212	0.02581849487833979	0.001109817542389312	0.03436059798539639	0.1507838238580758	0.008586601535540608	0.001950704527753534	0.002018409775781865	0.001379018659398116	0.001749750599197915	-0.004831626984514536	-0.01420976311749242	-0.009892234937346188	0.01270606934430097	-0.01475764203614161	-0.008721680043954549	2.171037880696167e-05	0.01506508479925946	-0.7257382632822861	-3.807389877140707	0.0459062226660967	0.1024421895208126	-0.0185608541172151	0.009212311150455304	3.921598461266353	-0.05039041853356535	0.04183630036324135	-0.02231692449862331	-1.486430028541718	0.4294085858048999	0.1060756435061561	2.564772376551781	1.84421704752899	0.02140689481192274	0.03048867286654871	-0.04161176837595005	5.655445206845831	1.118942008718454	-0.0167958130321968	0.007718226079098167	-0.10766439027709	1.607307743278642	0.1689237889995375	0.01127666130310094	0.9915288932977009	0.06916509831414736	0.0005797702536585198	0.001709358414196751	-0.001362045407622166	0.419785038839763	0.1584402659824379	0.4928804686212486	0.1074140490004612	-0.3238030999312003	0.5123261991330501	0.6585768206281478	-0.03992952878825039	0.003065634385599427	-0.3112195990398339	-0.07809480725468133	-0.07952099670930123	0.03850979678910923	0.1348457120633948	0.03431522196078494	0.1622618546633053	0.3832448022131738	-0.1329459607669942	-0.2094317115174169	-0.2635327511951737	-0.2543856456050393	0.05442914451770035	-0.2129049592737814	0.046770822197626	0.1628176061923834	0.2357314182961332	0.2363923942563773	-0.2093605845668501	-0.01218175904371715	0.0004127646347418227	-0.3938718934406586	-0.7170476672871559	0.09086006291224467	0.1425110608758457	0.07439291919017457	-0.9176168418512829	0.144446533362721	0.1467495178430733	-0.09706730925908301	-0.05561284165898831	-0.0454408269083408	-0.06176635743599152	1.208779609611972e-12	6.243258712897936e-15	nan	nan	nan	nan	nan	nan
0.25	-0.04238037446999065	-0.02994055709542072	0.05152332141628328	0.554984433919542	0.941205194500445	0.009485991758406158	0.3501690331708836	-0.04615930052679865	-0.008718230961634685	0.07337723378717177	0.06941062553027308	-0.1166828509301596	0.01725564437128629	0.04479809866078819	-0.07842222168883534	1.096990931214028	0.06872094915329335	-1.096990931214016	-0.06872094915337822	-0.1824907850823077	-0.08489227290182899	0.007387347904870204	-0.1818907328282829	-0.08477792086303851	-0.04046143128781286	0.04653497441149735	0.06014558854166389	0.6443219404528761	0.6495040290275385	0.06024795908534288	-0.009255722900359952	0.1470888464992965	0.007760252490684975	-0.3282355918831386	0.6125991037184666	-0.5058446197563644	1.343701042355268	0.03735243493030781	0.03481906530235878	2.84676916500656	0.7970299432498834	-0.689697786743486	-1.241559097988123	-0.5375394240407068	0.854611640496472	0.1345723195417675	-0.6259928649214715	0.5885519194867574	-2.139120965584411	0.06229998184491381	2.139120965584319	-0.06229998184474482	1.405865847266986	-0.3066594486018501	-0.1565577490122179	-1.772917270043519	0.2978352389526342	0.1298171982433596	2.025859205977257	1.031479334725217	1.476702593969959	-0.3255303721154945	-0.1123733363038705	-0.09316830238126987	-1.719744620868845	0.1576032999004268	0.001820797958576166	0.01715374758929959	0.002389028139536802	0.01803258069676562	0.00115382998047468	0.003969047938769257	0.00260077343675961	0.005126968310051759	0.242161446176502	0.2431466006740348	0.03014411756636792	0.03368191861694184	0.001803818217944849	0.02673687891700748	0.001175740851994945	0.00626626440921847	0.05300150313675151	0.06347297381558432	0.3729483380491411	0.3317827938164389	0.004765969052391539	0.02540543387586607	0.1839287602128952	0.197036286970259	0.042468828790128	0.06073277910845112	0.004308145734168729	0.007147296422004856	0.004374365042554331	0.01273226444406291	0.002163922863285749	0.01886709588803761	0.4703479246839136	0.4387742976228753	0.03303605726323943	0.05111402136523012	0.001839331441874259	0.003905897076292608	0.00210509961409961	0.02030427125797907	0.002662600977647395	0.02396629374536634	0.09918324083876692	0.1293073097979813	0.01194509598308573	0.009275501841524501	0.004246667551439925	0.009072329521794488	0.4464620159269665	0.4293702352002475	0.001516119758142575	0.03023422621689685	0.001518309878418794	0.004908334972492536	0.001336899939138979	0.003563220754144852	0.001434781444971264	0.00675454673773992	0.09839071787317127	0.08324048135175317	0.1013102103521814	0.07285225773768066	0.02922349850320715	0.02551630839367455	0.0108587115442689	0.009800066395691196	0.07505844014727214	0.07316782091578418	0.1084732558580644	0.09775579451332481	0.1343238328424169	0.1203618413768879	0.05063012341806778	0.05033162274046345	0.00313089434364446	0.02940145349114961	0.06439038914205042	0.07309692707051371	0.05391955038350849	0.06210634597533169	0.01097495122028673	0.0354417264966496	0.001646206606923734	0.007910736075052811	0.001277443142658128	0.01520376911420593	0.00119952896335454	0.01026332396620335	0.001457635731290781	0.02505917239190824	0.01253231160192184	0.03750422064764947	0.05642983770689311	0.06536615581694322	0.06120871668792377	0.05882802521673938	0.003184353539106201	0.0318235142857552	0.01344802092102405	0.01652029473082966	0.05964571398353437	0.05366154975760306	0.005201082285605084	0.06207439203776998	0.003015450871998716	0.06783067849450025	0.1005806982475795	0.08384197216585522	0.001698367605276041	0.03455455160907783	0.04889598154100611	0.02010138873345003	0.01503501292586234	0.02873595925773686	0.002352202136850755	0.01289233225398963	0.002170095285473764	0.02063153393422479	0.004600497970680716	0.05981165475394311	0.03155992760730794	0.05435654347306881	0.01476924147468849	0.00439289503106011	0.02522334309935218	0.02601133074873537	0.001112412578186813	0.01125715927881158	0.04246595080893247	0.05232523410037249	0.1497474603083001	0.09298861154564296	0.008358960965070326	0.05302307803601934	0.002510139829612761	0.04879764711631686	0.002022858000477632	0.02389954664248106	0.001380218279344705	0.01734265455448704	0.001752469824130808	0.02989585299179673	-0.004787863174562114	-0.01392620021721294	-0.009830294347440517	0.01247354443515664	-0.01489320985382193	-0.009303293377050253	-0.00167400148305764	0.01045968090405406	0.00198112069541969	0.003519774685702972	0.001142256485260628	0.003215517713557946	0.3406141959057641	0.02850732781586203	0.001764077964217132	0.001065371728803917	0.02448380894691632	0.3808385859446086	0.006102943741086619	0.2364019349762594	0.08197186127196032	0.0042059080347495	0.004735837300769577	0.001971043081340475	0.6422489215520009	0.04998198717832737	0.001720337196643043	0.002107957235963412	0.001117708956613902	0.1308237644338558	0.02028122899770104	0.004859462661605046	0.4819637309670102	0.001519798568680212	0.001101066379679773	0.001043301475209117	0.001060647135924142	0.1049248894083745	0.1032310953443268	0.03737890237225391	0.01139164241328966	0.05929236365023063	0.1157877931422318	0.1458214132887508	0.05102780937756275	0.003493986406132982	0.05963339783889605	0.05357640545846099	0.01014974156599299	0.001492719654253229	0.00122251096474231	0.001223690860935281	0.001514825995406352	0.0260738429099973	0.04940534542392575	0.05628521280567288	0.001368769570431464	0.01050748959509773	0.0589757175681471	0.005338062701133008	0.003053734289372983	0.1012579458054715	0.001624647514394887	0.05087221707486723	0.01221926221509969	0.002087379247565932	0.002152031735473986	0.004119089613111378	0.01948053996607025	0.01837068075632964	0.02599798559632106	0.001112311077180857	0.03254820804687029	0.1538421868835096	0.009413399107078989	0.00189663682823049	0.002457888554368331	0.001537369869506552	0.002054283517842377	-0.009024411676012381	-0.01333456533695187	-0.008785938189304576	0.01102252963452178	-0.01433765207617342	-0.007449747114730008	-0.001308749690334995	0.008693945484079934	-0.7063020723949032	-3.527391514045061	0.0628085906474595	0.1318838911500071	0.01428870519305751	0.01325919444391495	3.681689570920539	-0.09599996972269348	0.01757487969167623	-0.01005388837015851	-1.400648349629414	0.8201995873381217	0.1015300631526354	2.414579663974137	2.501257485886624	0.03831027447574188	0.0376220780708177	-0.0208066838484764	5.216603736509595	1.046726624175865	0.04411611799459408	0.002627497254909585	-0.09345326177808599	1.505091168415283	0.2934440554472142	0.02156238118468321	1.118427017977125	0.09323021121497665	-0.02424786319877305	-0.01136696455645493	-0.02402471907315228	0.3785871835288945	0.1869814489636343	0.388542676786364	0.1149906706326861	-0.4210973947827415	0.5011294361872559	0.6854539627081493	0.07156188172431147	0.01379463820158379	-0.2648065051443228	-0.06302814520519059	-0.0513787902299124	0.05162216718931266	0.157428695143319	0.02817629831097009	0.1400957979800158	1.077223479193406	-0.1872138184391545	-0.2225019873646644	-0.2198944430265627	-0.1559563251588003	-0.005859023410192351	0.1785623264597024	0.09969516464500762	0.1422068403744656	0.2386444489509498	0.2545830358431705	-0.1771966208148842	0.002443324924609553	-0.002204951320853106	-0.4115446084061734	-0.6785540439460642	0.1509754075262809	0.1268626830070557	0.04978945222412415	-0.7074026038256437	0.214717520808527	0.1410617693454402	-0.05885109001767081	-0.06963388894401269	-0.05921259367262622	-0.08327354360632404	5.292744274067041e-13	3.970047740814289e-14	nan	nan	nan	nan	nan	nan
0.26	-0.0452487287032359	-0.02437036251729334	0.04615577873989229	0.5683844015482157	0.9414696661106806	0.009791156050602354	0.3771913010842327	-0.03879856977975698	-0.01554711297107286	0.0612146491837928	0.06446745146947988	-0.1077546763690141	0.01807436192774362	0.03941004393025135	-0.07216671008662921	1.072299685448886	0.07050822777755089	-1.072299685448886	-0.07050822777761394	-0.1684707416381055	-0.08826500357182306	0.005682352416967361	-0.1996665385971783	-0.08162388645310335	-0.03898427192123029	0.06557862069767423	0.07074155641038642	0.659179262569046	0.64731106979979	0.05918115546793948	-0.01012505370441786	0.1309682566255095	0.009438790931721725	-0.2378019515122924	0.4906390352734375	-0.5617766423708319	1.336313807165108	0.01592023681759489	0.02540180522818538	2.548183329832698	0.667875243666616	-0.6585749198695203	-1.202231466090025	-0.4399888357541616	0.9228138704116328	0.02075937000242725	-0.4374494480489794	0.6562931260903854	-2.797226218447496	0.2882577698957597	2.797226218447496	-0.2882577698957541	1.398604479159949	-0.3702327611562947	-0.1851467961280152	-1.77036808353888	0.3376361989009157	0.1664327752599321	1.783452662090597	1.081864225525502	1.492069980902283	-0.1410737156060615	-0.1089117763568129	-0.07919066199990796	-1.504868486275791	0.1794798258891921	0.001935112051401928	0.01770136156656154	0.003274089013753886	0.01952529248700575	0.001146523708706124	0.003977892699126676	0.003077245081052834	0.005311282536085525	0.2846130268249131	0.2788875831958564	0.02899507631670671	0.03260123571492724	0.001778522127731146	0.02678593439004721	0.001121761765715215	0.006149621241122831	0.03679735599666806	0.04983917084532041	0.3764595619860197	0.3420936828021272	0.00563562875522261	0.02636341265532804	0.2081052511550026	0.2207301278152387	0.06863190837187397	0.08722702814572943	0.00427340072743008	0.007444935864603539	0.004628269001774981	0.01308678276668524	0.002075510703126325	0.01880639840825755	0.5315384390072658	0.4883544758600518	0.04336040657406521	0.06130614030271223	0.001769254257708865	0.004083300414149118	0.002108329827083776	0.02030724807072453	0.001916550432487056	0.02358341076741411	0.1159501789859472	0.1441175559895057	0.01811645313727735	0.01264107365100682	0.00470471146765775	0.009320534845871939	0.4592391692526069	0.4417630527222237	0.00152245519236717	0.03117962592398871	0.00131529164752371	0.004847762257913286	0.001194686643116597	0.003550975237952939	0.001253540319124872	0.006693686866417038	0.1013149354774488	0.08709955275060598	0.1019030148854374	0.07492388402958464	0.03383653749625384	0.02912624597962133	0.01120358884660811	0.01096348458169413	0.06595179224034192	0.06837450822813369	0.1121928329451566	0.1026823112792196	0.1398754845268789	0.1272399031119487	0.05113541937268448	0.05151314898122088	0.003386097550266274	0.02958272994987865	0.06189055357545667	0.07070784830531539	0.05379019556936183	0.06161077403347804	0.01053682685890158	0.03505973929687744	0.001560965189129279	0.008483565482328452	0.001246357862783276	0.01691151546398501	0.001217215247137535	0.01053937952240839	0.001498304276856577	0.02644959532977592	0.02335992384905497	0.05069060715249759	0.05211445111128594	0.06318473216491932	0.05823033010291419	0.05659612877402433	0.002309250144019595	0.0301828870730779	0.01182241016999639	0.01531531062966614	0.05882097457874631	0.05340619188281068	0.0053128982184446	0.06278894190100334	0.003054070588309887	0.0686368658914311	0.1010811737400918	0.08532485862002567	0.001666925293401326	0.03691677634248157	0.04959476782709962	0.02277856790011565	0.01329584971726195	0.02704839873393891	0.002206771027981292	0.01298810531448184	0.002161115882432706	0.02060314196332188	0.004337304770764846	0.05568818525550676	0.02421914654096333	0.04761015959091971	0.01749379898503898	0.006265558071589591	0.02562814320047046	0.02719131280785046	0.001113062271978046	0.01179016688338127	0.03752276079172989	0.04640384327981824	0.1519933370259071	0.09547337865338634	0.009086396748036553	0.05441602867449158	0.002201035762409028	0.04829818422322734	0.002354144800189538	0.02313089632876748	0.00149994947448858	0.01668827043173899	0.001982346028649576	0.02896881288117175	-0.00900690615203182	-0.01322114017683996	-0.008761161953342282	0.0109295196708634	-0.01439187920324629	-0.007682392447967896	-0.001987034435080653	0.006851783925997884	0.00211502124576334	0.004751648594636713	0.001136008395253584	0.003868461402097403	0.3839019933008663	0.02699105253786786	0.001741772974059202	0.001061840691983114	0.01101466376225896	0.3865149517542192	0.00693984008277012	0.2599186626312956	0.1168514364441225	0.004256540725211358	0.005028511268422606	0.001985513640731676	0.6987201826111037	0.06030309640502742	0.001673810590100441	0.002114614719557167	0.001098754969889197	0.1475065122826067	0.02859968492947792	0.005454829020656408	0.4931354670770489	0.001536130886729701	0.001091217535180309	0.001038773314981953	0.001054749219634909	0.1058999708195174	0.1023727717744153	0.04078193744565913	0.01173208559923632	0.04975710847619091	0.1190263772384355	0.1504746572026149	0.05233070973855705	0.003786415929442574	0.05789215713787892	0.0536640137935767	0.009973717912402456	0.001451232153557257	0.001205663068688852	0.001245429167975197	0.001562089367618841	0.04273200971488127	0.04454602188311734	0.05296065166855854	0.00135037601675726	0.009627719882293478	0.05683857532361494	0.005505671309174741	0.003126522189090449	0.1022123362015084	0.001638659264194522	0.05016931955901953	0.01068900136363897	0.002021057464133928	0.002150878637447746	0.003999128271585186	0.01270636682959367	0.02220164713780259	0.02617747631430688	0.001114804611974932	0.0307358181083471	0.1569005499089432	0.01024019667861816	0.001842569128702952	0.002897367332954992	0.001695721079619068	0.002358816436487679	-0.01321719636750986	-0.01245936755641169	-0.007679641441262843	0.009338989924742573	-0.01391766211620569	-0.006177814185504212	-0.002639209759476493	0.002322806168900382	-0.6993789080950867	-3.197272981420009	0.04011485460228382	0.1677250419857022	-0.02445135681791134	0.02486316543413305	3.471452184013813	-0.1158420284414372	-0.007979233858598422	-0.0163715239372662	-1.328361358833019	1.248175733914257	0.0886819348098998	2.336148815736918	2.725451200943287	0.01441840600142882	0.03098680717542728	0.01040094549386896	4.683765839875616	0.995134347733008	-0.03136815071499933	-0.001945916760797437	0.03610042606901906	1.467774765125144	0.3720115034123118	0.02732480024646854	1.383098755158084	0.09156061139319389	0.02437508369181293	0.01559009108593999	0.02356077232626005	0.4043946498539112	0.2297080449269413	0.3432928314745595	0.1167181014223042	-0.5413998333444195	0.4830221657425907	0.6857238402064179	0.1610813816847101	0.02204805628652663	-0.2119324152238097	-0.03371119516825417	-0.02537506292364051	0.06258554962981976	0.1849423541614793	0.02803430049300377	0.1420005989640419	1.517824154516926	-0.2505887591167897	-0.2215383087593135	-0.09462597288633284	-0.09054319312164741	-0.04102562358419424	-0.1567887469805173	0.04332687629816427	0.1609253256387055	0.2322491013907637	0.2824686214933473	-0.1633720492147564	0.01663986252880402	-0.003203598266069772	-0.4099356848028244	-0.6768551947986658	0.2260504902350303	0.1087176135395045	0.06313728535610669	-0.472812999185582	0.2816853792330248	0.1379592258324832	-0.04512281204459009	-0.08418442133777453	-0.07140020493722322	-0.1016052282902324	-8.400497759235909e-13	8.151364116757181e-14	nan	nan	nan	nan	nan	nan
0.27	-0.0469369595686842	-0.0203519348773691	0.0404524634080968	0.5817111852809653	0.9415332929878851	0.009974630652833126	0.4008929988639022	-0.03291868427424542	-0.02146475613542289	0.0490087240560905	0.06084629096606575	-0.098425196822574	0.01743871996644381	0.03633613453222641	-0.06547594084463917	1.041096751082487	0.07426457318655155	-1.041096751082472	-0.07426457318666395	-0.1544867177025548	-0.09234083892671703	0.003685248237038633	-0.2169488388958114	-0.07791128044129494	-0.03713605671520515	0.08222432839665671	0.08167485876088371	0.6740951069852754	0.645806117712584	0.05810242535162421	-0.01079598819483075	0.1167754395510857	0.01126884027663103	-0.09270881172781288	0.3060456505123279	-0.5735937729409888	1.328972335148837	-0.003029243341846952	0.01075125282993581	2.183408330611611	0.5056720112048556	-0.5076429878460744	-1.250640036395993	-0.2767769929783804	0.9379080712468516	-0.1571249533904806	-0.1688678120159228	0.6759073859616446	-3.438077386787278	0.455993498608922	3.438077386787234	-0.4559934986088199	1.401529335675188	-0.4457942456518771	-0.2129314446162567	-1.677584663967647	0.4072453183629323	0.2027251115876134	1.543782112162385	1.100700568069845	1.485194637249595	-0.1774236199850789	-0.1031004120334375	-0.05513514261355433	-1.335340109495057	0.1878414134941428	0.002126432552457788	0.01827163587802335	0.01204933193318698	0.0289411943363702	0.001141967952836798	0.003947515872858794	0.004714015614575303	0.006198066793162029	0.3233913209754821	0.3120864261541285	0.02684643856273008	0.03066938502481489	0.001781368480618385	0.02651729422380101	0.001092455911668491	0.006030488419655724	0.02387885944611345	0.03847158923700503	0.3804052179745172	0.3561343006601503	0.009458641267467422	0.03008348923742722	0.2300832135644494	0.2433940142159107	0.09389042367812343	0.1098122367361469	0.004365869546413948	0.007712617359730573	0.004895396788935497	0.0134136999501133	0.002103808878587794	0.01898439648023488	0.5856305827454059	0.5324609034402097	0.0527060644727121	0.07030460954460904	0.001736366917487654	0.004150110411334943	0.002169459801019869	0.02029566162377206	0.001515066835227062	0.02376269790155968	0.1309804233255007	0.1576730229643863	0.02570967821330936	0.0165464498953707	0.005634487880842378	0.009894208985497021	0.4721120314770547	0.4575916042939118	0.001560487415615406	0.03217944207124139	0.001204924565863777	0.004866070402779885	0.00111807471227317	0.003581383684464976	0.001155976746095896	0.006711054362939457	0.1023549838557154	0.09066213293440009	0.1013049287904627	0.0773513157332984	0.03698317157890383	0.03178972245548904	0.01223490277164815	0.01264161749763335	0.05779186159682464	0.06369038245803212	0.1158787291199934	0.1075635529827937	0.1454048485140964	0.1342385101280854	0.05152050528975538	0.05309280136349907	0.004696820237291917	0.03077846684362884	0.05985927756678353	0.06877091674726402	0.0539720820181909	0.06139108630022021	0.01037202469016827	0.03491733600396593	0.001505374609546172	0.009168384144227474	0.001226478030004418	0.0189013174657233	0.001239616036485981	0.01077476581114452	0.001649250862721783	0.02776480997911757	0.03783142114240723	0.06679779552726928	0.04785796590492356	0.06083146141607652	0.05520598645662397	0.05450564620335605	0.001837501312342303	0.02914157259586425	0.01057055187517004	0.0146718467229062	0.05728721631235196	0.05292544311103164	0.005379148630966415	0.06309026359576879	0.003076374809349257	0.06926118280091904	0.1021460953116289	0.08724543789247695	0.001666366325723505	0.03915237414184763	0.04841609356628906	0.02537728203187491	0.01194781245480263	0.02576095130021333	0.002094592292102665	0.01321092271039873	0.002199836750859769	0.02058342949088204	0.004086152715311462	0.05155888729242739	0.01814804839469996	0.0419905088305146	0.02124596194837385	0.009080148360152631	0.02637486612102884	0.02864478315159865	0.001115085780737912	0.01229072955578896	0.03455661632320831	0.04255265364743158	0.154875016736884	0.09858290933143202	0.00988225980513989	0.0557452361152092	0.002013724952284545	0.0480648857448505	0.002740298900729564	0.02218418897966389	0.001651613037345747	0.01590305861310352	0.002251570383569725	0.02782839035778927	-0.01127260117022623	-0.01241932153440205	-0.007737814533340941	0.009403624428053512	-0.01258312361411066	-0.006163314664748575	-0.002703226571690158	0.00316406082993675	0.002505102346417636	0.03555452112305932	0.001138253323152286	0.008610321833898853	0.4125010356252312	0.02217869506512648	0.001820361630688123	0.001062035112352212	0.007225428352736719	0.3907502666477033	0.01912711505326619	0.2760569660072828	0.1364875811145826	0.004638361012363218	0.005303167799047431	0.00225851606323826	0.7264077867009011	0.06725298675532969	0.001725941911842744	0.002333830824488287	0.001093839613935027	0.1578656568159874	0.03898930695405289	0.007601595538336101	0.5083706096629229	0.001654315617326332	0.001088886413642399	0.001037898021343033	0.00105404085903636	0.1019936698388882	0.09881255871393867	0.04055088808777284	0.0147239720014915	0.04548712932088841	0.1230698047491983	0.1568420169671051	0.05170249484570575	0.0080157154780225	0.05678632022739896	0.05465453522571288	0.01038196833520949	0.001444174434917216	0.001205863632394656	0.001277770140401226	0.002013644511884184	0.0645519413271346	0.04103170590145425	0.05012727260475812	0.001339611539709543	0.008872354987764597	0.05410559222072109	0.005401318883991031	0.003077102468434407	0.1048743178542589	0.001688736798317996	0.04424265406526535	0.01031195957016098	0.001940372026419357	0.002315998326698287	0.003671466192742257	0.0102132555505908	0.02814316441501502	0.02811280962626577	0.001119212839203156	0.03136977346063315	0.1615616045161802	0.01115679778872323	0.001797197474803902	0.00335357656735049	0.001906298095321913	0.002680223067109946	-0.01198262003059357	-0.01158546607435785	-0.006761005587001848	0.007929436787894003	-0.009706737223300406	-0.004632637264921874	-0.003470632158069841	0.0001493414627042615	-0.6999894406099756	-2.832015172670814	0.06668664138919222	1.590376223894814	0.006960377746681737	0.1438964836073207	3.160402510887454	-0.2593409860440505	-0.04552443556783324	-0.009956822152825529	-0.9541309042437557	1.541753763878068	0.6098542380540476	2.194276654421617	1.800481953094792	0.03330051013230254	0.03270595914751159	0.02690867115633212	4.120418736701946	0.8147376055836651	0.02386108092669348	-0.0009840168701261041	0.01500731884175305	1.255319411603325	0.4062681348763942	0.08297580130562818	1.793175646605811	0.1047617617201745	-0.008939606095954761	-0.002964786012845388	-0.008459113984941738	0.3082124694973175	0.2492176325705828	0.1990030570774451	0.2151634642443413	-0.4028489881838773	0.4983192226537364	0.7191554345860809	0.1554829418204127	0.2039232071142381	-0.1754188270057289	-0.01048548347899336	-0.003327595910849557	0.07400868907792933	0.2132272840075753	0.02012084330214978	0.1231210411309704	1.690639609147292	-0.2248564356799267	-0.1974466028482515	-0.09767357261130519	-0.04143019085378655	-0.05701473308448321	0.127186179906184	0.07030186086631372	0.228206260124748	0.2138164362709004	0.2328139672434367	-0.09936999025079489	0.02803201358657631	-0.001029942960689288	-0.4129084137638052	-0.4634344204091864	0.3397163052855775	0.1770911471403186	0.04130194775821897	-0.301861496466829	0.342288966119317	0.1273999284783082	-0.004115599706654142	-0.1040353919540445	-0.08494286982785368	-0.1251000212691242	-1.608767237987185e-12	9.760270855657684e-14	nan	nan	nan	nan	nan	nan
0.28	-0.0469601967443545	-0.01838946635462391	0.0347897563013663	0.5949624361655924	0.9414123935961473	0.009995343864086801	0.4206845097871885	-0.02873372647864455	-0.02535375822531958	0.03596811891305759	0.05908123704566694	-0.08909999429710605	0.0147471190381197	0.03620198008096105	-0.05876762909511306	1.003643803074014	0.07948774148471523	-1.003643803074017	-0.07948774148473513	-0.1403735743701266	-0.09719808720209119	0.001450575429296373	-0.2330480856321146	-0.07343177378795472	-0.03493947277666816	0.09641612763017703	0.09267365424187224	0.6887650700120553	0.6434124590370704	0.05719382392460806	-0.01123053468828389	0.104228550817849	0.01322184660973711	0.09519678636180091	0.07944721179229668	-0.553654997354743	1.321207237540561	-0.02098501620651708	-0.007150472967220037	1.766145958600203	0.3288897017222111	-0.2528467050159354	-1.369167469218818	-0.06876751915163473	0.9219584662058576	-0.3904324232975189	0.1505015413100719	0.6598016275438063	-4.047228946861283	0.5816223477286228	4.047228946861283	-0.5816223477286185	1.424428358535536	-0.5265153452536745	-0.2326605216904561	-1.53375737107152	0.4910163272102387	0.2361065217623365	1.292670968991908	1.094962851616318	1.442893703012434	-0.318815033267304	-0.07488603851507557	-0.03191306263401853	-1.175682818038582	0.204071223533081	0.002416859258079596	0.01889002707679608	0.03124219408930146	0.04883123488814327	0.001140813305284819	0.003888787974590188	0.007881888057304345	0.008017268161225336	0.3577053830649499	0.3419373554785106	0.02341460447635847	0.02763815846738578	0.001822045986769244	0.02587993295474184	0.001077903729575398	0.005900449159794644	0.01508215090229987	0.03057703394074687	0.3844350669175258	0.3725648766028352	0.01733289514546991	0.0376509145463335	0.2494988093568937	0.2645686247040799	0.1158784330270716	0.1234144959253198	0.004602089552953475	0.00799459840909743	0.005166124109577824	0.01370708854367338	0.00225423569865943	0.01937877187922025	0.6310599879114324	0.5704208318050096	0.06082584719101849	0.07780445450881901	0.001745947402025922	0.004143140641266098	0.002309472807625963	0.02027531482482223	0.001311515083298789	0.02418856350592621	0.1438409801270075	0.1694639598562369	0.0345225459204235	0.02071052413687442	0.007164841676405252	0.01089136634584158	0.4856387144149519	0.4778378474030285	0.001638565995054904	0.03320204403126323	0.001148562256933668	0.004904447108732907	0.001079332476663683	0.003622551833037574	0.001106835781401693	0.006757067767515557	0.101302398827852	0.09326562379253604	0.09945116853723507	0.07977702341625854	0.03853428913996525	0.03329831898900343	0.01422186751734267	0.01519185351600579	0.05129442692304984	0.06016905511460871	0.1196938539292	0.1127505566859251	0.1512289333414355	0.1417261692349817	0.05144247836682835	0.05463548476471256	0.007449000403968909	0.03339767179097821	0.05823903445496923	0.06720017315280981	0.0545215693779257	0.06139588172398511	0.01048870404079464	0.03498874737355354	0.001474034094935982	0.009956349390892492	0.001216638483320829	0.02118024590103357	0.001266985990497891	0.01096335410841332	0.001950288108455391	0.02895359035220986	0.05532059867722083	0.08424392110486803	0.04391351999579245	0.05859178255105101	0.05225354012960428	0.05262942876773544	0.001595635395576207	0.02854868261249794	0.0095599110757948	0.01442109476054481	0.0552057911133828	0.05222808517496768	0.005360764006901679	0.063535327379225	0.003062941562019074	0.06981821021443621	0.1038831462346631	0.08998929844799193	0.001691105020076155	0.04117202462428594	0.04504715274463986	0.02734564249233986	0.01107259220173076	0.02495594787606073	0.001998112387788383	0.01355091351938525	0.002301631286857727	0.02057672216452664	0.003796818362158263	0.04749032686245633	0.01375144509349842	0.03801428192112678	0.0260208633231098	0.01311685893276719	0.0276867684381574	0.03063542958900126	0.001118301979043055	0.01270273981098924	0.03327069716276759	0.04027788196695163	0.1584461902787434	0.1023605221706592	0.01073623991941278	0.05695438056722454	0.001897223676184906	0.04816429790948028	0.003161072659258003	0.02107262161985142	0.001832659501768954	0.0150033988147427	0.002546685330327438	0.0264943975577051	-0.01120478195167998	-0.01156944766555429	-0.006784274823832989	0.007955290589219203	-0.00917292182246267	-0.00462683745661893	-0.003496238882955157	0.0004858433271187148	0.002895183447117969	0.0663573936516399	0.001140498251046195	0.01335218226571188	0.4411000779495959	0.01736633759240106	0.001898950287344988	0.001062229532720066	0.003436192943056392	0.3949855815411935	0.03131439002378365	0.2921952693832664	0.1561237257849327	0.005020181299511308	0.005577824329677604	0.002531518485718785	0.7540953907906972	0.07420287710560633	0.001778073233596875	0.002553046929371284	0.001088924257977919	0.1682248013493656	0.04937892897863776	0.009748362056027558	0.5236057522487959	0.00177250034790363	0.001086555292102715	0.001037022727695722	0.001053332498432802	0.09808736885825324	0.09525234565345556	0.04031983872987454	0.01771585840374924	0.04121715016558638	0.1271132322599607	0.1632093767315952	0.0510742799528546	0.01224501502664837	0.05568048331691921	0.05564505665784981	0.01079021875801763	0.001437116716273989	0.001206064196099723	0.001310111112806734	0.002465199656110644	0.0863718729392917	0.03751738991978995	0.04729389354095657	0.001328847062746192	0.008116990093233389	0.05137260911782503	0.005296966458803063	0.003027682747782197	0.1075362995070081	0.001738814332440767	0.0383159885715189	0.009934917776697532	0.001859686588745784	0.002481118015940492	0.003343804113894195	0.007720144271591422	0.03408468169223444	0.03004814293822677	0.001123621066431735	0.03200372881291659	0.166222659123418	0.01207339889882823	0.001751825820906408	0.003809785801746346	0.002116875111034468	0.003001629697735564	-0.01074804369367836	-0.01071156459230465	-0.005842369732740935	0.006519883651044144	-0.005495812330396754	-0.003087460344338319	-0.004302054556662767	-0.002024123243492217	-0.7024661125378158	-2.488065269463243	0.04973823293045029	2.262552782789195	-0.03012157152497965	0.2113465876919171	2.801869457228996	-0.335717201629624	-0.08172345444034308	-0.01855281183484887	-0.6337560955337622	1.726167350748425	0.858151680279303	2.038293633225548	0.9288613205691101	0.01727831681846356	0.024281089334477	0.05367641118073996	3.454465996803383	0.695409491726486	-0.04612410484514792	-0.003697989533003055	0.08541612011334387	1.114868748476826	0.4237511028594688	0.1120214445307096	2.266637062639674	0.09611777392657145	0.02838879594127852	0.01774203149246072	0.02928995394565827	0.2125767847410626	0.2293632408048633	0.112316843012161	0.2911387218929505	-0.3088401479707173	0.5441745656559162	0.7835342583578725	0.1536875861235538	0.3067416676355283	-0.1386948225038807	0.01118543623463104	0.01738786956691894	0.08321486663411097	0.2427676409303423	0.01867470209238746	0.1167137432308785	1.785611594600782	-0.2278703823200209	-0.1786852817304583	-0.004941074901475474	-0.01200080419744212	-0.08434745642843046	-0.1280403291731628	0.02986897714202029	0.3255815822520208	0.1890596380761606	0.1563978871997395	-0.06688324713967118	0.04007454460281529	-0.0006025695304779006	-0.3977881780453007	-0.3481704244977393	0.4704745469733814	0.2161528322430233	0.04542680188970412	-0.1575294088097182	0.4153018114640865	0.1139466280650498	0.02141931675844568	-0.1171564235221379	-0.0942898008418349	-0.1403192836719134	-1.698537949053637e-12	8.461236265727655e-14	nan	nan	nan	nan	nan	nan
0.29	-0.04492927987013431	-0.01880460949787894	0.02943322098649343	0.6081328069755273	0.9411126870298657	0.009828121753987923	0.4360815723697018	-0.02630653934063668	-0.02625391832789884	0.02144976532526142	0.05951690207006395	-0.08000321484390285	0.009477200851973734	0.03938441433877809	-0.05233728949401924	0.9603080520346003	0.085797475607971	-0.9603080520345905	-0.08579747560796037	-0.1259157373621031	-0.1028604400249745	-0.0009311276626517597	-0.2475568742601327	-0.06809623336502026	-0.03242527417682602	0.1079864794575299	0.1035914247819936	0.7028282445179784	0.6393829594723274	0.05668476007444163	-0.01142269237976238	0.09307480117290091	0.01528411441373355	0.3117198534278694	-0.1572152828816228	-0.5185220536409205	1.3127362498679	-0.0391818667126724	-0.02593123736556935	1.311745350236028	0.162684900748426	0.07823230465090661	-1.53596542599393	0.1507338801019385	0.9013091780280809	-0.6659656185396243	0.4781507123129332	0.6276316820500862	-4.60884062057313	0.6809514902966328	4.608840620573152	-0.6809514902965578	1.469988159013799	-0.6035410265565182	-0.2417757321361328	-1.367998009329629	0.5733043568574849	0.2657529983883596	1.019665337543284	1.09152981623177	1.366829951221081	-0.4824501190923023	-0.02922301071731202	-0.009194864725422853	-1.056114438663048	0.2099406214855246	0.002864030204840798	0.01962117676807566	0.05601047204722168	0.07403051713013563	0.001143805122588615	0.003808032586617088	0.01288774155823301	0.01077083863585479	0.3875504664593414	0.368196898555856	0.01882561984968317	0.02365197878016226	0.001845866465814345	0.02481360938365823	0.001069596846264758	0.005752749118181207	0.009261595386012039	0.02525555815141555	0.3870004589030846	0.3886139716620618	0.02778454575392947	0.04750749324598055	0.2685751920196403	0.2855948751402317	0.1263516106590691	0.1235618007301734	0.004827107189281771	0.008197316461852136	0.005475245128178907	0.01400773423486672	0.002312154708848199	0.0198041666969482	0.6683476294734301	0.6016785561254128	0.0672071049856872	0.08344956957075358	0.001760931032693485	0.004063024466149891	0.002443429697508286	0.02015254609410984	0.001202478919851831	0.02488645508424095	0.1542276212291137	0.1792534798415549	0.04326941243832894	0.02456931289379526	0.009945474444838252	0.01275376882779645	0.5010617332648427	0.5029291825605547	0.001696663228987806	0.03415766486503148	0.001117728040552639	0.004977027263237565	0.001058469139571997	0.003682576473962145	0.001080578297684492	0.006836721511586943	0.09916351387951353	0.09509422513309394	0.0967903830046101	0.08191719293842095	0.03842010168469308	0.03353258331466131	0.01669752713017692	0.01829236305991289	0.0469077480019745	0.05837095786537805	0.1238992679908749	0.1186025582069024	0.1574641038205546	0.1500564994062654	0.05297798724183692	0.05784600866652871	0.01559074599862944	0.04074868236899703	0.05680888487967941	0.06588688514852176	0.05501080452446023	0.06146391571821554	0.01045328681578792	0.03496259969717715	0.001455428556110913	0.01082654842650055	0.00121329598559781	0.02373966029508965	0.001295010333180215	0.0110977799285723	0.002432933426848741	0.02997320748052004	0.06984661192697192	0.09684611499620605	0.04084253315978031	0.05697920136560491	0.04970684014148554	0.05115334566257855	0.001473922076090646	0.02832064009582989	0.009306773372899375	0.01490786669116143	0.05330431884703092	0.05169721375348596	0.005286915485615879	0.06370010999985241	0.003054966391985666	0.07027016174590414	0.1056231852883841	0.09337366599917597	0.001730953846994948	0.04291202217474013	0.04193513159284479	0.02933769554347399	0.0112369852463149	0.02513777040980327	0.001926920699395175	0.01401671977978513	0.002464477341984825	0.02056915507563755	0.003513500877719612	0.04360131358990051	0.01094251403761568	0.03564159021264578	0.03112550113124934	0.01827020872786571	0.02911870331326202	0.03274914656297467	0.001121693111372361	0.01302754748810499	0.03288347564982531	0.03912058813617844	0.1628066633877207	0.1069941903642284	0.01119489964510311	0.05776962466816442	0.001828314058004764	0.04865946865024297	0.003468882628783438	0.01975200255108996	0.001960546457553084	0.01397056410866079	0.002748708405767812	0.02494519767138867	-0.008574591752156848	-0.010474096755535	-0.006147377694627878	0.007545757098469035	-0.004920049483436495	-0.00337869112354452	-0.004264190719314981	-0.001012660039381797	0.00370216509570578	0.1022801970473302	0.001152353985002925	0.02245950422008809	0.4580869078143743	0.01058492450521078	0.001846847074368293	0.001059867036535577	0.002530660541410678	0.3901862025103408	0.04649735728597363	0.3143093420255322	0.1287626712944606	0.005101931327554618	0.00599197070688265	0.002238259242968601	0.7645247227913173	0.0762615434766316	0.001775292009692417	0.002609335653965466	0.001088873660579355	0.1721362904892771	0.05720668144806872	0.0156105144163012	0.5480118818980558	0.001744378023355351	0.001084835883863706	0.001036522456488163	0.001053167989640265	0.09452103040996057	0.09122361907057917	0.03654275483727866	0.02084848943365023	0.04184093559055722	0.1326338764452199	0.1707622671806394	0.05812143877001059	0.03472494703058781	0.05445723044314246	0.05559255282092249	0.01009680480616743	0.001435116601567248	0.001212988352207249	0.001336129258376636	0.003337133330081426	0.08971589014580213	0.03687487143129434	0.04597579674701501	0.00136236709633999	0.009813341048153878	0.05058890567874468	0.005134194175508549	0.003062623870634698	0.1085465553320137	0.001801065062746708	0.03810385860616227	0.01266931043978775	0.001846549245817923	0.002764898780163094	0.003107391497191748	0.008043311543004588	0.03942014859353683	0.03135953538357872	0.001126579697060778	0.03280125894146951	0.1727964372707513	0.01136316663826547	0.001760222152588925	0.00377670914710915	0.002074752001561446	0.002925105852698647	-0.004205639999414813	-0.00918877157610155	-0.005754486934932072	0.007956922365661171	-0.0002065668668419028	-0.002363529413832522	-0.005001851485795886	-0.001701992842594074	-0.7076061910382984	-2.206057227232489	0.08891540652013874	2.751102006802923	0.003038907980697501	0.3312870738060201	2.437444232798751	-0.4532599895535931	-0.1283033320760944	-0.01312716894943554	-0.429816075437391	1.442439090871925	1.095210809845031	2.162306811516515	-0.8049921597656297	0.02046694319518167	0.03400672018639094	0.03459928553066833	2.778296013444594	0.4473423163992896	0.01106408999106258	-0.01971256319036061	0.06517901802367881	0.8496147948186559	0.3492229617285087	0.2496935000069721	2.735117786854052	0.09388586752267775	-0.003140417142435556	0.0002930247227965722	-0.002397198759447862	0.1444760361963387	0.188498655197494	-0.05702297642477019	0.3285971942376498	-0.05892255646754408	0.6264674822641633	0.8828804052702727	0.468365914465772	1.10005256907475	-0.1247248774671997	0.001195601488962286	-0.02119505948330559	0.09077594901013951	0.2689427695200915	0.009492753464991973	0.09003781779872536	0.821513774723863	-0.1027442147224387	-0.1191196464877072	-0.02672608548233463	0.1028988528941769	-0.02867811717695335	0.09156682739211575	0.05174076512182828	0.3455663738893487	0.15999759334608	0.2466563052370793	0.09137099956688612	0.05262388777672892	-0.001023536160370687	-0.377915714046732	-0.1411845559797659	0.5592752335038418	0.2067465921846145	0.0229627991320494	-0.0768642682088176	0.5128414023930586	0.05093772368664132	0.07454539752089227	-0.1439113853485282	-0.1103827675851611	-0.1665707870414307	-1.639944368796317e-12	5.307038859136368e-14	nan	nan	nan	nan	nan	nan
0.3	-0.04071113437930231	-0.02142856086408595	0.02440191546742246	0.6212145476705002	0.9406242448510068	0.009483973355161312	0.4468889926391381	-0.02535728496481225	-0.02368075972959486	0.005219566836795654	0.06199258176524031	-0.0709955756652071	0.001379518576137358	0.04560830236935345	-0.04618768766744353	0.9116886034714663	0.09311931155896797	-0.9116886034714713	-0.09311931155894017	-0.1109168288709443	-0.1092206238777624	-0.003346851922092759	-0.2604079989146443	-0.0620214346613775	-0.02964401680529671	0.1167747532024555	0.114563021763398	0.7160434440974961	0.6338561518669836	0.05656343812617683	-0.01146795976507861	0.08308531549031119	0.01745182472397786	0.5326425096928944	-0.3623144327977127	-0.4886090381962682	1.303481214548187	-0.05873213876048659	-0.04253573071275202	0.8482174960293147	0.03330314930840353	0.4418170351351617	-1.711536449384613	0.3392354149563386	0.9041304112865235	-0.9559852411159561	0.7587922959269475	0.6036540725728925	-5.103968451605327	0.7840427132768759	5.103968451605326	-0.7840427132768718	1.532642655162659	-0.6660815512359096	-0.2394647551886984	-1.202224576368945	0.638867983354477	0.2895182760996725	0.7362553525004825	1.105728139878073	1.273298717731405	-0.61827664138725	0.002662341849064184	-0.002535001427351399	-0.9428300255677633	0.2251597247905893	0.003490019160960017	0.02051680923898538	0.08472908298266386	0.1033292418490125	0.001151229867193574	0.003730934412146572	0.0198361953940005	0.01448140096907036	0.4127549332351699	0.3904343416256476	0.01312954021203875	0.01873813360386408	0.001831766461690975	0.02337862486638697	0.001064263162482641	0.005595106328975061	0.005808358867981003	0.02199517218099725	0.3871893847321247	0.400589407014986	0.04026429890879556	0.05919606574785045	0.2883978556270726	0.3077217680846917	0.1211589993592088	0.1092028167272346	0.004980900719845614	0.008347970262015302	0.005836245730572265	0.01435039637424751	0.002194812460111167	0.02013469225608521	0.6975612074795312	0.625611094997267	0.07160837851252286	0.08702587674774336	0.001767040473117689	0.00398368683756083	0.002538611665903096	0.01990392740591133	0.001147923125181841	0.02571248031580221	0.1619440819897168	0.1865878466769156	0.0514653444663843	0.02771930963536941	0.01421902206343701	0.01566992530998102	0.5191200956347073	0.5322099595000485	0.001711681547417632	0.03505735087545812	0.001101453833108072	0.005056285724023002	0.001047790698076686	0.003749014887999446	0.001067370840664016	0.006928363919750844	0.09641074555106507	0.09598179557313245	0.09353504480770007	0.08334355635185972	0.03659183900505578	0.03232667949034398	0.01947979541972056	0.02175647754758061	0.04480113850740484	0.05882773889363468	0.128618394810799	0.1252847412056924	0.1641679848473929	0.1593907499278279	0.05701062425387208	0.06360177746396328	0.03047140690146117	0.05413056559882076	0.05546920938330881	0.06469043362118361	0.05525369037874331	0.06139527853132107	0.01009447956932783	0.03459329309101501	0.001445122071037592	0.01177088854201034	0.001215087280870675	0.02655565192465836	0.001322030147638487	0.01117885500754521	0.003109163219216332	0.03081090941120423	0.07913255670655465	0.1024079284170202	0.03888749724681547	0.0563749310578232	0.04771347583748633	0.05019526969438549	0.001429770151571222	0.02829298775309912	0.01001256016741789	0.01634994507030342	0.05190674339813983	0.05151749704537562	0.005168932576677645	0.06397806340962345	0.003068374463714269	0.07067741423639544	0.1070525366192199	0.09678611484386689	0.001781989622483165	0.04439313091840495	0.040155682120917	0.03237164024070982	0.01265993300791064	0.0265458327820351	0.001884710631676922	0.01459413487487626	0.002687581288083659	0.02055399767833169	0.003253386666665608	0.03997398783125442	0.009658807965969855	0.03489425802667902	0.03629286804926252	0.02428396003127923	0.03048986139856342	0.03477348202508701	0.001124867911824344	0.01323055710543985	0.03305460578500443	0.03868189838548641	0.1680056584121573	0.1126455417214375	0.01107968412713696	0.05800984567213863	0.00179800747726931	0.04959381718407292	0.003606827878912447	0.01825551401002979	0.002003517506739794	0.01283363091883096	0.002811793977662154	0.02322197994726507	-0.003336259222805303	-0.009093784441394227	-0.005876490119686826	0.008367271744632278	2.373827194267491e-05	-0.002480021725514238	-0.004986705950856606	-0.001297407560949815	0.004509146744339678	0.1382030004430677	0.001164209718950916	0.03156682617446772	0.4750737376791539	0.003803511418039451	0.001794743861401126	0.001057504540349724	0.001625128139675253	0.3853868234794974	0.06168032454817581	0.3364234146677966	0.1014016168039711	0.005183681355594235	0.006406117084094201	0.00194500000019968	0.7749540547919388	0.07832020984764065	0.001772510785776949	0.00266562437849756	0.001088823063191371	0.1760477796291894	0.06503443391750016	0.02147266677659234	0.5724180115473175	0.001716255698796235	0.001083116475627378	0.001036022185279918	0.00105300348084902	0.09095469196167759	0.08719489248770547	0.03276567094465902	0.02398112046354893	0.0424647210155347	0.1381545206304797	0.1783151576296832	0.06516859758719552	0.05720487903469491	0.05323397756936606	0.0555400489839941	0.00940339085431556	0.001433116486859661	0.001219912508320746	0.001362147403928166	0.00420906700400995	0.09305990735224887	0.03623235294279829	0.04465769995307731	0.001395887130061576	0.01150969200307343	0.04980520223966542	0.00497142189221635	0.003097564993497935	0.109556811157023	0.00186331579306348	0.03789172864081668	0.01540370310290814	0.001833411902944814	0.003048679544373612	0.00287097888048699	0.008366478814428658	0.04475561549484492	0.0326709278289295	0.001129538327690531	0.03359878907002563	0.1793702154180822	0.01065293437769676	0.001768618484284574	0.003743632492472544	0.002032628892100938	0.002848582007666987	0.00233676369484913	-0.007665978559898917	-0.00566660413712297	0.009393961080279609	0.005082678596712855	-0.001639598483325648	-0.005701648414928697	-0.001379862441696156	-0.713380422280454	-2.002353263752735	0.08263478966490187	3.082441278288193	-0.02939012913009245	0.402744959449252	1.997449455711388	-0.5212502991972068	-0.155455643746862	-0.02054136160618633	-0.2215381306179056	0.9114354093693195	1.224550440800793	2.258422134886436	-1.972396440941929	0.006865466278054607	0.03268437909580622	0.03470255977429947	1.989428907093338	0.2816479143084262	-0.04596839621477248	-0.02886798338636608	0.1110428507548021	0.6238381184468423	0.2819926997869803	0.3227722446886877	3.104525419028345	0.08493080926462522	0.0297244572188464	0.01902478610627615	0.03168768676505752	0.02437060465365673	0.08660201909564746	-0.1757167869321185	0.3638597106244217	0.1421355075555971	0.7102108612204074	0.9843183284140451	0.6627365658376686	1.512916198448495	-0.1153275271146008	-0.01614879999174313	-0.05124391639917592	0.09804308266826076	0.2940830880858333	0.008004553776357585	0.08033070325163728	0.3775355001375466	-0.02620820675429399	-0.07508385431961839	0.03513695891038834	0.1790604855512216	-0.01411651373970997	-0.105406171271296	0.02092916896191653	0.3311978409518513	0.137281876786141	0.3647762163630553	0.1783647206722559	0.06239631094807022	-0.002120631689990564	-0.3454506751079345	-0.02309851991145528	0.6425548485535346	0.1982765298403047	0.02106718991389764	-0.01380859279721763	0.6188384441908897	-0.001057991347054401	0.1092548755518353	-0.1523303180324484	-0.1151094975848461	-0.1751228512941067	-1.383531733440641e-12	-3.207089696698519e-15	nan	nan	nan	nan	nan	nan
0.31	-0.03437701663634816	-0.0257908448815683	0.01954818052537209	0.6341992576260648	0.9399284458233951	0.008995990887043384	0.4531409131091489	-0.02543117337315415	-0.0174879791771781	-0.01261530854298033	0.06602918416518451	-0.06172577480050784	-0.009557666909341405	0.05420259992672391	-0.04013076360889183	0.8585031111438167	0.1016306242769319	-0.8585031111438134	-0.1016306242768164	-0.09523706162037293	-0.1160992348777821	-0.005682103848232371	-0.2716621017424717	-0.0554196949909256	-0.02665873241431298	0.1228913031726491	0.1259028145002764	0.7282997851615227	0.6272192892219832	0.05664761070675312	-0.01150788462702641	0.07418657202409643	0.0197369480804944	0.7218864054564237	-0.4969832097882003	-0.4858348674977616	1.293408747810329	-0.08128502002569922	-0.05420219125616885	0.4170496044305718	-0.03813894815154078	0.7925290650851015	-1.839357271238849	0.4545350627831239	0.952971795190975	-1.217832152041064	0.9414693776821677	0.6114662118144679	-5.521040274974529	0.9255932258729856	5.52104027497446	-0.9255932258728876	1.60115282503941	-0.705601434653262	-0.225961302856454	-1.052762402920451	0.6763843389415398	0.3065862412231536	0.5011358152007263	1.16971108699289	1.184429496299499	-0.7009538383586883	0.01375008979290265	-0.007430468876104495	-0.8304726153622349	0.2328810135773872	0.005011161260096979	0.02233442501401289	0.1104112194425528	0.1315578731396006	0.001158309723132348	0.003669922503282758	0.02551085916435965	0.0175361006490048	0.4337602419816086	0.4081082995172276	0.00838354143973755	0.01464949362023482	0.001778979842193185	0.02171273303242842	0.001059996293937396	0.005441901751671493	0.003737958134745658	0.01999702831546226	0.3885635839367778	0.4091133617563418	0.05209142676457974	0.07043287264745829	0.3081623456982819	0.3303908840313386	0.1025612997225313	0.08732566628799908	0.004973393347867952	0.008448597337612818	0.006098492425023616	0.01461697998407324	0.002011380117594083	0.02050923506105244	0.71930482013709	0.6408613895295008	0.07381055567831774	0.08854339304305348	0.001748945483840278	0.003961534282914729	0.002526906225289192	0.01948996662024266	0.00111925499916322	0.02671229107734191	0.1677868182623414	0.1919387922325116	0.05809080220516439	0.02997826581222945	0.01854398431033355	0.01859064466249216	0.5401545928876398	0.5642362041764679	0.00168612294193075	0.03596923202346722	0.001091732073942842	0.005177550191024468	0.001041633366222785	0.003844847221285317	0.00105996371384359	0.007058751960246446	0.09358639502592871	0.0958729624559712	0.09057081070159885	0.08396714255925611	0.03443865574982024	0.03067564545810028	0.02121996456342344	0.02443624763810428	0.04336974188735085	0.06004703147656531	0.1337384576817308	0.1325529763972516	0.1718713896537051	0.1695810897453069	0.06484415971527067	0.07304677156330061	0.04805687465745585	0.06970408442923544	0.05428701665422302	0.06360676031350121	0.05592251812781932	0.06137039673083378	0.009873192668041257	0.03424325913482988	0.001436989215169873	0.0127006861643868	0.001217624822844389	0.02969846404277666	0.001342548660784541	0.01121203642274906	0.003571506777657493	0.03114674161403427	0.08164706356359872	0.1016224786741877	0.03754339495001364	0.05625449751232191	0.0460486035140492	0.04950108077539829	0.00143041646884615	0.02833262253979253	0.01015902681399355	0.01737795358143904	0.05091453187442124	0.05146314909427976	0.005022363458918472	0.06400284615795614	0.003043795546666763	0.07093739835190305	0.1093170149419742	0.1003625076072834	0.001842043711013826	0.04571734143648254	0.03968521003121762	0.0362707170812752	0.01537868081683837	0.02919228139080847	0.001874162881091968	0.01527250410735847	0.002875390435593394	0.02044449183454597	0.00312511760619164	0.03670125543648348	0.009288216820930693	0.03516730294353466	0.04014543064647953	0.03020327284529208	0.03088722114359186	0.03587466084055554	0.001126752353117669	0.01335993769344461	0.03264141243935281	0.03841139626739635	0.1740922624224287	0.1190826246932575	0.01144820946502445	0.05830673077651621	0.001803465860479097	0.05099329845438892	0.003662640217680275	0.01672227442409167	0.00200697245099428	0.0116775693005538	0.002815206028926853	0.02145414910558283	0.003755981779207404	-0.007388178553027945	-0.005698347478845838	0.01109205304695124	0.005003769616680397	-0.001843873203057531	-0.005527672710928276	-0.000846450129028509	0.008395788183081341	0.1524542659775773	0.001166927067836856	0.03212113163417325	0.4838439143776082	0.002802042078450176	0.001663917519545469	0.001053905317463906	0.001489954850227927	0.3969746598554104	0.07036290682133405	0.3556592235485755	0.05362338764564865	0.004780577038259969	0.006351061365982322	0.001713683536482687	0.7719499456221621	0.07525081619285458	0.001694138744354253	0.002386850909634225	0.001089899464140916	0.178065779109788	0.06736187391892529	0.02484179418629383	0.6045962825987238	0.001611389672846165	0.001080337900146979	0.001034549745385163	0.001051619058564117	0.08859858989066574	0.08592180722841854	0.03119670054880583	0.02245184753296122	0.04095379394215937	0.1442234426673029	0.1894776613301832	0.08294815502732993	0.07881439783724099	0.05246733739555899	0.05779559491226437	0.009832053908428156	0.001424615617943449	0.001220568136983218	0.001365433544778721	0.00392750838576825	0.07794894752807428	0.03572282524931738	0.04349633926641433	0.001460878237853267	0.009302882876639849	0.04960375623367103	0.004779554791776383	0.002950681338289706	0.1151275373535382	0.001939771270333586	0.04018329533651075	0.02084012891074973	0.001888318539108307	0.003091925071516736	0.00309176644835359	0.009334751495385677	0.04461970029488888	0.03021095230561735	0.00112801712273393	0.03093464004789051	0.1879463642124682	0.01285861714846468	0.001843475027928475	0.003702349987919582	0.001991920365519646	0.002793550196829228	0.01198359724870564	-0.00546033265916556	-0.005545599511382902	0.01517530792260739	0.009920673777390979	-0.001371144456384603	-0.005929458907798964	3.123715302533665e-05	-0.721909962182306	-1.879531645802269	0.2619056057394825	2.558399439871363	0.006262229172374158	0.2181663013485202	1.534764734074624	-0.3131252614370578	-0.173483742197141	-0.01213912616108256	-0.1672136877085647	0.8147228493294579	1.03423678650603	2.233970925100379	-2.401527599575818	0.009753040563895646	0.02045521473851143	0.04106529452932006	1.05189322735925	0.03325320922851707	0.02170342547101125	-0.05125991966265268	0.09628375390241969	0.446556178689095	0.1724995630064146	0.2668560341350087	3.269530613233349	0.095798163625108	0.003836748669481057	0.005349145847150626	0.004319871280226832	-0.05171178634685315	0.03574639819354444	-0.1575187604193208	0.1812257458520151	0.1083079116918161	0.7331942725224011	1.044433879949339	1.19087290682958	1.597550841846591	-0.09965730911929926	0.016558101089944	-0.01871342883438042	0.09822290455139886	0.3394802443765301	0.0003044751193529695	-0.002770916363227037	-0.4694512587793402	0.001447727932679767	-0.06623526168039026	-0.01304069594155022	0.03578585738407598	-0.0005886760405908163	0.05859626163979881	0.02644846658857123	0.383737876546728	0.1315307945310401	0.4253131398396779	0.3390321028144944	0.0740197167722467	-0.01785967517602556	-0.3105032746361771	0.07132662421072189	0.5394339337652484	0.03137433216496855	0.007831237175511957	-0.04897735365465739	0.6572512386739786	0.05905122032139216	0.1680994758121956	-0.1539241319756673	-0.1159256878266316	-0.1777444965225458	-1.05133637272672e-12	-3.337553256175212e-14	nan	nan	nan	nan	nan	nan
0.32	-0.02651929894130028	-0.0311050418446636	0.01461127977112705	0.6470816820507389	0.9389813973679136	0.008417100967777176	0.4555276448574791	-0.02592122626987761	-0.007914378633262846	-0.03124595148451638	0.07081228297184421	-0.05187329909125634	-0.02270473038461131	0.06406573316715033	-0.03388365397853584	0.8015095927509112	0.1117786439884676	-0.801509592750916	-0.1117786439884057	-0.07893693176839098	-0.1232518682883839	-0.007833591435498954	-0.2815465752475183	-0.04859566011865748	-0.02353133919835176	0.1270790929798336	0.138106857093809	0.7398612340480351	0.6199999160848708	0.05682999823252975	-0.01165617910170374	0.06660478422930556	0.02212976633696045	0.837362500199194	-0.5526970218797016	-0.5052422006380648	1.283024108370085	-0.1089820249010571	-0.06071722094239144	0.07517975174129894	-0.04992974834563178	1.117981033428884	-1.870689961736074	0.4885346962316006	1.020665380172673	-1.397960838925984	1.012559432651627	0.6416911868641895	-5.865573664656112	1.111384111991002	5.86557366465611	-1.111384111990996	1.656715175444698	-0.7208860333529973	-0.2027118874137149	-0.9282987118116706	0.6833270237192841	0.3179400410951294	0.3505033198950606	1.278578111238395	1.134320282228623	-0.7347787398095786	0.02230533087724167	-0.02420892397859023	-0.6794388912835984	0.2466987047895332	0.007698195917128284	0.02537526616895439	0.1304973226541548	0.1543995198475741	0.001163207797618834	0.003637668629022273	0.02869105576865746	0.01904415349260312	0.4507131823236324	0.421078088536532	0.00544893008464007	0.0121426770987833	0.001687202547602963	0.01999372963843885	0.001056063345779419	0.005311532357074258	0.002623794378547953	0.01886843753487748	0.3932192284094575	0.4173112102092467	0.06226980161420753	0.08010931842622598	0.327453656424758	0.3515725839998779	0.07072210241559587	0.06120238568369345	0.004769454416339414	0.008472892907551641	0.006203454824463162	0.01475595810749096	0.001803968727586063	0.02097318401591808	0.7338521751036712	0.6464742241045778	0.07368213451849398	0.0879188982182591	0.001700737994572514	0.004021066143849469	0.002381970709279243	0.01893201407119563	0.001105461996184522	0.02778544444038146	0.1721097904665927	0.1955230739706884	0.06271286874483317	0.0312233214439275	0.02237432192455428	0.02111673415994508	0.564375132675609	0.5969767137044101	0.001620938766969397	0.03694036901357315	0.001085482909998972	0.005319186947268449	0.001037819428313459	0.003960147110753142	0.001055569041123506	0.007213360344213032	0.09095117906904678	0.09483606868089808	0.08832189146975267	0.08401110783213687	0.0325527025891707	0.02911572946537291	0.02138083828942291	0.02556362123213993	0.04189795432871687	0.06112559518076073	0.139207166301213	0.1397437885647277	0.1808350253364719	0.1800931124241749	0.07697402904109223	0.08671144866062316	0.06694845210216054	0.08599684792146002	0.0532916770383733	0.06273228394484315	0.05730909280056007	0.0618341537770631	0.009971434985572104	0.03422001343440435	0.00142867228469899	0.01394147588835538	0.001219221314788537	0.03344527498926703	0.001354451647037806	0.01121839942691475	0.003663208859992893	0.03096335800665361	0.07644139164645226	0.09432238703745059	0.0365869788124046	0.05639041022233299	0.04461153520040821	0.04882093781670793	0.001463223529297635	0.02831555993675496	0.00914738732358868	0.01725055503249772	0.05028251441781037	0.05142901153343727	0.004853263213958034	0.06411465945709131	0.002958267631061101	0.07111399981694592	0.1129529173137665	0.1044540156710555	0.001910281543106891	0.04710315816334375	0.04050046831433201	0.04108338279869441	0.0194002328180894	0.03308861687330708	0.00189630244022399	0.01608937282805225	0.00299108690009321	0.02023522140809757	0.003170709302406421	0.03373577292384834	0.009576367403642295	0.03619317292996799	0.04211981546002401	0.03503516309648919	0.02993076016785775	0.03558927064648346	0.00112693351356688	0.01344762803857411	0.03116422920282368	0.03752864085566582	0.1810914109417626	0.1255640282650282	0.01271597135432994	0.05916319424062046	0.001843585159440981	0.05290496864749059	0.003670125142268192	0.01518490071360012	0.001988377060084024	0.01051865992704312	0.002789483145456559	0.01968106642650613	0.01255128448244848	-0.005349212656417607	-0.005558296848072109	0.01585454470927601	0.009889110185377772	-0.00145285434427667	-0.005859868626198598	0.0002446020780917035	0.01228242962186529	0.1667055315120781	0.001169644416712018	0.03267543709387697	0.4926140910760609	0.001800572738876537	0.001533091177683657	0.001050306094564764	0.001354781560735644	0.4085624962313195	0.07904548909449242	0.3748950324293577	0.005845158487312972	0.004377472720925828	0.006296005647875913	0.001482367072756891	0.7689458364523838	0.0721814225380579	0.001615766702938886	0.00210807744071665	0.001090975865115202	0.1800837785903852	0.06968931392035004	0.02821092159599769	0.6367745536501288	0.001506523646905915	0.001077559324668566	0.001033077305490332	0.001050234636280014	0.08624248781965958	0.08464872196912329	0.0296277301529209	0.02092257460235502	0.03944286686879198	0.1502923647041257	0.200640165030684	0.1007277124675266	0.100423916639863	0.05170069722175201	0.0600511408405353	0.01026071696253867	0.001416114749034574	0.001221223765663707	0.001368719685601248	0.003645949767483335	0.0628379877038622	0.03521329755583509	0.04233497857975899	0.001525869345663754	0.007096073750208807	0.04940231022767716	0.004587687691336724	0.002803797683087171	0.120698263550051	0.002016226747624653	0.04247486203220027	0.02627655471863389	0.001943225175334798	0.003135170598645344	0.003312554016221431	0.01030302417635706	0.04448378509492677	0.02775097678229664	0.001126495917776785	0.028270491025751	0.1965225130068563	0.0150642999192272	0.001918331571596176	0.003661067483366583	0.001951211838937101	0.002738518385991975	0.02163043080256293	-0.00325468675843211	-0.005424594885642662	0.02095665476493451	0.01475866895806847	-0.001102690429442965	-0.006157269400669059	0.001442336747747406	-0.7314583400872398	-1.713331462607314	0.3272798663882862	2.00504436183553	-0.02363852249700301	0.09341559222760598	1.056615681249685	-0.2048856065574359	-0.1660779558371849	-0.01597432531908135	-0.04762751236338014	0.8462141515517421	0.9124782166958229	1.960938939259856	-2.821622473831813	-0.008400834870274314	0.007163281927436935	0.05258379008367761	0.06193691566144587	-0.1467543101164266	-0.02963151376469509	-0.05766633838820821	0.1257113710108655	0.2705053549237261	0.07921259076155669	0.243846273767683	3.24737838932481	0.09678197769708939	0.0337989150788874	0.02291829733180706	0.03653175545385576	-0.1612415269332841	-0.02932216777127954	-0.1574931789026055	0.05338041132828197	0.1139897318217482	0.6947262564036444	1.048654900692796	1.506673165894255	1.656765130998916	-0.07348813931112787	0.08157896935313094	0.01411373475096884	0.1602415030352142	0.4148828537929993	0.002640871541569571	-0.02351245919170062	-0.9253928789089289	0.02506104438104848	-0.07227466225726781	0.02379747983187943	-0.05202092642613016	-0.0100744356773659	-0.08800006104599542	0.00425263884565584	0.4342209010176842	0.1496031185804738	0.5474939916780374	0.4283420954588814	0.09009620792765277	-0.02207354868248772	-0.284000698542699	0.1274664940624	0.4250703359295081	-0.07903727208714649	0.0127291413170075	-0.136259251530165	0.6277025641890469	0.1108576806030034	0.2116926602430148	-0.1531571429993414	-0.1156790486474866	-0.1761732188484798	-5.994840772366232e-13	-2.231918265363348e-14	nan	nan	nan	nan	nan	nan
0.33	-0.01797074908275656	-0.0365956378525454	0.009430073738005541	0.6598614864912128	0.9377278357806444	0.007796526205767926	0.4550899179600902	-0.0262509216092806	0.004797381248480784	-0.04963227591045854	0.0755530444114306	-0.04140524462604211	-0.03711324297833124	0.07408607089291612	-0.02730623696825358	0.7413877968915813	0.1239437503967682	-0.7413877968915965	-0.1239437503966187	-0.06217740411195439	-0.1304338327231727	-0.009699854837587786	-0.2903282502941112	-0.04185610849576438	-0.02031895542849489	0.1300441962824636	0.1516176423364806	0.7511632463402697	0.6126583743300759	0.05706487472326417	-0.01198529189708475	0.06056648489134803	0.0246228701929756	0.8543652650253138	-0.5370056068600789	-0.5275047432872841	1.273161178758175	-0.1426765197149845	-0.06304955669325747	-0.1390152926022259	-0.01114387710463052	1.420706425794042	-1.78808079157635	0.4520093642405273	1.06366698165632	-1.461392526981881	0.9790936922085222	0.6673124240035392	-6.152253173801268	1.320875096244905	6.152253173801165	-1.320875096244739	1.693608562108824	-0.7117003442024226	-0.1681731572324207	-0.8325733318609743	0.6607837527041894	0.3235356165007341	0.2259879551702807	1.425036833548735	1.129814816718212	-0.729895445525679	0.02927481692569071	-0.0407554603508226	-0.5336857310704001	0.2531645871265999	0.009551439782735802	0.02757359022531116	0.1439829260086524	0.1706866974341272	0.001164635313509924	0.003627218834721263	0.02928022809974101	0.01922115165558746	0.4639510057489412	0.4296414505048738	0.003626465212087075	0.01059770595536809	0.001587175477163211	0.01840460901945174	0.00105232436627554	0.005212793486492178	0.001996483345396639	0.01822358879777877	0.4019612619714084	0.4267084619693868	0.06960315710860013	0.08732623368234799	0.3459502809884353	0.3701960639646441	0.04139130371273148	0.03847300226435067	0.004457836823495401	0.008438380911321763	0.006124875039393267	0.01473872483997111	0.001628937633057158	0.02155805860217118	0.741097068024333	0.6425521929592629	0.07152191146445054	0.08556808899343166	0.001637935272416741	0.004127066986620775	0.002185159266558391	0.01834770039839209	0.001099201299894248	0.0289498669538962	0.1754781561951451	0.1978088302468116	0.06530393980113415	0.03163395495164662	0.02507524948028398	0.02292636634062374	0.5904118160498535	0.6285081501530045	0.001548030162698837	0.03800086790945014	0.001081221940978365	0.005500924269521121	0.00103519152732124	0.00410525090369613	0.001052746512189977	0.007409908091455422	0.0884269970422935	0.09276562743753956	0.0863330688414615	0.08312624540896471	0.03122642550605669	0.027901987551969	0.0190452323667567	0.02431752318897477	0.03867561622169444	0.06015993621647918	0.1447288668973793	0.1464974365514388	0.189778049642483	0.1904502916799307	0.09236692974699373	0.1032882099241355	0.08331390341941508	0.100663892297687	0.05286350383197141	0.06223164830447551	0.05854189182870024	0.06274226286430482	0.0111418183542412	0.03496393439979376	0.001415638566543299	0.01544174989907231	0.001218933036775305	0.03787802487858721	0.001367341280027871	0.01123170666818994	0.003470646657106266	0.03048520278752856	0.06582801299395757	0.08325082633059332	0.03512460521888513	0.05586663277462438	0.04297011098731284	0.04771937492503847	0.001707018840616295	0.02838524829705097	0.008684667526861997	0.01760368431069904	0.04993255335694674	0.05131049010776009	0.004610761058486224	0.0640288068216066	0.002844069410713394	0.07120882725366845	0.1174298686686181	0.1090725280664298	0.001987868618769605	0.04882230086901532	0.04021881427985409	0.04500932316736776	0.02384475943930505	0.03737081026968116	0.001978001557224995	0.01713322406915305	0.002977128095145089	0.01990803652340021	0.003484988750056542	0.03100695053447135	0.009966062211456943	0.03736036786713787	0.03857883001794511	0.03597715471986831	0.02706136122318762	0.03344461173852778	0.001127285286170287	0.0135090049606254	0.02919094969382536	0.03591881375143172	0.1879006585945886	0.131629435231181	0.01554636379071352	0.06086359803616872	0.001933970664789522	0.05541360938609619	0.003828322747757101	0.0137527925779204	0.002055310701929112	0.009410536232346466	0.002883814881410797	0.01798903077145325	0.02263108956645413	-0.003098908388818875	-0.005344503114641497	0.02135493563530731	0.0141954282174145	-0.001161255058622555	-0.006128471866133523	0.001513374486929444	0.01089315239315687	0.1622342324929181	0.001163141147972224	0.02762707799493381	0.4945531793378337	0.001622368575092672	0.001440309956707075	0.001046847386739056	0.001328170509515416	0.4316754362480615	0.07887579024153488	0.3911170619528681	0.003614157429634621	0.003919030468331679	0.005825905940154786	0.001415783168770846	0.7504064338149391	0.06571470594555999	0.00153573483900424	0.00187045251255143	0.001094128429460841	0.1817159674739179	0.06765006830984252	0.02803029610123544	0.6668791936380207	0.001442773579144767	0.00107613231986285	0.00103193105104565	0.001049448171748051	0.08391011622161648	0.08277277191227389	0.02974715625325271	0.01263545189099834	0.03092236209352242	0.1556886984963696	0.2080871744697831	0.1236709754272652	0.1083599799559634	0.05288018833822646	0.06010938177342056	0.01421995152142122	0.00139015565034565	0.001216440465178755	0.001390971940034141	0.002948654314015036	0.04277631242303843	0.03187339753699842	0.03985836732662684	0.002329747229032245	0.009114789183595338	0.04959261105413793	0.004157823618241557	0.002657184242395775	0.1266795882884859	0.002113463801852526	0.03766443959720141	0.03097482822432416	0.002164953703972407	0.002816291590130478	0.004240160645855588	0.01045367226313589	0.02570743294028346	0.02039293322100195	0.001128629319557289	0.0257705091990215	0.2015075549389814	0.02166660938531909	0.002121441805430915	0.004277065870384429	0.002272504588620563	0.003189310633386921	0.03351142166157083	-0.0007239814255291817	-0.005066635964409414	0.0271739512576377	0.01805115365692736	-0.000916507476311477	-0.006374037078439517	0.002838977087110341	-0.7430055189860806	-1.479176194965429	0.1234524717978032	1.236125373058369	0.01071824701937133	-0.0554828266951977	0.6670662229211748	-0.1118464749162146	-0.1488663828891348	-0.00589831041619052	-0.0656870273574978	1.053668712949226	0.5429799729213786	1.749948476446134	-1.756198198906922	-0.002929499785838625	-0.0106731630927216	0.06386068695099663	-0.8162277197642951	-0.3192829989505617	0.03116845413994906	-0.05784772654927532	0.1120060266009983	0.1854881832396737	0.00427313587338359	0.1259398195226228	3.039551716367951	0.11194481445074	0.01058287798891911	0.01056759538732638	0.01167407113750491	-0.2516956246986194	-0.1452825696102332	-0.09034869767595971	-0.2933998840250973	-0.2865064239504186	0.6767509734565662	1.042446982018032	1.786038065847543	1.290391733133962	-0.02496453549580821	0.09019969119930354	0.1304744285149695	0.1478391305934131	0.4726555782896505	0.00148316468773677	-0.06474837229260441	-1.278825355445475	-0.1200041673524849	-0.146263763863228	0.002974265031952771	0.1129263082354412	-0.01466415634614395	0.03159470466826223	0.01078428843923082	0.5136876208312561	0.1978364081338613	0.2490458480180979	0.4286681559490473	0.1193190975832348	-0.04056671009809835	-0.2635232690584024	0.1079976925192665	-0.2502350554936852	-0.338730532530731	-0.0005968650103917362	-0.1862854691906637	0.6070239508012801	0.2239913502469536	0.2877939342364842	-0.1345847095848108	-0.1066140712780891	-0.162884844195554	-2.058042453972133e-13	-5.798563979387396e-14	nan	nan	nan	nan	nan	nan
0.34	-0.009791637773763354	-0.0416768225286626	0.00413107015874066	0.6725493936056919	0.9361089424206318	0.007163073333881752	0.4532215357782608	-0.02604679496189016	0.02042645954027292	-0.06663768468206221	0.07970030570370934	-0.03078553008311213	-0.05148559786609749	0.08339931860702918	-0.02066700132316324	0.6785951759429647	0.138180904445927	-0.6785951759429706	-0.1381809044458548	-0.04509639640088478	-0.1374097449842244	-0.01114970186465221	-0.2982887825718036	-0.03545597602792706	-0.01708064879588701	0.1312682643740851	0.1666367516903923	0.7625321831924313	0.6054746904868101	0.05750759156417783	-0.01245412481481512	0.05582177451264241	0.02721790849388339	0.7634747903954994	-0.4708147554768209	-0.5288017098723234	1.264644643171098	-0.18204838007991	-0.06329284291775965	-0.2109513051047762	0.05683464903415231	1.70144471545783	-1.594506830853933	0.3698346667005984	1.050997395685686	-1.390729297570173	0.8711414304434307	0.6540549137638301	-6.399738682513719	1.525793640162138	6.399738682513718	-1.525793640162131	1.721011186371044	-0.6796755986051076	-0.1194286124082024	-0.7640701580305816	0.6154431927078284	0.3231246136451509	0.00229627768489526	1.580242933531741	1.147705194214249	-0.7032071575038442	0.06387340090424376	-0.05215294846015204	-0.4207210994328515	0.2670855937785334	0.009803335170225419	0.02806566614977694	0.1501020232643206	0.1787967116608173	0.001162096662356843	0.003635427234349402	0.02718731652749282	0.01798515961788019	0.4736175570092993	0.4346396032050288	0.002617129428788676	0.009750990545887349	0.001490750054741398	0.01707399768120224	0.001048725552924348	0.005151068914063587	0.001668471824574486	0.01786780115468899	0.4152340628736187	0.4387932347170273	0.07353806035771961	0.09121042065307508	0.3634693530125359	0.3862953819837868	0.02346210415028952	0.02543954192954665	0.004073036337047368	0.008325744203414562	0.005852288311298212	0.01454123029338208	0.001508041038176247	0.02223978895353542	0.7409301012363841	0.6307519782085333	0.06744175455831102	0.08161572895386469	0.00156651579043422	0.004251170656074115	0.001967896667092471	0.01780203290991316	0.001097648670101481	0.03012222286962274	0.178166883445242	0.1992096832939385	0.06581773209341842	0.03133596466331981	0.0263875246714922	0.02379272369436415	0.6174585963431174	0.6573806043514157	0.00147968837006807	0.03911180556154589	0.001078378425631033	0.005691531079458082	0.001033304766548577	0.004260801701008215	0.001050942419103301	0.007624767309753319	0.08597621042448236	0.08982517812745952	0.08438722351449301	0.08115281138531329	0.03058136586295087	0.02720688563624077	0.01380401961449021	0.0198796262709695	0.03294555902576488	0.05580776871620127	0.1501627655321222	0.153693760684196	0.1980707843091676	0.2013353726957166	0.1106034339421095	0.1219793895608972	0.09566193773247078	0.1120796423618374	0.05316753561381534	0.06226648230026752	0.05924230326032314	0.06344128446312984	0.01367377192077861	0.03674558140847137	0.001396143585492453	0.01705877513036811	0.001216397047965323	0.04291815563981526	0.001384910845557163	0.01127731448075001	0.003026585721584432	0.02981579480467789	0.05074428192606503	0.06894775806734618	0.03277417994784401	0.05418657420696508	0.04093615335712249	0.04593114558343607	0.00223031617993177	0.02863172668317675	0.009443673956129181	0.01931467172084626	0.04982985287304573	0.05111504226882357	0.004275029913646354	0.0639618569655958	0.00271368525227143	0.07125111438446646	0.1224992803805172	0.1152118889431424	0.002075254063578672	0.0511321060375331	0.03782306213261678	0.04629133507789591	0.02837468483770542	0.04167341143446329	0.002129591913834166	0.01848865591799497	0.002811184898377143	0.01947982156499977	0.004104188192624558	0.02843011774897994	0.01023796834324166	0.03839363076354853	0.02781515853809697	0.02975920110189679	0.02202554052352615	0.02903793953542916	0.00112852810712786	0.01343282857658994	0.02696003148352351	0.03379134547440563	0.1939697903624434	0.1381374097161949	0.02018728347880413	0.06353838668040601	0.002080618794222337	0.05861601626801269	0.004214129510934681	0.01246680201247053	0.002249189301516252	0.008373010881870311	0.003155740751383281	0.0164103509013093	0.03391168516712639	-0.0006616700776842597	-0.005034599256008866	0.02733326360578721	0.01782585736066575	-0.0009399333279827964	-0.006362518064625102	0.002867392182782044	0.009503875164467105	0.1577629334737543	0.001156637879228741	0.02257871889598418	0.4964922675996077	0.001444164411347345	0.001347528735723484	0.001043388678891715	0.001301559458273236	0.4547883762647952	0.07870609138857272	0.4073390914763841	0.001383156371995666	0.00346058821573987	0.005355806232439552	0.001349199264793002	0.731867031177496	0.0592479893530528	0.001455702975096501	0.001632827584367174	0.001097280993836055	0.1833481563574505	0.06561082269933381	0.02784967060646634	0.6969838336259135	0.001379023511406448	0.001074705315057441	0.001030784796600739	0.00104866170721575	0.08157774462358471	0.08089682185542425	0.02986658235355226	0.004348329179603449	0.02240185731826724	0.1610850322886133	0.2155341839088798	0.146614238387075	0.1162960432721216	0.0540596794547013	0.0601676227063044	0.01817918608030171	0.001364196551654217	0.001211657164685948	0.001413224194428195	0.002251358860499766	0.02271463714215756	0.02853349751816586	0.03738175607351127	0.003133625112379649	0.01113350461698696	0.04978291188060054	0.003727959545142964	0.002510570801698901	0.1326609130269238	0.002210700856088038	0.03285401716219756	0.03567310173005553	0.002386682232688969	0.002497412581603672	0.005167767275495148	0.01060432034993005	0.006931080785619894	0.01303488965969505	0.001130762721310392	0.02327052737228939	0.2064925968710995	0.0282689188514088	0.002324552039289603	0.004893064257398582	0.002593797338296701	0.003640102880777185	0.04539241252057791	0.001806723907374514	-0.004708677043175926	0.03339124775034142	0.02134363835578574	-0.0007303245231800856	-0.006590804756209797	0.004235617426472514	-0.7544571286919483	-1.208769206144515	-0.01396975930727161	0.369611689946207	-0.01990688398076343	-0.1891824478482413	0.3435738276077334	-0.0652344596247231	-0.1143760997674619	-0.008571465919929295	0.01018470775989812	1.38371834894374	0.2459325596839204	1.456106550117099	-0.8824378568137499	-0.02402577722388346	-0.02888897378433447	0.07195494343171471	-1.51369980542049	-0.4670644734474541	-0.02601094910577928	-0.04993710380952628	0.127298051355828	0.09352470908713596	-0.06251216842922776	0.05519130847753998	2.715581939280323	0.1068697289257722	0.03557281262310606	0.02500769819551046	0.04019404965837559	-0.335243140299332	-0.2470364878172476	-0.05376517914513691	-0.5849793635847361	-0.5633119753826528	0.7832614856122472	1.154235252699168	1.92955684084736	1.006506268619985	0.03360578792031755	0.03976147167037439	0.2216589434095455	0.1835917472018704	0.5363590282154306	0.00910098583867118	-0.06176301226280633	-1.571694390354313	-0.2061951795773534	-0.2096079522675998	0.05915548382743029	0.2195506999919125	-0.02545971831998367	-0.08421950507718186	-0.006255422355086505	0.7383905972809804	0.267735611148991	0.01870830001355861	0.4324236490988561	0.1524123287334696	-0.04227956386143226	-0.2536027776565775	0.1006800859415346	-1.006918712352072	-0.5314399311122278	-0.0147815198742162	-0.2397874860859029	0.7162160679634811	0.3057346503490129	0.3504458889848764	-0.1239336290061202	-0.1015593797969882	-0.1535020619346449	7.837447839384729e-14	-1.816009102016125e-13	nan	nan	nan	nan	nan	nan
0.35	-0.003067898908037562	-0.04592938913691209	-0.001003330743981395	0.685162007937783	0.9340706279505674	0.00653136490057127	0.4513553429396083	-0.02511583953225123	0.03872791697653896	-0.08119323232784764	0.08290921866556845	-0.0206485446281501	-0.06445152422636855	0.09138666217125314	-0.01445787118321611	0.6134684772321726	0.1543363533367795	-0.6134684772322002	-0.1543363533366381	-0.02776230256452467	-0.1439573927195783	-0.01204418256851954	-0.3056938352203726	-0.02959855560761576	-0.01387586207024577	0.1296066799274779	0.1831853585823945	0.7741284583108821	0.5986189253523535	0.05868227495464046	-0.01302025229917141	0.05204365663999518	0.02992432487182293	0.5729649550722492	-0.3747750750387684	-0.4970880474850885	1.258573219261559	-0.225440861120579	-0.06262975404344762	-0.1532102974597558	0.1276463540113429	1.942195049807008	-1.312751175847595	0.2685803528120511	0.9714650316469593	-1.19017484743249	0.7197868700320731	0.5834759051659415	-6.626067602364783	1.696086923756653	6.626067602364754	-1.696086923756418	1.746186398750322	-0.6263754621267372	-0.0589344751590437	-0.7199628084529063	0.5539941167760597	0.3169165744506006	-0.3270236816778118	1.724332740834649	1.169853328215946	-0.6675109310112179	0.169601894356368	-0.06162809143436618	-0.3334607602506432	0.2746185127467322	0.008948367803270438	0.02734363624783228	0.1500872185617731	0.179089711358343	0.001156414433051886	0.003647752924884419	0.02256928128229564	0.01538791353958883	0.4801573942991214	0.4370232583723578	0.002050499369098908	0.009271025727421799	0.001404270018630662	0.01608587380620143	0.001045384065074982	0.005124857857007457	0.00148907207958762	0.0176901705540225	0.4327551921793606	0.4542741263188164	0.07440741603162561	0.09208192181410368	0.3798254247478199	0.3995599436138622	0.01297128866090957	0.01813443584165682	0.003700302272701556	0.008162574371834133	0.005485331594586258	0.01424235865863574	0.001422507633132069	0.02294788399407926	0.7344124250883232	0.6134040044605972	0.06201833180268778	0.07656113460164433	0.001499099865436328	0.004350540046129247	0.00177342882285264	0.01736133319370476	0.001100057320002388	0.0313000766956889	0.1805326914562978	0.2001309194664531	0.06358855374631425	0.03020636925966703	0.02566097521107462	0.02333796391395134	0.6446459616258277	0.6826823874451893	0.001421958022242511	0.04020377853113068	0.001076697265223498	0.005901308177079901	0.001031967079361427	0.00442958055203543	0.001049910887463203	0.007866802106842688	0.08310715029148334	0.08591603001384344	0.08205562182691542	0.07808220423059747	0.02965515425157446	0.0263805739718714	0.008919044179162944	0.01533923421430248	0.02569864554928548	0.04917640742076262	0.1589625032880793	0.1633522565724298	0.2077678178389342	0.2143507215760363	0.1304125883069965	0.1410417227941407	0.1014614798506302	0.1191996887268381	0.05394032799000098	0.06280304521271289	0.05789986934930271	0.06302971992172672	0.01486399488926778	0.03790118777538951	0.001377691873927102	0.01882318146911735	0.001216395473777688	0.04846795610845878	0.00139711053670554	0.01136159244668028	0.002575615329511931	0.02921489742776845	0.03581984350184777	0.05483934939309035	0.02934745711708548	0.05122101090854057	0.03893963338143232	0.04383801727706393	0.007953063426539463	0.03352427214986597	0.01100948560907844	0.02204052518123178	0.04940599088343461	0.05045062892214064	0.004043658991065836	0.06391855073142788	0.002649083851955346	0.0712874696861292	0.1297429040315762	0.124760359485621	0.002192113303644993	0.05424635423808416	0.03340158685831023	0.04480708441380767	0.03194788421669904	0.04505247672622617	0.002369506129435382	0.02023375781477193	0.002554353713582149	0.0190352484344694	0.007116160589981419	0.026639233794318	0.01031032293342294	0.03918247294393227	0.01728969487913996	0.02128962264934452	0.01649679903694266	0.02397269169890207	0.001134699410961259	0.01316470707036038	0.0257584500086194	0.03173088906055224	0.2014064822363422	0.1466278548583009	0.02212372093325453	0.06508668243681041	0.002330355581285607	0.06261747966663979	0.00583764806487598	0.01186119010193804	0.003539370971844343	0.00788529612818907	0.004669097294201852	0.01553461919873379	0.04405662160585737	0.001825634275200592	-0.004640521404422856	0.03253886420273373	0.019447821433105	-0.0006440742269789389	-0.006563512399338875	0.003716403692279662	0.006782577568476366	0.1432973289285585	0.001145302330882904	0.01289658123692055	0.4936888416058811	0.001469345272955098	0.001285858443961313	0.001040651691904328	0.001302312545539877	0.4858375526706571	0.07280407104684973	0.4202246202523213	0.00128294318315823	0.003179333394916442	0.004877601042492242	0.001319924140194475	0.7055493061184134	0.05154062893259023	0.001406043354576213	0.001517568845239792	0.001107035516730646	0.1853575692124043	0.05655888396355654	0.02226552282522178	0.7234153623497143	0.001347188987616294	0.001075151938460904	0.001030397177074458	0.001048985702328975	0.07724430216533734	0.0772385919165937	0.02750102202843104	0.003032395530087622	0.01310929438683532	0.1829934265257709	0.232091286273559	0.1703799415166439	0.1035532191553455	0.05561148476300228	0.05282001282118376	0.01444138119144279	0.001353610540506084	0.001220401711450225	0.001406947511833726	0.001977734346397783	0.01378626502459708	0.02271827364883845	0.03587884421632603	0.02321389938748178	0.01401834470882846	0.04812126919684495	0.00386112264971515	0.002641423323006635	0.1472640467543748	0.00240185786235754	0.02427826351026919	0.03637571910901422	0.002818089579923662	0.002105995345953013	0.01465854087539002	0.01020467738269427	0.004189860249840645	0.008084228437956868	0.001149892283507056	0.02534739436664974	0.2206261480664782	0.02087062071044202	0.002817273753716693	0.009805693561234424	0.006836996877633562	0.008480989138203965	0.05313292531281355	0.004328066922348246	-0.00419191904183372	0.03706255796159443	0.01955313196739922	-0.0002792148890148231	-0.006742672848555879	0.004150044214422214	-0.7660874735918665	-1.046705696259155	-0.1254047649940365	-0.2983942144658577	0.01213044064097851	-0.3334029607443622	0.1456633026144101	-0.03312506570667785	-0.08243503223675219	0.0009637611000115864	-0.0298223563351236	1.685291892418805	-0.06467637698805009	1.205772939833144	-0.5704438207450194	-0.01175939852646971	-0.03154293497962867	0.06947981837429786	-1.916523689529696	-0.5463866943797132	0.02817022966855124	-0.0380409148235755	0.1118326774371402	0.08969599191356764	-0.1673742653977676	-0.1388603496068594	2.342073269204761	0.1093078182373432	0.0134141560976921	0.01264558141671799	0.01623749084221062	-0.4361700584618168	-0.3566280619350848	-0.1087140204424182	-0.3431585116235688	-0.7546957590152782	1.154743821355821	1.438705755427969	1.883617616648571	0.3979780333226313	0.07308407691212024	-0.1297959527170197	0.01033580777417961	0.1774957749604575	0.577959839245534	0.008639203228348682	-0.05557957310060389	-1.268942098692486	-0.3771250426165014	-0.2064815545080619	0.8611713785775033	0.3186981327729632	-0.101644388942429	0.04215455782105125	0.01009940442942671	1.141873331784971	0.3530000556822965	-0.3054016429074284	0.2564303667892058	0.1938169768416396	-0.04546234185384831	-0.1129075650198199	0.06107649614327122	-0.702276001854675	-0.4904982001418108	-0.03573025412622328	-0.1653718509271629	0.9708176761693748	0.0002879532508498718	0.4430474934591333	-0.007679152568916337	-0.005331268853859	-0.03219000545803545	5.211391515064347e-13	-1.65030967486339e-13	nan	nan	nan	nan	nan	nan
0.36	0.001501500769431089	-0.0490738542109826	-0.005790882327729335	0.6977347579103313	0.9316035982546416	0.005918860051676045	0.4503388691328123	-0.02352806953800112	0.05893732609707292	-0.09281567775405859	0.08500456129877398	-0.01145492272407158	-0.0750434722725086	0.09766424776164152	-0.009083387401894577	0.5460644930411679	0.1719184586372636	-0.546064493041167	-0.1719184586371955	-0.01016509206888807	-0.1498676844998168	-0.01231773030365334	-0.3127484874762378	-0.02441702918423376	-0.01076064044756363	0.124879580447088	0.2010204924267275	0.7858953197315796	0.5921331706340917	0.06087040179462727	-0.01369779750498825	0.04918139360453998	0.03271869536764305	0.3326069528394728	-0.249194448595534	-0.4594318460792536	1.256671771262521	-0.2677914257171667	-0.0594521260346921	-0.04100749869477097	0.1881975619573041	2.083035052352135	-1.007886386922533	0.1471206008982464	0.8623246854796193	-0.9159336346004397	0.5291898357707409	0.4871256419895938	-6.855195778556508	1.811124922087707	6.855195778556508	-1.811124922087698	1.773634518225788	-0.5522044075798836	0.004757981339530329	-0.6939900794890574	0.4802643933187133	0.3052115930529081	-0.610806729089754	1.837548324053375	1.18182245466389	-0.6292050742651761	0.2665620907939583	-0.07443649276778098	-0.2375501319942093	0.2846764173620845	0.007170513835811543	0.02565819997779786	0.1443176285101472	0.1730811780914418	0.00114790486403433	0.003673204415567882	0.01545816144933159	0.0112543765448421	0.4838089252973384	0.4378029911924415	0.00177881618112429	0.009041157999434243	0.001330178135424155	0.01544156989550604	0.001042344934598556	0.005123034265746921	0.001399658243986031	0.01758912347201025	0.4543520437351524	0.4719557109850261	0.0722883882929744	0.09005601212375505	0.3949020046689861	0.4105901840590243	0.007394435256096199	0.01419345631617122	0.003372843777097642	0.008027532043904695	0.005062914023169606	0.01389721995832231	0.00136508264706856	0.0236257003974499	0.7221957352966862	0.5932089295106847	0.05551434043508145	0.0706373491154916	0.001440549874280192	0.004460283293069255	0.001618461054762228	0.01704445308321176	0.00110614003154835	0.03243007568850766	0.1827560904272017	0.2009830724618751	0.05827881011709187	0.02790913229362424	0.02260501797858787	0.02116117500239586	0.6714495189133383	0.7041680415303012	0.001377165888118029	0.04125362099011661	0.001076080378025337	0.006100445185428485	0.001031104636699411	0.004591663517414414	0.001049557398603862	0.00811000874822369	0.07958711603242789	0.08131010543690928	0.07913675566489417	0.07422938777076031	0.02804348987186293	0.02508826789604054	0.005754763859167165	0.01261526676218876	0.01736859104270497	0.04087914402937311	0.1727624586125719	0.1769147596977677	0.2198984252025921	0.2299069124455506	0.1513020272614376	0.1596658981119595	0.09935935306111002	0.1196487036066479	0.05506611761975215	0.06371570948538206	0.05382859864504547	0.06069093395345535	0.01364756258927642	0.03696976711990477	0.00136317155075859	0.02077281571813621	0.001220767334171482	0.05456452789965468	0.001400074209910877	0.01146779046447249	0.002212741224322528	0.0287609411412203	0.02335853619732656	0.04318982100928888	0.02476000663413992	0.04683992210462699	0.03716702129521737	0.04185223758259315	0.02059774676224575	0.0446915096275349	0.01321625031010303	0.02555019719021643	0.04841384418178623	0.04919772573148688	0.003993488943930669	0.06413687411446413	0.002681935753301911	0.07138456090806829	0.1398888948739419	0.1374607519901346	0.002346020655124461	0.05814982768556259	0.02697318792274187	0.04038643801796492	0.03414636988019864	0.04706283791969676	0.002704809029675792	0.022309173970953	0.002230242113748654	0.01859402913164106	0.01329037444172559	0.02600529541415874	0.0101506874305278	0.03969492360656544	0.01036940095439245	0.01540810059150843	0.01119368034419266	0.01905020425392918	0.001147351285029437	0.01278047403928632	0.02611962737164437	0.03062254737105094	0.2112744103309052	0.1573326575538293	0.01955379208125141	0.06347141479168529	0.002701155343944805	0.06734098019181331	0.009079790851023305	0.01210341097127176	0.006291401050461834	0.00807943154678485	0.007824538333770569	0.01555563625401248	0.05259860894692599	0.004335631069478593	-0.004164656786332364	0.03672160454255144	0.01879480519832704	-0.0002447147705341616	-0.006731755905807455	0.003942358720744779	0.004061279972525095	0.1288317243833642	0.001133966782541274	0.003214443577857077	0.490885415612154	0.001494526134588472	0.0012241881522101	0.001037914704912794	0.001303065632825775	0.5168867290765198	0.06690205070512328	0.4331101490282577	0.00118272999429129	0.002898078574097121	0.004399395852554144	0.00129064901563232	0.6792315810593305	0.04383326851211283	0.001356383734086536	0.001402310106135068	0.00111679003964886	0.1873669820673549	0.04750694522777415	0.01668137504396078	0.7498468910735139	0.001315354463858367	0.001075598561866313	0.001030009557552373	0.00104930969744452	0.07291085970709754	0.07358036197775469	0.02513546170329639	0.001716461880542272	0.003816731455417026	0.2049018207629296	0.2486483886382435	0.1941456446462708	0.09081039503850356	0.05716329007130252	0.04547240293606591	0.01070357630259142	0.001343024529359643	0.001229146258203609	0.001400670829192357	0.001704109832237072	0.004857892906990335	0.01690304977951934	0.03437593235915543	0.04329417366229336	0.01690318480067549	0.0464596265130902	0.00399428575427868	0.002772275844303237	0.1618671804818323	0.002593014868609744	0.01570250985833768	0.03707833648800554	0.003249496927236247	0.00171457811029655	0.02414931447529898	0.009805034415472905	0.001448639714022156	0.003133567216206853	0.001169021845679704	0.02742426136101728	0.2347596992618737	0.01347232256949161	0.003309995468158087	0.01471832286506977	0.01108019641696936	0.01332187539563056	0.06087343810504903	0.006849409937323488	-0.00367516104049117	0.0407338681728472	0.01776262557901166	0.0001718947451497507	-0.006894540940902028	0.004064471002371645	-0.7757978800034893	-1.008505715379779	-0.2066510322873532	-0.8906949028544696	-0.01728172421235943	-0.4964406310662244	0.0227893581524591	-0.01521504145973828	-0.0456121069866238	-0.003693972974056958	0.02550141280403623	1.823856961734847	-0.3335496105162361	1.009242313108836	-0.2096125442328099	-0.01840027651868991	-0.0381423868102951	0.06589921628694889	-2.083120045817347	-0.6409027005876431	-0.02393617844404926	-0.02517318491313316	0.1177270845517667	0.07970807363455917	-0.2960404808716696	-0.2892145176261413	1.95235613754031	0.09844362673503219	0.03344479477793069	0.02366852105963651	0.04042841851407126	-0.4745984330102619	-0.403478348784631	-0.1469640611437267	-0.2216944425576663	-0.8964923946000888	1.564062933037384	1.662403650538351	1.841925257916495	-0.3277000284006547	0.1088260599646948	-0.3456828137053441	-0.1957464610785888	0.220637329294659	0.6457132927595201	0.01348499634753981	-0.03237479440689955	-1.079918332310718	-0.489300280653477	-0.1881382299503317	1.314093885077445	0.3763144097300811	-0.1431576871084954	-0.03189358154501599	0.00589176171421185	1.368774989673816	0.4255806605375335	-0.5685708463606092	0.1586828293194577	0.2184751797987359	-0.04160879873567155	-0.02221366269381713	0.04540178239542063	-0.4893074333546776	-0.5028878527735626	-0.03800382481045623	-0.04936454121703452	1.159087578645466	-0.326978029971538	0.4948533143333492	0.0456329269158363	0.03481065468214324	0.02584768957051422	1.323365309747825e-12	1.692921249744291e-13	nan	nan	nan	nan	nan	nan
0.37	0.003594516474787552	-0.05082920830328296	-0.01030455520990593	0.7103164215904315	0.9287352773374314	0.00535926466959021	0.450395195363643	-0.02146119351423865	0.07989001085177733	-0.1014954086463899	0.08578387174028071	-0.003331741318946984	-0.08272802784489518	0.101859705693043	-0.004642652535681881	0.4760036933429081	0.1903239390033628	-0.4760036933429275	-0.1903239390033067	0.007706829544247004	-0.1549449345967231	-0.01197114606127048	-0.31962402908458	-0.02001799632609683	-0.007790232985948467	0.1181436982963819	0.219805207761764	0.7977327211506793	0.5860444938336126	0.06347895745714163	-0.01453734223651105	0.04734886580788426	0.03558565332394283	0.08967546652638951	-0.09874385700696335	-0.4515688932297989	1.260422605777	-0.3042519460658014	-0.05151738578585454	0.05361658047702999	0.2198550966095345	2.062674213351927	-0.7365957312196033	0.005081506967394938	0.7680711002975534	-0.6235438652034144	0.3053368544149861	0.4094695906313652	-7.110924230366384	1.861239346620811	7.110924230366406	-1.861239346620507	1.797990799710667	-0.4614382918981793	0.06143124940918109	-0.6833041565943764	0.3988066374427553	0.287728940706527	-0.8078617390334225	1.910397492843546	1.186877225384341	-0.5867453904588065	0.2273152093646474	-0.09278697606351403	-0.1071215437515885	0.2892696175209231	0.005481307098696516	0.0240866329878065	0.1333427837358403	0.1618982433788069	0.001137524054821502	0.003711637718526604	0.009400403142104247	0.00735456190502885	0.4849293786970223	0.4377168053088898	0.001673438282421426	0.008957412801839312	0.001270708071660222	0.01510931520065296	0.001039930520842488	0.005133379508231034	0.001379550318858725	0.01754413573390596	0.4791146442052433	0.490088504877884	0.06759275380673602	0.08561727022730466	0.4081536184802214	0.4197503223760946	0.004370913469482247	0.01215753258519214	0.00310881577108236	0.007977477832144007	0.004640756159258108	0.01357125778059296	0.001333068538384566	0.02425350940463362	0.7061901793656232	0.5725610626541846	0.04851698316609258	0.06426432282052251	0.00139237997083602	0.004601265276214082	0.001497460319773115	0.0168418071905653	0.001117101688761543	0.03352206817457948	0.1848000748337121	0.2018576119325247	0.05064505678128944	0.02448251710882412	0.01821330162264129	0.0179140226522768	0.6960005625953889	0.7215652303549946	0.001346296635570025	0.04227514383083773	0.001076486334744926	0.006299401272681793	0.001030690139459156	0.004750138123263241	0.0010498493031041	0.008361027021087873	0.07331274074542908	0.07491452813000826	0.07265280047732049	0.06845749044782738	0.0253316050074434	0.02304450599436289	0.00374576628300786	0.01112050709279176	0.01070882639307866	0.03453754649377737	0.1899668394589772	0.1934970794550845	0.2335420706735913	0.2465553195378747	0.1713373883916525	0.1761093487560224	0.09067292122435856	0.1133633226341955	0.05649341812106849	0.0649809327297729	0.04797035760909631	0.05653861494116167	0.01193946747675109	0.03519455155963794	0.001332277363389811	0.02305691403994653	0.001212577336106169	0.06146599217458162	0.001424702065535573	0.01160025759193034	0.002234848768177349	0.02869920507916624	0.01692736176604884	0.03686368979860461	0.01958112654613265	0.0417383793176433	0.03457415182931656	0.03937134941697234	0.04007285818811687	0.0614497584301782	0.01508229446865039	0.02861927438944843	0.04651332810755465	0.04727736488334804	0.004144393141446669	0.06433791133756628	0.00272446887899803	0.07140521034713733	0.1502817617232564	0.1499942866925719	0.002624364732435348	0.06270374302098955	0.02049462172953153	0.03521245158150563	0.03398395077489838	0.04690365968044446	0.003052840199019188	0.02447262882116083	0.001944854141372455	0.01824793214120836	0.02264858280784411	0.0263486064037597	0.009591155246246433	0.03978092496492033	0.00603323051370223	0.01166739637061262	0.007157365774633102	0.01531087126467465	0.001151619612454975	0.01237197876581884	0.02827329236823288	0.03076764881934359	0.2252676101902822	0.1696781478612806	0.01552796683856394	0.06014044396172066	0.003139539374793989	0.07249444572932685	0.01518600794074652	0.01355695659210991	0.01189898753244008	0.00935628653335812	0.01411909662646424	0.0170100131336149	0.05735514412583446	0.006658796871151374	-0.003558544663280802	0.03981946457096484	0.01514259857553569	0.0003945106825594761	-0.006994112169397137	0.003686114584672697	0.003372597227222247	0.1059912843004675	0.001120579991039329	0.002486929640579932	0.484421195869248	0.001621817017728081	0.001195688335973647	0.001036996902552604	0.00140557900944407	0.5511953664197453	0.05688750169214681	0.4398842004440005	0.001149017401650263	0.002775651611594315	0.004022284030194817	0.001307375842595614	0.6544336186247172	0.03654595842165995	0.001330150462690614	0.001345018742747676	0.001138433378416956	0.1889002321369778	0.03577341847743587	0.01046377186698706	0.7629249429147325	0.001313092345196894	0.001078017612173359	0.001030469566761422	0.001050866759553824	0.05828424960361221	0.05598552229966489	0.01978715886108367	0.001547239030323943	0.003108304829984485	0.230039909707533	0.2657222263916987	0.2109100526270821	0.06819495989747237	0.05921526733087903	0.03677685267507605	0.009560097899783149	0.00126375268416253	0.001182810391999923	0.001492425489287498	0.002726584269903517	0.01385876533108705	0.01111724256474616	0.02911361893342989	0.07892935754766842	0.01729648230237422	0.04227820948122359	0.004564822537582088	0.002766238798636476	0.1700989719457351	0.003188696052366012	0.01105504990682262	0.0309838820975216	0.00355973966371878	0.001589174618466896	0.04052166361458258	0.008298663105718472	0.001348582843504158	0.002564985246090368	0.001145099756612546	0.03354370915128931	0.2629959370048994	0.009057843030673978	0.00384360010971222	0.02782166709153462	0.02370933984396702	0.02736019869803008	0.0592970441213726	0.00882947221988983	-0.002859139438460247	0.04218580171787436	0.009394370349964322	0.001211828885579138	-0.007336125415783018	0.003127185314441123	-0.7852266074010273	-1.102892007279889	-0.1182895447657425	-1.346535164697814	0.01496931008696299	-0.2949152802532986	-0.04127636478492685	-0.00221407131604483	-0.02066474500670903	0.003574924206269421	-0.01934066902649409	1.789738988087683	-0.554440398224432	0.8240982320874263	-0.1723451462578072	0.00489807677423819	-0.02855506769028643	0.05994746160640537	-2.034195640748733	-0.640802274710057	0.03483350567842002	-0.01526159727256359	0.1032806279389988	0.09246751715000347	-0.3894184087863035	-0.3612778662332388	1.519230364177893	0.1048319342688892	0.01267038832724981	0.01157979705293855	0.01717331984473008	-0.7924129357073134	-0.7562704015628816	-0.2552751316304555	-0.08919740831923957	-0.410433963846129	1.823066554594436	1.773243818719801	1.471358656523431	-0.9410400227433318	0.1474601904967791	-0.4856843463944331	-0.1643723544909258	0.226673212888289	0.7090989942710377	0.01370615362028183	0.02007034883951198	-0.2328595247862574	-0.5334018583854817	-0.3025610080387521	1.983678525353908	0.2389382681360578	-0.2368855202565543	0.03746591431147899	-0.01243444948146062	1.248860910443947	0.4735027682894291	-0.4822587325283029	-0.1711093690891359	0.2092087276855857	-0.0279866917480085	0.09502164705013739	-0.02405277072173591	-0.2688385424760337	-0.2665541180297024	-0.05226928107324453	0.07994207391932825	1.453531772631711	-0.3423123324307514	0.5206044701104192	0.2353774346724326	0.2098137744368501	0.2512215308699804	1.90675507375301e-12	4.053781096070242e-13	nan	nan	nan	nan	nan	nan
0.38	0.003368595659367624	-0.05098608109911999	-0.01498758345025606	0.7229584428453819	0.9255509755770972	0.004907503632536573	0.4514380774549577	-0.01923741852855393	0.09929425666000247	-0.1077183111770742	0.08503299182542337	0.004021689376371848	-0.08756567728259079	0.1036796869286859	-0.0007250304023666097	0.4047668070482969	0.2089686094808297	-0.4047668070483068	-0.2089686094808085	0.02573954383152002	-0.1590603039395695	-0.01115165766998335	-0.3264582888964019	-0.01645560725293254	-0.005028880804739518	0.1072925049067213	0.2390484972814644	0.809657252163854	0.5804339607323369	0.06486002933495026	-0.0155398274784037	0.04747564040120009	0.03851517659052696	-0.1311803512883152	0.07050181070473602	-0.4933029177158224	1.268743286232598	-0.3309875943880501	-0.03788525702823649	0.1563036734283581	0.2195773543053201	1.77334726311185	-0.5165207146069811	-0.1589174704543442	0.7083745435001892	-0.34655240758116	0.05409449664481551	0.3825030953796896	-7.090413097826589	1.858962944360334	7.090413097826588	-1.858962944360324	1.80579305305264	-0.3598282567639894	0.09933881112178393	-0.6857337201844181	0.3129356363181144	0.2634005369710594	-1.433868976896934	1.929263161055911	1.199248373479193	-0.5335763344248957	0.02106533383928648	-0.1070245948987691	0.1543103459999041	0.2971894794168937	0.00428362624724819	0.02307986550682007	0.1173358266611232	0.1461376122975164	0.001125639653779151	0.003772609120134197	0.005909584492633546	0.005128211272867417	0.4837222679062809	0.4369524672983131	0.001684280472685625	0.008983275107866241	0.001226716950698745	0.01503175673359175	0.00103826472750383	0.005150770802513881	0.001420735523271547	0.01750547593165122	0.5065357752717263	0.5074912341712332	0.06047699403764128	0.07896237157097356	0.419252390999903	0.427098406336392	0.002819029301305407	0.01125109450799958	0.002915218942889116	0.008055666431140033	0.004240643141369372	0.013296018226058	0.001325419905384264	0.02483034716044322	0.6876060457811803	0.5527701703904058	0.04130242228486163	0.05767930929241686	0.001355171662183747	0.004810972010855938	0.001408275147633535	0.01674110904241131	0.001133405357506241	0.03454787255099828	0.18664522157915	0.2027777767377624	0.04101656875983185	0.0201180470641587	0.01289568999410952	0.01391437940240963	0.7171348713535807	0.7343956235496749	0.001329727117137178	0.04332967953082766	0.001077899201602995	0.006480332265146437	0.001030713092826005	0.004894327397289396	0.001050774047961502	0.008601436820824473	0.06325368093372657	0.06570392857493006	0.06113747993748234	0.05899659402445807	0.02134021424865667	0.0201130290175359	0.002645879018947833	0.01059252025733451	0.006903021033731157	0.03189832772539839	0.2098199802774536	0.2147894015129823	0.2482415291480915	0.2674911098357424	0.1896661581196711	0.1895849469552279	0.07579961035419309	0.1005946260195437	0.05819987793153029	0.0667297453269835	0.04073924963155301	0.05095917987272157	0.01050299634545707	0.03358080595965628	0.001277194070282069	0.02511609753256716	0.001185311764052734	0.06823689642630103	0.001482879166668863	0.01175586802868296	0.002755886214843785	0.02916320345435646	0.01790767614958581	0.03758159821470104	0.01405739005083253	0.03612401330404333	0.0307086709763595	0.03591058532346174	0.06624659880486473	0.08328753312986845	0.01622569304488704	0.03035770731340607	0.04355259557324942	0.04454059457155945	0.004503810012113098	0.06419349016452244	0.002742782863626287	0.07092242040704889	0.1596921027501644	0.1646565493913462	0.003060721451924865	0.06738589028656203	0.0148280327800156	0.03042061753524569	0.03102050226751204	0.04402883269784369	0.003381816594924185	0.02639320726457257	0.001739216789046171	0.01802677344477296	0.03517172295700625	0.0279886440838437	0.008564529334893727	0.03929684299199616	0.003766455989557195	0.009831227109998357	0.00480982614001338	0.01328761443470179	0.001141789484522831	0.01156360739467179	0.03229561715722315	0.03225253371023309	0.2442164173522692	0.1892737188019479	0.01128165268152231	0.05656324421459182	0.003624959579426704	0.07744836313290263	0.02459359184873195	0.01661698441279405	0.02085208212417165	0.01206077567213256	0.02407516515982208	0.02030394376135866	0.0578897265296872	0.008753226993421194	-0.002812492887575988	0.04182004027712232	0.008346359548574706	0.001300875260542896	-0.007375953907181032	0.002975842747361498	0.002683914481969203	0.08315084421755511	0.001107193199556809	0.001759415703323896	0.4779569761263411	0.0017491079008893	0.001167188519766376	0.001036079100197616	0.001508092386106579	0.5855040037629778	0.04687295267916406	0.4466582518597386	0.001115304808934206	0.002653224649097854	0.00364517220784535	0.0013241026696128	0.6296356561901039	0.02925864833118774	0.001303917191337433	0.001287727379399661	0.001160076717192758	0.1904334822065983	0.02403989172710015	0.004246168690006189	0.7760029947559514	0.001310830226577024	0.001080436662486408	0.001030929575980989	0.001052423821670471	0.04365763950017382	0.03839068262161154	0.01443885601888357	0.001378016180087289	0.002399878204566825	0.2551779986521372	0.2827960641451507	0.2276744606079162	0.0455795247564053	0.0612672445904572	0.02808130241408351	0.008416619496971379	0.001184480839004413	0.001136474525867578	0.001584180149345764	0.003749058707495868	0.02285963775519323	0.005331435349991133	0.0238513055077305	0.1145645414327615	0.01768977980407577	0.0380967924493656	0.005135359320902042	0.002760201752986498	0.1783307634096429	0.003784377236108485	0.006407589955310595	0.02488942770703982	0.003869982400234555	0.001463771126637844	0.05689401275387758	0.00679229179596978	0.001248525972964617	0.0019964032759705	0.001121177667621897	0.03966315694156456	0.2912321747479077	0.004643363491848734	0.004377204751273064	0.04092501131798705	0.03633848327095426	0.04139852200041585	0.05772065013769703	0.01080953450245829	-0.002043117836428819	0.04363773526290131	0.001026115120916247	0.002251763026007492	-0.007777709890664097	0.002189899626510285	-0.7942004333466788	-1.325942259390903	-0.09369112992431466	-1.80623417649129	-0.01277410476053211	-0.161747829493203	-0.1128410672564684	0.006706459273055089	0.005327138450153392	-0.002284762816937583	0.02676700122704561	1.677844041730276	-0.7767809624086283	0.6468314417384947	0.01628458680436044	0.007248285596578682	-0.02799786210340607	0.05570496622760177	-1.911725127273343	-0.6833001475274287	-0.01019122890914644	-0.004783638238543534	0.1044894624193243	0.0888331405261323	-0.4836114528003462	-0.4397126974219572	1.038997011533168	0.1050461984396698	0.02983977583018183	0.02081145469207817	0.03830672388858357	-1.037602882753593	-1.141278168842103	-0.324507075868903	-0.0283398756163269	-0.156016641205654	2.50606339315178	2.519880291639546	1.248354768998293	-1.624363156703565	0.2055439305274905	-0.6311060249393966	-0.1634524690369449	0.1756543634877304	0.6196012881510785	0.01811365843099811	0.07277209295463655	0.3288895930493142	-0.5918649259757824	-0.3841134156387621	2.329999064135694	0.110185554685687	-0.3064395798423137	-0.1009852606801835	-0.09479611409086369	1.794520588912079	0.4512270466060558	-0.4921403683410731	-0.384446919514862	0.1698998975568731	-0.01662114033457179	0.2371316754008029	-0.06861488387660908	-0.1084004411919361	-0.1596726208750842	-0.1179790442754006	0.2185921472857061	2.609103705258531	-0.376223813442358	0.454943687563697	0.3669293668491185	0.3203374851780955	0.393758439149827	1.884136361411772e-12	3.694228725615981e-13	nan	nan	nan	nan	nan	nan
0.39	0.00109547941183945	-0.04937708295512256	-0.02036297949231379	0.7356996590305881	0.9221594053028719	0.004620154904770342	0.4537727268933158	-0.01713786657572759	0.1140010762823654	-0.1120095292471897	0.08253339498025634	0.01097562615327744	-0.08978800980811481	0.1028733969156844	0.003245154250498306	0.3366171464397112	0.2273785474140941	-0.3366171464397191	-0.2273785474141309	0.04372094773236929	-0.1621289307319771	-0.0100757155953654	-0.3333659557339148	-0.01376616966131104	-0.002538072274786232	0.08836369986323241	0.2581810220832483	0.8218008992379596	0.575426508691034	0.06493095319635313	-0.01662882734848968	0.04985432557196279	0.04152799575563187	-0.315219429483958	0.2457604289798936	-0.5927744565674459	1.280353063792687	-0.3452420760532408	-0.0186873627328178	0.3021062974997529	0.1914006845979875	1.135511684320375	-0.3535167814137351	-0.3369005885865021	0.6914663792303712	-0.105962183041396	-0.209474401329325	0.4261326332526094	-6.507433159109948	1.816343911352351	6.507433159109906	-1.816343911352033	1.781050251663286	-0.2568683776207208	0.111811552242835	-0.6986933563416374	0.2261741828330421	0.2347190943081678	-2.150654717466422	1.88361127809744	1.241742246429737	-0.4616432974213097	0.09762399606096668	-0.1099362170177108	0.2927800502336759	0.3063680626762478	0.003405890616247478	0.02246127794158096	0.09947160821326646	0.1279804195588375	0.00111489204114848	0.003852800350993324	0.003858790088800382	0.003836895904091983	0.4809444389002114	0.4356758476438692	0.001813744730665245	0.00912412850764731	0.001194758606715721	0.01515578759050429	0.001037213964688382	0.005170474889945476	0.001845610754919479	0.01776749548395479	0.5323100240125461	0.5211416850480934	0.05208829856802069	0.07101048497977465	0.4290566910981984	0.4333325795012811	0.001984257171792587	0.01106645275099242	0.002776803739160131	0.008256364215592773	0.003904344435516398	0.01311027430373965	0.001334482313915191	0.02536016428867613	0.6679351935579818	0.5344220409660323	0.03449812656083098	0.05137234595098869	0.001326653226470651	0.005086708167814914	0.001344320344335171	0.0167253439870163	0.001155951340279718	0.03551942963080214	0.1881362278232911	0.2036001516380116	0.03088302267830735	0.01529317395676724	0.008526621985789216	0.01050862528548269	0.7341923520385849	0.7422647403209298	0.001323383716541214	0.0444737585292795	0.001080075620105415	0.006658877010561485	0.001031075381494865	0.005032910528549008	0.001052179932467489	0.008842328829935535	0.05186999981288456	0.05559437224965116	0.04824928472828989	0.04794139207448268	0.01678858591583005	0.01681588878240707	0.002034960451119007	0.01048815680195749	0.004726764579662605	0.03124007427620275	0.2301327967410469	0.2443757443818466	0.266249256878907	0.2975401002846444	0.2050770270597871	0.199605908605854	0.05903061069483587	0.08425840929295612	0.06009404635152593	0.06880963561214515	0.03382238911977672	0.0441100234306247	0.008764392689128158	0.0315161882102712	0.00123082156290232	0.02644566845917227	0.001161184645436234	0.07321369084076403	0.001618849977018164	0.0119650897157154	0.005550227996098622	0.03180980284771009	0.02550759407837576	0.04503389327200876	0.009765572755526397	0.03172572827215853	0.02697026383159746	0.03255413958551134	0.08954270376283149	0.1025061885429399	0.01704652379526362	0.03072337816080394	0.03992841584409396	0.04129571591349659	0.004785354242435363	0.06356830185829106	0.002788086258190222	0.06991582550967641	0.170740667019803	0.1856099185854728	0.003771053352320709	0.07143874784122849	0.01082025785772544	0.02689902256591515	0.02695073363391745	0.04002412641907716	0.003725193314365705	0.02770170841371406	0.001594680174594562	0.01790444985576204	0.04526012269517526	0.03034806571317303	0.007608574525235186	0.03872393347523432	0.002542065872317029	0.008934362299952533	0.00346793558294466	0.01222184190077388	0.001127266787981939	0.01034201060479195	0.03683381712196302	0.03468378242253654	0.2644618199009509	0.2197976358306272	0.007867097592491049	0.05295269856931595	0.004132304454687511	0.08124315148921088	0.03281163055492883	0.01997032572118157	0.02875213850184851	0.0149790379847515	0.03286442904520618	0.02383255550133934	0.0549168488422213	0.01061920628620456	-0.001883088818771258	0.04382156852177935	0.001371709027150193	0.002297057072403909	-0.007749338942144333	0.002989153131966044	0.00231243739956698	0.0660594666972715	0.001100748849095822	0.001636038575919463	0.4715743118585619	0.002117883192679613	0.001156640090070171	0.00103615519743432	0.002949514291696822	0.5982064941317587	0.03715272790703184	0.4540500864319018	0.00110695606505595	0.002613627761046381	0.003470165215877194	0.001360697437796109	0.6097613254567961	0.02409378272667	0.001291032131562594	0.001269163117300436	0.001195799007747936	0.1907823064779521	0.0147038296661843	0.003444782294985431	0.777489456166809	0.001321804202226506	0.00108395263014017	0.001031894839405526	0.001054675026096019	0.03246762595071672	0.02700418207568378	0.009446074911641096	0.00141105162243249	0.002437260565574943	0.2749994956870552	0.3144147880298598	0.2341250959135102	0.03048616712299241	0.06350447971170649	0.02362703895406411	0.005610465116425213	0.001180856389993991	0.001135709687954943	0.001909964978158964	0.01251158841365687	0.04352406594295844	0.00493116146997687	0.02169366063503005	0.1249258222829952	0.01816952865718032	0.03347602809851076	0.005037170312843758	0.002899312998604656	0.19726116610927	0.005137132790223965	0.006510446350976961	0.02006865803698809	0.004268682051838613	0.001427069284551515	0.05743992257830832	0.006414393470400095	0.001264517373496713	0.002103892397067881	0.001104504305847655	0.04422680539169774	0.3110079981888971	0.003822013307805783	0.004910260518555817	0.04327915265067309	0.03878698334712025	0.04416609538790558	0.04970093011837472	0.01233292300598978	-0.0008256615358398698	0.04597016337353991	-0.005326466369287826	0.003329474121379618	-0.008100027218291918	0.003641866320934541	-0.8043628780967349	-1.529110243427519	-0.03823524019549356	-1.82290101006014	0.01867660006750432	-0.09809370651461158	-0.1363657315510959	0.02036470080570785	0.01878915755708315	0.004051977156805009	0.03608269789352456	1.106374964704417	-0.8217748833643376	0.6115639385009015	-0.024939675830483	0.02923546804942465	-0.01151972905992559	0.05220888460838825	-1.748583640785984	-0.5896998061493555	0.04808535742802508	0.001638674102271917	0.09190183108190736	0.07615209157312687	-0.4799505206358831	-0.2575012211491462	0.5555863489063247	0.1231800394426636	0.01132626601210227	0.009942144743987334	0.016513176561769	-0.987051180444682	-1.066276062911675	-0.3363428997493461	0.006079812131836269	0.01159862193182896	3.166188149735816	3.160843321834972	0.7963768586074046	-1.634856673477222	0.2064145698489199	-0.7138163298770771	-0.2363118844008104	0.1152648945604292	0.422194790456846	0.02329093655944247	0.4313843560223888	1.121798861899293	-0.309673078691963	-0.2910126336554656	1.540508319945119	-0.03154590532526861	-0.3382948364460973	-0.01427768899934822	-0.08097082768992755	2.180933205019178	0.3437260127778501	-0.2246725138388411	-0.4158534458152762	0.08882504794474667	-0.007952951773685371	0.2280100025321215	-0.0470466039395231	-0.06577952117926411	-0.06186600580119434	-0.1083513068771389	0.2650903408169382	3.077432432864187	-0.3399114589761188	0.2920198515183618	0.3037268810376259	0.2629628996073873	0.3143856310051354	1.776676963161108e-12	3.595784386831861e-13	nan	nan	nan	nan	nan	nan
0.4	-0.002771323563157405	-0.04618162030733537	-0.02706303589936697	0.7485825663800367	0.9186878217551895	0.004551698898369028	0.4573098050698426	-0.01558805186930571	0.1213543908064129	-0.1150245244506722	0.07837700624986127	0.01803208830778483	-0.08984588265363351	0.09960776086071976	0.008089598223350902	0.2752598611615525	0.2451618730905144	-0.2752598611615721	-0.2451618730905387	0.0611717993557189	-0.1642570970099389	-0.008996187656278057	-0.3404900302036734	-0.01190767757990842	-0.0003353404128328008	0.06830415684438497	0.2764481124190345	0.8347373211942205	0.5713265103121895	0.06890260040855718	-0.01772176857709752	0.05275830864748057	0.04466241202540135	-0.4499176967851664	0.387794711477366	-0.7582349907048275	1.297081519081078	-0.3469902489921765	0.00589328724476214	0.3967894210850476	0.1096299049401361	0.3026462435217609	-0.2612761412814868	-0.4902758475623278	0.7288796190303907	0.08633952846689771	-0.4377747117425226	0.5573549593521901	-5.731938031741194	1.733640492990524	5.731938031741193	-1.733640492990514	1.699682597552226	-0.1717361538694664	0.1000559840175334	-0.7290152466330619	0.1467465342666905	0.2057852033703692	-1.660016571964033	1.756176267912674	1.357803349910676	-0.352085601933623	0.8012100039865554	-0.1078128665690234	0.2593699269514887	0.3215089003357941	0.002778960883016243	0.02215098356614028	0.08147281432971154	0.1097256593209845	0.001106296479143272	0.003943426101342953	0.002760254487335499	0.00313476789700435	0.477054955210898	0.4343474953089485	0.002062666663920373	0.009368578726011982	0.001173504969163675	0.01539374237513742	0.001036726877246305	0.005188338280575399	0.00277724738574234	0.01843604567387953	0.5539202173128719	0.5307013100859803	0.04296725163855186	0.06236330335387218	0.438053903718261	0.4395609000517234	0.001561017398847656	0.0113177662444709	0.002687621724780862	0.00856725972672083	0.003648089454931606	0.0130182475113246	0.001357308438750293	0.02591353335711796	0.648132434970573	0.5179848399110123	0.02838878791488432	0.04565316745919562	0.001305949147583175	0.005427617093651848	0.001303050558315882	0.01677404344109345	0.001185085611868224	0.03642750672154736	0.1891918365401266	0.2043110236100768	0.02094700019873718	0.01054728961195194	0.005886751736917434	0.008443093077025253	0.7467363813212698	0.7459225506517754	0.001325697891020792	0.04578148908081795	0.001082922039967326	0.006815999440576154	0.001031739293135154	0.005153909755774137	0.001054008645510639	0.009064530324543112	0.04035727606347867	0.04590804900112845	0.03577742444292547	0.03774079593053828	0.0119828147750404	0.01335773245273951	0.001744948062334882	0.0106863690532441	0.003642537449632059	0.03187495357469788	0.2498746151296152	0.273212823889911	0.2887147143830807	0.3241264867463459	0.2169275020697545	0.2063232700768671	0.04256519370683138	0.06805796285326061	0.06213660138286437	0.07077764559083155	0.02798870595598311	0.03718103194730325	0.006492371733778717	0.02911775220051051	0.001205821002057009	0.02792149687835612	0.001148740057554163	0.07760953614962471	0.001849598617551281	0.01221289191388459	0.01126880646311099	0.03728762198187069	0.03915417838266865	0.05922216432274751	0.007359553529471975	0.02949293176411528	0.02396287287454561	0.03001359461481821	0.106567004122551	0.1146332255592664	0.01770073808160353	0.02983689880457538	0.03581500052012821	0.03785952414890342	0.004878196085568552	0.06410343061636549	0.002880145621048004	0.06981404460668084	0.1846700404657294	0.2039708125936655	0.004799653010626832	0.07394804151198318	0.008805935090899837	0.02567728949199269	0.0224911817704738	0.03572458158825159	0.00409585914939791	0.02811020252738613	0.001503992390887009	0.01786552691921423	0.05080065649245661	0.03241399117557874	0.006936652646463866	0.03833431922370004	0.001933967999661564	0.008619496680202942	0.002844822314821748	0.01188261192122527	0.001111668042079483	0.009756361393634902	0.04134827066861269	0.03750299543934248	0.2841899762019312	0.2424574221071926	0.005714321482521889	0.04988449216801975	0.004651929126600379	0.08304887751963148	0.03816355575839585	0.02269128175758384	0.03396823054867832	0.01731299211014982	0.03869851363062211	0.02664009082437098	0.04857940960018417	0.01225679171948893	-0.0007616499287768716	0.04604369667709154	-0.00518822880679408	0.003347591739937797	-0.008088678838883923	0.003961567723116671	0.001940960317199611	0.04896808917697475	0.001094304498649047	0.001512661448545533	0.4651916475907819	0.002486658484487584	0.001146091660424937	0.001036231294699276	0.00439093619734257	0.6109089845005166	0.02743250313489594	0.4614419210040674	0.001098607321063611	0.002574030873001238	0.003295158223917185	0.001397292206032277	0.589886994723488	0.01892891712213404	0.001278147071838339	0.00125059885524071	0.001231521298288106	0.1911311307493035	0.005367767605298356	0.002643395899986632	0.7789759175776659	0.001332778177913021	0.00108746859780057	0.001032860102843477	0.001056926230530515	0.02127761240128115	0.01561768152976021	0.004453293804426764	0.001444087064789419	0.002474642926582839	0.2948209927219676	0.346033511914565	0.240575731219122	0.01539280948970131	0.06574171483295378	0.0191727754940463	0.002804310735874294	0.001177231940976989	0.001134944849996815	0.002235749807002298	0.02127411811975714	0.0641884941307132	0.004530887589965942	0.01953601576233713	0.1352871031332488	0.01864927751028216	0.0288552637476588	0.004938981304786039	0.003038424244225809	0.2161915688088745	0.006489888344327037	0.006613302746638679	0.01524788836695147	0.004667381703368031	0.001390367442470877	0.05798583240273828	0.006036495144834865	0.001280508774034373	0.002211381518168228	0.001087830944024644	0.04879045384183056	0.3307838216298917	0.003000663123747726	0.005443316285847407	0.04563329398336831	0.04123548342329299	0.04693366877540626	0.0416812100990526	0.01385631150952389	0.0003917947647496006	0.04830259148417964	-0.01167904785949253	0.004407185216750569	-0.008422344545919882	0.00509383301535866	-0.8147036197736209	-1.724168193687275	-0.03203249148106405	-1.825747676194627	-0.01068720114286112	-0.04391035718917836	-0.1231876033517821	0.02742582296166124	0.02811192380083719	-0.002652902387399589	0.10807312990134	0.8596788738453367	-0.915839969254896	0.6456609188441755	0.1034756374615921	0.02928783088297852	-0.009254436073114422	0.06041535437522616	-1.529539453402085	-0.5657431778620093	0.002843324054377028	0.008109261436911146	0.0917934643862677	0.06653255487058496	-0.4678137002990244	-0.1716683155866812	0.1967357234469118	0.13777650881553	0.02555531275169463	0.01729467387835958	0.034568620981105	-0.952956267605465	-0.9703570076761052	-0.3567102945503648	0.03217526587389886	0.1026099082684923	2.356210720989443	1.827359494203535	0.5876347330732783	-1.597209099261083	0.1831678692314608	-0.6470730331793377	-0.2302161211061054	0.2049058620035139	0.5034114670090504	0.02582976091380439	0.6390160411821122	1.676084791741759	-0.1587672212295644	-0.220933262341891	0.9116753848107347	-0.1402444860294497	-0.3447022011684487	0.1310781522322172	0.08616668473713894	1.276025551711787	0.142514269913919	-0.03216798927867815	-0.443414630112192	-0.0101015104740265	5.898976210952901e-05	0.1784324419889683	-0.03195583085521822	0.007999396981943305	-0.01436410995894396	0.009210471470277396	0.296185008167881	1.036277554859679	-0.2677559646260321	0.05713122239363074	0.2404523124320569	0.2034758478108133	0.2495431557279914	1.376131559041518e-12	4.399349611999127e-13	nan	nan	nan	nan	nan	nan
0.41	-0.007734400994058014	-0.04179878796199905	-0.03570164360721803	0.7616619524174054	0.9152583227476676	0.004747732038319345	0.4612470594100934	-0.01508648430513444	0.1202370212181805	-0.1174716546225729	0.07286080824282977	0.02565662399090413	-0.08820828297943439	0.09432936527411827	0.01464713511608421	0.221154677134194	0.2619224727832709	-0.2211546771342962	-0.2619224727834076	0.07751796528880918	-0.1656569085840978	-0.008129601878322928	-0.3479976752202982	-0.01078613137127694	0.001595714697794751	0.05829515007877658	0.2930497931708488	0.8491594517041512	0.5684893311047993	0.0805602132899685	-0.01868070183099522	0.0557843378847642	0.04794858090017211	-0.5435613504089482	0.4831827995014109	-0.9597886421576167	1.319051507132833	-0.3381275390144188	0.03224204679942637	0.3967732365954368	-0.002507141000490529	-0.4856868225762418	-0.2276583770142916	-0.6073737774051553	0.7847941252539563	0.2447939498305002	-0.6094012875352569	0.7468270688399183	-5.092256006222721	1.615813983805139	5.092256006222702	-1.61581398380485	1.568029752560159	-0.1095426896458474	0.07293105773625032	-0.7703233513339847	0.07893884174901943	0.1825428614544647	-0.4368656226528843	1.556567066068843	1.514395145880618	-0.2194629356801707	1.392794076731005	-0.08208595568522294	0.3432258176774802	0.3355079287292779	0.002382224438708084	0.02212207842706565	0.0657354127061085	0.0932581625559869	0.001099885447860177	0.004033276846999919	0.002141676429883516	0.002744486850813018	0.4728331365284899	0.4334616512336121	0.002417789359910956	0.009692307800542345	0.001158944334660052	0.01569512111727299	0.001036320455332783	0.005199461994810419	0.003270000961676224	0.01869585540554398	0.5685678645051345	0.5364043069830421	0.03325704163289459	0.05303161748368624	0.4483304783235932	0.4473704138208033	0.001336311691245033	0.01188946481011777	0.002608627699971266	0.008921762670125843	0.003466816006686364	0.01300650439468011	0.001367837703717533	0.02650627284890032	0.6290357844027192	0.503951542364653	0.02375487025007227	0.04125560966208901	0.001288257002727086	0.005787582911041332	0.001276163773130039	0.01686864907943526	0.001219884330942114	0.03728537686329263	0.1898086836783671	0.2048855280368425	0.01321253424190728	0.006715774131324122	0.004259074122929953	0.007150662831630321	0.7557906129460369	0.7468063541067095	0.001325892150537516	0.04727956756674892	0.001086024925098745	0.006962392893871419	0.001032545409663535	0.005262751807008163	0.001055996586394618	0.009275661568826182	0.0321166231022814	0.03911187905690797	0.02809199812220783	0.03130102521487969	0.008263665574036507	0.01065964664651461	0.001651304117265943	0.01110179206832896	0.003570766909931948	0.03362185279211326	0.2639497957877902	0.287611078246209	0.3066412843831918	0.3310681899305111	0.2251900947487249	0.2103947029424595	0.02976218949527969	0.05504422389376998	0.06380418949463891	0.0726079713609971	0.02702543615988772	0.03322205281174154	0.004815716296037846	0.02750994251584114	0.001192028808056883	0.03033942795654335	0.001142543712466491	0.08388663442460111	0.001943622352746048	0.01228329120599751	0.01546028811557091	0.04153867878924342	0.05139119274889929	0.07325370381243794	0.006505869167032653	0.02898390717148515	0.0234340053101353	0.02961719576930865	0.1165066478258122	0.1203242020221321	0.01793021741166217	0.02790497052956604	0.03269371011968987	0.03537414180184976	0.004729257167004353	0.06613202966356534	0.002843549924876434	0.0713078803149811	0.1983808081059923	0.2113661257333828	0.005650003856869017	0.07406189020215836	0.009484577913815262	0.02780971763726332	0.01952241471501516	0.03286143894029664	0.004335378936769286	0.02742989057482166	0.001447219147637771	0.01788694175044932	0.04894478236212814	0.03284133242161277	0.007380093672271352	0.03897983712785513	0.001649603586699225	0.008700498369264736	0.002694795952976095	0.01203030184011733	0.001096224864216514	0.01006375050793019	0.04488051374868861	0.04030550360148159	0.299564038948691	0.2414676189686721	0.00447798059383252	0.04759872172146871	0.005079388805412453	0.08247557569701035	0.03687128667426178	0.02271520478474031	0.03293629074711523	0.0173050322446361	0.03746469990498964	0.02647502323251953	0.0414660469704056	0.01372012692694545	0.00023489703738298	0.04559377297095634	-0.007965136559273502	0.004345242155654724	-0.008212732301407838	0.005335343823432384	0.001988837551507083	0.04183340399954915	0.001092286119347096	0.001478885931573247	0.4614704284274991	0.00304499088586402	0.001141828311236654	0.001035614985907244	0.003274003230321193	0.5964324766222313	0.01698889468614054	0.4799379782507749	0.001104984329398934	0.002485203052971677	0.003260507750651296	0.001363169489271626	0.5753174061114036	0.01811404812489721	0.001262783832334777	0.001246084726250985	0.001276943176167279	0.1905827123448528	0.004084155602779376	0.002450571806445617	0.7780913667083451	0.001320439027503121	0.001090766457927353	0.001033828012467059	0.001059029953559547	0.02340170647098415	0.02217701239581569	0.004094931595744033	0.001646251985482574	0.004358968116487574	0.2855340069953942	0.3372948987508896	0.238911833138502	0.01411122727351285	0.06606912731185628	0.03165329382747045	0.003239037375924727	0.001178031827708104	0.001137062505332468	0.001877576713558649	0.01892758592074568	0.06771161190982683	0.006500260037481555	0.02564337585392229	0.1266627739368382	0.01778716273016344	0.02922240108824208	0.0042613142446754	0.002607747182318472	0.2258520367236249	0.00659782085265072	0.0132605656492136	0.01701591265923007	0.004519887032118031	0.001386057699604032	0.03693194775797492	0.009390260067562986	0.001413909578192482	0.002813708887736469	0.001073646582513561	0.04937354420456054	0.3278157952451269	0.003315767036141982	0.005604292979162559	0.02651464574925264	0.02358518584440146	0.02661767602022421	0.03418055383771047	0.015074514468345	0.00110592582165056	0.04297679445424223	-0.007770915271577767	0.005293338122492323	-0.008169095968322581	0.006902328570207464	-0.8241868216673671	-1.786531106340216	0.01817239926034335	-1.467961387815632	0.01884052961247842	-0.03191441875338796	-0.05638204803087459	0.03630010066360161	0.0337646994417717	0.002958979974583833	-0.03441892474961386	0.2762536900244291	-0.9575233705713316	0.9160585256689793	0.03930068290251699	0.03758633587451141	0.004556095446131887	0.05648089220129547	-1.284198456396177	-0.3318683407004676	0.05155843562151317	0.01151380335211138	0.0807393015723441	0.04501423833681062	-0.3017835063435101	-0.09398800727178733	-0.01389963028728392	0.1575681707863185	0.008652518121282995	0.007262662853071448	0.01380935857016754	-0.4435686430982078	-0.3435741667441606	-0.1964361444122231	0.05040010820145711	0.2332856621051876	0.6425549549962374	-0.1851038818305297	0.2289905927217362	-1.015514049825282	0.176370821348926	-0.1321175479612673	-0.09780807989320621	0.269423750109807	0.7293852790889755	-0.007290640470334369	0.2439093173464418	1.165819068354152	0.03943844790289991	0.1180584665549403	0.2617471242468772	-0.2264700627637337	-0.1681846486224069	0.2363666296126187	0.187475577102228	0.3159135316063904	-0.0981195876142871	0.4260743497935955	-0.1529113228106068	-0.1106723005774967	0.004837561345972391	-0.1149802389132152	0.1452179887847626	0.01390780620316225	0.03886019757345287	0.04280079901636203	0.2545051619987019	-0.8984437898189473	-0.1827999048024394	-0.1564691862631065	-0.2291474499981987	-0.1957434412871463	-0.2736099547984082	9.528429180380995e-13	3.361424207210963e-13	nan	nan	nan	nan	nan	nan
0.42	-0.01365982179967212	-0.0366297434849082	-0.04606485056872085	0.7749687128966173	0.9119409112581132	0.005175113960084803	0.4653675055942628	-0.01550200966656757	0.1124493211279755	-0.1195678616750422	0.06634133022711425	0.03350330296625798	-0.08487773278758244	0.08758979747142973	0.02287963259267839	0.1733515963870296	0.2774248435329071	-0.1733515963870629	-0.2774248435329555	0.09250197767682254	-0.1664742813764765	-0.007544168778292519	-0.3558526891231548	-0.01030137805923022	0.003357857670222792	0.05766522756146387	0.3074275974122674	0.8647806719879428	0.5668549976758691	0.09400811203199685	-0.01932573112083366	0.05957062294445909	0.05136823168216466	-0.6423863718532637	0.5450371378030314	-1.103154841418837	1.342556407449748	-0.3245727452253136	0.05216304360780466	0.4334277898549489	-0.073788680248218	-1.031419856744271	-0.1910915174263369	-0.6909318493475902	0.7733082775154554	0.4249296320537159	-0.7300091549237849	0.8923470761044833	-4.471517375702129	1.481994704365674	4.471517375702128	-1.481994704365665	1.427251888536563	-0.05524839750759474	0.04382544843472942	-0.7984890238789186	0.01938795494182629	0.1720027757296161	0.2158002776780233	1.31140096587498	1.597621304683282	-0.1115164462420009	1.159267176102632	-0.04503207375735706	0.4114210914341676	0.3482052817692027	0.002207064453074318	0.02235285026726859	0.0534932591018286	0.08036223734577801	0.001095671371878524	0.004123900277481012	0.001814395262729872	0.002541108186483986	0.4687579683629384	0.4331718376220476	0.002873985808189031	0.01007418291279858	0.001149533039048865	0.01610105385716519	0.001035809042761609	0.005209144572726131	0.002960325234833177	0.01818151236572725	0.574483189798403	0.5361330475755975	0.02302838301815711	0.04307231262761143	0.4611124437884012	0.4578784043791176	0.001227051020833803	0.01267251205537523	0.002524716978343342	0.009238458005166384	0.00335848904898215	0.01306237507459926	0.001356045032827407	0.02701011816548196	0.6111836152960726	0.4921593027725715	0.02091938382778725	0.03865380146029475	0.001271728667270673	0.006106957721653723	0.001260461861918396	0.01701835822818263	0.001259992441002241	0.0380614675036578	0.1899839529267759	0.2051442265338121	0.008538742524140249	0.004445737272579988	0.003340490516103086	0.006419927456746171	0.7619867788516856	0.7457660660896878	0.001319820425803305	0.0488474321416545	0.001089225312155901	0.00708763260726721	0.001033432457664076	0.005354941542456657	0.001058042433806526	0.009463752109752702	0.02867374303086456	0.03629085769954436	0.02708987839224698	0.03034977196947161	0.006180931390283295	0.009158424011484938	0.001705428234613871	0.01168418663962956	0.00447164505039635	0.0362709813539643	0.2696468439434315	0.288446219084404	0.3152823635042726	0.3255027086205868	0.2297720378218542	0.2109498569845608	0.02218484810734548	0.04754817471008073	0.0648680313274798	0.0741745327487712	0.03242970477766263	0.03479078590750408	0.004183123397735128	0.02703234532137419	0.001185533361140307	0.03312483981029218	0.001140505280987229	0.09174478355424864	0.001811796799311598	0.01215626434601273	0.01644225367955307	0.04282008827186298	0.05943539373726284	0.08325046493388323	0.007047380907751303	0.02993122362582909	0.02607828858307301	0.03190286341074464	0.1186405052097323	0.1205727123750008	0.01763060609470428	0.02570091967349798	0.03120408956525801	0.03417962356856566	0.004317546109724097	0.06806526265725617	0.002610459259203602	0.07306105855216302	0.2103847225205358	0.2125466123334431	0.006131138118739093	0.07241814864535125	0.01308755057917446	0.03354719111695541	0.01882814917923433	0.03219240666355144	0.004382445051437309	0.02620252809452638	0.001416663132968123	0.01797454983935895	0.03817390093114867	0.02967406547463533	0.009258063730890213	0.04092185054110289	0.001573834174377812	0.009011790112521262	0.002919766258354253	0.01255897794969581	0.001081410847273523	0.01042304632704457	0.04703293096420218	0.04239686943408968	0.3085036157213334	0.2312044341657239	0.00401015497079069	0.04636045846980692	0.005374288476059991	0.08022594180670221	0.0271378211879347	0.01823873789707569	0.02398789290669556	0.01358461087706465	0.02719974195684092	0.02134682611358067	0.03409448858625205	0.0150200406353146	0.001043166730703961	0.04189326704895271	-0.00628535075148955	0.005268560898053474	-0.008085251070517907	0.006998932893437348	0.002036714785848559	0.03469871882210437	0.001090267740063458	0.001445110414630527	0.4577492092642167	0.003603323287273957	0.001137564962090935	0.001034998677135636	0.002157070263337398	0.5819559687439385	0.006545286237378448	0.4984340354974752	0.001111361337647498	0.002396375232945074	0.003225857277392105	0.001329046772556405	0.5607478174993193	0.01729917912762146	0.001247420592864055	0.001241570597292876	0.00132236505401991	0.1900342939404007	0.002800543600332683	0.002257747712930764	0.7772068158390235	0.001308099877109987	0.00109406431805758	0.001034795922100324	0.00106113367659423	0.02552580054071281	0.02873634326186759	0.003736569387085192	0.001848416906195206	0.006243293306391385	0.2762470212688269	0.3285562855872189	0.2372479350578835	0.01282964505763991	0.06639653979075942	0.04413381216089233	0.003673764015975301	0.001178831714417895	0.00113918016064404	0.001519403620169212	0.01658105372167212	0.07123472968886464	0.008469632485002798	0.03175073594550998	0.1180384447403344	0.01692504795005864	0.02958953842883075	0.003583647184562089	0.002177070120403588	0.2355125046383844	0.006705753361070509	0.01990782855178464	0.01878393695151517	0.004372392360830541	0.001381747956739879	0.01587806311320668	0.01274402499029155	0.001547310382363543	0.003416036257310195	0.001059462220983526	0.04995663456728781	0.3248477688603612	0.003630870948542793	0.005765269672532676	0.007395997515147876	0.005934888265507231	0.006301683265056186	0.02667989757636811	0.01629271742716892	0.001820056878552269	0.03765099742430433	-0.003862782683664754	0.006179491028233033	-0.007915847390725379	0.008710824125055246	-0.8323775493246948	-1.530395518076369	0.01990290479319225	-1.111433365073742	-0.01053266446214112	-0.006529880942168727	-0.003981510596558973	0.0390550304364891	0.04902272305785566	-0.002941129863890227	-0.04675742332325395	-0.3351723870885336	-1.041363766329949	1.185356276694895	0.1457453742235314	0.02172630915415371	0.004268323274100906	0.04263651934832723	-1.081327862546254	-0.2065932590087142	-0.005274878129188859	0.01912996128543816	0.0754375639202437	0.003371368898540783	-0.155517976137283	-0.05932934140213866	-0.1880825709450474	0.1517337263081909	0.02132456477041591	0.01396421071408329	0.02996048030096376	-0.1579265504784214	0.1273464863379145	-0.1173376601595492	0.06556957725077481	0.2830557770901559	-0.3564119826269571	-0.6740774046092104	-0.1156210316498638	-0.4936711444334983	0.1304149927545038	0.4584694130867403	-0.004173623060243255	0.2784020171412322	0.8196216380137279	-0.01365546935911796	0.04508657641422981	0.8691291181728767	0.1325009881357933	0.3154800348882745	-0.176817837097382	-0.1946690022377323	-0.0865293784429008	0.1120049415819656	0.1380351904873385	0.03306024379207771	-0.2090037794706972	0.6888410775934649	-0.004592556075879385	-0.119511617072139	0.01329764089636898	-0.5404891966253038	0.2273432709356501	0.05405740791568203	0.06183312821136215	0.01959181248627805	0.1539565422508115	-0.8183987780162293	-0.05825452562371523	-0.2781351912226929	-0.6596256705986824	-0.5390164525729124	-0.7430827497798409	4.284732242176695e-13	-5.860903997378946e-13	nan	nan	nan	nan	nan	nan
0.43	-0.02070859211308842	-0.03102742708776812	-0.05730942144349011	0.788509248985198	0.9087628074996645	0.005749760709389114	0.4704518139413494	-0.01635022313872746	0.1008464319289915	-0.1211450360740884	0.05922751311410357	0.04070204022156941	-0.0795165100350048	0.07994178431016687	0.03207408990737087	0.1321876779513599	0.2915629955140351	-0.1321876779514522	-0.2915629955141877	0.1061065083181731	-0.166757434700731	-0.007243452698256554	-0.3638753800251358	-0.01037757679349195	0.005080208324535914	0.06024122910306168	0.3191978356381459	0.8806706711533714	0.5660995907686879	0.1015583930260165	-0.01963793606789366	0.06351378093070729	0.05489395116053827	-0.7690681086003603	0.5704332444091885	-1.127304197394322	1.365582358519356	-0.3110023278551358	0.06108283978879606	0.6015040342792515	-0.09017450908044544	-1.251585873492564	-0.1226438745230748	-0.724706893448435	0.6489177879179144	0.6505558418557604	-0.7913587705185594	0.9300137557772876	-3.737315048058651	1.346148340847209	3.737315048058627	-1.34614834084697	1.293775599832034	-0.001255698199929356	0.01540836598169141	-0.8006589137579061	-0.03364502779562961	0.1739784499549534	0.2796724681261327	1.039501243538127	1.564197095785314	-0.04741457935211117	0.3630763258002859	-0.01799666195295327	0.3729679963761748	0.3563349141547864	0.002123300577863797	0.02266806223451329	0.04161810206371462	0.0681882894834934	0.00109199329668873	0.004198706429443533	0.0016195950818839	0.00244005687895285	0.4651771803343699	0.4333664429321336	0.0037962082938145	0.01080794883095613	0.001144113743808875	0.01664956663537042	0.001034575930524696	0.005217785701150918	0.00243601214361418	0.01746466206097242	0.5733550126035729	0.5319989622382829	0.01479710189924517	0.03483151459866753	0.4784594774759864	0.4720650539554012	0.001174221503898589	0.01363530113818394	0.002396556658124033	0.009405711980740224	0.003241627179783131	0.01308803504460508	0.001320867136819473	0.02729240337358598	0.5951187806225687	0.4821929995856727	0.0205438395652589	0.03847249050083219	0.001249712318913318	0.006302191493292006	0.001252844593683974	0.01723017892641765	0.001297742499186431	0.03874165038730313	0.1899441201443437	0.2051679402966484	0.005710924946364017	0.003148417490319153	0.002781244472647784	0.005976063393319942	0.7660723414771046	0.7432796039409688	0.001297824879910265	0.05028133071820829	0.001092081150948296	0.00720645375858051	0.001034235816062144	0.005440237910393602	0.001059865949807206	0.009641402354788728	0.02865523248755064	0.03608992707968945	0.02953376660182804	0.03204509337924376	0.005084846036346669	0.008392148215750735	0.002246013298416097	0.01279199900148188	0.008353672742078978	0.04161725231000166	0.2695233127039809	0.2832388856080613	0.3181767151672829	0.3210717217226619	0.2307348819924376	0.2078228169441669	0.01774226870652571	0.04356225586260995	0.06529888028339553	0.07510247984964878	0.03881795105669116	0.04043731373152982	0.00397405197422007	0.02710872758911618	0.00119213177268951	0.03576271112923292	0.001147846050589133	0.09965125070673939	0.001655345022975353	0.01206398124835219	0.01540318619295177	0.04232638598633975	0.06311035896039252	0.08857167989195425	0.008927178837327691	0.03215985262195181	0.02914211759165674	0.03435736218641089	0.1129063775931997	0.1170549357052384	0.0174264433367795	0.02438320385802636	0.03077126385378859	0.03365143573611075	0.003900026924734019	0.06870076854069174	0.002388079000385382	0.07388833840458771	0.2200935679770948	0.2118581845639387	0.006180219351555583	0.0702097045503307	0.01907725611726723	0.04166775218155222	0.01863409323221519	0.03199154711256399	0.004354856381602359	0.02518099949168636	0.001401834054728281	0.01813004153326818	0.02613918154133683	0.02394405686604158	0.01152674371612553	0.04306628220393822	0.002635996236805816	0.01049828343146551	0.003827148378294382	0.01376298393680944	0.001071398129535356	0.01056518366077933	0.04649731215191096	0.04275595230401269	0.313328619399628	0.2276837877233806	0.004005878658420414	0.04623215498084949	0.005452792751358914	0.07728872893353288	0.01716777343164407	0.01288123673099584	0.01486882709687934	0.009301202688920649	0.01676601704836852	0.01538349205980297	0.02559831933170106	0.01577810650621998	0.001568698626331068	0.03642427880648619	-0.002181131920933257	0.006399438049913189	-0.008035081861271694	0.008554409307066647	0.002034944065667481	0.02077922562858225	0.001086384635155103	0.001391973051091981	0.4564718860206502	0.00574733911489711	0.001139237665811285	0.00103184893557645	0.001658325376162766	0.5604168735016354	0.004894817299496972	0.5350254438231107	0.001125835708210261	0.002149130187445606	0.003028507648980864	0.001246276988263004	0.5521273613129694	0.02252457449677389	0.001209312828682365	0.001247735758752038	0.00134950823775678	0.189739275184875	0.002613251247814683	0.002141439514049936	0.7755679603963219	0.001246824208656841	0.001095891572678392	0.001035305487537955	0.001062297365727317	0.03128083042356924	0.03539263321161034	0.004083134194200105	0.003625026173802546	0.01775999612574989	0.2630898033851006	0.3197967609035344	0.2281930270995104	0.01276270416204863	0.06537559604432246	0.04812105400292131	0.00382194237344737	0.001216071016267874	0.00116928892349726	0.001468969298730252	0.01229293324918896	0.06471374426278123	0.0130237279384596	0.03338795702443347	0.09289506999153213	0.01743597466991841	0.03085432090841593	0.003356309133410855	0.002136998829272771	0.2382873016002209	0.005830802443171757	0.03054270494112457	0.01810883872607052	0.004286322132666314	0.001390297147798521	0.00903369114303681	0.01500703198533712	0.005606825624739012	0.00593455582809003	0.001062255473201314	0.04232095628996426	0.3210882903671592	0.00431508199542571	0.005341318376166706	0.004755518287961003	0.003687540627075141	0.003985736832797118	0.01623688748141936	0.01612448364037226	0.001893143920182465	0.02997391566976561	0.003268407519809058	0.00770627281911449	-0.008080300228462494	0.009984753866307036	-0.8407223576331709	-1.168772407262099	0.03789017609615916	-1.308624570250506	0.0161956950682396	-0.01092154979389032	0.04382006709441624	0.1019698584582034	0.06154032236161015	0.002592205648841339	-0.08461905319133602	-0.5201694687568	-0.6370812332015999	1.671940352511392	0.0740543680459347	0.009637606794812735	0.0001692169243124252	0.01172927112268338	-0.9134885623918469	0.1450686066123386	0.02839657478079732	0.02368654274172481	0.06166412209001089	0.0002177618313263977	-0.1018497672107489	-0.03248758830105877	-0.2979284156181971	0.1302516355971123	0.006728931292997117	0.005501718400172787	0.01113249179460555	0.1007358153174101	0.2157638911958318	-0.04244332364928003	0.1500583052787679	0.7353588929480972	-0.6629191821691631	-0.2484226875306235	-0.4961890956405358	-0.2970510275545917	0.05615757941458443	0.6375410779004672	0.01848736736058942	0.2471170074496787	0.7500245434189041	-0.004133030235458602	-0.1323104473383976	0.2295843824370978	0.298256137347222	0.1849397925332093	-0.5594781742502126	-0.0756244208896477	-0.02346786064296754	0.009606097383527435	0.02950997820704611	-0.1529123463404176	-0.2213338673450431	0.9107449517152625	-0.03463605237135084	-0.08220847817173969	0.01824570650150919	-0.579557451794141	0.2021339983782625	0.2348274207538974	0.1695488824712629	0.01015980278246523	-0.09036590249461013	0.03392847740179341	0.03001005990945279	-0.3006527692429105	-0.4256449440838125	-0.3322589992663472	-0.4682975577249451	4.934128808749406e-14	-1.303831417905484e-12	nan	nan	nan	nan	nan	nan
0.44	-0.02907519233385374	-0.02532093654657752	-0.06824183179427733	0.802280991031184	0.9057217782886324	0.006363101431220029	0.4777589893754844	-0.01719190974469435	0.08816904585159527	-0.1219867494139652	0.05198968595104143	0.04613123101254242	-0.07180179748208856	0.07192731619799739	0.04114929508699833	0.09908432069306213	0.3043580633308994	-0.09908432069305903	-0.304358063330944	0.1183799168754461	-0.1664968639576248	-0.007254189490498503	-0.3717580625430758	-0.01095462513517464	0.00686764856575111	0.06286412567341951	0.328154713567216	0.8957409852513049	0.5657497132056745	0.1015153846100829	-0.01969741928623735	0.06694513268318079	0.05848285597027426	-0.9059523534517252	0.5658719665945418	-1.040722736605619	1.388797598930775	-0.2971578353187544	0.05990183811313862	0.8780012073193358	-0.07248330702197515	-1.246319232211094	-0.04399930563334955	-0.7157338593992046	0.4193989847085376	0.8956275921838371	-0.8033001450462591	0.8684966490871467	-2.859405140227677	1.213377871512478	2.859405140227677	-1.21337787151247	1.161027471720732	0.05349641597008362	-0.01846512601954012	-0.7704873470700706	-0.08078196654994808	0.1850206931093379	0.2251792833897887	0.7487289065409636	1.433684291184492	-0.03041057740878727	-0.3593907058985107	0.005512271988216195	0.3090598446799119	0.3608423480361925	0.002080453724703136	0.02300566754142098	0.0285316863349219	0.05448437868555227	0.001088212644928386	0.004261850180225197	0.001495515681728818	0.002377853803999117	0.4623036182937402	0.43406658885354	0.005323540756854583	0.01199901418562408	0.001142241220162839	0.01734907009601498	0.001032384071466936	0.005219445685691938	0.001923929460307777	0.01672900300065457	0.5661540720603354	0.5251591624329542	0.009668350313725666	0.02972498008970924	0.5015721017891516	0.49171654570845	0.001155045312544507	0.01469843794017765	0.002208938857992076	0.00938947255719038	0.003084641109675635	0.01305187033723118	0.001261891791966726	0.02720287856432484	0.5811868166135121	0.4738584157735617	0.02286158935309573	0.04104992438105109	0.001219648798562623	0.00635638805561319	0.001252118567472048	0.01750113634812313	0.001330186936508625	0.03931605213010296	0.1898076668692615	0.2051255093336314	0.004179570986120045	0.002450666185543002	0.002442314686321616	0.005709293350541405	0.7685171671407278	0.7400331266411037	0.001256188633665963	0.05135657778218618	0.001094422512335836	0.007307996549174881	0.001034892211446825	0.00551310902097202	0.001061359416114671	0.00979766040737386	0.03137176149836694	0.03796548177927574	0.03395537329883708	0.03474597170462394	0.00470288852657251	0.008179041046093169	0.003401982347174799	0.01456666094924371	0.01593909438252929	0.04996136878884477	0.2648214124096311	0.2756305460504532	0.3171339835999548	0.3198082006188501	0.2280544373133199	0.2012980326873034	0.01539061277696054	0.0417363861013383	0.06508088508790601	0.07531734737694094	0.04402223482096387	0.04687570598914913	0.003942596891358646	0.0273828384835765	0.001214052244808076	0.03802607517568558	0.001166572998791944	0.1065123294424732	0.001551821564007215	0.01208696613985523	0.01277571297112604	0.04040421105173234	0.06219110040811701	0.0885315627648552	0.01211279246923473	0.03559697289752376	0.0315140088374239	0.03579206070560241	0.09894561735099391	0.1087283353453255	0.01756890785355366	0.02405342605479498	0.03114135857753688	0.03362307290341724	0.003576818500648171	0.0681475818511008	0.002256575191134957	0.07369304208064262	0.2271753973317524	0.2098450344336719	0.005771427918446075	0.06821849474042316	0.02722613098249805	0.05127156647896096	0.01820710880007022	0.03151855164940273	0.004298197919447544	0.02461007102540222	0.001398690591634706	0.01834836413777011	0.01634971461255921	0.01860201790471214	0.01378299061153167	0.04497634924333136	0.005186003361114783	0.01354006182568076	0.005532830315451638	0.01576157186447508	0.001067790625318162	0.01065272535350551	0.04267745799051941	0.04042503269970132	0.3152336523724326	0.2302761834708212	0.004343885795777738	0.04690898430936252	0.005282035859294196	0.07438597870292103	0.01060048016142811	0.009450431385360942	0.008969144855628934	0.006647554607898717	0.01010675282826724	0.01160660502316418	0.01580425618355387	0.01591863927199381	0.001792600619294105	0.02948322822263848	0.003941067824902731	0.007794251627786006	-0.008127994016680944	0.009922187939112769	0.002033173345529452	0.006859732434974221	0.00108250153025668	0.001338835687575156	0.4551945627770838	0.007891354942549817	0.001140910369583134	0.001028699194024032	0.001159580489018666	0.5388777782593287	0.003244348361627681	0.5716168521487501	0.001140310078712563	0.001901885141943241	0.0028311580205758	0.001163507203988838	0.5435069051266196	0.02774996986587601	0.001171205064482445	0.001253900920250501	0.001376651421461023	0.1894442564293479	0.002425958895348343	0.002025131315192078	0.7739291049536209	0.001185548540186989	0.001097718827299469	0.001035815052979336	0.00106346105486223	0.03703586030643747	0.04204892316136125	0.004429699001335108	0.005401635441427947	0.02927669894510815	0.2499325855013711	0.311037236219849	0.2191381191411412	0.01269576326663669	0.06435465229788526	0.05210829584495287	0.003970120730927089	0.001253310318133579	0.00119939768635804	0.001418534977341474	0.008004812776650704	0.0581927588366221	0.01757782339191921	0.03502517810336994	0.06775169524262736	0.01794690138978534	0.03211910338800499	0.003128971082267815	0.002096927538135232	0.2410620985620591	0.004955851525251713	0.04117758133046377	0.0174337405006083	0.004200251904590385	0.001398846338857102	0.002189319172885952	0.0172700389803832	0.00966634086713747	0.008453075398876846	0.001065048725439829	0.03468527801263931	0.3173288118739601	0.004999293042329228	0.004917367079813184	0.002115039060769253	0.001440192988640483	0.00166979040053206	0.005793877386470513	0.01595624985357847	0.001966230961813389	0.02229683391522756	0.01039959772328172	0.009233054609995024	-0.008244753066199574	0.01125868360755854	-0.8487759687491362	-0.9193137926101266	0.02438157307951563	-1.417425951954107	-0.0128651449860586	0.001239765374310841	0.09712661166643495	0.1305149176009392	0.07922085916240318	-0.004337358843277711	-0.05051917341456041	-0.8763152807023937	-0.4145110622321799	2.278324712060177	0.165814919084783	-0.01497237072644146	-0.008096612179762019	-0.0317254841791756	-0.7549839875895991	0.3451557087981569	-0.03348232080459134	0.03095730373352824	0.05428133561690435	-0.009857576281052424	-0.03560428112914456	-0.02391053725018363	-0.3400856011740389	0.08000342347017482	0.01786889262882753	0.01147915923885096	0.02568204180578171	0.2573705131253913	0.3284578694230422	-0.006703934850789672	0.1989394945336798	0.8826248815808878	-0.8366131988808323	-0.04058424578883769	-0.7951698749701238	-0.06166132800559693	-0.01220092196166137	0.6168422998057596	0.035372102279289	0.203500562684242	0.6105439547789973	0.009398128483216887	-0.2406079531020852	-0.203137298629984	0.3741992439867194	0.11151998342264	-1.138582574776124	0.002918600186391006	0.01343562147018881	-0.1257335729657037	-0.06648004478051774	-0.2318842283643306	-0.1655569226144843	0.9854917241471072	-0.05901973870825795	-0.02939159097533492	0.02586382261787597	-0.4628952671958221	0.1804703462181074	0.3651144230332211	0.220749516342808	0.008672684325950168	-0.3840439525977112	0.4042096599403873	0.102772037853587	-0.2712426629323811	-0.2742865065865263	-0.2130644311085584	-0.3057933464541573	5.416358980988515e-13	-7.946216223246497e-13	nan	nan	nan	nan	nan	nan
0.45	-0.03876540455250489	-0.01976280027021786	-0.07781206141886363	0.8162887140434293	0.9028272045228062	0.006918266458514436	0.4881974440399903	-0.01771814406884387	0.07623277678977412	-0.1221053434606503	0.04499475119444973	0.04880714043435109	-0.06166830368390126	0.06397209617294192	0.04916835047767869	0.07548487209690595	0.3158452748799656	-0.07548487209696178	-0.3158452748801219	0.1293090281205676	-0.1656831383066046	-0.007645262280790451	-0.3791656922068906	-0.01197876239240266	0.008797823448978379	0.06497518684491896	0.3341361220496378	0.909099808070513	0.5653576880295981	0.09618340561970246	-0.01953089183761854	0.0697272227394419	0.06207217396689756	-1.013201924388384	0.5442368569644482	-0.8669304831899318	1.413311223196332	-0.2800796512071771	0.05030792943096075	1.191763519073457	-0.02970644501208039	-1.150008879713251	-0.001136742390460905	-0.6828011971219502	0.1137672003333377	1.10941315154042	-0.7867060056572066	0.7307083764025486	-1.848191535527166	1.084226065517898	1.848191535527144	-1.084226065517697	1.023207830032872	0.1081288587301851	-0.06152051405892075	-0.7059233893351071	-0.1233436548069881	0.2009117366273314	0.1876526674836846	0.4434258379472941	1.234875194445165	-0.04791728193615574	-0.6097334588464769	0.02405315042687904	0.2499263838295877	0.3553016173023923	0.002019308402483812	0.0233139387886367	0.0177254589475713	0.042986149734536	0.00108335267209354	0.004314571283210498	0.001405754373999824	0.002331881453649411	0.4593144624991556	0.4348761839636437	0.008793534783723933	0.01476306366798698	0.001144235403577908	0.01819362980169046	0.001029711450139124	0.005202065168226624	0.001538877417086007	0.0160719607429522	0.5520034224488763	0.5131206945919122	0.006332315684212779	0.02641887889159145	0.5299330931235803	0.5175074460769366	0.001152376862102148	0.01586168557441144	0.002013103349077476	0.009241585660529763	0.002884136364382027	0.01296052537722384	0.001205233355268727	0.02662890632252497	0.5681153126640009	0.4667345198077155	0.02771843434390621	0.04620231622114786	0.001188316669774695	0.006261096889290517	0.001257890599396085	0.01781908928331604	0.001354505272809111	0.03980324440127515	0.1893836236956283	0.2049287325822899	0.003300316520870324	0.002073628932993798	0.002204451824782566	0.005517794141599992	0.7681594735692231	0.7364498498607837	0.001211617115548709	0.0518858106715736	0.001096394674005491	0.007403213018812825	0.001035448119857125	0.005579878332441798	0.001062617170710955	0.009943134804384697	0.03369439652422611	0.03923158220000304	0.03600335534210745	0.03561902639231994	0.006103791231877584	0.009335235917006048	0.01092089083951583	0.02243894712441432	0.02290956126157783	0.05677097459910915	0.2578139023950304	0.2671695873449711	0.3128265737244201	0.3189055605111881	0.2224926718691917	0.192604667417699	0.01324715297806249	0.0402693440494219	0.06441178471389411	0.07495399760009919	0.05004289867735576	0.05294659628374183	0.005052738259092582	0.02846219714378095	0.001242848433579451	0.03970043354453472	0.001189295342757235	0.1116758536514929	0.001589575346300625	0.01229907303285396	0.01021467521513201	0.03858782210746783	0.05688798217001678	0.08377980296102698	0.01597344748434701	0.03953599858714191	0.03004339009035028	0.03404767401901101	0.08200510816569426	0.09669885728933507	0.02055697623274282	0.02618585911985203	0.03169181272947504	0.03362963139822615	0.003266804501705445	0.06692984291170402	0.002134140575891137	0.07287063580372923	0.2266640921266745	0.2067490992762947	0.005480902370377124	0.06711971560184266	0.03429067163071257	0.05845863517337144	0.01629308809751904	0.0296293436320611	0.00437640751110824	0.02459628470387469	0.001403806117237589	0.01861346545132481	0.009468020713874209	0.01466366452908006	0.0145533009212418	0.04532569378939753	0.0163596516997758	0.02392636297188977	0.009946677626102404	0.02032996772593451	0.001067190061540908	0.01073119601141504	0.03538186385959071	0.03520255195021521	0.3140528363336399	0.2335388445605103	0.009885075901213392	0.05084208952358142	0.005264814207700726	0.07208991829694923	0.006487158475422678	0.007378078596928533	0.005321560999423685	0.005090494691504918	0.006018383448534983	0.009292136374878092	0.004610254656565217	0.01515409244762007	0.001872493538765922	0.02258134014172529	0.009218346044074642	0.009483477482646902	-0.008181418147357261	0.01118003234782554	0.001889635702954614	0.004425280773332514	0.001074733035979566	0.001289637265398156	0.4502239169687645	0.01638299388644251	0.001150881999236418	0.001025432792003401	0.001117959658254479	0.4997606194911069	0.002365164442166978	0.6174537769703828	0.001157457295721846	0.001729409830801202	0.002540884719671011	0.001131592323794027	0.5307729789077472	0.03788128829863888	0.001142554770009643	0.00127236619392368	0.001382545545150853	0.1879963408883651	0.00233340494546617	0.001896942151036121	0.761195009756336	0.001147969654168615	0.001099064495739085	0.001036205788346818	0.001064320069155037	0.03582294042505593	0.03524913429532363	0.01025870709214526	0.03040725762158701	0.03178798005609054	0.2401422469812572	0.2982078731311438	0.2068881482364877	0.009390777395202545	0.06287413572255131	0.06181964728954772	0.00813114734047918	0.001289366234406185	0.001224430106646665	0.001806990839329406	0.006971720212568869	0.04337784460276541	0.02239393518135286	0.0226372500564335	0.05119416798143275	0.02891154408989585	0.03250500201283299	0.002782439130340064	0.001929353382238943	0.212137278670319	0.005357638240758648	0.04346994713474803	0.01142096080917832	0.004677761057801436	0.001417845772506819	0.001798643300541716	0.01379394909854215	0.04436124715906337	0.01991793768615776	0.001067847771786825	0.01997876273494226	0.3066799935871578	0.0249302799418776	0.005525492442999813	0.002053616968012937	0.001430401040611934	0.00162801794820085	-0.007530645054344816	0.01374781969848562	0.001877396519801173	0.01590705704200974	0.01355062291988011	0.01137304163562718	-0.008184174342960081	0.01237495574875528	-0.8579581834464113	-0.758940022923501	0.03456467802039338	-0.9014170399216509	0.01451369627049433	-0.008253574930712116	0.06015752264852285	0.4007342890604155	0.08857093372824375	-0.00149708052652528	-0.07179474845454942	-1.571769263795864	-0.2580369649552243	2.914587721484649	0.09161263605047817	-0.01594060462864874	-0.01033467189539242	-0.08351496035867721	-0.6790524027960027	0.6642191554770824	-5.350067077513424e-05	0.03229699661540301	0.04515719839326923	-0.02673943934379158	-0.03557558267098708	-0.0161431602075417	-0.3655323883502739	0.02436732457818521	0.004897446886025763	0.003948413024421812	0.0084189779596766	0.02307760199507975	-0.1173072409133446	0.2188157116442408	1.271633669968883	0.5023110994593466	-0.8062987443904365	-0.1443573754329221	-0.9191186749622352	-0.2109403968382697	-0.05836040975281601	0.5900101404393778	0.1705971843187906	0.1277239407352563	0.413151949618815	0.03156214980455007	-0.1317993028243871	-0.7245749520143102	0.4086960677406303	-0.4226278376117865	-1.287875239791189	0.3900544593968437	-0.007521263366448072	-0.1097554709313205	-0.08490726853667017	-0.367363891826652	-0.0602027773603124	0.4745178549457036	-0.302227640787002	0.01867135166097956	0.02682458489842901	-0.3150500509010086	-0.08778592758810864	1.595124925100683	0.6534230671656811	0.005533650482856624	-0.6574821197955467	0.2238135459521481	0.6352155329125728	-0.1956317036520867	-0.1449878684114086	-0.1047168450800152	-0.164120357213093	9.913838701697081e-13	-3.124373835120068e-13	nan	nan	nan	nan	nan	nan
0.46	-0.04896146750965465	-0.01446656804700286	-0.08545258735625338	0.8305584998877921	0.900153730610515	0.007352795266187932	0.5012357356281758	-0.01772489638805009	0.06498738226831827	-0.122437829040985	0.03834269990150226	0.04836626103349159	-0.05004669476906026	0.05621395317152863	0.05567134156227528	0.06236635085175248	0.3260458171867297	-0.06236635085174068	-0.3260458171867978	0.1388123345307021	-0.1643566838931815	-0.008520021412122042	-0.3857742264025641	-0.0134074616294543	0.01088383236012081	0.06642957335422979	0.3369406912857994	0.9203743875759589	0.5647929110843698	0.09126614809986154	-0.0192911576243583	0.07199502470489855	0.06555449563671134	-1.007122501281399	0.5134911559469784	-0.6547819991475917	1.441210165354237	-0.2529378640386534	0.03577459418896832	1.397968592128375	0.03141309390603613	-1.108144323932487	-0.08677761243154551	-0.6471571667084737	-0.2039587797531147	1.193250615555961	-0.7638847402732631	0.5652837878798888	-0.7632196700267802	0.9560440230519883	0.76321967002678	-0.9560440230519816	0.8758665047228912	0.1560421684550469	-0.1152023942268077	-0.6106682534408704	-0.1616943625208086	0.2161874986918348	0.09384435090339878	0.1133610573238161	1.016835628431934	-0.06496093123941558	-0.2764464118016715	0.02015362492303353	0.2062022265198784	0.3394430826769821	0.001917014845501068	0.02364280113762391	0.01079812624636153	0.03607209385663859	0.001077037871523551	0.004374210716586792	0.001336255118593487	0.002256395513321477	0.4557060798579834	0.4351770415523813	0.01469805168696278	0.01958248616850561	0.001150219193076361	0.01909808580094683	0.001026741788210782	0.005142337355902129	0.001325212807499148	0.0154749986345766	0.5302940972897482	0.492915957631353	0.004195004374717881	0.0243376850401391	0.5632537381100604	0.5507029473351334	0.001159618287439349	0.01702625123758756	0.00182885931908139	0.009043948543695349	0.002638796320379699	0.0128419310579432	0.001160942582207429	0.02552365943278091	0.5550928826658976	0.4600922237733145	0.03502297342169745	0.05391223741509207	0.001158323793421525	0.006065766270441317	0.001270009145311395	0.01814035052405072	0.001369612186419607	0.04025919769321244	0.1885713109060909	0.2046458872396263	0.002811637788734476	0.001823706259594462	0.002021229427274947	0.005351353032738313	0.7642583516646012	0.7329432262050131	0.001170538587243717	0.05181440767423844	0.001098053480652087	0.00748040639875734	0.001035921404626599	0.005633551480910774	0.001063675474612473	0.0100661627738872	0.0343442435634875	0.03897159443555743	0.0338859232889462	0.03313062070519209	0.009684961726297077	0.01217281133177679	0.02676450887488502	0.03792165293842624	0.02766417678827087	0.06046788715698397	0.2497730045060178	0.2604901671191328	0.3056117884035593	0.3168327811163959	0.2144402598841292	0.1834033492677165	0.01052547598173297	0.03793371186587661	0.06337864906022221	0.0741923116549688	0.05767994453729814	0.05852939642445945	0.007670007024452946	0.03059673326098246	0.001275272862157338	0.04050761058359733	0.001213171849933725	0.1145951896880145	0.001802520941846554	0.01268898712866296	0.008394018697547374	0.03758563565737692	0.04718593441418679	0.07449285793057139	0.0202687357511284	0.04367269772794177	0.02335531800326507	0.02809489361390332	0.06479004186637985	0.08255958648888799	0.0273447893810811	0.03118424417374997	0.03216401317828767	0.03356470081846481	0.00293840866791423	0.06611364731253484	0.001989141034087568	0.07225677555154085	0.2157296533560593	0.2028965348228067	0.005533552494295536	0.0668943617470783	0.03903603810727686	0.06121384038202202	0.01237105375454606	0.02580588331208515	0.004652988884033342	0.02482423854555721	0.001415861539454166	0.01887821872806724	0.005708211834940039	0.01249552402681482	0.01324948959769037	0.04367694087962262	0.03846253716813534	0.04310214270561907	0.01775926456637813	0.02803990143217407	0.001068289947937966	0.01073364242801927	0.02446645317347989	0.02733479185404192	0.3096632072416409	0.2342622741488932	0.02234450439195125	0.05864062552578064	0.005557750060263714	0.07032009891967612	0.004353197525021136	0.006454597670465219	0.003457930902837677	0.004425831848650973	0.003908835753078898	0.008183798398171871	-0.008004094146305662	0.01342695673610353	0.001839901550582348	0.01602085953260848	0.0130781222481975	0.01147321078468742	-0.008158840375423283	0.01234349524486396	0.001746098060438823	0.00199082911175058	0.001066964541716298	0.001240438843232229	0.4452532711604439	0.02487463283032566	0.001160853628949045	0.001022166389950868	0.001076338827500659	0.4606434607228888	0.001485980522716702	0.6632907017920066	0.001174604512715516	0.001556934519652065	0.002250611418773337	0.001099677443584835	0.5180390526888737	0.04801260673135484	0.001113904475474727	0.001290831467620275	0.001388439668798693	0.1865484253473772	0.002240850995614941	0.001768752986896732	0.7484609145590497	0.001110390768108698	0.001100410164177352	0.001036596523709258	0.001065179083446403	0.03461002054367981	0.02844934542929965	0.01608771518295702	0.05541287980179998	0.03429926116707816	0.2303519084611463	0.2853785100424378	0.1946381773318232	0.006085791523739438	0.06139361914721733	0.07153099873413903	0.01229217395002968	0.001325422150677964	0.001249462526933155	0.002195446701347931	0.005938627648475489	0.02856293036884778	0.02721004697078896	0.01024932200952318	0.03463664071990687	0.03987618679001527	0.03289090063766181	0.002435907178419808	0.00176177922633932	0.1832124587785744	0.005759424956248546	0.04576231293902811	0.005408181117688577	0.005155270211104125	0.001436845206148362	0.001407967428210929	0.01031785921669979	0.07905615345101034	0.03138279997344149	0.001070646818129243	0.005272247457233382	0.2960311753003512	0.0448612668414006	0.006133617806190478	0.001992194875252104	0.001420609092580851	0.001586245495860828	-0.02085516749515962	0.01153938954339534	0.001788562077789783	0.009517280168791664	0.01670164811647816	0.0135130286612588	-0.008123595619720526	0.01349122788995095	-0.8681265271361789	-0.6816389965363701	0.02849979370581473	-0.5005913370239832	-0.01148147918736777	-0.004662952861049376	-0.004620892608093172	0.54158952105848	0.09120011740948926	-0.01280681798963054	-0.03850314256624406	-2.509569104615649	-0.1695295928184153	3.759244890016685	0.1660785260169005	-0.02492241480896908	-0.01354648402426501	-0.1379804138513661	-0.6586640013005673	0.8566615795269097	-0.05349021206886528	0.03161896258600192	0.04803353971384848	-0.02707129454676458	-0.01018136597379212	-0.01889891725872483	-0.3247549762635228	-0.04012375416771905	0.01426427470176508	0.00885992664485331	0.02119275630942699	-0.04784712422670204	-0.3438342056071207	0.3295721739791782	1.721023422351395	0.260086231020862	-0.4803055029533602	-0.2746121032157009	-0.8967604510643628	-0.2353793552978503	-0.09186815561800477	0.5192242690308984	0.2464075936675214	0.03006429675549173	0.1617063204143886	0.04495956895776744	-0.07776745389079585	-1.110174343584339	0.4137339341771533	-0.7301587604990507	-1.560541122876496	0.5761089979112342	-0.0008621934905344875	-0.04542490488001932	-0.02477083980620465	-0.3832100875885937	0.009128134058982306	0.09911902698860274	-0.4458701993661755	0.01895644038278256	0.02579421487251488	-0.108852692588667	-0.2191491449806985	2.123010140562934	0.84905708530974	-0.00653216390209787	-0.9130998219200204	-0.1036366403258493	0.8758581954266983	-0.1659944574307565	-0.04451213424232744	-0.03458501634571057	-0.06456721219924118	1.066721428364161e-12	-6.807804425944403e-14	nan	nan	nan	nan	nan	nan
0.47	-0.05829523444384802	-0.009501658959539116	-0.0909498041098554	0.8451316470129471	0.8978202463684746	0.007628908825213753	0.5153554433324253	-0.0170392673159858	0.05351513802006078	-0.1245151385894661	0.03198566407621583	0.04487791207297762	-0.03850768543847376	0.0486482865852949	0.06054498301750697	0.06021380104515779	0.3349796259571993	-0.06021380104521155	-0.3349796259573746	0.1467921354366255	-0.162606731771376	-0.009977857630874006	-0.3912705331915558	-0.0151903155828398	0.01310542788730606	0.06642906251665358	0.3363286720982628	0.9294816322844186	0.5640921006441054	0.09228538142117412	-0.01919506319016133	0.0739236801627781	0.06876510839926671	-0.8385956899536118	0.480202429176983	-0.4483696905713071	1.474400243579201	-0.2122117249134857	0.01925729323594111	1.394030375199573	0.1104393202722078	-1.195441227218628	-0.3495439988078575	-0.6286712981807754	-0.4881792839744455	1.091117852891208	-0.7517439690986494	0.4134799226149284	0.3253674788064363	0.8356819214735799	-0.3253674788064429	-0.8356819214734227	0.717402012942821	0.1917141146738617	-0.1764176700105552	-0.4841336277009463	-0.1927799068420147	0.2266778365195566	-0.1029654362267538	-0.2363076301963629	0.8056761039638862	-0.08076697405822764	0.4073516144098854	0.0009142945145890212	0.1854274528862774	0.2988473274819206	0.001794829731840956	0.02409309139485888	0.006459746881148374	0.03224751161466299	0.00107018073893917	0.004449523062691574	0.001284007820371366	0.002142504459636558	0.4505263723316041	0.4342466927807994	0.02059090536976364	0.02460284110983972	0.001159480443968647	0.01996117188024685	0.00102418248044263	0.005021427090619893	0.001201292356858811	0.01483679825613689	0.5027537478071981	0.4637311256162286	0.002858206359677971	0.02308759922424309	0.5965839377607784	0.5903697712654142	0.00117189630455107	0.01815824179656749	0.001677049292000273	0.008870424822742543	0.00240188105633822	0.01277087630894107	0.001129041597519595	0.02389143188751163	0.54128255361588	0.4532313044191434	0.04204167908290447	0.06151463474350696	0.0011336767791753	0.005807206168341627	0.00128725717123631	0.01841791465071209	0.001383060190019807	0.04077180844226592	0.1873459305948614	0.2043263408066215	0.002518050641634129	0.001623994921821977	0.001878074466628655	0.00518563013331172	0.7557453654193841	0.7300757346110021	0.001137502985400766	0.05117448681598103	0.001099689411574414	0.007551229192539649	0.00103641110120189	0.005681458185768851	0.001064727412225283	0.01017805327336762	0.03565695222004945	0.03944428085106115	0.03081458227840659	0.03012791595832906	0.01750878526937125	0.01813956028439602	0.04405621894506653	0.05372502859687085	0.02875168971818696	0.06031123293695476	0.2461551265064936	0.2590450746346195	0.2965427123172174	0.3139972721584046	0.2052658985939349	0.1754702190763965	0.008233244678648324	0.03576339725378268	0.06206834931850614	0.07315088275639225	0.05751997596916165	0.06103640620848014	0.008954520287316066	0.03164778704608517	0.001333383331045141	0.04021034187944009	0.001254516719514035	0.114695525938177	0.004007810695011352	0.0148692379850745	0.008093975049251504	0.03811258546885442	0.03642072932732517	0.06411640691965353	0.02514462551544799	0.04803374377347467	0.01624846782751056	0.02199222078114752	0.04744504124736713	0.06597705920596091	0.03304663889626817	0.03471024946559513	0.03331558878876318	0.03412692613348112	0.002712242699641378	0.06649671827413635	0.001896981088435328	0.07255271826176246	0.2055903401000393	0.2031537966652181	0.005465365169912207	0.06693716410496843	0.04113875713693482	0.05992852101141864	0.00861624276368441	0.02211957547949352	0.005976195682488637	0.02566995071159447	0.00143544218647743	0.01909570581138031	0.003598657891081944	0.01165028900313544	0.01099103529886271	0.04118689541514738	0.05940349380686297	0.06151040599684688	0.02706946183645008	0.03663403087212279	0.001075008512546701	0.01059500942026902	0.01513879400634496	0.01957594366938106	0.299297676864906	0.2315170427100555	0.0276207901218047	0.06347301271340212	0.00565967113827566	0.06844199336278101	0.003373636506142031	0.006270752228898462	0.002545531685180541	0.004268890395233705	0.002878120825222358	0.007807575473518292	-0.02048137182696006	0.01092398305166201	0.001646296503391141	0.009748366250689665	0.01523448539093772	0.0135755864130696	-0.008229852946093356	0.01209491681536958	0.001600571174628629	0.001660534065089923	0.001059724680869117	0.001220379522113204	0.4331997749805041	0.02897030070795518	0.001176121339443064	0.001020970972965179	0.001068701895503485	0.4184562739951789	0.001425919997322561	0.6878266897726321	0.001193207713142544	0.001486204674335079	0.002072132955972496	0.001092566120885733	0.5000572170062615	0.05228860351360914	0.001103029289051088	0.001317404051198322	0.00140438086740734	0.1842050391363706	0.002185054385011646	0.001694572761332418	0.7214918818952407	0.001096939122460092	0.00110222363195975	0.001037195127822925	0.001066366679586229	0.03939482033711404	0.02623825046590598	0.03448674767682525	0.07178063763344771	0.02630335980237851	0.2476356211451218	0.2728884792960365	0.1847471449879914	0.005508229602012239	0.05955953827031219	0.04499887986529152	0.008652433583674986	0.001451889552155074	0.001338294476661234	0.009811223209386209	0.009326590815764436	0.01929836988751723	0.03351933803882064	0.006712515301360297	0.01828518306516173	0.03934226881130085	0.03615421308379461	0.0025086070261293	0.001833704734513603	0.1921896795888094	0.005082923840096177	0.04179783213210034	0.00385911456828943	0.009256180266655997	0.001471933466860331	0.001341828879823625	0.007041539008204117	0.08971042940528394	0.04272358262664662	0.001091609867115029	0.004286849819117995	0.2636202405650877	0.02378972405813178	0.005457163862717298	0.002639715895184988	0.00173076289624999	0.001972554775975804	-0.03265961297305243	0.007928684173839223	0.001338878996682778	0.003660741834285609	0.01621711835324143	0.01572800824289907	-0.008385871377861622	0.01072928952621316	-0.8792320849940387	-0.652804309439145	0.05792384679125817	-0.2657782057533017	0.01771286612071946	-0.01576591317213355	-0.1996387235826765	0.4707610781406218	0.08124046378368854	-0.01317656795099552	-0.07916402855248378	-3.31625436079298	-0.08590809299594744	4.123856094484848	0.08408500145818741	-0.01206731585088561	-0.001989835041963564	-0.1875486864246856	-0.7356010036257297	0.6786487838970388	-0.01254689498738486	0.02415759756383442	0.05574310914562531	-0.04032498894964918	-0.02497837905019544	-0.01540061524368088	-0.2694072138576076	-0.08774240773196096	0.003340372745099996	0.002694775257037364	0.005888350851181059	0.1330172533717627	-0.2610723423911553	0.8173071699307057	1.422339782482886	-0.2578819974500307	0.1729630298927935	-0.2943774098846598	-0.7066079556076901	-0.1928085757077506	-0.1150938667693086	-0.07017928693986419	-0.01988863576384429	-0.08716134896419674	-0.1407312616158347	0.3637194947815388	0.1648442900964958	-0.9872901440280923	0.4517249850601417	-0.5094440542830817	-1.734626184431841	0.156310395974475	0.106971955163377	0.09476716932648102	0.06822906191410745	0.3328749552141627	-0.0003258172336651324	-0.3329638947946132	-0.3041232744065846	0.1334243622292175	0.01796258564653976	-0.05384110464311734	-0.2740661625485251	1.531749352136461	0.8592523771301501	-0.020144426668031	-0.6221520713132167	-0.4311155976323826	0.07158962263622252	-0.2089046467767544	0.009515686496763917	0.002885334250740912	-0.01030472104635278	1.126680336441242e-12	2.340587284467599e-13	nan	nan	nan	nan	nan	nan
0.48	-0.06531267740105003	-0.004848284116051152	-0.09449414794832914	0.8600661244365455	0.8959404413090565	0.007734124647945801	0.528477491663129	-0.015421577986468	0.04089582369618506	-0.1298459030526288	0.02568084793838387	0.03871330992214306	-0.02869300566443645	0.04112916594678086	0.06402164840394557	0.06872685582956767	0.3428587394257547	-0.06872685582956026	-0.3428587394258509	0.1531065415191929	-0.1605670844244892	-0.01204943122212656	-0.3953677094233898	-0.01722112933984624	0.015388313686004	0.06418988627306675	0.3322036839740696	0.9365091654693016	0.563066255258328	0.09795435115506683	-0.01923589108156296	0.07582154551920914	0.0714547993395353	-0.5438577059814665	0.4511843071414095	-0.2642074160833643	1.513476225042919	-0.1622020269310404	0.001595046930224214	1.198436717518495	0.2178251453206901	-1.337558338846482	-0.7374685954433431	-0.6367132292539849	-0.7392094177426181	0.8483847042470068	-0.7545755507520955	0.2858885741490473	1.369901248174904	0.7451049626694488	-1.369901248174905	-0.7451049626694438	0.542787540051236	0.2139812134740703	-0.2379498687264981	-0.3308421420080943	-0.2112863232487456	0.2284455529939111	-0.3538887303630448	-0.5892327299759818	0.6008933237163425	-0.1299679203421321	0.6535008706997549	-0.007230840085448279	0.2000442062314077	0.2352587182421914	0.001660954754230025	0.0247285898562679	0.004076071352909939	0.03072746785624532	0.001063132076357732	0.004551846390550963	0.001247849341947567	0.00198806414155434	0.443189308864251	0.430820469843241	0.02555947017792048	0.02916329994756226	0.001171745313329351	0.02071936237773165	0.00102230542378922	0.004842779337669189	0.00113549624771765	0.01409117616320034	0.4704270152589371	0.4268137291681758	0.002154985381174364	0.02251111272818921	0.627016253942188	0.6321747931937268	0.001187337125820037	0.019183259591182	0.001565708103228666	0.008756902496953829	0.002194018887427615	0.01277562697177207	0.001109537032594229	0.02179101387894535	0.5261526223078142	0.44493858101897	0.04771187292049493	0.06778183104772072	0.00111591639479741	0.005528326631128783	0.001309166536468325	0.01862877714902033	0.001397754124585936	0.04139914985763299	0.1856939461539461	0.203769647522836	0.002342931445635879	0.001419789121414625	0.001769330957231021	0.005020241674970618	0.7419312432671596	0.7271418045015726	0.001114259940692413	0.05006191971226465	0.001101414133775437	0.007616015627571997	0.001036955275098614	0.005726914204717457	0.001065847203047093	0.0102779899362364	0.03859077813233747	0.04144459642044601	0.02813496164609859	0.02782186188393761	0.03027458843478934	0.02758954579888716	0.06042944992528835	0.06602221005082659	0.02550728199183858	0.05598094875850529	0.2499887359417769	0.2635829481938332	0.2862303062458529	0.3109074784886741	0.1957344316841456	0.168936342787692	0.006778606399332777	0.03419504017108329	0.06051973359547306	0.07191690946614625	0.0452817138604413	0.05607867119139868	0.007807048722514287	0.03052512456318309	0.00142565701726361	0.038811517377015	0.001319600232394117	0.1117987206325356	0.008878816212508503	0.01941595487216954	0.009610547984609179	0.04051625894078255	0.02616302594001549	0.05430356934565844	0.03065888228334623	0.05257219163126364	0.01079484181572062	0.01752464756094124	0.0300474662382969	0.04829382579953462	0.03576181912515796	0.03485481880291118	0.03545751667298619	0.03557743389461946	0.002635008791859365	0.06746355214175713	0.001886748321223773	0.07330675039141758	0.2024774961105123	0.2075182839100545	0.005095338329020858	0.06689268230674607	0.0404119999794411	0.0550189426124003	0.005925920169146975	0.0194687796790243	0.008667813298072254	0.02715749316468615	0.001462773022062495	0.01924265811458586	0.002499204532652312	0.01154576608368102	0.008221619043220251	0.03829149333573197	0.07507929790915829	0.07319926643727644	0.03718279412599422	0.0450146204638193	0.00108885171413575	0.01035175411464838	0.009741551388609168	0.01522210530170282	0.2812437800742748	0.2259258431924877	0.02020985819631736	0.05969182558896279	0.005375552831052425	0.06615644612520527	0.003202706569895151	0.006680364211473596	0.002241567837068922	0.004477310706094874	0.002552012168583642	0.007985157010707837	-0.03251009470577151	0.007682521577147102	0.001281972766923662	0.003753176267042857	0.01563025326302377	0.01575303134362302	-0.008428374308410723	0.01017076509638227	0.001455044288854248	0.001330239018434276	0.001052484820040784	0.001200320200995337	0.4211462788005672	0.03306596858563805	0.001191389049968354	0.001019775555938066	0.001061064963543217	0.3762690872674355	0.001365859471935495	0.7123626777532763	0.001211810913626952	0.001415474829011251	0.001893654493176878	0.001085454798159591	0.4820753813236506	0.05656460029587701	0.001092154102560745	0.001343976634753549	0.001420322065977485	0.1818616529253624	0.002129257774416844	0.001620392535781873	0.6945228492314331	0.00108348747676932	0.001104037099743949	0.001037793731936824	0.001067554275728629	0.04417962013056336	0.02402715550252226	0.05288578017067546	0.08814839546509402	0.01830745843768943	0.2649193338290897	0.2603984485496362	0.1748561126441502	0.004930667680243203	0.05772545739340743	0.01846676099645324	0.005012693217338614	0.001578356953626353	0.001427126426383474	0.01742699971744173	0.01271455398308546	0.0100338094061623	0.03982862910685105	0.003175708593212759	0.001933725410017146	0.03880835083260167	0.03941752552993046	0.002581306873840578	0.001905630242687272	0.2011669003990408	0.004406422723962356	0.03783335132517369	0.002310048018841407	0.01335709032220152	0.001507021727554043	0.001275690331420419	0.003765218799705432	0.1003647053595499	0.05406436527984921	0.00111257291604848	0.003301452181054184	0.2312093058298312	0.002718181274935246	0.004780709919261842	0.003287236915118841	0.002040916699913022	0.002358864056086055	-0.04446405845094538	0.004317978804285298	0.0008891959155765029	-0.002195796500218252	0.01573258859000384	0.01794298782453922	-0.008648147136002636	0.007967351162476207	-0.8911247650810201	-0.65587947952244	0.06554143472707565	-0.03968364007130218	-0.006079283105816839	-0.01277280599250893	-0.503795725806106	0.4496103001247378	0.07022100049009093	-0.02435431567737283	-0.05998748461161556	-4.056081991162833	-0.03480972878489358	4.186884489623955	0.1446839743346645	-0.01292213581143246	0.001614598341002823	-0.2316185066109574	-0.9450248105014163	0.5896213746877699	-0.05755409978027121	0.01827863464984915	0.07097967301089197	-0.07450066469372749	-0.01108025929366516	-0.01883202909958346	-0.33804267934628	-0.1346530035015535	0.01305700296309452	0.008369789469147404	0.01880198899118065	0.2576787061969825	-0.204504071215045	1.026219486423355	1.019784581443169	-0.5746397607703361	0.7162877057956769	-0.3254690455629822	-0.6169096705222546	-0.1149878503463915	-0.1303770339506146	-0.9737246911921288	-0.1883356599564465	-0.1902468628713748	-0.4377219905889285	0.5182527749701104	0.2975772785647708	-0.9974516557518788	0.4492142965782743	-0.4031388382643666	-1.780682346037783	-0.1001781930671038	0.1767942956817022	0.07132767634262298	0.06684704411396156	0.4382349929060746	-0.008328697234400285	-0.6257327786981131	-0.2387677929636692	0.1473224964255918	0.01168725848918171	0.03928972821325653	-0.3002204679960805	0.7791295704068483	0.8063491156681879	-0.0274566234361973	-0.2320978585396156	-0.6728302560715911	-0.8468566670388366	-0.2474827938198129	0.07417935055453821	0.03848733657676482	0.04619368014127638	9.508332760519269e-13	1.422116147442226e-12	nan	nan	nan	nan	nan	nan
0.49	-0.06892638952166814	-0.0004542148554105382	-0.09638124246480795	0.8754220457399045	0.894587371862311	0.007662050550636691	0.5387888885617139	-0.01259103324688306	0.02688316277785909	-0.1394487771201506	0.01916865028153492	0.03023922361268496	-0.02179741674460183	0.03351979887665911	0.06639939556955964	0.08722197868070351	0.3500570366015729	-0.08722197868079484	-0.3500570366017892	0.1575537594452399	-0.1583803628035812	-0.01471899354786793	-0.3978794493475635	-0.01936742082744725	0.01763051020192175	0.05941359335325994	0.3245842725911446	0.9415599067121226	0.5614204141312472	0.1009888604379705	-0.01927459994060779	0.07799852991291183	0.07337357317959919	-0.183824658947711	0.4266398681323785	-0.1259928193339379	1.558258412929109	-0.1090309227057642	-0.01522056515780026	0.8463982992102241	0.3419565123727765	-1.467269619433269	-1.16843564050736	-0.6647331835659461	-0.9388468148988011	0.5371879526549431	-0.7646125230069702	0.2022962294157337	2.282439201959326	0.7117839580545178	-2.282439201959293	-0.7117839580544149	0.3382719114797769	0.2204062103181127	-0.2950107815424014	-0.1800612494825336	-0.2170163460372329	0.2178138389608379	-0.6316030053373102	-0.9322987459916147	0.4167819534947335	-0.1862327344157795	-0.1847705725315217	-0.004949887435975326	0.2386634917824181	0.1417737588083796	0.001570655040726406	0.02563265300062489	0.002749725838163406	0.03063956737701372	0.001058457977421859	0.004677468335877805	0.001226950691098568	0.001815051922959409	0.4327021480570868	0.4234794128660868	0.03198051874434815	0.03525841679122697	0.001189792488675052	0.02133128949607398	0.001021031528342012	0.004621627558939169	0.001097521215751143	0.01323644266310296	0.4219147450263824	0.3771614527777474	0.001770273257627828	0.02229826897673461	0.6505811066606032	0.6711127446910705	0.001215386240678814	0.02012466121389692	0.001487405246559088	0.008715076986474852	0.002042136022171664	0.01287674379025015	0.001096674520832409	0.01935424002243029	0.5088233392391835	0.4336985600619335	0.05275290854031048	0.07340895563053904	0.001103451860189178	0.005264380107249183	0.001334863288303969	0.01876366697963584	0.001403141574127808	0.04217903973476434	0.1824609668962495	0.2018369459914685	0.002303194640131683	0.001249027764902661	0.001703847203021042	0.004865147220120428	0.7208575097456655	0.722297010030634	0.001097780889990127	0.04860170470287672	0.001103814976099721	0.00769701951577972	0.001037748102256652	0.005786697093837629	0.001067433847723299	0.01038814348815311	0.04228000112750224	0.04423731052080552	0.02638409737412338	0.02642378591822	0.04290564944904015	0.03645839333454477	0.06908112753308267	0.07089612323611931	0.02033079390851052	0.0499478615566022	0.2579696014593465	0.2706800144584786	0.2790591660841157	0.3083499171501629	0.1850258134676926	0.1623518213889577	0.00561375037902139	0.03272640602289392	0.0589959386491441	0.07062681099285598	0.03110285562765626	0.04486521914385373	0.005996591476479898	0.02902465876450257	0.001498519010842107	0.03650874143689498	0.001379004006858603	0.106180981692354	0.01493870215669547	0.02484801496677954	0.01065885485890326	0.04251593068232948	0.01767502809873642	0.04618743545919442	0.03461381972326489	0.05533134575568195	0.007009712779671239	0.01448767046258486	0.01679314579112383	0.03424111954415508	0.03828285687653683	0.03406693937559215	0.03719945950030584	0.03684305822769864	0.01310903224864026	0.07296504414419684	0.007632479933954165	0.07574337063921002	0.2114338837204853	0.2121244421761811	0.004579109994771599	0.0667583684920508	0.03638876319051516	0.04753139088355041	0.004071465656347969	0.01762324701859719	0.01018215257024741	0.02689933356547604	0.00149019808104726	0.0193042156580683	0.001905775425164478	0.01197989278031014	0.005887496447277511	0.035839758751037	0.08223644068638593	0.0761844421965564	0.04447020879082247	0.05013269191030448	0.001106578895409116	0.01005567322182605	0.006498926780520953	0.01320076170083805	0.26296755842693	0.2204963535583355	0.0116952032598891	0.05273263581511937	0.004771770721939024	0.06349024934339879	0.00930771072924012	0.01196626522440388	0.006996501742647161	0.007839524904375554	0.008211818613243873	0.01291295837222707	-0.04281752057820642	0.00396557935779069	0.0009436033645692518	-0.0005649710045805775	0.01385950672287801	0.01765878763415085	-0.008785143567548705	0.009401676169921153	0.001494594092055675	0.00137868053047545	0.001054530093281906	0.001209297653074668	0.3988580082118731	0.04468426725560041	0.001223136911666256	0.001019646640581157	0.001055378191195538	0.2559540309428462	0.001370625261623229	0.7042189672741326	0.001272339705186661	0.001397537454367567	0.001874760277208402	0.001081447006333885	0.4560540788582367	0.06092893218949728	0.001089054659900487	0.001376579820025983	0.001398969275130012	0.1729162933780222	0.002373677048547701	0.001648310994165186	0.6440241029948195	0.001078203008962493	0.00110824122205885	0.001039232853315092	0.0010703809130421	0.0487836888838452	0.02469520775435253	0.06181244307503484	0.07299274482070363	0.01128947658275633	0.2795652027869138	0.2696657952545934	0.1602177784479902	0.003910397430603731	0.05652609422882264	0.01081758251821197	0.003274153961134871	0.001571180051774535	0.001452557874797152	0.02495029873316921	0.01099524610654055	0.006557862267744755	0.03864172559034624	0.002761997812191511	0.001714048208414564	0.04332990851984505	0.03908873090129981	0.04272612608334179	0.02369034208957661	0.2494429975279333	0.003719194295416498	0.02634597712189655	0.001944665463089406	0.01048379971042075	0.00152874491291831	0.001293503709498927	0.003096250251380223	0.08406291593384659	0.05228312763713181	0.001135576616763776	0.002805526972123358	0.2257705810709655	0.001993924921507606	0.00358637980691561	0.02638472842012372	0.02046086758590298	0.02423450177079407	-0.05180771615245137	-3.328241875665724e-05	0.0006487599214106552	-0.003578457879697275	0.01059029468902569	0.01933718377236749	-0.009251509971923668	0.009780047249415896	-0.9055784438760366	-0.9763360313551094	0.108748963656287	0.03062029746345122	0.02215470237175812	-0.01964585558326142	-0.9919046687387392	0.7452963699553665	0.0532167893477513	-0.02094934246432224	-0.09913110694985725	-5.840590890922342	-0.009193112643474517	3.490448138012658	0.06698772959583997	0.002340699428902138	0.01636621761391256	-0.2497428638031374	-1.338365928288504	0.5379950252762383	-0.008498623051445917	0.00978314306578848	0.08560026822913175	-0.3122135865419539	-0.01926979577490326	-0.01325758979415123	-0.6828485078608748	-0.1545267184573255	0.006479724413964376	0.005593265450430767	0.007819721044753824	0.3090688146757772	-0.07658813536676012	0.7673797772543598	-0.02630649589858569	-0.6290403146364884	0.6901010671808024	-0.1010427964522705	-0.7165754441431136	-0.1634774341853152	-0.1256886326466406	-1.184669986277283	-0.1200089243193604	-0.2677434699780669	-0.6811976160436829	0.5616717888867401	0.1141387855791875	-0.6555998710764165	0.1268811408409621	-0.2183718960377422	-1.058433785989735	-0.0638044480955952	0.08639338599034116	0.835944221665499	0.3393089207101889	0.5525517332140938	-0.02498692325554579	-0.8484777642172663	-0.1391417665111179	-0.1714998571741199	0.001951201434813549	0.05222944506885332	-0.1974794800003381	-0.1671612696164766	0.2516926009340929	-0.03472972790417314	-0.1622664412905428	-0.3247394035535047	-0.5208158482747561	-0.2875984334829673	0.9358321453953291	0.6061665866583538	0.8868926284931085	7.640982805785049e-13	2.535577386809583e-12	nan	nan	nan	nan	nan	nan
0.5	-0.06908796939905662	0.003664719704538002	-0.09726963097837454	0.8912423002402536	0.8937474416527927	0.007445499374118699	0.5450565703893494	-0.008708993542534254	0.01150451581750039	-0.152921204315587	0.0124060466352239	0.02027159420940651	-0.01782014915283352	0.02589062229056274	0.06832028040184042	0.1134419574665268	0.3574390082986991	-0.1134419574665879	-0.3574390082988147	0.1597042970752366	-0.1562180982260927	-0.01793061055544805	-0.3991400425460946	-0.02154234369569508	0.01970099224065562	0.05095316313068823	0.3136047250659741	0.94499534511212	0.5596009519831993	0.09149550853634046	-0.0194236679443876	0.08066103174028398	0.07415582869672306	0.1465687425788343	0.396157366995444	-0.064466215442171	1.606342864440938	-0.05957417869204541	-0.02730036891154358	0.3896937034837618	0.4281241381942362	-1.610755547053537	-1.511379221160794	-0.6867944271992437	-1.037918036450068	0.2647204385872602	-0.7585374540786257	0.1945161075414548	2.914872435113714	0.7818398669315924	-2.914872435113716	-0.7818398669315896	0.08345148084073377	0.2090898047915843	-0.3463608050939052	-0.08061279687806235	-0.2170125993794952	0.1941026575568428	-1.090716191024693	-1.261259958405214	0.2778327551513253	-0.1646921245355914	-1.852071366207358	-0.02930266896799508	0.2971476929650698	0.007955053692883129	0.0015452281230166	0.02677312452103413	0.002106027819857451	0.03151020887285217	0.001057144866174985	0.00481396103937158	0.001220990434848999	0.001638822670361159	0.4184376315584655	0.410432596486138	0.04076046089284888	0.04358689336996845	0.001214690128126759	0.0218047454819687	0.001020330389633059	0.004402326439126743	0.001075693206295629	0.01234511620068034	0.3488765214116765	0.3106775592715159	0.00157987434366904	0.02229856865316475	0.6647870765167152	0.6997786025172104	0.001259674263389408	0.02099084178110718	0.001439262071490591	0.008759389799566961	0.001956610157919573	0.01305810036916021	0.001088240531706595	0.01691602462000988	0.4887288161544349	0.4174635315055389	0.05744522959232894	0.0785855612208495	0.001095671072246558	0.005093085802752572	0.001364011350074953	0.01884611621958335	0.001395162374085876	0.04312319453971854	0.1770273753639515	0.1975218968929216	0.002405229666759492	0.001110437522146345	0.001685017652757057	0.004733675319834588	0.6912365596986689	0.7124461884840216	0.001086900485790077	0.04702865093975406	0.001107117722741691	0.007812329110671827	0.001038864216531452	0.005878909055760425	0.001069640718067596	0.01052620435024298	0.04636857723932401	0.04779006672617565	0.02578268294369492	0.02626055890662808	0.05357107206393973	0.04333373647637895	0.06703125426952272	0.06586998910263624	0.01420970061033588	0.04345888976395622	0.2682417018303379	0.277124479938592	0.2775640403976836	0.3105866310734	0.1726793085015986	0.1542732172073952	0.00451807781653552	0.03123072238071036	0.05761497272535782	0.06944221737442041	0.0196977310029851	0.03407118610651236	0.00421555108207724	0.02795991758540072	0.001531371499397313	0.03350794508141527	0.001421419575100738	0.09826733194172062	0.02163800817193353	0.03051964154732894	0.010345659382821	0.04303466897120121	0.01150244471555495	0.04059507693734785	0.03612889200036656	0.05559510669828871	0.004869345915062494	0.01287490334454621	0.009604634873797455	0.0265536524840876	0.04172387622495118	0.0334505947262565	0.03796794616793323	0.03750655791502391	0.03750392280429449	0.08032190652574465	0.02111504704445523	0.07846956711164692	0.2346683641882906	0.2199604200318123	0.003977349105489097	0.06626388668996357	0.02880786842907123	0.03851538338513236	0.002952031946137685	0.01650988380223663	0.009534333853302173	0.02427658718861731	0.001514772092522249	0.01930822116462444	0.001617030384671028	0.01268423166429842	0.004369817120665967	0.03419484311443904	0.07908578577260102	0.07015470402372206	0.04749173312546304	0.05073702102868644	0.001126944458695905	0.009597756101816757	0.004599323992040659	0.01217486488185793	0.248956755129676	0.2211976204654405	0.006887798318715962	0.04975881741095578	0.003873676046955035	0.06036764003434148	0.0235729435776527	0.0244536329864982	0.01837678588400992	0.01604486411153828	0.02168800690415129	0.02467353030713491	-0.05114910100335653	-0.0001742421973533876	0.0006705229010080568	-0.002926127681443857	0.009841061942173133	0.01922350369621199	-0.009306308544542239	0.01035377725239403	0.001534143895256126	0.001427122042454962	0.001056575366540213	0.001218275105152538	0.376569737623178	0.05630256592561279	0.001254884773359893	0.001019517725188644	0.001049691418881163	0.1356389746182125	0.001375391051309119	0.6960752567949607	0.001332868496887442	0.001379600079719097	0.001855866061239192	0.001077439214484082	0.4300327763928213	0.06529326408312114	0.001085955217199427	0.001409183005257265	0.001377616484254089	0.1639709338306778	0.002618096322667734	0.001676229452557876	0.5935253567582028	0.001072918541121573	0.001112445344379004	0.001040671974696037	0.001073207550361375	0.05338775763714202	0.02536326000620312	0.07073910597938042	0.05783709417630972	0.004271494727827931	0.2942110717447523	0.2789331419595514	0.1455794442517848	0.002890127180960322	0.05532673106423674	0.003168404039955797	0.001535614704922714	0.001564003149893812	0.001477989323188046	0.0324735977488913	0.00927593823007174	0.003081915129375479	0.03745482207384795	0.002348287031187701	0.001494371006292519	0.04785146620705902	0.03875993627266572	0.08287094529284474	0.04547505393645785	0.2977190946568972	0.00303196586683779	0.01485860291861642	0.001579282907290657	0.00761050909854099	0.001550468098261338	0.00131131708754583	0.002427281703046462	0.0677611265081553	0.05050188999442513	0.001158580317407182	0.002309601763193185	0.2203318563121009	0.001269668568044535	0.002392049694540909	0.04948221992510483	0.03888081847189095	0.04611013948547801	-0.05915137385395484	-0.004384543641796599	0.0004083239272457074	-0.004961119259179324	0.005448000788047299	0.02073137972019589	-0.009854872807844464	0.01159274333635537	-0.9234209254986956	-1.728940580082371	0.1128231100819412	0.1520247552078255	-0.003905131729856284	-0.01341621304512973	-1.644947606373615	0.8962822468029801	0.04252677337742328	-0.02398418402792515	-0.06730607632294026	-7.422405414119653	0.007818956849194739	2.132465755383403	0.1296397643762742	0.004305528879775042	0.01766255042005581	-0.2319068158730738	-1.944026330375073	0.4995175761571798	-0.03902365652722247	0.007790514251580096	0.1038326586938501	-0.5509701781133459	-0.004646037418925018	-0.01410751827182264	-1.339248094475858	-0.157220754428721	0.01991814431335209	0.01485560404345984	0.02438345103387847	0.4096871268126775	0.04246571948099731	0.6275186078007676	-0.9602248823088086	-0.6658166790564269	0.5857675489123144	0.6333860067872296	-0.9157262269857597	-0.1203977500763069	-0.1092760629788782	-0.8898408891691079	-0.1011907361116792	-0.329850945893528	-0.896904152464556	0.5661660720113334	0.00139058829420865	-0.4926965824036834	-0.04986433983747197	-0.1182968425040696	-0.507634504387569	-0.06587123754535353	0.05636936647804525	0.442401752209469	0.1247622891535499	1.084198910748633	-0.08036229478575654	-0.9314239326148237	-0.09233390406916392	-0.3255948605686874	0.0001768507728894421	0.09333216569517151	-0.1388566783955595	-1.023853215998213	-0.09639934994355721	-0.05982386878749954	-0.03300850224528713	0.5533210521494633	-0.04978239329202752	-0.3387652995264212	1.514472700378986	1.00711233842731	1.412747794821248	5.474240106795954e-14	6.842200402774896e-14	nan	nan	nan	nan	nan	nan
[truncated: 371,386 more chars]
