# Supplementary material for: Transtibial limb loss does not increase metabolic cost in three-dimensional computer simulations of human walking
Source: PeerJ. 2021 Aug 4;9:e11960. doi: 10.7717/peerj.11960 (PMC8349165; doi:10.7717/peerj.11960)
Supplement: Supplemental Information 1 — Each subject’s simulation output and Matlab code for generating plots presenting the data. [file peerj-09-11960-s001.zip › TTA3D_solns_rev/Post/soln_walk_N50_wm100_TTA_S17.sto]

num_controls=79
num_derivatives=71
num_iterations=751
num_multipliers=2
num_parameters=6
num_slacks=2
num_states=216
objective=0.987037
objective_auxiliary_derivatives=0.000765
objective_contactAP=0.018252
objective_contactML=0.015719
objective_contactVE=0.032149
objective_control_effort=0.567041
objective_state_tracking=0.288437
objective_torsoGoal=0.064675
solver_duration=29052.491475
status=Restoration_Failed
success=false
DataType=double
version=3
OpenSimVersion=4.2
endheader
time	/jointset/groundPelvis/pelvis_tilt/value	/jointset/groundPelvis/pelvis_list/value	/jointset/groundPelvis/pelvis_rotation/value	/jointset/groundPelvis/pelvis_tx/value	/jointset/groundPelvis/pelvis_ty/value	/jointset/groundPelvis/pelvis_tz/value	/jointset/hip_l/hip_flexion_l/value	/jointset/hip_l/hip_adduction_l/value	/jointset/hip_l/hip_rotation_l/value	/jointset/hip_r/hip_flexion_r/value	/jointset/hip_r/hip_adduction_r/value	/jointset/hip_r/hip_rotation_r/value	/jointset/lumbar/lumbar_ext/value	/jointset/lumbar/lumbar_bend/value	/jointset/lumbar/lumbar_rota/value	/jointset/patellofemoral_l/knee_angle_l_beta/value	/jointset/patellofemoral_r/knee_angle_r_beta/value	/jointset/knee_l/knee_angle_l/value	/jointset/knee_r/knee_angle_r/value	/jointset/shoulder_r/shoulder_flexion_r/value	/jointset/shoulder_r/shoulder_adduction_r/value	/jointset/shoulder_r/shoulder_rotation_r/value	/jointset/shoulder_l/shoulder_flexion_l/value	/jointset/shoulder_l/shoulder_adduction_l/value	/jointset/shoulder_l/shoulder_rotation_l/value	/jointset/ankle_l/ankle_angle_l/value	/jointset/ankle_r/ankle_angle_r/value	/jointset/elbow_r/elbow_flexion_r/value	/jointset/elbow_l/elbow_flexion_l/value	/jointset/subtalar_l/subtalar_angle_l/value	/jointset/subtalar_r/subtalar_angle_r/value	/jointset/mtp_l/mtp_angle_l/value	/jointset/mtp_r/mtp_angle_r/value	/jointset/groundPelvis/pelvis_tilt/speed	/jointset/groundPelvis/pelvis_list/speed	/jointset/groundPelvis/pelvis_rotation/speed	/jointset/groundPelvis/pelvis_tx/speed	/jointset/groundPelvis/pelvis_ty/speed	/jointset/groundPelvis/pelvis_tz/speed	/jointset/hip_l/hip_flexion_l/speed	/jointset/hip_l/hip_adduction_l/speed	/jointset/hip_l/hip_rotation_l/speed	/jointset/hip_r/hip_flexion_r/speed	/jointset/hip_r/hip_adduction_r/speed	/jointset/hip_r/hip_rotation_r/speed	/jointset/lumbar/lumbar_ext/speed	/jointset/lumbar/lumbar_bend/speed	/jointset/lumbar/lumbar_rota/speed	/jointset/patellofemoral_l/knee_angle_l_beta/speed	/jointset/patellofemoral_r/knee_angle_r_beta/speed	/jointset/knee_l/knee_angle_l/speed	/jointset/knee_r/knee_angle_r/speed	/jointset/shoulder_r/shoulder_flexion_r/speed	/jointset/shoulder_r/shoulder_adduction_r/speed	/jointset/shoulder_r/shoulder_rotation_r/speed	/jointset/shoulder_l/shoulder_flexion_l/speed	/jointset/shoulder_l/shoulder_adduction_l/speed	/jointset/shoulder_l/shoulder_rotation_l/speed	/jointset/ankle_l/ankle_angle_l/speed	/jointset/ankle_r/ankle_angle_r/speed	/jointset/elbow_r/elbow_flexion_r/speed	/jointset/elbow_l/elbow_flexion_l/speed	/jointset/subtalar_l/subtalar_angle_l/speed	/jointset/subtalar_r/subtalar_angle_r/speed	/jointset/mtp_l/mtp_angle_l/speed	/jointset/mtp_r/mtp_angle_r/speed	/forceset/addbrev_r/activation	/forceset/addbrev_r/normalized_tendon_force	/forceset/addlong_r/activation	/forceset/addlong_r/normalized_tendon_force	/forceset/addmagMid_r/activation	/forceset/addmagMid_r/normalized_tendon_force	/forceset/bflh_r/activation	/forceset/bflh_r/normalized_tendon_force	/forceset/bfsh_r/activation	/forceset/bfsh_r/normalized_tendon_force	/forceset/ercspn_r/activation	/forceset/ercspn_r/normalized_tendon_force	/forceset/extobl_r/activation	/forceset/extobl_r/normalized_tendon_force	/forceset/glmax2_r/activation	/forceset/glmax2_r/normalized_tendon_force	/forceset/glmed2_r/activation	/forceset/glmed2_r/normalized_tendon_force	/forceset/glmin2_r/activation	/forceset/glmin2_r/normalized_tendon_force	/forceset/grac_r/activation	/forceset/grac_r/normalized_tendon_force	/forceset/iliacus_r/activation	/forceset/iliacus_r/normalized_tendon_force	/forceset/intobl_r/activation	/forceset/intobl_r/normalized_tendon_force	/forceset/obtext_r/activation	/forceset/obtext_r/normalized_tendon_force	/forceset/pect_r/activation	/forceset/pect_r/normalized_tendon_force	/forceset/piri_r/activation	/forceset/piri_r/normalized_tendon_force	/forceset/popli_r/activation	/forceset/popli_r/normalized_tendon_force	/forceset/psoas_r/activation	/forceset/psoas_r/normalized_tendon_force	/forceset/quadfem_r/activation	/forceset/quadfem_r/normalized_tendon_force	/forceset/recabd_r/activation	/forceset/recabd_r/normalized_tendon_force	/forceset/recfem_r/activation	/forceset/recfem_r/normalized_tendon_force	/forceset/sart_r/activation	/forceset/sart_r/normalized_tendon_force	/forceset/semimem_r/activation	/forceset/semimem_r/normalized_tendon_force	/forceset/semiten_r/activation	/forceset/semiten_r/normalized_tendon_force	/forceset/tfl_r/activation	/forceset/tfl_r/normalized_tendon_force	/forceset/tricox_r/activation	/forceset/tricox_r/normalized_tendon_force	/forceset/vasint_r/activation	/forceset/vasint_r/normalized_tendon_force	/forceset/vaslat_r/activation	/forceset/vaslat_r/normalized_tendon_force	/forceset/vasmed_r/activation	/forceset/vasmed_r/normalized_tendon_force	/forceset/addbrev_l/activation	/forceset/addbrev_l/normalized_tendon_force	/forceset/addlong_l/activation	/forceset/addlong_l/normalized_tendon_force	/forceset/addmagMid_l/activation	/forceset/addmagMid_l/normalized_tendon_force	/forceset/bflh_l/activation	/forceset/bflh_l/normalized_tendon_force	/forceset/bfsh_l/activation	/forceset/bfsh_l/normalized_tendon_force	/forceset/edl_l/activation	/forceset/edl_l/normalized_tendon_force	/forceset/ehl_l/activation	/forceset/ehl_l/normalized_tendon_force	/forceset/ercspn_l/activation	/forceset/ercspn_l/normalized_tendon_force	/forceset/extobl_l/activation	/forceset/extobl_l/normalized_tendon_force	/forceset/fdb_l/activation	/forceset/fdb_l/normalized_tendon_force	/forceset/fdl_l/activation	/forceset/fdl_l/normalized_tendon_force	/forceset/fhl_l/activation	/forceset/fhl_l/normalized_tendon_force	/forceset/gaslat_l/activation	/forceset/gaslat_l/normalized_tendon_force	/forceset/gasmed_l/activation	/forceset/gasmed_l/normalized_tendon_force	/forceset/glmax2_l/activation	/forceset/glmax2_l/normalized_tendon_force	/forceset/glmed2_l/activation	/forceset/glmed2_l/normalized_tendon_force	/forceset/glmin2_l/activation	/forceset/glmin2_l/normalized_tendon_force	/forceset/grac_l/activation	/forceset/grac_l/normalized_tendon_force	/forceset/iliacus_l/activation	/forceset/iliacus_l/normalized_tendon_force	/forceset/intobl_l/activation	/forceset/intobl_l/normalized_tendon_force	/forceset/obtext_l/activation	/forceset/obtext_l/normalized_tendon_force	/forceset/pect_l/activation	/forceset/pect_l/normalized_tendon_force	/forceset/perbrev_l/activation	/forceset/perbrev_l/normalized_tendon_force	/forceset/perlong_l/activation	/forceset/perlong_l/normalized_tendon_force	/forceset/pertert_l/activation	/forceset/pertert_l/normalized_tendon_force	/forceset/piri_l/activation	/forceset/piri_l/normalized_tendon_force	/forceset/popli_l/activation	/forceset/popli_l/normalized_tendon_force	/forceset/psoas_l/activation	/forceset/psoas_l/normalized_tendon_force	/forceset/quadfem_l/activation	/forceset/quadfem_l/normalized_tendon_force	/forceset/recabd_l/activation	/forceset/recabd_l/normalized_tendon_force	/forceset/recfem_l/activation	/forceset/recfem_l/normalized_tendon_force	/forceset/sart_l/activation	/forceset/sart_l/normalized_tendon_force	/forceset/semimem_l/activation	/forceset/semimem_l/normalized_tendon_force	/forceset/semiten_l/activation	/forceset/semiten_l/normalized_tendon_force	/forceset/soleus_l/activation	/forceset/soleus_l/normalized_tendon_force	/forceset/tfl_l/activation	/forceset/tfl_l/normalized_tendon_force	/forceset/tibant_l/activation	/forceset/tibant_l/normalized_tendon_force	/forceset/tibpost_l/activation	/forceset/tibpost_l/normalized_tendon_force	/forceset/tricox_l/activation	/forceset/tricox_l/normalized_tendon_force	/forceset/vasint_l/activation	/forceset/vasint_l/normalized_tendon_force	/forceset/vaslat_l/activation	/forceset/vaslat_l/normalized_tendon_force	/forceset/vasmed_l/activation	/forceset/vasmed_l/normalized_tendon_force	/forceset/shoulder_flexionAct_r/activation	/forceset/shoulder_adductionAct_r/activation	/forceset/shoulder_rotationAct_r/activation	/forceset/elbow_flexionAct_r/activation	/forceset/shoulder_flexionAct_l/activation	/forceset/shoulder_adductionAct_l/activation	/forceset/shoulder_rotationAct_l/activation	/forceset/elbow_flexionAct_l/activation	/forceset/addbrev_r	/forceset/addlong_r	/forceset/addmagMid_r	/forceset/bflh_r	/forceset/bfsh_r	/forceset/ercspn_r	/forceset/extobl_r	/forceset/glmax2_r	/forceset/glmed2_r	/forceset/glmin2_r	/forceset/grac_r	/forceset/iliacus_r	/forceset/intobl_r	/forceset/obtext_r	/forceset/pect_r	/forceset/piri_r	/forceset/popli_r	/forceset/psoas_r	/forceset/quadfem_r	/forceset/recabd_r	/forceset/recfem_r	/forceset/sart_r	/forceset/semimem_r	/forceset/semiten_r	/forceset/tfl_r	/forceset/tricox_r	/forceset/vasint_r	/forceset/vaslat_r	/forceset/vasmed_r	/forceset/addbrev_l	/forceset/addlong_l	/forceset/addmagMid_l	/forceset/bflh_l	/forceset/bfsh_l	/forceset/edl_l	/forceset/ehl_l	/forceset/ercspn_l	/forceset/extobl_l	/forceset/fdb_l	/forceset/fdl_l	/forceset/fhl_l	/forceset/gaslat_l	/forceset/gasmed_l	/forceset/glmax2_l	/forceset/glmed2_l	/forceset/glmin2_l	/forceset/grac_l	/forceset/iliacus_l	/forceset/intobl_l	/forceset/obtext_l	/forceset/pect_l	/forceset/perbrev_l	/forceset/perlong_l	/forceset/pertert_l	/forceset/piri_l	/forceset/popli_l	/forceset/psoas_l	/forceset/quadfem_l	/forceset/recabd_l	/forceset/recfem_l	/forceset/sart_l	/forceset/semimem_l	/forceset/semiten_l	/forceset/soleus_l	/forceset/tfl_l	/forceset/tibant_l	/forceset/tibpost_l	/forceset/tricox_l	/forceset/vasint_l	/forceset/vaslat_l	/forceset/vasmed_l	/forceset/shoulder_flexionAct_r	/forceset/shoulder_adductionAct_r	/forceset/shoulder_rotationAct_r	/forceset/elbow_flexionAct_r	/forceset/shoulder_flexionAct_l	/forceset/shoulder_adductionAct_l	/forceset/shoulder_rotationAct_l	/forceset/elbow_flexionAct_l	lambda_cid33_p0	lambda_cid34_p0	/forceset/addbrev_r/implicitderiv_normalized_tendon_force	/forceset/addlong_r/implicitderiv_normalized_tendon_force	/forceset/addmagMid_r/implicitderiv_normalized_tendon_force	/forceset/bflh_r/implicitderiv_normalized_tendon_force	/forceset/bfsh_r/implicitderiv_normalized_tendon_force	/forceset/ercspn_r/implicitderiv_normalized_tendon_force	/forceset/extobl_r/implicitderiv_normalized_tendon_force	/forceset/glmax2_r/implicitderiv_normalized_tendon_force	/forceset/glmed2_r/implicitderiv_normalized_tendon_force	/forceset/glmin2_r/implicitderiv_normalized_tendon_force	/forceset/grac_r/implicitderiv_normalized_tendon_force	/forceset/iliacus_r/implicitderiv_normalized_tendon_force	/forceset/intobl_r/implicitderiv_normalized_tendon_force	/forceset/obtext_r/implicitderiv_normalized_tendon_force	/forceset/pect_r/implicitderiv_normalized_tendon_force	/forceset/piri_r/implicitderiv_normalized_tendon_force	/forceset/popli_r/implicitderiv_normalized_tendon_force	/forceset/psoas_r/implicitderiv_normalized_tendon_force	/forceset/quadfem_r/implicitderiv_normalized_tendon_force	/forceset/recabd_r/implicitderiv_normalized_tendon_force	/forceset/recfem_r/implicitderiv_normalized_tendon_force	/forceset/sart_r/implicitderiv_normalized_tendon_force	/forceset/semimem_r/implicitderiv_normalized_tendon_force	/forceset/semiten_r/implicitderiv_normalized_tendon_force	/forceset/tfl_r/implicitderiv_normalized_tendon_force	/forceset/tricox_r/implicitderiv_normalized_tendon_force	/forceset/vasint_r/implicitderiv_normalized_tendon_force	/forceset/vaslat_r/implicitderiv_normalized_tendon_force	/forceset/vasmed_r/implicitderiv_normalized_tendon_force	/forceset/addbrev_l/implicitderiv_normalized_tendon_force	/forceset/addlong_l/implicitderiv_normalized_tendon_force	/forceset/addmagMid_l/implicitderiv_normalized_tendon_force	/forceset/bflh_l/implicitderiv_normalized_tendon_force	/forceset/bfsh_l/implicitderiv_normalized_tendon_force	/forceset/edl_l/implicitderiv_normalized_tendon_force	/forceset/ehl_l/implicitderiv_normalized_tendon_force	/forceset/ercspn_l/implicitderiv_normalized_tendon_force	/forceset/extobl_l/implicitderiv_normalized_tendon_force	/forceset/fdb_l/implicitderiv_normalized_tendon_force	/forceset/fdl_l/implicitderiv_normalized_tendon_force	/forceset/fhl_l/implicitderiv_normalized_tendon_force	/forceset/gaslat_l/implicitderiv_normalized_tendon_force	/forceset/gasmed_l/implicitderiv_normalized_tendon_force	/forceset/glmax2_l/implicitderiv_normalized_tendon_force	/forceset/glmed2_l/implicitderiv_normalized_tendon_force	/forceset/glmin2_l/implicitderiv_normalized_tendon_force	/forceset/grac_l/implicitderiv_normalized_tendon_force	/forceset/iliacus_l/implicitderiv_normalized_tendon_force	/forceset/intobl_l/implicitderiv_normalized_tendon_force	/forceset/obtext_l/implicitderiv_normalized_tendon_force	/forceset/pect_l/implicitderiv_normalized_tendon_force	/forceset/perbrev_l/implicitderiv_normalized_tendon_force	/forceset/perlong_l/implicitderiv_normalized_tendon_force	/forceset/pertert_l/implicitderiv_normalized_tendon_force	/forceset/piri_l/implicitderiv_normalized_tendon_force	/forceset/popli_l/implicitderiv_normalized_tendon_force	/forceset/psoas_l/implicitderiv_normalized_tendon_force	/forceset/quadfem_l/implicitderiv_normalized_tendon_force	/forceset/recabd_l/implicitderiv_normalized_tendon_force	/forceset/recfem_l/implicitderiv_normalized_tendon_force	/forceset/sart_l/implicitderiv_normalized_tendon_force	/forceset/semimem_l/implicitderiv_normalized_tendon_force	/forceset/semiten_l/implicitderiv_normalized_tendon_force	/forceset/soleus_l/implicitderiv_normalized_tendon_force	/forceset/tfl_l/implicitderiv_normalized_tendon_force	/forceset/tibant_l/implicitderiv_normalized_tendon_force	/forceset/tibpost_l/implicitderiv_normalized_tendon_force	/forceset/tricox_l/implicitderiv_normalized_tendon_force	/forceset/vasint_l/implicitderiv_normalized_tendon_force	/forceset/vaslat_l/implicitderiv_normalized_tendon_force	/forceset/vasmed_l/implicitderiv_normalized_tendon_force	gamma_cid33_p0	gamma_cid34_p0	prosthetic_ankle_stiffness	prosthetic_subtalar_stiffness	prosthetic_mtp_stiffness	prosthetic_ankle_damping	prosthetic_subtalar_damping	prosthetic_mtp_damping
0	-0.07263333864175114	0.01869984493389753	0.1259855370320353	0.1576420237828338	0.8946309894891018	-0.006026713581320117	-0.2366940846315348	0.001767516287942144	-0.006987481231047516	0.5230768246413955	-0.03554489131195592	0.1287791055391818	-0.01116650917834482	-0.06473559293287111	-0.1028406300514621	0.1876894020011455	0.03437152234266645	-0.1876894020011468	-0.03437152234266726	-0.3927231865536885	-0.01224100594129665	0.02667972642550958	0.1513255536839934	-0.180936067990444	-0.01902164320058999	0.2191543946572331	-0.0062160375188767	0.5514795642296305	0.9345653607922652	0.09559425730670684	0.001484714929420448	0.581135767235454	0.0001604087136608267	-0.1340951674625857	-0.5409301892424762	0.2291880915692937	1.707157602273854	-0.02391220027353399	0.03606067819222059	-0.779270655006974	-1.071726861932699	-0.7929122137916744	-0.1925724523103665	0.4358517968750062	-1.707477650784569	0.5903656873995161	0.8490102722123862	-0.5037915946044198	1.504435678930308	1.22047352165597	-1.504435678930308	-1.22047352165597	-0.2641716696682707	-0.2311592958867061	0.03437674390395375	-0.1401174006171094	0.1112036286820326	-0.3475285885493667	-2.710102817568267	-0.5578646782911488	-0.1067444607444304	0.4504424587115625	0.7305571022326705	0.1734885738358925	6.383932824573247	-0.07074912515951592	0.04983916263204298	0.05401977503501442	0.07553205644784494	0.0702393503892179	0.03643803262727309	0.03282869079560021	0.06627460603265965	0.06945597213023852	0.09994641417630133	0.1239652813108747	0.208699971097058	0.1798607496356507	0.01703140641204868	0.06952594771014389	0.001379124044813561	0.01351167184544431	0.001064136288899736	0.02185211379422377	0.002821470245521478	0.02094688255497267	0.03672338976332662	0.05693682079356229	0.04052545275893152	0.04587966121975966	0.09415784137096152	0.1018586922046236	0.05827534638667874	0.05633110260802957	0.03215006177492116	0.03483110986316525	0.01789515514791099	0.08488782957920918	0.1801790874142462	0.1772000386875459	0.03134798397529753	0.04454036144024896	0.08262237495719417	0.08022618288845924	0.001341411125096484	0.01952825236850594	0.00100056342552771	0.006788287453563479	0.05210538769235715	0.07901386395733445	0.05613762139898457	0.05341020198025979	0.02839263483356624	0.03879244103179852	0.0183951643833663	0.03913178538540284	0.08896003074778645	0.111805804637701	0.001093603606556373	0.006542413919834647	0.001000272841927234	0.003691842479931584	0.001000384637984153	0.004409119288006929	0.00140837720294155	0.03102705923894007	0.008062333570004125	0.04390605817729723	0.00100004418717946	0.005821225447286007	0.001000126609688795	0.0022310923431399	0.1505987328449697	0.1574845985764547	0.001774538091502467	0.01011520417718702	0.004089141362376674	0.01257967261517727	0.0146754693029367	0.01871678028162048	0.001000109165681458	0.03333398871255844	0.09257871469578938	0.1177659278980105	0.003665506484122609	0.02922883671234546	0.06324425410807719	0.07777900334416182	0.5208741201919239	0.3451838663140264	0.5699674855395602	0.3631678500108738	0.001000013531281589	0.004323280850434318	0.001000128916353166	0.007466335565272388	0.3178675585847575	0.2543434498052847	0.001000361736926121	0.02304493282965963	0.4639402001747956	0.4836211206568132	0.00100020774580301	0.01722851607146566	0.00100211234449446	0.01100007639047956	0.001081649383183885	0.01339536192398881	0.3857053259805177	0.3532111328918126	0.3356337442017753	0.1871946489994381	0.007752218584950859	0.01669107865101689	0.001000139296427812	0.01280097179102802	0.1675347326502251	0.1451803069922935	0.006375515866054961	0.02626833097926757	0.001000130599678132	0.004903046902560865	0.001000773171720335	0.01841290305353213	0.1667580539490498	0.2247862030348473	0.1199410843815609	0.1445167971967123	0.001000178147864745	0.001065003286246827	0.001000283283191953	0.005780194793276437	0.4129846027995305	0.2578493894369374	0.6047984250351606	0.556395495413973	0.001094637748706756	0.0126310314984826	0.0199457795917413	0.09669076709165769	0.001000108845097742	0.03104308629567147	0.00100035885573251	0.008433812270743617	0.001000229300386768	0.0048708646112802	0.001000208072403487	0.005670200703578786	-0.01345276981558235	0.01779641088096291	-0.01057419440745663	0.004197690633218312	-0.03860814573359531	0.002366542481671373	0.001219470659563655	0.009173146830537602	0.05064363290340458	0.06466554068948989	0.05089700170372466	0.07540847657687898	0.08189844502694635	0.2080947504443114	0.02221598410034948	0.001844221052617487	0.00100031049258663	0.001000309934535372	0.03711183297653926	0.02736715401371937	0.06911847187986142	0.07235172811879829	0.03180315187112805	0.01641900715960645	0.186113390778827	0.02569479788483575	0.096953472675556	0.001294930701116465	0.001000629495316788	0.04085610613328838	0.06954651869033665	0.03612016502832954	0.01169437237752101	0.07860455923732845	0.001207939811956904	0.001000238749671105	0.001000471918797307	0.001909324400707442	0.01590104266307061	0.001000061245716966	0.001000178079508873	0.1613267521752186	0.001000304821171173	0.001000302574028383	0.01560473391067318	0.001000149289745424	0.1345232836640739	0.001679674781590856	0.06964052092314914	0.5403321176919927	0.5582789172200857	0.001000019766523773	0.001000122387163158	0.2488627138074084	0.001000369518390951	0.4566327176375565	0.001000050961504586	0.001004392968758259	0.001181364217224425	0.5115363626491349	0.4407771994156309	0.009240854180088208	0.001000173531386937	0.1752277621563753	0.005154055625855586	0.001000151804151366	0.001000019618584282	0.1199339194569827	0.1214453529203081	0.001000260220303802	0.001000437097366658	0.4448166276618394	0.5180638077587031	0.001000033123807684	0.001000460669168828	0.001000134350641851	0.001000118204823184	0.001000039041769162	0.00100009716355821	-0.01242777201171396	0.01722055965508906	-0.01106380700560586	0.007823541377656078	-0.04527393548252191	0.000536959459215126	0.0009076195081477203	0.008330671915684106	-0.5038346898282678	-2.641982186301739	-0.1270071338009699	-0.6669230627752065	0.510603550602751	-0.09064608716512769	-1.079738994976213	-0.316888381011396	0.1969314441273082	0.01105696942283228	0.07017594156011443	0.02960871649235959	-0.1258222620618416	-0.6036993426809464	-1.449962763405526	-0.4981980015100746	-0.09539898848299065	-0.2196322661128702	-0.951936188452282	-0.3567630538732525	-0.8823265525336752	0.003419873023966296	0.07019153579021413	-0.6467758527044236	0.1732518454191077	0.3035412535800064	-0.219493871680069	-1.144413654274497	0.03932705202865058	0.01398764203337382	0.01254530287095669	0.1584509685025694	0.7003723618885165	0.01145593204423218	-0.01118160930475051	0.2508418973329361	0.01041696829832883	-0.1244392860703624	0.07621112379999348	0.1246359837652626	2.249712337410251	-0.1115537671891349	0.4074541952133686	-1.437169812363211	-2.464929658481498	-0.01815313367987084	-0.03166923270624486	-2.98830334278124	0.01807476265596228	-0.1033433499867854	0.1134346449443135	0.02127694011590408	0.03121788997352258	2.702887251976498	2.257102181018098	0.2139157275976027	-0.1626816353908659	-0.1133709733168646	-0.05324875947350367	-0.004274855410152202	0.02023379920790615	-2.075140475014448	0.023454079548473	-0.009923280629975275	-0.007481264533410643	-1.03251951220425	-2.494437872542031	0.1372818685454041	-0.7571562939849258	-0.05458472894582488	0.03280020387410341	0.0209416320614039	0.02189174927371368	-1.017116640784505e-13	-6.633140668106213e-14	496.4166609251812	548.7083114824088	361.5370131488716	0.1814783253636766	0.7586476203699609	4.366092973810953
0.01	-0.07334068624863629	0.01283044287143784	0.1270069890621746	0.1749812244537569	0.8945856871987028	-0.005554746130247077	-0.2445463913019444	-0.009247797909385059	-0.01598212380815613	0.5204043059176353	-0.02926304938853578	0.1073394418169143	-0.005283468036616743	-0.05548050411095488	-0.1067611979370236	0.2039949674119656	0.05171383224700314	-0.2039949674119653	-0.05171383224700502	-0.3957346950094317	-0.01485908446288467	0.02684852999299526	0.1482546024962405	-0.1796334809020866	-0.02259354093343558	0.1895420656686609	-0.007178978868305337	0.5513319506675275	0.9390219438288109	0.101248241766541	0.001009248233720636	0.6467324213774486	-2.606271273651928e-06	-0.007440763183732552	-0.6322885259998013	-0.02592132954798343	1.759243706031622	0.01519401866693592	0.05745865884755665	-0.7752132816822525	-1.127323407536036	-1.008336985767267	-0.3564404445715833	0.7959974485042111	-2.519474013435032	0.5829114118044798	1.003420517565374	-0.2789161502579208	1.784652855682756	2.15732743229898	-1.784652855682756	-2.15732743229898	-0.3271199130325871	-0.2930560758881519	0.002208518598545398	-0.4654193896757735	0.1541934849709198	-0.364956639803772	-3.21228905934441	0.09214848572328038	0.05617327292852854	0.4184141937045112	0.3880957559037907	-0.1822460368346304	6.717003143105171	0.0222724980273848	0.05066361361192783	0.05290143966161165	0.06877527947927602	0.0630967857616537	0.04811669246725616	0.03955295281196373	0.06964513440907988	0.06646435286511215	0.0871798183302649	0.110702485382901	0.2058832503351222	0.1747714126687847	0.02102644515406772	0.07164245299147216	0.006498675681544178	0.01774768251629431	0.001032841041298265	0.02276297954463303	0.001931459948971739	0.02168472200771276	0.03663557234244668	0.05518619968548059	0.03181595169072177	0.03893782711136545	0.07830961760103532	0.08627404553617006	0.06649918330221888	0.05077032119621742	0.03209846261909738	0.03394681862100563	0.01552267007252733	0.08202633107194705	0.1802094817089763	0.1633866962598621	0.02691503822194665	0.04017436724976045	0.09394695312788391	0.07253115755681462	0.001303276301954815	0.01956398963523601	0.001000522421205433	0.007624779611895006	0.04420539990721558	0.07135195500100504	0.06104092295918113	0.0529528553623652	0.03210822352073818	0.04049092486678825	0.01478440190709094	0.03744199409736788	0.07988366418838697	0.09872529029057646	0.008396297571740721	0.01328676736989345	0.004215503798427855	0.006049433785363855	0.005556886305048248	0.007820466421883655	0.004083217478325621	0.03523755645402715	0.01969712989068102	0.05699760521899381	0.0010000496157513	0.006012007917021365	0.001000144000992365	0.002097492129441874	0.1566918959287113	0.1599327033219602	0.001395550489052334	0.01016209421991411	0.002582514012105799	0.01153529354141954	0.01601990693131306	0.02009039356575082	0.001000119065992661	0.03470684318475104	0.1173556843467627	0.1410092624275762	0.002606583886003599	0.02829437683005153	0.06923425862937953	0.08201967645283455	0.5224967414098984	0.3278143557457962	0.5601135916398209	0.3350651626798805	0.001000014721233605	0.004224351127609754	0.001000115015446847	0.006911899113476276	0.2770238436870828	0.2181157896731048	0.001041308662343173	0.02324499842984832	0.4594568834707174	0.4808533080465733	0.002009675166026419	0.01958188332208584	0.001002666865167306	0.01119235946652799	0.001106452881678881	0.01369749944965266	0.4299486536824	0.3773817349755961	0.3678189680896068	0.2062854667804469	0.009209375699149735	0.01929424870795387	0.001000144950759093	0.01107726703747209	0.1709852045471613	0.1431063162287842	0.00747006169945229	0.02769635652856339	0.001000133895256564	0.004845402040732136	0.001000408639158751	0.01859467230536667	0.1399571794956356	0.2004330228730933	0.120328555782964	0.1443894807392105	0.001000201213541443	0.0009495603048717684	0.001000314916127733	0.005677066820586502	0.4211371566490491	0.2452555076863646	0.5686153587565244	0.529756124860005	0.001048281243416372	0.01392852863005375	0.01091923920463786	0.08983662592360687	0.001000112663388441	0.0303581966174674	0.001000233192407663	0.008754800319956518	0.001000132914233219	0.005086418136985103	0.001000146919556421	0.005881761528952508	-0.01247293920782313	0.01739503040625544	-0.01071961018038321	0.004924043110704306	-0.04698640039900517	-0.0002332926069941853	0.001025377466985046	0.005009692428934343	0.05255422387133678	0.05595244259835894	0.07164081553644057	0.07272841876992071	0.05901348096909147	0.194789450965122	0.0282137412532426	0.02039505219916365	0.001000230152560915	0.001000194225053502	0.03603696089653985	0.0166835066062839	0.04636639834869485	0.0808191604189257	0.03223993483613465	0.009933577428325433	0.1750954870207848	0.01854244807625351	0.119985474951233	0.001236985634593296	0.001000353052150583	0.02924260529443731	0.06511137463203977	0.0365956550086903	0.01006041052008268	0.05826380786882775	0.02873402377031141	0.01315481116231581	0.01825060222499795	0.01109898738821515	0.0464231848774244	0.001000050204910352	0.001000148579137005	0.170523723751199	0.001000192303789709	0.001000191334964452	0.01909646849230797	0.001000112514227861	0.1676560858243108	0.001339880258206109	0.08315507529591876	0.5135502430691528	0.5170088926135746	0.001000012738612934	0.001000082072633157	0.1506066841710883	0.001154618540816364	0.4427809175971443	0.004807329906203636	0.001002271765972902	0.001090734196554208	0.5374738269361045	0.427464475915221	0.01206224245707511	0.001000131632058542	0.1777062947017268	0.01158184447699764	0.001000125074069385	0.001000037431334701	0.07859473531032124	0.1204141304576118	0.001000195601712447	0.001000272312598392	0.4335781049212741	0.4481683259972364	0.001000020161740921	0.001000295572163972	0.001000101649730183	0.00100008906271649	0.001000027165449677	0.001000071533224973	-0.0115292423569511	0.01713322653248111	-0.01058966849313167	0.003330796974628939	-0.0567346269976015	-0.003449329348627143	0.0009254906414762865	-0.001810545562068655	-0.7701645231099619	-2.362437890971277	-0.07510401429529673	-0.7300082757225286	0.8101291470065327	-0.446466948608688	-1.494799422997589	-0.6842387043628292	0.2196787798080313	0.7626913459593205	0.1037787853620665	0.1131751657484686	-0.2021286232494542	-0.7738242813777828	-1.681570517501799	-0.5379469316351474	-0.0726245120493156	-0.3517730556080363	-1.608234879332083	-0.5069557798185579	-0.5929100642960108	0.002753121538037685	0.08849236968429773	-0.8654529953617858	-0.2263215366070191	0.06860376342015199	-0.1239457355083964	-1.409839463747651	1.214344604396658	0.4241951954555011	0.6186914579903584	0.6377279946865991	1.819269720418035	0.022692323724583	-0.01544245109231288	0.2245923077364777	0.006541490884995973	-0.07618955275358441	0.1926873690190855	0.1495062378294305	2.4026468375685	-0.07577549163885343	0.4628563001232361	-2.05026616502888	-3.154792581979901	-0.005193562164400518	-0.06676034180935929	-4.260480046307674	0.02059440719040007	-0.4703480709988133	0.3417933933875838	0.01572916679023436	0.02787976965080083	2.076828029876028	1.529763219264822	0.3067997311105921	-0.1779874964466896	-0.3212228371121292	0.3087796923479457	-0.008243572974408645	0.01708604269900313	-2.860701901907177	-0.05081296912730788	-0.01321537537395027	-0.01248006070633161	-1.477753705557227	-2.869072908104534	0.1341507527556832	-0.6020322912188042	-0.08092574942848554	0.03449736484263143	0.02393953909983312	0.02267912388606711	-5.982975384477039e-14	-3.151099072796657e-14	nan	nan	nan	nan	nan	nan
0.02	-0.07278348209080433	0.006067308358900848	0.1254466375609455	0.1927981213859038	0.8949417153919207	-0.004895023467868042	-0.2518788023173164	-0.02069870046285658	-0.02720063462914234	0.5156578327073679	-0.020115325127974	0.07960924687515271	0.0004250964752005879	-0.04463892207335342	-0.108390836411563	0.2239419681637823	0.07570485045039753	-0.2239419681637818	-0.07570485045039563	-0.3990453826453843	-0.01811412080820542	0.02678038777758756	0.1421902348356331	-0.1777546043713965	-0.02628288963234566	0.1549100918863719	-0.009835626258078402	0.552182060180295	0.9424844455684943	0.1031132917481771	-0.0004334882844447261	0.7151079328831471	0.0002883860713022639	0.1188151854794306	-0.7196766792576536	-0.2871726147043533	1.802696854518628	0.05635389643758713	0.07361172045341922	-0.6752915239985863	-1.1588445331625	-1.237685862566754	-0.6073633496146423	1.00902826430311	-2.965583894683824	0.5554703614467836	1.166308915381681	-0.04560571239420696	2.232722747129666	2.550215181467564	-2.232722747129666	-2.550215181467564	-0.3240075057101606	-0.3585508606332474	-0.01301241267472173	-0.7388006951880036	0.226461517148533	-0.3710187817622721	-3.714031776312104	-0.8966058863611702	0.09280015422968022	0.251626199339084	-0.02722979340642686	-0.01996539065724539	6.939704297313986	0.02005234034244048	0.05198305464012096	0.0529488132808012	0.0610695431418713	0.05627081661508359	0.06366903148859099	0.04854887962242611	0.07031635726704039	0.0617508495030896	0.06971501282676737	0.09562970820336099	0.1991375017782116	0.1665107817085577	0.02595163699652264	0.07378570665954991	0.01812685991044733	0.0272964223889131	0.001017158687443355	0.0237633210382608	0.001484568646894527	0.0231147057038146	0.03608504640678098	0.05333771505467268	0.02202633549942701	0.03062003954464586	0.05898028662262391	0.06793520291026908	0.07472444681703901	0.04709239095968323	0.03227744129094919	0.03355531458017152	0.01112740505952989	0.07787025606168071	0.1759996922451091	0.1490852894559563	0.02114130724646658	0.03459084593185859	0.1100227850140775	0.06964335059253336	0.001255233698832783	0.01956382565273503	0.001000363637295848	0.008385844323440476	0.03446074690145708	0.06210786291413995	0.06171044010686757	0.04965176389593338	0.03427361170105966	0.04081348130021941	0.01211595030619123	0.03654324368361194	0.06568805387204561	0.08484601039083074	0.02538173744083313	0.02892532533603499	0.01181491560279093	0.01150903791712903	0.01628926820273982	0.01576229512955856	0.009961092264295767	0.04286320953607754	0.04000973128377203	0.07831810606499372	0.001000046805386027	0.006194907158110522	0.001000137934457672	0.00192416296813014	0.1639548397303867	0.1616927098505542	0.001205724309133034	0.01039764300766879	0.001823643329128905	0.01122082107869015	0.01840199378920852	0.02245404438212146	0.001000105616434374	0.03631554001223929	0.1447043210302633	0.1658927100306924	0.001904463420616531	0.02770458123218357	0.07847816188358436	0.08747964681866731	0.5155218654399659	0.3039078657385272	0.5408281035444824	0.3000883028860201	0.001000011800165495	0.004148194581609495	0.001000087900976349	0.00638028304598326	0.213946103055937	0.1690688216260718	0.001138920940601561	0.02342994196967423	0.4520536431500604	0.4738115812580901	0.004409933221994951	0.02375547570344524	0.001001882844350355	0.01128564956019813	0.001073518763017591	0.01392636040686445	0.4674630166485524	0.3936595907912496	0.3845775703343374	0.217163950266357	0.01133254250083697	0.02282870221964267	0.001000126816093386	0.009322658239564408	0.1740468777695145	0.1383599370955092	0.01118564064289416	0.03184244128649111	0.001000122170253934	0.004718386322453645	0.001000235360808848	0.01877394369723703	0.1061817175132365	0.1662680381052896	0.1201312187804353	0.1434626258526057	0.00100018041465302	0.0007996945841884017	0.001000248289987257	0.005543878965136096	0.4231270475479412	0.2284643779728513	0.5219337666830718	0.4983013038548235	0.001025102788626975	0.01555271045332455	0.006199062741864013	0.08488291423545467	0.001000098212734084	0.02945392045243428	0.001000155814355188	0.0091857587450865	0.001000078804604617	0.005385064713680243	0.001000103537049265	0.006168957343002277	-0.01154730923539469	0.0172030148329477	-0.01045198976304262	0.002170997667848266	-0.05741961296419473	-0.003757430175110736	0.000972593825011212	-0.003138937356768532	0.05446481483926935	0.047239344507228	0.09238462936915739	0.07004836096296269	0.03612851691123652	0.1814841514859327	0.03421149840613644	0.03894588334571066	0.001000149812533958	0.001000078515569177	0.03496208881654062	0.005999859198848838	0.02361432481752829	0.08928659271905325	0.0326767178011414	0.003448147697044444	0.1640775832627431	0.0113900982676702	0.1430174772269102	0.001179040568133038	0.001000076608981778	0.01762910445558648	0.06067623057374309	0.03707114498905135	0.008426448662645801	0.03792305650032651	0.05626010772866611	0.0253093835749647	0.03550073253120112	0.02028865037572219	0.07694532709177729	0.001000039164103507	0.001000119078765549	0.1797206953271795	0.00100007978640709	0.001000080095899791	0.02258820307394079	0.001000075738710112	0.2007888879845477	0.001000085734821352	0.09666962966868835	0.4867683684463129	0.4757388680070633	0.001000005710702896	0.001000041758103385	0.05235065453476773	0.001308867563242483	0.4289291175567322	0.00861460885090822	0.001000150563186062	0.001000104175884288	0.563411291223074	0.4141517524148111	0.01488363073406206	0.001000089732730302	0.1801848272470784	0.01800963332813886	0.001000098343986282	0.001000055244086182	0.03725555116366024	0.1193829079949155	0.001000130983121214	0.00100010752782877	0.4223395821807087	0.3782728442357698	0.001000007199674406	0.001000130475158337	0.001000068948818655	0.001000059920610488	0.00100001528913115	0.001000045902892498	-0.01063071270218824	0.01704589340987327	-0.01011552998065749	-0.001161947428398198	-0.06819531851268108	-0.00743561815646897	0.0009433617748048475	-0.01195176303982143	-1.374996114151911	-2.002472804914153	0.106134664718295	-0.6036039665745254	0.9649365094189282	-0.4350229065450328	-1.441735245287185	-0.9511471796630501	0.2022811214605582	1.073602809780399	0.08807109020261357	0.1680375651662343	-0.1453949666072412	-0.8788900343416359	-2.000801954893223	-0.1216277664531909	0.003158451782173095	-0.4785475667135616	-1.049549063696359	-0.6002684793705481	0.07911712093992157	-0.00376037390039566	0.05510604643624972	-0.9632124788064499	-0.3954971242892589	0.028355773265316	-0.06128569682384313	-1.304166764795563	1.818167955244986	0.6343902073040546	0.9186416176330666	0.8414821418922372	2.346163122748157	0.00987928630483746	-0.01912739882887406	0.1132222539511957	0.04814871730633745	0.02154203613903896	0.2742186302742471	0.1718044548213037	2.577734952120349	-0.04262091030404282	0.6513136466452307	-2.74456570017094	-3.839764151054879	-0.01359849830997865	-0.02710515584302628	-5.55216492575197	0.01505035058689812	-0.9581261856346831	0.4774796710999213	0.001478343639261834	0.01656257628629922	1.124337998350627	0.6146353219985777	0.4001724185477644	-0.1688624442613376	-0.6478486472699166	0.4903630822484928	-0.01814902672428131	0.01973422310733444	-4.037501396223768	-0.136453606271108	-0.01680782849171631	-0.01349324108320416	-1.871969104792868	-3.457527962784667	0.2026188068844376	-0.3770703980001748	-0.09846202631127814	0.05479427905828403	0.03756024225928389	0.03701874700907524	-1.794784361109026e-14	3.309425225128984e-15	nan	nan	nan	nan	nan	nan
0.03	-0.07091039157370159	-0.001543861957097338	0.1214133126285058	0.2109923057570489	0.895731833009047	-0.004112693271807934	-0.2576376120740559	-0.03235600805168504	-0.04039481418445649	0.5076654398376711	-0.009660015053694586	0.05004977809812334	0.005654430186264737	-0.03213965280748385	-0.1078193741799054	0.2494368064205082	0.09878722054246997	-0.2494368064205069	-0.0987872205424636	-0.4018671052422483	-0.02199988859093994	0.02661865177104206	0.1337258035939234	-0.1750108350014304	-0.02997463682844666	0.1152348194451491	-0.02168682496686339	0.5525122142889999	0.9434691256827803	0.1000249993015647	0.000844090493616522	0.7849218466331348	6.691502531920536e-05	0.2503530112567129	-0.7963957122274244	-0.5172584711330485	1.832684143835553	0.1019753865728999	0.0832596214687143	-0.4467185150939538	-1.166226654571351	-1.388923500588151	-0.9737198324166843	1.081889526266928	-2.925848662910045	0.4873798381702913	1.323851003160922	0.1576836344116064	2.902234334928479	2.096537010381219	-2.90223433492848	-2.096537010381221	-0.2253293389853977	-0.413592516049762	-0.01829959354844479	-0.9433106694930894	0.320212862425575	-0.3653662059612616	-4.223373016123196	-1.337804094547098	-0.04629553410951818	-0.06769815389231792	-0.6123882724815725	0.2049579053274378	6.966433653991428	-0.04607857391522275	0.04801707255312623	0.0499146549838999	0.04969629651998633	0.04829926224993703	0.07168635242500794	0.05277686524848887	0.068163455929116	0.05805416343708737	0.05244996077369229	0.08296647551719925	0.18723943160264	0.1548982121412223	0.02891828215511088	0.07411240347140734	0.03195517538420073	0.03822222066092419	0.01043994112033576	0.03417356350900275	0.00907248887217804	0.03454791262148154	0.03309708912773702	0.05030976863145723	0.0137778172656935	0.02331706927594476	0.04034089105292796	0.04966981238821967	0.0734200305896256	0.0431295862415127	0.03011186963420496	0.03179797323266281	0.007459721241838195	0.07373095839305442	0.1705947795755139	0.1450479087998786	0.01517789750215457	0.02887341788189158	0.1111878090745717	0.06466916167038626	0.001256756003844815	0.01957694863109559	0.001005688032791005	0.008832985055649658	0.0250598010544437	0.05340715716348645	0.06172903164999507	0.04695438030258915	0.03595204180780186	0.04135210241987071	0.01181822628954564	0.03793803577844355	0.04982342846144331	0.07262381186478287	0.04463990370242306	0.04596550998811164	0.02498617209279504	0.02016398747367644	0.03099774279286654	0.02597610911108682	0.02147936734171934	0.05600811625317119	0.07108162734328385	0.1078779553760297	0.001000056260413528	0.006355962927258001	0.001000153302873553	0.001699227917295782	0.1719822536361268	0.1616407358513212	0.00110497896455126	0.01078965864060205	0.001420569276828919	0.01139660579631624	0.02398951943624852	0.02772541053679085	0.001000103485615584	0.0381296035344053	0.1686808960833909	0.1910821129958075	0.003116820172542608	0.02859487154251643	0.09137466499427555	0.09518923170350221	0.4976008492785473	0.2726722856475038	0.5103937119093844	0.2583382023154002	0.001000009420824919	0.00411726265941032	0.001000065286018907	0.005946972464379417	0.1481583748575977	0.1185720537432211	0.00274630778432282	0.02492807269028199	0.4413274613022158	0.4612450721848791	0.01388073172950212	0.03623659753987994	0.001001160058452936	0.0112944359141192	0.001350634326797913	0.01444270049434436	0.4901335912679847	0.3968061423862868	0.379077081138109	0.2173910033172195	0.01349373669465639	0.02660480596078183	0.001000112940624566	0.007745392249435146	0.1781330241255222	0.1304145810029434	0.01793539051032161	0.03901380658888848	0.001000116547577403	0.004576922907267802	0.001000162944229665	0.01893828802437502	0.0729479546955992	0.1252616049187688	0.1194670216193558	0.1417208803191386	0.001113206713419235	0.000644331913588984	0.001055005428661274	0.005409837726918175	0.4139491515525922	0.2076209128964503	0.4715027482932163	0.4615116713722982	0.001012805841866214	0.01764720518007831	0.00367129455507541	0.08130309081393763	0.00100008903469953	0.02841067397184795	0.001000108036625358	0.009781883655258842	0.001000047403437656	0.005806128454258762	0.001000074399223496	0.006568819336695317	-0.009695594114662196	0.0171468177391636	-0.01076162762906027	-0.0009795354173417791	-0.06602668469343979	-0.007707632375551222	0.0002352173615335376	-0.01084755442295257	0.03345962229141479	0.02556849070033711	0.07280601658939907	0.06136516216017861	0.02587645252976696	0.1546048531694484	0.03065135088843786	0.05495301263380434	0.0369014197987206	0.03074481772436904	0.02504159654064702	0.003500057674289301	0.01230718083374902	0.05642044861011707	0.02328865012051059	0.003583897249841069	0.1598088989216346	0.006195073889626602	0.08616077370539368	0.00132543897935619	0.001020664848507271	0.01136647587413031	0.06267833404043208	0.03863115727225101	0.01409526936029446	0.02313878850496147	0.07635244686562977	0.05172925215236859	0.05785004007486715	0.04589942308092766	0.1379141274451749	0.001000088889767704	0.001000211784302537	0.1894233733551625	0.001000066803406966	0.001000076063998668	0.03674541386143221	0.001000122868092669	0.2110443936165002	0.007250234862693264	0.1191175798896493	0.4282527747690165	0.4057930042411648	0.00100000798883679	0.001000041745786529	0.02667538310245757	0.007062750451353867	0.4069516997232413	0.03714696445121444	0.00100062558390428	0.002180040326180904	0.5216837238367108	0.3250855015008735	0.01664411085993059	0.001000105919497277	0.1888652303780352	0.03151863400665512	0.001000121147169384	0.001000114917049567	0.01912779879339321	0.1177258761816716	0.00142606972993152	0.001206662318409904	0.3681756935556712	0.3335216549333671	0.001000008474653617	0.001000200951240815	0.001000088396582942	0.0010000569583805	0.00100001424834312	0.001000042531241537	-0.007095784123908589	0.01717136010881175	-0.01158814361380024	-0.003984138893686625	-0.0728988493672918	-0.01187544595125776	-0.001068674632561214	-0.01767280459564147	-2.146642817722437	-1.601401016087914	-0.6854600548259104	-1.01611032645858	-0.05612639442159213	-0.3564268328279597	-1.142188767867659	-1.360893786706954	-0.1140076843620336	1.10888332979548	1.82035757604127	1.955906570383943	-0.4559502198845959	-0.597151757143402	-1.648491056035305	-0.6643673110763498	-0.3386100864119984	-0.3544834602981575	0.02169426676258849	-0.5503458149917299	-1.017139841915238	0.004842438672989801	0.04053399463975305	-0.795211180368155	-0.1730017446942199	0.06648027672288677	0.3308408129699343	-1.16885741312889	1.632363523438642	1.076640502619936	1.124703825481385	1.690065673961795	3.457512178361539	0.01817459220631813	-0.0254697976742147	-0.1297238836134288	0.03700562634842793	0.02326920243669553	0.7463263713965861	0.1897638575338463	2.40933121267074	0.2094737304244966	0.8903845850445933	-3.49155215219136	-4.484156622340764	0.003909094429563808	-0.04794365725446521	-4.53017747245042	0.2581135051917781	-1.566773588782151	1.895992549601474	-0.002609079494986884	0.07925724598882582	-0.5367284469632013	-0.6016548684156817	0.3629658232732119	-0.1449384751503471	-0.9289315623219837	0.9066070965928669	-0.01310316357996114	0.01426240752016568	-4.032250390453434	-0.2137119239291447	-0.01482177323772803	-0.01323876459228411	-2.300789158144738	-3.852766182248595	0.2270702546992281	-0.3247382980475296	-0.1095231531332562	0.06704138171726684	0.04799490156348628	0.04486000048323529	4.16918294394007e-14	-9.502431292477566e-15	nan	nan	nan	nan	nan	nan
0.04	-0.06788541999932309	-0.009737372451356429	0.1151461461512984	0.2293826867451382	0.8969873383152364	-0.00322172498429396	-0.2602181343740862	-0.04389542695365981	-0.05473457368274968	0.4965313438972329	0.00151958091164184	0.02150149757318525	0.01011236238700764	-0.01835578070244217	-0.1052814542095559	0.2827064434766091	0.1182411541267086	-0.2827064434766088	-0.1182411541267063	-0.4032518159315463	-0.02628576753192354	0.02643509980833865	0.1235395191189888	-0.171391937011267	-0.03355092472163817	0.07039562548008577	-0.03387511293202854	0.5508656254656891	0.9408703229424407	0.09042633476723429	0.00225520500325339	0.8533037099891331	-0.0002678258945242815	0.349191396938981	-0.8361447149110522	-0.7339409236577814	1.84193617790747	0.1494314342637648	0.09533933874419226	-0.03963403265612525	-1.135266795792965	-1.466801851161809	-1.235703963758676	1.153885442514034	-2.763346244265979	0.4011900594149583	1.423229483248247	0.347685835350093	3.787682507004612	1.824527879900846	-3.787682507004612	-1.824527879900846	-0.03660512419693451	-0.4385730922830637	-0.01737560390616428	-1.08317134183309	0.4014872411879452	-0.3479269211804695	-4.746816081080635	-0.9640237376369631	-0.3025484321734165	-0.4650703715859251	-1.329304210949965	0.006741755656952029	6.653294218516038	-0.002601634429535805	0.03609195018577672	0.0397897375697353	0.03329195173783546	0.03544054168584661	0.06735828709765621	0.04869061152963788	0.06308459207294626	0.05358006232307377	0.03793716249261003	0.07176038332757845	0.1694205651691447	0.1395023649165363	0.02877018923962328	0.0719642344666843	0.0464650907860562	0.04942061868834093	0.03239286173833243	0.05669807600097687	0.02724402443423648	0.05897889215182055	0.026801451577015	0.04430359262000192	0.008229284871374998	0.01836804964691089	0.0245735144127614	0.03504108365920985	0.0579805427055354	0.03393636206025367	0.02449301627497309	0.02710344554936694	0.005650403539274615	0.07067715698999151	0.165597167886945	0.1451116014768393	0.009524655569216594	0.02344135594452414	0.08764021660518378	0.05043685502330421	0.001330710867210304	0.01962982383662314	0.001018647994931487	0.009320762108884209	0.01701403688035589	0.04583798912593828	0.06263783189933189	0.04561128599574995	0.03757013166782915	0.04188532335580485	0.01443532704013512	0.04297199388659859	0.03403309991120828	0.06089717267399709	0.063660937993494	0.06242248677017698	0.04405847561379636	0.03264266394181652	0.04887829480939896	0.03826802457536204	0.03941138214094343	0.07471585246399662	0.1134765000960733	0.1453024584102723	0.001000085861033823	0.006475253495772663	0.001000207359625991	0.00142256328788977	0.180579209277583	0.1589760955819744	0.001054599209555704	0.01127277987599815	0.001218711416133144	0.01187929102843274	0.03358286465265377	0.03670600722507174	0.001000125997484411	0.04008592932130946	0.1867386162754028	0.2130630457194687	0.006824974982288718	0.0316699510017508	0.1080698988926345	0.1052829636140169	0.4670865633463926	0.2342967860115462	0.467505152762219	0.210927157253769	0.001000009371426226	0.004156316081435576	0.001000053978170521	0.005653675965380217	0.09354616861717781	0.07880549574443033	0.006406771469240497	0.02806296630667403	0.4270121907875058	0.4422441502869567	0.03230175982870355	0.05922028376377846	0.001001036480243948	0.01117570783744837	0.002078528683438061	0.01536254142222464	0.4928685053760962	0.3820910064995839	0.3461969289200589	0.2044822497662482	0.0154509634556693	0.03024636855696642	0.00100011410396385	0.006456934308828117	0.1839556935423813	0.1200271260274948	0.02783942980181304	0.0492285255855563	0.001000125145041463	0.004397132905274882	0.001000156590284171	0.01908174711057764	0.04482894390038839	0.08825372730877684	0.1183923081057569	0.1391520589038925	0.001382657613331772	0.0004921177672322015	0.001185673952305909	0.005280628512632956	0.3903520385363675	0.1823672898568083	0.4217261824987311	0.4221986272392877	0.001006660761124458	0.02030991787195469	0.002391544137678062	0.07867126803962737	0.001000094176888003	0.02727673972321501	0.001000082678105136	0.01057879995423838	0.001000031190229426	0.006371810659088573	0.001000058151076762	0.007104284327734492	-0.006721736688898191	0.01721172984052788	-0.0118465826731613	-0.003911174089264061	-0.0720313958395952	-0.0119842516388908	-0.001351932397869715	-0.01723112114889389	0.01245442974356034	0.003897636893446305	0.05322740380964088	0.05268196335739452	0.01562438814829727	0.1277255548529645	0.02709120337073965	0.07096014192189797	0.07280268978490577	0.06048955693316786	0.01512110426475342	0.001000256149729533	0.001000036849969266	0.02355430450118126	0.01390058243987985	0.0037196468026376	0.1555402145805256	0.001000049511583288	0.0293040701838779	0.001471837390626316	0.001041253088029774	0.005103847292674555	0.0646804375071211	0.04019116955545071	0.01976409005794218	0.008354520509596588	0.09644478600259347	0.0781491207297718	0.08019934761853269	0.07151019578613281	0.1988829277985726	0.001000138615430849	0.001000304489838946	0.1991260513831455	0.001000053820407592	0.00100007203209821	0.05090262464892212	0.001000169997474294	0.2212998992484526	0.01350038399056513	0.1415655301106103	0.3697371810917199	0.3358471404752664	0.00100001026697086	0.001000041733469661	0.001000111670147393	0.0128166333394659	0.3849742818897506	0.06567932005152192	0.001001100604619238	0.003359976476476873	0.4799561564503475	0.2360192505869359	0.01840459098579923	0.001000122106264219	0.197545633508992	0.04502763468517103	0.001000143950351574	0.001000174589995289	0.001000046423122476	0.1160688443684278	0.001852008476742094	0.001413217108990533	0.3140118049306338	0.2887704656309645	0.001000009749633094	0.001000271427323282	0.001000107844347401	0.001000053996150903	0.0010000132075556	0.001000039159590663	-0.003560855545628929	0.01729682680775022	-0.01306075724694299	-0.006806330358975043	-0.07760238022190248	-0.01631527374604656	-0.003080711039927273	-0.02339384615146151	-3.08630970539894	-1.270253364379933	-1.312017158734333	-1.581037206361916	-0.6979113595691914	-0.5905059161482392	-1.150307145976621	-1.707802711113276	-0.2926920418743008	1.128122760865935	2.510925094447038	2.767592087699769	-0.7410408842556212	-0.4080999064046343	-1.273469596282627	-1.167711659070394	-0.5842788153755256	-0.261448313600501	-0.2293343970888685	-0.5431952568643462	-1.772506424048071	0.004190074386117176	0.06323331063776313	-0.7369049361811058	-0.1246392669894526	0.02727573651840948	0.6665475058402964	-1.205054897738868	1.701526381242986	1.399135589622782	1.334261914182653	1.954048040636261	3.919093867389064	0.001526246168416831	-0.02947331454689342	-0.4093110000711953	0.0663698377989949	0.08292213903731191	1.016064737025328	0.200256907764199	1.936040903829614	0.3943369194761873	1.128143051781158	-4.172549609157861	-4.971953049257257	0.0003985705395375208	0.0008976606799772617	-3.406122948939014	0.3424029297460288	-2.245008750576484	2.577992548594752	-0.02402454248445135	0.09726274436654886	-2.447999497997353	-2.012525998368128	0.3732641895565182	-0.1111008343580924	-1.13626842384646	1.099033821099317	-0.02581434410941924	0.01555717081314664	-3.237790280915221	-0.3018687826261251	-0.01617812364405785	-0.01252683629846503	-2.754000697441415	-3.962210292881565	0.316262399907665	-0.187470268557548	-0.1165995799213529	0.09495255681836336	0.06648393510927693	0.06413934647769806	1.020871519714581e-13	-2.434119302160334e-14	nan	nan	nan	nan	nan	nan
0.05	-0.06406713273365792	-0.01801019634916771	0.1069271647810467	0.247743901650107	0.8987232508880088	-0.002211361794712293	-0.2578318376350533	-0.0548218389168751	-0.06904252953324219	0.4833742047729936	0.01313185599640719	-0.004870363158881615	0.01359466349373105	-0.004041383900465258	-0.1010527133806581	0.3257558550785907	0.1360151686461828	-0.3257558550785893	-0.1360151686461812	-0.40238945153314	-0.03066781974388025	0.02626597812259254	0.1122418322618019	-0.1670743830615927	-0.03692577536177517	0.02029347246609085	-0.04103236284291056	0.546433969706757	0.9341969967185288	0.07266452337931988	0.002307618252976787	0.9158368480917619	-0.0003923087931170267	0.4189666847294988	-0.8111341412394343	-0.8923368786471786	1.828119070276534	0.1973746851852117	0.105687536663375	0.519157378152226	-1.047156346592064	-1.359114196591415	-1.409074740180482	1.156289111563107	-2.508865692821708	0.2834749258304625	1.428283130457436	0.4822637720703763	4.824869437668049	1.706712370995716	-4.82486943766805	-1.706712370995715	0.2021889210451032	-0.4362501729157503	-0.01939931834329991	-1.178693077896447	0.4563485072203967	-0.3276857125501593	-5.245914339122702	-0.4918436333918699	-0.5512275334495866	-0.8390240628711044	-2.209007910459015	0.004030800224060663	5.635581466738389	-0.01512004250203824	0.02400489576674492	0.02933876628345318	0.0191926439216771	0.02319944676117191	0.06258697138896803	0.04448332844394804	0.05681039054966907	0.04774687523495021	0.02577088786544063	0.06166710062399838	0.1516492205796053	0.125031702216617	0.02637711617570682	0.06833270029360486	0.05965185220250359	0.05946269060334235	0.05612523391728961	0.08033727631916386	0.04985201819612788	0.08769532328913637	0.02052696197725957	0.03814401417395225	0.004725075175664207	0.01528715163564543	0.01341686098620452	0.02492330445307677	0.04271222853702063	0.02543218256183573	0.01886430972532396	0.02237067976889292	0.007762548124971939	0.0696217004373019	0.1610129297787826	0.1422015227682208	0.005400411514773728	0.01945450208160777	0.06473471418515431	0.0375621104348869	0.001348414574671288	0.01959460978838519	0.001489086888944456	0.01031474747101164	0.01078797415725381	0.0399178017580158	0.06052088072179431	0.04349857701217864	0.03749097065857424	0.0412155405945903	0.01825345721227093	0.04972280117953237	0.02233987769383676	0.05124341007562453	0.08172642688601138	0.07878674901556731	0.06380045735318132	0.04629489317340301	0.06692845469666124	0.05119072341448355	0.05999628052081019	0.09396563234046819	0.153538052568013	0.1784744219416762	0.001000104185051625	0.00652958364474083	0.001000494084806733	0.00109991584543808	0.1870627214718741	0.1524981572926374	0.001027870013732283	0.0118835383862756	0.001111601549725703	0.01268095679181009	0.04397297431548498	0.04656015472932072	0.001000146497736353	0.0420611550722034	0.2011818982748561	0.2296099849150162	0.009470233216239483	0.0347546761257422	0.1163337583861485	0.1155189108362297	0.4247089762089328	0.1905031676297288	0.4170664546304575	0.1605236594763295	0.001000010283143555	0.004280300115176124	0.0010000512754811	0.005585968883630696	0.05361916525736283	0.05071902125293686	0.01504193148519826	0.03489391819122369	0.4085903986782892	0.4164464475164687	0.05755183822434187	0.08900869505212933	0.001000942266106297	0.01096360588906643	0.003220373353552223	0.01659642128337799	0.4914996796231248	0.350610715000806	0.3117599081494884	0.1793026333375783	0.01835449350412173	0.03485974627862076	0.00100012169160407	0.005673916014227604	0.1875865452460208	0.1071938493313975	0.03680625643570459	0.05821776898513235	0.001000153949110423	0.004253666764672324	0.001008872273085235	0.01920087287767755	0.02615820201089868	0.06342221764779665	0.1169390201908588	0.1358227489292768	0.003379819686001927	0.0007789955663089363	0.00150802017981419	0.005224285072111933	0.3583594767661669	0.1536631760770302	0.3765241808304957	0.3837757110471103	0.001003401402741924	0.02375789892228676	0.001874125896431022	0.07717364181500694	0.001000109727508548	0.02619908856638095	0.001000067307903527	0.01160955238414811	0.001000022036483126	0.007093745470240003	0.001000047899603256	0.007792732734840093	-0.005951419250297958	0.01704741049336855	-0.0130250344217415	-0.004427771708357091	-0.07693655012462151	-0.01653868483096958	-0.002613663580798246	-0.01918262222301346	0.008044287476451542	0.00244896578523151	0.05928338494041598	0.04568131000484387	0.008312431728521792	0.1195327429657172	0.02071272444882664	0.08009370486640874	0.09462066450048594	0.09025135293528747	0.01203412163593218	0.001000205672902148	0.001000053872815426	0.02427917939151086	0.01142072815996919	0.01533126806626328	0.1520761829522637	0.001000077488449496	0.03873978062844442	0.001278022801483393	0.002772732675055092	0.003052004481333641	0.05195760398092667	0.0350046074597455	0.02473059465575396	0.009402584617301715	0.1127395967589171	0.09673206093811088	0.09739817365831913	0.09676234886436118	0.2258837802920978	0.001000110257336703	0.001001205340750381	0.1965831358370099	0.001000045608954216	0.001000056569584067	0.06079944066654644	0.001000165999139296	0.2290971545609306	0.01126054995089586	0.1163048374533356	0.2936645718868798	0.2756674141870831	0.001000012048392783	0.00100005415652747	0.001000337938646239	0.03416278586888138	0.3532080118178308	0.1070682752417197	0.001000627298537427	0.005309962364513413	0.4959304496823886	0.2469957378703152	0.02422767572526885	0.001000135917774009	0.1901304559140253	0.04899370329087036	0.001000217745775665	0.001032975650393589	0.006836391595781005	0.1137461647436758	0.008531517893696381	0.002208377212755766	0.2696748443112875	0.2694437144892018	0.001000009172102068	0.001614846661526243	0.001000141195914506	0.00100004904222614	0.001000011920738434	0.001000035599724103	-0.007093552775432795	0.01668355809470349	-0.01417490791016049	-0.003041522406955626	-0.08130904033182289	-0.02127184689098701	-0.003501756796423696	-0.01776514415437454	-4.049705107716384	-1.086092072585951	-0.8294313936620996	-0.9111772909513237	-0.1935749021485601	-0.5769469801068619	-0.89521550033465	-1.213598384790722	-0.4304477448240597	0.8848589161626803	2.202091217921198	2.940211445013204	-0.5157111425536109	-0.2149211145241104	-0.7692265111299148	-0.5936526858176095	-0.3828497194389082	0.02285626101929217	-0.2983497340964688	-0.2770079624146749	-0.8826824316826588	-0.01114645248979235	0.1344528852481199	-0.46880426926003	-0.3129616805364337	-0.159893378343106	0.69199641355	-0.7567145305899012	1.560124853548773	1.323332761954584	1.246127307453821	1.885588054736168	2.749663159366071	0.006372210061201752	-0.03443234787655054	-0.8589038824354982	0.06150082040032317	0.08524333004431398	0.9656738857162939	0.1916279654430748	1.352375471061174	0.2143305180994607	0.8206110468362283	-4.497174527173596	-5.005058702325679	0.01996809705650376	-0.005971803016573747	-2.234279102513219	0.9515532048495037	-2.873656259577222	3.31003579447366	-0.01877000060152244	0.1439439675937889	-3.598731837095914	-2.873084836552014	0.5404249132877212	-0.04695157992693366	-1.397186706796393	0.7244581861514428	-0.004817875551990889	0.008970410546280965	-1.71595937338577	-0.3622485356138511	0.0612385114335449	4.904405296932922e-05	-2.919718895893478	-3.682739625547665	0.3800190877234078	-0.1028187882230371	-0.09651688769889549	0.1127808902658415	0.07832201212014525	0.07466299055499198	6.121275267175263e-14	1.604456135422838e-14	nan	nan	nan	nan	nan	nan
0.06	-0.05941607373405135	-0.02581433680789155	0.0976497780132638	0.2659013134944939	0.9009273041167274	-0.001128889501204224	-0.2497897068572542	-0.06478136888034598	-0.0812033551676771	0.4680828315117673	0.0243997538853781	-0.02863261209673849	0.01554595618196922	0.009982546973219746	-0.09595214993527214	0.3792572247154972	0.1519041484866598	-0.3792572247154962	-0.1519041484866603	-0.3993458191673037	-0.03497902744638804	0.02598810173946789	0.09991911659521842	-0.162378467697389	-0.0401174890867063	-0.03396865765046223	-0.04420033337690409	0.5404921785199656	0.9247012578915259	0.04652717968153379	0.00234161912645884	0.9616603006184732	-0.0004267286888248197	0.5157457437285695	-0.742408027093881	-0.9456220031640493	1.801175565791096	0.2430595654552613	0.1097611595294725	1.091532775097561	-0.9418903958446132	-1.037375807949711	-1.662550791155052	1.085010003354462	-2.241423885424092	0.09498837575266816	1.365136297620786	0.5220503586538063	5.878074113989566	1.447520944101451	-5.878074113989566	-1.447520944101451	0.399648469289193	-0.424404190393226	-0.03912654338185528	-1.288177103712409	0.4771595240937884	-0.3112995381393666	-5.578811501592703	-0.16616786225839	-0.6045755177452989	-1.02955289220417	-3.004410672924	0.003059280408405934	3.311357103332505	0.01541096614753235	0.01537134331761229	0.02217602379369158	0.01091087003123253	0.01633708561926877	0.0626381926452111	0.04381852059501616	0.05013980211997227	0.04202481314832378	0.01568361805270209	0.05331875120900531	0.1373232124489601	0.1146850261024967	0.02206266917846844	0.0634186205283835	0.07075436384376325	0.0672091428921979	0.07810821094971716	0.1004434253340122	0.07482910136425142	0.1170734671570818	0.01572652908597571	0.03349264301694092	0.002942081681189686	0.01393279898292486	0.007522879331210059	0.01927374811288902	0.03453787793059369	0.02085273943980617	0.01470824228508102	0.01903494358619098	0.01451971635696505	0.07058426736951294	0.1568433048191247	0.1402312390056808	0.003295402707383492	0.01744454776225723	0.05562157366869893	0.03117840762866938	0.001260365281397558	0.01940862344561555	0.002588482106605876	0.01198760228305127	0.006549698065882049	0.03602846910364086	0.05358859806027604	0.03905086936878385	0.03501627372454488	0.0387142339972744	0.02259798254909241	0.05697957137367009	0.0165698113023998	0.04514254388914846	0.09854743112633343	0.093400959555425	0.08242226735933614	0.0589497692861133	0.08409927402093034	0.06310755980068503	0.08197109551387996	0.1122212159602646	0.186639336922495	0.2009830080070771	0.001000099156043152	0.006543346225640559	0.001001088029376575	0.0007463928516960009	0.190079029443719	0.1423454734404795	0.001014506292765799	0.01261717540687762	0.001058036486474437	0.01374080395744065	0.05395603119776663	0.05623766737753155	0.001000154742417052	0.04385528309071707	0.2129383725169564	0.23969112585632	0.009699274023133017	0.03579100961928808	0.1105562164471581	0.1197264776342395	0.3705688038483323	0.1461332862687137	0.36210894616608	0.1128997392853534	0.001000011629947545	0.004467075239567619	0.001000056139540813	0.005703585385333403	0.02977035725839418	0.03365777063109394	0.02962993902350785	0.04564934555738834	0.3857056519076926	0.3855885359742894	0.08888931523218198	0.1240279213612189	0.00100065840921525	0.01079282475722188	0.004761457656324684	0.01813003556870174	0.4954303271339908	0.3151029090509108	0.2919603253628044	0.1500268020514811	0.02264869464990332	0.04087513799298316	0.001000132392768937	0.005488927602974552	0.1870089712542061	0.09274739606309843	0.04330985806356105	0.06423055585526985	0.001000205260306237	0.004261995563189205	0.001029636127460831	0.01927520383931893	0.0186852114872546	0.05418558539892568	0.115122420424351	0.131941981725283	0.007688678394076122	0.001470584555365681	0.002066292837138814	0.005257427310854561	0.3215856904970733	0.1253149751913555	0.3385756457579017	0.3493365011284591	0.001001772241355635	0.02804400517770017	0.001921518876232137	0.07679961603805396	0.001000134183152984	0.02539467724415604	0.001000057148500111	0.01286607698158495	0.00100001681821462	0.007946630601471135	0.001000040995643608	0.008619797251058391	-0.008049778257300345	0.01658379156895043	-0.0141606187800799	-0.002090098946708406	-0.08104270829291041	-0.02136121132495632	-0.003314937812772046	-0.01608065458299529	0.003634145209342905	0.001000294677016362	0.06533936607119112	0.03868065665229332	0.001000475308746077	0.1113399310784695	0.01433424552691332	0.08922726781091968	0.1164386392160663	0.1200131489374072	0.008947139007110923	0.001000155196075466	0.001000070895661652	0.02500405428184053	0.008940873880058662	0.02694288932988913	0.148612151324002	0.001000105465314015	0.04817549107301113	0.001084208212396972	0.004504212262080762	0.001000161669992331	0.03923477045473225	0.02981804536404046	0.02969709925356618	0.01045064872500667	0.1290344075152407	0.1153150011464502	0.1145969996981057	0.1220145019425892	0.2528846327856228	0.001000081899242368	0.001002106191661771	0.1940402202908742	0.001000037397500914	0.001000041107070071	0.07069625668416962	0.001000162000804076	0.2368944098734085	0.009020715911226593	0.09104414479606089	0.2175919626820396	0.2154876878988997	0.001000013829814014	0.001000066579584715	0.001000564207143775	0.05550893839829728	0.3214417417459107	0.1484572304319186	0.001000153992454235	0.007259948252550143	0.5119047429144294	0.2579722251536945	0.03005076046473855	0.001000149729284195	0.1827152783190587	0.05295977189656959	0.001000291541198412	0.001065776710755074	0.01267273676843544	0.1114234851189238	0.01521102731065067	0.003003537316521123	0.2253378836919413	0.2501169633474392	0.001000008594571085	0.002229421895729202	0.001000174547481349	0.001000044088301592	0.001000010633920742	0.001000032039857395	-0.01062625000523667	0.01607028938165599	-0.01528905857337799	0.0007232855450637576	-0.08501570044174334	-0.02622842003592769	-0.003922802552920122	-0.01213644215728758	-4.895360852928277	-1.075176038053494	-0.6543713994303961	-0.5052904498058417	0.01058368777653133	-0.5682809158498886	-0.8013204882564265	-0.8830053939331604	-0.5492011603220075	0.6689988356405016	1.804314833778567	2.899934633825675	-0.4393994264482994	-0.06279083469441071	-0.3798250230935823	-0.3827643837934203	-0.3048728958216169	0.142156383379846	-0.04137540787277891	-0.1478153481581272	-0.4742980676118019	-0.02596438171947522	0.1990072006195118	-0.3307339934675211	-0.5916389989554859	-0.3390290307056105	0.7677400860811802	-0.4944756153558356	1.351516040136394	1.19966496584823	1.133089423599195	1.755208789299398	1.786418374187978	-0.006587267452766936	-0.03564842480552293	-1.144260112635085	0.09094553986361713	0.1345584194879063	0.9807377658487437	0.1640373612857081	0.6428812529810718	-0.01534140661288249	-0.07753303305941657	-4.287802204997385	-4.416037531964577	0.01295678867403431	0.03796237737220744	-1.20107817500935	1.127298026070378	-3.257050504914474	3.624155552742856	-0.01576037917731758	0.1572096292013844	-3.253502388220757	-2.831768969853596	0.6536669880976164	0.008505142309669802	-1.458903738286872	0.5037425152086983	0.004544643691396105	0.006598205624380721	-0.1188147984970746	-0.4121602285011703	0.06476411434989054	0.005370299552981022	-2.682818118620803	-3.165469038176226	0.4838874409223192	0.03724982097774029	-0.06195161300097597	0.1401069903222892	0.09267399912490515	0.0918625682995161	1.133660032033502e-14	6.133916160605625e-14	nan	nan	nan	nan	nan	nan
0.07000000000000001	-0.05355712539402745	-0.03273921784464097	0.08840786176498262	0.2837570216523185	0.9035673290132474	-4.054083997289982e-05	-0.2363182228342377	-0.07366259498477662	-0.08940223710729103	0.449536276283096	0.03462981691863017	-0.04992218485431851	0.01523520310831636	0.02305388768250535	-0.09094067322925421	0.4428514226080068	0.1643786320369991	-0.4428514226080049	-0.1643786320370013	-0.394668986144941	-0.03914145920813339	0.02544719977283335	0.08635376319985365	-0.15765818197434	-0.04313473587404724	-0.09115513257607892	-0.0450300905911701	0.535139989566366	0.9143683933986119	0.01380583710997888	0.002255996731394926	0.9783542300419025	-0.0003945149750619594	0.6475677934093187	-0.6403548054349524	-0.8934519440260146	1.769241968149565	0.2826404957811776	0.107295871161447	1.594869922745299	-0.8314497866315456	-0.5985458536869518	-2.038876445372319	0.9571076638614086	-2.01695043067562	-0.1477380765372294	1.242871689740781	0.4738316223618001	6.78206336126981	1.040231969711148	-6.782063361269808	-1.040231969711146	0.5358608240372955	-0.4062616088053772	-0.06595347269322051	-1.415475301180681	0.4657798846574153	-0.2873133896883529	-5.890903028772001	-0.007215116037343547	-0.4680687189853264	-1.047710249667793	-3.501847220557829	-0.01321700606383785	0.02141668544509031	-0.00307071733511195	0.009424229201447287	0.01736706474442135	0.006125925203186928	0.01259944008124997	0.05915947258295916	0.04133680278074571	0.04272761498201105	0.03607700394618099	0.008644151271461172	0.0473226670304997	0.1257654517702286	0.1074299496232594	0.01727609462216849	0.05814522704782433	0.07792950989977608	0.07106571842727602	0.1004750180401635	0.1177692555004595	0.1030035597891299	0.1470371306821623	0.01189354110215373	0.02977483652632971	0.00199326034248037	0.01348960717995262	0.004357679419054079	0.01594191293548131	0.02897369110095871	0.01765226959883397	0.01152503413242717	0.01659491244059075	0.02369229400094564	0.07162320001887544	0.1532902011895888	0.1411164293094366	0.002174521240259271	0.01641817593075769	0.0502153268642012	0.02637350252624422	0.001249755616578446	0.01924729029481563	0.007476665944871715	0.01717204839213302	0.0038528974183897	0.03374266085946413	0.04517557075676319	0.03287413751135718	0.03111698017679196	0.03501699326600258	0.0296763458686885	0.06672961233453042	0.01305258193136105	0.04041807683534868	0.1109779953140889	0.1039168827193385	0.09494944405955943	0.0678787430445342	0.09618870071836742	0.07155527008847276	0.1020483807604684	0.1270538831587226	0.2123265651518114	0.2146913505642923	0.002726888163931695	0.00795239075963259	0.001001345088579873	0.0003997360270352988	0.1855541104352905	0.1288684175571247	0.004245254766120324	0.01693469836833327	0.002012148869310274	0.01628252700347448	0.0622164424821529	0.06458180551577919	0.001000168319984251	0.04525458144720307	0.2197471967918409	0.24215360707437	0.008432108633556187	0.03487492057942821	0.09476854350632163	0.1131488428221206	0.3017337787379787	0.1049121614206897	0.2951746974603413	0.07241805122455694	0.001000013258150849	0.004688947120612644	0.001000061335667922	0.005957418156926881	0.01625528377880173	0.02361311385132229	0.04258436323400571	0.05398627336016142	0.3592787717367714	0.3524628140747169	0.1190415821666547	0.1562479060724978	0.001178166207799018	0.01086657196485832	0.007120319359569084	0.02035777360888652	0.4679489770866298	0.2834965605153804	0.258502254447286	0.1220531272924421	0.0320777830622077	0.0524929539771478	0.001000146283110765	0.005789292373419489	0.1785540087251374	0.07808864203714821	0.04748058147497361	0.06758332004598604	0.001000231708002616	0.004418105789064536	0.001038627296701691	0.01926544502940263	0.02488179790878329	0.06139706036604854	0.111707492318801	0.1268406164951787	0.009773263723342893	0.001373359669616471	0.00225941351325524	0.004992723056494652	0.2690322043102297	0.09829562414578671	0.3077603744992469	0.3203105789102799	0.002959838182030249	0.03578483425306484	0.001909297847844058	0.07716682681313303	0.001000162963942199	0.02496175719967194	0.00100006522131602	0.01435530674258664	0.001000018842283618	0.008912434067072794	0.001000046678380916	0.009579071680729804	-0.005391365492868248	0.01530432592382032	-0.01517624230728028	-0.0003564491353401439	-0.07936069113358664	-0.02530668105284174	-0.004126091806949179	-0.01541062583887084	0.00240104377490818	0.001000249226127124	0.04566344524180005	0.02954792536156193	0.001000448536458589	0.1058785255359776	0.00993274024537194	0.08559835489231518	0.1432512316565243	0.1595200064393479	0.006670864090986877	0.001000165117010419	0.001000066282488621	0.02043465162326041	0.007319864676496156	0.03975886300138403	0.1469140874303208	0.001000111975609381	0.03958372831387111	0.001369414120243886	0.01954012846041166	0.001000305577364762	0.03119455731965131	0.02383652482094855	0.04455626659675202	0.008149768846490513	0.1279257664031919	0.1088434742782611	0.1108158322927171	0.1358324808145856	0.2582425063600615	0.007517344757004422	0.001001194984845164	0.1638413424100206	0.0132404502473227	0.004705508878799219	0.07410387201950637	0.00100019975108332	0.226917708179785	0.005424402768528162	0.05656549027145994	0.1092961753783663	0.1082441262509713	0.001000015902521308	0.00100006688144571	0.001000343588247476	0.05958811434696432	0.2873578790445259	0.1724194620710363	0.001669925006275764	0.01162044066009993	0.3074060253982303	0.1380548257811251	0.05374603310698365	0.001000170052819107	0.1485683841094368	0.05210364982008508	0.001000231894237279	0.001032931521489727	0.04808215215629848	0.1027623086054117	0.009262718050536151	0.00200185928129252	0.1131689789280712	0.2416740124365455	0.008395245662047504	0.001614746380690876	0.00100020845560815	0.001000098610646634	0.00100002967576472	0.001000069981152397	0.001454954881458674	0.01341208951242168	-0.01610161282160257	0.0005134129317050217	-0.07315466652773743	-0.02851475959425881	-0.005099877204349469	-0.01735994404001296	-5.502635737189009	-1.1806149778995	-0.3471307632344374	-0.258532624175834	-0.4896436230326751	-0.6140353332145463	-0.4283805676612512	-0.6041688099396104	-0.5092282165111691	0.1439748354486399	1.661697995618541	3.0585271688605	-0.3196784210757164	-0.02255397155874431	-0.2766486204769678	-0.2757019375874619	-0.1982787129628552	0.07206410735875002	0.1993749792154821	-0.06583573315600225	-0.4821491137000833	-0.008148654295488363	0.7989735480556068	-0.1427852744569298	-0.624813606313421	-0.400435883071078	1.165389613491391	-0.4491661113803619	0.7560191373762331	0.5896476060500165	0.5672858952052199	1.235229470822567	0.9585579309281012	0.2611845497484893	-0.03202934804896882	-1.51593712410903	0.7479496529679648	0.3717647022647499	0.7043069107414397	0.1173418808436127	-0.1370993702447823	-0.1657688653494608	-1.247387750303574	-3.966424756950433	-3.691880937415488	0.02760922838137034	0.02149240604085073	-0.7957150947644448	0.5785168759682845	-3.36386762132818	2.860074324140696	0.02619812129624066	0.2758288756794519	-3.284943444987591	-2.834503214102811	1.623800837932781	0.04913182659244148	-1.456700754090097	0.1884394850608141	0.02346172221519057	-0.006390033757328144	1.491826074830706	-0.5962205238691426	-0.0661808930788972	-0.05137847481541469	-2.805845816547798	-2.647065653198352	1.03683927788015	0.03743228133464837	-0.0253687216528361	0.1578770553790296	0.0998692444515156	0.1000878748586996	-9.917649493729071e-15	4.542437708654617e-14	nan	nan	nan	nan	nan	nan
0.08	-0.04663424048324485	-0.0385771654201463	0.07996692518207049	0.3012716709050204	0.9065340156708317	0.001004773890915375	-0.2180501905375617	-0.08135226384478254	-0.09309717771570133	0.4274629787884137	0.04346400837390971	-0.06898081600192768	0.01277921293050822	0.03471477767842691	-0.08660378469173759	0.5137244498760417	0.1725659119557814	-0.5137244498760425	-0.1725659119557821	-0.388625748909478	-0.04306784855948693	0.02473103983064	0.07179797605520381	-0.1530852247214111	-0.0457670282876639	-0.1524351091307355	-0.04449326640651414	0.5310866752200456	0.9035332480323877	-0.02274955231303938	0.002216614072331027	0.9619683924092087	-0.0003701929143301398	0.7285330578798114	-0.5250213348444885	-0.7854260700900405	1.73296378476659	0.3083919176561582	0.1011543734608627	2.050842429830213	-0.703578946960162	-0.1365875417087707	-2.36789924435909	0.8058356877593991	-1.795235563430011	-0.3340590450410401	1.083046154978295	0.387132724959737	7.333839989094615	0.5900802177900498	-7.333839989094614	-0.5900802177900497	0.6729293119092155	-0.3771957083148708	-0.07417813849362756	-1.486263853569427	0.4476938300697849	-0.2343086633945518	-6.397511827401112	0.1071484175256678	-0.3448005962894144	-1.130009066866203	-3.77122004321645	0.01230722760873945	-3.304596307892179	0.01383263554132974	0.005742107531098987	0.01443920147278287	0.003675539640628798	0.0108405538082056	0.04827003770861222	0.03437132068626469	0.03441492245732267	0.02988901831130843	0.004998657801279341	0.0441414554514673	0.1165439320658537	0.1018784717433718	0.01263475318941956	0.05315904258357429	0.08030749605160993	0.07092181088267314	0.1239895277740003	0.1336943211685298	0.1347495501407414	0.1775585924876928	0.008798630367518104	0.02678874360738938	0.001516760871895979	0.01354759063858506	0.002749963311448486	0.01393864354156297	0.02382932924466801	0.0149712536243183	0.009091080172853339	0.01476646173363755	0.03443988423528056	0.07215422873400888	0.1504559931820452	0.1438379688018212	0.00161111058888303	0.01596029879881311	0.04329009038551022	0.02162610213808425	0.001387033412615341	0.01920872227003315	0.01727561010688073	0.02718890378133266	0.002486427527508506	0.03284561123273003	0.03681499584812874	0.02693247256683648	0.02619974898959373	0.03070518098536869	0.04031360660064565	0.07994979379150284	0.01010901797412496	0.03618425534205224	0.1175791574339488	0.1086083531975456	0.09917320885640411	0.07081307781139098	0.101338194952673	0.07466994292972524	0.1189540541170865	0.1374039017853116	0.2299016067733469	0.2202203224991009	0.006824474698515683	0.0112228047304773	0.001001017716906179	0.0001388777322833359	0.1711410929015865	0.1127310097568355	0.01189413599140472	0.02708398047703826	0.004334263401351034	0.02113566825364638	0.06820355674112313	0.07064814657147818	0.001000193990081017	0.04623251212420253	0.220352241638984	0.2372148512339501	0.006009797463256271	0.03251778303249169	0.07042173206154659	0.09459084620938429	0.214754253556355	0.06660475128284041	0.2098523028096736	0.03883050339262149	0.001000015108731459	0.004943092624163366	0.001000064083414638	0.006307198088056654	0.009035262332503294	0.01798623045943918	0.0511790704431223	0.05798826990644089	0.3298576828195488	0.3183957086211654	0.1454885665632311	0.1820340665365833	0.001601655592845845	0.01123055319495703	0.01045411630752011	0.023396431019174	0.3841624806202816	0.2450605176291135	0.1920861645938887	0.09190599312645145	0.04797611590565598	0.07242924733558241	0.001000163391688308	0.006422844431064671	0.1600320289728236	0.06393630723755739	0.04931564059399036	0.06843192879898893	0.00100021508629646	0.004666916421932606	0.00102669070515099	0.01919060180014475	0.044690418056542	0.08263643255372445	0.1060780968019513	0.1202554171209125	0.007890611674361794	0.0005075306621805386	0.001855947101325128	0.004368511326725104	0.1919572203819212	0.0675021843393014	0.2839056537679418	0.2962481831097157	0.007604922157723995	0.0482320088098715	0.001596115058587359	0.07757306061069402	0.001000194309710222	0.0248725762959663	0.001000096530772585	0.01602637995916357	0.001000029379595135	0.009931666499619435	0.00100006849864924	0.01062346589270111	0.003548908686406077	0.01310570412928737	-0.01605648631516345	8.15190595434859e-05	-0.07089266280447469	-0.0281460640010243	-0.005181192905961424	-0.01866961751264626	0.001167942340473534	0.001000203775238068	0.02598752441240899	0.02041519407083059	0.001000421764171291	0.1004171199934865	0.00553123496383048	0.08196944197371089	0.1700638240969819	0.1990268639412885	0.004394589174862758	0.00100017503794508	0.001000061669315894	0.01586524896468035	0.005698855472933758	0.0525748366728787	0.1452160235366396	0.001000118485904768	0.03099196555473115	0.001654620028141685	0.03457604465874189	0.001000449484736299	0.02315434418457074	0.01785500427785691	0.05941543393993804	0.005848888967974287	0.1268171252911432	0.1023719474100722	0.1070346648873285	0.1496504596865818	0.2636003799345005	0.01403460761476566	0.00100028377802719	0.1336424645291671	0.0254808630971442	0.008410976650528063	0.07751148735484313	0.001000237501362436	0.2169410064861613	0.001828089625829707	0.0220868357468589	0.00100038807469329	0.00100056460304304	0.00100001797522883	0.001000067183306636	0.001000122969350716	0.0636672902956316	0.2532740163431413	0.1963816937101536	0.002339696020096723	0.01598093306764976	0.1029073078820314	0.01813742640855582	0.07744130574922874	0.001000190376352635	0.114421489899815	0.05124752774360026	0.001000172247276369	0.00100008633216203	0.08349156754416104	0.09410113209189978	0.003314408790421635	0.001000181246063656	0.001000074164201088	0.2332310615256519	0.01579048272952335	0.001000070865652358	0.001000242363733469	0.00100015313299045	0.001000048717609097	0.001000107922447223	0.01353615976815406	0.01075388964318721	-0.01691416706982714	0.0003035403183463384	-0.06129363261373143	-0.03080109915258993	-0.006276951855778812	-0.02258344592273833	-5.763054977779536	-1.372149299684882	-0.2781522439044444	-0.1095385968096659	-0.8861691682715754	-0.6163162023970965	-0.2383459683599005	-0.5422856740436722	-0.491759357078556	-0.1310977802923899	1.524161934102361	3.011494289915482	-0.2930567121143484	0.03744421762741419	-0.1141118663962275	-0.2788736105030689	-0.1825568080929696	0.04057559653416196	0.325894429853012	-0.03411640825146278	-0.4627971247634127	-0.00141135376131359	1.165489056642256	-0.05298226997798648	-0.544625616376018	-0.4619433405823063	1.461768185303118	-0.3963465032512909	0.1866255029949419	0.00073716753529002	0.06648193429221563	0.8586790749242493	0.1505442497063563	0.3656866199098817	-0.01848871882167622	-1.676330496021913	1.257297369312574	0.5968420603147412	0.5251783493706886	0.07976382538549863	-0.8373661587128901	-0.3035511080281891	-2.473605393182887	-3.705059262963213	-3.037209486193568	0.01941151317918514	0.05715180928132874	-0.3175234974291092	0.2603117747723305	-3.445327215709837	2.337390703303714	0.04228642531306982	0.3193935032224602	-4.61944125836803	-3.26646085124384	2.317362462951025	0.07514259974698367	-1.357619893015081	0.002911427663426838	0.02308472507080313	-0.00641868234759903	2.686764645613693	-0.7089270573333097	-0.08895670999018042	-0.06653119553024248	-3.437635870804323	-2.17276375465315	1.425156537208173	0.04505442547593581	0.006796215154974555	0.1764756814349448	0.1033597925134837	0.1088865247583953	-2.717814546537169e-14	2.096874818033777e-14	nan	nan	nan	nan	nan	nan
0.09	-0.03947260531645469	-0.04342893426105131	0.07270110168589729	0.3183985505899513	0.9096550808263474	0.001986301914561831	-0.1953722551245632	-0.08789662536016581	-0.09244619087631871	0.403054330184852	0.05100305488577914	-0.08562663876700365	0.009134195407724833	0.04485596426494309	-0.08315787310952708	0.5879799815191653	0.1768071080631416	-0.5879799815191712	-0.1768071080631418	-0.3811417084437906	-0.04668151155783942	0.02403489469649665	0.05693297887043239	-0.1486326766864239	-0.04773098127622349	-0.2191908423184521	-0.04273108604847978	0.5279114243479689	0.8911485968662954	-0.06134830247318229	0.002026917855727885	0.9110130079223048	-0.0003530336141320481	0.6894056253892522	-0.4579163501513911	-0.6657229386395147	1.692065190868327	0.3129986872465969	0.09514876178683609	2.471987336106418	-0.6202027120535861	0.2684476099915743	-2.487106782303335	0.7163318026859254	-1.527880510625017	-0.3771727169815713	0.9577430450947266	0.301135950072356	7.458995469647371	0.2734254195025437	-7.458995469647371	-0.2734254195025427	0.8212616585056047	-0.347480632391796	-0.06457609813780422	-1.482237385017954	0.4452800580991322	-0.1587761218553995	-6.749024646417955	0.2561393390282497	-0.2885011421177215	-1.34679531702387	-3.496710235142669	-0.04762527700559074	-6.716228441848866	-0.004889533674683466	0.00349451258987981	0.01259233041769811	0.002369804915278904	0.009977150421594694	0.03503991135126203	0.02583296625790912	0.02617055237077353	0.0240120998728391	0.003051118983118883	0.04241399233306106	0.1097158610488599	0.09703732368580878	0.008916061631951961	0.04894611044720908	0.07948152104346773	0.0690546459931998	0.1440735290164458	0.1474323898138627	0.1666493755013918	0.2063282644911735	0.006294263717428028	0.02430237541371385	0.001263800966968733	0.01381448580639196	0.001894715379305477	0.01266063877439995	0.01926975501265997	0.01276001364294262	0.007145934968481204	0.01321392196098184	0.04113460147278179	0.07171466259099391	0.1499606883556963	0.1472054679084597	0.001311980498338807	0.01576777792236914	0.03554739804830771	0.01763624191073307	0.001486305654624093	0.01915036840392635	0.02782557033012276	0.03845348379023485	0.001759836950768461	0.03261487107994453	0.02859666600042991	0.02165688374114508	0.02124401759814014	0.0264448933884525	0.0589153587009273	0.09863297116485871	0.007619275424321625	0.03261838547989351	0.1201590017254513	0.1094213227187728	0.09922334324432217	0.07015988643233541	0.1024441223594485	0.07462361939034584	0.1295356223728774	0.1422325004338272	0.2366204130567854	0.2178749464479793	0.01019262038415527	0.01386276263562788	0.00100070904304436	2.392874242987978e-05	0.1549350523254275	0.09833314743235341	0.02847527766177011	0.04707894716325606	0.01350357046392901	0.03487806385467965	0.07220657811595269	0.07454272637461884	0.001000212792788038	0.04694664213152267	0.2160190689044236	0.2253044309093283	0.005469321979982888	0.03073165375321595	0.047382129093313	0.06815449216469661	0.134131641115229	0.03435143949461198	0.1307000261209218	0.01420406267831004	0.001000016987609499	0.00522380266739161	0.001000067067761045	0.006706753458168429	0.005206931798186255	0.01491765944171232	0.05685854268752951	0.05980457814127464	0.2997301429522004	0.2847782906875198	0.1626845584462281	0.2001520371296824	0.002075512420802565	0.01173087249253973	0.01488429424844324	0.02733794544592254	0.2833188029708077	0.1966561509582556	0.1233504366943194	0.05929109163551993	0.06320589119728344	0.09358707308123182	0.001000227487834215	0.007193757672369298	0.1385488042918256	0.05204732520288927	0.04925439224434244	0.06758011603066556	0.001001691578520292	0.005002412828905511	0.001019821633698704	0.01912179848224787	0.06471845068367052	0.1065789179978892	0.1004938710017029	0.114008080486121	0.006380817591653316	2.955212927615374e-08	0.0014372062127902	0.003832507119624566	0.1182762771903583	0.03509308197155479	0.2672098064540586	0.2763602638145312	0.04437505568128966	0.09368724851758652	0.001304330394835166	0.07779546967289713	0.001002575941600168	0.02507626427148265	0.00100012008836644	0.01781910015879494	0.001000038084192629	0.01095556243085297	0.001000085599979335	0.01170480247075307	0.01210202369241021	0.01045260808366959	-0.01661184822047457	0.000961433714366094	-0.0608931022961456	-0.03031343744329522	-0.006432454694570368	-0.01986745809979023	0.001084023656867933	0.001000157879347169	0.01349383163859676	0.01349060260736382	0.00100026108116209	0.09941297249182476	0.004372552913376876	0.07528500580288318	0.1777492986023048	0.2310259385054196	0.002971877516337715	0.001000129410777323	0.001000064707864242	0.01272458121605125	0.004533920695051995	0.04589967031077024	0.1526639928262619	0.001000123397582985	0.02243166555245131	0.001534890613905077	0.04396749076569933	0.001000286696461163	0.01557020321781708	0.01379117188029427	0.1007456871460936	0.004193261100530857	0.1213739507991414	0.09661663950467202	0.1013440775504405	0.141044752332882	0.2352432404239414	0.01357861650321389	0.001000475840590516	0.1249756932713234	0.06529264022806061	0.03600731955906501	0.0772600654928127	0.001000228010184862	0.200891145619486	0.00748926388639199	0.01516029226678084	0.001000240442784734	0.00100032927435287	0.001000019761629107	0.00100007270339149	0.001235070936695606	0.06403822702605695	0.2274024390093968	0.1833497779914268	0.002765161968992653	0.02284343739110226	0.05195380568480419	0.009568795386009053	0.08603208510295593	0.001000382025659668	0.09692948734646026	0.04740343542288258	0.00100581363186848	0.001023321425926703	0.09451814864102551	0.09136335928609722	0.006005490407334914	0.001000454196693416	0.001000043510245675	0.2373609945589677	0.1469109354961691	0.001000203213506011	0.001009125839096625	0.001000137387646097	0.001000045810304275	0.00100009956760674	0.01950782983781939	0.007558486790438882	-0.01692535504630371	0.002367663086004542	-0.05057311753374782	-0.03209068151812994	-0.00780811875421256	-0.01889250842857568	-5.818241712763738	-1.641351961889892	-0.1161121935105508	-0.0626604881077632	-0.837862226730426	-0.5610555876887815	-0.1177381002295702	-0.4319997499785005	-0.3609398889905226	-0.2441726876001743	1.238120531645526	2.776829767698552	-0.2147410383181508	0.0235059113797288	-0.1259072776853829	-0.1827815259360445	-0.1360187191918296	-0.1193609689042407	0.371102329648745	-0.008242408098620601	-0.3565686055226974	-0.009958308939868965	1.08423004604749	0.001177582085666015	-0.5119896050178704	-0.397854437907984	2.254118903656002	-0.3201032068421136	-0.02767564507234573	-0.1331188849367592	-0.08092190774434045	0.1562314011911271	-0.5956971983566467	0.1770273095462699	-0.004485934832566482	-1.215613862254007	2.696906959329603	2.030094171479767	0.2722874819223759	0.06632886642227925	-1.496122611962766	-0.1064229801829351	-2.686806738685043	-2.636307995702059	-1.840819511762661	0.03291296953912366	0.03130172891470531	-0.2627405075274555	0.1158437844520224	-3.261722037580784	1.301282495517801	0.05945296714345195	0.4581281007474853	-4.423417297982875	-2.988684283258212	2.032166291312728	0.08142478967751705	-1.039100664553876	-0.1642051649591527	0.04372041992842176	-0.006115956337267575	2.072228682962637	-0.5480702708195923	-0.0189595513632639	-0.04127285166002011	-2.826494086143143	-1.814165237094697	6.895416902878821	-0.06331297394117284	0.03633985411172406	0.1821035580973729	0.1013621559001025	0.1076083762928915	-1.596143792958455e-14	-1.076996917556277e-14	nan	nan	nan	nan	nan	nan
0.1	-0.03313389497728533	-0.04798717075945522	0.06669278021938273	0.3351060354953818	0.9127375408917776	0.002907699737017816	-0.168865590148722	-0.09405450520460124	-0.08769497150774917	0.3782553170233274	0.05807780818905004	-0.09941745663522833	0.005591193441939069	0.05412067623600827	-0.08059933851843032	0.6617389418713334	0.1783397486622474	-0.6617389418713346	-0.1783397486622472	-0.372252858193817	-0.05005633602804687	0.0234490136718289	0.04224319232218492	-0.1441303379359971	-0.04894843447553194	-0.2833233987846165	-0.03915344592701127	0.5253516210978557	0.876599858678479	-0.0836473619425049	0.001316532410692086	0.8310488665250256	-0.000357758751282854	0.5639480923537146	-0.4663148663439888	-0.5339256641578992	1.649084828866511	0.3006708996439184	0.08912833322276853	2.816588342396895	-0.6262826127710671	0.6834589641281277	-2.445972155951476	0.7129770460391727	-1.224234584059899	-0.3136559336024568	0.9077512319171994	0.209657326743497	7.234525730903466	0.04836911613917976	-7.234525730903466	-0.04836911613917971	0.9538912687665865	-0.3294280026858868	-0.05212531659848117	-1.451221726264623	0.457651973157688	-0.08500870554432079	-5.872876483091322	0.4702403702124088	-0.2217110718966977	-1.562826471211026	-0.5112819050523665	-0.09183061807758743	-9.106347689967249	0.009455748071588792	0.002316144469682008	0.01161915307460547	0.001712825869359203	0.009596975894167756	0.02184933905512368	0.01728686596497734	0.01843866421602833	0.01862814450968983	0.002067936683913625	0.04157486454874305	0.1052679561630806	0.09311736049375421	0.006436646827417792	0.04573798842770645	0.0760867039580892	0.06600160733075204	0.1587581153566824	0.1587501065350681	0.1974218855560543	0.2337829809800233	0.004314887730094611	0.02228344060707806	0.001137196690487366	0.01416913077511593	0.001465413207615105	0.01173213417486635	0.01536094444151853	0.01092748030230585	0.0055800649369545	0.01188473589471783	0.04154396512184116	0.06994956648058698	0.152609103880877	0.1517299541582763	0.001162262016837671	0.01571835781557425	0.02731108864546345	0.0140668563312584	0.001476105538621182	0.0190155783285733	0.03763393494737972	0.04880956672046901	0.001395275502317357	0.03275602972776934	0.0205607835780251	0.01666273134134821	0.01667511754830502	0.02259328704502548	0.08696304238511135	0.1246172041503767	0.005530810456319596	0.02971667645201079	0.1194220054166915	0.1079819593696427	0.09680501883696328	0.06811583128084935	0.1006736356106071	0.07294799946331477	0.1321808653064001	0.1415123447373693	0.2305913922950106	0.2087848237634449	0.01166366063127501	0.01505779788985455	0.001000650865069412	4.946192192269872e-05	0.1414119255782343	0.08817129464415979	0.05531951005227275	0.08012633949159938	0.03134106932372152	0.05930669391499699	0.07430935111373101	0.07646489362352388	0.00100021744130681	0.04762442325949676	0.2073275349304805	0.2082643048796685	0.007995154319236593	0.02933435878171483	0.03100100250881715	0.0433918849770767	0.07936832120029572	0.01606449334841819	0.07713624742512433	0.002959296055507948	0.001000018820235276	0.005525001496436263	0.001000071320631685	0.007104081949840325	0.003372028663626484	0.01340042428064766	0.06009074476676299	0.06056302384063415	0.2703593894426858	0.2534899545383181	0.1677709759706479	0.2083612980509753	0.002524790869370672	0.01245312319661221	0.02045531544763984	0.0323433674065335	0.1919424224090616	0.1693524672258701	0.07409370675209964	0.03748901073497132	0.07512937795818077	0.1154318452645085	0.001000355393175006	0.008099035047922301	0.1180994990406199	0.04277581093377124	0.04745547510679025	0.06532920182716925	0.001005251562710733	0.005535442092401821	0.001028011529700181	0.01909280313031471	0.08015365825416707	0.1234909310078528	0.09607562968091672	0.1091434116806264	0.006945488550516579	1.884803340937501e-08	0.001227623862538056	0.00353099017810786	0.06913419370859583	0.01532611294849032	0.2576235036042399	0.2597779757136021	0.1199877790516407	0.1707308568383158	0.001158357729410814	0.07505199391375243	0.001008210109479313	0.02564734286149784	0.00100012398443156	0.01966915511323023	0.001000040979864772	0.01195776486095757	0.001000089966707759	0.01278018512737499	0.01893417540752182	0.007437974166632872	-0.01680442750656267	0.002630820444412426	-0.0504129054067135	-0.03189561683441134	-0.007870319889729178	-0.01780611329939643	0.001000104973262288	0.00100011198345612	0.001000138864785086	0.006566011143896641	0.001000100398152134	0.09840882499016364	0.003213870862922031	0.0686005696320552	0.1854347731076277	0.2630250130695505	0.001549165857812624	0.001000083783609409	0.001000067746412671	0.009583913467422251	0.003368985917170315	0.03922450394866189	0.1601119621158841	0.001000128309261286	0.01387136555017177	0.001415161199687538	0.05335893687265685	0.001000123908185462	0.007986062251063892	0.009727339482731757	0.1420759403522487	0.002537633233087584	0.1159307763071396	0.09086133159927187	0.09565349021355257	0.132439044979182	0.2068861009133823	0.01312262539166203	0.001000667903152799	0.1163089220134798	0.1051044173589767	0.06360366246760141	0.0770086436307819	0.001000218519007193	0.1848412847528106	0.01315043814695418	0.008233748786702867	0.001000092810876248	0.00100009394566271	0.001000021548028893	0.001000078223477012	0.001470018904040156	0.06440916375648241	0.2015308616756522	0.1703178622727003	0.003190627917888513	0.0297059417145548	0.001000303487576743	0.00100016436346222	0.09462286445668314	0.001000573674966413	0.07943748479310551	0.04355934310216453	0.001011455016461336	0.001046556519695573	0.1055447297378899	0.08862558648029477	0.008696572024248067	0.001000727147322222	0.001000012856290553	0.2414909275922834	0.278031388262813	0.001000335561359716	0.0010180093144612	0.00100012164230121	0.001000042902998302	0.001000091212765724	0.02547949990748472	0.004363083937692318	-0.01693654302278029	0.004431785853662698	-0.03985260245376428	-0.03338026388366796	-0.00933928565264631	-0.01520157093441301	-5.770932959436427	-2.020575548276316	-0.103413501506541	-0.0128928249703214	-0.8877183411935134	-0.5177235873338141	-0.06067890153872205	-0.3580487009253023	-0.2907973337220552	-0.3682725348831613	1.040091549276777	2.748503186989295	-0.1995700347065012	0.05499417781311501	-0.04421183287116704	-0.2031322823564777	-0.1378860668156023	-0.2245303969436654	0.5572918584886511	-0.005496254325813007	-0.3787021951936035	-0.01669859290599949	0.9837896409083641	0.02139749014728075	-0.4883383312000057	-0.3802070898892099	2.921979307735198	-0.2635143363924553	-0.2638410710764885	-0.2774355869506857	-0.2593773432379016	-0.2510717940716469	-1.198405076976999	0.0767020897181252	0.009607715043605379	-0.8291285887647756	3.867782497737149	2.734088952171293	0.130695838555139	0.07249404951375302	-1.863307299720505	-0.2257842464730928	-2.138856021769239	-0.9117861345555134	-0.3608746678901574	0.02350927034616445	0.05670643359498576	-0.007256326098295039	0.04873926767760072	-2.979510858821038	0.3556487689424553	0.08667270660975478	0.5321750099954188	-0.3993046706732489	-1.103896733167059	2.454751750475872	0.1020154265999429	-0.8341263399052942	-0.2769088593731	0.06259129635640445	0.001542906746384242	1.280670158774311	-0.4323934914740758	0.01254137119922296	-0.01963374241525473	-0.9092092018661433	-1.51163751580197	7.74283025980955	-0.5481225387935919	0.08027433805768634	0.1879426323954689	0.09902109228751702	0.1076957404721568	8.117971198474185e-16	-4.392977696067158e-14	nan	nan	nan	nan	nan	nan
0.11	-0.02828937754460375	-0.05283515267469107	0.06209156843353985	0.3513818995383612	0.9156451585954417	0.003759161164583879	-0.1392983990955676	-0.1004401603927102	-0.07850050699099739	0.3543367577824098	0.06534085755237017	-0.1102423858806553	0.002991112352671954	0.06310823135871481	-0.0790256037350007	0.7324975409754415	0.1779068980500317	-0.7324975409754426	-0.1779068980500315	-0.3621245206060246	-0.05329984975573176	0.0229781495015649	0.02791311400717386	-0.1394695892928275	-0.04947288883301123	-0.3240187149522507	-0.033976862254374	0.5236110454828714	0.8601492984762237	-0.06109036330268056	0.0002018853046663008	0.7431708208291492	-0.0003085305051616926	0.408617165198181	-0.4951617353510125	-0.3854132789422501	1.606631353024149	0.2813550827640878	0.08053789477118634	3.086232780930282	-0.6341858725140612	1.135429551366771	-2.343112912748438	0.730257778151761	-0.9528642302541026	-0.2094268491909586	0.8819863526639418	0.1046275784310581	6.907278951908659	-0.1389804853924949	-6.907278951908662	0.138980485392496	1.067860867435167	-0.319444617442257	-0.04354588333367868	-1.413092083914139	0.4738980063716601	-0.02175254060208436	-2.255131931066435	0.5535626642394473	-0.1168006814690945	-1.722294185923501	4.626827729661115	-0.1240209277771682	-8.378706783756508	0.002901401949591745	0.001672527509211948	0.01110203635256847	0.001363944949707013	0.0094673715673451	0.01194312312918799	0.01082251692462189	0.01205641623221111	0.01403645878253671	0.003486426133739568	0.04281592294983871	0.1018297571735684	0.08970828655955	0.004642833513671288	0.04316898599802348	0.07050630885784409	0.06160799119493002	0.1696598271069467	0.16829666015584	0.2263775546680966	0.2599296368963807	0.002893980698146492	0.0207778256098981	0.001245938122629722	0.01474164100783937	0.001237539365322074	0.01101945871535671	0.01194274820562533	0.009210516259353834	0.004282283513046787	0.01075244323815475	0.03981702737389254	0.06779526816917425	0.1566972600341833	0.1577077892634763	0.001082831666812957	0.01573751335570685	0.01967447527359288	0.01073554704348875	0.001403185138909566	0.01885007849648985	0.0467041904945093	0.05814723427232582	0.001560911156106749	0.03342021434699464	0.01384911172908663	0.01232329126722297	0.01275526856124812	0.01924507542892557	0.1179088398262098	0.154439895581918	0.003871849476892069	0.02735493011564241	0.1168165305038814	0.1048018633103094	0.0932744337867118	0.06514773128808672	0.09747969765198015	0.07014233688509068	0.1298884659697258	0.1372281562375965	0.2181611622119977	0.1953869725147614	0.01078925864961994	0.01442314044088873	0.001000644877607128	0.0001358052429819631	0.1317150440589987	0.08104738291342417	0.07893299429051187	0.1115122303707379	0.04614742527429953	0.07516786247901662	0.07575660205150264	0.07760961975105209	0.001000220364036269	0.04837994290726171	0.1950742520348624	0.1919457266406044	0.008925541367353429	0.02586217368930843	0.01962531375518451	0.02839699396927311	0.0450098287692945	0.01260263831623033	0.04363025370810375	0.002856206188523394	0.001000022036058574	0.005846657135109674	0.001000087793489598	0.007535866262819781	0.003090515874837679	0.013330609613302	0.06216123348888771	0.06090607632685673	0.2421112588524563	0.2249049259558747	0.1659587563714277	0.2094546715261279	0.003790781612200697	0.01423828037782883	0.02496057346837692	0.03637639840784546	0.1300659088740037	0.1811078384518903	0.04839969855224838	0.03491072351527034	0.08442588380056085	0.1345421622055949	0.001805809962380249	0.01001336730284177	0.1014547768898215	0.03503193119186025	0.04460048889759277	0.06220906920954281	0.001073410450114421	0.006311003758199345	0.001030923610630908	0.01908657859447644	0.09086253797756191	0.1330720536881366	0.09294485219825489	0.1055086406721007	0.00734690410208986	4.105006872553834e-05	0.001116408002068489	0.003346998163521902	0.03880449341613523	0.01145464851705783	0.2497076933450491	0.2456283112917765	0.1742346573193362	0.2069833269334806	0.001080955296634513	0.06699399984732318	0.002215141229870589	0.02793893151752956	0.001000132106572803	0.02156680533528122	0.001000043903840237	0.01295867052573201	0.001000094999371558	0.0138552808320847	0.02286883467249124	0.004447696795871939	-0.01685468852719555	0.005105899083100545	-0.0415077565834835	-0.03309452130944749	-0.009269533409418287	-0.01564133162002613	0.001000131768919024	0.00100010456614815	0.001000119517723718	0.00378319474471465	0.008333595808631569	0.09575996912577192	0.002346653378409526	0.05859337435627072	0.1884418094867849	0.288137812320746	0.001274649318381263	0.001663005391780357	0.001000074063826527	0.007062295342990605	0.002524992117064389	0.03651554216100288	0.1657360017083614	0.001000134105656365	0.008688652010871019	0.001252727160733341	0.06108334909760021	0.002354112773244228	0.005131714081674296	0.007401733625494773	0.1777621624969148	0.001768918251150174	0.1104974374541646	0.08627938003141328	0.09076043479337607	0.1212339334276715	0.1866524844870799	0.007061358696070348	0.001000613893274038	0.1176094216807093	0.1123964385750326	0.063478827206911	0.07820784756548853	0.001000227540074822	0.1647279355038691	0.007168588365032649	0.00541187818683627	0.00126610334927238	0.001138112863237212	0.001000028627072651	0.001000127537358783	0.003915425292436885	0.06508381357013436	0.1790596555666886	0.1566536949617733	0.00675171643010236	0.03026749009657464	0.0549140515767268	0.02785576607491017	0.09855397988158617	0.004037108191160724	0.07602653423111572	0.039089841960806	0.001256794785784812	0.001023291759423763	0.1049477595008583	0.08863683168461245	0.00699065803910032	0.001000476309167784	0.001000038926287916	0.2294225041454775	0.2364752792304483	0.001000394334875001	0.005552643266651422	0.001000156564053587	0.001000050368026764	0.001000107871651028	0.02471496174946606	0.001525109711655113	-0.01683946595136053	0.008120268305339065	-0.0339267310640287	-0.03406483172510705	-0.01061294513452492	-0.01382835848914625	-5.649955422501283	-2.531242709097633	-0.01696942930637018	-0.00786663205941642	-0.4480719307744717	-0.401840786301543	0.2824845487558281	-0.3169386354254083	-0.2266538936695883	-0.5157827719187166	0.8331519395950262	2.456456872733639	-0.1115803542477415	0.06546825902908565	-0.08057377033933585	-0.1522871872123582	-0.09509141378256671	-0.2220848703965846	0.6435655645993782	0.007062037351910641	-0.3031333628410951	-0.0170106364353172	0.8823586652795167	0.1037197990544485	-0.3792604285392502	-0.29660825519947	3.018930956038357	-0.2120347675206046	-0.3741264565865978	-0.3181222435263955	-0.3057867703192251	-0.6062343010758469	-1.477276528108774	-0.1874945190131548	0.008524898852705423	-0.5855116480630803	2.354691200563777	0.5582321225155427	0.09963402814888556	0.07684667882307532	-1.423046730121691	-0.4161619027130753	-0.948103230211599	0.06156341446938522	0.222799194061086	0.03682775766899415	0.03758312585189361	0.0278896320997915	0.01756143533927537	-2.730247284403307	-0.1723302082433516	0.2559867901937444	0.2877642060933317	1.844142880877101	0.4227004026493967	1.351496034940481	0.2739179506042061	-0.7070081069121089	-0.3480867884204942	0.08708688654043949	-0.001752745128802906	0.6506868165199141	-0.2957345573158467	-0.001949420211504287	-0.01611512269084223	-0.01515135353029414	-1.325469050236572	-0.0441024174018565	-0.9708753483707547	0.3590124140879979	0.1922169388209956	0.1012735862438423	0.1079063543593722	8.832573186460581e-15	-3.257968475826416e-14	nan	nan	nan	nan	nan	nan
0.12	-0.02488831625303122	-0.05772800983941836	0.05900258292190137	0.3672495300217802	0.9183746913804983	0.004505936482053949	-0.1073532762761921	-0.1064049716081533	-0.06538646823751831	0.3312855943580089	0.07249546278261713	-0.1187170005448846	0.001341325159710367	0.07160493449036751	-0.07851602797997088	0.7996862181493142	0.175479314018197	-0.7996862181493141	-0.1754793140181969	-0.3509739484722468	-0.0564486258687156	0.02254812868756848	0.01401538770037327	-0.1346643727906531	-0.0494208927805841	-0.3282049410185615	-0.02831246664373504	0.5232076748610954	0.8422538026263401	0.0009721145835946616	-0.001022328637848232	0.6652858241589253	-0.0002495006963514458	0.2752568641318891	-0.4752899162422101	-0.2314804093170661	1.567438116954404	0.2650539159201991	0.06819111120356955	3.292174695641118	-0.5421138182382484	1.467373811473833	-2.272492992648285	0.6912882194241592	-0.7541716678203647	-0.1235971543013584	0.8095808337347086	-0.003174478929457251	6.520541344856316	-0.3505775677846496	-6.520541344856316	0.3505775677846497	1.158338177963683	-0.3104804797456732	-0.04395664534492232	-1.36475132462253	0.4865455449586558	0.03028137643696079	1.428941537173428	0.5678027578128684	0.04572992674497293	-1.851813600736715	7.389813944237751	-0.113743985375307	-7.107737884836798	0.01141606060946278	0.001349821556917618	0.01094057276035973	0.001189273900703711	0.009542871419680623	0.006740972459321699	0.00746701807152149	0.007371318520836443	0.0105667842195657	0.00783045677206624	0.04669643486382349	0.09870932469311283	0.08691513679517809	0.003303932069606654	0.04113189572512709	0.0628997409329938	0.05557931029966944	0.1773830461664523	0.1746918006213175	0.2531430809676315	0.2824246959637292	0.002041231804007418	0.01985128573176129	0.001631625090694887	0.01559770376165251	0.001123529023181395	0.01047564854189732	0.008943442002376923	0.00764120333847535	0.003207148530168623	0.009852528633344109	0.03762624407176067	0.06519275697150136	0.1613673279820799	0.1647070734912255	0.001043123320603131	0.01581429206256391	0.01312503960611836	0.007692715064756135	0.001285503108442674	0.01866318036777789	0.05502300300549406	0.06642903594239109	0.002319779603609027	0.03467603301600176	0.008948139369089537	0.009083307872245389	0.009589561425135765	0.01651766150361779	0.1495058213862075	0.1845232628204519	0.002651186736271846	0.02541198436883953	0.1130271603798444	0.1004604639219809	0.0892738119225953	0.06171462977182919	0.09354549232157618	0.06675163209868407	0.1239453954378606	0.12937829081199	0.2026769194153958	0.179317066094287	0.007356392708470823	0.01163068871949679	0.001000614866672487	0.000237238892666665	0.1263806944383171	0.07666390386927525	0.09467542451326706	0.1261260739523407	0.05376402612465129	0.07287308360296899	0.0770917889059521	0.07848526701077901	0.001000226337485506	0.04912609281160392	0.1796657230331074	0.1793506026366473	0.006439205238625785	0.02206093811335909	0.01218340765048176	0.0226701993644417	0.02504670046671548	0.01413872736483141	0.02417398887311466	0.005066129928082169	0.001000027184491628	0.006181674655459718	0.001000120695262967	0.0080143984039015	0.004165810702508473	0.01465014171203696	0.06359925260946966	0.06086805666286616	0.2152144639694871	0.1990299603155408	0.1595104113708772	0.2042075711994769	0.006192250741354548	0.01728542021168012	0.02754933707801315	0.03836531184493233	0.1113832158683736	0.1881106041434023	0.04587893749095015	0.04263224105639921	0.09128251654311578	0.1421454539072968	0.003721743667897463	0.01343873258443553	0.09007447044900151	0.02878847882682286	0.04098241720928542	0.05834808357338766	0.001230166134457182	0.00716849681777517	0.001020741172892779	0.01907844956254055	0.09657494062615068	0.1368073161230048	0.09114756203175334	0.1032052435926099	0.006705899230237324	8.744580752040245e-06	0.001060670883441384	0.003229678480526182	0.02136174892615182	0.01202173249568067	0.240245603277576	0.2331251210754007	0.1884635565157618	0.1788134849577842	0.001042287696989607	0.05748650546876269	0.00507422060726486	0.03244697156205199	0.001000153635369443	0.02352608442576413	0.001000049099500674	0.01398550749736033	0.001000105848116512	0.01494997129234662	0.0236706956554687	0.001558954854926862	-0.01680672415312667	0.008389913597114227	-0.03458879271591635	-0.03395053469541894	-0.01058504423723373	-0.01400426276339149	0.001000158564575591	0.001000097148840571	0.00100010017066227	0.001000378345532948	0.01566709121911058	0.0931111132613809	0.001479435893894443	0.0485861790804861	0.191448845865942	0.3132506115719413	0.001000132778949414	0.002325926999950849	0.00100008038124062	0.004540677218559009	0.001680998316958521	0.03380658037334384	0.1713600413008388	0.001000139902051585	0.00350593847157051	0.001090293121791582	0.0688077613225435	0.003708101638302548	0.002277365912285123	0.005076127768257774	0.2134483846415813	0.001000203269212466	0.1050640986011895	0.08169742846355468	0.08586737937319959	0.1100288218761608	0.1664188680607775	0.001000092000477622	0.001000559883395288	0.1189099213479389	0.1196884597910886	0.06335399194622079	0.07940705150019478	0.001000236561142427	0.1446145862549276	0.001186738583111178	0.002590007586969552	0.001532113887668889	0.001276131780812051	0.001000035706116217	0.001000176851237832	0.006360831680834365	0.06575846338378635	0.1565884494577249	0.1429895276508465	0.01031280494231603	0.03082903847859446	0.1088277996658792	0.05471136778635834	0.1024850953064888	0.007073642707356392	0.07261558366912595	0.03462034081944691	0.001502134555109443	0.001000026999169139	0.1043507892638267	0.08864807688893016	0.005284744053952589	0.001000225471013105	0.001000064996285398	0.2173540806986716	0.1949191701980839	0.00100045310838999	0.01008727721884196	0.001000191485805057	0.001000057833054854	0.001000124530535689	0.02395042359144738	-0.001312864514382097	-0.01674238887994078	0.01180875075701546	-0.02800085967429312	-0.03474939956654613	-0.01188660461640353	-0.01245514604387951	-5.487805718522078	-2.882471566887656	-0.03228287554179886	0.02812801086208892	-0.2659483037455541	-0.2933213544978739	0.4672118010397972	-0.2348638669437789	-0.1844149023756605	-0.6952854867665447	0.409808918217849	2.018183817187797	-0.08375501089755619	0.1117046820316173	-0.01043877566216164	-0.1736020579432043	-0.09141045646622639	-0.3141729741954527	0.7615816829986627	0.006028379014971367	-0.3210067333926801	-0.02097824958036343	0.7726164645498897	0.1397243001047546	-0.2684469953748232	-0.2560475517356727	2.974114469133994	-0.179754218476111	-0.4961017368756673	-0.370435891649702	-0.3763857848743051	-0.9642071792389966	-1.73281611133581	-0.3548567647727605	0.01262578076849549	-0.2810420514484677	0.5133730382298455	-0.8971005358419654	0.0768800650277071	0.07062010082616778	-1.1186164526991	-0.2915943431812072	-0.2852367411746726	0.08780268160195533	0.1017280534181883	0.02618164668486227	0.06605599921505327	0.2706130271159867	-0.02747516236513287	-2.437498270398831	-0.91244599141879	0.3390692371357273	0.1233514971508785	-1.349825777575923	0.956064218997531	0.1533467025986575	0.4042220319376387	-0.5340408645308776	-0.4250794630797906	0.07897757509397284	0.001162003436324718	0.1114981096921798	-0.1661187056674747	-0.002125970537623683	-0.006299276096060698	-0.02149951985552937	-1.182342674711937	-5.141632154361727	-0.8380226012207372	0.5235646157568452	0.2002684060805452	0.1042073536578372	0.11161469158166	1.460912900106892e-14	-9.81679768726287e-15	nan	nan	nan	nan	nan	nan
0.13	-0.02263164068770223	-0.06216747197533282	0.05738033297575153	0.3827496197396384	0.9209734461820853	0.005119004696698299	-0.07369450732679499	-0.1109696221650029	-0.05006837662734055	0.3086667184746934	0.07900631239657498	-0.1255327072080368	0.0003795369885200495	0.07914142952429233	-0.07900379437643296	0.8620895562815969	0.1708987875862124	-0.8620895562815962	-0.1708987875862132	-0.3390549799122761	-0.0595185491378817	0.02206871046584223	0.0006244705864522179	-0.1297435355362614	-0.04892494606235338	-0.3078412248051063	-0.02255436354230982	0.524726073671289	0.8231870532383357	0.07125130779717548	-0.002009093041723418	0.5980797273924643	-0.0001734342903181987	0.1789223903083262	-0.4100300033016026	-0.09766728945880453	1.53349758330416	0.2550221269821715	0.05468584450279308	3.431857973015366	-0.3692314315039196	1.565821795270032	-2.256075604391998	0.609744082426163	-0.6133600638663399	-0.07019543297332305	0.6956117949558766	-0.09035889415790864	5.948554385294241	-0.5682257544565058	-5.948554385294242	0.5682257544565071	1.223247945448898	-0.3033805797582375	-0.05229228807131686	-1.317682601479025	0.4969840916862472	0.06537243925908763	2.516064453737462	0.5849310629861756	0.2550404493691139	-1.951427500880707	6.402556637341695	-0.08584758674944128	-6.345486533350141	0.006768154744878919	0.001178564302287267	0.01098081029981132	0.001096596633527516	0.009767634510279953	0.003951948376041088	0.005669995646068131	0.004279120000245525	0.008158483827413023	0.01491469523387887	0.05305838327373052	0.0944525900066425	0.08366985648589141	0.002349646201176801	0.03957996954609307	0.05458417621062662	0.04880184967789385	0.1824571759944484	0.1772321599772847	0.277896804760736	0.3009290338801174	0.001531889236443801	0.01928951420849994	0.003488443495657307	0.0179791273995617	0.001063046038477052	0.01009341143568769	0.006403681904307275	0.006247476054322532	0.002373866938363567	0.009191812709845103	0.03620383659939943	0.06207601794517385	0.1666570291566321	0.172788092114495	0.001022058066588888	0.01593291094969353	0.008171654786550998	0.005228962557111184	0.001190888462897012	0.01851503688437513	0.0615625432011222	0.0732465874495748	0.00438088852882231	0.03721435050790003	0.005570607327881368	0.006784115222080838	0.007028226239856489	0.01425359982081463	0.1815713993527183	0.2140605398673306	0.001844170381013033	0.02385331008017147	0.1077576483887025	0.09487340988693976	0.08441463164236065	0.05768539116709572	0.08857758843185408	0.06263903023960758	0.1167209170366764	0.1200633336774259	0.18608914515315	0.1619445642481696	0.004271227693452219	0.009060881930606285	0.001000650655343379	0.0003842622260639214	0.1230420708920315	0.07492649424041306	0.1046587566965935	0.1287037019955788	0.05680206116496962	0.06609867461355048	0.07919919209055606	0.07993650132220056	0.001000235100690465	0.04977618680266468	0.1652530970265281	0.1685569347279157	0.004389695821284958	0.02003723237194324	0.007615223464783774	0.0203349965617165	0.01472460716632329	0.01310902992859403	0.0144250836151338	0.005062347001291916	0.001000032516654846	0.00651605547924967	0.001000276638560833	0.008532149638765108	0.006153276201268887	0.01703550037563367	0.06460462188912	0.06080446492217664	0.190219471159691	0.1762370671349139	0.1505967398963076	0.1937390088734356	0.01071218458473857	0.02231368109257322	0.02965465514782882	0.03960560504234683	0.1124057780471326	0.1857110542328162	0.04937389362901589	0.05099035658665798	0.1035485971728769	0.1473481888854015	0.00642214496806132	0.01796867961554098	0.08108638051634164	0.0238388678398788	0.03761636982256512	0.05464303246807308	0.001394809855971702	0.007914724967083763	0.001010763408305456	0.01907228994324121	0.0970545369101493	0.1351710922800743	0.0895899958643222	0.1016293269825466	0.005502377358818829	2.13047648917253e-08	0.001126200622961648	0.003248505960250929	0.01168033772467805	0.009903067703956037	0.2289096298372801	0.2217615214667941	0.1793378067850407	0.1404737326870765	0.001021788441485158	0.05066131845929171	0.01174132042131796	0.04109877117986609	0.001000166763660936	0.02548621519405653	0.001000052311219688	0.01499370804585746	0.001000112175442619	0.01602518606442388	0.02230322211593786	-0.000916016438096489	-0.01651539148243207	0.01023943477382715	-0.03074163546857474	-0.03466999693072269	-0.01167831968523748	-0.01271376306618543	0.001000156899264643	0.001000095823435524	0.001000090055124674	0.001000399655559522	0.02843385478088994	0.08461839910641261	0.001239737493743425	0.04034874016544187	0.190205156414146	0.3336950861547019	0.00100024722910442	0.008062323094883946	0.001000080470168807	0.00297838100405928	0.001348331252078722	0.03515102323935927	0.1783851325829159	0.001000127883509154	0.002253109669245059	0.001094065265896636	0.07052715189877851	0.008947455890111514	0.001712178003340698	0.003624212490626892	0.2496237633826812	0.001000230855641132	0.09601545749273342	0.0745208539909111	0.07826808806114652	0.1027772807471314	0.1506995885031083	0.001000102667175049	0.001000796211403439	0.1174174892731691	0.1175099723371615	0.05815778921293516	0.084208057852714	0.001000250700468717	0.1393408732486324	0.003092492953639911	0.00278950964422297	0.00460176105263203	0.005482788413317441	0.001000040062023101	0.001000660657668478	0.009857092874341939	0.06599033701115745	0.1391791610563673	0.1309753750336912	0.01998725394868251	0.03311623938872309	0.1182553714977637	0.05265826039121685	0.1362300880357132	0.01113967282920187	0.06581857383397462	0.03278437506087219	0.001620670969770487	0.001000677269834392	0.09194127334917972	0.08644507950822986	0.003330101301249722	0.001358722218907583	0.001000057650072641	0.2007190201236712	0.1370128060950003	0.00100045273287447	0.02633117245447237	0.001000171068169567	0.001000053809499029	0.00100011387778972	0.01961798739599957	-0.00307350927009114	-0.01604246089373007	0.01083350316398944	-0.02908709885665836	-0.03532593705736747	-0.01260496718830858	-0.01163015698682408	-5.275479718704512	-2.968110685410104	0.02542683335543543	0.02183680747121343	-0.1145904045947718	-0.1876596722107565	0.7837209569363671	-0.4056875258405213	-0.1287161835985994	-0.6695960116740192	0.1087896789797916	1.693106775882455	-0.03518695548066112	0.3517499948814932	-0.04945565674535032	-0.1159311273225047	-0.04757917704041958	-0.2997140437041008	0.8590468012034087	0.01563784491996284	-0.188512922626867	-0.01007540462271349	0.5839520949696152	0.3495572847308879	-0.1890485776266541	-0.2005172116213142	2.932832204915729	-0.1336202856952481	-0.6236776338829152	-0.4370437199183106	-0.4484113583615763	-0.9027761915770258	-1.71849015287277	-0.1768514871263216	0.01635227067337126	-0.08439410970456403	-0.01872007058055579	-0.493539425319028	0.2038503752255958	0.05938670116169117	-1.026041019942165	-0.1047492133410949	-0.1659073022061741	-0.2287264612746854	-0.05998972006154409	0.03710491411207143	0.04503807588089635	0.2433827430887995	0.007341050449064547	-2.12985303923531	-1.164721183556521	0.6399776064125802	0.1227421606759417	0.3191788526564372	0.6386752839130152	0.6377068453143745	0.4995295970217772	-0.4595336516195902	-0.3257756800675789	0.06955256871045391	-0.001266897672855034	-0.42656000985589	-0.1532012894924326	-2.713323934988269e-05	0.009652528001710268	-0.3016719205799159	-1.107982995809776	-2.706202827100308	-0.511676599490491	1.150488799180679	0.1928542776597713	0.09820371663912775	0.10449346531772	1.117786479546876e-14	-9.785317469463544e-16	nan	nan	nan	nan	nan	nan
0.14	-0.02125298561940222	-0.06587715975265215	0.0569552829418037	0.3979378368216226	0.9234816355717446	0.00560491962765723	-0.0388705392403448	-0.1137579030056815	-0.0346784866379457	0.2860682138625983	0.08466759201230975	-0.1310720098033377	-9.128256008844544e-05	0.0854750428278767	-0.08024280773895998	0.918425867929077	0.164060838212185	-0.918425867929077	-0.1640608382121853	-0.3265531413348938	-0.06251376557727588	0.02149497714470775	-0.0124232743955521	-0.124737447241598	-0.04818415455440416	-0.2804383969794142	-0.01659158137373537	0.5282502961299845	0.8034274281283966	0.123753886107699	-0.002784054199833946	0.5381359921940277	-5.471891849939051e-05	0.09965276472559054	-0.3293350445227146	0.007959573123382213	1.505063589779642	0.2469408335263367	0.04276045446648528	3.52521452305173	-0.1868398750044367	1.481733487317624	-2.268418738405094	0.521374219779115	-0.4988908542499347	-0.02540342974395168	0.5690044876942887	-0.1534238721351523	5.307136047895876	-0.8020621561932306	-5.307136047895876	0.8020621561932307	1.274912181446459	-0.2955391137894478	-0.06281966522802794	-1.296116898239182	0.5035957530126407	0.07925033438060394	2.836763859620744	0.6087385712427503	0.4468946564452546	-1.990388745123591	3.834490963626599	-0.07138333622235143	-5.655265571231918	0.0199458537666372	0.001092902457570718	0.01115103842593523	0.0010502587355111	0.01007985157338038	0.002538006642954481	0.004752525514593226	0.002709077412916358	0.006827171809837338	0.02464368279234133	0.06194171552245559	0.08834880135170647	0.07897147965993771	0.001750432364275834	0.03850265504976876	0.04618929540927733	0.04199960258452123	0.1850953600389261	0.1770781287209998	0.3006580864776499	0.3164952916772352	0.001276731733988254	0.0190157933876269	0.007261167218005844	0.02237610264591824	0.001032810563290004	0.009817595183666124	0.004336792895326268	0.005106826223306203	0.001789206744738864	0.008764016116385552	0.03607548692813648	0.05938769184473879	0.1725857982671438	0.1819765047062571	0.001011523664100848	0.0160858978911078	0.00500529969556983	0.003587073522337114	0.001145459963671643	0.0184331731507805	0.06587786922980547	0.0779692430034415	0.00800638420796879	0.04129954043975454	0.00356958825920625	0.005349195460302645	0.005004398604336288	0.0124322687352232	0.2140522562157068	0.2431697322122462	0.001439191790028465	0.02270678572618681	0.1008545595126212	0.08793953996931467	0.07850880067102232	0.05294111756103467	0.08243184722991845	0.05773786950304042	0.1094134661397623	0.1112429281023892	0.1695269351388426	0.1454111451371332	0.002704807831574552	0.007738721094488908	0.001000786764871669	0.0005557520013789924	0.1204481837265681	0.07461693696756232	0.1094045786069419	0.1253342197207649	0.05609485538085338	0.06228713183104238	0.08247338119443784	0.08237194607499092	0.001000246553320798	0.0503135869103187	0.1541837920049814	0.1591113044199047	0.004298534742797074	0.02013390568175363	0.005369709817304454	0.01966998366359981	0.01076926506540942	0.01086451229082441	0.01133716695649934	0.004716233901133361	0.001000037360450251	0.006851980858511514	0.001000596597173024	0.009066036484046738	0.00887798210098132	0.02025627732349095	0.06526277111441432	0.06086656239628434	0.1674499095461867	0.1562574460606661	0.1403453396750187	0.181244053333001	0.01770384912267152	0.02955286568731844	0.03183815303287067	0.04078085542533494	0.1169142407293676	0.1834794423404691	0.05030841163168887	0.05386807467183328	0.1245061607188816	0.1499097218594276	0.009781878817844425	0.023384568979641	0.07293765203440092	0.01952475941919484	0.03494852468007979	0.05163567153035419	0.001536357492694521	0.008545238470660466	0.001006102097758314	0.01907565216061703	0.09202350623004522	0.1285197732943368	0.087750607562931	0.1000584843398121	0.003922818328208044	3.294433568115352e-08	0.001338206356281932	0.003414484159780556	0.006601750162438409	0.007999524442271829	0.2155044303475801	0.2106133461831985	0.1510349775719634	0.121091737869366	0.001011542772463566	0.04755973750263759	0.02295837546650175	0.05433061737316167	0.001000163110407264	0.02740510058059965	0.001000051903449511	0.01596500104209672	0.001000110008389464	0.0170611446483864	0.01895910680579581	-0.002914770039576474	-0.01595166193472673	0.01020577677071412	-0.03018340917437095	-0.03529417600303815	-0.01252165321584211	-0.01173360379574641	0.001000155233953783	0.001000094498030413	0.001000079939587421	0.001000420965585646	0.04120061834266944	0.07612568495144544	0.001000039093592521	0.03211130125039779	0.1889614669623499	0.3541395607374624	0.001000361679258073	0.01379871918981704	0.001000080559097288	0.001416084789559639	0.001015664187199129	0.03649546610537463	0.1854102238649929	0.001000115864967038	0.001000280866919457	0.001097837410017207	0.07224654247501348	0.01418681014192058	0.001146990094395929	0.002172297212995707	0.2857991421237812	0.001000258442069762	0.08696681638427729	0.06734427951826757	0.07066879674909345	0.0955257396181019	0.1349803089454391	0.001000113333871859	0.00100103253941141	0.1159250571983992	0.1153314848832344	0.05296158647964947	0.08900906420523282	0.001000264839794679	0.1340671602423372	0.00499824732416875	0.002989011701476624	0.00767140821759527	0.009689445045822774	0.001000044417930407	0.001001144464099279	0.01335335406785007	0.06622221063852854	0.1217698726550093	0.1189612224165357	0.02966170295504883	0.0354034402988517	0.1276829433296464	0.05060515299607495	0.1699750807649376	0.015205702951048	0.05902156399882334	0.03094840930229683	0.001739207384431526	0.001001327540502117	0.07953175743453267	0.08424208212752955	0.001375458548546765	0.001717218966802306	0.001000050303859694	0.1840839595486707	0.07910644199191671	0.00100045235735911	0.04257506769010316	0.001000150650533944	0.001000049785943459	0.00100010322504376	0.01528555120055177	-0.004834154025799041	-0.01534253290751936	0.009858255570963413	-0.03017333803902359	-0.03590247454818881	-0.01332332976021365	-0.01080516792976864	-4.994396779267849	-2.925479531782999	-0.006284758207341613	0.04561880536305083	-0.09003784495378027	-0.07792367957773831	0.9714885688045105	-0.5254831702645317	-0.08949256584055905	-0.7002427810816448	-0.1290692042322743	1.430567793334087	-0.02614487042043665	0.5148150037221564	0.01084539517424241	-0.122986567317504	-0.04482659045967976	-0.2284903890166139	0.9830604766972828	0.01290198986835389	-0.1566340388254591	-0.007722297016451321	0.3536372738864919	0.4490987880975523	-0.09559241770219964	-0.1675014322978647	2.888497528741462	-0.09732423153859444	-0.7654649133925819	-0.51344289191537	-0.534097560372397	-0.8652968673333269	-1.564999564319788	-0.1053275742242185	0.01751906915148789	0.004528419752552706	-0.6760490253806231	-0.3045272944599499	0.2737221533356331	0.04808132414134352	-0.8490089325550114	0.1324814670640645	0.04880123974691111	-0.1551613587053796	0.03326201874331726	0.02649055778235046	0.06928312130437658	0.4376966839650185	-0.002337319405763711	-1.874843849122216	-1.317724634297945	0.7812539799055152	0.1103429342661151	-1.31623817392973	-0.1400152700196974	-0.3748936982170011	0.5814104985373519	-0.4069403512792784	-0.2855414295602378	0.05583464592993766	0.003066366677713566	-0.8915209188683241	-0.1651039122021789	-0.0003789874300962637	0.02313086786556282	0.02152478615256744	-1.139257809709473	-1.350080663762442	-0.09330139065531509	1.439573930853546	0.1920193297309898	0.09682584320652547	0.1037634539593353	4.76028058331447e-15	3.343640853688604e-15	nan	nan	nan	nan	nan	nan
0.15	-0.02060737015992269	-0.06870299114927489	0.05741424611456764	0.4128689997632934	0.9259097835389652	0.005986736805389831	-0.003322037256123298	-0.1147519022920624	-0.02073966772815133	0.2632432893651822	0.08941773482868989	-0.1355787505237303	-0.0001360881324156176	0.09046795699984252	-0.08197028860910519	0.9682202588000093	0.1548516026011393	-0.9682202588000089	-0.1548516026011406	-0.3135763168270033	-0.06540786620042255	0.02081223534213669	-0.02542933040299334	-0.1197074368953874	-0.0474007260024932	-0.2505081577130917	-0.01072336976172732	0.5334833170958504	0.7836389261004851	0.1491747892054606	-0.00350532933693562	0.483718982336835	0.0001550003983928551	0.03096403954553424	-0.2342945022146908	0.07997007440869761	1.481912486470253	0.2384115040914787	0.03407728795639133	3.579834418562301	-0.01576767531879775	1.300045733235877	-2.297863955492946	0.4276039814471024	-0.4062467225198766	0.01584627141745668	0.4279272081175593	-0.1892191967217875	4.650414072740452	-1.038602390033456	-4.650414072740455	1.038602390033457	1.317700467541563	-0.2827805874804734	-0.0737566914684453	-1.309743525557385	0.5005774266551154	0.0760652429476219	3.126543240189712	0.5638012716448072	0.5973667021013617	-1.958228506893851	1.366872458226488	-0.06973999161418626	-5.218741208953697	0.02228229140762178	0.001047456897215208	0.01140452778105731	0.001025677047316176	0.01047025882948918	0.001786115740832875	0.004259739288574304	0.00187391549870582	0.006073642704663615	0.03691912684077802	0.07320724335056207	0.08077385482136717	0.07309212089371726	0.001383135188819481	0.03781250949262572	0.03772183987904047	0.03519902877860812	0.1853121299976125	0.1745629217432186	0.3214064775184863	0.3293939245833377	0.001141324652622683	0.01889968574887952	0.01276851975638269	0.02858714540549418	0.001016773515673349	0.009671962111551372	0.002857923017862683	0.004281699414207255	0.001408537047848762	0.008527175907308216	0.03689368580028008	0.05724725248923097	0.1790712168555014	0.1922885350536965	0.001005930884732981	0.01626859924338806	0.003054551075737004	0.002530378353803617	0.001117293141283909	0.01838774945420812	0.06760079056979076	0.08022492975442462	0.01307567625415071	0.04678587432867422	0.002367652712262903	0.004476048401206487	0.003470620480914267	0.01101471942640109	0.2462009904792117	0.2716097543475516	0.001224232875200971	0.0217942860889419	0.09229458871561919	0.07969634309260809	0.07148010785853799	0.0474942575045611	0.074986998374341	0.05202515114314669	0.1027386366738934	0.1033823676021113	0.153803908354678	0.1305556135285347	0.0018716016374664	0.007013589207161376	0.001000814398731396	0.0007378168281716331	0.1181782073576814	0.07510135538716338	0.1114321884759185	0.1165257884844681	0.0558817350838518	0.0599472318137408	0.08574318307422049	0.08471558379017685	0.001000306305108207	0.05073064626989038	0.1446203355402562	0.1510428249084486	0.004803855311344195	0.02176342236654468	0.00455290241158782	0.02030004937825807	0.009027632701237154	0.01028082621439476	0.01004365304611976	0.004924216010906319	0.00100004218799985	0.007190167226682388	0.001000788265487434	0.00963240911060724	0.01152712422050434	0.02357294071139788	0.0656592471730378	0.06100004158902828	0.1477561990306255	0.1391364524891592	0.1286904320050392	0.1670695703173963	0.02464338012037368	0.03635392467861669	0.03399693930881916	0.04184809568251619	0.1204429030660302	0.1721919699918075	0.0480847021481475	0.05060193561707296	0.1441722770882518	0.1388983166619024	0.0126376607597042	0.02847168466714076	0.06576420802907758	0.01596161447712549	0.03285284590740548	0.04916789362340551	0.001566684664447416	0.009000406134935489	0.001003601091596885	0.01908589161230139	0.08280091510138159	0.1181669147542407	0.08541157684525746	0.09819999255927191	0.002630971781849272	2.932224078643809e-05	0.001933420722886353	0.003887306498606178	0.003879772657353027	0.007169922539802747	0.2008049942998471	0.1990061289009876	0.124304228422078	0.1088073730488863	0.001237237853126742	0.04797311055139091	0.03358929756145519	0.06647929023692048	0.001000159803266913	0.02921267525805894	0.001000051457870917	0.01685898369551045	0.001000107839975507	0.01801817759504471	0.01531825672444561	-0.004542473861590664	-0.01527302633813395	0.01015874050572754	-0.03057603912892594	-0.03556884737365184	-0.01309352443716412	-0.01088823830395476	0.001000146034521556	0.001000089762663879	0.001000070809408844	0.001000345686341127	0.0594915927218893	0.06581612947852261	0.001000058827868549	0.0237646523393371	0.1827703158335042	0.3696286487835885	0.001000239320124732	0.02284287674267333	0.001000084511606738	0.001208161176406359	0.001007896753816006	0.03901482760528596	0.1933756151663494	0.001000105919548346	0.00100040236410956	0.001079614942996188	0.06769630482641291	0.02222865235417336	0.001073603056625604	0.001586213581875702	0.318697980998062	0.00100022583099521	0.07479184354012856	0.05788944819916736	0.06035559541081085	0.09133585530189722	0.1232698160216344	0.001000131214853413	0.001000682922926532	0.1139455787439432	0.1134531963021138	0.05789452593490545	0.09109284896246929	0.001000456180461122	0.1259671365418164	0.005623123283311244	0.004283133417529695	0.006718372534414571	0.007768131770318281	0.001000049575770614	0.001000855117224942	0.01524267103047709	0.066116361451534	0.112021364915825	0.1042517795591855	0.03470318795511768	0.03743802835770826	0.12373039032587	0.04088342334480462	0.1768744082736116	0.01615219731493621	0.05432281008869138	0.02995605324893083	0.00147905580335606	0.001000719773732433	0.06235434953713957	0.08053400976269	0.001189550913692806	0.003262797031163916	0.0010000443637053	0.1677556239329619	0.0872445821554383	0.001871393795882378	0.04839112915122086	0.001000161193699281	0.001000052016434258	0.001000107578730644	0.01170357106221052	-0.005936833552238656	-0.01453878548603324	0.01035209218855226	-0.03129082995540269	-0.03557661700463562	-0.01348155140004646	-0.01010932911151194	-4.641294847949911	-3.002031771473557	0.04312499015586584	0.03737291352166894	-0.02258242908973039	-0.06652256194029099	1.265220038617985	-0.6462198211973902	-0.04982771169751478	-0.6680904293760268	-0.3706348960551599	1.153417640622737	-0.001553443326765331	0.7183030345158367	-0.02488966596053606	-0.05298347920177434	-0.008536399033909858	-0.1991536434376893	1.077702818835894	0.02168712674354263	-0.06857562535120638	-0.0023368513166846	0.09411174912955175	0.6321603183604759	-0.07428248171924547	-0.1188920539706345	2.793184885474345	-0.08451124474655149	-0.8819195040098748	-0.5751504894014281	-0.6082893668238508	-0.7153847856050524	-1.403926921404341	-0.04761202383769388	0.01884750071027868	0.08724017980815832	-1.027839072318637	-0.1565345942451969	0.1994873506414665	0.03535998627955442	-0.7653144300670317	0.1854770554953801	0.08598433207078644	-0.001787208178203859	0.008918729259947777	0.03766180105361865	0.05108491599944499	0.2702024473284922	0.02540731098170555	-1.574766966833116	-1.505706129999761	0.5929286286933493	0.102475907027731	-1.056132381824642	-0.5034679625232689	-1.548781142239891	0.4443218779442937	-0.3155456058434482	-0.2150291827176198	0.03596232516122803	0.0001376503770569287	-1.16319109032314	-0.2073161253374008	0.005506330380050809	0.06936820603532669	-0.1253059795674479	-1.182828058137385	-1.066369634281953	0.1667044179143996	1.018190569861911	0.1707990750358991	0.08301816575892379	0.08893775654417382	-5.11671982929566e-15	5.704600471127314e-16	nan	nan	nan	nan	nan	nan
0.16	-0.02060383058100964	-0.07053231514518908	0.05847742468956012	0.4275909563093627	0.9282443205370053	0.006295951524309749	0.03263312002629588	-0.1141494103730023	-0.008797263201328202	0.2400849788644215	0.09319866440025242	-0.1392727329075649	0.0002137219914363288	0.09400056421888718	-0.0839701295698812	1.011407588312879	0.1433124419311676	-1.011407588312879	-0.143312441931168	-0.3002541770358632	-0.0681593688596968	0.02001928339169726	-0.03871112935286583	-0.1147624764999829	-0.04669025235653115	-0.2183623472447016	-0.005337605531125456	0.5401507734794828	0.764444521061817	0.153434991318247	-0.004116220040440925	0.4339490718400121	0.0003966125455697795	-0.02876241138824136	-0.130033564380438	0.1288026535691577	1.463222310659353	0.2282186396810141	0.02823996270394859	3.606545582691385	0.1324583660835402	1.082450610723931	-2.335095939075023	0.3275315708152431	-0.3363391869383638	0.05351970953248555	0.2769430971384133	-0.2078958902535006	3.985723776283479	-1.268047167978433	-3.985723776283479	1.268047167978433	1.343975238096398	-0.2670195210149767	-0.08486169480138589	-1.351265486725585	0.4865857628513596	0.06465935319079333	3.279878100034042	0.5122490949612953	0.7337817399987562	-1.871569347274977	-0.397649233368132	-0.04930644950275082	-4.725845699157972	0.0263244198236285	0.001024735775638443	0.01173638544753341	0.001013388554680891	0.01092551519708276	0.001408890507608966	0.004019616355965324	0.001454699906175975	0.005621912161417151	0.05171004347770718	0.08691817713084567	0.07190731421112143	0.0661304584717138	0.00119924006879637	0.0374802774937399	0.029185553455738	0.02847342501154419	0.1830869172990806	0.1697321767052752	0.3400852114990607	0.3396488215444199	0.001073546902919704	0.01889518880116469	0.01993473260414725	0.03656035306270137	0.001008760404763278	0.009621448737173565	0.002009087229855049	0.003828262945268144	0.001214036203222549	0.0084733891821345	0.03850590333644691	0.05541349574893227	0.1860738461386959	0.2034977056038809	0.00100313086963918	0.01648061734905467	0.002069872925368517	0.001938148405834813	0.001094098527076351	0.01836694796948824	0.06652487987038085	0.07978371144242379	0.01953913752269444	0.05362259338045958	0.001726497473965171	0.003958636073832241	0.002404807109446222	0.009996755165693323	0.27767771910217	0.2989069896648274	0.001116672045423749	0.02102984985454961	0.08206038426706184	0.07032624904789342	0.06329077607957942	0.04145368037256177	0.0661817874599604	0.04557521706221251	0.09705501377730424	0.09676384133264264	0.1393785361856784	0.1173762034289606	0.001453418607545418	0.006628216205751004	0.001000653311111204	0.0009317741056641029	0.1160214974169544	0.07625943887652814	0.1118258872573972	0.1059334012655967	0.05799737410010003	0.05929480224124218	0.08848516301488665	0.08645133230694656	0.001000431884956447	0.05102137540602122	0.1355300104165671	0.1437924666119476	0.005368011677237673	0.0236845505036835	0.004783402384315786	0.02156511888273084	0.00766939490416497	0.01002454109529963	0.008437680874857254	0.004906295007300991	0.00100004718078931	0.007535518583648986	0.001000739303384317	0.01022960504393045	0.01379164843229311	0.02655165534426607	0.06583128624262051	0.06130219167646331	0.1315852434825192	0.1242538646909466	0.1155950390297028	0.1513592475094673	0.03059471729572861	0.04169085446796491	0.03608926107752048	0.04281778936304702	0.1208745825057742	0.1600592729835366	0.04238659567490711	0.04399360698955362	0.1583127109773056	0.1245062229955927	0.01454639435145415	0.03243719131815506	0.05962038642994218	0.01301670792814499	0.03127076085628642	0.04719478725825937	0.00145183718185461	0.009279753738437665	0.001002047157665825	0.01910152766162934	0.06994353979875098	0.105573145464431	0.08246982076074953	0.09589772820442984	0.001887973250589388	9.554922509829085e-05	0.003001876942478604	0.004760540403204589	0.002500294108169122	0.006736188592502241	0.1852578492333208	0.1869439367923566	0.1111009546692959	0.1005727985047572	0.001785254158021977	0.05070839421112174	0.04177725027399491	0.07525502732967031	0.001000163424821503	0.03084715146681521	0.001000052351011616	0.01764631392293095	0.001000108934281239	0.01886579220270837	0.01171665327176812	-0.005820161486555122	-0.01451098285827899	0.01047228616245793	-0.03145191039136361	-0.03544316613482095	-0.01338962927082667	-0.01014255726118637	0.001000136835089423	0.001000085027297223	0.001000061679230425	0.001000270407097015	0.07778256710110924	0.05550657400560088	0.00100007856214183	0.01541800342827591	0.1765791647046583	0.3851177368297145	0.001000116960990518	0.0318870342955296	0.00100008846411648	0.001000237563252578	0.001000129320432009	0.04153418910519723	0.2013410064677059	0.00100009597413001	0.001000523861299301	0.001061392475990081	0.06314606717781229	0.03027049456642618	0.001000216018856679	0.001000129950755723	0.3515968198723428	0.001000193219920522	0.06261687069597985	0.04843461688006721	0.05004239407252829	0.08714597098569224	0.1115593230978294	0.001000149095834164	0.001000333306441348	0.1119661002894873	0.1115749077209933	0.06282746539016147	0.09317663371970573	0.001000647521126992	0.1178671128412956	0.006247999242453704	0.005577255133582889	0.005765336851233979	0.005846818494813812	0.001000054733611405	0.001000565770350213	0.01713198799310447	0.06601051226453936	0.1022728571766402	0.0895423367018356	0.03974467295518645	0.03947261641656481	0.1197778373220936	0.03116169369353426	0.1837737357822856	0.01709869167882517	0.04962405617855942	0.02896369719556427	0.001218904222280216	0.001000112006963784	0.04517694163974652	0.07682593739785044	0.001003643278838919	0.004808375095525565	0.001000038423551284	0.1514272883172531	0.09538272231895994	0.002742335234406755	0.05420719061233888	0.001000171736864642	0.001000054246925498	0.001000111932417686	0.008121590923869272	-0.007039513078678276	-0.01373503806454713	0.0108459288061411	-0.03240832187178181	-0.03525075946108244	-0.01363977303987927	-0.009413490293255243	-4.215798198301711	-3.156656525447726	0.0093889040634366	0.05858862766104593	-0.03950518627564006	-0.01756396718668169	1.460569759240737	-0.7419439014115773	-0.01790985418008602	-0.6852487733072135	-0.5921768162642395	0.9018206043304383	-0.00382273221101784	0.8672479832495121	0.02986933472013829	-0.0486484992866295	-0.008215893679823599	-0.167153865974235	1.162488517246339	0.01876534054161271	-0.06374099472051555	-0.002797852092716816	-0.1857437387101321	0.7191758206721175	-0.02444547136338541	-0.08758442267911784	2.659940165135632	-0.0677115509663143	-0.9908443469943551	-0.6321863070208191	-0.6815407045805284	-0.6168900211704627	-1.229775262514858	-0.03737579704638876	0.01989755929322562	0.1392614337041964	-1.032840221895504	0.03296679450059708	0.1521443136877015	0.02281527945093631	-0.6853846895639992	0.1908037575334387	0.1758019977092241	-0.08968116723938732	-0.01191860393295776	0.02792355554436567	0.07544778266254172	0.3701069329534016	0.03139685953257205	-1.42716269446096	-1.624892592763236	0.4884281395150884	0.09083361893658758	-1.485283105851497	-0.8084531845711946	-1.051031391973962	0.3570886912399165	-0.2832926726620028	-0.186607121197896	0.02067063375839387	0.004145682117902606	-1.339703068810154	-0.2538584270629616	0.007008550138284763	0.1032131810203473	0.1006983771863751	-1.230252774993502	-0.5401226084926142	0.3710807315431341	0.7649867766515192	0.1573996359900381	0.07549535800801498	0.08187978616051819	-1.637748672208808e-14	-5.040862122347424e-15	nan	nan	nan	nan	nan	nan
0.17	-0.02117257224324108	-0.0712736675633331	0.05992220406341758	0.4421446491311901	0.9304636414655497	0.006560460743483737	0.06874936878240206	-0.1121634144301323	0.0009415888043154847	0.2165976916791894	0.09594372805321923	-0.1423579564497381	0.000934781792098848	0.09597275019478994	-0.08608090284929686	1.047967234884268	0.1296902771776297	-1.047967234884267	-0.1296902771776303	-0.2867560649342361	-0.07074201859883261	0.01912287222251023	-0.05252127675830969	-0.1100124884940688	-0.04611241082070514	-0.1848721116663186	-0.0004204083229448319	0.5481480692455348	0.7463267897070335	0.1448992169981575	-0.004512905089903263	0.3884103131595115	0.0006500746183635645	-0.08702183433067072	-0.01373837444034794	0.1525581328979447	1.447754679536647	0.2149309367385305	0.02524424893824864	3.615778311370791	0.2672040532462015	0.8623420524205661	-2.349947292505906	0.2164697053032096	-0.2742369546792613	0.09235615744422368	0.1127990554549759	-0.2078050036847899	3.327449491724986	-1.435217257638701	-3.32744949172499	1.435217257638701	1.354901313316621	-0.2490693496084541	-0.09342408197714429	-1.41189059400604	0.462067359276323	0.05121485737038357	3.403025000533209	0.4801969212873961	0.8615594541881431	-1.750658663154133	-1.202522385287149	-0.03064393244041472	-4.368848232739272	0.02505386625723647	0.001012682403983206	0.01212619210196864	0.001006871601449712	0.0114449311668122	0.001208672432547126	0.003906784219697261	0.001232168652193079	0.005348746243212734	0.06933806301066052	0.1030457703163595	0.0626931296967646	0.05880733569305946	0.001101676184039982	0.03743425387435835	0.02090155448370754	0.02207747229449696	0.1775733092921174	0.1624655686621553	0.3570658411394544	0.3476340981617109	0.001145448155291243	0.01906450846976935	0.03032389684826596	0.04771967633961119	0.001004511611062932	0.009694846654650183	0.0015155873475633	0.003600714735048742	0.00110934043541035	0.008514434618949882	0.04056744623762458	0.05385559686035746	0.1947478041008291	0.2157876867966195	0.001001637808406043	0.01671787746388922	0.001546709057319829	0.001601719086303295	0.001094581241345413	0.0183913089956868	0.06264156375633054	0.07659449682727384	0.02745725455902254	0.06179187018833975	0.001371013710646157	0.003658674606284529	0.001718007604209974	0.009302796012684401	0.3096884713683463	0.3250075185311111	0.001059606510422542	0.02037198074175324	0.06969206408344888	0.05984702915508422	0.05205050824092815	0.03418129642555987	0.05495678758458331	0.03804178048532267	0.09292580951557176	0.09147268087238146	0.1272674050699064	0.1060862221213548	0.001231451029133453	0.006399288424257093	0.001239376666125238	0.001225986061254159	0.1135157192055348	0.07770059463260863	0.1107910017872491	0.09648420458554219	0.06141228491806186	0.05986644783297148	0.09022514236825058	0.08717528090509169	0.001000473046315024	0.05118232378446541	0.1269326416124151	0.1370282850304743	0.005822217049999896	0.02519938324924173	0.005058660767548899	0.02279896320394648	0.006653462152364425	0.009731655468642811	0.007097180240559432	0.004954943627653291	0.00100005189255959	0.007889621615160264	0.001000603993941191	0.01087845212480553	0.01553219232730241	0.02914456107359613	0.06580065116045555	0.06168740978373032	0.1176269772509547	0.111419512085615	0.1013176878833452	0.1346054916683189	0.03575332413450778	0.04589866407670626	0.03814488002471393	0.04370399846473169	0.1185275567540973	0.1477582092347654	0.0368361766195513	0.03702480839084651	0.1648686528719316	0.116373943973277	0.01530146248833228	0.03515619396727541	0.05366125117862263	0.0106683914451167	0.02996412277752069	0.04547468685562103	0.002182058808276962	0.01042182833380077	0.001002306226189213	0.01912447215896652	0.05580847623418152	0.09241888912839143	0.07888434827532537	0.09306780827690583	0.00168408686888843	0.000192560221761244	0.004408323492971155	0.005958753474711971	0.001766780133657624	0.006885302048146857	0.1689522456662334	0.1744459379213253	0.104063217708736	0.09536538529774195	0.002140629489339063	0.05449153282204506	0.04671765497559892	0.08041001684644997	0.001000170360529853	0.03226893049985321	0.001000054383122439	0.01831388613568784	0.001000111744440526	0.01958885717097414	0.009125769915594682	-0.007002198152613935	-0.01367490520623836	0.01084453119577833	-0.03196376347427996	-0.03456678346570462	-0.01338425200093021	-0.009605428830936961	0.001000138918930386	0.001000093042162247	0.001000057485631976	0.001000279485770051	0.103357122681553	0.04685503060912881	0.001000090049150232	0.008209152260462498	0.1613830046737949	0.3980004476822107	0.001406599309092686	0.05078511219914962	0.001000091163995911	0.001000684513620323	0.001000477493989816	0.04427038382023446	0.2162354223626806	0.001000073902024708	0.001000554291793038	0.001123589562411808	0.05300224018663833	0.04156576091082129	0.001000326280286485	0.001000438420693843	0.3892281375774509	0.001000205424317466	0.04552378000412201	0.02904678155512263	0.03287963651964987	0.08730019970993762	0.1068087438307313	0.001000143367488005	0.001900479267586524	0.1080980636602129	0.1073370178969319	0.06817649163304347	0.09207793846660622	0.001000404503755099	0.1107236064295577	0.006349154452548464	0.005155834173808427	0.005408401937676158	0.005514829214497064	0.001000058540843354	0.001000376383697946	0.01768789175253314	0.06554694716490617	0.09239031677549996	0.07352976294221539	0.04344043817132237	0.0414910469936929	0.1110261038493718	0.02947587541213308	0.1677385680736553	0.01529902312013241	0.04332286573206937	0.02802850142162026	0.004404372965445989	0.001004660400319741	0.03157834527006242	0.07177476777065378	0.00186674885004439	0.006799642585799766	0.001000034771506571	0.1341257711847345	0.09290227254216911	0.002316338169765193	0.05128770019856426	0.001000182520592078	0.001000058402352522	0.001000116984143113	0.007338229752801611	-0.008154382877820181	-0.01279072126755111	0.01121565814080844	-0.03211996983919502	-0.03314322000028549	-0.01317445789987454	-0.009221851230832852	-3.677771393945142	-3.343072142084464	0.05511848035775407	0.04956494021770969	0.005237915767437029	-0.02999852790091775	1.746350722101888	-0.7263895683819347	0.009129998729250176	-0.604425361025649	-0.8540494781667054	0.6846663422337284	0.03239542816919688	1.334269057920306	-0.0003917619322633652	-0.00409582390445479	0.01191871328273019	-0.1369689938956001	1.285710295402105	0.02669195816270668	-0.01252722673171843	0.006536245595146633	-0.4524890975320826	0.8976251327012451	-0.03002163461289524	-0.05275873742787283	2.55305186297572	-0.06089954127117978	-1.10422061180136	-0.8226765707051049	-0.824541323622992	-0.4545778327089851	-1.032473223517301	-0.01375440379805424	0.03819063349197412	0.1459646848471992	-0.8495540485689921	0.08030223016695727	-0.0009608796015610453	0.009631310740912162	-0.6621640477076289	0.1171636775683691	0.08028325799111694	0.009190588444858514	0.01824531655283437	0.03946865946952204	0.06137883369513832	0.192447522689246	0.04161035310131342	-1.1713306966875	-1.725509601462377	0.3543526953425057	0.08380704001428889	-1.000540104892923	-0.5785635372031495	-0.6216310971684164	0.1922375178120613	-0.1970694319074705	-0.1609779798304171	0.1914258618592014	0.001652733542866182	-1.279814767654673	-0.3120057011182339	0.0119945122081334	0.1357239961077692	-0.0247172893616936	-1.264899193810272	-0.5087962704860672	0.3844099524607388	0.2864227764067236	0.1284101903346768	0.05907734412591142	0.06405662107984188	-1.000967957794472e-14	-9.766825446793479e-15	nan	nan	nan	nan	nan	nan
0.18	-0.02238498553308981	-0.07071711173782988	0.06137668558142709	0.4565508184167263	0.9325286470860692	0.006812483859220283	0.104930169110533	-0.1087560646929655	0.008390023087407543	0.193334317123605	0.09742782941681685	-0.1446281006648147	0.0020941232776084	0.09616264447652516	-0.08799715440461005	1.077981457221993	0.1150314672802051	-1.077981457221993	-0.1150314672802049	-0.2731710681477783	-0.07313193430779044	0.01817073089333227	-0.06697147322584303	-0.1055480188955559	-0.04565983714120293	-0.1506047275362234	0.00444646438687227	0.5572996033827771	0.7294577130092874	0.1315242085197572	-0.004741366130271592	0.3468332632692842	0.0009114073011575208	-0.1574967369117762	0.1295480843492485	0.1307430823995639	1.43371760340113	0.1973555780711782	0.02574274201646007	3.619455897096648	0.4167291249428581	0.624367066214344	-2.290313413145823	0.07533911294103231	-0.1733233215189319	0.1411760465429081	-0.07951524166707223	-0.1689915454253641	2.676638929550971	-1.475376196755806	-2.676638929550971	1.475376196755806	1.361352175062548	-0.2284727149793336	-0.0960077267995279	-1.479275299143439	0.4294820813710627	0.03960578192602412	3.435307810376441	0.5021841952885534	0.9646294142369392	-1.621838415867511	-1.365496065030189	-0.01566164768433663	-3.933503941103324	0.02789854182375292	0.001006659466962115	0.01256967612536198	0.001003618691609264	0.01200222148010377	0.001108508395302611	0.003890357806184395	0.00112083582391446	0.005163355374494732	0.08994790227319727	0.1214732284576854	0.05359589416973385	0.05152848882287317	0.001052900221818065	0.03767137483696783	0.01301396688491554	0.01617524597259878	0.1682834570057858	0.1527930934258022	0.3725208610663194	0.3531307808512177	0.001384619064570988	0.01943727260929301	0.04449381146448537	0.06263878193687519	0.001002389605189065	0.009909573284363619	0.001268554424676883	0.003601652844205739	0.001057164980961702	0.008621638092556195	0.04293478683597649	0.05282325422792463	0.2056681687628852	0.229015962993937	0.001000880612396387	0.01697456202701252	0.001284565227692201	0.001507956720212292	0.001125930112211808	0.01847499667158179	0.05590548036293691	0.0707261312275413	0.03685542718747575	0.07123400787044373	0.001193089623935312	0.003468707132269264	0.001373712939849628	0.008910553827018776	0.3428178819525978	0.3498257520214327	0.001031085982868215	0.01987111363557288	0.05494812281497578	0.04825741720718685	0.0368109769192097	0.02499242719194348	0.04077887077896169	0.02909649633323919	0.09061016881814865	0.08740756944193706	0.1179915679548104	0.09664169446840241	0.001120393169031143	0.006246235238831594	0.001808482346915361	0.001680502808825669	0.1104331945148719	0.07911863192017306	0.1084148217132075	0.08909122160514601	0.06567391253833671	0.06087964497101549	0.0907410555825206	0.08655998900438158	0.001000372045672526	0.05121913991089594	0.1188348819567107	0.1306549372382549	0.006101116617980947	0.02612784177485377	0.004987964574800567	0.02335711187169532	0.005961951738345372	0.009770083794927317	0.006252441492436365	0.005203141109343923	0.00100005615183919	0.008256323947299696	0.001000441632071597	0.01159832572157095	0.01669152470815584	0.03128007199354446	0.0655767601249154	0.06205367056210386	0.105106018040455	0.1001947933555809	0.08599832144498637	0.1168560349602954	0.04018291731739182	0.04880228663699904	0.04017586379842451	0.04444190693561778	0.1135162549728364	0.1395362616658742	0.03305043481818656	0.03255719620483224	0.1625618430236452	0.11114946735864	0.01481118802187568	0.03639245525894054	0.04748619639460565	0.00886134313071495	0.02883075936994803	0.04390392725166706	0.004133755818539559	0.01278190250635956	0.001004711023772068	0.01915877261543052	0.0415865098501676	0.08020351872619974	0.07463541067746067	0.08966001132853553	0.002012985141379338	0.0003274567295212088	0.006100980446285215	0.007460911581894667	0.001398812255284576	0.007165010739183679	0.1519406390409633	0.1617349090242006	0.09888519530560419	0.09024814834352397	0.002105740788603303	0.05837385249673067	0.04800421999638317	0.08139171585184408	0.001000179221231656	0.03344443566785218	0.001000057477435011	0.01884902599710417	0.001000115675957632	0.02017339289605447	0.007739901349491801	-0.008139456907394337	-0.01276666812422747	0.01121509909666336	-0.03194214648019431	-0.03286962960213435	-0.0130722494842949	-0.00929862664590554	0.001000141002771315	0.001000101057026996	0.001000053292033688	0.00100028856444409	0.1289316782619968	0.03820348721265805	0.00100010153615888	0.001000301092651722	0.1461868446429319	0.410883158534707	0.001813081657194404	0.06968319010276953	0.001000093863875469	0.001001131463986523	0.00100082566754467	0.04700657853527187	0.231129838257655	0.001000051829919445	0.001000584722286571	0.001185786648845007	0.04285841319546416	0.05286102725521641	0.001000436541716966	0.001000746890631756	0.426859455282559	0.00100021762871419	0.02843068931226428	0.009658946230178196	0.01571687896677157	0.08745442843418277	0.1020581645636329	0.001000137639141455	0.002800625228731477	0.1042300270309384	0.1030991280728704	0.07352551787592546	0.09097924321350742	0.00100016148638231	0.1035801000178198	0.00645030966264326	0.004734413214033943	0.005051467024118255	0.00518283993418021	0.001000062348076219	0.001000186997045444	0.01824379551196193	0.06508338206527282	0.0825077763743601	0.05751718918259512	0.04713620338745812	0.04350947757082098	0.1022743703766498	0.02779005713073182	0.1517034003650248	0.01349935456144025	0.03702167528557931	0.02709330564767589	0.007589841708611136	0.001009208793677992	0.01797974890037846	0.06672359814345703	0.002729854421249946	0.008790910076073985	0.001000031119462181	0.1168242540522161	0.09042182276537827	0.001890341105123885	0.04836820978478972	0.001000193304319351	0.00100006255778049	0.00100012203586882	0.00655486858173396	-0.009269252676962091	-0.0118464044705551	0.01158538747547578	-0.03183161780660822	-0.03103568053948855	-0.01270914275986981	-0.009030212168410458	-2.973428957040052	-3.496394161681152	0.02012437785418761	0.06616349637443233	-0.02022404172836754	-8.957285775192878e-06	1.92054275040386	-0.7330887197115054	0.03871906223097205	-0.5865034942748214	-1.073350254910672	0.4041018187740708	0.03686616197289987	1.619204447321578	0.05813507716586628	-0.002951235414555505	0.005015713675046343	-0.06204261474533025	1.350147518162219	0.02265023019501767	-0.01520760403939916	0.00906748035241752	-0.7215739356261421	0.9737479955182456	-0.002446672654436485	-0.02724102921218471	2.403481089943321	-0.03631114964206613	-1.212922758012277	-1.015483364344328	-0.9639102196195022	-0.3716802152051584	-0.8606845315833098	-0.02220087783717145	0.0519585176874926	0.1346377400001521	-0.6215974819638538	0.1212771037634911	-0.1157037860481251	-0.002011170951722907	-0.6072179317132822	0.07352891354414094	0.04066286701551406	-0.02341837665191777	0.02799116833436394	0.03044341567271683	0.08965308584870524	0.2786279710728415	0.02760539375433386	-1.105235919398696	-1.824032766138944	0.2275907298251967	0.06117349277751374	-0.6694598698754125	-0.3082159020324808	-0.4694709104381367	0.060540419747457	-0.1750390389372301	-0.1567389614581209	0.2642705491813938	0.006416869850320055	-1.151925882039918	-0.369433831232462	0.01458565235594635	0.1640021881555687	0.126817424264854	-1.272858780212173	-0.5220873579334018	0.3909169442967821	-0.06967132562626173	0.1081448629821238	0.04900888774021678	0.05417393752376178	4.9053149780463e-15	-1.406352387668726e-14	nan	nan	nan	nan	nan	nan
0.19	-0.024404474748855	-0.06859657353919871	0.06233482310436223	0.470817678242815	0.9343931171913623	0.007088754250243206	0.1411667222573415	-0.1037747188217359	0.01328074776655165	0.1712131000859026	0.09733633826022593	-0.1456034169269894	0.003821132939313078	0.09429874043202834	-0.0892798094134471	1.101540751080352	0.1008643574126196	-1.101540751080351	-0.1008643574126201	-0.2595286391918813	-0.07531190363358881	0.0172214710377681	-0.08208227361520748	-0.101431104425051	-0.0453039579844146	-0.1167132404686083	0.00968461568068266	0.5673621590737808	0.7138195028792595	0.1184773523868973	-0.0049739413681101	0.3092425587183554	0.001222801270301731	-0.2461203049496971	0.2959480108711688	0.05576369124523926	1.419694343038523	0.1751689591080502	0.029711934142183	3.624481411691754	0.579723638573046	0.352078283077488	-2.123039079858126	-0.09706166732839931	-0.0158765294863561	0.2034797983380395	-0.2937199943524857	-0.08275018239548959	2.035833465285184	-1.336676094788232	-2.035833465285189	1.336676094788233	1.366346247053221	-0.2083830018865489	-0.09353145970177597	-1.538715535285978	0.3945485491073058	0.03263869592237888	3.330355253522406	0.5516912576036661	1.048747542265506	-1.514119111798185	-1.221682370523755	-0.03211848103269044	-3.580355687961366	0.03529730013870785	0.001003471769608603	0.0130409298904497	0.001001895201320164	0.01257941135776728	0.001055368970731956	0.003933868704540477	0.001061759635292527	0.005050408690056302	0.114077075305352	0.1419187425610745	0.04523612450010472	0.0447472506400837	0.001027031210426809	0.03819403279842666	0.007231619436679196	0.01187655339457325	0.1552212638664551	0.1412703643652649	0.3868702435962943	0.356699083547403	0.00223424052012862	0.02043669067069136	0.06148188750377521	0.0799813483330843	0.00115141736914861	0.01045038610180825	0.001137549967239086	0.0037659683926612	0.001029613844011474	0.008764055436975846	0.04491372597432927	0.05256790290338449	0.2198411679028822	0.2427336835943694	0.00140999571286917	0.01765486185785997	0.001145450226770417	0.00162406456143003	0.001142285821766537	0.01857687477767346	0.04698557849872297	0.0624941550861777	0.04782793735473819	0.08184811278444117	0.001721665904880199	0.00374637288158284	0.001191007610053821	0.008669463429630616	0.3778365902220083	0.3730065354168622	0.001015952909545899	0.01958777238280987	0.03963401836295632	0.03652393405094678	0.02311307168429561	0.01652828627827194	0.02738085688171503	0.02063527978875834	0.0903697059294421	0.08459091164793128	0.112055348808695	0.08913046610972211	0.00183870861120092	0.006707729473570067	0.002687751991059515	0.002317525796609744	0.1066945337126994	0.0802878846007314	0.1063348604226576	0.08429739042091695	0.06998826141206284	0.06246231109360929	0.09127227081691476	0.08565314520173965	0.001070836745381092	0.05120576910304715	0.1111079339135452	0.1246522521298064	0.006160944215984317	0.02656843634159785	0.004555506878902291	0.02335866886104641	0.005158238154398087	0.009542566723028657	0.005267108538398535	0.005283145316289272	0.001000060747434944	0.008635243845669653	0.001000323983502416	0.01241599439790583	0.01721970709132933	0.03301456635561684	0.06522075211343512	0.06236703307653739	0.09427531869920504	0.09021080728832993	0.07001648100996107	0.09863019390010194	0.04377930943136201	0.05018990136591181	0.04228667212570319	0.04508107893666125	0.1075104189089275	0.1339768629160847	0.03102882218446526	0.03042069147240281	0.1572033047011245	0.1080803074712298	0.01323028552965434	0.03633999863137503	0.04185792134999657	0.007524913028400904	0.02793780531480865	0.04253021428966751	0.006001692058318762	0.0149283281212908	0.001005781539969264	0.01920490384440794	0.02878698450469017	0.06970242760788024	0.06982429054126589	0.08570653452947322	0.002803454947203088	0.0005099765788796408	0.008230659655016645	0.00939697172710004	0.001203513368537015	0.007676961839869882	0.1348331989302973	0.1490680493838165	0.09497534708478951	0.08564741310988842	0.001882467590890548	0.06207995873443063	0.04598381362664439	0.07879128799765767	0.001000206672918083	0.03436013586606365	0.001000063922265457	0.01925003228977814	0.001000128959070608	0.02061669827607169	0.007198086211738706	-0.009361679450175816	-0.01199484038417741	0.01222713603159219	-0.03058160130278409	-0.0301407389406131	-0.01270888710087294	-0.009376159393652972	0.001000165697999396	0.001000102071647712	0.001000048728530679	0.001000234082559985	0.1642630625615242	0.03230268060477746	0.001000109799945584	0.001000174878419476	0.1240960141095473	0.4228573671884348	0.004228251700485923	0.09334638585383603	0.001565845406848102	0.001001090673886709	0.001001032046240954	0.04752779580802705	0.2561616481993644	0.002543485471155342	0.001000531143517928	0.001136915472219592	0.03018516686374541	0.06784301765514662	0.003349182636916975	0.001000589116663549	0.4714157295592324	0.001000190621801264	0.01471538170070262	0.005329492396284195	0.008358470535514161	0.09227988065643133	0.1046860315957734	0.003930870685017529	0.004289648299165713	0.09888798704395482	0.103625759687237	0.07725650344108298	0.09287910231659983	0.00126602710512482	0.09676861715629057	0.006032836392541263	0.003561285616349229	0.00367802971415167	0.003411536071344042	0.001000068222018242	0.001000213864208794	0.01742411063446139	0.06449317382072171	0.07624140970513876	0.04143013549748545	0.04886351224149317	0.0459029466819784	0.09600120692093839	0.02945281556626489	0.1460749282079431	0.009815592248140249	0.03342136276968426	0.02676592139693316	0.008298604720873088	0.001004938430424928	0.01023755994880008	0.06084250957078813	0.004392737299849698	0.0119436835047102	0.001000032519407174	0.1012662149907169	0.0888081462385423	0.001445254174217878	0.03939206196490951	0.001000270722726377	0.00100007745823429	0.001000160335550525	0.007170845177989523	-0.010657843411528	-0.01134176137502516	0.01375257181141416	-0.02822104292231453	-0.02669589499999134	-0.01234532019025361	-0.0097304499215944	-2.256913448704624	-3.589699253406274	0.06144844638276559	0.05374801925151914	0.01779993684076315	-0.01639196338223692	2.159545877479418	-0.6304422424326416	0.06573808740698664	-0.3003695692734709	-1.244160709070613	0.3093275620280566	0.1517354687540076	1.839797606244693	0.06131913752112901	0.02921210034238223	0.01959768489671662	0.007296897319321557	1.399867409947657	0.105353574549619	0.0288253793663508	0.01062025696313427	-0.9241865995590028	1.135018064233374	0.05814146842091009	-0.02037958427159862	2.241617765795085	-0.01862160594423922	-1.142580400739992	-0.6912442708469968	-0.7414932271080849	-0.198627733542826	-0.638390763969388	0.1006764511929386	0.07513156278968443	0.09700740831005727	-0.3453380064096722	0.1887900997792405	-0.06805074075260527	-0.001571185764597556	-0.5916880443323577	0.01840532163745229	-0.03374366778858839	-0.0301231203780197	-0.01214495048324377	0.04185005282776649	0.08026643184355757	0.1061271963644654	0.03434992756113119	-0.9027507980627689	-1.816339509011706	0.05925026541899253	0.06528601660172649	-0.4595327071574469	-0.1232672181083561	-0.1715185800235998	-0.06763001923896449	-0.1011892771189388	-0.1214779707961714	0.1710619856843848	0.003872808003714783	-0.9471354988806082	-0.4206724797070817	0.02178602219921457	0.2212384413707706	0.01259195193496988	-1.257754827378145	-0.4003910609815129	0.3515931936123623	-0.4354994845411712	0.07629589865645219	0.03205374305468735	0.03563019222686054	1.421633959729632e-14	-1.245842648002402e-14	nan	nan	nan	nan	nan	nan
0.2	-0.02730177560626742	-0.06477038241052112	0.0623895447874836	0.4849455049019554	0.9360246365908061	0.007410734501142685	0.1773523309329056	-0.09715792013610559	0.01539759701822828	0.1510913538171681	0.09541810960886846	-0.144828363225956	0.006148797495584963	0.09027915604735859	-0.08955637257352053	1.118710398990981	0.0887253390239031	-1.118710398990981	-0.08872533902390323	-0.2458598905879849	-0.07731683137964514	0.01630635739152752	-0.09766239906269122	-0.09764409318585895	-0.0449856902929394	-0.08425030945825777	0.01560519342154284	0.5782918705941226	0.6990090207401225	0.1075344169296439	-0.005409037373914673	0.2753117751324781	0.001635694266604629	-0.3330590652412002	0.4706786703584923	-0.04994008556316087	1.405910970011493	0.1507654369018707	0.03488471399177106	3.609267002848112	0.7438196878231241	0.06959198072177895	-1.890419259352009	-0.2900083860123618	0.1767506711227117	0.2613070254985165	-0.5106513096729899	0.0322268243348534	1.398709740004902	-1.069757900982043	-1.398709740004902	1.069757900982043	1.366616104662442	-0.1934643990309316	-0.08917848493481578	-1.573140310767294	0.3635014351085145	0.03208348886343535	3.149596598923411	0.6386694846982849	1.138060580104585	-1.456292817689357	-0.9447119299086935	-0.05616580127743135	-3.201519748093046	0.0481983472555744	0.001001891063912655	0.0135450864773923	0.001001034397053947	0.0131666526670137	0.001028803238713403	0.004023830851786734	0.001032200328591905	0.004959284431254505	0.1419833396884242	0.1644838621513883	0.03790191966599783	0.03877397746251109	0.001014105719131458	0.03898464773215921	0.004255653472896316	0.009625163628392427	0.1383412679345956	0.1276505762069061	0.4003358521978413	0.3593127089230829	0.003862183420715876	0.0222463423533224	0.08095919254706574	0.09924450954826999	0.001508716644007784	0.01136178905873571	0.001072016141871808	0.004053849955791982	0.001015946567291263	0.008936190384255506	0.0462137957356844	0.05289568312394962	0.2377614355780738	0.2571427273533597	0.002385098912650733	0.01892051028945509	0.0010758511848417	0.00189238844913522	0.001126019354114744	0.01867364415723998	0.03617988523875357	0.05225509309811787	0.0604198839921736	0.09365327069416525	0.003157372049769619	0.004634769418762502	0.001099535973466881	0.008514911461458663	0.4151746854562717	0.3948369508703833	0.001008376138722899	0.0195333914160359	0.02466581506156762	0.02522967864229658	0.01362458449460527	0.0108895527258503	0.01657380556805087	0.01400342903444239	0.09230276129425186	0.08329548697216571	0.1096478515391899	0.08393728671269386	0.003658526637214321	0.007983298790810067	0.003869105417729699	0.003176843723014219	0.1022602314873571	0.08101467233034235	0.1053447554495383	0.08202107644640101	0.07401596800575073	0.06452612654708006	0.09238992275737765	0.08515125886419085	0.001239008356906498	0.05116955229262825	0.1036822201078908	0.1188537972644907	0.005984313159752746	0.02657225464425802	0.003754337436092634	0.02281439454305616	0.004070164199630524	0.009006859734359322	0.003889266658562739	0.004957149628922712	0.001000065982541224	0.009023514780410132	0.001000278629767369	0.01333137000704784	0.01709348172733183	0.03415974182125427	0.06475987401735415	0.06272632548190887	0.08524058710232522	0.08191598731411963	0.053576924830147	0.08062516351781672	0.04649154245543312	0.05017365293461141	0.04452068972522592	0.04572012945106937	0.1013409356441532	0.1300033509812295	0.0307440620824557	0.03000820836956657	0.1517033900070929	0.1071759454985666	0.01061367865951453	0.03510788939457448	0.03712200137911038	0.006658711676464751	0.02731269413271385	0.04140488103868894	0.007289637487304173	0.01632409045748525	0.001004180256914453	0.01925749737582209	0.01812681741803393	0.06128394560344781	0.06449935419540916	0.08125834271185174	0.004026952337524875	0.0007605312671479236	0.01085482680501905	0.01184625241901765	0.001105815522838657	0.008157232899133554	0.1179771239495738	0.1366349788863676	0.09202635398754383	0.08219369968013825	0.001548276944867864	0.06543149417637457	0.04073117566034025	0.07298002137440965	0.001000259120746233	0.03499636808092105	0.001000074597072648	0.0195073283034084	0.001000154756871452	0.02090885781554984	0.007428132229991432	-0.01069481412081344	-0.01140113574047411	0.01400927123386075	-0.02772103632078483	-0.02633791836044121	-0.01234521792665482	-0.009868828811691387	0.001000190393225771	0.001000103086268049	0.001000044165027728	0.001000179600676614	0.1995944468610518	0.02640187399689861	0.001000118063732362	0.001000048664182564	0.1020051835761627	0.4348315758421626	0.006643421743777611	0.1170095816049026	0.002131596949821575	0.001001049883787082	0.001001238424937588	0.04804901308078212	0.2811934581410738	0.004086919112389947	0.00100047756474933	0.001088044295602673	0.01751192053202641	0.08282500805507693	0.005697928732117813	0.001000431342695118	0.5159720038359058	0.001000163614888354	0.001000074089141052	0.001000038562390429	0.001000062104256836	0.09710533287867995	0.1073138986279138	0.006861603730893191	0.005778671369600009	0.09354594705697124	0.1041523913016036	0.08098748900624049	0.09477896141969323	0.001531892723866414	0.08995713429476133	0.005615363122439166	0.002388158018664186	0.002304592404184952	0.00164023220850776	0.001000074095961038	0.001000240731373394	0.01660442575696063	0.06390296557617056	0.0699750430359173	0.02534308181237592	0.05059082109552831	0.04829641579313589	0.08972804346522716	0.03111557400179815	0.1404464560508615	0.006131829934840637	0.02982105025378924	0.02643853714619034	0.009007367733134477	0.001000668067182125	0.00249537099722229	0.05496142099811922	0.006055620178449439	0.01509645693334635	0.001000033919352639	0.08570817592921774	0.08719446971170625	0.001000167243310988	0.03041591414502947	0.001000348141133479	0.001000092358689311	0.001000198635232214	0.007786821774245081	-0.0120464341460939	-0.01083711827949523	0.01591975614735254	-0.02461046803802084	-0.02235610946049411	-0.0119814976206374	-0.01043068767477835	-1.662238869779167	-3.632030149852358	0.0267049422233508	0.06817378269242053	-0.01093379195396649	0.004355527843226747	2.344463847789534	-0.5714957186651363	0.0923104566985065	-0.1770429318932475	-1.492762074475626	0.2131663546733061	0.1989128862199421	2.00332341111834	0.1322531050612427	0.02176196752060903	0.01095923424767043	0.05458369427593128	1.488412149874053	0.1397199503390262	0.01523560525095123	0.008045737504630805	-1.122991104964398	1.211958594664848	0.1196994849189214	-0.009933343369707887	2.133407501561797	0.009480907557877413	-1.125077208494996	-0.450401892095917	-0.5980370615872996	-0.06743359155469285	-0.3970747392512642	0.1406141386590709	0.09641750541018654	0.04614474981012294	-0.1180940400210707	0.2175069699388454	-0.03471229299532411	-0.006580371470085973	-0.5663718830865615	-0.01382633927268979	-0.06850339445303394	-0.08505636000654546	-0.05320881052783372	0.03231362294931351	0.1091944724205241	0.1607641917818406	0.03679137194270184	-0.7674027007882291	-1.77987063055808	-0.05318190221744361	0.06114919545109919	-0.35228250688818	0.03658842388630131	-0.03651132748954163	-0.1753901021016534	-0.08099328886215693	-0.1070630192504556	0.1141378934186693	0.007709326251180876	-0.7354040592629182	-0.4683768349443631	0.02819262013508211	0.2666462974981882	0.1204814159802397	-1.226100951625077	-0.292682997156531	0.3200027851473392	-0.711839079439484	0.05225126631254161	0.02026683193209754	0.02394476941707514	2.027344618876122e-14	-7.426479893747005e-15	nan	nan	nan	nan	nan	nan
0.21	-0.03100974836264276	-0.05922058045746188	0.06130393406370534	0.4989373697367166	0.9374085074353983	0.007783911843588932	0.2132335963125205	-0.08895116084668125	0.01472948949019868	0.1335097722256499	0.09153432830503722	-0.1420345748844033	0.008992535485706631	0.08415723995957924	-0.08860216412943596	1.129513329332899	0.0798081506802491	-1.129513329332898	-0.07980815068024905	-0.232212204794981	-0.07921295055437033	0.01543738251904388	-0.1134587893110307	-0.09413235988652682	-0.04465084228253804	-0.0536575971698825	0.02257033607091004	0.5901780539592791	0.6845647370751091	0.09962206852131118	-0.006129610893678362	0.2448363231898496	0.002226754550130233	-0.4054027697942074	0.6349921725686574	-0.1649990946428659	1.392604587773707	0.1261667381398867	0.0392583172338101	3.56162950403657	0.8949385882332872	-0.1931492063663183	-1.625341333652236	-0.4838611587915611	0.3789830846283482	0.3049328292663444	-0.7072906572133335	0.1562726396140277	0.761124872512536	-0.7074820522324996	-0.7611248725125357	0.707482052232501	1.362107963201955	-0.187433201286577	-0.0853600481597446	-1.589224160294156	0.339495944503492	0.03497931552542581	2.96504232581532	0.7591269735045706	1.239832838352545	-1.418799187840237	-0.6470113402311396	-0.08708374599746996	-2.891320872486429	0.0707208669414989	0.001001111218518058	0.01406919547012293	0.002110226794654356	0.01494564768797874	0.001014709699103174	0.004137620988737054	0.001247702789643376	0.005060157459202674	0.173221803419148	0.1885812699034954	0.03240946032562743	0.03427815434669537	0.001007251542953764	0.04001232417254823	0.002668108515464933	0.008386922557351495	0.1201896831584875	0.1128536167146059	0.4125005184145775	0.3613751881338013	0.00628370511866587	0.02485785818140716	0.1026245075694918	0.1199939989877608	0.003502023040397223	0.01413826420583272	0.001037127821076546	0.004412648710087609	0.001008949234569795	0.009126264428606099	0.04742778484566344	0.05384530521980602	0.2592481362703751	0.2720901253261632	0.005828921063482193	0.0226761716859255	0.001038899414248962	0.002248560148697942	0.001118126141556817	0.01879925553370648	0.02544343198431003	0.04115288418609942	0.07433201821371646	0.1063024819037211	0.005868313772493174	0.006331708824019764	0.001219722464863038	0.008544410015150704	0.4518693879597497	0.415497899982036	0.001004338359598281	0.01970380779614127	0.01346697471427774	0.01637443494896534	0.007553711523534319	0.007371654720988189	0.009117099160110054	0.009406276461530345	0.09585629999898297	0.08320857090042515	0.1100125286937886	0.08084908232410085	0.009126631056834837	0.0119150691711527	0.004941668017716366	0.004101125354516943	0.09718497676083376	0.08117381646621614	0.105555710253299	0.08163262464423743	0.07808987854079093	0.0668429710612274	0.09359631154317524	0.08478086039551007	0.001538613078165559	0.05113288863477958	0.09663760093810538	0.1132166289742697	0.005704250315015061	0.02635584649269888	0.002904430540031129	0.02213668864836154	0.003060746517049783	0.008453068740629791	0.002732999387992624	0.004570517227322211	0.001000069602194577	0.009416168797857576	0.001000246530062005	0.01435592140708444	0.01680557129885259	0.03526502333866473	0.06392332282501453	0.06297315728566065	0.07786308941041974	0.07506300581780397	0.0378249750262005	0.06402522869871574	0.04756461497273157	0.04867042223755302	0.04672874391170596	0.04629827547984997	0.0963307303864659	0.1271469449667823	0.03145242915031859	0.03080641205238998	0.1479042855046943	0.1074409641178113	0.007780561232140114	0.03367975105291413	0.03339631512203799	0.006140846240214052	0.0266526384626989	0.04027904679006892	0.00707264175749909	0.01613430446350085	0.001003175977124474	0.01931502777052727	0.01061266754699378	0.05507833276707854	0.05886292156440886	0.07648259924266557	0.005505166721320408	0.001095046483725625	0.01338669040708955	0.01436994631298642	0.001053988882035474	0.008790957670582742	0.102365566834322	0.1247514958361459	0.090197669481798	0.07966555986795515	0.001279939683865314	0.06842390650650382	0.03283248774444227	0.06487108213935631	0.001000276742799265	0.03534385092474912	0.001000083029004388	0.01961785507709205	0.001000169102249886	0.02104664538960486	0.006629875979362397	-0.01184730672065978	-0.0108531764052356	0.01550530180495442	-0.02503667771421877	-0.02200029356654223	-0.01124847918861737	-0.008156562106013471	0.001000392101668673	0.005185356354633673	0.001000039791482517	0.001871374224243659	0.2422983965080042	0.02562445679587718	0.001000118583183109	0.00100003463960804	0.08529624923617821	0.4423562045559301	0.01070451244869868	0.1453616606660972	0.008515008366046741	0.00100061257091649	0.001002029614500217	0.0496246086446681	0.3138186726047875	0.01400369303061867	0.001000401455022094	0.00112840711315773	0.009255982782919229	0.100228263343654	0.01129292996240717	0.001636295434742378	0.547493861403068	0.001000113154358659	0.001000056269858204	0.001000026209847103	0.001000045406174504	0.1038950198065976	0.1133296360698745	0.02177981365683321	0.006319513378963268	0.08712390732337635	0.1073313636872282	0.08555693995611421	0.09565897884746154	0.002120768395304346	0.08405799534480127	0.005231628567278282	0.001694163468797871	0.001742508615236354	0.001416507137625419	0.00100007275402529	0.001000189767830029	0.0163901208518287	0.06195918267661617	0.06632878385053048	0.01317159146011639	0.04737882308711302	0.05033020293839009	0.08902769360145583	0.03325469514631338	0.1433435665724724	0.003565972288772127	0.02837051984021275	0.0254433249449944	0.005003745079898082	0.001003368443804883	0.002301646246701236	0.04896531741703235	0.007919572462403577	0.01700252370332221	0.00100004103045752	0.07506396223854161	0.08813717980816238	0.001000293467259771	0.01769898011063693	0.001000250188685704	0.001000091334371993	0.001000171674627935	0.004906063092827409	-0.01284049738015881	-0.01031806357058962	0.01666976890212955	-0.022693286848611	-0.01737801605748171	-0.009565325704963891	-0.004624994945323637	-1.206537988890771	-3.631731878095273	0.06576369403313861	0.2749618094959119	0.02294492323274098	0.01910478019477282	2.478526961222075	-0.342823313583489	0.1127650246737893	-0.08253729740956796	-1.466959780555224	0.2047264220145764	0.3126037724095415	2.145926124210386	0.4157825804046826	0.04394469270626206	0.02336089403941602	0.1330272176669556	1.504675161418211	0.5735990939145809	0.04683265850962296	0.01574247393349981	-1.084410887636551	1.311520407804878	0.21702186066468	0.01501806181513414	1.998776314021117	0.02547775926811648	-0.6604680836890094	-0.2587825277210394	-0.3343803683596757	0.04506997332048552	-0.2238523423176454	0.6011773289763832	0.0896845706285638	-0.01631423522245523	0.03406873383906406	0.247735955644554	-0.03755916474432464	-0.001818668148230091	-0.5580064355337242	-0.02760887318257173	-0.06569483774351957	-0.03387285227625151	-0.02545826202276624	0.04287160818406477	0.1017742522842707	0.08782992207673776	0.01241883703413316	-0.6096158242006774	-1.545231282214477	-0.231825394078617	0.05413664254867372	-0.2232480115911451	0.1166042859518934	0.0938279154510423	-0.113137964264891	-0.02887290223301628	-0.1179520295934563	-0.1311774215410708	0.004818975142634334	-0.5144537512975358	-0.4878985001637866	0.03907815161257898	0.2415909699169881	0.03352790689485684	-1.144412469389574	-0.2069267011560441	0.2805578896116486	-0.9057361424290047	0.01842490227097746	0.002574089917540822	0.004633473885636452	2.110853946706504e-14	2.525495693864259e-15	nan	nan	nan	nan	nan	nan
0.22	-0.03534717667737501	-0.05215632991284556	0.05913322218561502	0.5128004484741088	0.9385511314763226	0.008186052100543096	0.2484777896328753	-0.07931102000800787	0.01173589849014141	0.1185956416501084	0.08579862075229019	-0.1373091797845878	0.01219729921613791	0.07626216791677545	-0.08647776427853825	1.133917867323907	0.0746996522895796	-1.133917867323906	-0.07469965228958031	-0.2186339931386719	-0.08109897071282503	0.01458428525637609	-0.1295086106964435	-0.0908411599008747	-0.04428423993625834	-0.02502753360067558	0.03088309145822167	0.6031016622696898	0.6709083315327798	0.09440911835555345	-0.007133409160315367	0.2175303530416738	0.003064254755274509	-0.4589501769129266	0.7735683886692103	-0.2669603164255204	1.380153750537698	0.1025160761799303	0.04067729689335423	3.481852590996452	1.030495997673323	-0.3955047136826941	-1.356929056155952	-0.6603936357951343	0.5630720227752311	0.3335121736025121	-0.8652825006485667	0.2662651057044125	0.1190312698228164	-0.3080199103851342	-0.1190312698228163	0.3080199103851343	1.352721277323513	-0.1914445957767882	-0.08600296297164864	-1.623826538181947	0.3193947723725103	0.03843435603910435	2.757066855089849	0.9081920322872435	1.345545569155379	-1.298717193152511	-0.4048322813939355	-0.1128107506522955	-2.56762338920251	0.09748633157943221	0.00100082239928761	0.01461329711228737	0.004747577203258261	0.0184126206168615	0.001007663832522812	0.004267791394180609	0.001790750523966318	0.005407094084099445	0.2076994446940945	0.2141245865476364	0.02909851946670015	0.03161442300910151	0.001003826346488467	0.04123075209164846	0.001868199917573807	0.007735777378384523	0.1021893730884001	0.09830478146437974	0.4231153448828179	0.3635151760542586	0.009502684148608782	0.02828268766176573	0.1264072021707733	0.1421500649810979	0.007662161922872525	0.01953225378774207	0.001019470647575478	0.004811681997282348	0.001005848011445085	0.009329514653383695	0.0488053494524821	0.05550995733272091	0.284225806724462	0.2873083849163548	0.01243282923082495	0.02963622746690362	0.001020391352751373	0.002645720096213709	0.001134367192961903	0.01896181238279085	0.0156966878199278	0.03082767114145636	0.08946488930411116	0.1197564140614415	0.009987277811195896	0.008921875922687379	0.001597621694652947	0.008798972851903383	0.486322797192533	0.4348123570158507	0.00100229521778707	0.02006045441752046	0.007549499094807164	0.01173038589816735	0.004424834053977685	0.005601805794540883	0.005247615671439165	0.007056083359959343	0.1007651840528368	0.08409727836087225	0.1127330181296656	0.07939451578934639	0.01913836173881708	0.01911559320163716	0.005748330228183693	0.004995450130340784	0.09149593900973015	0.08064842137414796	0.1070130553989493	0.08257575220819588	0.08235453142314751	0.06951832611505007	0.09466110909291196	0.08443624028951731	0.00198251980536796	0.05111185276866423	0.09001163875328652	0.1077547753422944	0.005372622056186755	0.02605700553773932	0.002130912326617076	0.02152735672303447	0.002272481880174635	0.008165982418095415	0.002039537079365881	0.004421172543861886	0.001000070739794069	0.009814035496992066	0.001000204993644324	0.01548802394674989	0.01655325161392902	0.03646709647029089	0.06258933343910317	0.06297157918712845	0.07204604675412424	0.06959522631561083	0.02333876347541924	0.04961823889447425	0.04666384509913062	0.04584992191534994	0.04884854746780588	0.0467959949469207	0.09312636962392014	0.125453404437606	0.03283525821878579	0.03221133355407037	0.1467524245753379	0.1091387610898363	0.00506452203695746	0.03278712214856543	0.03072167373215968	0.005955391554899492	0.02583183169328634	0.03904887646445295	0.004978667605140861	0.01411889544001191	0.001004024943366925	0.019374321286918	0.006607365888979078	0.05082016571173604	0.05301107642767352	0.07147783988315609	0.007170086626124881	0.001549448868025635	0.01560170704321872	0.0167480415897901	0.001028085404333298	0.009373078408733698	0.0885295416809984	0.1138703932791701	0.08955636232032642	0.0781755309395006	0.001145715747368177	0.0710842161432582	0.0225210683306165	0.05494955102866203	0.00100023654805217	0.03538845812272186	0.001000086730398218	0.01957352144403919	0.001000162784079649	0.02102194186313057	0.004443284774874329	-0.01276084640998504	-0.01032448682088569	0.01650398716517035	-0.02286377071909013	-0.01723568969990087	-0.009272118332155884	-0.003715344717817667	0.001000593810111894	0.009370609623000124	0.00100003541793731	0.002742568847810229	0.2850023461549567	0.02484703959485798	0.001000119102634102	0.001000020615035567	0.06858731489619384	0.4498808332696977	0.01476560315361983	0.173713739727292	0.01489841978227183	0.001000175258045075	0.001002820804063408	0.05120020420855421	0.3464438870685012	0.02392046694884684	0.001000325345295155	0.001168769930726978	0.001000045033810361	0.1176315186322312	0.0168879311926966	0.002272159526789921	0.57901571897023	0.001000062693829136	0.001000038450575034	0.001000013857303224	0.001000028708091869	0.1106847067345155	0.1193453735118353	0.03669802358277323	0.006860355388326366	0.08070186758978148	0.1105103360728528	0.09012639090598791	0.09653899627523131	0.00270964406674215	0.07815885639484123	0.004847894012117439	0.001000168918932029	0.001180424826287726	0.00119278206674309	0.001000071412090006	0.001000138804287952	0.01617581594669633	0.06001539977706175	0.06268252466514367	0.001000101107856669	0.04416682507869773	0.05236399008364437	0.08832734373768432	0.03539381629082856	0.1462406770940831	0.001000114642703807	0.02691998942663627	0.02444811274379862	0.001000122426660054	0.001006068820430601	0.00210792149618079	0.04296921383594558	0.009783524746357684	0.01890859047329795	0.001000048141562842	0.06441974854786547	0.08907988990461845	0.001000419691207432	0.004982046076244496	0.001000152236238121	0.00100009031005581	0.001000144714024182	0.002025304411409737	-0.01363456061422329	-0.009799008861684002	0.01741978165690655	-0.02077610565920117	-0.01239992265446903	-0.007149153789290385	0.001180697784131073	-0.9224580076305563	-3.588461590464106	0.03070347211221563	0.4057693642785185	-0.007657738258819387	0.0535682472311735	2.633645626196821	-0.2050773630222505	0.1304607524533028	-0.05962375347042594	-1.443137226061627	0.2286680966211534	0.361575616674965	2.284638721888869	0.6557559920218524	0.02980887410169926	0.01359447033323972	0.1975896976878738	1.542584473351714	0.7805988272368279	0.02343325483418522	0.01543483443909083	-0.9675919314868774	1.372902784298683	0.2983450235997613	0.03507951324250554	1.864109085994323	0.04672695581525088	-0.2828382799878152	-0.1007920764129368	-0.1486451673189809	0.1276911148850657	-0.07034716848167953	0.7943648686836531	0.09042613427330821	-0.09076309577879547	0.1482218332031722	0.2892090778738909	-0.02955662042584684	-0.003454813126389549	-0.5313089514374282	-0.03031289995262644	-0.05482860057957621	-0.03171542576767845	-0.005751266899319651	0.03335615928901846	0.130704700354085	0.1801225146217384	-0.01289060851323604	-0.490362301961181	-1.341281627587004	-0.3166358272465035	0.04506388310966506	-0.1197094098342772	0.1579319876572147	0.2500443430663652	-0.06828821464186652	-0.01451113867541505	-0.1279302346462188	-0.2509867124963665	0.008061946506383375	-0.3459149030606568	-0.5141800130091496	0.05217005367760989	0.2375265740655226	0.1101606093203277	-1.025624852975781	-0.08506082041068608	0.2535822464708991	-1.074357454568931	-0.008323862855986698	-0.01070524941307587	-0.008553450685468745	1.834224425353364e-14	1.587059473067151e-14	nan	nan	nan	nan	nan	nan
0.23	-0.04009925892904044	-0.04389989562525132	0.05607665329910379	0.5265447340348005	0.9394668799426138	0.008581212052885817	0.2827454369499423	-0.06842193895298282	0.007141198050068975	0.1062716141871519	0.07846589684860376	-0.1309548958747371	0.01559347098983792	0.06705792028630579	-0.0833907164392631	1.131866914166103	0.07362223735802248	-1.131866914166102	-0.0736222373580246	-0.2051772771303671	-0.083082967738298	0.01369145356566988	-0.146091575245058	-0.08773659674911703	-0.04387504364930536	0.001440981848384627	0.040661777026216	0.6170852985264896	0.6591378367817138	0.09120582876147676	-0.008369308164805783	0.1931852788681738	0.004213681966507406	-0.4835356231324929	0.8666262074213635	-0.3406612828950678	1.368950856449235	0.08119232530146799	0.03774434794429948	3.360925204031694	1.137384765182049	-0.5102490658302923	-1.119052731945418	-0.794420936078703	0.6980882898113997	0.3377680430438368	-0.9609078629574057	0.3474542090709729	-0.5304688598473909	0.08522112836728232	0.5304688598473983	-0.08522112836728168	1.337538887080178	-0.208058571474006	-0.09415874166466998	-1.701709644818817	0.3021120974129968	0.04465188514866868	2.53579685136776	1.043856936964209	1.451585996963322	-1.022842846538346	-0.2455951161405185	-0.1291234056993885	-2.30172164800974	0.1312440642560852	0.001000643398235892	0.01516169869369008	0.009963929913239022	0.02459107225972998	0.001003924737693619	0.004394859490758444	0.004423421631431963	0.007240979200611259	0.2437600255550068	0.2403864759429192	0.02810866505224018	0.03089316669706376	0.001002011148968812	0.04257421682266094	0.001443318244222614	0.007368976070421134	0.08586648266991107	0.08477935293779823	0.4307460745100092	0.3657610737277059	0.0136034953887265	0.03255816321556592	0.1509528828176354	0.1648541585550196	0.01532670842360354	0.02897873374808339	0.001045436026480726	0.005229687286971665	0.001004009841178562	0.009533769270164255	0.05137542308893314	0.05802079858092004	0.3112106027838946	0.3024727155014491	0.0216294950902308	0.03913997909768602	0.001010550775384558	0.003021483662919675	0.001133964882406909	0.01910773812795302	0.008650888184899614	0.02301471507754313	0.1050130182384717	0.1333895659410504	0.01621608892208308	0.01268572890473251	0.002739261605656839	0.00969291911030818	0.5157524715158116	0.4527863995746308	0.001640777419654652	0.02121612366456578	0.004371491323331329	0.009339659656073149	0.00275520145475582	0.004725557215627278	0.003179434371631714	0.005849663659459214	0.1051478041293031	0.08492742718249247	0.1151149947333693	0.07849624549223351	0.0287580807704539	0.02597821329043247	0.006164324459095405	0.005767579903111677	0.08536998712182028	0.07944395246727107	0.1088230201070795	0.08438778976315099	0.08645532004326774	0.0725625225060066	0.09355516333061312	0.08277753789667174	0.002309107921915051	0.05092149883278031	0.08391171085187869	0.1025397632741807	0.005121938289672199	0.02581550731675517	0.001577747945724041	0.02112613993539635	0.001714495379899953	0.008116272266453435	0.001599726449673984	0.00442801315299649	0.001000072262408646	0.01021150825024364	0.001000172831534761	0.01672586690232545	0.01720462758640982	0.03877796378428484	0.06042829890889803	0.06246883886661812	0.06724774988358263	0.0650873957717157	0.01274767994044199	0.03910643623820162	0.0435348798989232	0.04210291107137975	0.05042983531144547	0.04697679495732549	0.0907459144845586	0.1242441491338409	0.03429688613483436	0.03374727561671215	0.1468696009522691	0.1116442945127371	0.003084992193537878	0.03316754715762727	0.02883360944141821	0.006019806367342236	0.02407964167433512	0.03709333848328106	0.003040724377684066	0.01234514037412442	0.001004325819963276	0.01942723150502793	0.00435998715566295	0.04742457054651926	0.04713937285895587	0.06640659204484857	0.00906735119565461	0.002185059840400697	0.01707995880449843	0.01862731154897247	0.0010143437064973	0.01003387307618508	0.07683149409258351	0.104306073847126	0.08938152646888571	0.07771072118817612	0.001074521343904477	0.07342086333414441	0.01369008829099167	0.04650421945803148	0.001042597094118592	0.03516039641913812	0.001042718090117938	0.01940888403869674	0.001064418425826209	0.02088658905286566	0.0008548219621293676	-0.01360846962897102	-0.009704080400842065	0.01691204550714789	-0.02178821693378455	-0.01285719202749211	-0.006372052723188045	0.003320086796005811	0.001000341464803579	0.02074033196075932	0.001000031887376819	0.01094766683418359	0.3270610227499239	0.02878632702099146	0.001000124664858822	0.001000016580391614	0.05884518297491331	0.4453678376671322	0.02081264628642605	0.2007508019353212	0.0310207542914571	0.001133619847515179	0.001001484394482635	0.05736389300459787	0.3788985843046364	0.03843301462641535	0.00100029593208556	0.001103741699315707	0.001000038663946441	0.1342304013968362	0.02817012248810602	0.005338188427162547	0.5873228738367913	0.003411137897151856	0.001000029429704948	0.001000009236146829	0.001000021424385114	0.1118292533927148	0.1178446786906722	0.04203226172861016	0.006388375325713406	0.07390510032517457	0.1121630122338908	0.09353993796672491	0.08812452062220515	0.002600137504253929	0.07350493840001614	0.00486468437927041	0.001000143860182991	0.001090268177197944	0.001096426002432832	0.001000075907035256	0.001000139833041909	0.01940570688466101	0.05570632551261642	0.05963649018545086	0.001000103985110062	0.03599690712336509	0.05235454503388701	0.08676209292644263	0.03650964763103114	0.1477596173151978	0.001000122899510274	0.02644572213783792	0.02009662815241276	0.001000199044346221	0.001003429108585134	0.001873456150455083	0.03737692770728171	0.01220371519820651	0.0185277378873947	0.001000036830499924	0.05835481989946519	0.08919920896570956	0.001000382874432035	0.002991073299147288	0.00115989713916977	0.00116069322220108	0.00124226056646403	-0.003670026810039838	-0.01443522005975585	-0.009007731212124953	0.01691391492931851	-0.02152235216814551	-0.008844509853501778	-0.00285030626133849	0.0120670295193291	-0.7496153437168477	-3.494267956034644	0.06681653632547407	0.8025466483171382	0.02250415330503031	0.2976149330421378	2.628364904924509	0.04459291754787013	0.1358530654873722	-0.02124176065551971	-1.258728445328031	0.2323397722939027	0.4823914584606698	2.267205407411272	1.200637639764933	0.04797068009577356	0.02364085090036541	0.3070720796184352	1.495214101514195	1.092581121803581	0.04308734989000676	0.01281230365344106	-0.5919057290479152	1.359109320050224	0.4476721582847759	0.1364851562278438	1.741545252002594	0.1762420248653607	-0.187023657621974	-0.06915310168437205	-0.0907547743992352	0.05542055575519994	-0.101618967752925	0.5925684486323944	0.06478832838477117	-0.1515122574526031	0.2072833472973144	0.3162232021703034	-0.2819607113574428	-0.03256968823318535	-0.5086672211625525	-0.01770255710374466	-0.02587002785156887	0.01650687296500116	0.007195558052228462	0.04260104727928897	0.1216125510364472	0.2917357385364622	-0.0865775080477723	-0.411077779184834	-0.7913882185934697	-0.4277963138672822	-0.002800125526420464	-0.123945104294553	0.1468508948952791	0.2527441924267546	0.1327653545398859	0.02350147110038307	-0.2549624473827409	-0.1151430909563076	0.003427852272943265	-0.3294923417194245	-0.5025610496721811	0.07589634936154424	0.1444445032902582	0.04240898337944748	-0.8855816181723973	-0.01257282168824473	0.2162990823430025	-0.6476799819915298	-0.03677224558909858	-0.02219429513382078	-0.01848730124047109	1.253197118838003e-14	1.78101779344922e-14	nan	nan	nan	nan	nan	nan
0.24	-0.0448592761342886	-0.0350456509929831	0.052393840087343	0.5401844155000857	0.9401861521470006	0.008928732146808852	0.3154812603458086	-0.05676203366735781	0.001794643343576963	0.09599106110098843	0.07014480620798998	-0.1235413433760379	0.01879357731555597	0.05733719390768904	-0.07960248515865444	1.123283550957684	0.07625775894279578	-1.123283550957684	-0.07625775894279695	-0.1919048761422122	-0.08531421738542717	0.01266920309318138	-0.1637216690583759	-0.08478703316393192	-0.04336626255734102	0.02567161575959148	0.05168646731055732	0.6321414685041307	0.6511022528124618	0.08930182645836315	-0.009610964383380259	0.1714893160312345	0.005666035112175794	-0.4605371676309991	0.8931304576031299	-0.3922091814753295	1.359232931456393	0.06322082381505498	0.03114932520941653	3.175487806756654	1.184660843793863	-0.5458755669655931	-0.9482341807975565	-0.8580669831799556	0.7749257405450264	0.2942990840479606	-0.9685782502476979	0.406501793977519	-1.187450740300196	0.4345673928809497	1.187450740300196	-0.4345673928809498	1.315858273293548	-0.2408951201079195	-0.1118867193280892	-1.833252391122649	0.2883948590580322	0.0583513170413304	2.30949054751908	1.157392975556308	1.560052313323568	-0.5517350367896551	-0.1449748232011249	-0.1139621934690589	-2.037801121890385	0.1580715184666311	0.00100042770626931	0.01570642168197466	0.0181258216352923	0.03391606726365336	0.001002054344813583	0.004506530374860311	0.009794067981367019	0.011047515884354	0.2807525236451547	0.2668845376874227	0.02945808707585606	0.03218161769863806	0.001001106788671941	0.04390023083627367	0.001230515295590877	0.007160837114680369	0.0720288498601151	0.07319461323634822	0.4345305175012395	0.3683985381846495	0.01861778715758907	0.03770795611849146	0.1757438027028783	0.1877146814196452	0.02694600092108624	0.04288695937739856	0.001125157178747091	0.005654665524372679	0.001002422671694791	0.009730019628936439	0.05556914300543523	0.06170126947841711	0.339487812606777	0.317311316103579	0.03319865795576026	0.05093644236063016	0.001005618037313864	0.003334824921595036	0.001101240247063027	0.01919929826057172	0.005002014255315885	0.01905142760544937	0.1206617743908571	0.1470462350309914	0.02480506429290328	0.01774025079788476	0.004835331638782734	0.01138418433224793	0.5384694470873581	0.469860178580718	0.003162452678982284	0.02342199754026475	0.002757162707557643	0.008155578961912369	0.001913582247568798	0.004324834514563244	0.002134784876774436	0.005278667839611372	0.1081448743423202	0.08554732760231376	0.1158793675000751	0.07751589489805584	0.03619630862861141	0.03125514816538403	0.006140191546625802	0.006306986860114435	0.07889495528277606	0.07759054478796877	0.110562690904432	0.08658337254433347	0.09023510459473823	0.07577465019551377	0.08930862273447296	0.07920148899832773	0.00241792161136521	0.05050138472032281	0.07838653438715015	0.09764195573949835	0.005003899319409898	0.02570863813847278	0.001300500179157849	0.02100085074794558	0.001389720725583108	0.008390789427906619	0.001331219268394428	0.004566607091426658	0.001000075271958169	0.01059530956095516	0.001000157273356519	0.01801524817299772	0.01910330684137593	0.04249550704818965	0.05728949032459909	0.06126162797700051	0.06319652640965188	0.06137619128459174	0.00716757456920808	0.03318428822408798	0.03804090158944859	0.03739339619160798	0.05127977639030728	0.04686206754644127	0.08870798439559309	0.122938433284201	0.03559236252179721	0.03510024085246029	0.1475445123106618	0.1142272819566328	0.002085581990344425	0.03521027200106036	0.02761173674460378	0.006347568375631012	0.02107223454421496	0.03411392580093126	0.002062552519888512	0.01158845781523499	0.001003155644343826	0.0194610333947281	0.003105091073955233	0.04430455464256715	0.04133856606038838	0.06137678898931017	0.01121468390462298	0.003086260026536042	0.01765283941071329	0.01975927336598832	0.001007470225761525	0.01062947126051167	0.06741747014555853	0.09619190922093525	0.08933326532752801	0.0778306406690556	0.001038910753810496	0.07546123560286454	0.008078329722186011	0.04133652894013668	0.001143664127666555	0.03466333785638023	0.001144349523819991	0.01913019427182075	0.001217613571025242	0.02065279204089655	-0.004138219789751893	-0.0144247836656554	-0.008969759827788156	0.01671082046941509	-0.02192719667797879	-0.00902741760271091	-0.002539465834897542	0.01292278512407902	0.001000089119492929	0.03211005429851897	0.001000028356816274	0.01915276482055688	0.3691196993448909	0.03272561444712759	0.001000130227083521	0.001000012545746706	0.04910305105363248	0.4408548420645668	0.02685968941923236	0.2277878641433506	0.04714308880064207	0.001267064436984758	0.001000147984901326	0.06352758180064155	0.4113532815407716	0.05294556230398331	0.00100026651887632	0.001038713467935493	0.00100003229408295	0.1508292841614415	0.03945231378351528	0.00840421732753497	0.5956300287033527	0.005822213100474843	0.001000020408834552	0.001000004614989718	0.001000014140677931	0.1129738000509143	0.1163439838695091	0.04736649987444713	0.005916395263100106	0.0671083330605679	0.1138156883949288	0.0969534850274619	0.0797100449691808	0.002490630941765299	0.06885102040519109	0.004881474746423429	0.001000118801433692	0.001000111528108155	0.001000069938122584	0.001000080401980328	0.001000140861797042	0.02263559782262509	0.05139725124817115	0.0565904557057582	0.001000106862363139	0.02782698916803246	0.05234509998412972	0.08519684211520108	0.03762547897123374	0.1492785575363126	0.001000131156316557	0.02597145484903957	0.01574514356102725	0.001000275662029932	0.001000789396731558	0.001638990804729436	0.03178464157861811	0.01462390565005525	0.0181468853014913	0.001000025519436865	0.05228989125106488	0.08931852802680061	0.001000346057656725	0.001000100522049411	0.001319642042102472	0.001321296134351556	0.001484376418906998	-0.009365358031489437	-0.01523587950528865	-0.0082164535625659	0.01640804820173046	-0.02226859867708986	-0.00528909705253417	0.001448541266613404	0.02295336125452713	-0.6616154164094937	-3.344839682921269	0.02996775349269505	1.035078036490865	-0.01073718075737716	0.4480985606763916	2.680880096041267	0.1968640996933071	0.1269706089850626	-0.02789128301860413	-1.054999461035987	0.3069814533205971	0.5364390865001371	2.315924580030689	1.548105125815139	0.031203463642464	0.01199361873152879	0.4315156275474319	1.477438476758893	1.239141153666441	0.01094879322030763	0.004561714293475784	-0.1976582131229671	1.377606226365579	0.5564788058201183	0.1945433059494245	1.684056375455857	0.2567678815468347	-0.04150917040077615	-0.005686900842912683	-0.02156039118847342	0.08564143452698744	-0.08676322789299255	0.4772278259108847	0.04388157111946736	-0.2205508502646784	0.2249308784487272	0.3227953375839829	-0.4130259214977222	-0.04940684844351299	-0.4678680447512047	-0.003387091412327648	0.0003569194593176054	0.03313003685098884	0.02059939895987256	0.03062187078279493	0.1410123633750495	0.4614577046015632	-0.1537847223338999	-0.3310370906046254	-0.4233506991550947	-0.5091366344069319	-0.01404160114774089	-0.1390015190090975	0.1213366222784547	0.2655351472654798	0.2641717522305858	0.03815830049329234	-0.3327051748789858	-0.04757221111192943	0.004240276744336711	-0.2907990508128508	-0.5058910564558254	0.105287896428986	0.08806494563285079	0.09712131269528602	-0.735593891804922	0.03188502603019657	0.1943272620387919	-0.4188292440225561	-0.06212323468984034	-0.033515721716578	-0.0282422910223631	4.241419873756429e-15	1.045637786699047e-14	nan	nan	nan	nan	nan	nan
0.25	-0.04909301509452707	-0.02631127802805471	0.04827953676427861	0.5537341953974553	0.9407451918495643	0.009194365623085838	0.3459664085449993	-0.04500923548368961	-0.00354189042212033	0.08697172100556927	0.06160979847858066	-0.115649282138584	0.02124608068659268	0.04804447650269453	-0.07530170572725095	1.108098245137756	0.08208269938593887	-1.108098245137756	-0.08208269938594195	-0.1788575883387397	-0.08796019734731976	0.01142378590609535	-0.1828030060337505	-0.08192983673401603	-0.04263650843227377	0.04765133266701457	0.06356153767568015	0.6482347254612787	0.6484362717310135	0.0882223067517291	-0.01058313045661906	0.1522087928436371	0.007397967554610753	-0.3747434563154445	0.8389257836948049	-0.4303270772173389	1.350761928548272	0.04917515587835749	0.02165261683827075	2.906792976705115	1.149372849487545	-0.5120632117962154	-0.8736190914923717	-0.8322731042118203	0.7987814672128259	0.1834505302460016	-0.8707510006089351	0.4543754247344871	-1.848687785031968	0.7170528711345845	1.848687785031972	-0.7170528711345845	1.298436694041775	-0.2910864987309451	-0.1373309329401672	-1.959159775826427	0.2896352077410473	0.09288814640897106	2.084378008304174	1.208142838435979	1.645932601240861	-0.03312290860669223	-0.07343307021941188	-0.07843023321208631	-1.819353357194198	0.1863801170230447	0.00100186453383628	0.01622859274566986	0.02829566176894928	0.04528480235800145	0.001001061779088637	0.004582917327205636	0.01785452847055323	0.01649661233836938	0.3164364950066151	0.2929750180625761	0.0320909583549186	0.03457037272126651	0.001000716853342424	0.04502002759057656	0.001117599750266669	0.007014355451085839	0.05988862714775605	0.06310972226503556	0.4332904425847549	0.3715438549430286	0.02446234451154233	0.04356608690103568	0.1992404469982546	0.2102431124602685	0.04111465889617265	0.05902417475801983	0.00135183299986138	0.006142029869339142	0.001035890991311448	0.009940053770733202	0.06018876194439445	0.06619660010530029	0.3665838083390204	0.3315649805933225	0.04607358119578552	0.06383658086490573	0.001002997604256473	0.003548370062774024	0.001065482012538849	0.01924303629278879	0.00305270113155832	0.01736075704442926	0.1353396973045394	0.1600759543627511	0.03573970754664964	0.02380937717294891	0.00805569338653668	0.01395160979073219	0.5526357014078012	0.4867194486000716	0.005983220970591108	0.02703549754187346	0.001898383562276379	0.007616541078091463	0.001466514230972387	0.004172979584739682	0.00157965944796444	0.005029735338219162	0.1081104959856239	0.08558377521216079	0.1132845936252116	0.07626001646826519	0.03959124092440775	0.03382393607059776	0.005914312246706058	0.006699189630044776	0.07246460017286509	0.07533917927988822	0.1120515677575985	0.08886395478605105	0.09354122310325309	0.07898921985108209	0.0822676417605553	0.0741918599012247	0.002411791089948067	0.04995885169523437	0.07366020417666515	0.09320976548263836	0.004996777574657054	0.02570752962849755	0.001231698397491959	0.02107155869740727	0.001198908314619596	0.008878550582188803	0.001169023432045031	0.00481666667608434	0.001000087365478527	0.01094688259515618	0.001000202031280367	0.01929523494155187	0.02241544923798166	0.04764116106079317	0.0533935323621558	0.05945385365680779	0.05931806670415522	0.05816192018393531	0.004173211285447905	0.02958408266580975	0.03101281010931284	0.03216100327325934	0.05103917658669301	0.04640039636615934	0.08676311276577262	0.1215109632013603	0.03679426759964664	0.03625634707732361	0.1485693881138169	0.1169476002384727	0.001554548376220754	0.03818968226409671	0.026985968450994	0.006949534933348668	0.01704841380172402	0.03033273145790831	0.001542826111983308	0.01133359245018885	0.001001902929586164	0.01946456054425019	0.00230452784400787	0.04131086940303543	0.03580776303269565	0.05656109203491815	0.01344905026552907	0.004322231229532824	0.01764901518804404	0.02038606568949118	0.001003821988255747	0.01126109720354203	0.05995074204600088	0.08948017127495761	0.08897207051316723	0.07818495104113998	0.001020029968377611	0.07724827072201729	0.00464646645767864	0.03829097386103855	0.001350524717303305	0.03392984589519522	0.001317874068291707	0.01873944512359624	0.001453202445123786	0.02030606938354246	-0.007309664288223296	-0.01538710027062253	-0.008069687813154196	0.01536978861515093	-0.01871366710421813	-0.005604796157163996	-0.0002379944832935366	0.01609544853626673	0.001006127054062516	0.04622400003356873	0.001000029257625002	0.03300299037995377	0.4003964895033012	0.03717324608373145	0.001000464059351248	0.001000011625871915	0.04024376163050546	0.42125413080503	0.03451990880205436	0.2474375325854747	0.06655090482105476	0.001859455290484388	0.001130435218636321	0.06805287952180453	0.432185824928594	0.06848057623304282	0.001000273990864176	0.001019411736691172	0.001000025562790691	0.1625745008387691	0.05589409611299671	0.01407782997794275	0.5772720539509699	0.0116151389144859	0.001000016928078094	0.001000002771996534	0.001000011309082024	0.1037804091224306	0.1036119856085971	0.04032574767860518	0.005470319834975676	0.0613538457868463	0.1145029193025218	0.09901917091357504	0.06678709323942629	0.002333210823019507	0.06623504504967836	0.005080561148154247	0.001295299966721127	0.001000102481372895	0.001000062359811078	0.001000116490661521	0.001000339772434301	0.0290681634160246	0.04611876910888769	0.05255641513734098	0.001000088524152642	0.01853872268497774	0.04936907921712044	0.08320652016090978	0.03869626776286543	0.1509254649968685	0.001000144238290345	0.0265295729145318	0.009901350482891643	0.001000242851525708	0.001000438364995975	0.001319650092137545	0.02712645710451495	0.01692794872672743	0.01721762317726751	0.001000025137226801	0.04886759436244183	0.08775638239382735	0.001000407105014119	0.001000128449975982	0.001774456994199492	0.001648648436516152	0.001880018077879372	-0.008836553792081531	-0.01647039348785754	-0.007052203198990917	0.01319814909162326	-0.0126561922721599	-0.002434733995321032	0.0007142482683848195	0.01378178177384619	-0.6207537977143183	-3.14399714463621	0.06243917443606984	1.228540057852144	0.01571652106391925	0.6291622056934473	2.541635223599835	0.2772990132383866	0.09305551377946511	-0.007488667593051737	-0.9589721944896827	0.3237869357479555	0.6266299011535967	2.197261804135481	1.654219956307883	0.05995187609327168	0.02598225622832506	0.4668325465898277	1.373289897409436	1.330632725063295	0.02395430468656241	0.002739326854202341	-0.1293039682967297	1.240747260488798	0.6516030159914709	0.3098315815364484	1.691939969629167	0.4522658370774232	-0.05199399240666173	-0.01701738856442268	-0.02233680703111469	-0.06198165687860842	-0.1641289193832436	0.06189246132201841	0.03396014518736917	-0.2313610519334423	0.2308598458268895	0.3196403248310372	-0.582157970111033	-0.05788605915946187	-0.4149385129812712	0.003455077344131899	0.01411685166198823	0.06154191553786946	0.02949321403014245	0.03618214150155909	0.1186973375433369	0.5692337556209001	-0.2096342668137045	-0.3105205986979561	-0.2948545000904511	-0.5443195627981272	-0.07231537330506968	-0.1470535810377956	0.1100897263019426	0.2832120746524983	0.3255898705362155	0.08008859634316365	-0.4197959994171824	-0.007071548346572965	-0.002652572647827222	-0.3028503713236723	-0.4615394505540596	0.1430181809222003	0.03924836386022492	0.04402216988102461	-0.6090841576705714	0.03775438915553728	0.1644196441943474	-0.2058874770039144	-0.08449122334615364	-0.04469639284297842	-0.04088489461376921	-9.856834516756788e-15	4.845771209590317e-15	nan	nan	nan	nan	nan	nan
0.26	-0.05212480189857612	-0.01856350235283306	0.04379378666139547	0.5672004316816861	0.9411814160482218	0.009355289419417639	0.3733221427523877	-0.03410509554664956	-0.008259261404782978	0.07815897420701032	0.05383257329355125	-0.1076598148264478	0.02220756672261812	0.04030645849866782	-0.07050055001528446	1.086328248030117	0.09033145987322268	-1.086328248030117	-0.09033145987322383	-0.1658393941285617	-0.09119165988925158	0.009919900137356934	-0.2024277600123869	-0.07886251339279428	-0.04140272686042475	0.06731767941244846	0.0756597588986338	0.664806790991645	0.6494065600581934	0.08778308601210234	-0.01113875328829597	0.1350812520560485	0.00935494039269121	-0.2201467363951636	0.6958109996610372	-0.4664985374390594	1.342524208828671	0.03865772304775318	0.01020738922037957	2.549605008396479	1.014929194468981	-0.4220430103576037	-0.9069155214265852	-0.7065104743038573	0.7944069554814774	-0.003904382912966099	-0.6576383700230778	0.5065770500960363	-2.504388997842297	0.9193314017091394	2.504388997842297	-0.9193314017091394	1.310039554634388	-0.3579916361156852	-0.1635804356585898	-1.941935791775019	0.3304202413191685	0.1591568063977015	1.846816515121133	1.202023147121989	1.655814027967214	0.1755188449358772	-0.01691502979948192	-0.03065354515686027	-1.607204641888639	0.2030795975958018	0.001005603069692661	0.01671465947447172	0.04013411556396437	0.05828428993016636	0.001000566198349658	0.004614899792855779	0.02856754630874537	0.02337958950955449	0.3497141461597068	0.3178056270516276	0.03556523014937889	0.03765584013138214	0.001000688986348053	0.0456826765500374	0.001061137293882638	0.006889391405034611	0.04900327999045535	0.05407530012129892	0.4262716433280598	0.3749083776474672	0.03110818136616774	0.05006941076446005	0.220735041810022	0.231809921023188	0.05734018623343277	0.07546899862352495	0.001761140773046584	0.00672735246107815	0.001117783062089447	0.01016904568548201	0.06473177536322677	0.07102356138542434	0.3911886927220212	0.3447770235761607	0.05988175763801307	0.07734402041937465	0.001001691777865898	0.003657792408659488	0.001037953020199385	0.01922515351487293	0.002068691540295726	0.01668878685519762	0.1485709707630828	0.1721093726508154	0.04901641373118752	0.03065744205368744	0.01246059409418225	0.0173986118787618	0.5570080621422744	0.503781824797585	0.01025371109642261	0.03219398864786532	0.001467297767469777	0.00740178739291781	0.001242574663879543	0.004137820674423858	0.001301437201991486	0.004949717740166397	0.1042258269166503	0.08463509957832825	0.1064380735926152	0.07423898728403212	0.03809632892326759	0.03300025151558677	0.005579175475129175	0.00697421301028603	0.06626978054229619	0.07293054773764701	0.1132036953933504	0.09119405497951351	0.09630216838238227	0.08215789131816154	0.07256631054492488	0.06769316815253364	0.002330176903671513	0.04936793748541551	0.0698331573461988	0.08941581535266342	0.005092006626084439	0.02578353344389125	0.001344867096400624	0.02128983140576975	0.001103451820309122	0.00956402216931241	0.00108789488494095	0.005158085293202799	0.001000111462726064	0.0112487404998802	0.001000323904980647	0.02046344186802182	0.02719873719979232	0.05391139531463392	0.04883957255120133	0.05703166013854928	0.0553446003095719	0.05519170992721913	0.00265358036708523	0.02732391647048175	0.02281595463201442	0.02636745266493638	0.04954607471225236	0.0455353053124132	0.08479290665514261	0.1199861399938703	0.03793233672693635	0.03730613745065513	0.1498398280965589	0.1199851947606813	0.001288441684813088	0.04159966081495393	0.02692374591819912	0.007906412008347706	0.01210574802196321	0.02579275969877196	0.001282377977512217	0.01137361311921651	0.001001101267617105	0.01942562738484772	0.001743031282608262	0.03834929973144521	0.03063518366957598	0.05206017765558742	0.01570804528670977	0.005968860380024062	0.01719639448993318	0.02058333753905213	0.001001998577532616	0.01180628053753298	0.05422720483492682	0.08396361686192447	0.08809301811187534	0.07856127526754222	0.001010624013805492	0.07877642613481617	0.002900961873623728	0.03690666529590368	0.001681206261764333	0.03297519207347892	0.001568221161362835	0.01823502071665726	0.001768647899257486	0.01983944106532258	-0.008014276294774955	-0.01653088179399113	-0.006993496899226223	0.01278284525699149	-0.0112342196430111	-0.002561013637172951	3.963396842201865e-05	0.01103861668654204	0.001012164988630686	0.06033794576861894	0.001000030158433589	0.04685321593935045	0.4316732796617117	0.04162087772033817	0.001000797891615592	0.001000010705996379	0.03138447220737784	0.4016534195454932	0.04218012818487644	0.267087201027599	0.08595872084146715	0.00245184614398411	0.001260722452370484	0.0725781772429675	0.4530183683164168	0.08401559016210187	0.001000281462852394	0.001000110005477231	0.001000018831498474	0.174319717516097	0.07233587844247792	0.01975144262835031	0.5589140791985872	0.0174080647284973	0.001000013447321219	0.001000000929002434	0.001000008477485574	0.09458701819394696	0.09087998734768517	0.03328499548276325	0.005024244406850845	0.055599358513125	0.1151901502101147	0.1010848567996882	0.05386414150967389	0.002175790704273327	0.06361906969416564	0.005279647549885138	0.001590481132008738	0.00100009343463752	0.001000054781499477	0.001000152579343114	0.001000538683070659	0.03550072900942344	0.04084028696960433	0.04852237456892403	0.00100007018594189	0.009250456201923106	0.04639305845011123	0.08121619820661827	0.03976705655449693	0.1525723724574242	0.001000157320263591	0.02708769098002404	0.004057557404756476	0.001000210041020906	0.001000087333227074	0.001000309379545728	0.02246827263041212	0.01923199180339944	0.01628836105304356	0.001000024755016709	0.04544529747381881	0.08619423676085419	0.001000468152371542	0.001000156377901794	0.00222927194629644	0.001976000738680218	0.00227565973685171	-0.008307749552673613	-0.01770490747042643	-0.005887952835415934	0.009988249981516052	-0.003043785867229925	0.0004196290618921043	-2.00447298437649e-05	0.00461020229316524	-0.6010811416623788	-2.897738568832903	0.0227468865124202	1.361228532054748	-0.01961807809964601	0.7348747041097075	2.428905818820953	0.3362065771777916	0.03554105002552926	-0.02358775950287037	-0.8449056955202591	0.3508226425329966	0.6654777026760865	2.123600084490574	1.609626822790914	0.05079511299609135	0.01578517331892658	0.497841758195517	1.269114175377895	1.36060136370335	-0.009875765847513793	-0.007762445403433132	0.006081861234506033	1.178346017626529	0.7122665069545778	0.3704586318588897	1.724677611087908	0.565766102423757	0.02334766932906034	0.01765230305876938	0.01222258947943933	-0.1113832142078862	-0.2397933787805077	-0.2012666661381803	0.02044569318238258	-0.2520040570981822	0.2348344687976753	0.3136156998861657	-0.7108384517932435	-0.05908308539103081	-0.3402200193742059	0.01203537366132021	0.02986987124018807	0.07267212341922205	0.03887120545242555	0.02067884488839962	0.1186563949586314	0.686373752847649	-0.2766685619464958	-0.2822249218148401	-0.1553428265649359	-0.6213681724020231	-0.09472557584034705	-0.1584721439389004	0.1000734519722229	0.3289903953390992	0.3502854097923965	0.1091404039490194	-0.4844606580997829	0.01140499569232933	-0.004251789116976473	-0.2843759372299047	-0.4429345414446792	0.1874194859283282	0.002160850845365789	0.07983279088699879	-0.4965571852158908	0.03628779689360231	0.142551320769188	-0.08657994123191393	-0.1063556067958577	-0.05625077346036633	-0.05222342319444261	-2.953048386012403e-14	9.086302258876704e-16	nan	nan	nan	nan	nan	nan
0.27	-0.05326885360853004	-0.01268813482415012	0.038919420669141	0.5805826418072045	0.941524999125087	0.00939600022120154	0.3966697398342329	-0.02505829206345412	-0.01184389036519334	0.06846192332742299	0.04781070088029938	-0.09976949773530916	0.02090124538231011	0.03526754517086907	-0.06512081662497411	1.058067702399694	0.1001938086502911	-1.058067702399695	-0.1001938086502924	-0.1525192642753078	-0.09517397947805845	0.008166282452752966	-0.220978180080022	-0.07515555213713174	-0.03939507909249145	0.084530669744593	0.08736592503629763	0.6810367158937128	0.6504396459554515	0.08786829571382648	-0.01123348232980321	0.1198957363582299	0.0114933199126949	-0.003564339815470554	0.4710497319073334	-0.5085020896444374	1.333842799655484	0.0298666486789066	-0.002075182100845062	2.112431457275325	0.7852017224138239	-0.2888688205384281	-1.043861055500341	-0.4887412628852777	0.7849734227217761	-0.2641533761898523	-0.3404527348872322	0.5696656137140403	-3.144107809498355	1.041603101624505	3.144107809498355	-1.041603101624506	1.357698045544147	-0.4396897054552412	-0.1860103902835636	-1.75695330643146	0.4140349929704339	0.2401770095256554	1.591852382429302	1.135448042117733	1.581880869176524	0.01012746723402803	0.03030819073058651	0.009885851306681766	-1.431590377431148	0.2226917989457691	0.001684173712809619	0.01786417171598551	0.05237715733296746	0.07166613828430141	0.00100030581884501	0.004590753954875723	0.03972133796880878	0.03023919316439146	0.3790626136862513	0.3409532227005251	0.03770847945477104	0.03959384225112644	0.001000853108743147	0.04563477590706561	0.001031185637643963	0.006753999680211085	0.03948834671468424	0.04621317882129402	0.4158930008795039	0.3795064057119328	0.0379768543222483	0.05660805273779154	0.2401323074321588	0.2526547568906996	0.0737532591195989	0.08888249849818086	0.002302244395028925	0.007351715219636113	0.00127159206411187	0.01042867156555896	0.06774145690929068	0.07578035795464448	0.4118875152096338	0.3568072202656217	0.07205418624102694	0.08898114447633039	0.001001154174250606	0.003661672541696527	0.001019395810653441	0.01912427721262008	0.001545848848254897	0.01669043687532868	0.159965762749591	0.1830077659874745	0.06190425721855698	0.03710266021930517	0.01733886068784981	0.021070477284602	0.5555915497437863	0.5216675563674064	0.01471319423243339	0.03754816634487959	0.001238473071739425	0.00737237878893332	0.001123748158629528	0.004168980441584849	0.001153793268030583	0.004956587678510572	0.09838474536513121	0.08385674045924693	0.09829572177593199	0.07253962678691005	0.03452974223689269	0.03075353558529556	0.005386614958869483	0.007301632211524483	0.06079584447638847	0.07080642809645595	0.1145363919989363	0.09370667925503737	0.09856319871217957	0.08531146475808279	0.06527684902726376	0.06343607847134923	0.002776632396874739	0.04923015409954354	0.06676712027153757	0.08632846157268424	0.005203906339952221	0.0258712745333729	0.001576166604560229	0.02159335795336176	0.001052810615677088	0.01038437648482658	0.001044855753776442	0.005561041415146688	0.001000164655186736	0.01148324567391129	0.001938828900610795	0.02244195591483059	0.03225172055946958	0.05954568119624548	0.0443902113519604	0.05453315066838837	0.05159437141282755	0.05266487426613363	0.001845322862009144	0.02586266250743564	0.01542633642924415	0.02102168363040898	0.04730014046903882	0.04460612111384865	0.08301985555711744	0.1184800996166018	0.03930256582457764	0.0383732972827523	0.1511755075805043	0.1234523040002446	0.001147246182834167	0.04492428718849983	0.02706244807223604	0.009227869331669634	0.008052890941866529	0.02203140174879463	0.001144161924584497	0.01155984188424498	0.001000608135996817	0.01933351572546376	0.001379493384823772	0.03548751316818109	0.02610232855310943	0.04812942706311409	0.01789971181457333	0.008061645227601492	0.01666703223007347	0.02066763399392343	0.001001032475837594	0.01232848465132356	0.04961740417649468	0.07935085192467471	0.08713787087327174	0.07906596208660953	0.001005616771652688	0.08004972185785657	0.001972172631010501	0.0363535149504776	0.002078239311086205	0.03176673278222287	0.001841715915958067	0.01757466906420835	0.002138501129638324	0.0192355610006296	-0.007513083270790124	-0.01716592595705088	-0.005790730094733986	0.0103145527476808	-0.003617512487783801	0.0001369540736233036	-0.0006015732746909991	0.006272509480869194	0.003558260316606011	0.07300441745270861	0.00100003882064502	0.05769166252755639	0.4475927045879851	0.03901996374762409	0.001001215131877078	0.001000010042881429	0.02518107928544763	0.3854670717006916	0.04923059457838054	0.2812963523571835	0.1021857622569444	0.00321929720626086	0.001576507157752841	0.07073105891728371	0.4594042347699088	0.09064878562644992	0.001000859735196626	0.001000057952329864	0.001000016459401566	0.180837197332882	0.08263400989939713	0.02515232521558288	0.546179254281985	0.02136161658462505	0.00100001200115318	0.001000000109870993	0.001000007274731295	0.08640806707986731	0.08337625384537378	0.02783787325432781	0.005317313390354014	0.05232166574953837	0.1175578279347879	0.1022264862566889	0.05756277502656976	0.004148007828738772	0.06213105969783802	0.005358102107343742	0.00200921022687402	0.001000094298621896	0.001000054730498438	0.001000277063149227	0.004539244490800313	0.04022855004982631	0.03743086320623057	0.0456242006528567	0.001000064046253727	0.005492993197298225	0.04300348192822544	0.08014588354466252	0.04190759345368302	0.1538509151424009	0.001000204837839457	0.02733343286784587	0.003378252111958907	0.001000200105782324	0.00100010136832157	0.001000360528983831	0.01959262165194511	0.02122824011255984	0.01591071521327165	0.001000029050891191	0.04266391239916962	0.08554305028974853	0.001000352945885823	0.00100015889501099	0.002715742994369533	0.002254906294297524	0.002735552236201648	-0.00637615722129843	-0.01736978490940998	-0.004510185097696082	0.008107302451302022	0.003540213371000502	0.002608781793804493	-0.001708003353681744	0.002836248025359546	-0.5930837775394043	-2.613476273001221	0.1840472371186674	1.319549432996855	0.005106483895120879	0.6392559222441457	2.194318253860932	0.07272802258193552	-0.04605977584719296	-0.008894545392769376	-0.7281167425447694	0.5368864067231849	0.6431569481488111	2.039443739948644	1.075911957854499	0.06905487341095447	0.03206984055723029	0.4426270602044428	1.130415206763993	0.9887469913037275	0.003692240833058223	-0.01346729186526148	0.004819810614194018	1.007389638780172	0.5751569074722329	0.3645870560706834	1.842807147118239	0.5111758009274369	-0.0144312818007341	-0.003775239553263162	-0.00423003239704501	-0.05927369663294691	-0.1097844428029482	-0.2529556302113225	0.04342453405401584	-0.1749572095925724	0.2711688852257068	0.3177684903447072	-0.1730637607580801	0.02609188738501664	-0.277255782255399	0.006198984519325729	0.03172982862647906	0.08987538932120291	0.04199432308826827	0.02307165450667266	0.2626103327039061	0.4648837461737527	-0.2292483057056478	-0.2260375865900603	-0.1277969882365666	-0.4625830142713715	-0.09523318401183328	-0.1439337258601086	0.1137310987541338	0.3639411683620517	0.3108976709956393	0.1543100408986655	-0.2843962142624491	0.02444661483471784	-0.01308248026313511	-0.2844982594754519	-0.3499165336326558	0.2313079585147211	0.01297129676132146	0.03537818578569164	-0.4284851914451201	0.06865322007409171	0.1133152149517714	-0.027574959513446	-0.1342366578281955	-0.07502430099530934	-0.06788086815788832	-3.485451981457427e-14	-1.127978060863902e-15	nan	nan	nan	nan	nan	nan
0.28	-0.0520941033792609	-0.009306763198034975	0.03362119629584916	0.5938757873424257	0.9417749041487786	0.009313586712653405	0.4154211128839536	-0.01858565669350122	-0.01391635859182196	0.05705442507681969	0.04424020294506156	-0.09193400717250885	0.01678862937840545	0.03369123501423305	-0.05910131802598637	1.023518338215026	0.1109328168641066	-1.023518338215026	-0.1109328168641067	-0.1386112006271223	-0.1000098024745468	0.006222346551258695	-0.2373429278346047	-0.0705205538702445	-0.03664310142317801	0.09907614368346476	0.09829347897514096	0.6962786067097799	0.6491896920572393	0.08831627423844295	-0.01097747397314287	0.1064156069123041	0.01377068622242462	0.2436136514485547	0.1970118191475725	-0.5512702136465883	1.324711290769223	0.01992211241231349	-0.01441747284602704	1.630360201971909	0.5000955718210039	-0.1196108636004268	-1.249004995630868	-0.2162355787013962	0.7834416498136814	-0.5651633155909204	0.03488226424135944	0.6345300918377	-3.762152708691606	1.094663289058574	3.762152708691606	-1.094663289058574	1.427626313620699	-0.5286923176519884	-0.2016440790366426	-1.504801329164562	0.5160276435641262	0.3080227866737313	1.313313236466361	1.046300707357909	1.458207210767106	-0.2810891141581662	0.05563873477941977	0.039493934476495	-1.266127391510108	0.2308769555410779	0.003292998965070447	0.01993343772340713	0.06456619172419957	0.08476344447459082	0.00100018002887423	0.004523380938556847	0.05051843769324595	0.03620890586216836	0.4035695459329187	0.3615660909868916	0.03762564236858806	0.03953708409902949	0.001001143854600654	0.04474270908869662	0.001016214813680266	0.006603421298630469	0.03137484680184559	0.0395010017091448	0.4036095224631955	0.3850081745091951	0.04484882196435747	0.06295067485060611	0.2573291874136081	0.2724803288408973	0.08967493684200466	0.09704401389490107	0.002955631431858939	0.008007998623197038	0.001506317380882867	0.01072903925382143	0.06857825048996954	0.07965829268063147	0.4278227189681784	0.3672551285964332	0.08157322993566471	0.09755743111776244	0.001001174792461883	0.00359244619282653	0.001010095029358315	0.01893471816358102	0.001283850268637402	0.01699661642392905	0.1693085157866531	0.1923783052079112	0.07337887365462185	0.04212817582920127	0.0224253548700056	0.02470380513541517	0.5507896642739515	0.5404447366247848	0.0188905301183778	0.04253963194537963	0.0011239825491946	0.007409123923409876	0.001064328228217971	0.004215218084826481	0.001079951857687133	0.00499748848049696	0.09149431261091431	0.08314992390518056	0.09033043582721217	0.07184918398479069	0.03005177184289507	0.02784355670549725	0.005434862754650248	0.007810431431155596	0.0562663746023456	0.0693886567767269	0.1162957971524963	0.09668700266240014	0.1003422872300112	0.08852665116998783	0.06282616915736831	0.06358220741121294	0.003982222563986164	0.04978108481648022	0.06439115707423737	0.08387059879488008	0.005299188438459713	0.02592123593996225	0.001900981076336542	0.02194231578526766	0.00102749674065008	0.01133106294848886	0.001023342364576493	0.006003457838010135	0.001000253511551225	0.0116471628818021	0.004170463184867373	0.02542692688813909	0.03710730989767209	0.06369707669209154	0.04039005433565778	0.05232239455203898	0.04821133391698622	0.05061305067166901	0.001439702084930438	0.02495019626190271	0.009715753922285929	0.01681984478414578	0.04451794029125788	0.04354820322939153	0.08154788290302366	0.1170835095897642	0.04102807274558522	0.03958821111187907	0.1524863971830026	0.1272542124436926	0.00107665651854015	0.04774277035642419	0.02725210597861875	0.01097579242998151	0.005639189868074304	0.01977312976619577	0.001075034649023419	0.01183466256624699	0.0010003687018235	0.01918573898872523	0.001197499679096094	0.03272899686085824	0.02232709890247211	0.04492782785126351	0.01998810815959052	0.01059842904888488	0.01621086515821643	0.02080822060693842	0.00100055181887934	0.01272924733153278	0.04581347385546016	0.07534412524880015	0.08631274200456267	0.08001441273210623	0.001003056733103563	0.08106687825613533	0.001505777946521014	0.03628466947243347	0.002519589336789959	0.03031245078946189	0.00211776686193275	0.01675043981743365	0.002553008113307656	0.01849525813389947	-0.006058290708544974	-0.01715419230405982	-0.004471296001423345	0.008237823557767948	0.003310722722779009	0.002495711798496941	-0.001940614771620645	0.003501170900441141	0.006104355644581608	0.0856708891367985	0.001000047482856307	0.06853010911576222	0.4635121295142583	0.03641904977491299	0.001001632372139256	0.001000009379765609	0.01897768636351686	0.36928072385589	0.05628106097188468	0.2955055036867679	0.1184128036724212	0.003986748268537539	0.001892291863135231	0.06888394059159991	0.4657901012234007	0.09728198109079757	0.001001438007539803	0.001000005899279562	0.001000014087304679	0.1873546771496671	0.09293214135631636	0.0305532078028153	0.5334444293653828	0.02531516844075286	0.00100001055498476	0.001	0.001000006071976507	0.07822911596578772	0.07587252034306248	0.02239075102589231	0.005610382373856962	0.04904397298595207	0.1199255056594612	0.1033681157136897	0.06126140854346743	0.006120224953203928	0.0606430497015104	0.005436556664802336	0.002427939321739382	0.001000095162606168	0.001000054679497733	0.001000401546953025	0.008077950298528777	0.04495637109022865	0.03402143944285693	0.04272602673678952	0.001000057906565439	0.001735530192673466	0.03961390540633969	0.07907556888270693	0.04404813035286917	0.1551294578273777	0.001000252355414261	0.02757917475566772	0.002698946819161627	0.001000190170543746	0.001000115403371583	0.001000411678421665	0.01671697067347836	0.02322448842172005	0.01553306937349967	0.001000033346765714	0.03988252732452044	0.08489186381864278	0.001000237739399865	0.001000161412120092	0.003202214042442687	0.002533811849914918	0.003195444735551882	-0.00444456488992323	-0.01703466234839353	-0.003132417359976229	0.006226354921088006	0.01012421260923095	0.004797934525716848	-0.003395961977519721	0.001062293757553856	-0.5891792759668887	-2.313528124819607	0.2066976396935087	1.304320099285278	-0.02826351377051328	0.5568965126977123	1.921960346314555	-0.06274547721025396	-0.1332921850393476	-0.02662509084728121	-0.6149168579468942	0.531570789092726	0.626273730572489	1.919747301027908	0.5592299272037138	0.05717924199576443	0.02393353495389467	0.322069389548865	0.952656503647935	0.7484338805977218	-0.02449706223531609	-0.02549899251314477	0.06698776692818473	0.8727751943815879	0.4283259958105801	0.3627511208544045	1.90296734859934	0.4932236831208364	0.03657841702148916	0.02066787827504962	0.01902876220790272	-0.09707470120441664	-0.0380098397797299	-0.3339192560434615	0.05672169686243592	-0.1107343928077199	0.3283742951654597	0.3259382942828521	0.1698052724319291	0.07865973517028021	-0.2143218189392231	0.004479437082615684	0.03895612810339811	0.09793855304873582	0.04676326563666638	0.006561251660977057	0.319947780260563	0.389795675694216	-0.2191178911838901	-0.1872225084896188	-0.04558528306246378	-0.3925821347496443	-0.1204723130187784	-0.1365820738524091	0.1296242513785932	0.395950236116124	0.2490567686655273	0.1944335589464142	-0.1838434646230794	0.02912337907795415	-0.01538480866700471	-0.2637218860453532	-0.2971042653218381	0.2762192806709374	0.01341888247526748	0.05554450417010642	-0.3753495329408492	0.12504056217906	0.0913234558198002	0.01028103224437984	-0.1555201470964174	-0.0890262923254997	-0.07950798360074676	-2.395725367720523e-14	-1.016158081496866e-15	nan	nan	nan	nan	nan	nan
0.29	-0.0484188899582185	-0.00881381042766231	0.02791147506311731	0.6070750880304008	0.9419115897339388	0.009109837062600988	0.4292667683562947	-0.01511701222448582	-0.01414144821097445	0.04341647273642566	0.04355544329028353	-0.0840405212487122	0.009595924196891025	0.03601483348065958	-0.05244417493876698	0.9829105788152055	0.1219581130077674	-0.9829105788152053	-0.1219581130077667	-0.1239455442991863	-0.1057468434747616	0.004158437890298171	-0.2511066646990096	-0.06484452722541639	-0.03332162419935469	0.110736274562944	0.1082649810249296	0.7101474357593184	0.6449919986057696	0.08888063118648884	-0.01053598750492916	0.09443064186375698	0.01615592651100747	0.4834794488437336	-0.09407182264112326	-0.5876995230753851	1.315180241145796	0.006561157135939581	-0.02625098654429997	1.1462169600185	0.2002710263517285	0.07966226218298479	-1.472228063918165	0.0742972028581015	0.7964462133604959	-0.8651405059987093	0.4223847231665472	0.6941807227595568	-4.3540184711387	1.109279117905823	4.3540184711387	-1.109279117905824	1.502822460554037	-0.6167973462212326	-0.2101880812491723	-1.256204987357668	0.6157725523578973	0.3522796216721445	1.018295201777965	0.9537653473257777	1.320158946172751	-0.5400791935394976	0.05702486492713336	0.04608472881495894	-1.133783515191928	0.2442109055711594	0.005433537846484967	0.02244149903093063	0.07581525885414601	0.09687970231303251	0.001000119044473351	0.004419463956946946	0.05918379276500505	0.0407029184900753	0.4236803732575046	0.3794683718689032	0.03494848596253565	0.03720974922813986	0.001001203164354372	0.04298809175878843	0.001008273548723923	0.00643738893670925	0.02445432638615364	0.03377368788870504	0.3923664247677183	0.3913170484472597	0.05110261748555636	0.06860494667667326	0.2735133000173368	0.2916012487427303	0.1005905054378119	0.09745419484785305	0.003551756601601532	0.008548076736516804	0.001788938492355976	0.01103439482182564	0.06685240682725754	0.0819796636493753	0.4404849705156935	0.3760595477789005	0.08729917431983156	0.1023278727489126	0.001001312892223798	0.003476077788031743	0.001005259860860465	0.01865513569949911	0.001144819901430555	0.01755785211445498	0.1772421205439903	0.2005778473162054	0.08247750383086772	0.04553345952649478	0.0270112068962157	0.02782064894171601	0.5478629619303449	0.5596477806004142	0.02177001110000759	0.04624103608499877	0.001063243092846345	0.007504547644022537	0.001032807708387067	0.004281811985487585	0.001040780183016229	0.00506284067715516	0.08509974475684831	0.08264466638255868	0.08389502233236508	0.07206327218304556	0.02644012924625606	0.02547716370042584	0.005698908130830384	0.008513243915823093	0.05274953025354755	0.06884175717068898	0.11822895471162	0.1002315619824973	0.1018205422649358	0.09187182600522487	0.06664355156227507	0.06941591043533796	0.007098312887091289	0.05192002002717367	0.06231254067026692	0.08187972370170053	0.005348459295006545	0.02592503329834246	0.002167344680693077	0.02222117800764947	0.001014073272690107	0.01238582585692328	0.001011931823563993	0.00648291124729961	0.001000304118007298	0.01174134361253102	0.005554704317147619	0.02704618732160615	0.04063449989858119	0.06537542326459019	0.03700670365679738	0.05052436169737205	0.04537370560781051	0.04902199818186638	0.001224405605746171	0.02444510756529887	0.005982458239267417	0.01403453244171231	0.0416439602627157	0.04243447766641188	0.08000617745148561	0.115566726877095	0.04213119655989839	0.04059030783678913	0.1538264641153711	0.1313387633353252	0.001039230021981652	0.04974414229513505	0.02797801711614021	0.01337258468819016	0.005411474055094062	0.01953743182109952	0.001038349522099495	0.01216956426833813	0.001000263597980208	0.01898537163757983	0.001100962232507052	0.03008761938122502	0.01940324191573856	0.04255509338976513	0.02189490641277922	0.01351190620083024	0.01586840952268435	0.0210541680734796	0.001000298967333144	0.01305465438320055	0.04261544473520702	0.07179003671153851	0.08641330569832385	0.08179951717813426	0.001063286477112503	0.08187858293078104	0.001258188292035296	0.03646960925782887	0.002768396018008647	0.02850564729083195	0.002233880036321281	0.01568264894869266	0.002792104196299818	0.01749981949934508	-0.003743919424818064	-0.01596878410995216	-0.003354599669577541	0.007814013102324276	0.00785162210232126	0.003803944885961304	-0.003290493118700337	0.002396359060056649	0.009030801889784076	0.09436470104661945	0.001000062431070153	0.07107265793187423	0.4707734727445493	0.02786977391318751	0.001000953963064387	0.00100000860003088	0.01447198093734495	0.3671200980207058	0.06075934219959383	0.3110755185972924	0.1130957538145855	0.004338404905054747	0.002245778148040854	0.06097164108231613	0.47080918905353	0.09295388501544191	0.001001472346234805	0.001000415780671175	0.001000013709175916	0.1925399262289346	0.09578206356458104	0.03358229728050646	0.547713166121909	0.02467953022159568	0.00100001027387341	0.001	0.001000005797167332	0.07485785236364302	0.07458836326651767	0.0222364723884299	0.006290027108675355	0.04783221318651597	0.122000144549484	0.1043379277316723	0.08032300276024214	0.01402090959289344	0.05883879216237235	0.005370025252411032	0.00246047729296957	0.00100010926669631	0.001000057954669348	0.001000318907976395	0.006110863902427726	0.044660426919031	0.03214139503851138	0.04126097234615422	0.001000064434548769	0.002212243275622625	0.03699426742724887	0.07698780907489844	0.04292762281786123	0.1566176371127565	0.00100028993598089	0.02985243699467833	0.007260288125535183	0.001000142030251352	0.001000187037102475	0.00100046421473377	0.01564780297781716	0.02470091357072156	0.01545807561733999	0.001000037937014555	0.03782126863590602	0.08798221434348218	0.001232357048973007	0.001000127911898428	0.00288200109136147	0.002204021068407913	0.002912802864152685	-0.0008690317690069995	-0.01393067332509142	-0.002415649185412719	0.008660329191869634	0.01057444907633579	0.004316986261621451	-0.004555996378724651	0.002358799461674375	-0.5898303071563131	-2.040840692310995	0.2797932818681894	1.124795753817391	-0.00171190614404972	0.3469319588094827	1.6485940889322	-0.3797203904549121	-0.213356674234792	-0.0116185278582272	-0.5308533187484128	0.7024247939339011	0.5117940921824787	1.895272609919393	-0.3997295871677105	0.04880427809586108	0.0338928108160319	0.124137570410664	0.8030029525107207	0.2321137404887571	-0.005330228832127938	-0.03088874412055773	0.05309058031944735	0.764105805404226	0.2558677467744492	0.2684800208000596	1.927387144875501	0.2619025830120854	-0.003710637923648558	-0.000311026452418439	0.0004885854918540805	-0.02422126773686874	0.07125952522592686	-0.1585656394846874	0.08287198633088731	-0.0006248899879189915	0.3786203965480334	0.3419274852148035	0.9529027542348359	0.3319307363384139	-0.186619251802425	-0.003547553143258418	0.01842692268006846	0.1121319313826936	0.04943793362973611	0.009525811928604723	0.03140168179734657	-0.00792481118586162	-0.1464958353573586	-0.1343892954417767	-0.04566529070665705	-0.1772981231807019	-0.1095416031745725	-0.16518735239462	0.06725498889430641	0.4216437591761086	0.1549838211705283	0.2882227443851475	0.1137292009099215	0.03750053941754174	-0.02333298716565973	-0.2619795243469308	-0.1846356389082894	0.3055576226220677	0.03391839769007873	0.01757746273509717	-0.3361371863839326	0.235150945469051	0.07131961335399786	0.02785234698435894	-0.2018129979603241	-0.1216426368820533	-0.1162031559766029	-1.416611542205805e-14	-6.296442606434832e-16	nan	nan	nan	nan	nan	nan
0.3	-0.04258350608067486	-0.01110121080220534	0.02192669603082555	0.6201800200517616	0.9418890503417575	0.008790196394168111	0.4384943734347684	-0.01444748207908475	-0.01222172689989575	0.02773701196907262	0.045626418104462	-0.07598126933700738	-0.0003494364468974647	0.04198987536033129	-0.04527205962766456	0.9365455827949331	0.1330960627868607	-0.9365455827949328	-0.1330960627868603	-0.1086084012442904	-0.1123073786755759	0.002037576364401281	-0.2626322064545822	-0.05827320548395962	-0.02967736971811122	0.1194336929659945	0.1174840988161947	0.7227737925738781	0.6387555158383759	0.08945261573893287	-0.01011015200387178	0.08368157866861388	0.01861570040176295	0.6756477427490932	-0.3590588098351085	-0.606281773558543	1.305837557446356	-0.01192288306230247	-0.03759567652211977	0.7067501231985838	-0.05972729290218923	0.3093513224461708	-1.657306681023039	0.3349113150894561	0.8165948473951338	-1.115694408004436	0.7651709469216659	0.7375245366210742	-4.913600032781956	1.117194016145056	4.913600032781956	-1.117194016145056	1.56192365901266	-0.6933911577718604	-0.2130346520239119	-1.057162307398102	0.6950866628898568	0.372578238157766	0.7207707411805172	0.8958238556538195	1.209712763771351	-0.6888469773429159	0.0571642556591386	0.03636374104524815	-1.0189470208293	0.2457836759756806	0.00795387299974276	0.02522687656190502	0.08575960089152049	0.1073766452592194	0.001000096045795104	0.004305302343794917	0.06498367662274603	0.04324806395687708	0.4395370689298121	0.3943399379424227	0.02948222247341378	0.03240269841991614	0.001000893426608459	0.04056106773829959	0.001004304395132869	0.006270307815110478	0.01861125255082043	0.02887778708205862	0.3839740576388228	0.3985010862961493	0.05648498547436365	0.0733308258450843	0.2892643059582456	0.3102024996508986	0.1044891459064016	0.09059870514046725	0.004025579809527389	0.008943442133659994	0.002106786315617277	0.01134200011350327	0.06235281157310514	0.08177969941306017	0.4506808983962403	0.3832107000399511	0.08864239535296829	0.1027288918246703	0.001001399084985495	0.003354769413990246	0.001003048504087161	0.01830751842713877	0.001075289896093738	0.01821505221316454	0.1840542881386298	0.2075998728785294	0.08875121101097219	0.04730827082721946	0.0308211106242935	0.03023065315931397	0.5500825028177602	0.5787873934892712	0.02294617477021095	0.04807459236980208	0.001032879185740595	0.00761057186444503	0.001017052805046901	0.004349758989588065	0.00102120024831322	0.005136198357696698	0.07996021556764445	0.08226060926210699	0.07964271654923019	0.07308301540521249	0.02445854554372635	0.02428811802549075	0.006168726347947461	0.009448494882983896	0.05026597165389161	0.06933657174518607	0.1202154120649564	0.104221067147242	0.1030810128630289	0.09534181712328937	0.07716325049815795	0.08175961093283125	0.01254598311535108	0.05607576813064948	0.06035035375368686	0.08008289271671695	0.005340279583861205	0.02585373312236245	0.002316887732744765	0.02234306636501415	0.001007371560867649	0.01355605963104799	0.001006230773457052	0.006998426858786258	0.001000288067682234	0.01178269746928961	0.005273179698474088	0.0266049080314108	0.04236545220994672	0.06446261146855545	0.03430952573466599	0.0492723347327346	0.04315752139361986	0.0478572386434226	0.001116695311962068	0.02423223375879871	0.004313479809179226	0.01301752653165148	0.03887428745230094	0.0412119950939516	0.07822204482054192	0.1138115048676068	0.04220052972905076	0.0408625087955807	0.1552227439671386	0.1357007639665298	0.001020541503249445	0.05091777082171433	0.02943782340092629	0.01680620435147551	0.007553195078164152	0.02158822029052066	0.001019988765874575	0.01257754491605816	0.001000246893385635	0.01874619269254508	0.001052720242278579	0.02754088808460576	0.01736212788025254	0.04109125483446868	0.0235885403678972	0.01669121095941987	0.01565584187658616	0.02144954429789266	0.001000174902408268	0.01324160771766136	0.03992866599017837	0.06860800128367193	0.08780479250598286	0.0847808440103402	0.001209471741992182	0.08249931320811434	0.001134280813873331	0.0368646248551224	0.002733400342175667	0.02635674192364225	0.002127410390671624	0.01437537197060417	0.002770995088242867	0.01623872676104104	-0.0005887735829649266	-0.01350432202971488	-0.002504522109253266	0.009295392464364149	0.009665412873571937	0.003919390405719292	-0.004513808835196858	0.002892425582675485	0.01195724813498637	0.1030585129564405	0.001000077379283909	0.0736152067479862	0.4780348159748403	0.01932049805146466	0.001000275553990174	0.001000007820295746	0.009966275511172806	0.3649594721855214	0.06523762342730298	0.3266455335078169	0.1077787039567498	0.004690061541571895	0.002599264432946362	0.05305934157303235	0.4758282768836593	0.08862578894008581	0.001001506684929193	0.001000825662107115	0.00100001333104716	0.1977251753082022	0.09863198577284571	0.03661138675819756	0.5619819028784352	0.02404389200243853	0.001000009992761828	0.001	0.00100000552235784	0.07148658876149838	0.07330420618997295	0.02208219375096746	0.006969671843493843	0.04662045338708011	0.1240747834395068	0.105307739749655	0.09938459697701824	0.02192159423258279	0.0570345346232343	0.005303493840019726	0.002493015264199816	0.001000123370786121	0.001000061229840692	0.001000236268999885	0.004143777506326821	0.04436448274783304	0.03026135063416595	0.03979591795551895	0.001000070962532009	0.002688956358571942	0.03437462944815807	0.07490004926708992	0.0418071152828533	0.1581058163981354	0.001000327516547041	0.03212569923368899	0.01182162943190883	0.001000093889958992	0.001000258670782426	0.001000516751045409	0.01457863528215608	0.02617733871972296	0.0153830818611804	0.001000042527264205	0.03576000994729163	0.09107256486832151	0.00146447635854604	0.001000094411676907	0.002561788140280347	0.00187423028690095	0.002630160992753738	0.002706501351909252	-0.01082668430178931	-0.001698881010849209	0.01109430346265127	0.01102468554344065	0.003836037997526052	-0.005716030779929584	0.003655305165794909	-0.5912488495535763	-1.815521865566033	0.2621608843830552	0.9804571208336634	-0.03031244008189041	0.167123080476982	1.315817384615934	-0.5586886647033303	-0.2677735231403305	-0.02683484277580188	-0.4486342551851304	0.7066035712582226	0.4405951990410305	1.815813502295011	-0.8939042048630688	0.02823669875967158	0.02438347968646038	-0.1821976514629104	0.6220031193645278	-0.125450630480685	-0.02548505608753418	-0.03910595193536404	0.08618064856468285	0.6372718851869184	0.1022315164973223	0.2213832031151043	1.890281131244832	0.1196541121575482	0.03869851698364349	0.02093849896308481	0.02062985898459568	-0.07283462077008425	0.1231211650027099	-0.0984497900197894	0.1032093933626717	0.09760844329694024	0.4173634640949743	0.3509015508483682	1.471804767116172	0.4820223137268803	-0.1755129973000467	-0.01054006978959434	0.007561355100387072	0.1210327261881373	0.05397570607717606	-0.004004123129321159	-0.09216016446850891	-0.1284359980119029	-0.1099167131779264	-0.101963918217022	0.01285769495789781	-0.03892084827582527	-0.1422237149148906	-0.1842699332161978	-0.01635490184509507	0.4514401840306581	0.08350808623884477	0.4017990399611406	0.2734538182809503	0.04373916819567047	-0.02314713152488763	-0.2447926494434958	-0.1153250840834859	0.3293848020014449	0.0433046340507867	0.02785376072804057	-0.3009389110618781	0.3642850394147322	0.05312857635819573	0.05229619462499738	-0.2239405208081023	-0.1369235141951376	-0.1326388043501756	-5.849814343206674e-15	1.231280155250179e-16	nan	nan	nan	nan	nan	nan
0.31	-0.03517102252536173	-0.01579167521487951	0.01589419063445189	0.6331949159590773	0.9416522778742158	0.008358704888823898	0.4436824187928304	-0.01603163676359495	-0.007833901860288902	0.01054322597725695	0.0500304897412189	-0.06773803641433349	-0.0124188153200553	0.05101658589281281	-0.03779756285717646	0.8847895404170175	0.144366862264813	-0.8847895404170172	-0.1443668622648119	-0.0927984039045715	-0.1195420018837865	-7.644788848717571e-05	-0.2724944675262169	-0.05105631394033155	-0.02593249371232626	0.1252216924774544	0.1263229962084767	0.734496330544315	0.6316634107460702	0.09017434128135483	-0.009864120013047165	0.07392607394741872	0.02110822378671312	0.7932739236544043	-0.5652561011367385	-0.5963634157029242	1.2974020848482	-0.03639633959606428	-0.0485458719337399	0.3453786480866384	-0.241149879737352	0.5716345030781246	-1.766777352288062	0.5310302567965207	0.8316860329340893	-1.281918503997	1.021492920544944	0.7525098734819133	-5.430776678226009	1.140403611981131	5.430776678226008	-1.140403611981133	1.597995496675683	-0.7487129948461351	-0.2077583859590478	-0.9207574336189966	0.7431372240844837	0.3753628217131219	0.4465783241602535	0.8808356572052851	1.136921191128357	-0.7263042528221656	0.09730913299595344	0.01356639543843093	-0.9301425089813081	0.2512738062934557	0.01047801552923396	0.02790681342825538	0.09376223287759008	0.1158921145306266	0.001000088290087338	0.004195087991126975	0.06754314988892146	0.04403040238125894	0.4521749567818302	0.4061243959287213	0.02260848696255504	0.02636075410317017	0.001000579622507748	0.03773522728280248	0.001002198688000023	0.006111150675687902	0.01345829723092097	0.02449056595390675	0.3797910561084916	0.4061359525959282	0.06060965974622513	0.0769444167351733	0.3049954375404903	0.3279848794877726	0.1014349855742336	0.08043090995250714	0.004272498074458595	0.009130817917214878	0.002421639309209903	0.01162377899004856	0.05595886600437267	0.07854748219870357	0.4604456090981744	0.388778644759125	0.0864359828340583	0.09987444460915025	0.001001346930941196	0.003248726099398315	0.001024945056025376	0.01794089898390156	0.001038406024523224	0.01897409698907412	0.1897438014275203	0.2132306617106045	0.09259020055854414	0.04781563854385715	0.03355749498160777	0.03188776463323956	0.5586581832636036	0.5972452842652579	0.02225328325749279	0.04794563275596959	0.001016772874561352	0.007755297620621879	0.001008695883409916	0.004438113402692109	0.001010814374593708	0.005228078109997806	0.07575313206839834	0.08133017047577537	0.07690797662144323	0.07413064258858447	0.02388371761952343	0.02407353115637872	0.006586995140042315	0.01040837028460557	0.04835589502535808	0.07044213562998763	0.122873928845474	0.1086935561324096	0.1050384337391052	0.09906875753259248	0.092132443356839	0.09852577482630513	0.01958553756731076	0.06165373620830673	0.05817580096846702	0.07824019911886868	0.005338689489115651	0.0257352176342413	0.002485717104342936	0.0224234071487518	0.001303323215409247	0.01516056290089718	0.001054464286818238	0.007604617932349236	0.001000248720046987	0.01178905628823814	0.004309494541074148	0.02535062926821884	0.04299301112833818	0.06244536344379055	0.0319631473419051	0.048220648320293	0.04145909353107342	0.04695038835169766	0.001059555621420031	0.02424429394286884	0.003675613937551494	0.01299693285084636	0.03620566397443186	0.03973284258509862	0.07569938342918693	0.1118259331661479	0.04136155375566929	0.04040918632984698	0.1566745616240151	0.1403591065832251	0.001010653494148618	0.05148750819008212	0.03103779397399123	0.02122425914292478	0.01125361614473148	0.02518960950222879	0.001030493559111709	0.01310826599376763	0.001000748483891098	0.01848543548266753	0.001027461632804383	0.0251113033177461	0.01598989097338199	0.04032850066993302	0.02457868057677459	0.01973067780598583	0.01528787233801196	0.02172262263044746	0.001000185917564844	0.01334209563742443	0.0377963870481072	0.06580513182563254	0.09099767432627145	0.08913024622549144	0.001444375547315625	0.08290936067790813	0.00107414998839961	0.03749833288829724	0.002582890397390015	0.02407401112282793	0.001916875383302727	0.01297361317771955	0.002651841630134687	0.01488378503531125	0.004135851424214067	-0.01051368897123546	-0.001890785068202514	0.01162248145280181	0.01115935095050189	0.003644371453300944	-0.005530276792252537	0.002687353585960576	0.01422272060982277	0.1059900367519283	0.001000082621609348	0.06838966927619158	0.4823376309076675	0.01096165202104098	0.001000234022373854	0.001000006906255951	0.00595879532650156	0.3762353015610911	0.06622685101563618	0.3435142552042689	0.08788661056368274	0.004398767151195668	0.002879072484506923	0.04353121751124547	0.4881967637866624	0.07896790226330373	0.001001111569700512	0.001087421012066742	0.001000014007577366	0.200503668819525	0.09710975415351489	0.03681536262915176	0.5943296772208326	0.01928726242305279	0.001000009949440116	0.001	0.001000005449338847	0.06908236323589675	0.07328104272556654	0.02421617461073679	0.007082541983359077	0.04551582257037395	0.1291175917212762	0.1099556599186563	0.1233406621000512	0.0318987523451261	0.05408115645931395	0.005365403688099385	0.002805625978676893	0.002128788178053754	0.001193168943331961	0.001000183661825753	0.002571987724228694	0.04321013341516342	0.02836519937996814	0.03911674817726205	0.001000072407867681	0.003271088348614502	0.03194347848259059	0.0701991391163502	0.03912318241982173	0.1597047179946257	0.001000392583332645	0.0335196868161826	0.01811061707602014	0.001076397228533757	0.001002126514223347	0.001001725916978237	0.0143960223040562	0.02528234001425246	0.01446136227123677	0.001000328399181171	0.03486097854601153	0.09903150700245479	0.001879230116218639	0.001021238660015904	0.002309781232701728	0.0015469327997125	0.002439794576291723	0.01000395648923681	-0.007272659648312755	-0.001430571273034438	0.01437211283335991	0.01276102135308078	0.003216019265502475	-0.006398141559166483	0.001707920325378123	-0.5954789634454782	-1.657379922679133	0.2663130912238932	0.7277400662123638	-0.0007291018664132414	-0.009137823257691939	1.043118856371127	-0.6435398468913976	-0.2918908665324571	-0.009965273833625421	-0.4257625719541875	0.8101781872105474	0.2895569995665378	1.753226778637744	-1.117460375813677	0.009209637933647987	0.02957562686307968	-0.4606405735181479	0.5013490988436372	-0.4357170453457313	-0.001853604579271915	-0.0348844275583048	0.07110031473247248	0.4887802129209971	0.003067219686839155	0.116917550076053	1.801218078258862	-0.132318660177341	0.002500410134839206	0.002904043028103629	0.003649614207597336	-0.1181679553720465	0.0870606612914353	0.03993733225518948	0.09014290031325399	0.125670978947951	0.476812363207588	0.394964840421297	1.860593213059454	0.6252758941208626	-0.1947093978966996	-0.01300368130441034	0.008788644892536611	0.1949943572356944	0.07188898145458243	0.002576253592489623	-0.1498580672246748	-0.2485808786320942	-0.1016529632139094	-0.07982151051103897	-0.001373726673396719	0.03298467122085465	-0.1572401849073363	-0.2121394845786782	-0.07228029874869582	0.474577832703479	0.03839240336601653	0.4810144509835103	0.4346239285650759	0.06159624440459631	-0.02760488879818587	-0.2396004094926126	-0.04108773089574817	0.2764682271855397	0.01277172098623289	-0.00125866135740243	-0.2587258666004827	0.5025117069034996	0.02855114671762087	0.07667933413536043	-0.2312271337212583	-0.142575776649049	-0.1374540145763482	7.221289037608544e-16	3.707781374374548e-16	nan	nan	nan	nan	nan	nan
0.32	-0.0269895285007385	-0.02213077339367575	0.01007654551702865	0.6461332709653737	0.9411418289669092	0.007822414007750538	0.4456923403899592	-0.01895140438859883	-0.0007206204862675607	-0.00730507177562379	0.05594956813107932	-0.05935486276244098	-0.02566254927382667	0.06204616899093419	-0.03031916103784653	0.8280666845219176	0.155972889677191	-0.8280666845219175	-0.1559728896771907	-0.07669009755588438	-0.1271852287920153	-0.002077355102884899	-0.2811567056607647	-0.04351354943729641	-0.02219079610957114	0.1285602427101759	0.1352784126483733	0.7455547436126921	0.6242948265478531	0.09160136400226593	-0.009824349328735127	0.06511895677755669	0.02361223263321632	0.8294498366112866	-0.6887855630594479	-0.5633097177684068	1.290529377242497	-0.06665817101472107	-0.05855555166795015	0.07112537101226055	-0.3268498810020136	0.8544425893294584	-1.788209033236275	0.6379126657098224	0.844582993238649	-1.350565424085599	1.165745460079182	0.7383055463971049	-5.906962736218896	1.18423960303019	5.906962736218896	-1.18423960303019	1.621585460806313	-0.7751118977754887	-0.1904112443257635	-0.8171577199807106	0.7602612547712655	0.3719425575518023	0.2308808854327104	0.919127665177648	1.076887783359353	-0.7441427985252476	0.1982236913570563	-0.004888520257779985	-0.8292695105626383	0.2480807682863943	0.0128634765491023	0.03040287043311786	0.09951505503972691	0.1220335132387532	0.001000087036716138	0.004110746878146495	0.06662518774420152	0.04309565893858416	0.4621479841589053	0.4152432079443906	0.01492751200831724	0.01965510851685021	0.001000402024072148	0.03483332443632627	0.001001145904698335	0.005971628564009317	0.008818294772568338	0.02042348361282557	0.3805971241753532	0.4145008200106261	0.06330012809496342	0.07927064624820893	0.3209227244271303	0.3455183214948149	0.09117850631036013	0.06869338676250597	0.004251757881815435	0.009127058491972918	0.002718824000028741	0.01188557927555575	0.04806334298962892	0.07263899230050228	0.4709721771413138	0.3934329475042905	0.08098394837397176	0.09420898626332154	0.001001123208904816	0.003195097367426014	0.001079202891549174	0.01759650008146096	0.001019970333460187	0.01974649867011639	0.1942990701056791	0.2173733637708009	0.09411459975515506	0.04744611907809089	0.03509024549028846	0.03270657332896885	0.5742934267288399	0.6148101761405744	0.01960036304998321	0.04569076666118758	0.001008723146077663	0.007905655584805672	0.001004519308267471	0.004531273037559315	0.001005623779519505	0.005327261096488349	0.07231370018359509	0.07979895377715127	0.07535307449638404	0.07483735642343575	0.02460543358752888	0.02477496299171705	0.006853845347882238	0.01127889715628971	0.04681020480597572	0.07189332422981426	0.1264990659784812	0.1137508750167757	0.1081195139038322	0.1032506801198967	0.1105700703401447	0.1185547792236962	0.02794017572400559	0.06841537785939551	0.05564067440812926	0.07615503124624122	0.005368599123175615	0.02559684642687724	0.002726189504127709	0.02252447612777361	0.002015061591198652	0.01735847536486636	0.001175148924846025	0.008528735944290119	0.001000202739257484	0.01178022987463944	0.003041260307429931	0.02378449710585472	0.04279408196524806	0.06001964846210735	0.02982023255796762	0.04721462759038476	0.04022995896349935	0.04625250102554803	0.001030992638479982	0.02438619785473674	0.003644188559525486	0.0136408711381805	0.03363626323450598	0.03799452343477177	0.07220627181683104	0.1095828136259717	0.03966244663193284	0.03945748867166548	0.1581816251442631	0.1450793104885015	0.001005744312672744	0.05184467920767841	0.03253596172487917	0.02641054402423652	0.0161905753913513	0.03003669695191539	0.001073910555356055	0.01379329374521232	0.001001933533657027	0.01822208330886579	0.001015441969000477	0.02277935778349772	0.01519317247824169	0.04019226057509175	0.02466499246527833	0.02217976870061738	0.01464985795291778	0.02173419248814573	0.001000334431383834	0.01334638479886127	0.03623390321580076	0.06345166623057179	0.0962123285899924	0.09476940421417228	0.001769028046329166	0.08306374072481276	0.00105466585629957	0.03844288998033067	0.002381704894241486	0.02175976936188613	0.001647926974779312	0.01154090579227677	0.002497143000783505	0.01350755699389965	0.01057569651815869	-0.007147461516091087	-0.00150733289597575	0.01458338402942013	0.01281488751590524	0.003139352647812485	-0.006323839964095695	0.001320739693444354	0.01648819308465894	0.108921560547416	0.001000087863934644	0.06316413180439691	0.4866404458404946	0.002602805990619593	0.001000192490758203	0.001000005992216281	0.001951315141830552	0.3875111309366609	0.06721607860396933	0.3603829769007207	0.06799451717061561	0.004107472760819401	0.003158880536067388	0.0340030934494587	0.5005652506896655	0.06931001558652104	0.001000716454471707	0.001174016362046513	0.001000014684107563	0.2032821623308478	0.09558752253418405	0.0370193385001059	0.6266774515632298	0.01453063284366713	0.001000009906118363	0.001	0.001000005376319777	0.06667813771029524	0.07325787926116015	0.02635015547050621	0.007195412123224703	0.04441119175366787	0.1341604000030456	0.1146035800876577	0.1472967272230852	0.04187591045766942	0.0511277782953936	0.005427313536179063	0.003118236693154081	0.003257452985323943	0.001386276656827162	0.001000131054652214	0.001000197942130224	0.04205578408249343	0.02646904812577042	0.03843757839900503	0.001000073853203372	0.003853220338657182	0.02951232751702315	0.06549822896561047	0.03643924955679012	0.1613036195911161	0.001000457650118269	0.03491367439867626	0.0243996047201314	0.001152700567108308	0.001003994357639317	0.001002935082911874	0.01421340932595626	0.0243873413087821	0.0135396426812934	0.001000614271096583	0.03396194714473142	0.1069904491365882	0.002293983873891455	0.001042382908355141	0.002057774325123245	0.001219635312523967	0.002249428159829943	0.0173014116265644	-0.003718634994836098	-0.001162261535219666	0.01764992220406855	0.01449735716272092	0.00259600053347917	-0.007080252338403384	-0.0002394645150386542	-0.5992993094369202	-1.520977598211983	0.2253849120851325	0.5056430081768092	-0.02513779214699166	-0.1762932929339341	0.7826881904897934	-0.6914289186502626	-0.2829860013212219	-0.02290783722003786	-0.3846064977677808	0.8526037942427328	0.1831229236301639	1.76602593632885	-1.20784980527034	-0.009990343000397587	0.02038776147688925	-0.7174521882318973	0.4392747245627411	-0.6876528565411966	-0.01500213956481422	-0.03466184153471463	0.08885202959097754	0.3396545308104782	-0.07314591998280283	0.05372264747732185	1.711681351110785	-0.3055271840325675	0.03982495858518514	0.02189954331586563	0.02209050582250488	-0.1929902032284102	0.05493849529853331	0.08475395086695653	0.08533968737629717	0.16673338629947	0.534329443934802	0.4418979864486205	2.124372867906876	0.7187570284135975	-0.2240078522558972	-0.01451121363839485	0.01170699415740512	0.2397145650150814	0.1175610937563456	-0.00704116963532632	-0.1545308442992512	-0.2101293893942657	-0.100783576671348	-0.06017132510108288	0.03882644051710009	0.09398554535111579	-0.194057043209714	-0.2357795009595306	-0.1160299403345567	0.4638124417469003	0.0409948160861448	0.5554450579330616	0.5225934658771724	0.0746005029325115	-0.02366612838711998	-0.2252648029184402	0.009977729853309711	0.2113096116159615	-0.008997060919657806	0.008614009061139101	-0.2110581384662655	0.6222361941208321	0.001995091781038642	0.1144660063962161	-0.2302427128336151	-0.1431132327068646	-0.13689606748668	4.539822942490645e-15	-1.791330368439048e-16	nan	nan	nan	nan	nan	nan
0.33	-0.01886765912149391	-0.02924618215809732	0.004678391491294839	0.6590126454323121	0.9403004554882142	0.007193859336468356	0.445418896036835	-0.02223922175236179	0.009275778557925732	-0.0248940041653015	0.06245908922298184	-0.05083188569236625	-0.03907156519112834	0.07391361955709932	-0.02312932750078534	0.7667522895077888	0.1681454508392641	-0.7667522895077885	-0.1681454508392635	-0.06038980487895246	-0.1349324047737693	-0.003838318332573127	-0.2888922414458773	-0.03595179020274102	-0.0184999412576429	0.130193754390704	0.1448286796481579	0.7560514990561434	0.6166826509351433	0.0943323038554168	-0.00999880681499578	0.05744652418674158	0.02614098682621313	0.7835645164337134	-0.7206033244946665	-0.5165163702996638	1.285780144130394	-0.1022372484541442	-0.06658570717675881	-0.1129827920206525	-0.3195613141022591	1.141713740645041	-1.717490320849475	0.6507549111362423	0.8599249479941337	-1.316413468808465	1.189912705565965	0.6968027206617995	-6.352346688926743	1.251497007526612	6.352346688926743	-1.251497007526613	1.636617714220943	-0.7696957470125089	-0.1600403863728509	-0.7342516129543946	0.7471504658688929	0.3658081572696501	0.09323272147801684	0.9964249816477381	1.028496425864773	-0.7746695842579481	0.3379377784801719	-0.03059116689915076	-0.7033175949028525	0.2568686242323088	0.01446339439339794	0.03211363058510459	0.1022836792429375	0.1253802116642879	0.001000086167260731	0.004056828564399218	0.06240464581603723	0.04056835820538318	0.4700866874910941	0.4219702314291957	0.008805554333136206	0.01431635635099058	0.001000293524932059	0.03213599134089147	0.001000587243122467	0.005858445415752229	0.00536836423196886	0.01732356268588216	0.3862024470866909	0.4234101602956613	0.06440111157560709	0.08026849322652056	0.3377582378272745	0.3625468587836658	0.07599609698594291	0.05688382497283612	0.003948514354845464	0.008952265797197744	0.002900292944051162	0.01205019805695942	0.03922456411011291	0.06463706156025796	0.4818915306843773	0.3973382311236098	0.07305398276829907	0.08649115551948768	0.001000875695278844	0.003212412328323759	0.001149579943600274	0.01729336410747384	0.001010191963513389	0.02054735605992559	0.1979244912024381	0.2202008395949131	0.09311515388453066	0.0463029672526696	0.03525045666799036	0.03266453080831382	0.5959798438226714	0.6313484336691517	0.01550665447500604	0.04193744152850117	0.001004453491511857	0.008092198536980098	0.001002303958323396	0.00464639245295155	0.001002870647857405	0.005445689115629205	0.06929181807935013	0.07751403525965976	0.07435876090661127	0.07493311563734628	0.02607589397961945	0.02592939831275393	0.006784927552995603	0.01188843205325655	0.04506036410223577	0.07304332400051704	0.1311692519575313	0.1192590825252987	0.1116732685064674	0.107581061873005	0.1306076307522795	0.139622993264731	0.03584312180967429	0.07501915514845668	0.05287927387283913	0.07382701469617775	0.005328459388420425	0.02538775803183777	0.002972035819548474	0.02261304785578406	0.002956746823391762	0.02025536540732759	0.001685573096308025	0.01010031303789047	0.001000171481449334	0.01177237966393065	0.002044155772497387	0.02248628758693495	0.04183941641723071	0.05762630704256026	0.02756547555126023	0.0459325834501554	0.03924110806210922	0.04558876343674487	0.004394167428545758	0.02789294230679102	0.003846987510799713	0.01461653204063588	0.03120236829032491	0.0360513369237131	0.06915409176583374	0.107739636855796	0.03852370695093456	0.0386189423935894	0.160034485083863	0.1496015201150952	0.001003119716948468	0.05241449073846607	0.03381502173577147	0.03203683850220485	0.02151068446922461	0.03528229556285269	0.001230146247057326	0.0147467185946566	0.001003467153038813	0.01797601437864828	0.00113373217201573	0.020545945069702	0.01463559859583287	0.04033112866535356	0.02344764130351985	0.02349554093457884	0.01353847671585672	0.02127789908203212	0.001000413267781094	0.01333080474064726	0.03508914302892345	0.06150960153571722	0.1018309829271739	0.1008396800928638	0.002327150844844964	0.08300563163397377	0.001172360672492114	0.03988543534814642	0.002252794381785733	0.0194853639885954	0.001409171054897308	0.01011765583197874	0.002393149309283359	0.01214677582061928	0.0188236994500549	-0.003711106658839016	-0.001442061915500462	0.01895324384586602	0.01498117406354933	0.002748066847516491	-0.007164469510825581	0.0008119196394772503	0.01596160507910406	0.1037325515089448	0.001000083061371246	0.05174822192705469	0.4892356071123413	0.001801499755527369	0.001000170564560149	0.00100000575154735	0.001475907634254298	0.4076086580844344	0.06457756432903537	0.3817353616504449	0.04496744147498588	0.003224471517286203	0.003032359264503277	0.02401299004749389	0.5122201744948093	0.05682062279453672	0.001000534913038782	0.001264168334879486	0.001000015925085276	0.2047247516868089	0.08840617652902955	0.03408381853827956	0.6672121756350869	0.007982655488078126	0.001000010260481893	0.001	0.001000005629368091	0.06425267228684887	0.07288264468429813	0.02892621809759301	0.006301556964960701	0.04169335507045775	0.1415746482993253	0.118606441646935	0.1707785432741268	0.04761308930974294	0.04803194775751703	0.005166309584231601	0.003323887629684759	0.00452165850732953	0.002921150823239192	0.001000145634782717	0.00100022784907166	0.03953774092540666	0.02371855560202328	0.03775407370919356	0.01377371852075583	0.00423540101260015	0.02741812996499727	0.06494006508374232	0.03780600464041263	0.1644245747836808	0.001000329708992181	0.03562928980985475	0.02995982511802928	0.001596011085410496	0.001005967415717442	0.001471719335976169	0.01386668686572434	0.0201052868662122	0.01129684335832225	0.001000394659474225	0.03356762978132381	0.1119465502953974	0.003431849871587269	0.001508545392688991	0.002168939888681242	0.001109927128648682	0.002313903272692332	0.02828953264074337	-0.0002687291327897592	-0.001600631239249696	0.02436576097574987	0.01753451413185603	0.002478434098450409	-0.008072472795493202	0.001144206909122799	-0.6052161854752014	-1.315519274157954	0.1185259063907815	0.1642608932365356	0.005355100039587199	-0.332275638436268	0.5728833781121627	-0.3988167176936317	-0.2532934970287185	-0.004769689877944732	-0.2403330054156144	0.9345123656513261	0.0207039782115071	1.66237572686453	-1.172482405506508	-0.02568887103457291	0.01143600485224437	-0.8759851892807574	0.3468154911244138	-0.8574882824996912	0.01195385779233944	-0.02657984810738466	0.07507133262452964	0.227667358292035	-0.1568295355931588	-0.0581616644200136	1.60021775253789	-0.4419797863329927	0.008159477420727505	0.006407574170199752	0.006860972637796434	-0.2608112795221054	-0.03064322647906152	0.1380533692159363	0.03919307257594246	0.07032187427159231	0.5734231827105281	0.4307381931078204	2.092418815065087	0.6091929038159758	-0.2411461321098131	-0.02644041481267697	0.006544993266965381	0.3295508713500889	0.1973882209284036	0.002652099807308268	-0.1053807975299138	-0.255195716701095	-0.1527117015633282	-0.07051041310158879	0.6208071789372466	0.1036581807155345	-0.1965296625581254	-0.1412702526231109	-0.0501820808872486	0.452263127264383	0.07781773896193483	0.5650893045058053	0.5264921726158401	0.1137559334250624	-0.02424145130186993	-0.2207314161186299	0.01885362611167156	0.05006253054347971	-0.07888427540169611	-0.00873801864314528	-0.1782450213689805	0.5996169694818607	-0.0126872057418579	0.1739195780088929	-0.2244140936330883	-0.1413133123579483	-0.1349921487222407	6.785138794779332e-15	5.720119357743767e-17	nan	nan	nan	nan	nan	nan
0.34	-0.01154542862811615	-0.03626898257696445	-0.0002576875473952948	0.6718575664077063	0.9390846695233359	0.006502093372447476	0.443689313541873	-0.02511958511769649	0.02205118474935768	-0.04141313571559238	0.06869993352311322	-0.04215811325820366	-0.05169433283825244	0.08548778415077084	-0.01644027543159567	0.7010911422969874	0.181027317390561	-0.7010911422969872	-0.1810273173905609	-0.04399485047864642	-0.1424865927010092	-0.005243342525561167	-0.2959277814381036	-0.02866934264533794	-0.01488303807546235	0.1303731225558393	0.1553168972187109	0.7662453345406648	0.6088738896578675	0.09815958955600951	-0.01044793646482169	0.05109059313345016	0.02873357619625142	0.6695220594378954	-0.6702638939487178	-0.4708947203596664	1.283638678933688	-0.1415406682487396	-0.07119781021568995	-0.2201022573551725	-0.2453590813178118	1.410244018777468	-1.57424886535895	0.5841773073554744	0.8747420660561648	-1.193315770007582	1.107088265607721	0.6381492528312994	-6.776313175553449	1.326100680874928	6.776313175553449	-1.326100680874927	1.640517805481205	-0.7365142868727202	-0.1192234369857261	-0.677158561403414	0.7043989193407997	0.3571522236022647	-0.0599478176458199	1.106717779332146	1.01630379157333	-0.7834599314386523	0.4174928608454296	-0.05982295297128207	-0.5659692030578766	0.2608478036948037	0.01502254940193109	0.03280856432250674	0.1016786146059064	0.1253300154296102	0.001000083330239124	0.004037868291755075	0.05490056486295997	0.03638797047526091	0.4763497509113785	0.4269042129394525	0.005247396065122372	0.01122887009917406	0.001000228334410641	0.02983119691061082	0.001000307934151829	0.005775416817588292	0.003375205034749751	0.01551771714864087	0.396445886076052	0.4332960293813926	0.0638267661244811	0.07976987593602591	0.3558912650093253	0.3792197201405729	0.05693025829463826	0.04487534159552684	0.003356505538055691	0.008598867569677024	0.002928200144519769	0.01209229957355155	0.02970580448247502	0.05525826392560861	0.4929856669282366	0.4004699271632451	0.06299141234324901	0.07702772080787262	0.001000661184472736	0.003303949044235295	0.001229835974641913	0.01705261324489042	0.001005305653875009	0.0213229630076779	0.2007181102240352	0.2219632454222379	0.08945902082633286	0.04428262655639523	0.03395481962952593	0.03162272978434901	0.6230909926759802	0.6468994831499952	0.01017912874990468	0.0369143320579602	0.001002319887070618	0.008282362044641892	0.001001196847879986	0.004765089209116839	0.001001494893674461	0.005569798041886974	0.06652101552156799	0.0746463726016651	0.07363572666975893	0.07432736041460236	0.02806896646569661	0.02737443549350792	0.006307669440867449	0.01211527421898636	0.04285722472056171	0.07344086784383594	0.1369204304408249	0.1253415611698002	0.1153962469548297	0.1119966405607482	0.151508749662329	0.1604661330203376	0.04262990129055298	0.08074312542406276	0.04995228648482587	0.07134109511698478	0.005178729016537539	0.02508535914175797	0.003197740038623203	0.02266612882955765	0.004057223062261902	0.02374724134932741	0.00270664516314718	0.0124891782821435	0.001000163154335817	0.01177689131706305	0.001543293302725108	0.02167148639436109	0.0401559551702398	0.05518259768438789	0.02506487249616384	0.04421866455533994	0.03839311589071513	0.04488360835468699	0.01236820004271365	0.03596803601434601	0.00413891711128259	0.01576426566399252	0.02891906906359342	0.03402494211248609	0.06719680508041155	0.1065891205825601	0.03855277822033576	0.03848379174178965	0.1623791690447686	0.1543572459076396	0.001001744069116883	0.05349803896475424	0.03482626758535051	0.03761783945125226	0.02689435973587088	0.04056585873035122	0.001529827090252744	0.01602184174298947	0.001005220583293816	0.01776337836919298	0.001427222482136867	0.01837845593557097	0.0141802795746883	0.04059048785556033	0.02075313216052761	0.02314537321883239	0.01187102559252128	0.0202240538781409	0.001000342803864289	0.01323146446722886	0.03429495515693202	0.05986896138590554	0.1071261924246834	0.1069177033610954	0.003173634065825434	0.08282859069411325	0.001464230055039106	0.04191881175733864	0.002243662405515192	0.01727597285304783	0.0012348251565768	0.008719108485007907	0.002373187501199892	0.01081307438838773	0.02889844777013951	-0.0002657177983912653	-0.001712551391362054	0.02488708963246886	0.01772804089218735	0.002539260624065364	-0.008106159664462089	0.001564760570929124	0.01543501707354893	0.09854354247047339	0.001000078258807773	0.04033231204971244	0.491830768384188	0.001000193520435318	0.001000148638361867	0.001000005510878543	0.001000500126678471	0.4277061852322082	0.06193905005410133	0.4030877464001691	0.02194036577935617	0.00234147027375292	0.002905837992939084	0.01402288664552927	0.5238750982999529	0.04433123000255177	0.00100035337160563	0.001354320307701666	0.001000017166063031	0.2061673410427699	0.08122483052387502	0.03114829857645316	0.7077468997069442	0.001434678132489031	0.001000010614845459	0.001	0.001000005882416432	0.06182720686340248	0.07250741010743599	0.03150228072467998	0.005407701806697163	0.03897551838724751	0.1489888965956048	0.1226093032062122	0.1942603593251691	0.05335026816181659	0.04493611721964044	0.004905305632284209	0.003529538566215597	0.00578586402933594	0.004456024989652432	0.001000160214913562	0.001000257756013297	0.03701969776831963	0.02096806307827618	0.03707056901938186	0.0265473631883079	0.004617581686543219	0.02532393241297138	0.06438190120187424	0.03917275972403523	0.1675455299762451	0.001000201767865683	0.03634490522103324	0.03552004551592697	0.002039321603713005	0.001007940473806863	0.001940503589040555	0.01351996440549225	0.01582323242364261	0.009054044035351419	0.001000175047853407	0.03317331241791611	0.1169026514542061	0.004569715869283249	0.001974707877023005	0.002280105452239374	0.001000218944774034	0.002378378385554905	0.03927765365492231	0.003181176729256116	-0.002039000943279725	0.03108159974743121	0.02057167110099113	0.00236086766342163	-0.009064693252583026	0.002527878333284242	-0.6104389532345728	-1.060844796126395	0.02221962916832288	-0.1737359238660542	-0.01814618392877154	-0.5069106923177744	0.4240797955799591	-0.2411757358771009	-0.2044782682782027	-0.01687692719448136	-0.1257914198250042	1.047909554381969	-0.1161699301311392	1.694890749940307	-1.247634122797058	-0.04571144955008385	-0.004115691487203033	-0.9928255671132576	0.2845572086259319	-1.036773650094782	-0.0001577885612130043	-0.02218481700662514	0.0838019411793475	0.1266405314523733	-0.2485836941527668	-0.1462290531830216	1.514239741563989	-0.5594840516037201	0.04054906968276709	0.0226150114705896	0.02322668724589459	-0.3095390313289522	-0.08536439203225074	0.1428743228066585	0.008801141129148394	0.0162422008204054	0.6491836711305632	0.4589373733755841	2.079358010826263	0.542795625722763	-0.2555884580817903	-0.03317331264676415	0.004608843309998886	0.3587117449233298	0.281018723886693	-0.004568796866714813	-0.05784917902907742	-0.2202029771172159	-0.1871585275887679	-0.06845482375074979	0.9524962916166307	0.1284000895303309	-0.2106987032434834	-0.09724740157141341	0.02464918492092259	0.5105156749371195	0.1437421551892825	0.5463863521483727	0.530186377190185	0.1389401627005217	-0.01697954830823651	-0.2120800869848281	0.03407594984045764	-0.1218783783250343	-0.1285074204748644	-0.008138033978718387	-0.1507732294576989	0.6237856720288949	-0.02179127802333295	0.2326322146706424	-0.2172398652854462	-0.1381727100422594	-0.1314801192778094	6.070683943178929e-15	1.773526774027371e-15	nan	nan	nan	nan	nan	nan
0.35	-0.005657951698550876	-0.04238169421297303	-0.004815252877968978	0.6846959160621563	0.9374632004644174	0.005786781818982841	0.4412196296520993	-0.02698690606304312	0.03731942770813502	-0.0561993360298387	0.07387979089138681	-0.03333651511313577	-0.06268996317051295	0.09571031633306361	-0.01036644340990104	0.6312958376000547	0.1946638713616603	-0.6312958376000544	-0.1946638713616602	-0.02760711751699791	-0.1495748626152046	-0.006198665222586772	-0.3025215012212991	-0.02195831246527219	-0.01136260429179792	0.1285677462367832	0.167025553361419	0.7765065873046472	0.6011381870457395	0.1021682652580306	-0.01115309773999694	0.04598780188279135	0.03141609761822645	0.5019849803459228	-0.5436688271376527	-0.4454841805522534	1.284641671396369	-0.1826804025677718	-0.07095850346151941	-0.2663265576019749	-0.1268965530852495	1.631178257115123	-1.37870015857073	0.4438266154299232	0.888189982415976	-0.9969227989170778	0.925952811368425	0.5783377335444048	-7.176044594783741	1.397667010875115	7.176044594783741	-1.397667010875116	1.637153142121775	-0.6773249150669883	-0.07142592683361479	-0.6447819279299615	0.6347640737269407	0.34638130406164	-0.301191408394304	1.235816329679202	1.03508095533977	-0.7615354787708717	0.3645175926152449	-0.07913597983412698	-0.45707144075931	0.2744595217721185	0.01409807386394234	0.03208725463826088	0.09728536333153806	0.1216625877249053	0.001000078668149712	0.004053076504730083	0.04530482064999639	0.03082562873112096	0.4808286893884702	0.4303805222695276	0.003179412206265915	0.009441796342033137	0.001000182840801731	0.02804076790502279	0.001000159820446729	0.005720398002825982	0.002215648119339375	0.01445456798487261	0.4115356752742453	0.4441187394137165	0.06167377909274865	0.07788562839455956	0.375000805753357	0.3958034403395439	0.03860689709183097	0.03383631232715757	0.002701500869958143	0.008252460886576874	0.00275685430818503	0.01197951506163516	0.02115787560714218	0.0461469230653067	0.5034170578281492	0.4029287196433795	0.05241061424958829	0.06711937540972954	0.001000500816697968	0.003470468239214556	0.001336833432705407	0.01691278052546944	0.001002714897873466	0.02208477171905098	0.2028611662380728	0.222921276067984	0.08299508327790701	0.04126999321649458	0.03128361036822094	0.02963063341328586	0.6545332506535629	0.6614947449158791	0.005896047021803184	0.03297365663312601	0.001001188505876678	0.008499108426439321	0.001000609684486308	0.004898282237449827	0.001000765417210723	0.005707270419444815	0.06348075225295566	0.07098380739793345	0.07230249264228132	0.07267326102227553	0.02956053341692991	0.02831554197182858	0.005434213409666442	0.01195244739926431	0.04002464047945335	0.07284877072273324	0.1451380885099029	0.1328361690880841	0.1197149996219559	0.1172642335044129	0.1714354630850196	0.1789605552294782	0.04756163729577068	0.08511122144039547	0.04707422081950568	0.06876111832010141	0.004766543395502406	0.0246219558727974	0.003160575051488439	0.02251533894862802	0.004990332133950597	0.0273754798315719	0.003772166399953903	0.01521835833901063	0.001000150480178851	0.011799041953677	0.00127739074428414	0.02113949655747877	0.03840015205187366	0.05322717611771712	0.02252254335615654	0.04231577271503474	0.03740771238365949	0.04397382417781527	0.02353304165077558	0.04687800348232884	0.004402726513366774	0.01693539552774632	0.02707511597775049	0.03222174612866792	0.0674315751489451	0.1060926721949728	0.04098047616560043	0.03937704252502914	0.1662229462757754	0.1605174736523975	0.001042911276234892	0.05535704926583906	0.03584404183728394	0.04300283637492289	0.03155880640289199	0.04513671809004315	0.001952502073782208	0.01759220986118083	0.001008308042503329	0.01759950343697835	0.003200996501248678	0.01672523484247508	0.01359521631140731	0.04071936595600269	0.01674947129397388	0.02102429264098271	0.009991082849962104	0.01890974080759481	0.001099694084628163	0.01308553579023615	0.03368826383369149	0.05844045141231152	0.1133152824950041	0.1143145153657315	0.003531998133749282	0.08231537911599361	0.001850432028280567	0.04448556408196426	0.002351619739668957	0.01516136583112857	0.001214649649659546	0.007412349542740024	0.002473342221256582	0.009547339895573615	0.03779278428493861	0.003111982402647785	-0.001937706545707419	0.02982832351778106	0.01865024622494138	0.002426264579351446	-0.008770244086720261	0.00198660085515188	0.01109445482261207	0.08475815974327743	0.001000070057894654	0.02777370238022385	0.4902901464254019	0.001000227169806913	0.001000124378728782	0.001000005829804741	0.001000366002280277	0.4588143282687957	0.05636882459076474	0.4253952941272735	0.01147021364628662	0.001738184286335327	0.002299242766056783	0.009283263656394867	0.5306126553129136	0.03474830437149861	0.001000317475777992	0.001527819658825836	0.001000020085249875	0.2068244364870752	0.0682654957649695	0.02566056443928107	0.7525992858633141	0.001217370818487033	0.001000011527889419	0.001	0.001000006604438031	0.05768853360647219	0.06888961927471701	0.03106624006418658	0.003747780075574789	0.03466070789325494	0.165283236438388	0.1289269381514261	0.2106870779938373	0.05361132710947532	0.0424015382324683	0.003845215295813976	0.002776114321482647	0.006132725428742308	0.005257375056746037	0.001000117894822515	0.00100020398842705	0.03572531316009132	0.01854266506214984	0.03554201401728747	0.04380887210965979	0.004733844344183558	0.02466541085308072	0.07061637484714776	0.04786708202980455	0.1765942214646689	0.001158142688094471	0.03762239787187642	0.03808050291999217	0.002693379434523575	0.001014550643972377	0.007693855280408611	0.01248037599341407	0.009332665352313623	0.007038576952474186	0.001374803758593268	0.03281860413314633	0.1267211181472107	0.003347205927333054	0.002489089100928354	0.002620584025568164	0.001357266010774756	0.002747184279224599	0.04549922530375075	0.006434327142400143	-0.002081826181995125	0.03376693641937314	0.01803531165685559	0.002365586067381243	-0.009198769176288153	0.001975419156868718	-0.6169424217080762	-0.8353332479708854	-0.1607363591042611	-0.564588754732551	0.01217578928843694	-0.6069666098496632	0.279091456878106	-0.1253312405076758	-0.1527405801201349	0.000817099864010312	-0.08416759946425073	1.132234275024734	-0.2600069549126037	1.631735865900622	-0.983841177746642	-0.02741454402016279	-0.01920650814316211	-0.8222708923893546	0.2132510095649743	-0.9591590976267934	0.02660029443955784	-0.006884099067621679	0.07108521210950537	0.06677672823820431	-0.3567465810619767	-0.2510776393340925	1.409524051785071	-0.2551470744299391	0.0120942111757061	0.008555893782575048	0.008966276592742144	-0.4119709473102228	-0.2369657048810584	0.05029604306380922	-0.03962060100110292	-0.1258261201877948	0.8521599498212182	0.59043095796611	1.645250712069867	0.3397580442984524	-0.2583142889092603	-0.05865428507590002	-0.03249720034056397	0.3653943629820979	0.2701962457120453	0.006065724396864949	-0.04604606216523795	-0.1700131282843085	-0.1932223762003485	-0.1098600113707981	1.210425056438255	0.1097058422864613	-0.1540715301368828	0.0007995829364366665	0.1563394373080605	0.7041077234466319	0.2276678033269326	0.5296125684079875	0.3939882996344942	0.1726375763435202	-0.01463638140202362	-0.1234235156157567	-0.004039982503146925	-0.3035470903217447	-0.1356358075867311	-0.01790521956995557	-0.1367201945256811	0.8534866736915552	-0.07529198698967798	0.2797726245640092	-0.2044618313353698	-0.1231726657072091	-0.1210851147771246	4.300050299451074e-15	2.623306496681944e-15	nan	nan	nan	nan	nan	nan
0.36	-0.001625495943756897	-0.04697016699740891	-0.009264687854388217	0.6975626082244554	0.9354325162914179	0.005101043243529029	0.4385129416497869	-0.02763334508608629	0.05443022357441659	-0.06890131810859046	0.0774171148143246	-0.02442206522071317	-0.07145503886562196	0.1037775331887479	-0.004839109119882743	0.557704313782303	0.208909795558661	-0.5577043137823029	-0.208909795558661	-0.01124930053074488	-0.1559567953843608	-0.006663557550517191	-0.3088873506505875	-0.01603492202970829	-0.007966476575609473	0.1243480151433769	0.1800492814216978	0.7869296375297931	0.5936860823267712	0.1050554476694412	-0.01198918961691115	0.04189951644455521	0.03419882745313394	0.2985178244835208	-0.3654161236343154	-0.4492686495287038	1.289307180503544	-0.2233836910625918	-0.06528321461352503	-0.2675030798624029	-0.001182696857649437	1.778754600279256	-1.157405218259953	0.255670618288313	0.8933124155272334	-0.7472048425344124	0.6760252003115865	0.5288497065052139	-7.53555699971731	1.447974726055193	7.53555699971731	-1.447974726055193	1.63453461040211	-0.5952468578648766	-0.0211373631666378	-0.6315844906219933	0.5468709704404214	0.3322910101070701	-0.5428187725158355	1.369732162846838	1.048663283806042	-0.726740352806718	0.1931942027232215	-0.08600907331889458	-0.3630680405733288	0.2808894862813905	0.01150004861281532	0.02970874127869177	0.08883567934679763	0.1139414575818084	0.001000072235736958	0.004101143332794247	0.03416473045077441	0.02422045921148152	0.4834503065301703	0.4326442298058759	0.002134883519701411	0.008540400789462907	0.001000147969643592	0.02679372436271962	0.001000085961014063	0.005690637527377126	0.001632610416211114	0.01388778142866444	0.431566332865065	0.4562527513407212	0.05797209765831535	0.07458318930276603	0.3949190767499183	0.4120520889795211	0.02342975214753543	0.02472512910320537	0.002071473284763754	0.007973683550264697	0.002368352252279926	0.01169286346573127	0.01432586935227049	0.03895628032897185	0.512682696233137	0.4048559417978255	0.04210228096344312	0.05755926549351754	0.001000402716652411	0.003698728270642214	0.001477048812270184	0.01689288384222702	0.001001421625921248	0.02279517547015002	0.2044451354736977	0.2233350025978247	0.07361767855755469	0.03709162279046405	0.02726142339821221	0.02662342863159306	0.6896653960826861	0.6751841929891407	0.003599148537114931	0.03128146974802506	0.001000623558317409	0.008710126358136413	0.001000316364266076	0.005026853076500522	0.001000401225524696	0.005843093340283117	0.05993169935584953	0.0666270148976032	0.06995489243983903	0.06975784194802467	0.03013449868214057	0.02847933775886557	0.004168587431876661	0.01135778028040521	0.03648499235786219	0.0711010555371263	0.1564671091704592	0.1424332009121265	0.1248293866083989	0.1237222545722468	0.1895730967802022	0.1938856328831198	0.05031195854022457	0.087716975645123	0.04434071444001312	0.06621666158651224	0.004031970683490462	0.02392933456162541	0.002766425339339957	0.02206157720584994	0.005631002596666924	0.03102429683808737	0.004704215910880788	0.01800068236086209	0.001000122975472687	0.011839541809157	0.001144296920395471	0.02080061967471615	0.03685490559800222	0.05179969927737903	0.02002476386249002	0.04035816631676841	0.03616613864238082	0.04275924813234232	0.03735451375311664	0.05979509423227497	0.004593094419663495	0.01803598169103169	0.02579079572933926	0.03086089077741253	0.07032945378641439	0.1066619494189391	0.04629529488219933	0.0416573497995715	0.1720652366498624	0.1680909573652182	0.001142479827664275	0.05804355299727207	0.03698169281724789	0.04819008153585361	0.03519478112071001	0.04864568082077897	0.002490287306313749	0.01942467557787967	0.001013157686460496	0.01749383183510966	0.006941982015918751	0.01581279794363147	0.01278731174526818	0.04059489515046066	0.01150046097788523	0.01705024435085257	0.008037627600631812	0.01748572544735446	0.001336668087680835	0.01293620971285596	0.03319965598995836	0.05709872891010158	0.1209519348126221	0.1239456357307971	0.003102783088273623	0.08143393196653027	0.002300323810693269	0.0474953517348004	0.002575537211314236	0.01321113038159176	0.00138306511628074	0.006255783424957822	0.00270744894027122	0.008403005382986934	0.04490527755575723	0.006406649411756797	-0.002041308422966141	0.03326562592751307	0.01726674170643566	0.002391744833752953	-0.00908098950994307	0.00175890816561576	0.006753892571675172	0.07097277701608147	0.001000061856981466	0.01521509271073515	0.4887495244666158	0.00100026081917939	0.001000100119094608	0.001000006148731231	0.001000231877882424	0.489922471305383	0.05079859912742811	0.447702841854378	0.001000061513216928	0.001134898298917816	0.001692647539174385	0.004543640667260571	0.5373502123258743	0.02516537874044487	0.001000281579951209	0.001701319009911412	0.001000023004436787	0.2074815319313805	0.05530616100606394	0.02017283030210888	0.7974516720196839	0.001000063504484919	0.001000012440933469	0.001	0.001000007326459728	0.05354986034954203	0.06527182844199805	0.03063019940369335	0.00208785834445292	0.03034589739926219	0.1815775762811713	0.1352445730966402	0.2271137966625063	0.05387238605713406	0.03986695924529615	0.002785124959343822	0.002022690076749728	0.006479586828149147	0.006058725123840213	0.0010000755747317	0.001000150220840731	0.03443092855186293	0.01611726704602354	0.03401345901519302	0.06107038103101166	0.004850107001823919	0.02400688929319007	0.07685084849242114	0.05656140433557373	0.1856429129530931	0.001316083608322678	0.03889989052271961	0.0406409603240571	0.003347437265334038	0.00102116081418059	0.01344720697177669	0.01144078758133571	0.002842098280985323	0.005023109869597292	0.001749432469337476	0.03246389584837656	0.1365395848402156	0.002124695985382984	0.003003470324833611	0.002961062598896994	0.001714313076776161	0.003115990172894321	0.05172079695257918	0.00968747755554422	-0.002124651420710526	0.03645227309131507	0.01549895221272003	0.002370304471340247	-0.009332845099993279	0.001422959980453187	-0.623532288694574	-0.6922234829067992	-0.3092211058958408	-0.9844764115444532	-0.01157446091321039	-0.7154762474171891	0.1815594368344556	-0.06404009500512391	-0.09580117560850294	-0.01182525932489773	-0.02651889831092257	1.310169933317819	-0.3998082401964452	1.627876438141625	-0.8620649139124485	-0.03218558019300145	-0.0388891082862939	-0.6086859423205181	0.178243143488244	-0.9671265537045231	0.01219037872570924	0.001802392478699442	0.07352094912425407	0.01777970827072875	-0.4817311113782032	-0.3492507353071965	1.333077003039459	-0.1097863436571449	0.03940337966276528	0.02169057361421708	0.02289679590198131	-0.4483844906486792	-0.3376283284167763	-0.01258781545457018	-0.07756691869893219	-0.2148814120823797	1.069668452282676	0.6970229982096035	1.365489099729808	0.1903272634015496	-0.2484844454229405	-0.07901692108953322	-0.05598552906008751	0.3628274497763275	0.2916475168805898	-0.0008989530924358019	-0.01922658820331823	-0.1146140318481517	-0.1981014391812884	-0.1294131974693	1.353920948008956	0.1142913494355415	-0.1222305767310529	0.1158977207394976	0.3020604831815729	0.7931668685499594	0.3092408412585425	0.5068359996000128	0.3178070514001206	0.1913596823925316	-0.005338886309596974	-0.06392324813378426	-0.01659383135789691	-0.4924719207816727	-0.1504478784140192	-0.008817514052959162	-0.1334157351807637	1.070647344115736	-0.09543839229289158	0.3212392803118001	-0.1843655508099095	-0.1081341451438691	-0.1072001232339647	1.35411393567618e-16	1.508915608333711e-15	nan	nan	nan	nan	nan	nan
0.37	0.0002732504668658425	-0.04962375043297577	-0.01394757185883916	0.7104980162983088	0.9330056571290742	0.004503152429823735	0.4358751180610022	-0.02715503070620228	0.07259800461183886	-0.07938135124178609	0.07894983987341059	-0.01546380319574272	-0.07755010528296352	0.1091246491706746	0.0003142617176441433	0.4804604027641075	0.223488527784465	-0.4804604027641072	-0.2234885277844654	0.005075283844481814	-0.1614266207863565	-0.00663933553835796	-0.31521746848425	-0.01105165525256644	-0.004734371408105413	0.118607077363201	0.19431951913127	0.7974371294131394	0.5866354080501274	0.1058743190975141	-0.01291093578347772	0.03859197905424322	0.03707697524484545	0.08209793391345405	-0.1686889049154695	-0.4918916353353393	1.298272475207301	-0.2609977759426358	-0.05351164816478744	-0.2511283474949252	0.08474617229622232	1.824493780760091	-0.942675255633421	0.05537237406296622	0.8967876121999768	-0.4716967221663161	0.3963556855899211	0.5064927377276711	-7.865770130863366	1.461071551014581	7.865770130863366	-1.461071551014582	1.626719864385277	-0.4982177861746865	0.02298879728001094	-0.6381446393840908	0.4495790670866	0.3129196838175623	-0.6228601072274685	1.476225963064068	1.058035150286951	-0.6784110503308984	-0.0190913379162462	-0.09967377552196215	-0.2843611847323373	0.2933336296326829	0.008462545039661097	0.02687221276010546	0.07851601532785697	0.103692578389333	0.001000065679376746	0.004167637358654071	0.02357629025166769	0.01744896045153602	0.4848162706372404	0.4344442543748708	0.001579824204715556	0.008059990392900507	0.001000123164931368	0.02606605125349796	0.001000047221560998	0.005677510612232087	0.002161735822482919	0.01428934841230772	0.452774933920535	0.4680743049646603	0.05328403653850717	0.07029016520069281	0.4154078917408363	0.428348932478627	0.01279690403942599	0.01779655946435839	0.001595415265704408	0.007857415445515943	0.001954334585446131	0.01139932031623723	0.009168970548626592	0.03382163759520099	0.5212229922234077	0.4069124903319581	0.03279035311026165	0.04884248583877792	0.001000333499068081	0.003967351566513027	0.001521749224570183	0.01687312185706369	0.001000737794425985	0.0234632611954329	0.2055278985630329	0.2234063900659326	0.06391217066183173	0.0323155669316365	0.02272223163777554	0.02313485998340357	0.7248846879192191	0.6879365323058089	0.002330498056836076	0.03077549987470566	0.001000324807393468	0.008929489637931423	0.001000161056067625	0.005155724059935511	0.001000208777391784	0.00598008772497651	0.05508684366513301	0.06141227173674098	0.0647036814828324	0.064886592182059	0.02721932638217886	0.02608681872950561	0.003010378777041899	0.01087032445464089	0.03271040605592385	0.06894615336974579	0.1692111966620913	0.1531214131878596	0.1306048495565892	0.1303650391551457	0.2041438029574951	0.2040278189015985	0.05028777089360194	0.08826247618666071	0.04168357235950533	0.06374378347625624	0.003188271306497765	0.02317438179993012	0.002267696146822848	0.02155444958117345	0.005322791493936978	0.0341727288629058	0.004697273274249786	0.02020458115245642	0.001016819279542761	0.01190288198828033	0.001158493288170748	0.0206520891885352	0.03747285505642816	0.05225632720160058	0.01776483174653994	0.03860929930397562	0.03449992126654765	0.04120234305559432	0.05231357390473174	0.07312146324248776	0.004627080900621016	0.01894518290562159	0.02472651201134399	0.02973951900241826	0.07305135376156259	0.1073868281706766	0.05000914974905011	0.04415200282223301	0.1776587682923143	0.1739823736437059	0.00145459900896592	0.061558895450462	0.03850787828082711	0.05363574498336742	0.03677516342484567	0.05023257551014677	0.002843780315777286	0.02109975840997086	0.001015622689495396	0.017446255526442	0.0128782439694226	0.01557338406108472	0.01179238880705727	0.04026137186363436	0.007084535405517246	0.01322365980271216	0.006123855684764567	0.0160748114690198	0.001439421977795698	0.01273994733878798	0.03359323719295247	0.05608823338293908	0.1322859239690689	0.1353522224556815	0.002476377567168045	0.08063749463366914	0.002523151864387993	0.05055454207757465	0.004049620065120495	0.01198048496602872	0.002857465587074958	0.005699654368016355	0.004013403438553729	0.007787655295725418	0.04858046919367075	0.009519920112737189	-0.002355646948331431	0.03613839167932929	0.01304115801782257	0.002595482905944005	-0.009369338045855512	0.001397356917341467	0.003877032796383018	0.05923544980905354	0.001000056317661107	0.008208232093768981	0.4872025193166095	0.001000233721093987	0.001000095010022866	0.001000007548172506	0.004164336722516067	0.5087069827271775	0.0445922735740194	0.470307965130374	0.001000054167471611	0.00106751766265664	0.001376881660734135	0.002771850563849544	0.5444477741209787	0.01895990338421118	0.001000244449204511	0.001455811214924915	0.001000028815457806	0.2072989239008554	0.04802030211755486	0.01538553326439208	0.8259590772684469	0.001000075670488835	0.001000015147989845	0.001	0.001000009498815622	0.04515808730913846	0.05166885903076247	0.0181234683376736	0.001543981158208063	0.02656565013705988	0.1964342847447124	0.1426091221108232	0.2301447666833303	0.04714967354965051	0.03733455624113066	0.001892652022468613	0.001511410709228626	0.003739814738500311	0.003529370890299915	0.00106306306514269	0.001319746249054103	0.04141783598832378	0.01453017934664155	0.03130367006276068	0.07820707044597626	0.004504319596410927	0.0231083860192532	0.07635003626302549	0.05274982327697018	0.1877463742048316	0.002172156322483192	0.04150749216762167	0.03689461179446975	0.003100647356315699	0.001015672819980101	0.0241947053594818	0.01009784355377963	0.001921094340005018	0.003294938210730092	0.001374723603853326	0.03540548791246875	0.1600037300171563	0.001562431967572434	0.002546794567009578	0.007828952328656612	0.006670404188428162	0.007305376522601446	0.04974339862445752	0.01249914485947197	-0.00285478189579354	0.0387600523015569	0.006849338973291546	0.002979363725818107	-0.009686880938457596	0.001015323218577822	-0.6316939552655209	-0.6373750111854759	-0.2696554281812646	-1.068570880325323	0.01593299644283911	-0.6368150892518933	0.183518584468587	-0.03429908882599651	-0.05062150194282874	0.00424099909956173	0.1021538068857866	1.090535945768651	-0.4626073520697123	1.639048450460298	-0.5301706463101087	0.003502816563525312	-0.02327064845671137	-0.417850893552331	0.2427200709759759	-0.7936995863054701	0.03440430412178355	-0.005477471402165213	0.06193350605792605	-0.00337273116954102	-0.4664511023680299	-0.3526126933525301	1.221809529005929	-0.002329904047409319	0.01270557197055513	0.008101648919001083	0.008802895042740859	-0.5842937345203113	-0.6354004806895635	-0.4381299043899925	-0.02598767597697763	-0.2214958537539544	1.089257066691275	0.658440802465774	0.7074150867281921	-0.07502197503374426	-0.2435204965910146	-0.07443493932738003	-0.04852859790598211	0.2611053803258938	0.1453411212017081	0.01061637707646784	-0.008304009290182861	0.1951643436363939	-0.1571749405015288	-0.1803676948857951	1.319321386342908	0.07062003208500367	-0.1032315879147555	0.0262150358699238	0.1781837029215564	0.473978518507453	0.3830133273573603	0.5737348091182675	0.01791114729577143	0.1445421766226979	-0.003132477854798483	0.0167833463656759	-0.04867447164829847	-0.2889663061363352	-0.1357334857060136	-0.03244491750072784	-0.06760915007386509	1.269662537672461	-0.06866134591595961	0.2893566749626952	-0.067114365073763	-0.008606959964619404	-0.02034490701030355	-3.127213998547776e-15	1.351666107755609e-15	nan	nan	nan	nan	nan	nan
0.38	3.379225998599557e-05	-0.05041171192444378	-0.01919419024057684	0.7235380185474249	0.9302323680819241	0.004046476279485784	0.4336690405078827	-0.02618040965093954	0.09031394266072926	-0.08783630016632175	0.07861452190626524	-0.006517360522051662	-0.0808867389331729	0.1117638006911174	0.005384111169313864	0.4013380126262064	0.2379972232171266	-0.4013380126262065	-0.2379972232171266	0.02121184875180244	-0.1659111423806627	-0.006263640971286135	-0.3217243547037409	-0.007047407046004033	-0.001732289690781964	0.1115409865246676	0.2094120123629141	0.8081943416840065	0.5802175303639768	0.1048801924949619	-0.0140093374379014	0.03649385780504261	0.04003737119722502	-0.1291230990172344	0.007708265185359885	-0.5620155249859928	1.310226015556091	-0.2926696680207219	-0.03704028194005606	-0.1811538727287796	0.09807863821733001	1.688386002573726	-0.7523883765279861	-0.1179379869579403	0.8909485452714726	-0.1955182890652032	0.1344323080396108	0.5121454293432562	-7.911252823658443	1.4339673674267	7.911252823658443	-1.4339673674267	1.596930716820904	-0.3981860963269855	0.04915714781589751	-0.6669381677876837	0.3510672563245357	0.2862863200709619	-0.8078493841872356	1.534183267261459	1.098607361310159	-0.6001810347080451	-0.1694054034018695	-0.1213401708901929	-0.1211848123510509	0.2973391184151006	0.00548694585698176	0.024084216107878	0.06740335743815673	0.09250461090780762	0.001000059631791146	0.004240997868782753	0.0145197744797702	0.01152432573284976	0.4852880042980136	0.436416063645328	0.001301622936654987	0.007809276922144404	0.001000108213120494	0.02576353320985402	0.001000028561844172	0.005676279965510303	0.004002571618759695	0.0158372878033313	0.4730196428958995	0.478791373342068	0.04786365914890196	0.065254826824344	0.436339630470879	0.4449841817643424	0.007193669570966163	0.01399128352793313	0.001323202071440535	0.007935157027940754	0.001589067870464023	0.01115842795969831	0.005636551239035184	0.03060709667554593	0.5293007272636149	0.4099034133700989	0.02480401607212027	0.04133586958621512	0.001000280333086871	0.004244214826494809	0.001421398201595951	0.01678888079885998	0.001000398959491736	0.02407059179381729	0.2061384748663603	0.2232701376440208	0.05514818701687697	0.02790317990349157	0.01802547122142731	0.01948818078412333	0.7579914738592156	0.6997087569434928	0.00169232820376747	0.03101642620626677	0.001000176862392828	0.009128963711034048	0.001000083869544614	0.005269246571805598	0.00100011368922549	0.006105167521258596	0.04858075921086952	0.05514654834726205	0.05563784806753452	0.05707425521596991	0.0196794084167437	0.02027246139156691	0.002156055027990624	0.01071675817039003	0.02890789781583933	0.06656320181482875	0.1825798179508094	0.164644003522495	0.1369795339695718	0.1374292083034722	0.2142167345803844	0.2089232742729381	0.04718780602537668	0.08634063974565302	0.03907239857695275	0.06139766525543669	0.002318870097753391	0.02239140961351766	0.001762217211705833	0.02102923320711374	0.003805913667716114	0.03613133294737054	0.003435610558557967	0.02083168238015343	0.001056670578192494	0.01199285711386667	0.001325389570714652	0.02067804948376703	0.04105813261915242	0.05548748068901119	0.01582232142620858	0.03710460796424882	0.03233685861246311	0.03918389669453162	0.06788641799698157	0.08634089260531826	0.004472376781886427	0.01950980510477278	0.02373959921048601	0.02877250282617655	0.07434184846111289	0.1071289902615786	0.05025598967001726	0.04484729548942011	0.1818814167614827	0.179347770362561	0.002038205478098063	0.06548753310398163	0.04053387209628524	0.05949354010252628	0.03585429384887	0.0493706889831589	0.002897841929978243	0.02233322496218485	0.001014109246396235	0.01745206018873025	0.02107922267970467	0.01616332236577575	0.0106248082037836	0.03965013280466513	0.004365803074267116	0.01094849188230969	0.004295203580486621	0.01469108436416208	0.001303470474432641	0.01224711222805536	0.03518452015590137	0.05576803031218206	0.1483144046733592	0.1505187372204662	0.00188123144668087	0.07996445961547501	0.002406925075809253	0.05325764296844164	0.00720080629288417	0.01176182642468632	0.006056345818882363	0.005973338351262034	0.006745339182280307	0.007906606986926431	0.04848726752089416	0.01243212188234926	-0.002947180106842001	0.03863449973676261	0.005866221295332583	0.003069435099659696	-0.009701478116802538	0.00100508199333314	0.001000173021090279	0.04749812260202563	0.001000050778340664	0.001201371476802665	0.4856555141666031	0.001000206623008969	0.001000089900949662	0.001000008947614222	0.007328441567150609	0.5274914941489721	0.03838594802061063	0.49291308840637	0.001000046821726457	0.001000137026394487	0.001061115782294054	0.00100006046043852	0.5515453359160831	0.01275442802797706	0.001000207318458171	0.001210303419891776	0.001000034626478934	0.2071163158703302	0.0407344432290456	0.01059823622667517	0.8544664825172099	0.001000087836492548	0.001000017855046235	0.001000000679508463	0.001000011671171532	0.03676631426873509	0.03806588961952703	0.005616737271653871	0.001000103971963565	0.02278540287485728	0.2112909932082535	0.1499736711250062	0.233175736704155	0.04042696104216686	0.03480215323696518	0.001000179085593263	0.001000131341707423	0.001000042648851146	0.001000016656759094	0.001126050555553386	0.001639342277266782	0.04840474342478434	0.01294309164725961	0.02859388111032847	0.09534375986094068	0.004158532190997913	0.02220988274531636	0.07584922403363002	0.04893824221836673	0.1898498354565699	0.003028229036643788	0.04411509381252375	0.03314826326488211	0.002853857447296879	0.00101018482583675	0.03494220374718682	0.008754899526223395	0.001000090399024949	0.001566766551863277	0.001000014738367395	0.03834707997656089	0.1834678751940965	0.00100016794976156	0.002090118809185345	0.01269684205841617	0.01162649530008009	0.01149476287230852	0.04776600029633583	0.0153108121634001	-0.003584912370876555	0.0410678315117987	-0.001800274266136965	0.003588422980296196	-0.01004091677692192	0.0006076864567024462	-0.6406746419757112	-0.6563470456442954	-0.2995147326231506	-1.172294069354511	-0.01020116406157816	-0.5461034391645682	0.2159163771266974	-0.01810070988642279	-0.01077016247976672	-0.009446005633391031	0.2027555831680316	1.089272884011643	-0.5482710950513107	1.695557595463546	-0.2374061734285005	0.006616357241873256	-0.02835894969685241	-0.2246655794981442	0.3651180442898673	-0.7250938732641761	0.01383837154322836	-0.01109341987961794	0.06136992374421209	-0.02374826973384983	-0.4089973452409183	-0.3808728455234048	1.137054067242567	0.03959289731918881	0.03542553832430387	0.01862087930130256	0.02051387821969907	-0.6585805363723684	-0.9258457684413345	-0.6969554771751296	-0.01078901039766728	-0.2604912895913069	1.236544064063205	0.7812999112950949	0.3161429703036256	-0.3031401331075961	-0.2231324675356691	-0.08462080603339539	-0.05960327893694845	0.1248618617049121	-0.02371199590051829	0.004428036199453066	0.01567156807932132	0.4402910807924329	-0.1492663045684808	-0.2217214543305291	1.332533018532327	0.04537554634672376	-0.09135945698072004	-0.08064561142723028	-0.05781158791301411	0.6879629566232477	0.3918998813248779	0.5892623339286399	-0.1719491918692876	0.1030364264082292	0.005337303814304724	0.1019471893147013	-0.07213698578768037	-0.1821885952356374	-0.1450105037195677	-0.06813206138383454	0.004642756100440271	1.822632952095859	-0.07075792935991308	0.2500213899296626	0.01803182403326898	0.05782846289369901	0.03966023245688283	-3.891955814074658e-15	3.844961988694828e-15	nan	nan	nan	nan	nan	nan
0.39	-0.002299858471457659	-0.04959369351839089	-0.0250977055720061	0.7366970466618054	0.9271807276103295	0.003759269910957273	0.4329538948689389	-0.02532968139856594	0.1052783288092529	-0.09446220860429473	0.07672367805403761	0.002117329227908868	-0.08146601225967717	0.1119610783352053	0.01050066544886545	0.3254336788293234	0.2520684826587098	-0.3254336788293222	-0.2520684826587104	0.03693472763037287	-0.1693965971589536	-0.005735160167195451	-0.3286003710225289	-0.004023279930131366	0.0009765166369254553	0.09966713495265282	0.2247576461356253	0.8195317591771242	0.5747372590789925	0.1032372938199219	-0.0152600037765812	0.03652541508600429	0.04306354890585123	-0.3314007908885973	0.1497446261863915	-0.616746576013525	1.32167682458519	-0.3157220012881535	-0.02063872538729837	0.04767025356380017	0.06965767185209534	1.27592790404563	-0.581083304071313	-0.2545274956582844	0.8302559412221833	0.07300440015860696	-0.08722441097970997	0.5116724104887045	-7.194036434213484	1.375075529613398	7.194036434213484	-1.375075529613398	1.543785731779025	-0.3006806807896885	0.05402081259315201	-0.7101586046587198	0.2547547357845431	0.2555135098064976	-1.479709747424264	1.522906839332665	1.173910509329779	-0.4897200143229328	-0.06847158782653476	-0.1255177181498633	0.08638787528316148	0.3067046532670982	0.003303099374780786	0.0220869502108767	0.05607697515060438	0.08078493598405714	0.001000054284006963	0.004311487829623964	0.008097722859236241	0.007167677680977315	0.4855924865296913	0.4389213444873742	0.001153975260389862	0.007658909284419056	0.001000099112502857	0.02582443124129848	0.001000019276137201	0.00567964685389345	0.00599155539479228	0.01749750048163576	0.4915709396418477	0.4890149633238972	0.04191257705666097	0.05959117630894201	0.4576960013495007	0.462259884859603	0.004186728316303719	0.01199122275224208	0.001165001791661106	0.00808734095348409	0.001322498856071948	0.01100815803411664	0.003380332424452682	0.02882701171002813	0.5368204505676887	0.4140919964423038	0.01882449227345807	0.03565440077985287	0.00100023901476327	0.004474232258705106	0.001290136682113578	0.01673848146233833	0.001000224256214177	0.02462263940125716	0.2065046422779036	0.2230692302970566	0.0462698783320143	0.02369710300850419	0.01353667502148903	0.01592849006230111	0.7883890734731053	0.7107730422240218	0.001353458221410481	0.03157507113340442	0.001000100467749477	0.009325976234939238	0.00100004364046194	0.005376954669022676	0.001000064867220907	0.006225062217617395	0.04231193552447897	0.04910716485520761	0.04635013029880608	0.04836106226364246	0.01238683204918676	0.01468569141782796	0.001590588639092118	0.01076365789823713	0.02682276304346769	0.06563010278754797	0.190102059891149	0.1794128186488656	0.1412388890346228	0.147457315098121	0.2209845140061448	0.2102932992525822	0.04241587374172199	0.08294363419893389	0.03680001386577227	0.05938728645056908	0.001673962544107411	0.02158149003786136	0.001389194639833151	0.02038297845398916	0.002436752251073722	0.03749523710096345	0.002246467020244703	0.02058116837251776	0.001111343195246334	0.01212018559069758	0.004244684619820362	0.02327358309678429	0.04569234750835183	0.06037091604365426	0.01424256210395995	0.03572281171999735	0.03103158359257153	0.03764341584893378	0.08062415104399502	0.09758445453499447	0.004300689443370438	0.0197423134820045	0.0228687077983412	0.02787899123041587	0.07290147288839942	0.1056158581093297	0.05070090206188887	0.04415192105639963	0.1835777959658381	0.190818658340489	0.002746883101128634	0.06908688996444413	0.04403924423113326	0.06604430857995876	0.033798801760624	0.04728802095967389	0.002724261732078582	0.02303867985513041	0.00101083769398372	0.01751084892642954	0.02606960792276211	0.01681890789127786	0.01028809980165753	0.0396595668110349	0.00272484618430575	0.009583237407270748	0.002890111170478241	0.01363987529376073	0.001154834643050844	0.01125255720658572	0.03776914548359692	0.05612997248351823	0.1586702409494485	0.1715561596927034	0.001450060344637902	0.07894448864586612	0.002225962799170973	0.05542399103247407	0.009872227118194337	0.0119431322352143	0.009089970565547787	0.006653621022753535	0.009478696338581994	0.008438765953341518	0.04612841091839304	0.01500249724292566	-0.003282419866365087	0.04064341515729819	-0.001647061229060684	0.003673485779676508	-0.009813383049925451	0.001226845167709503	0.001000208985324633	0.03680364180878954	0.001000046976171863	0.0011007612017793	0.4868602928155178	0.001000168216433856	0.001000089422640757	0.001000010175691933	0.008737199345577642	0.539511507665022	0.03163095183319923	0.5163045793398852	0.001000041001099967	0.001000272140912575	0.001030623907472836	0.001000073259137397	0.5570749072927388	0.01158282686336547	0.001000186453562828	0.001105171665257721	0.001000049066526915	0.2071496220965908	0.03081013034232279	0.006924870213128605	0.874295398201166	0.001000078553483496	0.001000023599056887	0.001000002702743749	0.00100001608090823	0.03301639318319687	0.03228031920813199	0.003308440328175663	0.001000109271225702	0.02584646544067212	0.194837553457796	0.1457193173022458	0.2324795589748069	0.03345834672100764	0.03353892990406127	0.001000219034802527	0.001000118026098319	0.001000047308696309	0.001000019130647484	0.001203967687819309	0.01209952623448348	0.05367475704835051	0.01214978946306211	0.03031354701159849	0.09884161677936057	0.004086996694886586	0.02161605588241397	0.06685053811553945	0.05322397655274348	0.1833151694182094	0.003877453147747617	0.05174740467064869	0.02990621158822853	0.002278784319696097	0.001005104606284431	0.02886091269374275	0.01091763069824348	0.001000108020694946	0.001283441099432997	0.001000015421642634	0.04290011677309224	0.1671592594557469	0.001000192115798054	0.001991536032559984	0.01274995363064608	0.0129085959853676	0.01315959250500491	0.04245948281353783	0.01732622066712242	-0.003375665622279103	0.04231279749423342	-0.009037773323792613	0.004345586699198646	-0.009743261001451189	0.001943935310891635	-0.6503510014502677	-0.6834804230742755	-0.1211171074557373	-1.169072815488866	0.01570779618656626	-0.3292761079221331	0.2912576556091216	-0.01210163365853525	0.02146432418372279	0.005122662252877966	0.1392112273288963	0.9541962196816788	-0.5869044415818804	1.771934992339645	-0.1526582133775204	0.02088868975300504	-0.005453397221366796	-0.1282746338233192	0.4732122773601933	-0.4342881107819247	0.02651197750899389	-0.0005493574115822093	0.05058934122913926	-0.01510722747933699	-0.4347742052886602	-0.3371684673785654	1.084611541222464	0.0673709842496014	0.01118114628458975	0.006384440871236948	0.0073232626976635	-0.5489570595324035	-0.810643171369535	-0.4435913266793405	0.01839735492146016	0.04984146907371505	1.559097145030384	1.071880916236518	-0.01121487907071271	-0.3809791677810864	-0.1846070674551528	-0.07786389926142628	-0.06680403784396466	0.1488655899590475	-0.0137749788029897	0.01751851456109899	0.4722307551353565	0.5344891507813664	-0.1260600169461864	-0.0899919577837693	0.9250185626091156	0.004206624506049089	-0.08569260569319669	-0.1631535404546914	-0.02416412973072617	1.335415880853729	0.3207837072824038	0.7147321464582055	-0.2409597968540704	0.03935265102153876	0.00714275396249056	0.02793870236086944	0.06323482408367502	-0.09392047414284824	-0.07146343048702924	-0.1113931050399622	0.07156019664304911	2.044699915441533	-0.1372489957422793	0.1793511646013398	0.02079764278975731	0.07849758900722251	0.06726413755157089	-3.467628864937081e-15	7.383070818744105e-15	nan	nan	nan	nan	nan	nan
0.4	-0.00647009843009836	-0.04753983519748865	-0.03149030245512568	0.7499734993844531	0.9239566565564726	0.00362894709930435	0.4348133557516437	-0.02483544302201811	0.1152612342799473	-0.09962376610782306	0.07363803774968401	0.009973089032422047	-0.07955983540169841	0.11017435983662	0.01562769905761412	0.2589688339720327	0.2653945539838586	-0.2589688339720329	-0.2653945539838584	0.05201037684510045	-0.1719602724256251	-0.005233588727604696	-0.3359653969706865	-0.001932380951623896	0.003378751792066149	0.08369101523201677	0.2396294161906098	0.8317732393109306	0.5705461942368361	0.1053248156140204	-0.01645418422698727	0.03739944744550078	0.0461476288617084	-0.4964409444552706	0.254876248156063	-0.6598318353240833	1.33371093720959	-0.3271557844562617	-0.005663570564938133	0.3337674316041077	0.02678066305123557	0.6920898670088036	-0.4595181896393962	-0.3568972773832527	0.7351625561820457	0.3015717478733195	-0.2623669204698732	0.5142412951921218	-6.023355035739984	1.284929744139798	6.023355035739984	-1.284929744139798	1.467484784052333	-0.2138301940030582	0.04377527491591207	-0.7647400936611338	0.1644216288514102	0.2249720855575087	-1.628303013911483	1.43941052371623	1.279419889447886	-0.3423397461424246	0.5766786904255992	-0.110042993235907	0.04731020335591114	0.3089195678613974	0.002199395512903498	0.02123830074518964	0.04482731194086135	0.06917451659616294	0.001000049709420789	0.004383326591628993	0.004731510830454488	0.00485780484017257	0.4861729551377849	0.4423635740440413	0.001080113345058936	0.007564667928545665	0.001000094325297097	0.02616311080196841	0.001000015250033928	0.005678798789493853	0.007686135614541197	0.01881999784664498	0.5079875876846232	0.4978503198822513	0.03552426024063066	0.05346782932165454	0.479470018116758	0.4806699209861566	0.002660623040943121	0.01113707462701685	0.001085944665113244	0.00829429606070823	0.001173841457698396	0.01097419277922555	0.00223961832641764	0.02810313959472099	0.5437226857080117	0.4193799330614844	0.01511599663953478	0.03218834291515676	0.001000207928369473	0.004661391628830482	0.001171907900137253	0.01674663547341149	0.00100014417292599	0.02511337348810248	0.206746877022607	0.2229945125380212	0.03676912197359514	0.01915657236708556	0.009410380379319036	0.01262274806582001	0.8156801176850541	0.7215771588151262	0.001183807034328007	0.03226854381409329	0.00100006516344195	0.009496670233282586	0.001000024548349407	0.005466209403813414	0.001000042674706053	0.006328796808123597	0.03715135359143094	0.04417418920672821	0.03854414095185124	0.04098438480166924	0.007450101419149401	0.01093677867579908	0.001307172492291551	0.01104927324789066	0.02718254762124407	0.06707943089506468	0.188478913362595	0.1926635100994889	0.1420647917819512	0.155818016000239	0.2249774910750283	0.2093174385975974	0.03657883362229227	0.07862669255913671	0.03499230605968375	0.05759224842598699	0.001350613830826914	0.02082411582501329	0.001202410731648458	0.01975002512711902	0.001747661787823288	0.03912757716545037	0.001648532066884051	0.02080849934056151	0.001177634684385244	0.01227284451297526	0.01086666990109535	0.02949857659870625	0.05058214458438554	0.06613912691756998	0.01304236161501266	0.03460406617203338	0.0311544621399617	0.03731171267897537	0.08912136940371161	0.1050180477616261	0.004178735829704609	0.0196555475030129	0.02212957766372249	0.02709165584187449	0.06810624864371027	0.10504246502384	0.05289827219442877	0.04550599627401092	0.1821299769342632	0.2006401128174619	0.003524590070959527	0.07175945157992884	0.04942168637214839	0.07366499872969426	0.03117548875386003	0.04462398536557531	0.002350352061249392	0.02314623995934851	0.001006661323096835	0.01760936143206811	0.02573125700051629	0.01669747214450485	0.01117824224070262	0.04069905002677143	0.001897814321786112	0.009008918912008761	0.002040976445337624	0.01313717335188229	0.001080497716626574	0.01040696688465147	0.04125899186303163	0.05727552461456872	0.1584356325651205	0.1846097029910928	0.001234114340164898	0.07713922507701555	0.002086057553719509	0.05676672509495835	0.01124489606189004	0.01222914537482351	0.01124593467038328	0.00754868048346362	0.01167352843304573	0.009261741272454256	0.04180444706236076	0.01720289469893237	-0.003254668620474483	0.04214303095243325	-0.008976488108962111	0.004379611818951639	-0.009652247510652603	0.002191598795294455	0.001000244949558397	0.02610916101555355	0.001000043174002995	0.001000150926755744	0.4880650714644327	0.00100012980985893	0.001000088944330586	0.001000011403770097	0.01014595712400496	0.5515315211810721	0.02487595564578773	0.5396960702734003	0.001000035180473476	0.001000407255428461	0.001000132032649971	0.001000086057836096	0.5626044786693944	0.01041122569875367	0.001000165588667553	0.001000039910579113	0.001000063506575111	0.2071829283228514	0.02088581745559981	0.003251504199582057	0.894124313885122	0.001000069270474354	0.001000029343067808	0.001000004725979558	0.00100002049064534	0.02926647209765882	0.02649474879673707	0.001000143384697693	0.001000114570488231	0.0289075280064866	0.1783841137073386	0.1414649634794855	0.2317833812454594	0.02648973239984829	0.03227570657115731	0.001000258984011635	0.001000104710488997	0.00100005196854078	0.001000021604534101	0.001281884820085202	0.02255971019170031	0.0589447706719167	0.01135648727886459	0.03203321291286845	0.1023394736977804	0.004015461198775137	0.02102222901951161	0.05785185219744902	0.05750971088712026	0.176780503379849	0.004726677258851455	0.05937971552877359	0.02666415991157453	0.001703711192094316	0.001000024386783224	0.02277962164029875	0.01308036187026336	0.001000125642365635	0.001000115647002401	0.001000016104915787	0.04745315356962357	0.1508506437173974	0.001000216281834384	0.001892953255934286	0.01280306520287595	0.01419069667065501	0.0148244221377012	0.03715296533073983	0.01934162917084383	-0.003166418873681652	0.04355776347666813	-0.01627527238144826	0.005102750418102393	-0.009445605225980461	0.003280184165080828	-0.6600469732168734	-0.743843952115102	-0.06979144636055092	-1.15044296218345	-0.009931403830799683	-0.1367483969498197	0.4033061200506408	-0.006875453558883002	0.04478614337927134	-0.01028899618305415	0.1352125205106991	0.811626199316573	-0.640210389427998	1.922424201722077	-0.008223643336181639	0.0175705935760113	-0.005098015559283454	-0.0134230094562346	0.5849887536849635	-0.2820116849254179	0.005266759121558427	0.0006172518928204739	0.04910721962474528	0.001489647851223318	-0.4758880945257049	-0.3300831004531455	1.085020329357671	0.0665584480303502	0.03016183321188117	0.01493020681609135	0.01728185704913712	-0.4372989676581668	-0.6585426703707351	-0.3293840308381286	0.03695411396206676	0.2159941373669556	0.9329193289137758	0.4478187327889692	-0.1530341566224654	-0.4871273517229892	-0.1800643114786202	-0.0741117334723671	-0.05694299368557697	0.1785490438827849	0.0718569992346004	0.009494125288710306	0.7415635458610699	0.6172461846499621	-0.0966561653114389	0.02003408079896686	0.5705392779235126	-0.01847932489893683	-0.0701242155371222	0.1073022019244793	0.3520783422132612	0.3580762564322121	0.206540832329683	0.8032466683888536	-0.2882227059895746	-0.01654253134531362	0.01328205333733083	-0.05345706513916113	0.1338728560847533	-0.02400139928316044	-0.03530907801612537	-0.03833912147728515	0.1613647480434532	0.2258571173266327	-0.227816449208871	0.08529858961985579	0.0389732898488491	0.1007838207381313	0.09782350299514754	1.064390180314018e-15	1.453053347299172e-14	nan	nan	nan	nan	nan	nan
0.41	-0.01197265588233271	-0.04464457730224716	-0.03837630830891486	0.763385873117208	0.920685516408928	0.003645965368409361	0.4391174392568855	-0.02484847806362913	0.1192836726175079	-0.1039789604271559	0.06970963677587963	0.01691549433250716	-0.07571150181515231	0.1068995093396077	0.02093221509168806	0.2040688071297045	0.2776543738307619	-0.2040688071297062	-0.2776543738307622	0.06621093394332141	-0.1737420393155451	-0.004885410395107059	-0.3439080608703117	-0.0006885263065630803	0.005494698191849345	0.07127597857769483	0.2532541386529289	0.8451700017078265	0.5679483941446133	0.1153729469393487	-0.01748383679667136	0.0376866507549706	0.049279753391934	-0.5991296061745841	0.3196989845032733	-0.71506200226383	1.349219677712246	-0.3256081688359956	0.008503080608438752	0.5176218331325404	-0.02610537967550932	0.138631959114671	-0.4173159818479038	-0.4251637706281903	0.6531527504579125	0.4638134999048213	-0.3861271650465667	0.5465059611419013	-4.982368013966651	1.165359562148979	4.982368013966652	-1.16535956214898	1.372908872769315	-0.1439996734693829	0.02562461225043232	-0.8181659719365273	0.08685339429662164	0.2005338971697702	-0.8462063316419181	1.277170609018573	1.388710345318159	-0.1897419645136013	1.329666040564558	-0.09577806749083256	0.02085121407453984	0.3161190317252783	0.001612831795562426	0.02095939680059767	0.03393176973744908	0.05801124200981377	0.001000045916604279	0.004451415070212811	0.002913272820686675	0.003635089651906267	0.4860581471132371	0.4464187088628467	0.001099171983729079	0.007545658960115203	0.001000090025241371	0.02667900730995417	0.001000013054291188	0.005662843942431082	0.007679887839014788	0.01866535260899222	0.520923144780965	0.5047029205708536	0.02881549224371188	0.04699452408072249	0.5028804314235364	0.5016307549651792	0.001848915760350818	0.01093105121954675	0.001044026008100957	0.008537404535803992	0.001088787351595116	0.01100728613762246	0.001633335940218424	0.02788457312208742	0.5487273347803484	0.4254982872965931	0.01298353769501179	0.03025244342624757	0.001000180794657218	0.004826202132453009	0.001090954184325383	0.01681750759407826	0.001000112601164799	0.02556750377828666	0.2067605330161874	0.2230379698708005	0.02699450748318586	0.01432402096342202	0.006136485437044977	0.009933637442144427	0.8381064358094026	0.7326495937709699	0.001093790857257713	0.03299504893768465	0.001000049236963258	0.009653629373362818	0.001000015489800047	0.005543235023743712	0.001000032943662572	0.006420714665418093	0.03354400822180393	0.04088494091497468	0.03330729789251856	0.03605616365569439	0.004319915472888218	0.008550480052100899	0.001642289401207273	0.01200855490905179	0.02984789291126745	0.07067385070850966	0.1901583111658591	0.1971677406102476	0.1471977160462105	0.1568321713760625	0.227399301097496	0.2078416303458814	0.03097906435993941	0.07434157536842781	0.03318782953781099	0.05581990518384383	0.001263777729418309	0.02024718574029654	0.001117465050603236	0.01933101418516038	0.001381735406066301	0.0413553940262194	0.001331055761975018	0.02197419772731662	0.001191313473031303	0.01236353424337564	0.01607876930674795	0.03477831602478216	0.05377505926817432	0.07062511090302662	0.01238285731610916	0.034074334195299	0.03271564733121251	0.03834017389329319	0.09363714536446467	0.1087797944232115	0.00420512087126816	0.01944023957090261	0.02162228030336842	0.02658594932135553	0.06390141550767552	0.1071524700462096	0.05474398246790597	0.05026156447443528	0.1852676725797998	0.2031678866731077	0.003864166730792993	0.07288513137887309	0.05562304519116885	0.08165627187943075	0.0291222341731064	0.04252881794433585	0.001975649273353921	0.02289076950458137	0.001003522463837304	0.0177325931229774	0.02280601378301776	0.01581575156928612	0.01336153157836961	0.04287390391526104	0.002085786241151708	0.009537207266355876	0.001845101940437845	0.01331659912846492	0.001041064891826982	0.01030805030837698	0.04412841447007175	0.05883253036580344	0.1589355040235666	0.1795358778655508	0.001119542744556118	0.07470097045170258	0.001873368112043307	0.05704459944606459	0.01045919226886733	0.01176218215110193	0.01094797285804972	0.007645546797550497	0.01139281086840041	0.009238186259077068	0.03739959210290083	0.01924032516736649	-0.003358667633035903	0.04169580260916094	-0.01219370336222418	0.005129558766441483	-0.009598260193120919	0.002833948187526965	0.001000237190439479	0.01667186840462075	0.00100004095048374	0.001000134706842717	0.4837459937509132	0.001219594330555421	0.001000082678816587	0.001000010232444	0.005573013873258396	0.5503913399919974	0.01778120093853893	0.5715727057182648	0.001000033788597934	0.001000378342628528	0.001000310692312965	0.001000067445371951	0.5586626996757065	0.01086527481940116	0.001000141532135188	0.001012269850095219	0.001000093485009195	0.2064316236000961	0.01124689166195905	0.002125890153534904	0.8955832216505971	0.001000057766510197	0.001000035471633608	0.001000007194023987	0.001000024785118574	0.02936931437681723	0.02773052335589963	0.00100015169939983	0.002830572989193056	0.03630203513029302	0.2057619470814384	0.1669993533581338	0.2316073663495471	0.02272687243122675	0.03007087521734386	0.001319688072480637	0.001053463073301643	0.00100010895544395	0.001000042231586744	0.001140970225011544	0.02103003474889913	0.05661938755016147	0.01193051500750787	0.03664621615724388	0.09757691580108384	0.004417041091684202	0.02108173584130534	0.05908811093444412	0.05660360758831849	0.2024722954210127	0.003792307721241392	0.06658057197947698	0.02684073285317747	0.001482722223931415	0.001000451749854061	0.01671823490949655	0.01797545460885033	0.003366534919233513	0.002182103428403473	0.001000020952234547	0.04764371179175426	0.1674869036804955	0.001000240082343402	0.00144667441561572	0.006901612107913171	0.007595385569001353	0.007912268607812639	0.03319203856116974	0.02119671243301857	-0.003616465653080787	0.03975900557188292	-0.01214566340010683	0.005900952392603091	-0.009666396849301677	0.003119308797716444	-0.6689525859952622	-0.7670227626477959	0.001529408918135817	-1.085974213023486	0.01521377648392833	-0.1006148163579741	0.3921828373216797	0.002448861214887809	0.05879042903003621	0.002550203104336841	-0.141420550745832	0.5475420043464613	-0.6582299711939167	2.26285083768018	-0.01669270148117669	0.02811341315165308	0.008689841962744346	-0.02272654842308608	0.6181714471153814	-0.1178381222445578	0.02161963069190848	0.01217089802286983	0.04245463651343793	0.003276348997155547	-0.4893160262888629	-0.21708805659443	1.11364215513081	0.07535946555678948	0.007763409374496632	0.003658801321086791	0.004731040093499259	-0.2359197229114808	-0.342783345948719	-0.1635427143266416	0.1463828559929382	0.4768672428181099	0.0952267741373034	-0.1180514547928057	-0.1531381149964516	-0.3786883308815224	-0.176642688594086	-0.03940182020579604	-0.02698101582016148	0.2607719162983366	0.1537061708503338	0.007103463773158593	0.3436817485815864	0.2976336131882837	-0.01506550282550171	0.175831282942243	0.1941058925434439	-0.02141190415742514	-0.03473545156970499	0.2523032197836186	0.5263058818898417	0.2052406409437861	0.03195748461712156	0.791773398835197	-0.143496280423729	-0.03259046832559705	0.01248865031002236	-0.1231482509081847	0.2881197020485731	0.1212979718748199	0.06240006253440098	0.01399133547069606	0.1416628963535022	-0.9956995451855637	-0.2449916671159277	-0.02170230482338754	-0.1257774048193175	-0.07408166138492232	-0.0935507319847006	4.74929588281996e-15	1.608640716604942e-14	nan	nan	nan	nan	nan	nan
0.42	-0.01835387175725828	-0.0412353824352173	-0.04574539583700737	0.7769670103061358	0.9174737747039517	0.003787725835920669	0.444977243688019	-0.0252919047815827	0.1185585566344785	-0.1080859918971774	0.0652071452721084	0.02303282897403688	-0.07036919479381305	0.1025813368136678	0.02655469927092891	0.1588071200678815	0.2886682519649951	-0.1588071200678823	-0.2886682519649951	0.07947419904403499	-0.1748697956847817	-0.004725812069259701	-0.3522161821228685	-0.000145231182975695	0.007435763790874058	0.06693684830540964	0.2650055611764089	0.859323001325032	0.5665009211023331	0.1298525057438001	-0.01836755651260633	0.03803088683772091	0.05244228336704751	-0.6721726289963199	0.3576636425127201	-0.7564481701846397	1.367463628444215	-0.3152760959513186	0.01928486911632126	0.6449116167801486	-0.05929767221808879	-0.2574209971084471	-0.4098856197775759	-0.4717153833766541	0.5701484244708482	0.6003664348730948	-0.4710313262293492	0.5778349242348131	-4.095687079638973	1.035741401605766	4.095687079638974	-1.035741401605766	1.280026384550745	-0.08302808986642773	0.006059273585846035	-0.8378315642473655	0.02430972455664417	0.189995925405813	-0.01312173750309259	1.064750535948799	1.430667333509888	-0.1122743361540001	1.462964186250028	-0.08085642248613023	0.05871675801200903	0.315000656839077	0.001318802694932073	0.02101926395308692	0.02352013824281948	0.04737978717694805	0.001000042908833128	0.004520895660016064	0.001996040739640604	0.002989104999927091	0.4846540480174819	0.4498964706626987	0.001218450344163393	0.007601149179233419	0.001000084742011271	0.02734686479895919	0.001000011371038101	0.005638846378326379	0.005412334574347638	0.01648600717764968	0.5295444422386648	0.5085741212880304	0.02184068420186571	0.04022764364907194	0.5286429821297728	0.525789102611714	0.00144155887639223	0.01112898733091596	0.001023058365685822	0.008797810557930276	0.001046352616635846	0.01108745271292701	0.001329386171620891	0.02779988335921136	0.5510447186753893	0.4313331490793644	0.01210879562273027	0.02957818228255742	0.001000155200308605	0.004972270024405765	0.00105659754137999	0.0169623279719958	0.001000111820246129	0.02597718218039178	0.2064896785757617	0.2229815301238088	0.017111436699188	0.009396375039686017	0.003909354833099939	0.008094006287700186	0.8545335103785796	0.743533511784137	0.00104877899837718	0.03370807090261375	0.001000044343651646	0.009782606712179572	0.001000012197498703	0.005603063113258498	0.001000030228967869	0.006496004123668758	0.03166564660047251	0.03914841410410953	0.03108148434097301	0.03381508214020321	0.002730272750487042	0.007352583980734055	0.002723320847820288	0.01380654312217853	0.03473052030705223	0.07609632410134461	0.2014913958764919	0.1971140456002176	0.1603383415381344	0.1559957109610101	0.228870026188015	0.2060344638721291	0.02619774806818529	0.07087708105225793	0.03118846428487668	0.05401462762122389	0.001380033455957941	0.02007352868620017	0.001101678990968243	0.01920796838843656	0.001198546553140392	0.04421816725195206	0.00117214737299498	0.02373109261224148	0.001127678712228348	0.01238410664806662	0.01797208173352316	0.03695815975488757	0.05444238310307235	0.07244545919629816	0.01232641983158812	0.03418725065971863	0.03570729752954328	0.04063180075538923	0.09415746590335332	0.1091460823754934	0.004417988916765162	0.0192907165671696	0.02138733930857075	0.0263225795504172	0.06210926207551456	0.1088406177641934	0.05533478254580156	0.05457752559217151	0.1969126486131761	0.2059001681612737	0.003569556921777922	0.0726658484154339	0.06221213302880316	0.08943577545193182	0.0281214288829757	0.04150034971382765	0.001677455305883525	0.02253365241841493	0.001002167585277484	0.01788162170687931	0.01835114243844914	0.01422928310627193	0.01685533504265	0.04620187967644684	0.003359506732863485	0.01126765638391013	0.002336921237666056	0.01420929118658253	0.001021356957254052	0.0105955041790292	0.04574735509334379	0.05994131242463938	0.1657342868980509	0.1695941640323629	0.001062264047767942	0.07253624790944883	0.001543885681811339	0.05649310728999708	0.007149173520354138	0.009845367873897419	0.007546681603699016	0.006213625186463109	0.007846364224714974	0.00757040210645389	0.03329068927003417	0.02115619083162745	-0.003693365156822462	0.03901422122488005	-0.01051303579241722	0.005911675731939038	-0.009727458836157828	0.0029408144066949	0.001000229431320258	0.007234575793687976	0.001000038726964477	0.001000118486929804	0.4794269160373935	0.001439058851250894	0.001000076413301872	0.001000009061117638	0.001000070622511691	0.5492511588029227	0.01068644623129002	0.6034493411631293	0.001000032396722345	0.001000349429828493	0.001000489351972792	0.00100004883290752	0.5547209206820185	0.01131932394004865	0.001000117475602721	0.001024499789582541	0.001000123463443158	0.2056803188773407	0.001607965868318208	0.001000276107487737	0.8970421294160723	0.00100004626254594	0.001000041600199681	0.001000009662069248	0.00100002907959212	0.02947215665597562	0.02896629791506201	0.001000160014101732	0.00466103140789672	0.04369654225409895	0.2331397804555381	0.1925337432367819	0.2314313514536355	0.01896401246260502	0.02786604386353043	0.001639117160949512	0.001106821436113795	0.00100016594234423	0.001000062858636546	0.001000055629938808	0.01950035930609845	0.0542940044284063	0.01250454273615106	0.04125921940161918	0.09281435790438733	0.004818620984593231	0.02114124266309906	0.06032436967143912	0.05569750428951669	0.228164087462176	0.002857938183631333	0.07378142843018018	0.02701730579477984	0.001261733255767561	0.001000879112948882	0.01065684817869434	0.02287054734743706	0.005732944196099728	0.003364091209803825	0.001000025799550859	0.04783427001388494	0.1841231636435935	0.001000263882852022	0.001000395575297563	0.001000159012951495	0.001000074467349434	0.001000115077925305	0.02923111179159963	0.0230517956951929	-0.004066512432479919	0.03596024766709772	-0.008016054418765402	0.00669915436710407	-0.009887188472622889	0.002958433430352063	-0.6762397040635098	-0.6792524641302526	-0.002037226943037507	-1.044079011487132	-0.009652981588777344	-0.02140228969176708	0.2878315162597517	0.008024383905426551	0.07517833959793074	-0.01189753958453059	-0.2697275182256231	0.2153462050312313	-0.6989254275711183	2.561926935224408	0.07256826043067335	0.02103010298365316	0.004316627818212767	0.01335233249568028	0.528290263217472	-0.02968401587592105	0.001518236783427756	0.01540690559145985	0.04021684200817211	-0.0184897681036831	-0.4949069985381512	-0.1601872066048651	1.047316940822354	0.06386181629867124	0.02456547295920227	0.01149070073307591	0.01395617724039921	-0.1267546714815289	-0.1211147442742554	-0.09170352037501474	0.2046954243522767	0.5816048532443203	0.02133422475564284	0.07769557461360313	-0.2193058010319633	-0.3230027768145126	-0.1866511755739784	0.006542872651515283	0.002250035361488345	0.3055403168739509	0.1900962988677262	-0.004529339853905139	0.1215844066671288	0.08411904621563009	0.03187352291897653	0.2726672103564343	-0.108552463937086	-0.005322339224417569	-0.02165686562125643	0.02293074104716213	0.2641569256756324	0.3989777829362442	-0.06245172014658205	0.76089275294157	-0.07488286783984807	-0.03687185763240493	0.01844142786533979	-0.1944066426975624	0.3644972306234648	0.2164307533538201	0.107344178288501	0.0389349679076657	0.07172000956384153	-0.7477206242032843	-0.1731100325976971	-0.08057471181494381	-0.2509969208496853	-0.204973764298772	-0.2310223248568331	4.669253395347484e-15	-7.209225635069776e-15	nan	nan	nan	nan	nan	nan
0.43	-0.02543115232314225	-0.03755186384478732	-0.05336178091472924	0.7907410370836027	0.9143929743297328	0.004012986010943886	0.4520741519213998	-0.02592384871280457	0.1148670659518849	-0.1121437355757336	0.06032910249663068	0.02821928978982581	-0.06365290907739932	0.09758273398716748	0.03237407558860045	0.1219193388385648	0.2983943635831129	-0.1219193388385648	-0.2983943635831136	0.09184770964791765	-0.1754080741028002	-0.004761841096991494	-0.3605071640525118	-0.0001568412812671918	0.009344178874312889	0.07014953055754085	0.2744441134311543	0.873423609240942	0.565355057765343	0.1423213726947241	-0.01907257815744911	0.03870328386384206	0.05560092222177007	-0.7412343069480161	0.3787920368878203	-0.7589198682998631	1.387623115129174	-0.3002188272739671	0.02485228878099118	0.7754474922245136	-0.06067174145220326	-0.4633029107142991	-0.4029176331971752	-0.5038925446451444	0.4601159917667608	0.7419866480621302	-0.527223371635994	0.5794947018766731	-3.285660180422796	0.9112638802339059	3.285660180422795	-0.9112638802339064	1.195201454443218	-0.02431908129032271	-0.01383444886311207	-0.8156573116304907	-0.0260463010998748	0.1933040639878958	0.5961029525362977	0.8206572403479415	1.375480715598824	-0.1222419659731425	0.9953475657429413	-0.05834142265492583	0.08250035246179474	0.3148086304944958	0.001162771587990767	0.02124454077958966	0.01501676255666518	0.03862030825294688	0.001000040796899819	0.004587935339458094	0.001508731853937556	0.00266499803916018	0.4819305513187525	0.4520952172490654	0.002224314339392276	0.008374271859209803	0.001000081073121336	0.02817443531031897	0.001000009578113227	0.005608974743389987	0.003264497735681328	0.01437717419407087	0.5328837311989101	0.5085090955903839	0.01537929013422795	0.03387147961729817	0.5562328324405624	0.5523095973629302	0.001225339920183367	0.01158473548687531	0.001011908259611329	0.009041316010908906	0.001023894097175458	0.01118766909598898	0.001168075877139308	0.0277034145415941	0.5509466081648576	0.4358686656255659	0.01272279579945581	0.03039349568272805	0.001000130209640751	0.00507853472887303	0.00104614042865468	0.01716290310910674	0.001000122142618785	0.02634427708928853	0.2059622945011549	0.2226975401965519	0.009616265195843889	0.005493644517813918	0.002490051814096168	0.006905528473435758	0.8642237851936252	0.7530452590516733	0.001024896976885878	0.03433868551025993	0.001000043887122381	0.00990286797236061	0.001000011328466176	0.00565765614676559	0.001000030281531648	0.006564445857428757	0.03110200528047848	0.03839783184447032	0.03113482553196407	0.03335282971537985	0.001884664901252233	0.00673015042173193	0.005492159018669684	0.01733904741198998	0.03988957270967611	0.08124557921015398	0.2135169168453708	0.1961659387932561	0.1728444672593278	0.1567759403194032	0.2287729344498291	0.2029236124721698	0.02277364064142908	0.06863924586892463	0.02913511292382402	0.05211623461746046	0.001606496620351224	0.02032425558513282	0.001156639082865492	0.01938771688055043	0.001453799764594621	0.04787832690308409	0.002741149961689962	0.02741015781935338	0.001065149070492718	0.01242454807196508	0.01686888109113195	0.03636868197681895	0.05155092136661291	0.07059371573094078	0.01271408502276132	0.03472231660800544	0.03846943621115338	0.0427171660051369	0.09180810607945702	0.1073717202397077	0.005048181457445521	0.01955223903842095	0.02133902590123966	0.02615845650355521	0.06109324436465676	0.1080501072323997	0.05436669736105718	0.05542797018599391	0.2122082397660803	0.2067278988969655	0.00303427414987101	0.07190045947110309	0.06804052109812261	0.09572668608612069	0.02747122106242569	0.04082023732575368	0.001439261440571632	0.02223173683668301	0.001001431096208688	0.0180598110680403	0.01343782289236704	0.01216750042962872	0.02046275523814218	0.04950775040052085	0.006385486013032272	0.01472443509431905	0.003599772473523619	0.01586032902234325	0.001010905666521575	0.01105442482514778	0.0450617732785587	0.05978932358152461	0.1724999199523243	0.163022859284174	0.001101765810097204	0.07142481676577246	0.00127774313440538	0.05560739016752323	0.004163684913834275	0.007932043036467299	0.004370043823688089	0.00469369141999657	0.004525815041136246	0.00584043674164998	0.02824535302861592	0.02243375599837283	-0.003804947182423161	0.03491693526494769	-0.00633004052049956	0.006827336513403713	-0.009644583386773011	0.003693496859531927	0.00100025205819142	0.004141929552042364	0.001000038490880656	0.001000095638437142	0.4723527730378505	0.004826929841543225	0.00100007796731681	0.001000006571085452	0.001000047221332668	0.5329675004543681	0.006122348588372477	0.6370130655549275	0.001000034022082186	0.00100026545573822	0.001000544238491825	0.001000035581358307	0.5470870647953098	0.01514449379398032	0.001000092972772272	0.001044356508556226	0.001000140855939855	0.2045043191778303	0.001304186196343056	0.001000276164591361	0.881349393360736	0.001000035070394949	0.001000044944983512	0.001000011068832256	0.001000031399453758	0.03128590692978583	0.03309794040194899	0.001000138677554296	0.0115815159462567	0.04788319231995206	0.235081609365126	0.1931291615058465	0.2260903522572313	0.01885167374631747	0.02584127223708678	0.00201479275012753	0.001304430029371157	0.002328594171921708	0.00724034561922351	0.001000048919483425	0.01237721803998705	0.04256760794805318	0.01366934796398587	0.04210160887893829	0.08492081169950431	0.006470691480028915	0.02140745822980738	0.05936684275674632	0.05099206812998991	0.2473895658621298	0.002146237639454967	0.07691805128244765	0.02648339177429419	0.001130891769348693	0.001000483175732145	0.005828511376324092	0.0258040621817821	0.01284091698269097	0.006244235805316803	0.001000031131891115	0.04114684493631489	0.1827407768098049	0.001263555783443883	0.001000275200055621	0.001000131400986108	0.001000060544871896	0.001000097159096321	0.0224114097768107	0.02321688940766208	-0.00370727700797841	0.02998499938329533	-0.0007982341299691318	0.007845543011908486	-0.009367623868708309	0.005034230055712868	-0.6828139534808194	-0.5696556710395995	0.03782422983037217	-0.7208633716965891	0.01507610530039475	-0.03433598560329692	0.1476737881608018	0.1360183558677504	0.09101278235172823	0.001245275868560547	-0.158792570173976	-0.2657708666379908	-0.5826342659780046	2.745412195808318	0.03612666501511273	0.02533002219323743	0.01332693394842991	-0.02690269391550414	0.3726617766710836	0.1777245124262843	0.01398095750095239	0.02352382323989659	0.0338737492467463	-0.03908378050003247	-0.2924677337584783	-0.08369807543589181	0.8298595826796238	0.05884989879840694	0.005229861745401393	0.002177956768651312	0.002998998530118157	-0.02961250940327495	0.02464525307442684	-0.0394579465451857	0.4794513401861	0.4539019391091426	-0.1933106151529435	0.08410873697713714	-0.3999930073903593	-0.1381182899680561	-0.1909968282823221	0.04138524997954349	0.03075326305751968	0.4092370668566867	0.5160238038862401	0.009671274745488638	-0.2212771393967374	-0.4276887236865898	0.07222240659207649	0.1530655613965965	-0.2566430367641277	0.0535455585089339	-0.01258329027498964	-0.1747915259681646	-0.08378973585853883	-0.1149235100432632	-0.08415783870885409	0.5000395600500011	-0.06390784701046347	-0.02484341140321496	0.01812744071837251	-0.2167989838877113	0.3018945464847094	0.4586089366181365	0.2131610084439638	0.04877398972408597	-0.1090822464375677	-0.537799225332536	-0.05179263509292413	-0.09379313095534852	-0.1384723833682802	-0.1061389635084298	-0.1228409384032765	4.692198442493102e-15	-2.556133750642992e-14	nan	nan	nan	nan	nan	nan
0.44	-0.03313757435153619	-0.03366450247116921	-0.06076561366181184	0.8047251003703395	0.911482701190896	0.004266474069391448	0.460505742779088	-0.02637695215915732	0.1096439829941197	-0.1161694349063693	0.05512930692068306	0.03209459387096725	-0.05554754303912083	0.09206618672991528	0.03801368056009609	0.09301809617545816	0.3069291887339906	-0.0930180961754582	-0.3069291887339907	0.1033887424972483	-0.1753500070616482	-0.005013888441140067	-0.3684351781544616	-0.0006544483426724144	0.01133418452475056	0.07766780264827076	0.281372652490329	0.8865531449555429	0.5639492090882882	0.149050224294824	-0.019498255289154	0.03981564799194798	0.05870008630472123	-0.7980009214986099	0.3984321991503073	-0.7139377040567377	1.409470930298218	-0.2811706488714453	0.02493044580119018	0.91184814164234	-0.02352957524500079	-0.5637394521423933	-0.403476750193718	-0.5360659434703233	0.3079170775413417	0.8781824992860099	-0.5746202123522207	0.5418806550087307	-2.498379366396944	0.7974841081577467	2.498379366396944	-0.7974841081577468	1.113530833640336	0.03624100196772163	-0.03714438969751951	-0.7652379987085945	-0.07288966806607972	0.2063140388055799	0.8479962302164787	0.5627478968349863	1.236452893248087	-0.164271404166913	0.3149611160852724	-0.02498751985819454	0.1467101784089571	0.3031057024848886	0.001084744003338405	0.02159038130145225	0.009034741822600818	0.03270158777534402	0.001000039623366436	0.004662721522470758	0.001264573988618184	0.00248404762503093	0.4778667368022383	0.4527650661688588	0.004413796076786854	0.01010988037171142	0.001000080017082604	0.02918066083970142	0.001000007436475471	0.005570193161192854	0.002179163762552395	0.01317508594048524	0.5303068511351741	0.5025103135137198	0.009769973502906353	0.02836842058563234	0.5853565003095865	0.5807621501436698	0.001117165144353373	0.01220242651628632	0.001006293726888271	0.009257591693444547	0.001012696720666795	0.01130599709499671	0.00108738778513591	0.02737669752297543	0.5485923160141074	0.4386633592257517	0.01490288983445429	0.03283222886146223	0.001000105463003538	0.005136814242203925	0.001050846361102755	0.01740911848756712	0.001000136001861077	0.02666808935483538	0.2051931049763518	0.2221843432507555	0.00557331870404564	0.003410447806090954	0.001775538449739063	0.006296250395236994	0.8666911757008787	0.7596272448376234	0.001012954997969705	0.03481684474994561	0.001000045332223032	0.01000206560045654	0.001000011597914943	0.005701623264639104	0.001000031468325078	0.006621320674642345	0.03166183230074633	0.03843114933689479	0.03311319104171873	0.0342276070769903	0.001460210595684965	0.006429929947410069	0.01029327253595623	0.02294848805741034	0.04455246005328926	0.08528747829536409	0.2216900140928895	0.193600732717061	0.1805999223273864	0.1577930544987975	0.2267662496878902	0.1980920331556689	0.02092240087718432	0.06784363465058721	0.02708782877482167	0.05023530299350509	0.001907387797573164	0.02085688854268103	0.001282921096272485	0.01976410564951483	0.002244794736347526	0.05205781765918233	0.006623371621556396	0.03345770991659905	0.001033886737089317	0.01251860514520219	0.01282732324084423	0.03289667342462552	0.04457949066559366	0.06442726503459825	0.01348127863274035	0.0355733535886321	0.04032388804151689	0.04386630641941047	0.08706200278051421	0.1038067601693286	0.006184110890460177	0.0202800022380245	0.02144211660453008	0.02604260281443832	0.0601018885951323	0.1054696136735847	0.05169317735995337	0.05310729629605215	0.2287072362502158	0.2059718604755051	0.002410459125299776	0.07111205624147342	0.07262423381779115	0.09949157037600849	0.02687566631475826	0.04016682802895304	0.001254628459073772	0.02201014113650111	0.001000864953110899	0.01826279040764387	0.008520761390794203	0.009916321603377442	0.02372279647969971	0.05234412325200868	0.01140266042191415	0.02011351407405912	0.005662477743258455	0.01827846374705478	0.001005685079918255	0.01148948054166884	0.04159374634997581	0.05762037813087333	0.1760754703054476	0.1594130015277571	0.001253174000779077	0.07144806642849412	0.001144495715441832	0.05467275630539963	0.00264862139217152	0.006939833471899724	0.002756419792892453	0.003948326426029371	0.002837856184308569	0.004956179532407556	0.02201710627161725	0.02296967352893396	-0.003602650907955723	0.0295676744224353	-0.000123828570662795	0.007896815870428229	-0.00927058183436835	0.005328255427384815	0.001000274685062754	0.001049283310396729	0.001000038254796689	0.001000072789944478	0.4652786300383074	0.008214800831834949	0.001000079521330946	0.00100000408105314	0.001000023820154248	0.5166838421058133	0.00155825094545487	0.6705767899467259	0.001000035647441845	0.001000181481647744	0.001000599125010029	0.001000022329809006	0.539453208908601	0.01896966364791197	0.001000068469941686	0.001064213227506856	0.001000158248436587	0.2033283194783199	0.001000406524367753	0.00100027622169512	0.8656566573053998	0.001000023878243807	0.001000048289767284	0.001000012475595204	0.001000033719315329	0.03309965720359611	0.0372295828888359	0.001000117341007003	0.01850200048461623	0.05206984238580482	0.2370234382747139	0.1937245797749112	0.2207493530608278	0.01873933503002984	0.02381650061064313	0.002390468339305571	0.001502038622628602	0.003657022401499413	0.01348062837980961	0.001000042209028505	0.005254076773876112	0.03084121146770019	0.01483415319182061	0.04294399835625732	0.07702726549462126	0.008122761975464533	0.02167367379651569	0.05840931584205354	0.04628663197046313	0.2666150442620837	0.001434537095278722	0.08005467413471515	0.02594947775380813	0.001000050282929539	0.001000087238542247	0.001000174573954469	0.02873757701612697	0.01994888976928155	0.009124380400829584	0.001000036464231313	0.03445941985874483	0.1813583899760165	0.001526847684035962	0.001000154824812858	0.001000103789020763	0.001000046622394914	0.001000079240267595	0.01559170776202178	0.02338198312013125	-0.003348041583476901	0.02400975109949294	0.006419586158827137	0.008991931656712904	-0.008848059264793724	0.007110026681073681	-0.6885454690210181	-0.5095218782516596	0.02207551213103712	-0.4759273222077723	-0.008103680876383124	0.007229019636201913	-0.01794801705516368	0.2005215503664982	0.1109093432179365	-0.01367952902976159	-0.08837857222754809	-0.9714050707723849	-0.5283044275487373	2.948338541128914	0.1049568351199998	0.01558414889784947	0.007938951008296681	-0.03269730770443937	0.1801256740143335	0.2949999398425012	-0.008078801447736053	0.02453495612058166	0.03156031333781902	-0.06433117181229538	-0.1310002365058413	-0.04434725939040762	0.461364644505099	0.03337074270727124	0.02035274654226742	0.009365517606496338	0.01164279393119737	0.03002527893018308	0.1462912130126394	-0.02726090344136988	0.6200826954724988	0.3601336485247325	-0.3020856290910814	0.1250725388139352	-0.5634513843445995	-0.03455798381437822	-0.1831588996123926	0.06292408437450617	0.04157809073196755	0.4094065378682917	0.6637936768944451	0.006193790012624666	-0.4549217481586849	-0.7788223999789952	0.09506772938671819	0.08542224326379404	-0.4666720508557951	0.08792580644510263	-0.01200299407246267	-0.3350658643570971	-0.3700667710772388	0.08222395150609799	-0.06705457720609616	0.2556874840813413	-0.06954224958063933	-0.02080788132893449	0.02339941949032235	-0.2322858726198509	0.2705976561061544	0.6028908072176924	0.2607635560771369	0.03416198198787226	-0.3316713119432553	-0.1554312258487702	0.05382612868291314	-0.09035805974269576	-0.06677386627645918	-0.05006000979774768	-0.06188069374406956	5.333068697347281e-15	-1.425232379923534e-14	nan	nan	nan	nan	nan	nan
0.45	-0.04131092767829979	-0.02954996577616267	-0.06747861302034729	0.8189358483829542	0.9087818690166342	0.004494254312209051	0.4703006613767849	-0.02625718614028251	0.1035946292234739	-0.120272560927155	0.04958258656879133	0.03426788167911438	-0.04615861899690536	0.08606470846157362	0.04307867827320006	0.07199671818859804	0.3144003577005286	-0.07199671818859804	-0.3144003577005297	0.1140882954786482	-0.1746748978105999	-0.005532096784676157	-0.3757476372886075	-0.001623320419616218	0.0134877627008944	0.08566056472143467	0.2856558065348988	0.8979877500777664	0.5620989253034048	0.1492407095224421	-0.01962965872307594	0.04141909641336736	0.06167241578503199	-0.8292017775315241	0.425447834568459	-0.626196642385339	1.43301357937646	-0.2582886875187259	0.02022363354696207	1.039822763906906	0.05088828638084165	-0.6594960346784455	-0.4230705218849036	-0.5743060441469392	0.1279717901154461	0.9913327761827728	-0.6269324264906695	0.4708013447535983	-1.704565884210786	0.7010640224436624	1.704565884210786	-0.7010640224436629	1.019713746614564	0.09719747941265172	-0.06885362619408228	-0.6947858833159964	-0.1209515918340236	0.2241035677426755	0.7156767146097669	0.2929468513876586	1.057872780314834	-0.2021400055600656	-0.2249749051337383	-0.004971777351315632	0.1734033049846621	0.289093185417969	0.001043331803169227	0.02202404430603081	0.005162087679752324	0.02913352897173286	0.001000036880563347	0.004745244174008916	0.001135007680577154	0.002394648724577289	0.4728510536395424	0.4518829886967525	0.007316760429306029	0.01242020814422073	0.001000080559612513	0.03037829207921462	0.001000005496835593	0.005516911100754536	0.001602371261077422	0.01237504974837258	0.5213886125447624	0.4892768543537058	0.005725817205356305	0.02439381110808042	0.6139514097707938	0.6101911364090553	0.001059777833565458	0.01295845420692227	0.001003293038363	0.00944454613056883	0.001006728166123381	0.01143983002309155	0.001044580031475085	0.02675253397890098	0.5442416871009894	0.4394261044399133	0.01837706794331193	0.03662434271939616	0.001000084126239676	0.005148828392747339	0.001055496216014902	0.01767964427656441	0.001000157728487665	0.02696353056966754	0.2042578241589031	0.2214979026229564	0.003347804284823845	0.002305981541159305	0.001396062700614483	0.005961307035176999	0.8604041681396942	0.7617267576987272	0.001006617067642838	0.03508670832063979	0.001000047495960419	0.0100977738474283	0.001000012291899219	0.005745013682112242	0.001000033090425622	0.006675532710509186	0.03386255568491454	0.03965230771655893	0.03699330508269245	0.03632398636340239	0.001234927462518305	0.00627006885970067	0.01645226235285452	0.02967241754727724	0.04726949170290699	0.0871656387927929	0.2238328165544152	0.1911846628577486	0.1825031695724631	0.1597625762948952	0.2224386465822494	0.1914058281237262	0.0206039698936452	0.06830027126984978	0.0251282739516611	0.04841520123278256	0.00231218578949107	0.02151736715342616	0.001582657151779918	0.02026840261593143	0.003453288536927129	0.05593413955370219	0.01133457452569703	0.03958604092759915	0.001017304159080533	0.0126465447244603	0.008822095041666063	0.02935980447622454	0.03699345576019016	0.05749465857178936	0.01489252465257008	0.0369518098616204	0.0395776374940768	0.04298541309072082	0.0824623606619371	0.09969859492191589	0.01034014215563493	0.02348356601340206	0.0221188540169984	0.02631319975228211	0.05929084900940301	0.1021289339790094	0.0494810623749885	0.04932067249171499	0.2377202618672196	0.2073030278783601	0.001875767545871655	0.07064968457401238	0.07497957886471289	0.09992851648535417	0.0261191262143797	0.03932591954895985	0.003853565999536482	0.02446762589419263	0.001000475243482337	0.01848265860281947	0.004876812625714392	0.008033428959618919	0.02543082796672038	0.05365542459668843	0.01812813911407533	0.02686698798867423	0.008439521019367865	0.02131220496739377	0.001002917705627318	0.01173654755530367	0.0349980731900023	0.0530172456602603	0.1747824426646753	0.1597987333706526	0.00167390929859701	0.07236916875805315	0.004811341738825491	0.05633192160633505	0.00184279879037179	0.006462676592348966	0.001898016797588134	0.003612707470514302	0.001939778639178693	0.004522374186422987	0.01401541649142717	0.02239193592295515	-0.003196469650122412	0.02530671788380615	0.00581296716705189	0.009375379371989723	-0.008900985764866138	0.007144840933947921	0.001000182473103616	0.001024651213543093	0.001000030448503144	0.001000061360557135	0.457985870405095	0.01223693201921098	0.001000082480478622	0.001000002968390685	0.001000018893305533	0.4858958407930675	0.00127917471107738	0.693873563009163	0.001000036476813017	0.001000160782914962	0.00100044690018912	0.001000017934862667	0.5289968140663005	0.02494473800627734	0.001000056381554272	0.001057055631508379	0.001000199028723788	0.2020587398611705	0.001000330063562705	0.001000219941695828	0.8251293657358403	0.001000018849259735	0.001000050981203318	0.001000013469726856	0.001000035674635092	0.03924668341301667	0.04519882901107937	0.001000200995842176	0.02710148980662025	0.04923330281171912	0.2192373291223538	0.1784879247248115	0.2094981950030296	0.02153185446139818	0.02212583772477308	0.003026928617947795	0.00222770096285183	0.005619184105443482	0.01883888351271967	0.001000048319926333	0.00386109699870191	0.02550673801069538	0.01778928699654797	0.03504862243299325	0.07562708954322912	0.0204321859455262	0.02390003534980769	0.05815323437420055	0.04718593399968246	0.2423748612373758	0.001217394325341678	0.07631708419042989	0.02467107161090057	0.01129281985875295	0.001000054807183833	0.001000151070491092	0.02617827847827848	0.0301809667101124	0.01331800518877192	0.001000038835145097	0.02102835354209337	0.1650166383716733	0.002608151316363969	0.01513895474249638	0.001000099515492424	0.001000047685170752	0.00100008036273545	0.004752693694761521	0.02102216055923545	-0.002669030845604949	0.02208333477262766	0.01126446771134637	0.011160701045772	-0.008573730895421844	0.008989277842810417	-0.6944301368758897	-0.4794793428124609	0.05639017607675868	-0.2443237189125367	0.01676336886806355	-0.01668122632440941	-0.1598171465812882	0.2577309790028877	0.1283274906455546	-0.001550851868895535	-0.07096126683058503	-1.675202469076945	-0.2852407848319388	2.928760217582882	0.06320239386819596	0.02010156476744137	0.01661224439188692	-0.0857636688374622	-0.03233326200381779	0.452945119079472	0.005407392258344697	0.02841349563644503	0.02836357927984031	-0.07331191940853411	-0.08717120816797391	-0.02431603360081749	-0.06010151146605437	0.01887388451736448	0.003916797646366549	0.001759782347600306	0.002198642512818439	0.2049935516906504	0.273176213447731	-0.008585778834846285	0.7140848698956681	0.0346432208895652	-0.1820739445559635	0.2403396969093279	-0.7616810589913127	0.114496365063958	-0.1792466843465886	0.06775105782135799	0.0572804739949506	0.3536982363592224	0.5538392117649021	0.01638098359300149	-0.2696092306124379	-0.6210009032591808	0.1745327399074582	-0.2433680675936314	-0.3631972556248699	0.5076306697340847	0.061111508029247	-0.3155917092133915	-0.3617632406741367	0.1538093157372836	-0.02829228666885557	-0.1614117095672003	-0.0979128591273157	0.4616405513444973	0.02131762135685332	-0.1427922118537935	0.01178408945326957	0.7372501764085807	0.3379410293926702	0.01484445120803909	-0.5995828553085519	0.1713443076121529	0.1203683900422644	0.3783445257747144	-0.02969309580368354	-0.01891248572547856	-0.02696760033764004	5.929291394030538e-15	-4.624551243327506e-15	nan	nan	nan	nan	nan	nan
0.46	-0.04957225057568279	-0.02513609188545081	-0.07324023600422308	0.8333920701009235	0.9063310694098236	0.004662907356020896	0.4811559417774334	-0.02529107628433342	0.09618676764672726	-0.1247492867024767	0.04362262769296751	0.03467865579382156	-0.03588627817456042	0.07950239849690054	0.04742335659808585	0.05895338542652812	0.3210367559287342	-0.05895338542652805	-0.3210367559287344	0.123649697109038	-0.1734377248499805	-0.006438087908708768	-0.3822815369246895	-0.003074817069580535	0.01581029530599353	0.09128374754432983	0.2872128683042633	0.9078586935442046	0.5599793159220811	0.145588509500709	-0.01967126304469112	0.0432721900738357	0.06443660984989785	-0.8155948356232232	0.4582996382911985	-0.5236624291247707	1.458565671369118	-0.231164135377311	0.01310500600003861	1.123920502233192	0.145739192169209	-0.8354410133619542	-0.4781967011014618	-0.6187136482564641	-0.04458566114658127	1.054865855350837	-0.6867865515892954	0.3978167773738711	-0.9027703214389008	0.6305299604912283	0.9027703214389008	-0.6305299604912283	0.8859005634383293	0.1486537438819318	-0.1147009457967728	-0.6095260990957827	-0.169414582670178	0.2401049245966363	0.374080380162439	0.01752944179410877	0.9237205620910671	-0.2181365234549573	-0.4535759337848956	-0.007027697397341419	0.1966392262187296	0.2614786193960451	0.001022585712818306	0.02255284656885805	0.003175618583003737	0.02768232778912894	0.00100003160471498	0.004841092053497308	0.001070208352521414	0.002318974566594361	0.4671214867801315	0.4495417298529277	0.01075444748951523	0.0151882394486899	0.001000082311137154	0.03174142237199239	0.001000003970914261	0.005447696747664156	0.001313256312888341	0.01176920859114706	0.5058109135554573	0.469007949975252	0.003522493385702018	0.02229113855159694	0.6407831667557654	0.6391633846080196	0.001031090724069693	0.01380554821086096	0.001001783083751277	0.009625519513613661	0.001003669170724112	0.01159393417848996	0.001023180151965056	0.02578885879168831	0.5380516865726019	0.4379215613692393	0.02303303874503835	0.04168157698980893	0.001000067416018839	0.005143477301371485	0.001054239922626617	0.01795425430208446	0.00100018898681557	0.02725207393345316	0.2031969034634421	0.2207110055493584	0.002222745411126346	0.001721459808991809	0.001206019722988875	0.005776437303651896	0.8443745412929631	0.7580524258246678	0.001003447104659263	0.03515976070201663	0.001000049923682416	0.01018295944927053	0.001000013136034263	0.005785763240782117	0.001000034879221233	0.006725274110312764	0.03790421263175254	0.04234676346445557	0.04274975992198282	0.03969496272950623	0.001122253513260153	0.006180725075992087	0.02371699358699321	0.03701781880321429	0.04742035350744946	0.08636323811173806	0.2186653263649899	0.1899403417902523	0.1778397492681606	0.1620300059670589	0.2155477616538783	0.1831005832368272	0.021783165386613	0.06990578309981804	0.02329063351529759	0.04668266467028374	0.00283218465204985	0.02218349810004376	0.002094912194984453	0.02086969855828595	0.005033453402736152	0.05888859029284278	0.01631966179721614	0.04437382788108823	0.001009019456649579	0.01278596197212719	0.006078422388515556	0.02716134503054193	0.03036928161547086	0.05174120675590545	0.01705028391519151	0.03894219268071056	0.03548333902171111	0.03936360189571904	0.07922688977733322	0.09637808991686811	0.01843211923434943	0.02952949005477198	0.02353850993540833	0.02716461550278148	0.05872917647535807	0.09950734679620897	0.04868830366912104	0.04638192646489111	0.2346438781087699	0.2084440425236964	0.001499188019340345	0.07048875990044536	0.07464568354645675	0.09640106723756442	0.02511217849347522	0.03822310259227185	0.01023794117756082	0.03022966653288378	0.001000264248147834	0.01870401083035787	0.003021421997147202	0.007090486251873473	0.02509399160209895	0.05298223457354576	0.02645282587404899	0.0346474416162887	0.01189756408777632	0.02487641116293843	0.001001535892954532	0.01177823017520771	0.02507546624087973	0.04541616756211918	0.1676638690616639	0.1616152219436871	0.002424010790148086	0.07365491528560922	0.01359866455138656	0.06136271493778779	0.001438405943359047	0.006325259832411356	0.001467122902494946	0.003533102623123244	0.001488876850589647	0.004375083027950002	0.004122177186523701	0.02062614168036502	-0.002608402072263107	0.02260212148635303	0.01102182011463626	0.01131408013188269	-0.008594901495450802	0.009003203543960118	0.00100009026114387	0.001000019116689355	0.001000022642209448	0.001000049931169749	0.4506931107718824	0.01625906320658673	0.001000085439625583	0.001000001855727948	0.001000013966456713	0.455107839480322	0.001000098476699739	0.7171703360716	0.00100003730618394	0.001000140084182717	0.00100029467536767	0.001000013539916111	0.5185404192239998	0.03091981236464267	0.001000044293166635	0.001049898035494024	0.001000239809010414	0.2007891602440211	0.001000253602757801	0.001000163661696522	0.7846020741662805	0.001000013820275434	0.001000053672639354	0.001000014463858499	0.001000037629954854	0.04539370962243738	0.05316807513332286	0.001000284650675575	0.03570097912862391	0.04639676323763307	0.2014512199699937	0.1632512696747117	0.1982470369452322	0.02432437389276648	0.02043517483890304	0.003663388896590015	0.002953363303075194	0.007581345809387805	0.02419713864563004	0.001000054430824403	0.002468117223527955	0.02017226455369053	0.02074442080127531	0.02715324650972919	0.07422691359183713	0.03274160991558781	0.02612639690309971	0.05789715290634756	0.04808523602890178	0.2181346782126679	0.001000251555404104	0.07257949424614465	0.02339266546799274	0.02158558943457612	0.001000022375841447	0.001000127567027839	0.02361897994042989	0.04041304365094273	0.01751162997671401	0.001000041206061509	0.007597287225441785	0.1486748867673301	0.003689454948692007	0.02927775466017932	0.001000095241965132	0.001000048747948092	0.00100008148520432	-0.006086320372498746	0.01866233799833966	-0.001990020107732996	0.02015691844576252	0.01610934926386559	0.01332947043483111	-0.008299402526049961	0.01086852900454716	-0.7004147189395515	-0.4733719683138757	0.04110336378408085	-0.05255579800663897	-0.005438635287890181	0.00997396813051462	-0.3097842913991529	0.292062256714902	0.144009153887252	-0.01686598755325893	-0.04953956525149623	-2.378494114460291	-0.1539170433340888	2.856990927844367	0.12317009777962	0.01438793808348915	0.01199319647163611	-0.1005996363318622	-0.2733319829528136	0.5480240223439357	-0.0115518498353309	0.025351805689321	0.03018074312791389	-0.0844224609728325	-0.02701132995155847	-0.0143325336815949	-0.6934043025275979	-0.005991495155430644	0.01824821751645316	0.008837345846001876	0.01074866671864738	0.3246847525754241	0.4012106289512285	-0.01315744264494255	0.7443770486856899	-0.1759785871709167	-0.06773587072790652	0.1846541140270575	-0.8872593553428371	0.1952170583279451	-0.1656458599676832	0.06405455154882243	0.06097788591962268	0.2250323067930724	0.3956848653927759	0.008489323692832052	-0.1872398476166321	-0.5429914705918808	0.2174530386069558	-0.4627613299963986	-0.3091400023828419	0.6563978596427482	0.1041607684584058	-0.1912473620020241	-0.2004912155745025	0.0441934000020455	-0.006765178426630395	-0.5371915873458076	-0.121923944914303	0.6401032948657921	0.02369622189642757	-0.04429588541604156	-0.1263006174581484	0.8082867498162707	0.3668565511171132	-0.006914896758358703	-0.9312604374486045	0.1307201201787562	0.126754968282591	0.5839675463603944	0.001174157644753082	0.001142811827853297	-0.004577856242589546	6.132615578809699e-15	-9.791700818742824e-15	nan	nan	nan	nan	nan	nan
0.47	-0.05738971239731188	-0.02035096533116377	-0.077999756710186	0.8481151722812742	0.904176066033619	0.004755763287936674	0.4924722352036175	-0.02330120524122129	0.0864040713924462	-0.1300325449233147	0.0371472359803471	0.03346686621015278	-0.02533319120562597	0.07227430951498356	0.05113128688600611	0.05390850416892901	0.3271174025319974	-0.05390850416892962	-0.327117402531999	0.1316497934442215	-0.1717557392526821	-0.007856298764415017	-0.3878964912803503	-0.00500997514053069	0.01826499193853656	0.09281305899507669	0.2859940557245206	0.9167261664947207	0.5578441025713881	0.1411717998188459	-0.01978525363284857	0.0452562906512921	0.06690030585964858	-0.7347093980262699	0.4995131058963135	-0.4311738004359916	1.486461696590314	-0.1989950851945465	0.005508674234422645	1.120428094501033	0.2528806609391552	-1.139192890800166	-0.5894807153636353	-0.6791812286221146	-0.1945446852846911	1.040533788966237	-0.7607525932391878	0.3480882502201431	-0.1109396283914848	0.5916400760690665	0.1109396283914834	-0.591640076069067	0.7131713355353888	0.1857933272640107	-0.1671593499634511	-0.511251099639525	-0.2170439909449846	0.2492328068283615	-0.06753990644101308	-0.2604028876588262	0.8484120138631954	-0.2051560022465522	-0.4079015490038009	-0.01376630935423591	0.2004520060161598	0.2280150830552439	0.00101155556738871	0.02319506185593916	0.002226051522497108	0.02749274496748086	0.001000027291054126	0.004953798208477005	0.001035830796009367	0.002257955692716614	0.4610644020754479	0.4458409032200567	0.01375848397990439	0.01768948129076534	0.001000091619008611	0.0332241937021308	0.001000002628101685	0.005354230621092835	0.00115982780324824	0.01121515800342559	0.4836559284873525	0.4413253416160036	0.002291130751760118	0.02118652891489575	0.6631302954427256	0.6661815785082847	0.001015876244254859	0.01475258175307716	0.001000975532790117	0.009824280079536458	0.001002023576506332	0.01177593850079396	0.001011827337386461	0.02453313006733637	0.5303179420114362	0.4339559322170475	0.02881094031276038	0.04792544909562332	0.00100005434316472	0.005138840057153708	0.001045490889921309	0.01821287646012351	0.00100020186498365	0.02756545088377499	0.2020292927264618	0.2198478006257127	0.001624787944190201	0.001399740956308756	0.001105173453443355	0.005654505711063001	0.8200026761123431	0.7477849482298409	0.001001763966387906	0.03506090533277285	0.001000052224792366	0.01027628769230472	0.001000013961239631	0.005834513993490174	0.001000036582390396	0.006780490918577433	0.04308194201041691	0.04598478180854711	0.04778237073843138	0.04291025589477522	0.004533000205796758	0.008817103245206149	0.03151188925843933	0.04412281306396717	0.04424395346588316	0.08267262694636707	0.2116223946631873	0.1902366668804595	0.1729176517081555	0.1641397751268242	0.2067015097567755	0.1740824733393612	0.02359667360484738	0.07177476663205336	0.02136717442883404	0.04494631457690992	0.003110988412396224	0.02251602062787114	0.002428378564932158	0.02118746664232838	0.006712351307152677	0.06024261813865872	0.02177710385525165	0.04744656036461811	0.001161331016609935	0.01305337710034161	0.004764376060342392	0.02646726193181636	0.02598594425809633	0.04846542192983527	0.02003721338895499	0.04154681792838757	0.02952649561348316	0.03434378150519772	0.07603592750675747	0.09239921594459576	0.02855950518953313	0.0357951259269611	0.02564672183274243	0.02855841467986063	0.05653675046887034	0.09738944671532011	0.04828371148471979	0.04489270279529334	0.2263825350552106	0.2101512519005735	0.001255029939974252	0.0704335356521316	0.07093785367633174	0.08891077547426419	0.02343341560294238	0.03649604304243562	0.02368594392341452	0.04092063217536897	0.00102715102081503	0.01893492600448168	0.002033934922838489	0.006763199805447082	0.02224659206850287	0.05002495640803579	0.03474329449365456	0.0419440053669611	0.01603538297010842	0.02884242690893139	0.001000837919818735	0.01159607901837218	0.0162848355912481	0.03710779123107578	0.1599544119050416	0.1628753325087641	0.002930313969829034	0.07452294688400646	0.02404563603685421	0.06687920025396489	0.001223802233965946	0.006395097606349698	0.001238407600196172	0.00359644147562306	0.001249538812682098	0.004390506037689221	-0.005058535540762905	0.01800305580654702	-0.001664278984989943	0.01915262841460384	0.01562603325988976	0.01334883221074571	-0.008553151941789443	0.01067657395015442	0.001000064146030288	0.001426740109976651	0.001000022937150952	0.001000046043692168	0.4444020450921995	0.01764862746865569	0.001000114729220379	0.001000000701877075	0.001000009521287784	0.4122582448868303	0.001000097109058238	0.718574025741095	0.001000045252749229	0.001000130954218055	0.001000324896644287	0.001000010792262631	0.5063658122660659	0.03915591858693476	0.00100003773132565	0.001024950662493912	0.001000194502189462	0.1993672967186704	0.001000255120079713	0.001000160687008013	0.7341613228753742	0.001000011135700878	0.0010000554205785	0.001000015121329664	0.001000038968113043	0.05251592486066815	0.05441154755039829	0.01412476024812111	0.04440657051931981	0.03527799323651797	0.1974566455388551	0.1663063507258112	0.1852785171017459	0.02674577446935448	0.01816851400341342	0.003182732171029866	0.002627525553073662	0.009260916340598033	0.03091705094617366	0.00159049989973408	0.004139187681393038	0.02164451470589607	0.02555555562338436	0.01875952569785406	0.06975271986433207	0.04610328239881679	0.02964852700626318	0.05027347982534245	0.04753958389944807	0.2058641263518931	0.001000832494302124	0.06052464342085041	0.01996100320112724	0.05293546648648186	0.001101760520342125	0.001000119301723743	0.01514164841182103	0.04758348566250541	0.02312213136516265	0.001000171086057393	0.005495203073774678	0.1467044635420771	0.00326612973255226	0.04100802048796146	0.001000253158130182	0.001000071930935835	0.001000127410293323	-0.01341702040266077	0.01485254417929565	-0.0004595629995223828	0.01489970331792772	0.01984359360196264	0.01539907371034056	-0.008714401920719666	0.01219638031283451	-0.7072765024501677	-0.4780902273627836	0.07963183022991789	0.02082843907801987	0.02026013830222035	-0.01488642161411733	-0.4289127457498235	0.2160355405803789	0.1515313109488307	-0.006318563435801861	-0.05879989455537521	-3.148184588558507	-0.07262850074295996	2.52882679416155	0.08184453211740604	0.02356004341992346	0.02225286459609897	-0.1455940172009498	-0.5208077332744203	0.6922165057615405	0.005369773194907016	0.02517316564441535	0.03331242657000546	-0.0888559387069367	-0.03210579304884167	-0.01047847948330702	-1.360102054165214	-0.01524161559168626	0.004969601740239934	0.003066840866936829	0.003025676068327005	0.4034362960238376	0.2543045955463594	0.4914442647896836	0.6702456889004689	-0.5432528412312493	0.1238855628341823	0.2562435497913633	-0.9138421986803715	0.1767002677654887	-0.1817348369566225	0.005199998430894502	0.005872700879310817	0.0469123276862025	0.2201911724490499	0.03982682989452248	0.03064458378495962	-0.1371158979036624	0.296967639097077	-0.5424726006123268	-0.4845404933428778	0.5799535677672227	0.1710156892417762	-0.2440131849007025	-0.1049989765210783	0.2476639001019494	-0.008842158061531838	-0.9496247755236418	-0.2180171886382976	1.368233746054113	0.02272008241920728	-0.01750843906522878	-0.4433227362802058	0.6473257617240145	0.4185255922701356	-0.02841050534970042	-0.7065931548276819	0.1333964326894957	0.04754599982325938	0.5116133112230528	0.01350598506830186	0.01135793447347801	0.007397087157713895	5.991990312344003e-15	-1.346170552685134e-14	nan	nan	nan	nan	nan	nan
0.48	-0.06400267592265353	-0.01513008110092344	-0.08192235378031119	0.8631294426705358	0.9023679967993289	0.004773930717733043	0.5031863018974065	-0.02022055017583306	0.07304101676461794	-0.1367594164556758	0.02998267243343519	0.03085231349417444	-0.01537995738425162	0.06424891966352551	0.05447150100277087	0.05663991889248772	0.3329903717682617	-0.05663991889248728	-0.3329903717682622	0.1378941764584864	-0.1697608592709753	-0.009745637400355686	-0.392462285469543	-0.007404236076983687	0.02076291954088805	0.08994651308694772	0.282022591952772	0.9247996935384888	0.5559511987658907	0.1378677675923133	-0.01990650701418189	0.04728665252903076	0.06893200152102828	-0.5746951763670812	0.5454511734815897	-0.3562777019572262	1.516799313151316	-0.1617773069934791	-0.001832694423843582	1.003475155754211	0.3638959966249091	-1.551512688070414	-0.7669193634066318	-0.7565480151146373	-0.3251382876083952	0.9348952258765468	-0.8462467254662474	0.3242735431511226	0.6524888747926767	0.5889944870914302	-0.6524888747926767	-0.5889944870914303	0.5347578992546181	0.2112326207635379	-0.208926501843517	-0.3996940658021423	-0.2612351557707553	0.2487511185582836	-0.5050910916127211	-0.533000796606799	0.7649313807413902	-0.1696746144158497	-0.2310404427187036	-0.008480256032279221	0.2058914862751747	0.1750785497219562	0.001006029937331588	0.02399132590540884	0.00196189383233099	0.02822268067870744	0.001000025282869959	0.005091900259894979	0.001018645800850487	0.002167072560151743	0.4549179258337415	0.4409928407264355	0.01595970765212183	0.01966593883747561	0.001000110922924367	0.03475177256730796	0.001000001379836963	0.005231498965521462	0.001083089439316834	0.01064262385477027	0.4549032689171044	0.4062411175806971	0.001671830130493527	0.02072609620200958	0.6792905870045545	0.6893834993303072	0.001008276272148851	0.01575459728227594	0.001000567394922243	0.0100606377483875	0.001001216311451815	0.01199589540260337	0.001006152126737453	0.02297602027442368	0.5212228032409013	0.4274851289879739	0.03568831455051374	0.05535522924394563	0.001000044527473203	0.005145780209297486	0.001028638946514146	0.01843372843219613	0.001000185635777563	0.0279346780575368	0.2007651496816962	0.218921138476201	0.001325034480200648	0.00118387689874165	0.00105474820592939	0.005558373821044314	0.7881594711276805	0.7308501679868147	0.001000921477768221	0.03482568765222458	0.001000054249175931	0.01037339489707371	0.001000014702536015	0.005890180781549187	0.001000038102961282	0.006840407254361503	0.04910924535946438	0.05042583698053549	0.05103749405783883	0.04503018646931124	0.0127009679263238	0.01502983413782225	0.03962705493884291	0.05029521028993355	0.03734938954209639	0.07587599738057493	0.2056607760308031	0.1923557465282327	0.17105053705788	0.1675337536001937	0.1962295835670852	0.1648741477725216	0.02569496708020054	0.07340220084806501	0.01927129016953343	0.04304575436616026	0.00301123920796503	0.02234249895694681	0.002432738228646948	0.02105309197568121	0.008386205439335135	0.05984961815289361	0.0277837138269931	0.04880424215279239	0.00153260685978751	0.01347916112889143	0.004929454837749986	0.02741866382449186	0.02436996472296135	0.04849988073222047	0.02388418108001212	0.04475145802602382	0.02233958810269981	0.028488752833401	0.07226340649687558	0.08672916602457903	0.04002393239935349	0.04079304646955103	0.0284201745752372	0.03051326173330137	0.05186373865962467	0.09439347248369487	0.04781402876542605	0.04412903777094785	0.2165834414886116	0.2124056290203049	0.001133148887846272	0.07022066700268918	0.06348476914320381	0.07763341152290483	0.02090627115812789	0.03397217434785344	0.04520049870501014	0.05499721970237157	0.001091476243818633	0.01916307782790937	0.001537909251522186	0.006813376766651049	0.0166601586706261	0.04455242543521766	0.04239276001850122	0.0475199520788832	0.02085343732201186	0.03309050289210729	0.00100055408371445	0.01123211665339134	0.01062548120348053	0.03176073794421893	0.1544320867446147	0.1645250393945349	0.002972861344333248	0.07461972825060924	0.03490512762744902	0.07144065704921439	0.001116514598435704	0.006609631292273892	0.00112398418108461	0.003756920828629207	0.001129805190993463	0.004517717350440061	-0.01300590646996627	0.01458883130257942	-0.0003292665504252857	0.01449798730546429	0.01965026720037233	0.01540681842070646	-0.00881590168701544	0.01211959829107745	0.001000038030918023	0.001853461103263838	0.001000023232092335	0.001000042156214511	0.4381109794125166	0.01903819173072506	0.001000144018814363	0.001	0.001000005076118582	0.3694086502933384	0.001000095741416692	0.7199777154105902	0.001000053199314206	0.001000121824253431	0.001000355117920725	0.001000008044608855	0.4941912053081319	0.04739202480922678	0.001000031169484386	0.001000003289492681	0.001000149195368068	0.1979454331933197	0.001000256637401652	0.001000157712319647	0.6837205715844678	0.001000008451125992	0.001000057168517678	0.001000015778800919	0.001000040306271276	0.05963814009889898	0.05565501996747359	0.02724923584556816	0.05311216191001555	0.02415922323540243	0.1934620711077163	0.1693614317769107	0.1723099972582605	0.02916717504594256	0.01590185316792389	0.002702075445469596	0.002301687803072195	0.01094048687180843	0.0376369632467177	0.002180945368644509	0.00581025813925821	0.02311676485810161	0.03036669044549338	0.01036580488597902	0.06527852613682743	0.05946495488204585	0.03317065710942663	0.04264980674433749	0.04699393176999447	0.1935935744911178	0.001001413433199037	0.04846979259555582	0.0165293409342616	0.08428534353838729	0.001203498664819677	0.001000111036420224	0.00666431688321216	0.05475392767406796	0.02873263275361113	0.001000300966050537	0.003393118922107044	0.1447340403168236	0.002842804516412338	0.05273828631574369	0.001000411074293797	0.001000095113923008	0.001000173335381504	-0.02074772043282237	0.01104275036025341	0.001070894108687833	0.009642488190092932	0.02357783794005973	0.01746867698584998	-0.009129401315389311	0.01352423162112188	-0.7154432565966564	-0.4862901093779893	0.07191311626184171	0.13134790856808	-0.0003594560016781881	0.004001116393187502	-0.5392314635494038	0.1871053975985983	0.1529706609120968	-0.02271909334633516	-0.05323627744002835	-3.858817249672195	-0.02508165857026576	2.093736312195472	0.1341664951752298	0.02190735866913981	0.01958371237782467	-0.1608758500437306	-0.774366798329192	0.7852056308513086	-0.009236370566470435	0.01779777076793622	0.04135078781720922	-0.09711390614677894	-0.005840370927920114	-0.009172593167278377	-2.026864832167511	-0.03326395741545302	0.01900400986353316	0.01022055291637503	0.01168857222266419	0.4852921181531986	0.1821381108049205	0.702113102035387	0.5578576417279472	-0.7971822672530261	0.2968150407851363	0.4414959767478702	-0.9253024892278038	0.1469071950843444	-0.1984878834429011	-0.03715428820153182	-0.02945066421825547	-0.1243732595224657	0.05267472632231922	0.04016310375833843	0.1418571506616951	0.1190572551012223	0.3374560085987012	-0.6298029862493716	-0.647375191932423	0.4028547937220101	0.2163703437304561	-0.3668621921494531	-0.05537948652424691	0.1536269485728074	-0.03829405865430364	-1.294606024957458	-0.2812857738577909	1.31722767176412	0.02314354769264991	0.03119679611038276	-0.62935117891945	0.4641633420654473	0.4232685985528412	-0.04327713838798392	-0.3389958286104642	0.2086393843175331	-0.02749507807555584	0.3929618421754166	0.03011334004053058	0.02057091192972805	0.01777980435843563	5.774734601234177e-16	5.824511063745887e-15	nan	nan	nan	nan	nan	nan
0.49	-0.06864900978593984	-0.00947624617750038	-0.08518820325493573	0.8784596857955219	0.9009514087195113	0.004721523805385854	0.512163918361102	-0.01607767095658585	0.05521771675441547	-0.1455456170365996	0.02202210131931094	0.02704203039608908	-0.00690564017689397	0.05536874103420594	0.05769131345929623	0.06679865143861721	0.3390536980563438	-0.06679865143861578	-0.3390536980563453	0.1423744707986807	-0.167565597704592	-0.01198522589755301	-0.3958702558033634	-0.01021024222947392	0.02319486960638445	0.08305346379429607	0.2753373327997543	0.9318741134168128	0.5545196443251698	0.1363457589305727	-0.01997133426949552	0.04935207588033289	0.07036388911155854	-0.3596465001555168	0.5817013743972432	-0.2994759124311078	1.549696573203291	-0.1222854190207103	-0.008556146675398512	0.7870918737259271	0.4597321908315488	-1.988911806384755	-0.9769523665176274	-0.8313130424733061	-0.4327481742298193	0.7665067253464483	-0.9247402992341562	0.3226361052082283	1.359417196843933	0.6396244058852658	-1.359417196843932	-0.6396244058852666	0.3555231069001417	0.226248387115149	-0.2393476079049844	-0.2871072977415889	-0.2981507829197571	0.2344472156729676	-0.8779477204695062	-0.8019554110478911	0.645790017334767	-0.1129917861042037	-0.1864983500736805	-0.006115743301909294	0.2103040099431695	0.1073777517627324	0.001025063170349451	0.02497531882118592	0.005090352277439272	0.03278388010621725	0.001000023463293657	0.005245382125534416	0.001009529322589611	0.002065772820765081	0.4487488096901749	0.4348566599677857	0.01971743681717552	0.02305889335742973	0.0010001213534119	0.03624558103816833	0.001000000512004257	0.005083090799358802	0.001042380197331577	0.01003690432915582	0.4187941371655791	0.3653296339804954	0.001342988507010049	0.02058550600150575	0.6897770402141988	0.7080906007704975	0.001004244227098438	0.01680937382913581	0.00100035285676727	0.01033310167334564	0.001000797567048199	0.01224845063251771	0.001003141393276016	0.021214496245167	0.5114546582808523	0.4184712028938717	0.04238417809607276	0.06268031437956786	0.001000037982918531	0.005163408645621734	0.00114551515822839	0.01875163567345156	0.001000180778134951	0.02839238053696249	0.1993666120440709	0.2178169959320594	0.001165950119538312	0.001025108347024168	0.00102799484750294	0.00546331607588527	0.7518865913700676	0.7078013305500894	0.001000474233976332	0.03448956363312883	0.001000055822471675	0.01049743893275713	0.001000015270916057	0.005967295793412871	0.001000039310542698	0.006918594912801719	0.05318781567673565	0.05363478301889397	0.05157488333561865	0.04577006288332338	0.02356254627967035	0.0230043148760337	0.04470420296596955	0.05323305722006095	0.02878950197927486	0.06775627730834125	0.2058398758679886	0.1965748020509087	0.1702502849161595	0.1722394657889965	0.1868254725756488	0.1572372119973256	0.02649724998356227	0.07363067949728078	0.01732614394638207	0.04117870026106756	0.002635221077867963	0.02188072542894738	0.002222225291135119	0.02068132890487691	0.008522660763587615	0.05719160903461307	0.02778256323486465	0.04666350552060669	0.002418492045287513	0.01430660834932868	0.004842683663949257	0.02822019057915762	0.02510349751132339	0.05137464075030666	0.02643428591651803	0.04662007101710385	0.01594802028973103	0.02323155135045325	0.06740996115506674	0.07951063951311804	0.04502556340400326	0.04002988502798249	0.02953239824512434	0.0312592779830707	0.0591894787988043	0.09614436165264272	0.06070633805602243	0.04740294908573814	0.2142580879021271	0.2166969877572522	0.001068451285097913	0.06958801523063735	0.05265189120440373	0.06363930537819795	0.01769856476769229	0.03084227349691095	0.05888771181323695	0.0594848786043121	0.001119361341096617	0.01929948580842433	0.001274587713813958	0.007147739394043764	0.01131165272871411	0.03929938359104753	0.04700865468689765	0.0499793425681832	0.02520967525778505	0.03650881925967633	0.002119014653498329	0.01148924960383843	0.006986647993191817	0.02890599791117474	0.1479719570596355	0.165774458613336	0.002665685733594613	0.0740551092811971	0.03822985946224148	0.07053177608056783	0.005210891924105347	0.01038521639301529	0.002557481504258283	0.00490362211071517	0.003890369562287705	0.006585241652807028	-0.02359823584830005	0.01044670656807482	0.001343776532810185	0.008749392922180107	0.01884506892982706	0.01735011239665962	-0.009113045211202283	0.01238200139293322	0.001082804427099282	0.01390157695457177	0.001000020163220129	0.001000041130692021	0.4320592133201496	0.02797836749946881	0.001000122215321276	0.001	0.00100000506558342	0.3105364031322201	0.001000088010774109	0.7118768564056667	0.001000043817594249	0.001000136168044411	0.001000367440506672	0.001000008280411573	0.4837462966920348	0.05277784102164576	0.001000031174539549	0.00149324465158347	0.001000198167445637	0.1961403302871638	0.001000219895290848	0.001000141707542409	0.6392349211726416	0.001000009098747229	0.001000057706148009	0.001000015933149396	0.001000040788023165	0.05692099330095852	0.04928844341309594	0.04265315722824775	0.04871339115655907	0.0143199958264889	0.2173021452004489	0.1686000364305155	0.1698836187731474	0.02590323056338577	0.01455559174412206	0.00185127262726681	0.001748509975364418	0.006738092800090887	0.01931884001168414	0.004328103168107961	0.003853324863353755	0.02833032769316526	0.02841696944794812	0.007560154224536207	0.05756900662652448	0.04363485131009268	0.02878099961336051	0.09022791249884009	0.102138971514551	0.2247744389294368	0.001000827618290628	0.03104975836691152	0.01210587884056553	0.067988796217905	0.001101759798584619	0.001000128156094065	0.004466651324655753	0.05064735969719367	0.0312652148485467	0.005219297170166552	0.002828143562225324	0.1319107483472141	0.001921555848649431	0.03293766432987345	0.01671097605491381	0.006638634782535882	0.01167257334238798	-0.03647097755901597	0.005827746799827623	0.003235125555341988	0.002286322324565644	0.01425365545109568	0.01919855470126055	-0.009397103852039058	0.01173062031223805	-0.726123062752399	-0.6218615895010255	0.1151534750540397	0.7413728001542367	0.02321737928896691	-0.01775562194830955	-0.7050047523670968	0.4685683178377367	0.1468363692467144	-0.0106856378465359	-0.0638875908452817	-4.27804085754931	-0.00449910862029391	1.59031407655422	0.09237608781376906	0.03012262835614081	0.02829525503183601	-0.1852515521228919	-1.046284901552517	0.6873889190571039	0.007592019175468492	0.04309059413223178	0.05048875096170947	-0.128943527923096	-0.02052975299377499	-0.00974795726322536	-2.565309472041517	-0.03525906008104573	0.01022043695009047	0.007395486670295629	0.00669508362901949	0.1768758973750985	-0.03476607034707922	0.873730740916223	0.04703155083764485	-0.828525799570127	0.5578067228083539	0.4992768167537686	-0.6303238002434597	-0.0804662567368896	-0.173735369933281	-0.04938221649224711	-0.04056891046330934	-0.393131288135867	-0.4983736880433434	0.1166901912350825	0.02466734372508965	0.4332490586532656	0.057287233927446	-0.4390453119653465	-0.7735853468883614	-0.4622705176763569	-0.04878580158006397	0.6196969652504886	0.671105951313858	0.6848977768603923	-0.08471689372128363	-1.489279518218088	-0.3418646924608507	-0.2440951590179815	0.006534677370354048	0.03774071999914386	-0.4374962882425447	0.03620751773861093	0.2710144646070436	0.08116561219862493	-0.2220557043659353	0.05009578361673712	-0.06818110883922854	-0.510201912477025	0.6846826672916851	0.1997969946738941	0.3737901485629653	-4.726553071950864e-15	2.412124848140589e-14	nan	nan	nan	nan	nan	nan
0.5	-0.07129710400302933	-0.003568342349091763	-0.08796354641820606	0.8941323193617695	0.8999073862179532	0.004604658611626559	0.518829014106765	-0.0111248594870751	0.03374749078863722	-0.156031096060793	0.01344147488870629	0.02228075316514976	8.094731807810869e-05	0.04585508770244576	0.06098316624810056	0.08343145407758085	0.3461019325931654	-0.08343145407758103	-0.3461019325931657	0.1448890813588068	-0.1652673176366318	-0.01453971776463606	-0.3983085773599687	-0.01333094589922913	0.02538803027698659	0.07229897960651786	0.2660253961908022	0.9376322423334117	0.5537642527962892	0.1318750593819561	-0.02006143284565305	0.05155494924705258	0.07100113222385807	-0.1750472471274572	0.5962649544789449	-0.2581764396863798	1.585277401403641	-0.08726419133461145	-0.0147243507062647	0.540971012149574	0.5258824466768809	-2.280897879184906	-1.106775052061266	-0.8805590784106084	-0.515337114179102	0.6373492834361586	-0.9729416659208036	0.3386816096149489	1.947302893359532	0.785976136839343	-1.947302893359532	-0.7859761368393431	0.1416211432409679	0.2318363210789031	-0.27190717582066	-0.2057643103591563	-0.3241746592237582	0.2009932395794345	-1.277378070638053	-1.058336287793348	0.5016731883964047	-0.03444203204777459	-0.8207786200939383	-0.01353452020109921	0.233381489358705	0.01614965407589006	0.001075975030066649	0.02609975556969229	0.01258764559441686	0.04225975314619811	0.001000021018745578	0.005399478848849556	0.001004972687823871	0.001942068967630199	0.4425981438579874	0.4265527443953619	0.02593386088376257	0.02857896142271156	0.001000115658736701	0.03770940667216765	0.001000000134541521	0.004943324249453308	0.001022031685640699	0.0094452727745955	0.3746812450100959	0.3215890726860889	0.001178367095255958	0.02060685948781723	0.6948669933612337	0.7200423828756205	0.001002224501069091	0.01791386451088603	0.001000252818024174	0.0106138343561819	0.001000594465894237	0.01250915893182813	0.001001636891642831	0.01939453730566356	0.5014445933751381	0.4062021013356975	0.04840040149552384	0.06925455808082055	0.001000034714835844	0.005194219819658613	0.001450519380321709	0.01924167867052109	0.001000202849121278	0.02895043393464667	0.1978134735919506	0.2162376894129016	0.001086364499455315	0.0008809535673050746	0.001014615147009341	0.005365234647807839	0.7131113433243003	0.679895842208705	0.001000251050025512	0.03409454217706737	0.00100005687767006	0.01066611642961579	0.001000015632174828	0.006081951259235996	0.001000040155023954	0.007029231410216387	0.05414752990179501	0.05437093108515042	0.0489502459776751	0.04432280021548144	0.03636067106918445	0.03212340286230878	0.04536455607360843	0.05158223743748894	0.01948224569379529	0.0592702003416748	0.2147784509511551	0.2037280941655689	0.1694643389243145	0.177511897050093	0.1799873171027481	0.1517028890788775	0.02535669934069584	0.07220777988342383	0.01566506372088096	0.03959479832034148	0.002021984143838423	0.02147121864522349	0.001840530710700933	0.02032837455599799	0.006514751030823537	0.05226893791012893	0.01897904044848117	0.03848573568623132	0.00393089234529199	0.01564024197168941	0.003826146060147901	0.02803639356804895	0.02797131757168733	0.05671194810804826	0.02682777073446851	0.04631761559077519	0.0112347741600171	0.01935968656160209	0.06123912716325332	0.07171235435622383	0.04032258172417773	0.0334119674031985	0.0280284976036831	0.02990517154562782	0.08416048488627553	0.1048405505749323	0.09180985870143611	0.05677004083385376	0.224219543374317	0.2257086441183908	0.001035815079242171	0.06859671716896676	0.03856791181700182	0.04814653487386489	0.0138796836347335	0.02719147457608825	0.05875145195540481	0.05362733116911324	0.001082412195407278	0.01934170391381514	0.001142822759499533	0.007609490979252755	0.007462470733066755	0.0354777177038092	0.04757839094618418	0.04841395767253757	0.0286636896243117	0.03872318797716612	0.004777704966268476	0.01258466657179389	0.004847100075669142	0.02751755332956037	0.1389112843085276	0.1657039815503617	0.002051890355699025	0.07360105821318032	0.03064725804001085	0.06252734126822984	0.01497112481283285	0.01949686438179657	0.0060752728393179	0.007573413725879435	0.01054083363735323	0.01155482217067818	-0.03761118372520704	0.005589329282956228	0.003344278524991451	0.001929084217400499	0.01236054784700261	0.0191511288655844	-0.009390561410364378	0.01127372822096257	0.001165570823280248	0.0259496928058797	0.001000017094347832	0.001000040105169457	0.4260074472277824	0.03691854326821351	0.00100010041182784	0.001	0.001000005055048052	0.2516641559711018	0.001000080280131511	0.7037759974007433	0.001000034435874047	0.001000150511835042	0.001000379763093591	0.00100000851621411	0.4733013880759378	0.05816365723406471	0.001000031179594489	0.00198648601368261	0.001000247139522264	0.194335227381008	0.001000183153179981	0.001000125702765086	0.5947492707608152	0.001000009746368218	0.001000058243778373	0.001000016087497946	0.001000041269775095	0.05420384650301837	0.0429218668587184	0.05805707861092731	0.04431462040310264	0.004480768417575186	0.2411422192931816	0.1678386410841203	0.1674572402880358	0.02263928608082889	0.01320933032032021	0.001000469809064335	0.00119533214765672	0.002535698728373057	0.001000716776650615	0.006475260967571164	0.001896391587449346	0.033543890528229	0.02646724845040287	0.004754503563093959	0.04985948711622185	0.02780474773813956	0.02439134211729444	0.1378060182533425	0.1572840112591073	0.255955303367756	0.001000241803381998	0.01362972413826732	0.00768241674686967	0.05169224889742272	0.001000020932308589	0.00100014527576756	0.002268985766099471	0.04654079172031942	0.0337977969434821	0.009438293374284585	0.002263168202343634	0.1190874563776047	0.001000307180887052	0.01313704234400323	0.03242154103553591	0.01227717445115348	0.02234497334939718	-0.05219423468520958	0.0006127432394018357	0.005399357001996144	-0.005069843540961632	0.004929472962131628	0.02092843241667112	-0.009664806388688807	0.009937009003354211	-0.7405142989575233	-0.9417590633233145	0.1000018828071012	1.114282631062169	-0.0002364844678053251	-0.0004797063564052203	-0.972778426304445	0.612528106620468	0.1469740935591251	-0.02099077008796294	-0.05041868323128525	-4.424632788513016	0.007307078793753085	0.7426724451813537	0.1441093221527162	0.02356111024449316	0.02121432626244569	-0.172562832092728	-1.425401891143677	0.6350373439832219	-0.006599823027053902	0.05222492420103064	0.06142097146869434	-0.1921467011507751	-0.002917616527817587	-0.009777329750670992	-2.998195013099354	-0.04504344480755082	0.02793070209872061	0.01772864370848554	0.01817834001772043	-0.009267476269177909	-0.2552897055654776	0.9310345516458043	-0.3598757008121611	-0.8704536461364215	0.8836623591822803	0.5548397912068458	-0.5047799178923359	-0.1833684575289485	-0.1418574505696381	-0.02670093934657729	-0.0256889198334487	-0.5773056607634003	-1.154731914117647	0.141400384140415	-0.05520760249506852	0.6115667230342383	-0.09675767488308221	-0.3527356474285542	-0.7633269210207932	-0.7680964429224291	-0.2036541937122805	1.022197758518633	1.163256600140276	1.097686473411273	-0.1100233165774323	-1.594338896882135	-0.3854653878280737	-0.7518135956697963	0.004305568596991374	0.05667458767347103	-0.3430759875328319	-0.3407917349241038	0.1824790685364827	0.1243796651145368	-0.04573673832313788	-0.0553398720361382	-0.005381497796301267	-1.026148926562612	1.0973259176497	0.32518897855033	0.5981910474613547	-4.727044237002656e-15	-5.077014401920507e-15	nan	nan	nan	nan	nan	nan
[truncated: 371,184 more chars]
