# Supplementary material for: Transtibial limb loss does not increase metabolic cost in three-dimensional computer simulations of human walking
Source: PeerJ. 2021 Aug 4;9:e11960. doi: 10.7717/peerj.11960 (PMC8349165; doi:10.7717/peerj.11960)
Supplement: Supplemental Information 1 — Each subject’s simulation output and Matlab code for generating plots presenting the data. [file peerj-09-11960-s001.zip › TTA3D_solns_rev/Post/soln_walk_N50_wm100_TTA_S03.sto]

num_controls=79
num_derivatives=71
num_iterations=419
num_multipliers=2
num_parameters=6
num_slacks=2
num_states=216
objective=1.009988
objective_auxiliary_derivatives=0.001234
objective_contactAP=0.018767
objective_contactML=0.015621
objective_contactVE=0.031543
objective_control_effort=0.591566
objective_state_tracking=0.284702
objective_torsoGoal=0.066555
solver_duration=12548.850752
status=Solve_Succeeded
success=true
DataType=double
version=3
OpenSimVersion=4.2
endheader
time	/jointset/groundPelvis/pelvis_tilt/value	/jointset/groundPelvis/pelvis_list/value	/jointset/groundPelvis/pelvis_rotation/value	/jointset/groundPelvis/pelvis_tx/value	/jointset/groundPelvis/pelvis_ty/value	/jointset/groundPelvis/pelvis_tz/value	/jointset/hip_l/hip_flexion_l/value	/jointset/hip_l/hip_adduction_l/value	/jointset/hip_l/hip_rotation_l/value	/jointset/hip_r/hip_flexion_r/value	/jointset/hip_r/hip_adduction_r/value	/jointset/hip_r/hip_rotation_r/value	/jointset/lumbar/lumbar_ext/value	/jointset/lumbar/lumbar_bend/value	/jointset/lumbar/lumbar_rota/value	/jointset/patellofemoral_l/knee_angle_l_beta/value	/jointset/patellofemoral_r/knee_angle_r_beta/value	/jointset/knee_l/knee_angle_l/value	/jointset/knee_r/knee_angle_r/value	/jointset/shoulder_r/shoulder_flexion_r/value	/jointset/shoulder_r/shoulder_adduction_r/value	/jointset/shoulder_r/shoulder_rotation_r/value	/jointset/shoulder_l/shoulder_flexion_l/value	/jointset/shoulder_l/shoulder_adduction_l/value	/jointset/shoulder_l/shoulder_rotation_l/value	/jointset/ankle_l/ankle_angle_l/value	/jointset/ankle_r/ankle_angle_r/value	/jointset/elbow_r/elbow_flexion_r/value	/jointset/elbow_l/elbow_flexion_l/value	/jointset/subtalar_l/subtalar_angle_l/value	/jointset/subtalar_r/subtalar_angle_r/value	/jointset/mtp_l/mtp_angle_l/value	/jointset/mtp_r/mtp_angle_r/value	/jointset/groundPelvis/pelvis_tilt/speed	/jointset/groundPelvis/pelvis_list/speed	/jointset/groundPelvis/pelvis_rotation/speed	/jointset/groundPelvis/pelvis_tx/speed	/jointset/groundPelvis/pelvis_ty/speed	/jointset/groundPelvis/pelvis_tz/speed	/jointset/hip_l/hip_flexion_l/speed	/jointset/hip_l/hip_adduction_l/speed	/jointset/hip_l/hip_rotation_l/speed	/jointset/hip_r/hip_flexion_r/speed	/jointset/hip_r/hip_adduction_r/speed	/jointset/hip_r/hip_rotation_r/speed	/jointset/lumbar/lumbar_ext/speed	/jointset/lumbar/lumbar_bend/speed	/jointset/lumbar/lumbar_rota/speed	/jointset/patellofemoral_l/knee_angle_l_beta/speed	/jointset/patellofemoral_r/knee_angle_r_beta/speed	/jointset/knee_l/knee_angle_l/speed	/jointset/knee_r/knee_angle_r/speed	/jointset/shoulder_r/shoulder_flexion_r/speed	/jointset/shoulder_r/shoulder_adduction_r/speed	/jointset/shoulder_r/shoulder_rotation_r/speed	/jointset/shoulder_l/shoulder_flexion_l/speed	/jointset/shoulder_l/shoulder_adduction_l/speed	/jointset/shoulder_l/shoulder_rotation_l/speed	/jointset/ankle_l/ankle_angle_l/speed	/jointset/ankle_r/ankle_angle_r/speed	/jointset/elbow_r/elbow_flexion_r/speed	/jointset/elbow_l/elbow_flexion_l/speed	/jointset/subtalar_l/subtalar_angle_l/speed	/jointset/subtalar_r/subtalar_angle_r/speed	/jointset/mtp_l/mtp_angle_l/speed	/jointset/mtp_r/mtp_angle_r/speed	/forceset/addbrev_r/activation	/forceset/addbrev_r/normalized_tendon_force	/forceset/addlong_r/activation	/forceset/addlong_r/normalized_tendon_force	/forceset/addmagMid_r/activation	/forceset/addmagMid_r/normalized_tendon_force	/forceset/bflh_r/activation	/forceset/bflh_r/normalized_tendon_force	/forceset/bfsh_r/activation	/forceset/bfsh_r/normalized_tendon_force	/forceset/ercspn_r/activation	/forceset/ercspn_r/normalized_tendon_force	/forceset/extobl_r/activation	/forceset/extobl_r/normalized_tendon_force	/forceset/glmax2_r/activation	/forceset/glmax2_r/normalized_tendon_force	/forceset/glmed2_r/activation	/forceset/glmed2_r/normalized_tendon_force	/forceset/glmin2_r/activation	/forceset/glmin2_r/normalized_tendon_force	/forceset/grac_r/activation	/forceset/grac_r/normalized_tendon_force	/forceset/iliacus_r/activation	/forceset/iliacus_r/normalized_tendon_force	/forceset/intobl_r/activation	/forceset/intobl_r/normalized_tendon_force	/forceset/obtext_r/activation	/forceset/obtext_r/normalized_tendon_force	/forceset/pect_r/activation	/forceset/pect_r/normalized_tendon_force	/forceset/piri_r/activation	/forceset/piri_r/normalized_tendon_force	/forceset/popli_r/activation	/forceset/popli_r/normalized_tendon_force	/forceset/psoas_r/activation	/forceset/psoas_r/normalized_tendon_force	/forceset/quadfem_r/activation	/forceset/quadfem_r/normalized_tendon_force	/forceset/recabd_r/activation	/forceset/recabd_r/normalized_tendon_force	/forceset/recfem_r/activation	/forceset/recfem_r/normalized_tendon_force	/forceset/sart_r/activation	/forceset/sart_r/normalized_tendon_force	/forceset/semimem_r/activation	/forceset/semimem_r/normalized_tendon_force	/forceset/semiten_r/activation	/forceset/semiten_r/normalized_tendon_force	/forceset/tfl_r/activation	/forceset/tfl_r/normalized_tendon_force	/forceset/tricox_r/activation	/forceset/tricox_r/normalized_tendon_force	/forceset/vasint_r/activation	/forceset/vasint_r/normalized_tendon_force	/forceset/vaslat_r/activation	/forceset/vaslat_r/normalized_tendon_force	/forceset/vasmed_r/activation	/forceset/vasmed_r/normalized_tendon_force	/forceset/addbrev_l/activation	/forceset/addbrev_l/normalized_tendon_force	/forceset/addlong_l/activation	/forceset/addlong_l/normalized_tendon_force	/forceset/addmagMid_l/activation	/forceset/addmagMid_l/normalized_tendon_force	/forceset/bflh_l/activation	/forceset/bflh_l/normalized_tendon_force	/forceset/bfsh_l/activation	/forceset/bfsh_l/normalized_tendon_force	/forceset/edl_l/activation	/forceset/edl_l/normalized_tendon_force	/forceset/ehl_l/activation	/forceset/ehl_l/normalized_tendon_force	/forceset/ercspn_l/activation	/forceset/ercspn_l/normalized_tendon_force	/forceset/extobl_l/activation	/forceset/extobl_l/normalized_tendon_force	/forceset/fdb_l/activation	/forceset/fdb_l/normalized_tendon_force	/forceset/fdl_l/activation	/forceset/fdl_l/normalized_tendon_force	/forceset/fhl_l/activation	/forceset/fhl_l/normalized_tendon_force	/forceset/gaslat_l/activation	/forceset/gaslat_l/normalized_tendon_force	/forceset/gasmed_l/activation	/forceset/gasmed_l/normalized_tendon_force	/forceset/glmax2_l/activation	/forceset/glmax2_l/normalized_tendon_force	/forceset/glmed2_l/activation	/forceset/glmed2_l/normalized_tendon_force	/forceset/glmin2_l/activation	/forceset/glmin2_l/normalized_tendon_force	/forceset/grac_l/activation	/forceset/grac_l/normalized_tendon_force	/forceset/iliacus_l/activation	/forceset/iliacus_l/normalized_tendon_force	/forceset/intobl_l/activation	/forceset/intobl_l/normalized_tendon_force	/forceset/obtext_l/activation	/forceset/obtext_l/normalized_tendon_force	/forceset/pect_l/activation	/forceset/pect_l/normalized_tendon_force	/forceset/perbrev_l/activation	/forceset/perbrev_l/normalized_tendon_force	/forceset/perlong_l/activation	/forceset/perlong_l/normalized_tendon_force	/forceset/pertert_l/activation	/forceset/pertert_l/normalized_tendon_force	/forceset/piri_l/activation	/forceset/piri_l/normalized_tendon_force	/forceset/popli_l/activation	/forceset/popli_l/normalized_tendon_force	/forceset/psoas_l/activation	/forceset/psoas_l/normalized_tendon_force	/forceset/quadfem_l/activation	/forceset/quadfem_l/normalized_tendon_force	/forceset/recabd_l/activation	/forceset/recabd_l/normalized_tendon_force	/forceset/recfem_l/activation	/forceset/recfem_l/normalized_tendon_force	/forceset/sart_l/activation	/forceset/sart_l/normalized_tendon_force	/forceset/semimem_l/activation	/forceset/semimem_l/normalized_tendon_force	/forceset/semiten_l/activation	/forceset/semiten_l/normalized_tendon_force	/forceset/soleus_l/activation	/forceset/soleus_l/normalized_tendon_force	/forceset/tfl_l/activation	/forceset/tfl_l/normalized_tendon_force	/forceset/tibant_l/activation	/forceset/tibant_l/normalized_tendon_force	/forceset/tibpost_l/activation	/forceset/tibpost_l/normalized_tendon_force	/forceset/tricox_l/activation	/forceset/tricox_l/normalized_tendon_force	/forceset/vasint_l/activation	/forceset/vasint_l/normalized_tendon_force	/forceset/vaslat_l/activation	/forceset/vaslat_l/normalized_tendon_force	/forceset/vasmed_l/activation	/forceset/vasmed_l/normalized_tendon_force	/forceset/shoulder_flexionAct_r/activation	/forceset/shoulder_adductionAct_r/activation	/forceset/shoulder_rotationAct_r/activation	/forceset/elbow_flexionAct_r/activation	/forceset/shoulder_flexionAct_l/activation	/forceset/shoulder_adductionAct_l/activation	/forceset/shoulder_rotationAct_l/activation	/forceset/elbow_flexionAct_l/activation	/forceset/addbrev_r	/forceset/addlong_r	/forceset/addmagMid_r	/forceset/bflh_r	/forceset/bfsh_r	/forceset/ercspn_r	/forceset/extobl_r	/forceset/glmax2_r	/forceset/glmed2_r	/forceset/glmin2_r	/forceset/grac_r	/forceset/iliacus_r	/forceset/intobl_r	/forceset/obtext_r	/forceset/pect_r	/forceset/piri_r	/forceset/popli_r	/forceset/psoas_r	/forceset/quadfem_r	/forceset/recabd_r	/forceset/recfem_r	/forceset/sart_r	/forceset/semimem_r	/forceset/semiten_r	/forceset/tfl_r	/forceset/tricox_r	/forceset/vasint_r	/forceset/vaslat_r	/forceset/vasmed_r	/forceset/addbrev_l	/forceset/addlong_l	/forceset/addmagMid_l	/forceset/bflh_l	/forceset/bfsh_l	/forceset/edl_l	/forceset/ehl_l	/forceset/ercspn_l	/forceset/extobl_l	/forceset/fdb_l	/forceset/fdl_l	/forceset/fhl_l	/forceset/gaslat_l	/forceset/gasmed_l	/forceset/glmax2_l	/forceset/glmed2_l	/forceset/glmin2_l	/forceset/grac_l	/forceset/iliacus_l	/forceset/intobl_l	/forceset/obtext_l	/forceset/pect_l	/forceset/perbrev_l	/forceset/perlong_l	/forceset/pertert_l	/forceset/piri_l	/forceset/popli_l	/forceset/psoas_l	/forceset/quadfem_l	/forceset/recabd_l	/forceset/recfem_l	/forceset/sart_l	/forceset/semimem_l	/forceset/semiten_l	/forceset/soleus_l	/forceset/tfl_l	/forceset/tibant_l	/forceset/tibpost_l	/forceset/tricox_l	/forceset/vasint_l	/forceset/vaslat_l	/forceset/vasmed_l	/forceset/shoulder_flexionAct_r	/forceset/shoulder_adductionAct_r	/forceset/shoulder_rotationAct_r	/forceset/elbow_flexionAct_r	/forceset/shoulder_flexionAct_l	/forceset/shoulder_adductionAct_l	/forceset/shoulder_rotationAct_l	/forceset/elbow_flexionAct_l	lambda_cid33_p0	lambda_cid34_p0	/forceset/addbrev_r/implicitderiv_normalized_tendon_force	/forceset/addlong_r/implicitderiv_normalized_tendon_force	/forceset/addmagMid_r/implicitderiv_normalized_tendon_force	/forceset/bflh_r/implicitderiv_normalized_tendon_force	/forceset/bfsh_r/implicitderiv_normalized_tendon_force	/forceset/ercspn_r/implicitderiv_normalized_tendon_force	/forceset/extobl_r/implicitderiv_normalized_tendon_force	/forceset/glmax2_r/implicitderiv_normalized_tendon_force	/forceset/glmed2_r/implicitderiv_normalized_tendon_force	/forceset/glmin2_r/implicitderiv_normalized_tendon_force	/forceset/grac_r/implicitderiv_normalized_tendon_force	/forceset/iliacus_r/implicitderiv_normalized_tendon_force	/forceset/intobl_r/implicitderiv_normalized_tendon_force	/forceset/obtext_r/implicitderiv_normalized_tendon_force	/forceset/pect_r/implicitderiv_normalized_tendon_force	/forceset/piri_r/implicitderiv_normalized_tendon_force	/forceset/popli_r/implicitderiv_normalized_tendon_force	/forceset/psoas_r/implicitderiv_normalized_tendon_force	/forceset/quadfem_r/implicitderiv_normalized_tendon_force	/forceset/recabd_r/implicitderiv_normalized_tendon_force	/forceset/recfem_r/implicitderiv_normalized_tendon_force	/forceset/sart_r/implicitderiv_normalized_tendon_force	/forceset/semimem_r/implicitderiv_normalized_tendon_force	/forceset/semiten_r/implicitderiv_normalized_tendon_force	/forceset/tfl_r/implicitderiv_normalized_tendon_force	/forceset/tricox_r/implicitderiv_normalized_tendon_force	/forceset/vasint_r/implicitderiv_normalized_tendon_force	/forceset/vaslat_r/implicitderiv_normalized_tendon_force	/forceset/vasmed_r/implicitderiv_normalized_tendon_force	/forceset/addbrev_l/implicitderiv_normalized_tendon_force	/forceset/addlong_l/implicitderiv_normalized_tendon_force	/forceset/addmagMid_l/implicitderiv_normalized_tendon_force	/forceset/bflh_l/implicitderiv_normalized_tendon_force	/forceset/bfsh_l/implicitderiv_normalized_tendon_force	/forceset/edl_l/implicitderiv_normalized_tendon_force	/forceset/ehl_l/implicitderiv_normalized_tendon_force	/forceset/ercspn_l/implicitderiv_normalized_tendon_force	/forceset/extobl_l/implicitderiv_normalized_tendon_force	/forceset/fdb_l/implicitderiv_normalized_tendon_force	/forceset/fdl_l/implicitderiv_normalized_tendon_force	/forceset/fhl_l/implicitderiv_normalized_tendon_force	/forceset/gaslat_l/implicitderiv_normalized_tendon_force	/forceset/gasmed_l/implicitderiv_normalized_tendon_force	/forceset/glmax2_l/implicitderiv_normalized_tendon_force	/forceset/glmed2_l/implicitderiv_normalized_tendon_force	/forceset/glmin2_l/implicitderiv_normalized_tendon_force	/forceset/grac_l/implicitderiv_normalized_tendon_force	/forceset/iliacus_l/implicitderiv_normalized_tendon_force	/forceset/intobl_l/implicitderiv_normalized_tendon_force	/forceset/obtext_l/implicitderiv_normalized_tendon_force	/forceset/pect_l/implicitderiv_normalized_tendon_force	/forceset/perbrev_l/implicitderiv_normalized_tendon_force	/forceset/perlong_l/implicitderiv_normalized_tendon_force	/forceset/pertert_l/implicitderiv_normalized_tendon_force	/forceset/piri_l/implicitderiv_normalized_tendon_force	/forceset/popli_l/implicitderiv_normalized_tendon_force	/forceset/psoas_l/implicitderiv_normalized_tendon_force	/forceset/quadfem_l/implicitderiv_normalized_tendon_force	/forceset/recabd_l/implicitderiv_normalized_tendon_force	/forceset/recfem_l/implicitderiv_normalized_tendon_force	/forceset/sart_l/implicitderiv_normalized_tendon_force	/forceset/semimem_l/implicitderiv_normalized_tendon_force	/forceset/semiten_l/implicitderiv_normalized_tendon_force	/forceset/soleus_l/implicitderiv_normalized_tendon_force	/forceset/tfl_l/implicitderiv_normalized_tendon_force	/forceset/tibant_l/implicitderiv_normalized_tendon_force	/forceset/tibpost_l/implicitderiv_normalized_tendon_force	/forceset/tricox_l/implicitderiv_normalized_tendon_force	/forceset/vasint_l/implicitderiv_normalized_tendon_force	/forceset/vaslat_l/implicitderiv_normalized_tendon_force	/forceset/vasmed_l/implicitderiv_normalized_tendon_force	gamma_cid33_p0	gamma_cid34_p0	prosthetic_ankle_stiffness	prosthetic_subtalar_stiffness	prosthetic_mtp_stiffness	prosthetic_ankle_damping	prosthetic_subtalar_damping	prosthetic_mtp_damping
0	-0.07130442291366516	0.02343081047541861	0.1249977159061056	0.1612942613872696	0.8954765921775466	-0.006071173300941945	-0.227748890896684	0.003089380126978386	-0.01319225163574221	0.5181601372689678	-0.03776687792770263	0.1768736603594712	-0.007270522448151316	-0.07042771734251924	-0.09713181966841278	0.1982237088051749	0.03322640915805282	-0.1982237088052457	-0.03322640915804273	-0.391901631595084	-0.01214567506915061	0.02638765695366546	0.1472740598771397	-0.1839210249809083	-0.02018357002365776	0.2278455438020665	-0.01339291931222175	0.5511092511841239	0.9336716433066208	0.1251299522116738	0.002372209115212622	0.5605729601468512	-0.002494008626862871	-0.04406106219106631	-0.5224003927506365	0.3830133253320633	1.71838540886353	-0.03721972425257919	0.02757743059076507	-0.7554331344413514	-1.162628122177554	-0.7878299960212618	-0.2837086502086467	0.3664537980582083	-2.349313084824225	0.5383830042663013	0.8375654130601639	-0.6797491973219005	1.785125822510736	1.186323430607809	-1.78512582251073	-1.186323430607809	-0.3745476316107838	-0.2091368025925774	0.04261738022488359	-0.1901423378035121	0.06914738483195461	-0.3545081426797318	-2.495382100929945	0.1059882108161292	-0.1012893299286052	0.5106972444938636	1.21229855146157	0.1805008805047596	6.221427504976104	-0.1485221295630217	0.08320858206269323	0.08620635810546169	0.09924040899759383	0.09501573923324384	0.02158772127552083	0.02106840588551706	0.06316973666393375	0.0648697786103981	0.09537151051345946	0.1223970323195463	0.2219440106007214	0.1960510190470111	0.02868245815847664	0.065128334633981	0.001408646691832667	0.01213580913196841	0.001186165896622898	0.03038784714180085	0.003487049956351363	0.02185164375629506	0.04829889271211813	0.06515493908365678	0.02944392411899055	0.03247504063195776	0.102520034920823	0.1047690349555312	0.1332616576358604	0.1059695996356285	0.05367365277155896	0.05439439034194423	0.04712698039014137	0.08938148962331144	0.2155781917339821	0.2318769661122506	0.0359283882215247	0.04784108785664923	0.1320424764471782	0.1051388981124117	0.001251109880188435	0.01929124822313864	0.001184019225087207	0.01377498437121464	0.04926137056888858	0.07686121086575587	0.04829059850889422	0.04350780168878725	0.02588163692392182	0.03556308277543725	0.01362915731096392	0.01640084631819733	0.1167949182949058	0.1259675376377115	0.001154156839377488	0.007006197796956896	0.001057703487873915	0.006947848072693242	0.00112824194424543	0.004673390006428356	0.001294441651191154	0.03117985798159998	0.001451432739691329	0.03903617555150415	0.001034214329883666	0.005553318186032629	0.001103674051846673	0.001849501981896853	0.2156439017461545	0.2054770388040811	0.001734389885871437	0.02324496898456599	0.002215948279333711	0.02054560682298635	0.006029141636976655	0.01194916303911961	0.001074177350192288	0.02422451776275073	0.1200193412895171	0.1097166894793127	0.01822400966113121	0.1038823666964044	0.1513808509218179	0.1188709411306113	0.5486782783079122	0.3676772838070679	0.5152957831575581	0.2974494775217901	0.001016628685529537	0.003894094952696661	0.001101825486947982	0.01138036540902247	0.3786266561666587	0.3031677004820238	0.001384523160397366	0.0203178878959891	0.4873968938685324	0.5001427308609189	0.001072539145174778	0.01374424270385033	0.001412374300188031	0.01181316203541016	0.001647613549130663	0.01429886500861423	0.3847602759134452	0.3344169217627251	0.3577368816696041	0.2659579891849989	0.001918438561021532	0.01331675234298476	0.001110575501234328	0.008405876365365208	0.3243338707583603	0.265801690695369	0.007269386246485754	0.02563350205963672	0.001100066674306805	0.004976453714581777	0.001149412474729861	0.01837999699564765	0.1200188199481931	0.1655683459694377	0.1417728813898352	0.1630243582823291	0.00121572903269612	0.0006417353850091754	0.001218585037049002	0.005651174252948892	0.4534366917022743	0.3156171625698467	0.5777613059681768	0.5580792051291554	0.001102752053220073	0.01747182615780745	0.05731170846363708	0.09156501067168644	0.001079948831854038	0.02876925326498662	0.001076970132360663	0.009330963591761651	0.001025643433544959	0.009228722793679622	0.001059976733838429	0.006128132274884061	-0.01631340794308371	0.01999329658019652	-0.009466106354839323	0.002812309242271176	-0.0418365641537212	0.004930533208572135	0.003594350889458031	0.008798004923094443	0.07993174657472432	0.07438814855860593	0.04570164602863793	0.06370022832623924	0.05232483178796341	0.2197061827126433	0.0549493613255561	0.00176358609551778	0.001173439163777451	0.001170585497112235	0.04927880350675327	0.003633078988893575	0.06556346682384341	0.1332103797039746	0.05243064083389423	0.01738777839368497	0.1423114687265523	0.02978234693822973	0.1207560557041821	0.001347413115306275	0.001237960214090687	0.02226601194644068	0.05496519662913136	0.03715050822506998	0.001981937859557399	0.06219158879552172	0.001228053269940825	0.001084618645484132	0.001190501959887054	0.001426719284007396	0.001699493987015592	0.00104512589813696	0.001141704475257556	0.2364585766062685	0.001164418666048442	0.001271171879028891	0.002596753451045823	0.001091756000346471	0.2614074026905749	0.02380095678632039	0.1982919001198471	0.5432434501698495	0.4864785116480809	0.001020959696446034	0.001095961148439098	0.2359767782233911	0.001527351318636327	0.4897593543813678	0.001095587514600146	0.001513398353935695	0.001852021757540769	0.5815994718367909	0.464022320165385	0.001892917266905334	0.00113880307324797	0.329454297571917	0.005871412461358938	0.001123580004139061	0.00120397186659257	0.05828737089416616	0.1453792860750389	0.001316195040978822	0.00130043506525035	0.4802339994726502	0.4664811485267258	0.00106084684559286	0.008591515252860121	0.001097946481976789	0.001091318539788519	0.001030009520079995	0.001070881462666474	-0.01767418582778023	0.01993373083083666	-0.01029262252776134	0.004401704093836721	-0.05235059858955914	0.002814970677669025	0.003005462395154287	0.005618323303393031	-0.7356283402602888	-2.034786802284035	-0.4675441187639616	-1.356802805217223	1.021513128043248	-0.5232965827198058	-2.162370041877282	-0.3882557278919062	1.284829809772391	-0.00175741448832159	0.1077791732427421	0.007036275825260123	-0.1485303952710469	-1.304805769804603	-2.074406531345633	-2.107581198453006	-0.1944570446221074	-1.279419559036992	-4.84598673180565	-0.3854499265419555	-1.834985019860244	0.007263428747439499	0.1000562923836857	-1.56794648829739	-0.1041368978248418	0.4903641978913369	-0.3883043990139077	-2.466795290015618	0.0434446382588089	0.03269893613137709	0.02205264095546293	0.1127381704874818	0.2025412040947768	0.02392913123729412	-0.008972384237258995	0.5738423675555765	0.05116829331097913	0.01522750297675215	-0.1803021601245349	0.08481183262951386	4.68196277257941	0.07892886723559124	1.909261861344759	-1.833965912954683	-2.530091862943663	-0.009667215549293432	-0.05744535684561702	-5.356701779977429	0.02196506153015736	0.3646286005109733	0.09714486067329484	0.03888130155382063	0.03821554073299677	5.681583994617429	2.637451740494114	0.125531273903346	-0.1212798809645066	-0.4307159094210472	-0.06666948527801078	0.01565476129489854	0.0106557692800318	-2.847236932803671	0.1150118599169336	-0.006915046100282354	-0.004278836403783995	-0.7869104693550109	-2.981785645965377	0.1741235693207625	-1.707785396773311	-0.04293056075329615	0.03796734788336598	0.03699842026003039	0.02556923279537228	-1.274320405923418e-13	-3.415329710781383e-12	409.4330654472478	547.0765789911953	244.1319764030617	0.01019080801311104	1.666731413667321	0.5734217430499186
0.01	-0.07091880512921249	0.01760247214379434	0.1274091844971405	0.1787446736413754	0.8953021627751165	-0.005679310853186548	-0.2356571942379032	-0.008983658453060853	-0.02184233405687077	0.5143413564927349	-0.03193495851074878	0.149066385459416	-0.002074789176253812	-0.06106008849351175	-0.1026601778836169	0.2171447476034255	0.05024943424601036	-0.2171447476033898	-0.05024943424594484	-0.3959865489426144	-0.01458249063091945	0.0265861866903607	0.1437347979857955	-0.1829475657962404	-0.02384988251929363	0.2002558401148905	-0.007257589869283646	0.5509011979635609	0.9386329352225448	0.135109312156936	0.001149210327010677	0.6245319941798024	0.0003406446335971955	0.1197582475748799	-0.6378832617368273	0.09060625905041991	1.769637295775506	0.00288142110901133	0.05018454120887132	-0.8082314941603412	-1.237141416886253	-0.9414628128597775	-0.4869645963586916	0.7709293338371536	-3.148844967759731	0.497140266937863	1.032910784414585	-0.4163196381108641	2.028958093357462	2.122919493444574	-2.028958093357478	-2.122919493444572	-0.4300408583847195	-0.2793521297546558	0.0004380533334860887	-0.5066313727911562	0.1309654680498934	-0.3761381744873659	-3.027489107877313	0.6214108504423794	0.04085333743074988	0.4573837631250766	0.7492583570029832	-0.2937518733925917	6.560634393164993	0.4814641915202828	0.08009929748319987	0.08057280388961445	0.08380153639158862	0.08008625904504139	0.03915921123077066	0.03226179060729602	0.06445502248837449	0.05914670786922298	0.07120129707377151	0.1005231196974577	0.2173492691939107	0.189300667525565	0.04404384479671072	0.07654010435511749	0.006729388589490415	0.01633151200418636	0.001164340085630129	0.03170950250330072	0.002340821554411279	0.02249112838148312	0.04841559720126971	0.06310011877558788	0.01701317645638904	0.0221093699388911	0.07962210896227714	0.08259102528847038	0.1373941244572213	0.08813311019650998	0.05221148870985576	0.05186639423093255	0.03632830781903805	0.07920813864561566	0.1748248874651239	0.1804386755863598	0.02990295929679124	0.04199623023116931	0.1374019229723741	0.08973015381179622	0.001290538557541311	0.01938347326693089	0.001207106834912956	0.01492898139003566	0.03442583667375798	0.06244077331626933	0.05176039655264811	0.04147020839335169	0.03145207961850122	0.03883632071651977	0.007923518575305651	0.01283653864927776	0.1002367898129145	0.1066584671160813	0.002768189511335198	0.00897391573695335	0.002069306403136058	0.00826594711700121	0.00191300884188531	0.00556793967564566	0.001384524110359256	0.03271812966877388	0.01580310175595712	0.05472487072284097	0.001037533464616812	0.005762341789771124	0.001116539600168237	0.00172454354060908	0.2254714227016771	0.2106751836127852	0.001444297833553204	0.02366416760653399	0.001731676041629392	0.02060501994929969	0.004295137311325479	0.01061671446534476	0.001077420414802178	0.02518414777613811	0.1855860913140876	0.1592072822810859	0.01857535380022839	0.1040379366184876	0.1728551011125614	0.1371968120177542	0.5422102030346273	0.3463350126980937	0.5006260637635793	0.2695267804116407	0.001017330735074872	0.00379588974509975	0.001090208471562856	0.01055249537494088	0.3135255660959113	0.2464637749755793	0.00142694359078554	0.02050385578227792	0.4855430563227999	0.5017517835769617	0.001079263957341964	0.01469996881736904	0.001428677330135671	0.01213895475782617	0.001713882882149271	0.01468970186705815	0.4489940454320621	0.384253433213607	0.3917451519427026	0.288762039321629	0.001872389837627957	0.01433756633814321	0.001114211533975049	0.007152085628472436	0.3250002046073717	0.2595214557231869	0.008378692963389294	0.02706319500160546	0.001103765186684756	0.005009074231589384	0.001167003714999451	0.0185603960791025	0.08809859804576907	0.134155960721942	0.1427596708809628	0.1634803962754379	0.001256186420037309	0.000546375917316414	0.001245552290098893	0.005560463697163212	0.4581906794005416	0.3044676249614184	0.5366214617107308	0.526022547729927	0.001077248265295703	0.01911828077052308	0.03440663196293087	0.0730177788628138	0.00108204661049462	0.02823224859712536	0.001076916240405646	0.009701966311157982	0.001025423450584649	0.009597936831397614	0.001059804019425715	0.006366077254939755	-0.01535151626042956	0.02000934043345352	-0.01015743116590127	0.003230021253472209	-0.05132169220861583	0.002161027266874106	0.002710042434304769	0.003715414900211031	0.07251680187473176	0.05255030542881034	0.07106565906893215	0.06814508651205275	0.02707948600366495	0.2000473819087872	0.06807101351942715	0.02128601537600888	0.001114682585920843	0.001112429538652864	0.04793837643934353	0.002430215549843644	0.03339643313432034	0.1527245517233261	0.0486739571082588	0.02845657609349356	0.07339904507065342	0.01705225883771428	0.1669658609165423	0.001318237941666808	0.001225387827430998	0.01193790651401462	0.05688383881878991	0.03838393645066923	0.001575361930207597	0.08873984742744086	0.007184503331928657	0.004850438412505322	0.004035219437431957	0.001522105326626525	0.05623244637751999	0.001037486963635319	0.001119973868752769	0.2482647841190079	0.001122524311057666	0.00118745820445348	0.002347999966316013	0.001071523121401791	0.3088514162795738	0.01483304900706944	0.2144684203150396	0.5121651550793465	0.4486234608523241	0.001015609144001994	0.001063014930575889	0.1272815983320548	0.001423593909395564	0.4736581680823185	0.001078375478870184	0.001388352565720036	0.001724609676801835	0.5930305074150284	0.4620257849798866	0.001766249368442069	0.001100392294672958	0.3235488774613378	0.01268907249335834	0.001094107582525281	0.001169538786621759	0.02970832567978166	0.14329785378747	0.001283202246440338	0.001250965230399779	0.4585577173030339	0.4133626428215175	0.001042112016189873	0.004897014092687742	0.001072624902633617	0.001064626731381143	0.001021120557496128	0.001050099461363185	-0.01253148892389672	0.02008587196880321	-0.01074060288747561	0.002710386992382421	-0.05998369515875835	-0.001131633403461025	0.001589398010470789	-0.002889501845216041	-0.8203689794008411	-1.735665066217262	-0.6187002402371866	-1.595370645996276	1.198804941712085	-0.5546191044057264	-2.172469876551895	-0.9310265034715361	1.006979379312019	0.7655742587272517	0.1482724790523961	0.1126067346092612	-0.2355492441305709	-0.7936072895485901	-2.363791332477866	-1.38927371826347	-0.2915532234963217	-0.7431738530664622	-5.338921405184028	-0.7611752929968021	-1.106034549457404	0.008417449546586535	0.1217449416790889	-1.332309122418589	-0.2594371150596698	0.2001774356755689	-0.3030552281701031	-1.371742238667496	0.3241861497026905	0.212326642702592	0.1413506110267258	0.174761995537585	2.682488129364767	0.0183489064680544	-0.01574905184969653	0.4467895824221686	0.04152731681012642	0.008797853227946984	-0.09367727556505702	0.1052774497983371	5.143930264896682	-0.04354866045738164	1.763524955215532	-2.449409922348453	-3.056076855370938	-0.00931250023243336	-0.09371808787057583	-5.985038632947346	0.01309817885249095	-0.08176081413328276	0.0951901203381699	0.0247134426591524	0.03612728612572973	4.122018523085008	1.861687147379066	0.09132569308556862	-0.1254491585687294	-0.8617390696813297	0.3203158300708985	-0.00555439161674561	0.02077811930734471	-3.306056943637883	-0.02340373465664415	-0.01207776210514734	-0.0131582694602778	-1.442493491670628	-3.393473138348595	0.1718328939670534	-1.83869275276038	-0.0628375391866168	0.03926915602127969	0.03975186856387995	0.02468809783851723	2.73595853865645e-14	-1.737891234733214e-12	nan	nan	nan	nan	nan	nan
0.02	-0.06893778539122185	0.01078082547640563	0.1266363584103818	0.1966458123789692	0.8955451721457475	-0.005079692831607585	-0.2435535999862362	-0.02135668467163978	-0.0320070343863673	0.5082825035155294	-0.02292830628149833	0.1151626995525558	0.002599815229863988	-0.04983049310071549	-0.1052661562786904	0.2394003937967107	0.07377755715624526	-0.2394003937966906	-0.07377755715623173	-0.4002545491726717	-0.01775523406417229	0.02646340774469779	0.1373630057743928	-0.1811932953004482	-0.02765400987398652	0.1671971522169108	-0.01095803884975155	0.5515498109649619	0.9423357710576842	0.1394288177398378	-0.0008758530579656772	0.6915907498412378	0.00245550340081994	0.275019328614779	-0.7210620599252028	-0.2538456102330492	1.808530705561127	0.04626803036664438	0.0691285453554801	-0.7530536158251948	-1.222625649871106	-1.090753577707255	-0.7317230903592642	1.001400360519748	-3.568595286214459	0.4341572313972885	1.20995872182961	-0.09527323330885615	2.452047301517482	2.487342995063079	-2.452047301517482	-2.487342995063078	-0.4111642081163812	-0.356322376890843	-0.02164435624688665	-0.7566484018114996	0.2253096470560128	-0.3820711144916272	-3.589178943106561	-1.861167473855684	0.07004391446400325	0.259006028338494	0.08032767898500882	0.0200879611087552	6.841371830673958	-0.292481028209489	0.07508646357410356	0.07464168298433396	0.06516125070083863	0.06378277804167545	0.05976938115528701	0.04467732722758756	0.06714694533931559	0.05511136574450028	0.04559265231092813	0.0797464869082334	0.2071565445531024	0.1780462504348355	0.05799000274747832	0.08545702711763031	0.01892367740610526	0.02594081970173736	0.001124043481875879	0.0331877083230097	0.00173541501023829	0.02393870015632212	0.04786286961820852	0.06098164264525665	0.009798678142615751	0.01609731642676386	0.0517137119214511	0.05744128969708455	0.1476532224976055	0.07959298469313898	0.04969603805941523	0.04895510495377591	0.03559872558199782	0.07475954823071371	0.1206789124523262	0.1271535373722075	0.02059772060828546	0.03306450810995688	0.1589213576497489	0.08583279294131513	0.001295664477303645	0.01940431454863418	0.001212361635260423	0.01602991981078585	0.02135312922698492	0.04989166640082949	0.05450420561712497	0.03919795231167383	0.03492620806190389	0.04028451239592308	0.004783207602676791	0.01076977988719274	0.1015572576396778	0.09899822437749296	0.00653215094154353	0.01297166479028931	0.004449863681628537	0.01082249632612707	0.003722963312839649	0.007190268589728999	0.001477241633509849	0.03427201446457429	0.04866302300061473	0.08763174412266661	0.001035371127061049	0.00592976265497874	0.001112101756121232	0.001539925988527348	0.2359227050500357	0.2140328902172619	0.001278126402984127	0.0242526330355564	0.001447125248317894	0.02096441850641324	0.003294654015521609	0.009925823109643961	0.001068921133251016	0.02629333235251844	0.2398083987714246	0.2111507843196703	0.01439579902310921	0.1030967179344339	0.1917870849795033	0.1542936930175473	0.52832500324665	0.3183906530899459	0.4787750498947463	0.2362953544887227	0.001015005027346907	0.003721071462969878	0.001067922707135027	0.009794214893564027	0.2295761664201407	0.1834478215904939	0.001396292644636528	0.02053724473584185	0.479313360382496	0.4977286594414776	0.001074015914028049	0.01567184027608119	0.001374323791667235	0.01227615488356738	0.001683385150664915	0.01494491983479234	0.4948421590890884	0.413583296774965	0.4135644977901612	0.3019583093435497	0.001786070760260847	0.0153971495639968	0.001096817622928374	0.005977475351342006	0.3234601944911142	0.2478387496084232	0.01228804296918284	0.03139397378942291	0.001090872819457632	0.004936891208316052	0.0011585771040986	0.01870264074410881	0.05609075746149893	0.1020308705577489	0.1425173201641181	0.1625642941219251	0.001259915400877368	0.000401761849726864	0.001234297909716102	0.005402108969918985	0.4547231079428395	0.286777363949718	0.4912710052230223	0.4909311962727821	0.001055129014205881	0.02124179485194645	0.0197841516241457	0.05805051986117642	0.001070429687936086	0.027545159155103	0.001063538354390648	0.01017706591265933	0.001020866949572764	0.01008190979056009	0.001049322457324994	0.006675260924080097	-0.01160242109695747	0.02011611580984964	-0.01068652634273173	0.002241713856236949	-0.05957213260638248	-0.001393210767779348	0.001471230026130706	-0.003650665206487963	0.06510185717472332	0.03071246229900189	0.09642967210925228	0.07258994469787096	0.001834140219361735	0.1803885811049121	0.08119266571329153	0.04080844465652059	0.001055926008036107	0.001054273580161768	0.04659794937193219	0.001227352110791077	0.001229399444813017	0.1722387237426793	0.04491727338261924	0.03952537379328721	0.004486621414751132	0.004322170737194208	0.2131756661289236	0.001289062767975174	0.00121281544077539	0.001609801081589558	0.05880248100844881	0.03961736467627031	0.001168786000858918	0.1152881060593565	0.01314095339392094	0.008616258179532287	0.006879936914980336	0.001617491369244348	0.1107653987680074	0.001029848029114963	0.001098243262242847	0.2600709916317474	0.001080629956068272	0.00110374452988065	0.002099246481595394	0.001051290242459468	0.3562954298685726	0.005865141227818189	0.2306449405102318	0.4810868599888436	0.4107684100565671	0.001010258591551015	0.001030068712718558	0.01858641844071266	0.001319836500155605	0.457556981783258	0.001061163443114765	0.001263306777505325	0.001597197596062304	0.6044615429932668	0.4600292497943885	0.001639581469976729	0.001061981516099115	0.3176434573507589	0.01950673252536169	0.001064635160909563	0.001135105706627295	0.001129280465400009	0.1412164214999007	0.001250209451898789	0.001201495395547149	0.4368814351334177	0.3602441371163069	0.001023377186796231	0.001202512932532305	0.001047303323289805	0.00103793492297432	0.001012231594914329	0.001029317460060362	-0.007388792020013469	0.02023801310676916	-0.01118858324719008	0.001019069890928758	-0.0676167917279578	-0.005078237484592037	0.0001733336257865228	-0.01139732699382411	-0.9968130902276472	-1.44883553910913	-0.5270574566266666	-1.631602968272216	1.265943507728285	-0.1857508594283048	-1.942914075305794	-1.289068841883409	0.7858604180844715	1.080963550513799	0.1390892649118158	0.1686537057472055	-0.1612615597279112	-0.4340823335568218	-2.668751716304812	-0.2483084112362997	-0.2711156778425958	-0.1344674464649154	-5.215356269469897	-1.002822825470624	0.4672916663638984	-0.007013329286745142	0.08944457277355894	-1.193680361504164	-0.1510694550719385	0.1253549455502468	-0.08879461760618848	-0.137029733371227	0.449450860929866	0.2803889690873194	0.1676084899277204	0.1158607922541938	3.646176849796777	0.01560858357415253	-0.02090420637505908	0.2057547267101887	0.08502165474734823	0.07522458914003052	-0.05199071645399022	0.1147227451053182	5.172544619941225	-0.140428853997859	1.663463883872275	-3.154383612787037	-3.591837625491956	-0.004989830439067934	-0.04352744630903239	-6.61910735569126	-0.008550724983223623	-0.7618067698089968	0.1003739296413504	0.001162782257930922	0.01109176261760468	1.580254416716248	0.7158957175594187	0.1332851200583522	-0.105443788963115	-1.511210137937375	0.5135476839326685	-0.005305946707108928	0.003024878027461511	-2.989777916150122	-0.1594161694112544	-0.01676596606524942	-0.01780767066387586	-2.095055149997495	-3.5887244575523	0.2695354630524606	-0.9917908353436355	-0.07294751546359755	0.05878672430096967	0.05995020454868052	0.03981697060949823	1.821512113654708e-13	-6.045275868504442e-14	nan	nan	nan	nan	nan	nan
0.03	-0.06545164404098619	0.003407196455573911	0.1225516803524093	0.2148675019587424	0.8962300619724454	-0.004332466076318407	-0.250263825366866	-0.03310656796189998	-0.04330455095381291	0.499605272849086	-0.01270287597104399	0.07978910432800394	0.006480892239591627	-0.03709699393694713	-0.1047764448132341	0.2669044920423679	0.09743464703836426	-0.2669044920423061	-0.09743464703822867	-0.4039088764565585	-0.02165121393646815	0.02620353711484664	0.1288330523469309	-0.1784294179480938	-0.03141666058754152	0.1284811565672001	-0.03086960749803142	0.5518090901504777	0.9433829846101339	0.1360296102947521	0.0013101235687097	0.7606879273156028	-0.0009568386251653625	0.4100650227840059	-0.7540326462498713	-0.5488075229100968	1.83248414579474	0.09084614418620676	0.07967252878162344	-0.5518132553252006	-1.129513967448702	-1.155060766954646	-0.9842963657791508	1.042132198517269	-3.49051891810354	0.3479336801754105	1.333423804368582	0.1776879160051083	3.081266050509709	2.27734053821811	-3.081266050509707	-2.277340538218071	-0.3038217534303153	-0.4190803948072894	-0.02736404918450704	-0.94047914892484	0.326246601857577	-0.3691126259120396	-4.151541964432397	-1.925211160241698	-0.04168970280682733	-0.06437513755953134	-0.7682176782063181	0.3163399963287838	6.915280811864362	-0.2854257275777635	0.06325356110807998	0.06480684703419058	0.04627394873262781	0.048030481139366	0.06807355680767575	0.04959693363896813	0.06799289653751586	0.05360474902212038	0.02547897606316832	0.0639591529937789	0.1908915626368808	0.16295054636957	0.06208408872825666	0.08745558194548413	0.03282368577788815	0.03664161506053968	0.01247108707948063	0.04553653788738014	0.005295934365131643	0.03064027748629407	0.04233108536238533	0.05594528077112343	0.005653421435633819	0.01268543370140053	0.02869513818889834	0.03605729330924437	0.1405287380032618	0.07285770251210424	0.04249288690384086	0.04305565332266898	0.03640670386834464	0.07306504130125993	0.07200685632795938	0.08156769190501716	0.01244816559089654	0.02519955530230805	0.1589389648063652	0.08134607983775792	0.001295111438387999	0.01938246002130483	0.001205367272847062	0.01689188670914482	0.0119351062230792	0.04087839725773153	0.05790741742775939	0.03883092917095538	0.03855585509716234	0.04225302878338465	0.003069436166179326	0.009818859612327641	0.09462405738246324	0.09342309855586715	0.02082341819772359	0.02556633889217187	0.01792674604199103	0.02216294894473443	0.01446463252057165	0.0148326446438421	0.01589964472571168	0.05046541901182092	0.0961120519561349	0.130995298352899	0.001039047826302013	0.0060482598644852	0.001133914222659436	0.001315900074569394	0.2462258799896408	0.2141837346535806	0.001181274921895522	0.02501897076697052	0.001278815727027937	0.0216538643039551	0.006742068931399358	0.01322528136265107	0.001067755947133924	0.02750961018337236	0.285548124799529	0.2620231883358483	0.01459082502847359	0.103293413470636	0.2093175193261519	0.1706745139031056	0.5042212435727298	0.2832783657589703	0.4489423916752833	0.1980797072333612	0.001013017289048131	0.003695260627682745	0.001049245864843725	0.009217146531644311	0.1495474008064134	0.1246465014474199	0.005698043743413437	0.0245321887109398	0.4676795037786088	0.4858646156799553	0.002270815623641133	0.01804538247301441	0.001335637897137582	0.01230327486327069	0.001716865502215465	0.01520084624201069	0.5104091153823914	0.4132690122884147	0.4174930349949776	0.3019955922879821	0.001694994997866782	0.01651873631242918	0.00108121607446344	0.005065042811693057	0.3195928664313101	0.2293168647382243	0.02164317357050704	0.04109994616291386	0.001082651818104289	0.004822863516774602	0.00115740683132972	0.01883074948885287	0.03118865390044616	0.07815578821924651	0.1419733989568609	0.1609142713026565	0.001958711926455097	0.0003919392115987727	0.001370729899447184	0.005305941291456126	0.439025663086665	0.2625909421184461	0.4474182478512588	0.4556093745270111	0.001040268703550172	0.02405324670241944	0.01093605953501815	0.0500756970979939	0.001061713151505491	0.02678174357980051	0.001050464953738292	0.01081883705429642	0.001016441981161021	0.01073792598577097	0.001039096861516267	0.007096584891316463	-0.007010004527536572	0.02026148136942515	-0.01110171285497655	0.0003886964147283366	-0.06524908623570183	-0.005637817919768928	0.0001189855189518294	-0.01045882965172445	0.03323522160078624	0.01593203437268559	0.06289041995931509	0.066042842506483	0.00178172264148441	0.1480602081836722	0.05503331190618788	0.05519220756414461	0.04448081656427014	0.01579508935305414	0.02629788446627961	0.001225767351292088	0.001159236478654507	0.09170392928504784	0.02425855689581095	0.03549011898796073	0.003565220125481546	0.002742046828946037	0.1101996785252401	0.001299165888332203	0.001185617169020742	0.001485330757077505	0.06501162079840392	0.04555441350747249	0.001347350575051729	0.05846191945328673	0.05622278351590667	0.05281065451022754	0.04222302016674642	0.05662753911773216	0.1985365696195301	0.001053896162839155	0.001206020413337454	0.2691106058401522	0.001080198306501683	0.001103139504664005	0.01739923505192855	0.001079448327229126	0.3824704895502127	0.02235714113938857	0.2465413010834102	0.4180698325791134	0.3548882238659372	0.001011532426020557	0.001029582276215547	0.009902448022821907	0.01775494315041035	0.426500680733026	0.005599930567209388	0.001322417042531329	0.001882623488121925	0.4930530074538456	0.3952469441128882	0.001566425117668794	0.001067507158277722	0.3066686624464029	0.04255066395797521	0.001082096553178882	0.001174026384439671	0.001094684363772476	0.1410743704321232	0.003903987844671491	0.001776338540302951	0.3741917417327211	0.3361560246713744	0.001026006208532752	0.001227784439749357	0.001057155139035746	0.001035945021666806	0.001011502680283195	0.001027722851450797	-0.002114557964135202	0.02042562153912507	-0.01144740305345067	-0.001968619807740732	-0.06903187547121761	-0.01033008941990102	-0.001276737473695305	-0.01651619622328078	-1.747933974970457	-1.24871880262848	-1.427751654847161	-1.532030937095766	-0.2071414190389329	-0.162044075726732	-1.238359437506144	-1.742419699912414	-0.358225710207007	1.059789006135512	2.124575635130489	1.091973558515581	-0.8348445395638241	-0.2513012770028317	-1.634018035618204	-1.168146179074388	-0.888292003192774	-0.2069991801231696	-3.858281784692855	-0.6029362893715227	-1.291178135973621	-7.495662574393843e-05	0.08662407688526874	-0.6490129507916169	0.05047768793959131	0.25309843924717	-0.07914714985150458	-1.032016884016515	1.956170233987009	1.859307975586087	1.270443694752611	2.807564941843087	4.888998024118532	0.009288919563249102	-0.02324274738226185	-0.1828277822456738	0.07604385776705549	0.07299465014166573	0.6550068700334655	0.1284638544589001	4.950476012472198	0.165458801018032	1.608529351647824	-3.847810793318031	-4.016084436063903	0.0005928981861374194	-0.05991352676938182	-5.113527818914434	0.7290607646861277	-1.644654485049382	0.3580438561004439	0.002293050293060296	0.03455516336230859	-1.620934323250602	-0.7145566090973953	0.1031304864654436	-0.07691560656117162	-2.171006543730099	1.354719566694001	-0.01399378087491173	0.01810276295282051	-1.771975357026448	-0.1793439154210431	0.01112353246235606	-0.002536514505369545	-2.736787181670424	-3.458283357353035	0.3073867751636259	-0.6096720422388094	-0.07808321953355328	0.07206709028789196	0.07378863477167186	0.04669163631324018	8.629420617312887e-13	9.211249216126377e-14	nan	nan	nan	nan	nan	nan
0.04	-0.06097936330744062	-0.004307205489826412	0.115945857521089	0.2332290340027205	0.8973648192160943	-0.003499127794203993	-0.2538463009926011	-0.04399022320585083	-0.05483447034931749	0.4889851097435626	-0.00211673237286672	0.04566441800224812	0.009675999028709463	-0.02322836314443315	-0.1020229501666018	0.3016755888647702	0.1199896790578699	-0.3016755888647503	-0.1199896790578608	-0.40601339433677	-0.02606097790513805	0.02597544117176273	0.1187306854905684	-0.1746927476939344	-0.03500933434585573	0.08421587737627564	-0.04554356014372774	0.5502459843998347	0.9407520319121324	0.123903493971479	0.003435599510403939	0.828640709031862	-0.001161778162187792	0.4722472054429366	-0.789216644878329	-0.7580745649140118	1.836499198402107	0.1362415142179037	0.08635085072052814	-0.1275036648091619	-1.049380040602389	-1.137234143334551	-1.120309578022826	1.073543018061788	-3.318813506464668	0.2969631875661367	1.436985047592294	0.3574834029203188	3.905447016866229	2.266931422540161	-3.905447016866229	-2.266931422540159	-0.1012023273817524	-0.459079196166763	-0.01528941889351677	-1.071131087587946	0.4198682274165244	-0.3480757234436819	-4.699035651356853	-0.8136442733723037	-0.2944330727681363	-0.476627221750261	-1.66505409666295	0.007987824082244225	6.6124926790532	0.3489994696214083	0.04199620695962556	0.04632981145905566	0.02870331261294636	0.03287866880159887	0.05748113253761031	0.04203211497448041	0.06554216063419403	0.0509410524163945	0.014366807975693	0.05450316355974342	0.1681553276896282	0.1429509018609803	0.05244290445133237	0.07885098776003806	0.04661419336602417	0.04714846952160587	0.03883745468478422	0.07155720076895604	0.01432008611020333	0.04418440729166884	0.0297962214516982	0.044508077364703	0.003535775129526666	0.01101114957746111	0.01582245325103856	0.02424151949702391	0.1029251503914325	0.05484209802972798	0.02885946418155917	0.03159891779378136	0.03494030704314124	0.07056825981455263	0.04148154939669672	0.05085852246388689	0.007411131738717648	0.02035041125848563	0.1172187576130087	0.06147835324477225	0.001299886099288719	0.01934846775121795	0.001188269513752534	0.01783590674820969	0.006935212634814574	0.03611061771126925	0.06255398919123058	0.03966376329073376	0.04323461858297729	0.04504148332690722	0.002293918577067042	0.009631682640623314	0.06569669294106485	0.0772774576360121	0.04823019120100105	0.04982879496086461	0.04552834727479498	0.0454407842568952	0.03670165891013603	0.03079068196195115	0.04901006728183556	0.08411820979473804	0.1569329207126756	0.1826609851625139	0.001052914483853305	0.006139502271405887	0.001198715469094048	0.001088235621816475	0.2559820369983256	0.2102314957163692	0.001132626161868635	0.02592946951571902	0.001194311012765769	0.0226309131046945	0.01596763349347672	0.02188845057001376	0.001081257731456619	0.02886123010826956	0.3229217764967371	0.3091311011526724	0.0226583102021905	0.106119710750355	0.225934563690193	0.1863808612186927	0.4679603016570896	0.2418396984253658	0.4104790832967258	0.1566778135577419	0.001012661124150315	0.003748234122930625	0.001039667456089893	0.008835398344226411	0.09128301856628547	0.08172984229259644	0.01590757667422332	0.03354888492348015	0.4499592836916317	0.4641625196894392	0.005126734875580333	0.02250690432436472	0.001345839913199376	0.01228265262197583	0.001876181009751851	0.01552525599301638	0.4871255625821612	0.3816081501254321	0.3995357326231323	0.2875448275530471	0.001612856280307688	0.01770172443022216	0.001076181469547632	0.004441705468676726	0.3133145936059269	0.2048618245812643	0.03731489624506163	0.05702982064208287	0.001087276332424014	0.004727131805872866	0.00117628567356794	0.01897481376837976	0.01717083461825605	0.06685662730740642	0.1415901232795772	0.158802305393903	0.003630723489488406	0.0005506743796539477	0.001726189061761068	0.005329165690586759	0.4083647617532874	0.2321504610079458	0.4088740527652344	0.4221126598107357	0.001034156500705838	0.02768216771755359	0.006323953925994027	0.04572711251695958	0.001062284285131666	0.0260165423669267	0.001042935321551466	0.01166839944358221	0.001013865895205788	0.01160839449153336	0.001033188472568782	0.007653969919800896	-0.001963042967145011	0.02043500884418733	-0.01141265489656534	-0.002220769198220965	-0.06808479327431612	-0.01055392159397194	-0.001298476716429003	-0.01614079728644077	0.001368586026841908	0.001151606446375827	0.029351167809377	0.05949574031509392	0.001729305063603775	0.1157318352624288	0.0288739580990842	0.06957597047176206	0.08790570712049164	0.03053590512591086	0.005997819560623751	0.001224182591796104	0.001089073512503208	0.0111691348274494	0.003599840409004181	0.03145486418265672	0.002643818836200563	0.001161922920692058	0.007223690921590512	0.00130926900864195	0.001158418897267748	0.001360860432565912	0.07122076058835848	0.05149146233867512	0.001525915149245749	0.001635732847246311	0.09930461363788957	0.09700505084091106	0.07756610341850878	0.11163758686623	0.2863077404710654	0.0010779442965643	0.00131379756442978	0.2781502200485569	0.001079766656937157	0.001102534479449258	0.03269922362228795	0.001107606412005634	0.4086455492318529	0.03884914105095957	0.262437661656589	0.355052805169383	0.2990080376753073	0.001012806260484314	0.001029095839708233	0.001218477604944656	0.03419004980066995	0.3954443796828012	0.01013869769124304	0.001381527307559879	0.002168049380183796	0.3816444719144232	0.3304646384313874	0.001493268765360302	0.001073032800453193	0.2956938675420465	0.06559459539060436	0.001099557945448747	0.001212947062227565	0.001060088262154692	0.1409323193643466	0.006557766237442603	0.002351181685060134	0.3115020483320241	0.3120679122264439	0.001028635230269092	0.001253055946973245	0.001067006954780374	0.001033955120359321	0.0010107737656506	0.001026128242840729	0.0031596760917432	0.02061322997148072	-0.01170622285971129	-0.004956309506410591	-0.07044695921447736	-0.01558194135521044	-0.002726808573177257	-0.02163506545273795	-3.221878868736848	-1.170446032877625	-2.255497381572724	-1.511506055377712	-1.230941507507933	-0.4171668360987901	-0.6766451792134419	-2.269856930642954	-1.334769384525345	1.042175370903512	2.873455928348543	1.53716420079326	-1.441429866184511	-0.08656261321863283	-0.7551072012774671	-2.50437287150752	-1.382572457385849	-0.2949223578949395	-2.240021064251744	-0.3996610724766197	-2.608911031452584	-0.009440883438423578	0.1058552009133555	-0.3445824421951854	0.08890199703085457	0.2893425767545827	0.0639540430433229	-2.251132753018846	2.783007254294176	2.667865507798209	1.830740742727788	3.607738039423808	5.306603365683968	0.01015762310167563	-0.02163191410875942	-0.6148619479947888	0.1138538582353917	0.132745189777786	1.020751474434837	0.1417911637835085	4.419646380070699	0.385491494699622	1.528569169876119	-4.419659613311604	-4.229086909540462	0.01076703568275837	-0.004463411414841792	-3.442175158030834	0.9957997225326238	-2.729417215611029	0.517969860430738	-0.008385661906235062	0.02478843140095135	-4.689061118568131	-2.181713818309458	0.1455653939482271	-0.0476247495874749	-2.697841195289583	1.758328105092334	-0.001646750524893566	0.006215977441652362	-0.4745936308523829	-0.2518047873117926	0.01694559519361486	0.006070744887226092	-3.345867005841225	-3.223703051653573	0.4330292959742438	-0.2665431989744151	-0.07330464285211286	0.1003449738243429	0.1028406666567089	0.06702918285380739	1.566115857815699e-12	1.797895206585567e-13	nan	nan	nan	nan	nan	nan
0.05	-0.05627401982438385	-0.01242067871877565	0.1079751412562831	0.2515243549650096	0.8989639048987135	-0.002643484338074888	-0.2520350709657148	-0.05427012803233561	-0.0652765241215857	0.4771496699545998	0.008557329177618105	0.01332770539554344	0.01256544828816757	-0.008408359697396565	-0.09825914856062574	0.3455419532538913	0.141637206884739	-0.3455419532538416	-0.1416372068848242	-0.4057076494753306	-0.0307750144495477	0.02591809607483171	0.1075137958694031	-0.1700769217180177	-0.03839344930166619	0.03467044291206535	-0.05242312057557634	0.5457484968659815	0.9338021310723378	0.1024524938539293	0.003366841142921712	0.8905443727433342	-0.0003768182659377928	0.4719251453402205	-0.8254291830128894	-0.8204263669972154	1.820976681957831	0.18308135833414	0.08419041694476569	0.49048584865357	-1.003781021985755	-0.9257981216715432	-1.264855884727445	1.052437797375799	-3.141406816481573	0.2717380965426026	1.513910397314413	0.3809750731165793	4.864718390235495	2.031170965051777	-4.864718390235488	-2.03117096505174	0.1526222577547179	-0.4813757485567609	-0.0001403797667350635	-1.177090780023045	0.4961274744991491	-0.3286446560875197	-5.190823349509385	-0.5661113844320832	-0.5679472214822268	-0.876967990119084	-2.598921292486022	-0.01096270087240999	5.580323054040846	-0.09164481507929176	0.02327311928025752	0.02971219626852148	0.0157500533343649	0.02136194291177935	0.04801610584722018	0.0348873859339493	0.06142843447762446	0.04713188863413536	0.00825914339271604	0.04895446398434914	0.1474689167067431	0.1245604733589434	0.03885620751958525	0.06638211523051649	0.05757500620882487	0.05528332663304524	0.06166834491692713	0.0939004420458858	0.02590883560055834	0.06034328609867992	0.01868163238088006	0.03389937059306419	0.002406932102759298	0.01025339848076712	0.008758968804208815	0.01777613225324559	0.06725279291599576	0.03615464602035775	0.01760429605581404	0.02193073056250675	0.04168350421355826	0.07051542975646721	0.02352948611745103	0.03420993395305151	0.004376715103964557	0.01744090241204559	0.07915904280315705	0.04204934181153047	0.001304558399815456	0.01930675251452505	0.00120421156268962	0.01877792139731308	0.004227625063692377	0.03361420453630873	0.06303033644192173	0.03980531091776688	0.04494986696828934	0.04618032335665921	0.00190606516242588	0.009943465930640038	0.03857395433056079	0.05876723924970619	0.0744309090277159	0.07445587927509056	0.07162991271945637	0.06902678988300091	0.05811883683396276	0.0467776550731737	0.08295609599020652	0.1158685655044726	0.206381579206823	0.2243290912404704	0.001067453878295272	0.006200342982223781	0.001455438835044479	0.0009334449781718918	0.2600429636019776	0.2001331087531965	0.001107149372059504	0.02703939922592323	0.001150030781092966	0.02397227022110345	0.02721550533084627	0.03253817510834987	0.001095134066463167	0.03030878544490703	0.3468618093423924	0.3483601296268319	0.02858786617556443	0.1091979254263052	0.2299887461805421	0.1996646408822882	0.4251586104744845	0.1966094923072929	0.3653920430203159	0.1148131260320513	0.001012888801525566	0.00389629592452704	0.001036001264585738	0.008713955974065612	0.05238050112796828	0.05306852392657579	0.03438361957218215	0.04835443355640834	0.4270533670312375	0.4326160421432825	0.02964322137920332	0.05085590352014843	0.001463863997677005	0.01236408827590105	0.002265359593402324	0.01601440402566799	0.4569266742064324	0.3268732204640968	0.3760249153005611	0.2602528002606213	0.002300884015800556	0.01980647129903017	0.001077359000369697	0.004261422021141942	0.2997962359768022	0.1755179002432824	0.05107568283448478	0.07093805881885688	0.001099654788265136	0.004772104293513443	0.001199327546470048	0.0191218707596324	0.009464299328351751	0.06345444993568596	0.1417233377249782	0.1564199464636604	0.006899649120798621	0.000886904587231305	0.002994171332286329	0.005933500195705437	0.3722195078796311	0.1974012686427234	0.3786270799377006	0.3918015784786933	0.001033759680213068	0.03241010058634468	0.003845929713954831	0.04366789320418085	0.001069395931663231	0.02542876240202153	0.001037828328058794	0.01275759560146325	0.001012127269341978	0.01273203618253339	0.001029169394365861	0.00836340630485765	0.0001160519019401325	0.02019433775701032	-0.01181090370645943	-0.002188050448092398	-0.07089715164274399	-0.01556177481324333	-0.002649501889078263	-0.01712824974087048	0.001504935564736395	0.001184733163482656	0.04219685701621414	0.05337075549171652	0.00158165290874744	0.113728556267661	0.01693932622817033	0.07223806120016767	0.09061718070455525	0.0458440007721092	0.006176883784544957	0.001222295509024703	0.001082996472288323	0.02520014864107526	0.005985117670464515	0.06517570277388345	0.002584743520990502	0.001155683408308002	0.04108320413362525	0.001309558932289909	0.001273607520651948	0.001358619319551255	0.0570686335725271	0.04314482261280365	0.001479465180977876	0.007709379078690475	0.1142098337644606	0.1102465479233469	0.0894629964178046	0.1385748786722686	0.2871666624811692	0.001086516673297132	0.002069137132678821	0.2581058039831093	0.00108135058145768	0.001105092222036541	0.04582629199024679	0.001111248533152199	0.3829998386526832	0.03221845241973816	0.2145605087776064	0.3058695325689595	0.2414061825801695	0.001013396062249163	0.001034799526471495	0.001472288462521629	0.07337341462779448	0.3586813377431068	0.09659870235407879	0.001760633642310832	0.003098502016856227	0.3939550777237597	0.3214411835259331	0.004311058227227736	0.001083282277062923	0.2529750144451927	0.06920107128946992	0.001123526135589204	0.001232102098588013	0.001061575183024037	0.1427969091077271	0.01357516444096463	0.00598770327606139	0.2794161966404714	0.3147399062475757	0.00103733296127849	0.001203215285588547	0.001085083242245311	0.001031292592354207	0.001009932118207705	0.001024020300758309	-0.0002397525808179005	0.01961855289825656	-0.01229289719375213	5.927554869124719e-05	-0.07406966395378572	-0.02055349479894189	-0.003938681714449449	-0.01451024962580576	-4.605500277962514	-1.189221010971238	-1.168673828161444	-0.8302000483836539	-0.2839862515498737	-0.3621693776780436	-0.4367679430254206	-1.446078162054658	-1.182151699036894	0.6074636225289914	1.639035308864561	1.670839363438094	-0.744468347470379	-0.05657774484000152	-0.5226969619338476	-1.293935764949076	-0.6178800443207031	0.2748126596453894	-1.175277930595442	-0.2002463154295847	-1.298080878692334	-0.002210885318332519	0.08840814792491687	-0.1677302847868	-0.09234893824090079	-0.06341950491301626	0.01850399477587417	-1.453371531658894	2.145733820590142	2.045506598892314	1.379246365384109	2.768883652170357	3.048686723532544	0.003144271628683977	-0.01057763258651416	-1.367231773530745	0.1154438220196061	0.1442837820540812	1.105299337378908	0.1448434136465245	3.316333091820172	0.2255464234628598	1.01766708685063	-4.53758365877023	-4.076764144198586	0.0181962006379969	-0.01043517191380947	-2.297907078897044	1.862303343684722	-3.505620450629176	4.752258763144123	0.02082421987479868	0.0660190839166231	-5.915667408901815	-3.145604211667445	0.274018192085058	0.007788877232729753	-3.11020869613164	1.068701087171663	0.01093855164552412	0.01811397912927463	-0.1785699449879621	-0.2232458425038026	0.04366703022793892	0.1050242600822314	-3.526594137352945	-2.792382270175865	0.5245003215437055	-0.1442050175781567	-0.04419152865302824	0.118876721605218	0.1231728702024228	0.07621722278618522	7.851327436645122e-13	5.078794335477223e-13	nan	nan	nan	nan	nan	nan
0.06	-0.05147878731823338	-0.02065481279260709	0.09985017660201315	0.2696168013997514	0.9010165610982189	-0.001827067926333474	-0.2440218604498444	-0.06400944559121161	-0.07284286299426891	0.463326441948455	0.01875539368082125	-0.01702127435925632	0.01492698960669185	0.006787739911788204	-0.09468948560746375	0.3989078072550343	0.1599850348033542	-0.3989078072550193	-0.1599850348033879	-0.4031555300200765	-0.03564144559313216	0.02589341799092666	0.09509199102205997	-0.16491358806879	-0.0415801752347605	-0.01921603177439209	-0.05694265926087592	0.5396293842205292	0.9239403712313814	0.07244956080886877	0.003431881427183401	0.9364888299286747	-0.0009874209577175625	0.4902250100519047	-0.8133488138430546	-0.7889242428265366	1.795924292892641	0.2269556173373042	0.07850544184298941	1.112892433009686	-0.9412625870712685	-0.5620911634402214	-1.517867221488511	0.9783436085969096	-2.921266936068434	0.1913815996679237	1.512204280032613	0.3186556723576924	5.805344939270407	1.606991440888194	-5.805344939270407	-1.606991440888192	0.348072591380564	-0.4895581160026243	-0.008756016288366685	-1.312114132819839	0.5293697620783172	-0.3085979189007625	-5.5672436958067	-0.3416399240249536	-0.6187580950882963	-1.058999021981032	-3.375440682175809	0.03474755444265512	3.420651373828111	0.06988695203464232	0.013087888438081	0.02094337146409745	0.008862688303042297	0.01550744931798321	0.04865604835206488	0.0346327509239175	0.05637835019247697	0.04334759571631299	0.005034113048912841	0.04569434055615451	0.1337692139915409	0.113272350773642	0.02572804309393622	0.05474502222665325	0.06461693152056336	0.05975109339428166	0.07475128125094535	0.1052147665828603	0.03901006737952233	0.07712575061705595	0.01284747251902079	0.02833557322884439	0.001838308134089951	0.01004779190672151	0.005097060044100458	0.01409304596904608	0.05213555336555338	0.02774701803798569	0.0127738460483464	0.01790501579846276	0.06063864906891799	0.07587363927459478	0.01368836670483853	0.02564133799858978	0.002832892016018042	0.01598537257970302	0.07074161849593667	0.03509294320041951	0.001307039633470775	0.01923807556072309	0.001269778109305212	0.01972127808700678	0.002853497510455359	0.03249541017552146	0.0569091938265719	0.03718165519358792	0.04199967060789736	0.04373619454639866	0.001688460771212303	0.01040379013256179	0.02594882882451164	0.04816081485380608	0.09470887953239494	0.09280995561345849	0.0911037695669184	0.08627433586415637	0.07457107638771393	0.05862745898697703	0.1122408220786104	0.1400268938313171	0.2354935527522773	0.2440680971056115	0.001079008263606987	0.006225062755753887	0.001961091367130068	0.0008516546110715351	0.2555519430102153	0.1836385336679343	0.001095206016702572	0.02838458072053908	0.001129171583674709	0.0256917397167387	0.03912343524345002	0.04391655540023991	0.001103891309905831	0.03170056858179039	0.3540577152370914	0.3732612385302548	0.02848936829346801	0.1105385388790113	0.2149960798657261	0.2045238094358885	0.3793564873096482	0.1528639842805903	0.3148178992564098	0.07648425970170365	0.001013297629073108	0.004099175655863601	0.001037022052602092	0.008814492719967237	0.02934170259699935	0.03561532944016941	0.0617536877675742	0.068734818589981	0.399475141819766	0.3955352675365981	0.08113345084684603	0.1095606552754581	0.00171231069684174	0.01262216556345954	0.002924131712139919	0.01670519584730959	0.4395611313773675	0.2701399500433285	0.3569041159054584	0.2272544918897813	0.004048454353263085	0.0231547725175238	0.001083074108874392	0.00452189935695331	0.2760370705363046	0.1438723501821348	0.05992750677836713	0.07931147352364995	0.001117829520872046	0.004951848911164552	0.001220424752423527	0.01923546444204921	0.005460581654573105	0.06383066637752875	0.1425498039746179	0.154365811668436	0.01199079436471973	0.001291346662634363	0.005435793837754058	0.007234212971413953	0.3365935803533522	0.1631661248578269	0.3585579602865416	0.3671876332988055	0.001037912141961697	0.03841103502352651	0.002566305608390657	0.0428649250848883	0.001081991779301463	0.02513390822464427	0.00103394405865951	0.01407358315269334	0.001010837346600209	0.01409755586874154	0.001026106291671806	0.009205496948050071	-0.001457202256739407	0.01945099601246828	-0.0123347695324515	0.001166579172018801	-0.07424974092509286	-0.02054542818215507	-0.003907759040810014	-0.01270752334105865	0.001641285102618576	0.001217859880582224	0.05504254622305202	0.0472457706683406	0.001434000753891418	0.1117252772728772	0.005004694357241499	0.07490015192857842	0.09332865428861643	0.06115209641830144	0.006355948008464991	0.001220408426255278	0.001076919432060582	0.03923116245470393	0.008370394931924001	0.09889654136509836	0.002525668205782327	0.001149443895924325	0.07494271734566378	0.001309848855913984	0.0013887961440355	0.001356378206537082	0.04291650655669602	0.03479818288693078	0.001433015212719014	0.01378302531013308	0.1291150538910355	0.1234880450057885	0.1013598894171038	0.1655121704783077	0.2880255844912669	0.001095089050030871	0.002824476700928273	0.2380613879176624	0.001082934505980838	0.001107649964625057	0.05895336035822176	0.001114890654306812	0.3573541280735135	0.02558776378851663	0.1666833558986229	0.2566862599685364	0.1838043274850317	0.001013985864011544	0.001040503213234508	0.00172609932009149	0.1125567794549231	0.3219182958034095	0.1830587070168924	0.002139739977063374	0.00402895465353089	0.4062656835330959	0.3124177286204791	0.00712884768909558	0.001093531753664312	0.2102561613483391	0.07280754718834118	0.00114749432573118	0.001251257134926921	0.001063062103887308	0.1446614988511077	0.02059256264448733	0.00962422486706504	0.2473303449489188	0.3174119002687067	0.001046030692285818	0.001153374624201909	0.001103159529706954	0.001028630064349443	0.001009090470764742	0.001021912358675805	-0.003639181253379082	0.01862387582503215	-0.01287957152779308	0.00507486060379343	-0.07769236869309445	-0.02552504824267379	-0.005150554855722006	-0.007385433798872782	-5.537214958529915	-1.265650238538591	-0.6857393042735486	-0.3790595961812733	0.1470772985308856	-0.4121926632163183	-0.2189299497593022	-0.8493957473582233	-1.168413479327362	0.3087573007801529	0.6676725803658096	1.66188134306821	-0.4324479846939295	0.02386629136055322	-0.198647009403601	-0.4484080662220956	-0.2540779639277754	0.7872855573323949	-0.6240225529555066	-0.1088652694331855	-0.1143884670871283	-0.0148332324378149	0.1061236090254742	-0.06905867937994498	-0.4641386732107246	-0.4272511912560262	0.09366222543551501	-0.6703739550076377	1.528405659122437	1.400173578810949	1.003306903242793	2.089332562871853	0.9207833231208995	0.002933435689590092	-0.00703185876658941	-1.894099572412512	0.1609042151340782	0.2083676656187211	1.166482625120775	0.1306367236862397	1.554062465923921	0.03797125004346396	-0.1563530521241067	-4.122719995037458	-3.521922670469917	0.02173062164509279	0.03993241179228975	-1.200550382114439	2.110767002682117	-3.836276627729051	6.589120372311878	0.02694266485381223	0.06511718922146391	-5.088729270449099	-3.322970033986751	0.3942762639032013	0.04052740714418975	-3.158166339922675	0.6513634106956026	0.0253076755334001	-0.0004766918563758417	0.2810851318361338	-0.1861599603137004	0.03058796879143427	0.1453463990345423	-3.243057289772189	-2.084275821226061	0.6876296096415387	-0.01529296034318579	-0.01471948521511104	0.145703252487984	0.151216265696019	0.09356003447612221	-1.277754291742818e-13	8.57339380605054e-13	nan	nan	nan	nan	nan	nan
0.07000000000000001	-0.04624273227506799	-0.02848607676490729	0.0921310492456255	0.2874320324828727	0.9034877987730422	-0.001049387289139426	-0.230220487721832	-0.072975847047676	-0.07671861110715412	0.4464739764648425	0.02816448957047646	-0.04460731207137669	0.01606287126536856	0.02153309673970743	-0.09172406698611921	0.4611403494688901	0.1740726854667298	-0.4611403494688489	-0.1740726854668043	-0.399055820252561	-0.04052429439115807	0.02567736701848163	0.08117350235546993	-0.1596348684305948	-0.04452839770591978	-0.07653581756924596	-0.05752581480958962	0.534307140328219	0.913489875391811	0.03656131456323189	0.003608978805798448	0.9553517486780024	-0.0007143320896536927	0.560750441277279	-0.7475079673954917	-0.7544866963908254	1.766274073820251	0.2662032486786262	0.07755833465591633	1.627896781969535	-0.8475790894356624	-0.2203258460911576	-1.85668447262266	0.9043105039371133	-2.582609902301617	0.02914485775009615	1.427255991770003	0.2788909731575172	6.590119117407608	1.198016306547195	-6.590119117407595	-1.198016306547161	0.4740213957844489	-0.4832628743371949	-0.03237703384934269	-1.457842653364228	0.5245636951267788	-0.2762125819878843	-5.929533360848309	0.1716332809638395	-0.4475607010542965	-1.043417664040859	-3.762517466137807	0.000420223393126311	0.337742841456802	0.002037504914599385	0.007534745051405493	0.01620435540517418	0.005149764555868658	0.01253208082036923	0.04525407179150155	0.03217722044722206	0.04987714641882109	0.03854164558687028	0.00328806237008305	0.04371573586022176	0.122159019028546	0.1050535263584826	0.01553403695470787	0.04516108532818725	0.06914042448400701	0.06177901020834134	0.08799148661701198	0.1137287286579105	0.0578769162940056	0.09846215489134653	0.009176086852836975	0.0247584189763015	0.00154127807053287	0.01014943276726139	0.003138625306390226	0.01190308585321502	0.044567649054021	0.02387421511387033	0.01001501500383292	0.015701349601854	0.08406240399469027	0.08431357303668485	0.008335091665553119	0.0209299667178475	0.002009735381301015	0.01523858944583037	0.06858813884811442	0.03194164071806822	0.001314667541885113	0.01913335714235589	0.003347229978058289	0.02287707535400613	0.002138998183665016	0.03211268397397133	0.04899992304934555	0.03197718483038929	0.0371108734152847	0.039265086827997	0.001596347576250066	0.01114053960747486	0.02021796108705528	0.04221177505431435	0.1080195020557217	0.1047358824665648	0.1039409756096692	0.09739246601254442	0.08561139353710441	0.06647271187473794	0.137759496615976	0.1585704976740421	0.2551250000256812	0.2501244673630438	0.001119404095226332	0.006249224640147965	0.002211362613148311	0.0006423712468709908	0.238946070175807	0.1620489554476085	0.001092689206125795	0.03014720347840019	0.001116108176890867	0.02791291162781038	0.04943188566467834	0.05405567546794071	0.001114424216743367	0.0329019634926986	0.3441127106641015	0.3783175062552006	0.02414095130820645	0.1100810049179204	0.1841420411487703	0.1944624090079488	0.3194540872074945	0.1135928420191773	0.2720761609186194	0.04541864963682993	0.001014042532426544	0.004317084833386999	0.001039934221585195	0.009059304415747113	0.01631935275063286	0.02538189357847304	0.08168644399686964	0.08248067986451765	0.3690816650496765	0.3576182653793532	0.1326583657882771	0.1698070991856564	0.001942167070975891	0.01287120384820564	0.006795082292253306	0.0204247502749664	0.3966878896843697	0.2233001036610414	0.3154828406701995	0.1939376202397068	0.02156968817000205	0.04408842942124211	0.001095660664004661	0.004968846312682989	0.242723152199812	0.113640986171666	0.06622107089028691	0.08464355030127153	0.001151517412124634	0.005173805467190225	0.001248872324010565	0.0192997046004257	0.008664971880026896	0.07001336138876485	0.1394107608283985	0.1495760804478757	0.0143818726694549	0.001088509702306747	0.006382119617601465	0.007459217155350506	0.285082368718919	0.1305868206948843	0.3435712979820681	0.3491824114100228	0.001039508128711088	0.04598525618375758	0.001862470104556384	0.0427777687729763	0.001110094043360959	0.02508182915564491	0.001036468290744015	0.01563226755122468	0.00101167612441229	0.0157107704113863	0.001027881274848292	0.01018075106951757	9.954044305783756e-05	0.01806936423584183	-0.01288056811181277	0.00325459059662385	-0.07333791523330523	-0.02483290031439899	-0.005291108856270196	-0.01180341404101934	0.001467698570548753	0.001176331837390539	0.02915907583812103	0.0372357845375911	0.00146109714353833	0.09891785264181686	0.003398840922108872	0.07495476463608454	0.1162525056010719	0.09775453638582547	0.004244207143520959	0.001240604299479901	0.00107461084149423	0.03203853715180627	0.005901051438813926	0.1279254971919155	0.00256878834422258	0.001147434234327846	0.05790908139848575	0.001333416670634976	0.00901709937332257	0.00142054204017504	0.03609061007214213	0.02834565565451197	0.00155715226036478	0.01374894748497655	0.1243153471246706	0.1200610427693408	0.09920726516757421	0.1837721706279522	0.2931800930540236	0.001217613741395861	0.002174958703828707	0.1822761138094162	0.00109610575596174	0.001098156246198894	0.06421886444232132	0.001134273316830081	0.293260537054731	0.01376204355410988	0.100412181245754	0.1397051898031306	0.1926718889338942	0.0010155216255273	0.001045048341755695	0.001553185285895328	0.1027810116131118	0.2882914534733043	0.2240550586665073	0.002217912617104616	0.01669009375504724	0.2078761373218144	0.1570200743043812	0.06916143714637812	0.001121650921095688	0.1541662683750806	0.07538413903824166	0.001219674592931673	0.001301555566124366	0.02139019399618795	0.1258147576374145	0.01388616928722682	0.005479401412473738	0.1242052938172721	0.3082686260046177	0.001037055995615032	0.001103861938176919	0.001169970168499824	0.001047950199469881	0.001015475290636171	0.001036341853432844	0.004647260500004164	0.0162441231878626	-0.01342716395838975	0.003886386015493074	-0.06894252677368562	-0.02856665410402394	-0.006786901872169404	-0.01443368893469789	-6.123530374259278	-1.373998524373039	-0.3101823832908013	-0.2169809669331166	-0.6069589016332018	-0.5399888074420519	-0.1648070761239929	-0.8096730382470654	-0.7709553600373239	0.1045723093094244	0.9910126870873217	2.50620776156932	-0.3022403196703575	0.007814063681913491	-0.2098519886033263	-0.3402296308153739	-0.2008337253038172	0.894025720726134	-0.3357713934673564	-0.04718775155850837	-0.4602953342418619	-0.00907965625347106	0.4988951291229622	-0.01071228449086301	-0.5494626968218456	-0.4694692617488807	0.06683361233387997	-0.5070379306866523	0.8371485630086146	0.8041638393913167	0.5590131495495309	1.624944681898338	0.3288250693879418	0.002482156907375333	-0.03085126684665253	-2.398365958431888	0.1972345108035123	0.2439356665953861	0.8828626461063714	0.1081342123152869	-0.5400337419100671	-0.1294783125688653	-1.918195762901955	-3.775453968684824	-2.689783829920577	0.02194609060220215	0.01903450128411936	-0.8241337635502916	0.7136760733964469	-3.734139974645606	5.443468550996656	0.02219296250676011	0.6244377163007009	-4.508309380205696	-3.44539162828262	3.538435318248477	0.04902281835075644	-2.871617494921164	0.4247585524168223	0.02153402772312842	0.008650838055873173	0.9251321557386583	-0.7448893291002937	-0.05752803363175694	-0.07973610811166876	-3.382331110224935	-1.560582874664902	0.8469299109476175	-0.00118253674905682	0.004420731477374122	0.1660556403679324	0.1712617267191935	0.1018907239064655	-4.523725130118048e-13	3.403704489141167e-13	nan	nan	nan	nan	nan	nan
0.08	-0.04018848963938116	-0.03549705187677045	0.08476873331538048	0.3049253258777611	0.906318852691002	-0.0002653482518274645	-0.2118536314227006	-0.08087225508404887	-0.07739472765558073	0.4261115805474524	0.0368583024510006	-0.06840685832393723	0.01537688927814265	0.03514063787151456	-0.08902240771930543	0.5296893018813454	0.1836949132295801	-0.5296893018813542	-0.183694913229607	-0.3936320614312461	-0.04523172769458467	0.02528742020094596	0.06620995689692455	-0.1544585235744123	-0.04700774700742179	-0.1384630969450543	-0.05457750430829613	0.5306407698457681	0.902825667588226	-0.002006966497656053	0.003435251937301695	0.9429598960661582	-0.0006005371927594151	0.6538625285658367	-0.6492910417558657	-0.7175619576123796	1.731536755246051	0.2989188658044675	0.0797771218665705	2.025989147254552	-0.7272639030464526	0.07783514942842988	-2.219853308252089	0.8352870067585355	-2.163968644137932	-0.172991129224515	1.28464114082449	0.265903801460196	7.068626978990107	0.7139068607817616	-7.068626978990107	-0.7139068607817602	0.6128824021398753	-0.4544750170834679	-0.04353518530658089	-1.521125491207267	0.5088948056755515	-0.2148232849698041	-6.488742411999142	0.3646532859721109	-0.2875834131168528	-1.101741414782595	-3.91144764523233	-0.03541729497397534	-2.830302898406523	0.03802815779423661	0.00459137232969667	0.0137773542837326	0.003237297635839206	0.01114849270767001	0.03129334065065976	0.02311806273554383	0.04168224475262888	0.03272799067202886	0.00242032482998988	0.04263787729982092	0.1098679430364163	0.09677281195731158	0.00936078883698783	0.03887428583338046	0.07165336407034355	0.06199746452519534	0.1050893549648388	0.1241528773735501	0.08400189825759101	0.1252660708441349	0.006250101886237118	0.02190561775844473	0.001402635879063417	0.01043111683942251	0.002148675508343129	0.01048586670032607	0.03707644457684742	0.02066088317605941	0.007384549841459398	0.01360477229433925	0.1090621786912617	0.09362064420197624	0.005599418944376569	0.01857551632393923	0.001595487168762502	0.01490768966630079	0.05975644400037645	0.0269985704175791	0.001330264313166483	0.01899709827953921	0.008164500963613621	0.02917636636440444	0.001812364621627525	0.03221665001425319	0.04148614910812214	0.02673825530929368	0.0314432624664063	0.03429683112488516	0.001612272193458765	0.01200338123484679	0.0171865210649226	0.03826797772350422	0.1135337849984873	0.1091603039037789	0.1097289319206824	0.101971840422401	0.09078970580918122	0.06967311148270297	0.1595839559844965	0.172636916994011	0.2693093929883382	0.2514112853138619	0.001200868464513205	0.006286370208657562	0.002012354266303226	0.0003141002189664912	0.2076874841960429	0.1361802167637001	0.001098018966343473	0.03244155442402777	0.001104829819280421	0.03073183204859491	0.05727253042793546	0.06200423347554189	0.001129382979587571	0.03383309190288125	0.3159733786484443	0.3625160672725408	0.01614157755487883	0.1079489672214618	0.1381691028650636	0.164914519589115	0.236633081098155	0.07647599467808691	0.2460939399002814	0.02271689335493587	0.001015183054868591	0.004539995002891586	0.001043663204375402	0.009395274223973396	0.009287135090609031	0.01957271470281922	0.08817188336625448	0.08451375648144407	0.337038103981512	0.3211121446251609	0.1766976402442755	0.2180960291208343	0.002096195122989669	0.0130525842220936	0.01494416706359135	0.028106830573313	0.3009912996989297	0.1753923749552153	0.2324648453661349	0.1562469126789314	0.05916986502814119	0.08884308291078018	0.001116015545722533	0.005505572411572063	0.1999312289400109	0.08676977962870618	0.07080236655982253	0.08800077672357461	0.00120445216282082	0.005431537307049119	0.00128824347173434	0.01931500341829638	0.02017895925970652	0.08172687519873024	0.1298983570891863	0.1400059641803445	0.0123166133918838	0.0004133325348099785	0.004801804104780774	0.006051679892098004	0.2052345047837655	0.09332895130504873	0.3303762524276748	0.3350996894428538	0.00103581644739352	0.05574393901325735	0.001484629504088896	0.04286038965531245	0.001157553554778371	0.02522466405656157	0.001047394052990647	0.01739513622297136	0.00101528926630395	0.01751949208081563	0.001035986340960746	0.01125131010790137	0.006142749178578722	0.01602231855218626	-0.01342756259199762	0.003158278012625164	-0.06720074538976979	-0.02828979493271393	-0.006843123472388564	-0.01620088103155687	0.001294112038465801	0.001134803794188793	0.003275605453180557	0.0272257984068416	0.001488193533186708	0.08611042801073712	0.001792987486954506	0.07500937734358759	0.1391763569135291	0.1343569763533462	0.002132466278574749	0.001260800172707866	0.001072302250922571	0.02484591184891652	0.00343170794570229	0.1569544530187368	0.002611908482661264	0.001145424572731263	0.0408754454513128	0.001356984485296421	0.01664540260260906	0.001484705873814266	0.02926471358758769	0.02189312842209284	0.001681289308033878	0.01371486965982483	0.1195156403583053	0.1166340405328928	0.09705464091804426	0.2020321707775982	0.2983346016167823	0.001340138432762544	0.001525440706731373	0.1264908397011695	0.001109277005942701	0.001088662527772911	0.06948436852643261	0.001153655979355135	0.2291669460359484	0.001936323319702467	0.03414100659288723	0.02272411963772422	0.2015394503827569	0.001017057387040737	0.001049593470279217	0.001380271251692273	0.09300524377130083	0.2546646111432	0.2650514103161164	0.002296085257149074	0.02935123285656687	0.009486591110534561	0.001622419988283332	0.1311940266036689	0.001149770088522294	0.09807637540182168	0.07796073088815055	0.001291854860140896	0.001351853997220139	0.04171732588848086	0.1069680164237209	0.007179775929967428	0.001334577957885406	0.001080242685628229	0.299125351740529	0.001028081298940754	0.001054349252141465	0.001236780807301515	0.001067270334586344	0.00102186011050503	0.001050771348186939	0.01293370225338743	0.01386437055069275	-0.01397475638898646	0.002697911427192637	-0.06019268485427669	-0.03160825996537441	-0.008423248888616949	-0.02148194407052341	-6.357532536696575	-1.538114081258443	-0.2233363166774574	-0.06070351918760442	-1.173648148517245	-0.6137336203034365	-0.03878072264225627	-0.8617737445680719	-0.5089859984852981	-0.05313519875009957	1.049709908492802	2.755383678776717	-0.2875773777466967	0.05987493372585038	-0.04409881680939873	-0.316513869098148	-0.2326601860947619	0.9607130379779658	-0.1526383755691402	-0.02568859834748895	-0.4727420308019254	-0.02114132690310166	0.7348223577005871	0.02827976896469703	-0.4710305047894627	-0.5266807882037677	0.1188806559136593	-0.2693254613385301	0.02810457593804184	0.09242243109629214	0.07433624727560696	1.193895658346261	-0.03312713819368395	0.005530172554039523	-0.03082939147527287	-2.749931665129594	0.2672498527000873	0.3279173675558036	0.7283702130462717	0.07658342337884634	-2.617478875596376	-0.2969294970347329	-4.053650850304527	-3.69186101097279	-1.849151913876292	0.02273082005453937	0.05816403427388855	-0.315698984895642	-0.2317899288246135	-3.554100347126066	4.197617577309343	0.0134110827113622	0.8576223633776406	-5.302305735156691	-4.197737216123909	5.158475581080212	0.05848323584658715	-2.486134846420799	0.2563933396166795	0.03246273234537229	-0.01026496749017158	1.387248891565189	-1.142236969713146	-0.06388007260787772	-0.1811618903799204	-4.178770335161048	-1.299775836904492	1.124521943485707	0.01866247845825029	0.02426330888957179	0.1865401071228723	0.1903176910491557	0.1126210178527926	-6.948796774538011e-13	-2.974955356254153e-13	nan	nan	nan	nan	nan	nan
0.09	-0.03331946796454631	-0.04152198984901575	0.07785681567067108	0.3220416271482828	0.9094115166522746	0.0005481798997039318	-0.1899883216490386	-0.08758812917151246	-0.07526356127610433	0.4024703134866486	0.04497432235312235	-0.08774059273924741	0.01276105061335769	0.04720232025798678	-0.08639549483392579	0.6012780391039696	0.1887114474838299	-0.6012780391039717	-0.1887114474838968	-0.3866651780918961	-0.04955031375297558	0.02486616706238833	0.05114477888332089	-0.1494253855096885	-0.04874960820727986	-0.2063785602741156	-0.05061550900526508	0.5281668330409776	0.8907870304579411	-0.04173812987501087	0.00291656851084584	0.8967569811910615	-0.0004630276914205132	0.7009892702131449	-0.5657425835584445	-0.659027226790513	1.691056114272791	0.3159547269543371	0.08268766582665793	2.343051183603458	-0.6287874107815096	0.3590530186110806	-2.474868938492775	0.796487170451477	-1.701167012639672	-0.327778945847202	1.13587421245596	0.2549105856946537	7.201266612172875	0.309336097950884	-7.201266612172884	-0.309336097950874	0.7794902400533822	-0.4095421665274903	-0.03974515482083263	-1.487692588217429	0.4994354852011798	-0.1349820769132888	-6.847896223187557	0.4463148150235329	-0.2136833098312031	-1.308223835707633	-3.58630868202288	-0.06898706144439777	-6.299479515274905	-0.004427803783327838	0.002974102005891468	0.0124849000913208	0.002208192315856366	0.01055111628817596	0.01789427782686177	0.01438870951807195	0.03203929456452648	0.0261994386291019	0.001991084246841829	0.04213398060667332	0.09946980967174722	0.08947401288708007	0.005660005423220647	0.03462964582014737	0.07127999994781722	0.0603697292990891	0.1241039487344482	0.1354776795547319	0.121251276998856	0.1600691124346149	0.004199016319966826	0.01982716163021609	0.00135355922814249	0.0108116453979037	0.001624143636373431	0.009536277042389865	0.02880532931457823	0.0173786086303989	0.005417841497372833	0.01199793272006072	0.1256993329479417	0.1022719417375502	0.004033892436840142	0.01727485415236977	0.001379171354544214	0.01478181272557497	0.04670978537134212	0.0214656040512287	0.001324157054692375	0.01881993418041863	0.01831005480838001	0.04020746456168244	0.00169478099606655	0.0326099613191446	0.03348248386068319	0.02184723645318664	0.02517782463494638	0.02894502069186185	0.01719610310712467	0.02635471204508636	0.01399820881457873	0.03487608672108312	0.1136003641155638	0.1077168921893721	0.1101237939520112	0.1011212275171551	0.09138166246267646	0.06923084787124864	0.1735863555558288	0.1802936761730395	0.2751000814204033	0.2485198232694783	0.001279160292579984	0.006320688167947587	0.001801761706871058	9.887833885449692e-05	0.1790324243745531	0.1135359190028358	0.03103117739472065	0.06106022518123425	0.03048330724125149	0.06459536647489653	0.06348755435620569	0.06838204043096342	0.001143588122381165	0.03449290405535713	0.2784551677978264	0.3273844689220275	0.01333794217700681	0.1059983249237728	0.0931099046785037	0.1189105624019647	0.1556718687072061	0.04327771051434488	0.2158192384856271	0.007477615997337588	0.00101621966976446	0.004772078434245944	0.001047487159790175	0.00980757257279858	0.005484165065285182	0.01638490041525053	0.0911975121922393	0.08318118620956795	0.3066699169519551	0.2875719556983271	0.2040404011513687	0.2481350776387496	0.002335115235557513	0.01337114299149853	0.0245216446905517	0.03693450287778503	0.1984079832458556	0.1224982635485139	0.1468084582527663	0.1117492163991298	0.09921630210124209	0.1398361224249886	0.001141004643335661	0.006124832963590681	0.1609173828725156	0.06572025825604641	0.07371777861612144	0.08972223317907081	0.001264353358339522	0.005774340267316218	0.001298876159497824	0.01926202420069992	0.03727274527836326	0.09611060460831403	0.121716210270799	0.131460913178874	0.01071664505492664	3.335957686658467e-05	0.003126525347196297	0.004693416436914668	0.1275028272774343	0.05305820501233474	0.3203546433427091	0.3228057446506931	0.06145099846830698	0.1177136498710177	0.001593851963297215	0.04304653097786878	0.001206156608153946	0.02555721440431646	0.001059240257694949	0.01930304644683348	0.001019345947312895	0.01946519805621626	0.001044539553830661	0.01237259988988778	0.012584934980651	0.01366362597484297	-0.01385881296285512	0.002701448419122908	-0.05933073819305346	-0.03126000265634549	-0.008323859825775732	-0.01890187742814067	0.001254827955281876	0.001125993084429495	0.002206925804023458	0.0151435237245547	0.001588123828407701	0.0836076864553196	0.0016428017540175	0.06715350028354469	0.162203123523002	0.2075140808472535	0.001943108828893861	0.001337624601346979	0.00107984678092891	0.01439479534205503	0.003242533151554745	0.1432909982557968	0.002185824541048221	0.001160583389042644	0.02180377005128572	0.001284631243246707	0.04015807910935932	0.001645987454288658	0.01961384836909477	0.01470639239650932	0.06136982311102888	0.007778008885900481	0.1086162338076496	0.1054974921627846	0.08795993860450967	0.1905647624749936	0.2749909911090221	0.001378109347648034	0.001629584419613695	0.1339761137694236	0.1178466885768592	0.1156380590045726	0.07286571862925983	0.001162373879132017	0.1834539584719567	0.01727776608609785	0.02157959685181708	0.0119338269847157	0.1260724075374086	0.001017502502088648	0.001053052694761534	0.001468550325593923	0.09731044244813844	0.2374665623558373	0.2353212289749039	0.002829299779338193	0.04010629062489301	0.005341844661583679	0.001353225613293284	0.1698930984087473	0.001181619456988963	0.09457524249866806	0.07711093903190634	0.001356265073551081	0.001274496220857845	0.06977788248091921	0.1118505534014278	0.01051420725548974	0.001387018381502081	0.001047835773418731	0.3011108005591272	0.2454863273576771	0.002260517509482552	0.001273682552393898	0.001075208980789514	0.001025012758079258	0.001055701393455323	0.01874810696453429	0.01114433773681947	-0.01419730859280771	0.002247448419165446	-0.05077117366735823	-0.03395160453275473	-0.009725084928890742	-0.01953882051081837	-6.348046875747327	-1.80245930407026	-0.06609777778653711	-0.05004712468750405	-0.6282747725642465	-0.690067360601517	-0.04731228298422399	-0.6225024311520865	-0.3450064578968046	-0.2610008457236826	1.232278621980867	4.109609288605058	-0.1464946481321429	0.02753481058079875	-0.1144185883360479	-0.3519573297550906	-0.107359870520276	0.7659486830657537	-0.1068844165812714	-0.003185096624222374	-0.6106269691628321	-0.01632997828804901	1.426288663717408	0.04910869862101826	-0.5045763776081983	-0.5458950036290858	2.509421988636681	-0.3905349633478059	-0.3141870155810411	-0.2609171074102289	-0.1667251848198363	0.3633528443863798	-0.5483875417010218	0.002726880639952169	-0.01221394400332395	-1.775053377262765	5.038236143320825	5.826557072646658	0.5539156002380394	0.05817432104355526	-4.26620401539034	-0.1671494532220843	-4.888473546964342	-2.809391617877777	-1.167256205884319	0.02410151265916586	0.03410024392397772	-0.2811438254135499	-0.04468530454871353	-3.151151781232609	1.860155284919447	0.05011839673960067	0.9022217769975319	-4.725702138232898	-4.332894915802118	5.156166192889108	0.06768420053883903	-1.724670750480455	0.09541134188021026	0.04047948679312293	-0.003666201966190857	1.47965558776112	-0.5919198834788689	-0.01595273948829911	-0.096455889464216	-3.583337210921796	-1.180052515469756	9.92528895301378	-0.02705313341011543	0.04550543036074936	0.1949589495312024	0.1985311206496091	0.1120939502617669	-7.702138961323159e-13	-1.789885672403655e-13	nan	nan	nan	nan	nan	nan
0.1	-0.02654775495945957	-0.04701282416592686	0.07170407567031803	0.3387331004713386	0.9125647632402756	0.00138358821263046	-0.1650730402280665	-0.09370553322625635	-0.07000056944069774	0.377284825085378	0.05295944979523839	-0.1023979740507603	0.009269263521721456	0.05802169964029577	-0.08401555980366204	0.6727575570576146	0.1902803573462873	-0.6727575570576129	-0.1902803573462944	-0.3780623371438054	-0.05342857046379648	0.02451192285619322	0.036540455597926	-0.1444357603112255	-0.04973605098367769	-0.2704919407962925	-0.04527982720040387	0.5262375164092851	0.8766164343852082	-0.06476361317380712	0.002042157285805778	0.8191863169873677	-0.0005671241935976149	0.6344007945905414	-0.5424703106834424	-0.5657264287525537	1.646571165752859	0.3110353910036276	0.08415315414559432	2.635983476717611	-0.6075698964994211	0.7042002405954295	-2.528697576369386	0.8091085147510362	-1.228698023359162	-0.348180814304388	1.036180540007443	0.2165082304521581	7.046783125194126	0.02438198242283639	-7.046783125194126	-0.02438198242283595	0.9400739238874734	-0.3664091475698798	-0.03013339883413182	-1.428954545562086	0.5001922324231171	-0.06373960027810535	-5.728325850625413	0.6393905863101221	-0.1786593784976344	-1.528133203270776	-0.570311629523695	-0.1065628546875955	-9.10385276412639	-0.01029304291304239	0.002139091866655458	0.01183653360961946	0.001686627435627042	0.01032204301479459	0.01020051377512001	0.009431521732325041	0.02106153031393249	0.01896483201354447	0.001825763919281867	0.04198535830022639	0.09228893906386519	0.08383243610141089	0.003698142248970703	0.03187286760198864	0.06758386389753633	0.05700566762491804	0.1442652848095655	0.1491390116979669	0.1709940641608957	0.2055459496021076	0.003066891336743117	0.01860810879130011	0.001367416705617871	0.01120789370354252	0.001365028478381584	0.008825505462709942	0.0193626739927877	0.01338141078497635	0.004326719565873849	0.01108453204892433	0.1296203518357008	0.1088676621418392	0.003031095219557703	0.01645002083576237	0.001278492789924512	0.01477002159930419	0.03054017203556756	0.01525051649937263	0.001284929082462165	0.01862972895069129	0.03462406752876346	0.05679996727799251	0.001716484640669641	0.03317334811856751	0.02458022630328041	0.01669866553359065	0.01839661980050663	0.02333465694769843	0.05296302476087796	0.05735255065733205	0.009441774369305012	0.03082763397178926	0.1090898603452234	0.1029285616568988	0.1056823716320998	0.09678605636885868	0.08780272656764825	0.06625988348119444	0.1775718692109649	0.1804219072204812	0.2706782975407649	0.2403790890594905	0.001337281971145576	0.006368777048508863	0.001748300689687421	6.984215003766617e-05	0.1634715800180004	0.100756639414051	0.0981628945722694	0.1248413141820901	0.09644665583249987	0.1348983246003307	0.06837833585155657	0.07321703392355118	0.001155048655152371	0.03505248460054001	0.2368090485218449	0.2800447225470427	0.01932838712682391	0.1031269683426229	0.0594401691264975	0.07231838945307392	0.09572148656662546	0.02305624639844689	0.1673325786613606	7.162725437173841e-07	0.001016960390898438	0.005030338185051216	0.001051128645602664	0.01027337127096258	0.003588523002860514	0.01476423913891733	0.09475716407292517	0.08342082681060654	0.2801256270014246	0.2581448221406543	0.2093783099474084	0.256298397992226	0.002720694423521695	0.01405130666848319	0.03449279835763009	0.04603745970300458	0.123543328768648	0.09189462034957419	0.0877797969228187	0.07696715684346585	0.1364806679877692	0.1942870841910591	0.001169423349132968	0.006905562942483748	0.1342871130128544	0.05225833817172118	0.07496276503275047	0.09005927136879183	0.001326501894081255	0.006328759584732381	0.001265514754430625	0.01917497278481757	0.05889137111742581	0.1111231589022037	0.1188328849457627	0.1276646334527691	0.01153295519504219	1.751333517472271e-05	0.002307583668314647	0.004003260326800268	0.07507799417127356	0.02750304133594896	0.3143111063224107	0.3110778512546506	0.1925209476134006	0.2273670925723986	0.002250737084364579	0.04140694859757907	0.001248904098526104	0.02619994605859885	0.001069131661079495	0.02129265545120488	0.001022950367329692	0.02148426682615894	0.001051280286669196	0.01350232934746308	0.01860860005543969	0.01106403990647939	-0.0141509312223552	0.002248863215937802	-0.05042639500286885	-0.03381230160914291	-0.009685329303754268	-0.01850679385386536	0.001215543872087444	0.001117182374660659	0.001138246154863139	0.003061249042268762	0.001688054123630941	0.08110494489988156	0.001492616021072053	0.05929762322349666	0.1852298901324747	0.2806711853411603	0.001753751379211492	0.001414449029988628	0.001087391310933676	0.003943678835203058	0.003053358357405924	0.1296275434928534	0.001759740599437012	0.001175742205355812	0.002732094651260923	0.001212278001178735	0.06367075561610659	0.001807269034763685	0.009962983150603216	0.007519656370925713	0.121058356913999	0.001841148111981819	0.09771682725699259	0.09436094379267487	0.07886523629097406	0.1790973541723899	0.2516473806012622	0.001416080262537593	0.001733728132496843	0.1414613878376783	0.2345841001477872	0.2301874554813689	0.07624706873209589	0.001171091778913557	0.1377409709079651	0.0326192088524923	0.009018187110743715	0.001143534331709641	0.05060536469205927	0.001017947617139604	0.001056511919247943	0.001556829399490014	0.1016156411249778	0.2202685135684737	0.2055910476336916	0.003362514301531382	0.05086134839322062	0.001197098212626314	0.001084031238300102	0.208592170213841	0.001213468825460568	0.09107410959551476	0.07626114717567004	0.001420675286975042	0.001197138444453165	0.09783843907335341	0.1167330903791349	0.01384863858101268	0.001439458805121211	0.001015428861215172	0.3030962493777257	0.4899445734164025	0.003466685766810114	0.001310584297502032	0.001083147626990121	0.001028165405648098	0.001060631438720556	0.0245625116756813	0.008424304922945889	-0.01441986079662906	0.001796985411138224	-0.04134966248043984	-0.0362949491001351	-0.01102692096916477	-0.01759569695111302	-6.20751894196633	-2.232049847886764	-0.09451877441513405	0.01295711006899637	-0.4192150622014376	-0.7549445348386602	0.03227415470328576	-0.5303292876059781	-0.2114136393255768	-0.4004004884463466	1.517015900909744	4.890142794193165	-0.1156967198703055	0.06301888319032815	0.003664798864689929	-0.4594985292091221	-0.09397240544937896	0.5495976117209692	-0.05747260455812024	-0.002871435249028451	-0.6091662680106632	-0.02374955860017457	1.847103261504906	0.06229486784708821	-0.522540917488143	-0.578391450437116	3.448182216290081	-0.4006378107865127	-0.640879187679589	-0.6044892175205693	-0.4314039084509144	-0.3118099679480127	-1.082981571310385	0.00828435684213193	0.006407746812539252	-0.7769280307145287	7.299733501432974	7.615802107376838	0.4198075204039334	0.05653710174248712	-5.059108480490099	-0.4810723537302179	-4.171294002652087	-1.096497001409072	-0.2966763872875716	0.02796608395681795	0.06886410412903911	-0.002268382626613985	0.08265224577166509	-2.731489273301449	-0.1775280555714267	0.08573206424890477	0.9126792675407507	-0.84421209359509	-2.254609871293513	5.850060031445624	0.09077712128196122	-0.9686145887531027	-0.02049031357255851	0.0747860037936002	-0.01707941468876575	1.513013868430358	-0.1924827146448288	0.008945270672147435	-0.0475404213507043	-1.235653811879127	-1.186565557681827	10.66126831219482	-0.3464822621462491	0.08629957028863544	0.2028798632216449	0.2049902499550219	0.1143089529680155	-8.129290034423468e-13	8.710336756899266e-14	nan	nan	nan	nan	nan	nan
0.11	-0.02106098655659437	-0.05243779009723761	0.06669277755512465	0.3549693519562583	0.915572290776431	0.002213012472067422	-0.1371569125563922	-0.09973571147677705	-0.0607722821305698	0.3525594091799836	0.06111101608514172	-0.1126933489770504	0.006320298208677073	0.06797806552603282	-0.08224027845859332	0.7421837903840671	0.1895162460882778	-0.7421837903840705	-0.189516246088248	-0.3679298027472206	-0.05689588077133668	0.02425918808869906	0.02250502459623136	-0.1394102351028825	-0.0500907623210387	-0.3060711066247572	-0.03847423515166772	0.5245496933694274	0.8604156878931197	-0.04241442575937814	0.0007464681110755017	0.7322456360784756	-0.0003335955912154523	0.4629725921719245	-0.5332323976182292	-0.4335716213809068	1.601224814622875	0.2907580146783431	0.08080966747304376	2.942130636615566	-0.5809730904152197	1.122060311060463	-2.415928904178845	0.8077337618593108	-0.851600056790775	-0.2400903295487233	0.9462267627572495	0.1351238593298814	6.823824124328086	-0.1771918335146108	-6.823824124328079	0.1771918335146018	1.079443799902617	-0.3277929914791408	-0.02261475292585031	-1.378396650269133	0.5042977650513558	-0.00972919168266106	-1.485334979612982	0.7114478350707657	-0.1440476432065973	-1.707516360968317	4.591981219149123	-0.1437490933954238	-8.187188558743083	0.0388096094704373	0.001688358674604194	0.01149660191082278	0.001409612415620899	0.01027723348973154	0.005814196071629819	0.006623428445552272	0.01233366863796832	0.01284086853385975	0.00178477970368409	0.042056046437887	0.08755786861806319	0.07953363194847692	0.002622783222516491	0.03004724706705418	0.06160279516884518	0.05250294261409807	0.1614789703379725	0.163243727242264	0.2211722233301705	0.2514370172469986	0.002405044111525383	0.01784116618561311	0.00143716977590404	0.01161765113049114	0.001233536785822306	0.00835303575038362	0.01192700220372604	0.0097951359024887	0.003624784285070386	0.01047482585572664	0.1221517107499554	0.1125158909315725	0.002480930742363546	0.01605484245088814	0.001233797464874372	0.01481712759069979	0.01735623996176002	0.009954417456981139	0.001259000652671574	0.01850046606950059	0.04938170273016895	0.0735445745079161	0.001780370964514972	0.03376624021183005	0.01703133200690845	0.0122100063221972	0.01267978170366032	0.01855929273671552	0.09423164995646489	0.09339120883827795	0.005694487958767191	0.02726294071490332	0.1026225789136412	0.09624227517439098	0.09929319445293563	0.09047891830381079	0.08257554020462178	0.06194336896995645	0.1729093061997644	0.173149917872249	0.2588732045022938	0.2266156580615618	0.001339463551685831	0.0063747862341414	0.00171577632097721	0.0001154152177914982	0.1563650983474611	0.09424885914157199	0.1416685454294924	0.1804886839064334	0.1338846260149391	0.1752614448147829	0.07145489754731882	0.07585745496889486	0.001162266045198932	0.03563939117690902	0.2004104927636022	0.2344422046286596	0.02228911622736478	0.09652717626061327	0.03584217594508411	0.03929811163732375	0.05624578527502183	0.0197104593214052	0.1162669642807819	0.0003980438198159083	0.001017928325332704	0.005328224330077039	0.001060348209194855	0.01085245744122272	0.008348800335745563	0.01958910186036643	0.09736398176335814	0.08360460314166031	0.255468230569197	0.2315077661429767	0.2022447036028997	0.2507495060568924	0.005143955553068029	0.01699174995740048	0.04143099075137346	0.05230091801483261	0.08004152155309985	0.09491005674418537	0.05398265466116536	0.06428820709946148	0.1617226135686283	0.2334963668881305	0.001248466438124352	0.007991513924586699	0.1153241178320054	0.0433624918188037	0.07392288895679697	0.08846387461138573	0.001405417141698119	0.007103597490273976	0.001244187721816763	0.01913856631061324	0.0714827999887991	0.121060349589402	0.1189578595254421	0.1265206157402458	0.0118656707675392	3.731323905487025e-05	0.001924203150770372	0.003643076806935953	0.04236556183372637	0.02479499908548953	0.3079951546186868	0.2987799204046842	0.256154207624845	0.2648862039911472	0.002559674553148764	0.03643203214325084	0.003047316518687619	0.02911818384454741	0.001075228170110512	0.02335974991328446	0.001025329078788409	0.02356524212283962	0.001055064855956919	0.01465050347909077	0.02128246924998953	0.008220201442240831	-0.0143666986726165	0.00360026015576688	-0.0430962117513336	-0.03571719882321054	-0.01094523152362754	-0.01743720259690237	0.001219410450302784	0.001123713024613723	0.001113364740169224	0.00240265494571789	0.001787653552354806	0.08111455436599622	0.001495813515915021	0.04940898045391966	0.1909708457383103	0.3269698200807901	0.001676179692594963	0.001590609540534993	0.001104280102741775	0.003596624321982594	0.00274471130465543	0.09489068576816259	0.002027055270057021	0.001196968152846056	0.002180348761823183	0.00124866956485772	0.06971134616089462	0.001880692848555395	0.007434417976793005	0.005463031462699499	0.171041827136031	0.001572749717823671	0.08978211865628551	0.08681769790012769	0.07266775201500272	0.1531471002313302	0.2235039550519342	0.00127882539956417	0.001637925881236376	0.1482315856291573	0.1759505706009727	0.1473225600893662	0.07471568248491903	0.001168672393212739	0.1347746702279548	0.01953995364459093	0.005343525714810994	0.006151827519221198	0.02617232682335009	0.001019771675253997	0.00108131005491228	0.02342094824853884	0.1003944787429358	0.1989419064277262	0.1761783490817776	0.01136218402238091	0.04848103214805151	0.03264212012364262	0.01696068379164655	0.1933998793592813	0.00143005650778643	0.08389389977943632	0.06936736309436362	0.001544326838914231	0.001242984597725086	0.07832315330240695	0.1212347933878199	0.01084482052691726	0.001594644368720283	0.001020316888665769	0.2886902053224614	0.2463454945593628	0.002388022950417014	0.007988234301279443	0.001080242999069086	0.001027499575958854	0.00105762717322089	0.02133230450398587	0.005213080193437743	-0.01453993642366797	0.006394276891299562	-0.03716326791651305	-0.0371598958157392	-0.01213978218707151	-0.01624081585657146	-5.973874938830273	-2.793282071800783	0.003246550681556574	-0.008898952453791778	-0.1768425176392673	-0.4757179580045154	-0.001489084812135325	-0.331257585224383	-0.1512615602147646	-0.5091255158534655	1.258541167410623	4.280652162372514	-0.04900355759605177	0.03083192290130507	-0.0685283160852258	-0.270325347455933	-0.03911809169294591	0.08613833617919042	-0.01930475980746474	0.009916386345925669	-0.4386655112763956	-0.005773158383076978	1.481037480693592	0.05758719723603587	-0.3771910231516185	-0.391298114702112	3.719508361446172	-0.3043885720824251	-0.6962619928130843	-0.6552318360072354	-0.4380742004864638	-1.13060697855791	-1.662221904639117	-0.005721686898866262	0.004106244399337984	-0.5030533216265519	3.509388142463494	0.7171273815708715	0.1286047747899768	0.05873213884998681	-4.021555184502501	-0.7743193800363775	-2.434362099270535	0.2228822387055363	0.2465837122868246	0.03120744147542652	0.05538359168642382	0.9388535626384761	-0.04349137540323524	-2.584672504868848	-0.9959797544309943	0.4713713685392239	0.3681566268373255	0.8855638317427124	-0.5579132123805208	2.054627993448463	0.1227419020814818	-0.8102998765487883	-0.2926972409417563	0.07901990775260871	0.004415930965282568	0.51977810950987	-0.03164058461493805	-0.002504385624506464	-0.02509239969287589	0.3258220774342042	-1.267807964096771	-2.215690955780212	-0.5806954584281376	0.4699786428492252	0.2106486960221521	0.2111910744201506	0.1157603851626097	-2.582951397289197e-13	1.026517249377333e-13	nan	nan	nan	nan	nan	nan
0.12	-0.01728790899225052	-0.057491662559919	0.06309187470077224	0.3707685104314638	0.9183856815062912	0.002981340956902064	-0.1063326559157619	-0.1049751417706726	-0.04794730142696627	0.3289753810126081	0.06884470540459707	-0.119854437084164	0.004497895308703847	0.07676891740768989	-0.08138156620146411	0.8089412512288445	0.1867367686862223	-0.8089412512288464	-0.1867367686862077	-0.356613244256378	-0.05999923184420042	0.02401560383243573	0.008967222682088237	-0.1343621058935527	-0.04998116530685768	-0.3021551936794222	-0.0312564702661557	0.5236537152704431	0.8425561018491946	0.01811265334397592	-0.0006563068450274234	0.657384442990638	-0.0001547150825839065	0.2916626269048727	-0.468251616970907	-0.2836473765977145	1.559152563810019	0.2722080298758764	0.07193399922512722	3.217609270508147	-0.4494203051746555	1.423538919283486	-2.300420028731855	0.7255331206591158	-0.6018406595060269	-0.1228683313968116	0.8030777392029315	0.03319441288371598	6.513028628859078	-0.3786912463859248	-6.513028628859078	0.378691246385925	1.176878742738483	-0.2936173006348998	-0.02830329658801754	-1.329428728048567	0.5047130326201532	0.02912207002990766	2.17068990413373	0.7218251536754738	-0.02029039032331716	-1.859901113636824	7.065266708259238	-0.1279800109678826	-6.687955199916068	-0.02122266166589945	0.001464416426106139	0.01143574694519134	0.001274208475185902	0.0104044652188522	0.003559599720716092	0.005205892930046484	0.007439709585029792	0.009333076915240171	0.001814010724245965	0.04228852545114243	0.0848454052231391	0.07717076355317294	0.002083459522051373	0.0288966145478517	0.05379271585354528	0.04664353726455088	0.1738955703897927	0.1734021142354509	0.2675138625122873	0.2910106214014534	0.002033991466595947	0.01740180251298885	0.001560090846620357	0.0120625185758528	0.001176212265700802	0.008047547646216457	0.00787970960807099	0.007723525830854855	0.003117778237828463	0.01007918504520962	0.1032097085132101	0.1087122326645034	0.002338051873550708	0.01610909189192037	0.00122206141252244	0.01492082438451324	0.0100389767987234	0.006704966856607906	0.00126423104371925	0.01844086291252288	0.05982825029967991	0.08600510281617219	0.001849012886969756	0.0343511649916395	0.01182966995292627	0.009114843103259449	0.008701648674413368	0.01521636019476246	0.1367195271435244	0.130941896717232	0.003649870568361263	0.02489810789959645	0.09547143948693193	0.08900564412081598	0.09235196083042246	0.08371555083837315	0.07688238083663979	0.05737489533766603	0.1599290002324987	0.1580493861123149	0.2411072383210817	0.2072843054394445	0.001271931694595217	0.006281559967232262	0.001651636253675276	0.0001799545914953799	0.1546666743174167	0.09112706702460137	0.1418405518436127	0.1886220310118606	0.1203129028419044	0.1544469811528905	0.07248096541263134	0.07619569114094236	0.001164664019082238	0.03618488588204621	0.1753454467908994	0.2004104172306612	0.0174860846145374	0.08893191439460786	0.02079648035070099	0.02359913669225373	0.0349259969552763	0.02342474422663124	0.07302968701219949	0.002341226829511696	0.001019324523261871	0.005646412943204013	0.001077359798669112	0.01154965233967618	0.02137663922908566	0.03297356310648999	0.09833411875422035	0.08259911138576001	0.2314561199771267	0.2066763604705961	0.1866459923634251	0.2351042144449332	0.0103061393033751	0.02285902953948323	0.0439714574390904	0.05396347688010192	0.06698525390645325	0.09837118616893877	0.04130585803193126	0.06027422989831084	0.1704984031459482	0.236636273769453	0.001396258837029494	0.009286977523248819	0.1008205436498898	0.03605743674637597	0.07029269598127844	0.08432316248881824	0.001506679321032314	0.007885924348388274	0.001256447199960647	0.01915564755123368	0.06961248313764087	0.1224257979025163	0.1208865793721532	0.1271254266253274	0.01056101422797386	1.704370845246811e-05	0.001809524477245444	0.00348948999162728	0.02337126671252941	0.0266550171976307	0.2988893693648642	0.285825944937032	0.2036978961038836	0.2018883749101332	0.002176084258543383	0.03114915083464448	0.007258259395444533	0.03505213203504908	0.001076822405629397	0.02550782270818738	0.001026184806398596	0.02570781361532472	0.001055453609394275	0.01582622728680771	0.02002028753370903	0.00513143880115551	-0.01451867157406301	0.007115586789151324	-0.03786188762487055	-0.03692879570496899	-0.01210710640885646	-0.01617741811488756	0.001223277028510189	0.001130243674559422	0.001088483325466016	0.001744060849167693	0.001887252981080334	0.08112416383208851	0.00149901101075883	0.03952033768433857	0.1967118013441493	0.373268454820424	0.001598608005977041	0.001766770051084502	0.001121168894547601	0.003249569808768109	0.002436064251904038	0.06015382804347601	0.002294369940678438	0.001218194100338456	0.00162860287238807	0.001285061128586287	0.07575193670568374	0.00195411666234662	0.00490585280298527	0.003406406554473195	0.2210252973580662	0.001304351323667378	0.08184741005557924	0.07927445200758067	0.06647026773903139	0.1271968462902731	0.195360529502608	0.001141570536587798	0.001542123629977269	0.1550017834206363	0.1173170410541533	0.06445766469736301	0.07318429623775106	0.001166253007518723	0.1318083695479446	0.006460698436689481	0.00166886431887789	0.0111601207067327	0.001739288954641164	0.001021595733374487	0.001106108190590156	0.04528506709757876	0.09917331636089546	0.177615299286978	0.146765650529866	0.01936185374323279	0.04610071590288368	0.06408714203466316	0.03283733634499855	0.1782075885047112	0.001646644190121669	0.07671368996335781	0.0624735790130633	0.001667978390865342	0.001288830751041712	0.05880786753146138	0.1257364963965046	0.007841002472821988	0.001749829932320518	0.001025204916125437	0.2742841612671962	0.00274641570232197	0.001309360134018185	0.01466588430507165	0.001077338371146962	0.001026833746267237	0.001054622907720019	0.01810209733229054	0.002001855463929291	-0.01466001205070695	0.01099156837146102	-0.0329768733525861	-0.03802484253134319	-0.01325264340497828	-0.01488593476203001	-5.694473135788755	-3.161341423267556	-0.03870342764422292	0.04736536095909836	-0.1411035079319865	-0.2317101626378524	0.06463232982220776	-0.143142135975363	-0.07641603603947245	-0.6717365562567387	0.727750190693194	3.626650096117165	-0.05018093324101183	0.07004088690025584	0.03706112052603871	-0.1565655672053079	-0.05115932889405352	-0.9407797996373577	0.03241296063590613	0.008446725433010172	-0.1998365797143354	-0.009817619318378681	0.9902874771736361	0.06070140513183353	-0.2438417190056003	-0.2919051166367518	3.750588155895119	-0.1606657225419546	-0.7509481018948211	-0.6957350975982948	-0.4817957326636887	-1.877518450268846	-2.196565896145362	-0.01156273363147107	0.01020100802971585	-0.09973039961482302	-2.203071022355638	-4.619714667892805	-0.04062945434915421	0.04825472730689431	-2.744962376412913	-0.6801663105284562	-0.707033428510533	0.3155173950395366	0.01249470523486728	0.03202657758743746	0.09248584974267103	1.709651322340309	-0.1552013716101593	-2.370359208245932	-2.196807990892438	0.6710993228959723	-0.007500621760016268	-0.7550734875664854	-0.5216153627310677	-1.363815131719302	0.1326796446328495	-0.6504563326554237	-0.529553386654308	0.07628379429960425	-0.006381879246714515	-0.2013346063757016	0.1572830048714026	0.0009313838094371538	-0.006221080428770132	-0.3220417393530083	-1.317774481219877	-9.442119787752024	-0.4080752330206257	0.6894416512595364	0.219075529784303	0.2173094891139955	0.1198188881848842	4.495051268110348e-13	5.395813937298259e-14	nan	nan	nan	nan	nan	nan
0.13	-0.01500092800824199	-0.06168529816058862	0.06096285060271325	0.3861748712827789	0.9210535677729647	0.003643971320779513	-0.07310277635869815	-0.108512423941018	-0.03327192700311414	0.306255033828138	0.07550804601432475	-0.1250342248884448	0.003653650021712346	0.08396707970650796	-0.08152463970482046	0.8713411377198104	0.1819442519111462	-0.8713411377198162	-0.18194425191115	-0.3445755283204269	-0.06281743555636767	0.02364987900784422	-0.004103862234265188	-0.1293095916476246	-0.04956828559059964	-0.2794550530503988	-0.02404404820038996	0.5245839967819662	0.8233286853355537	0.08244679841253312	-0.001857479945957145	0.593607963689167	2.968704062211991e-05	0.1717007964919783	-0.3722762255343832	-0.1451627077276734	1.52320897845237	0.2618066762490704	0.06069373162773173	3.415972067234249	-0.2630430643076774	1.483381277979563	-2.253622305953609	0.6100245218457873	-0.4439569249477948	-0.05022311392458098	0.6400311372788923	-0.0595774730141379	5.954974614814592	-0.586638560345054	-5.954974614814588	0.5866385603450642	1.228067313617904	-0.2712592757698415	-0.04450597263934964	-1.289240070691728	0.5056859667327352	0.0506463543048534	2.299985772171383	0.7192090103828885	0.2052983116015481	-1.974089816287378	5.606398140417348	-0.1130801172895717	-6.071273493141321	0.04348742167470195	0.001344816241751249	0.01153705843129238	0.001203471480260384	0.01067850803541488	0.002351406689168408	0.004441000995445563	0.004646355136541394	0.007301223294548295	0.001852362741441395	0.04265435670494749	0.08118667592118377	0.07447939715147987	0.001776579428864112	0.02815918186623898	0.04630444655752255	0.0407393992634174	0.1824365210144069	0.1789393736799563	0.3073109835730585	0.3224917515062625	0.001811659329091286	0.01714282106414406	0.001722761481824106	0.01256742954058428	0.00115086308733195	0.007882856444271735	0.005535375355707846	0.00644945909574984	0.002748656202089435	0.009835379809312298	0.0817918206263453	0.09538408447952545	0.002772320078957801	0.01680581549319957	0.001217148079388414	0.01505698331256794	0.005962278379584276	0.004690062528684768	0.001274939228226035	0.01841023387194292	0.06674074858102773	0.09407164051951895	0.001947369651435105	0.03496490150230215	0.00829076525537753	0.006980690535237468	0.006089144242778832	0.01293445105363212	0.1755172274249517	0.1675432439668864	0.002498029751131534	0.023272948342502	0.08806727833092172	0.08146102081601965	0.0852172111700298	0.07672809709297108	0.07111262575295299	0.05265064626812761	0.1454453082171878	0.1415080009795898	0.2222592425118206	0.1860864847676852	0.001211726462794454	0.006167512592523426	0.00162072610978757	0.0003202445299438548	0.1563008924270381	0.09200464703687282	0.1333541125291105	0.1688866490227429	0.09815927803425821	0.1201041647187179	0.07341068133097316	0.07636474371085447	0.001172024096682977	0.03663446246504253	0.156553385380298	0.176407562941845	0.01200506090468013	0.08315053742254198	0.01168418760905933	0.01812687508014608	0.02575195788591403	0.02289635718713678	0.04212055259736436	0.001639697519038781	0.00102103340921044	0.005962110079027908	0.001096256266211649	0.01232310647581965	0.03296496640019167	0.04596585498225943	0.09917387537273431	0.08195372500926784	0.2091521250670274	0.1848010541863274	0.1697308625759244	0.2139297179339359	0.01728593669007016	0.03033662492605742	0.04548650547885937	0.05422440120762539	0.06802041690350152	0.09957885166083438	0.04007703390456087	0.05874857004286416	0.1782003524615813	0.2297453639360166	0.003610809790609677	0.01262136197796953	0.08897986621602207	0.03029059646680909	0.06639013796562214	0.07973515326724573	0.001657884882381257	0.008594260539870235	0.001272394283916289	0.01918055993029209	0.06190538025079418	0.1199877544829141	0.1228689594647633	0.1286347281603706	0.008838935038024532	3.383609253807503e-05	0.001847696920315846	0.003509576402431779	0.01277675047517392	0.0192194398352119	0.2862630973301833	0.2720700350208583	0.1383854815873586	0.1368069888225426	0.001741134065242035	0.02790094162207706	0.01606134487289797	0.04577790230419051	0.001077759501254301	0.02765769500758883	0.001026813869104991	0.0278315335276122	0.001055273139235716	0.01697785072192966	0.01786396506192416	0.002274245618588611	-0.01452508660415218	0.009269498407101331	-0.03452361971054292	-0.03775686327153884	-0.01308461504605662	-0.01485013683857096	0.001217526539888958	0.001129408800730133	0.001081051793604973	0.001630690086943803	0.001896747790389547	0.07211467287410395	0.001419789185022566	0.03510155438785625	0.196131905455923	0.3923277534855269	0.00156330379683984	0.001998801617428565	0.001127257494277365	0.002867811929271874	0.002298873920563191	0.04562564943221777	0.004016167144122704	0.00120681585247583	0.00158413181614978	0.001286967595388897	0.07526691326271268	0.002131267096540947	0.004123027957399149	0.003217699116054454	0.2493619410852922	0.001277286497093948	0.07454760978598328	0.07228259358244402	0.06106713930982357	0.1188591265569832	0.1823723371798475	0.001155315057242371	0.001627712472045885	0.1622580325368092	0.1231743735562744	0.06805184160091497	0.0758625942845107	0.00119105608679839	0.1215297550265204	0.005619523327394827	0.001621859321724506	0.0185181198982969	0.004386436856777918	0.001023840915440461	0.001124235456031401	0.04681163806184773	0.101355574514684	0.1629345870900011	0.1376693074886004	0.02958715352729767	0.04834460155975483	0.07387783556764631	0.04353574695172983	0.2017399317747777	0.009553816411126062	0.06910250768826047	0.06040913391260023	0.001940483206413066	0.001289153885911959	0.04624113748747631	0.1258073837511803	0.006267643594121197	0.00200408577248331	0.001023243683579727	0.2506031122550116	0.05495946921439883	0.001267770464500352	0.03487112067169448	0.001079916653625069	0.001028005698026365	0.001055476513853085	0.01551713677384639	-0.0003650354402510948	-0.01442356127699776	0.01004575405356384	-0.0324227488825804	-0.03837054743026583	-0.01392770099612015	-0.01349421722348689	-5.380494181794758	-3.275868925044965	0.03721129561811661	0.01935652904468711	-0.03499955157980795	-0.167526484502099	0.02550058455412101	-0.3816882883063897	-0.06622228340725037	-0.5266521863244888	0.3841146722950762	2.703586128177853	-0.01043264109160629	0.04193113490659297	-0.04243264523083201	-0.1011584459747514	-0.008000465528636713	-1.624991609421209	0.1077033538487404	0.01671566668540209	-0.1823097778628414	0.0006188362003315542	0.6229675989276287	0.06309748371384603	-0.1796803580504272	-0.1719820565047862	3.547712405366561	-0.1514131686925508	-0.7596717515464692	-0.7030002636394177	-0.4671346448071349	-1.45361432701648	-1.999957846955556	-0.01033649330903464	0.01701341161478058	0.2471754556823222	-1.730192273819033	-2.378667877732092	0.06575819011068834	0.04105538547674899	-2.088568790455334	-0.4621993995345736	-0.3927638835111051	-0.2877898424646585	-0.1146824784268948	0.03119711787532187	0.07033751106588057	0.9679545326210292	0.01110203672345491	-2.011830627757436	-2.003702273266578	0.8131941707271811	0.0511785041798143	0.5960895928566983	0.1150313524403447	-0.4119214549872697	0.5133102634159724	-0.5182250154048704	-0.4005159075080196	0.06803480115643759	0.006803383947307025	-0.282188629753103	0.140174630573556	0.002289587312119295	0.009195243777159235	-0.9058084952624728	-1.453442843894192	-3.912952455221108	-0.2294882501738758	1.393494801862162	0.2118818453158292	0.2083037571365245	0.111774542505456	3.340075447730713e-13	2.235952208124638e-14	nan	nan	nan	nan	nan	nan
0.14	-0.01373454853090252	-0.06497320151863435	0.06012851525203319	0.4012544774403303	0.9236305640879343	0.004197248751189951	-0.03826110604444305	-0.1103361417649961	-0.01884276961756487	0.2837034769374217	0.08110298625236863	-0.1289303760548724	0.003408585274617556	0.08963906848753965	-0.08252848285065552	0.9278012624347792	0.1748674684450088	-0.9278012624347821	-0.1748674684450107	-0.3321038406007787	-0.06544913403902082	0.02313219829345065	-0.01690661504178396	-0.1242504635550194	-0.04902438859884731	-0.2575425272259341	-0.01690129504048413	0.5277387138818943	0.8033041529792899	0.1263373328516544	-0.002934419352333008	0.5358803164725088	0.0004227200582638286	0.08754232555912023	-0.2871051684452114	-0.02470962712770056	1.493801625057273	0.2540300394470213	0.05006341253172186	3.539967421947104	-0.1067074359021765	1.374295511621214	-2.266661969987675	0.5118530463239224	-0.3451133319207088	-0.003032223120175868	0.49784303565633	-0.1389595155900043	5.325076273659536	-0.8355445845976515	-5.325076273659536	0.8355445845976517	1.263673099477395	-0.2563162547323343	-0.05869447454852164	-1.275762306278569	0.5060358019553532	0.05532552512837115	2.013166943222554	0.7078913724978816	0.4245967273573146	-2.019324282160185	2.976544582371602	-0.1031332720595384	-5.478188782954037	0.02050351722030493	0.001282109146317843	0.01174488427421295	0.001167681664406231	0.01102986233430459	0.001740025130623801	0.004043408447029747	0.003172029382938044	0.006125228765116662	0.001876300302008956	0.04313787041448151	0.07516181008332135	0.06980585490984698	0.001583262574801657	0.02766913321828927	0.0401455845731671	0.03575927069046415	0.1874263427713729	0.1811726671630745	0.3389329965551819	0.345762548031736	0.001682662459540817	0.01701680400010334	0.001920021380163832	0.01312093785139878	0.001141235208979149	0.007750229055665124	0.004155584619311374	0.005642143586533274	0.002494942484878103	0.009711200789992025	0.06272638053380369	0.07820956503477329	0.003847256860322878	0.01827859085355892	0.00120900192110654	0.01521374985025525	0.003857639768131864	0.003475461458438643	0.001281246451633215	0.01839178008089059	0.07029418795771671	0.09846340550335902	0.002085045193830653	0.03563414639992364	0.006091661104732277	0.005587404673121672	0.004666632439911502	0.01162661216633687	0.2086876747768948	0.2014567670511648	0.001905137125821645	0.02212890492874456	0.08062625355980929	0.07377830524022673	0.07806782403139181	0.06963065332242975	0.06545364630371509	0.04795059117024528	0.1331736427178347	0.1285199845573353	0.2052239636046744	0.1681459563253449	0.00118849405255131	0.006093035061579702	0.001648021442716793	0.0005033514631151628	0.1601380220735396	0.09550915721050468	0.1305992481287876	0.1542944475684709	0.08637767453945315	0.1042772384224356	0.07510885216503242	0.07733721937759994	0.001188106937535539	0.03699388951327088	0.1407226310709844	0.1579798352394447	0.008750410763960959	0.07996612009090685	0.006888838338813199	0.01563695923006527	0.02434391346531126	0.02033704658684866	0.02549047499162466	0.0008099390394953047	0.001023010563171518	0.006272040666763954	0.001114767322111252	0.01311905323213549	0.0396121039671509	0.05391560335553792	0.1005815469768778	0.08252071092850038	0.1891947361213059	0.1662971763326101	0.1555420878356683	0.1957179497404271	0.02573530374822602	0.03889840128026108	0.04733328635978226	0.05481690730208344	0.07292912481086333	0.1022826381642857	0.04437591818778934	0.06054581616305022	0.1918532506665083	0.2204467522692962	0.008632128166692591	0.01913544313370846	0.07877015989395285	0.02538667059534477	0.06328569318582783	0.07606349534106857	0.00186963271581138	0.009299647514356709	0.001280529105471932	0.01920049573267709	0.05189467920684298	0.1168637342633479	0.1240620480432146	0.1298408658054864	0.00718465319770067	6.008534117416025e-05	0.001993766289482856	0.003652532491005849	0.007193551423620468	0.01372415204972382	0.2696539471503282	0.2563563812215932	0.1161628066801052	0.1168534252966174	0.00150238067579003	0.0268009530174121	0.03017789888634376	0.06167767605838517	0.001079517482608559	0.02976511791887452	0.001027714500036799	0.02989127403388729	0.001055609915999687	0.01808709301020928	0.01542188386569998	-0.0002560793783874443	-0.01436959109837598	0.009356926067820086	-0.03304144742576311	-0.03826335572634364	-0.01386048965255141	-0.01347989805410323	0.001211776051257267	0.001128573926892629	0.001073620261740447	0.001517319324717171	0.001906242599700096	0.06310518191609879	0.001340567359290028	0.03068277109136971	0.1955520095676943	0.4113870521506304	0.001527999587701468	0.002230833183774483	0.001133346094004629	0.002486054049775602	0.002161683589221309	0.03109747082095374	0.005737964347570566	0.001195437604614929	0.001539660759908813	0.001288874062216092	0.07478188981974017	0.002308417530734803	0.003340203111813346	0.003028991677634841	0.2776985848125171	0.001250221670519095	0.06724780951638647	0.06529073515730664	0.05566401088061498	0.1105214068236908	0.1693841448570845	0.001169059577893152	0.001713301314115122	0.169514281652982	0.1290317060583964	0.07164601850446634	0.07854089233127916	0.001215859166081837	0.1112511405050963	0.004778348218100599	0.001574854324570893	0.02587611908986202	0.007033584758914801	0.001026086097512727	0.001142362721483121	0.04833820902611443	0.1035378326684725	0.1482538748930124	0.128572964447329	0.03981245331136736	0.05058848721662644	0.08366852910062759	0.05423415755845581	0.2252722750448431	0.01746098863215206	0.06149132541316298	0.05834468881214505	0.002212988021974589	0.001289477020786954	0.0336744074434911	0.1258782711058562	0.004694284715420575	0.002258341612646193	0.001021282451017326	0.2269220632428274	0.107172522726477	0.001226180794986511	0.05507635703834135	0.001082494936101666	0.001029177649783448	0.001056330119984784	0.01293217621540223	-0.002731926344431687	-0.01418711050328867	0.009099939735666866	-0.03186862441257473	-0.03871625232918809	-0.01460275858726211	-0.01210249968494388	-5.042100654354367	-3.354536365542171	-0.01740055612587738	0.06282765749515597	-0.06764363065618693	-0.06053834439407278	0.08816882096453636	-0.5395773038006394	-0.02693922918363489	-0.4869346706759738	0.06695699841602605	1.984583380253202	-0.02358805626018704	0.07976035613959324	0.04347388322970344	-0.06321532219258938	-0.02723408555742456	-1.710054051591933	0.1876233124605971	0.01256824755304898	-0.03977592828450505	-0.007382574972531593	0.2553329332727963	0.07180308249923124	-0.09566837783605325	-0.09709106587367458	3.21302332281912	-0.06444249394243255	-0.7785665560969879	-0.7177331026274578	-0.476956938334858	-1.166844708156273	-1.545107450259163	-0.003648764830661101	0.01876440699917236	0.425655632655754	-1.174434915385964	-0.9165366403151622	0.1200551648991723	0.03022482015013381	-1.629937059129592	-0.1607743824433644	-0.1105642761003167	-0.09066731712038023	-0.01315112853614081	0.03087326797948006	0.09698437373414305	0.701142621884957	0.08727308754082533	-1.69607352212075	-1.604262327389858	0.887935516429664	0.05881573163610045	-0.4558492852562342	0.1429658323906407	-1.845355498378433	0.76861898484802	-0.4778734510345614	-0.3462831276424049	0.07569395087027728	-0.007377202109005838	-0.3385299663588098	0.09665022688142602	0.002822756758371851	0.01835285513411358	0.06601617603177592	-1.70932325783805	-0.4165552754157759	0.02156888854696291	1.724242348298999	0.2105856521581402	0.2045136079084711	0.1113426588135228	-4.850555572259574e-14	-3.694781175998622e-15	nan	nan	nan	nan	nan	nan
0.15	-0.01314173652892612	-0.06742980678320336	0.06035236640278752	0.416072411044042	0.9261344493249581	0.004656789426402729	-0.002576852157864819	-0.1107605373157893	-0.006026273230749613	0.2607191854377248	0.08578914704581975	-0.1320893315856291	0.003505116306069216	0.09393982237929817	-0.08420425483859545	0.9778458074222186	0.1650977026032945	-0.9778458074222245	-0.1650977026032901	-0.3192782809217999	-0.06793111168828324	0.02249436188128133	-0.0297328432705069	-0.1192210647209568	-0.04849819062133312	-0.2362159948102737	-0.0103282328974495	0.5328192195161879	0.7832189436427927	0.1446780820860753	-0.003909246682256756	0.4828683870106297	0.0008223196411282338	0.03008044807205439	-0.2012148123375206	0.0619735855970977	1.470469048201615	0.2462306675746876	0.04251989134026944	3.593027114991408	0.02115433894816222	1.182815653553606	-2.326219085496117	0.4232928540676892	-0.2862300850911507	0.02391297226686363	0.3592214089517519	-0.1897694612000566	4.680838790338838	-1.111117097804886	-4.680838790338832	1.111117097804888	1.299616588582075	-0.2395425793925663	-0.06877762486709726	-1.293949815906573	0.4980472857613893	0.0490920830915721	2.272814048075335	0.6148032756911025	0.5867373116525799	-1.988390835316354	0.8209304006566944	-0.0884113468821483	-5.103960205404935	0.04886153595743098	0.001245407289804518	0.01202688909446195	0.001147674536366374	0.01147387656893892	0.001413299368011803	0.003818952044659535	0.00235216645756694	0.005448549093421094	0.001906305226119003	0.04379550690232814	0.06753581545377248	0.06378766451977737	0.001456037607276883	0.02737421504270287	0.03312128859701404	0.03020555587144976	0.1891627593797013	0.1802783589205876	0.3638777624902789	0.3624264360372315	0.001600340592443816	0.01697133166109148	0.00275532843783308	0.01433890484698258	0.001137672209846104	0.007700334718659797	0.003332539080925941	0.005134873273559258	0.00231645272765357	0.00966688819310201	0.04513572621429009	0.06124190616175487	0.01032496204820827	0.02508963826280988	0.001202368565598577	0.01539648847581804	0.002729524272457882	0.002705912511200815	0.001281716250125501	0.01838006839788082	0.071064467360047	0.09947259171158127	0.002205827176936649	0.03631595785327971	0.004681898042515301	0.004700528552083268	0.003799616628379091	0.01078619884330345	0.2392958632823363	0.2324043097460827	0.001581847600725831	0.0212465515882074	0.07132819762419672	0.06501106625046306	0.0689243010119093	0.06143335285391147	0.05819986211423341	0.04241474630516881	0.1235250711593261	0.1186694391222486	0.1902821916945444	0.1542104651997256	0.001187433857524731	0.006048271290636576	0.001744331991144416	0.0007111397335515879	0.1645833830405913	0.100397713964731	0.1286796667423974	0.141955982340111	0.08138359897890128	0.09703032989739938	0.07650099330043809	0.07809853715058582	0.001214099114098957	0.03725391672152806	0.1274173267587259	0.1431631425513737	0.006885843509849976	0.07906794920336795	0.004303147958606654	0.0147102623112264	0.022918645042794	0.02065265018282508	0.01658432346538648	0.0006575603236847399	0.001025314416274766	0.00657620139617023	0.001127314086763749	0.01393860689482849	0.03943059196335473	0.0549605881520077	0.1022215182325069	0.08380530412600526	0.1715766111487371	0.1507420795802884	0.1426495096489781	0.1795818799595592	0.03351556798788282	0.04645764067314113	0.04921319851661995	0.05548977472642939	0.07561338205368293	0.09761444093945103	0.04630967271092307	0.0601180381361746	0.2019369974249008	0.1956127673239142	0.01287535295211382	0.0253048704990739	0.06991988548196162	0.02110490966408507	0.06062685262324179	0.07290727563354593	0.002044858739913351	0.00992843499205827	0.001287288449197316	0.01921785985850059	0.04124527413316932	0.1135496053575051	0.1240140628866865	0.1302853250766997	0.006071680397297687	9.413993619308319e-05	0.002636951767759104	0.004168136411330375	0.004196629555225856	0.01205759578784028	0.2499777162146272	0.2381121002306348	0.1119920607112137	0.1147781911435002	0.001367947346567779	0.02745261700021828	0.04350275947012619	0.07631549068354165	0.001082661854937698	0.03175653640855765	0.001029089637435774	0.03181588690506238	0.001056891867360214	0.01911559000996449	0.01297515613785153	-0.002548430952029164	-0.01419296893804281	0.009382198278011025	-0.03223564804934229	-0.03816036473966414	-0.01447208716103654	-0.01219029224345504	0.001203282982711001	0.001125375948652374	0.001071594772659976	0.001472760892860515	0.001964198236503371	0.05292482800249781	0.001308839496520071	0.01991648614630014	0.1889710237195505	0.4184529297668874	0.001503016702889252	0.004812482690837529	0.001134483908745961	0.002451142238098954	0.002102701315274718	0.01670727527241311	0.02696353885022481	0.001195479410912075	0.001549756804273158	0.001276563058645157	0.06970919517906182	0.002352040712280846	0.003063887118719438	0.002765740665274582	0.3067622549183347	0.001239569038642669	0.05209106608853546	0.04983150250950209	0.0433235197434883	0.1079472492944528	0.1609283210478059	0.001200942477719828	0.001956114176875863	0.1735377240548001	0.1230101229282488	0.07728141801976889	0.07814313401398405	0.001262583240588385	0.1039322815709754	0.004994845283094688	0.001555356708316223	0.01742386928598669	0.006258688001902728	0.001029087964640278	0.001138696397176844	0.0313653822290913	0.105365746235447	0.1374443123274526	0.1173788563142242	0.04467245631753374	0.05227852404058348	0.07516788323640661	0.04381056406052272	0.2133327986682416	0.01742190475507621	0.05560439229819864	0.05633359671942736	0.002240406160836324	0.001298436298545172	0.02379029267934996	0.1222545233954415	0.005053881087951782	0.0041994331265558	0.001019878179397307	0.2012036557747105	0.1049361200660667	0.00122920029154825	0.06255719046931869	0.001088845770946974	0.001031657304606838	0.00105983051114418	0.01056281234796266	-0.004693986211749212	-0.0140210335255129	0.009633277322077251	-0.03172346758233491	-0.03761266368136575	-0.01497914752854167	-0.01097092047961612	-4.620348365358711	-3.597789141048684	0.05274176422536044	0.03652214530924888	0.003247305149207738	-0.06467614537804715	0.05794290090661918	-0.6610243583633097	-0.02597137714496543	-0.6185104451910116	-0.2326950057541921	1.345834547719473	0.00671439387016501	0.1649669824617102	-0.02713303064096093	-0.03740655199831658	0.008811605260743892	-1.664246222182938	1.113827359417033	0.02181042120927821	-0.08748083950815706	0.002335745584821262	-0.0487747374896327	0.06575246727998985	-0.07710836934900091	-0.07101205866371942	2.976765238385236	-0.09569047881173276	-0.9720990623581354	-0.9201997433487218	-0.6259260884494477	-0.8320741607696875	-1.261180071947478	-0.004578382862160038	0.02270743875454664	0.5470442864693731	-1.282711387596606	-0.5594686918978328	0.03222249542029106	0.02174084008512772	-1.335290644303518	-0.02114963735482127	-0.07112042818412311	0.06286577147451697	-0.01094839497562433	0.03032346974315028	0.07551742051556681	-0.4098299632725572	0.1621428517592604	-1.454279510185374	-1.614702017861892	0.6380353428109489	0.06864883241529639	-0.5441899638267891	-0.2396324073725034	-2.884522957777424	0.4815476417279543	-0.3880738733742581	-0.2923548753386147	0.05349186773952683	0.006481873689621608	-0.3284997978679511	-0.008315791522652518	0.004066140822916422	0.08121822638193567	-0.2597505187460377	-1.930645565267846	-0.1000598739249582	0.1083732715051077	1.23152620244202	0.1887450102453308	0.1814257053646523	0.09570116609197242	-1.453695504675374e-13	-3.801493767765707e-14	nan	nan	nan	nan	nan	nan
0.16	-0.01315173210496385	-0.06893747632340645	0.06121786153047223	0.4306775374545255	0.9285448506341687	0.005061149954769969	0.03352231144790296	-0.1099265347218216	0.004689781209758335	0.2372586401165711	0.08952711816746964	-0.1346460239737454	0.003918335579961155	0.09676176999160062	-0.08619536365839751	1.021358159571794	0.1527909562077383	-1.021358159571797	-0.1527909562077359	-0.3061479537839414	-0.07022925171231528	0.02175854945645824	-0.04287494088940637	-0.1143254514211687	-0.04805898668241718	-0.2116727561010612	-0.004443585135030125	0.5393781183579207	0.7637228712691669	0.1453424435876928	-0.004634229349196786	0.4342058504447158	0.001188853509506694	-0.03301919004708561	-0.09731802357937085	0.1036191682543999	1.451240186411653	0.2353332539240037	0.03902738316261065	3.622949365788303	0.1449721930517821	0.9542071223640681	-2.361912734271342	0.3222151119673501	-0.2246607033804005	0.06030542566795439	0.2020817797743433	-0.2020268819390154	4.018637706086795	-1.342940695365278	-4.018637706086795	1.342940695365278	1.324626591252746	-0.2195487296865443	-0.07828967707935403	-1.338936184310959	0.4792786951006361	0.03792671740844	2.656508201933476	0.570208496372541	0.7202753688447177	-1.901496889584788	-0.5587329641897728	-0.05316433946441192	-4.608310203761362	0.01389037432195616	0.001222808135338982	0.0123785244414333	0.001136073228288759	0.01197124435888011	0.001248707322367094	0.003718253649798903	0.001918073616978139	0.005034134748943288	0.001950265515192038	0.04458841691857739	0.05866880662552208	0.0566460960616714	0.001376517095855403	0.02727116625200226	0.02422596400124045	0.02349501874496768	0.1877415421989633	0.1767812398712071	0.3826145766969836	0.3726320455236509	0.00154665837791939	0.01699550798598762	0.00445810030125051	0.01644295629049878	0.001136460170853718	0.007733962843082929	0.002900914882238211	0.004910656313074006	0.0021975425774416	0.009696233677068816	0.02851648182103312	0.04530927060772806	0.02385932677682821	0.03933996184248199	0.001199073115780087	0.01560657714923253	0.002166893848069399	0.002258905100366622	0.001275795814783402	0.01838440508132195	0.06924338922685819	0.09758232983634435	0.002288076411563822	0.03697306092743504	0.003831962253465136	0.004137206826516476	0.003231786972039474	0.01020596179445575	0.2684879050892391	0.2609976722632872	0.001414614074048879	0.02054184925892293	0.05926673163531781	0.05439196758302602	0.05680492566155809	0.05125720341004163	0.04853626251929885	0.03551778832589954	0.1166723861596452	0.1113023057039744	0.1775717367420981	0.1425385689447886	0.001202847330557179	0.006015979534883329	0.001913791563302979	0.0009557840717522333	0.1688416407180357	0.1063498143054854	0.1250787686022934	0.1288511546703296	0.08098589705554954	0.09255539204036752	0.07710514043643989	0.07798195139914088	0.001250456427783624	0.037427910684557	0.1163442651612145	0.131236239036989	0.006045204317672289	0.0794973304979773	0.002982560517183399	0.01428764425607365	0.0180973758067793	0.01977591671951819	0.0115075750522452	0.0007184955333539638	0.001027967426356992	0.006885801898525897	0.00113175191580289	0.0148012228761024	0.03135214821590512	0.04736531807694638	0.1039369446380483	0.08561351395970727	0.15625867419059	0.1364249124926177	0.1302318721701058	0.1635889016017599	0.03982479729166773	0.05194156774978569	0.05100031920157067	0.05604770553410868	0.07336162140665758	0.09007084280544007	0.04252180585727353	0.05553094862348464	0.2036922922163061	0.1674946637721552	0.01499675577670966	0.0290920190381006	0.06227054487820465	0.01743329036472838	0.05824881455810437	0.07006851660396535	0.002146243957572778	0.01043805132999915	0.001295147579467532	0.01924277005959798	0.0307586094727185	0.11020965864485	0.1224982537742241	0.1296634015973019	0.005686249008997842	0.0001429677296166199	0.003925527366334608	0.005205902967762666	0.002674932612273359	0.01132067986802193	0.2277604450401469	0.217921217417968	0.10860586020357	0.1128208614437473	0.001302197816867073	0.02896060571720002	0.05385380854080569	0.08687231262134469	0.001087409992263917	0.03356095741311322	0.001031017279939879	0.03354012292192282	0.001059283477051634	0.02002800483112927	0.01058000431694257	-0.004620588054788318	-0.01402337689941462	0.009746180739014933	-0.03187027703704173	-0.03739030864555561	-0.01492687895805132	-0.01100603750302083	0.001194789914155432	0.001122177970405883	0.001069569283577059	0.001428202461000009	0.00202215387330724	0.04274447408887957	0.001277111633756391	0.009150201201225772	0.1823900378714076	0.4255188073831449	0.001478033818076406	0.007394132197901232	0.001135621723484572	0.002416230426420498	0.002043719041327245	0.002317079723874938	0.04818911335288062	0.001195521217212978	0.001559852848632816	0.001264252055092648	0.06463650053838511	0.002395663893826593	0.002787571125624207	0.00250248965291267	0.3358259250241526	0.001228916406765083	0.03693432266068312	0.03437226986169532	0.03098302860636	0.1053730917652159	0.1524724972385283	0.001232825377544518	0.002198927039636373	0.1775611664566189	0.116988539798101	0.08291681753507185	0.07774537569669408	0.001309307315096319	0.0966134226368546	0.005211342348088807	0.001535859092062133	0.008971619482110702	0.005483791244890776	0.001032089831772784	0.001135030072875285	0.01439255543206713	0.1071936598024221	0.1266347497618797	0.1061847481811139	0.04953245932369973	0.05396856086454131	0.06666723737218555	0.0333869705625893	0.2013933222916393	0.01738282087801176	0.04971745918323456	0.05432250462671732	0.002267824299706832	0.001307395576302346	0.01390617791521046	0.1186307756850282	0.005413477460482947	0.006140524640464594	0.001018473907776712	0.1754852483065935	0.1026997174056569	0.001232219788109577	0.07003802390030278	0.001095196605789367	0.001034136959426332	0.00106333090230035	0.008193448480523138	-0.006656046079066882	-0.01385495654773717	0.01016661490848753	-0.03157831075209525	-0.03650907503354268	-0.01535553646982099	-0.009839341274287799	-4.056649825663314	-3.960934550427815	-0.00347445061257699	0.07349836863941751	-0.0428920291098862	-0.008085278948468588	0.1152235266386009	-0.7642529171988736	0.01143464789354966	-0.718299132211092	-0.4536051629581057	0.6929276764397009	-0.009658323456782523	0.2569772457457763	0.06017837555806008	-0.006604651852193554	-0.01250246936313509	-1.503049387786618	1.67547854654835	0.01803825730883945	0.02473237889662622	-0.004172907237601059	-0.3245566834181617	0.06686140663509413	-0.03095749875155576	-0.04505581103758914	2.742187287276646	-0.02891229175571884	-1.148938491631236	-1.113502897693817	-0.7491795611713969	-0.6701623047712724	-1.092388476115435	-0.001154361730516358	0.02613562057513947	0.6383643499597978	-1.327707403670914	-0.3621425067143363	-0.05552554012497676	0.01301817089014809	-1.051979224392233	0.1047360539841099	-0.009748503359912968	-0.3291347289783917	0.02951165659499663	0.03196122257678039	0.1055968373937609	-1.026908352377032	0.1919964147858436	-1.448487589134628	-1.575644042758567	0.4728730531852883	0.03582840831100806	-1.030929467089965	-0.6888964647704549	-2.502179219653943	0.292163219561546	-0.3558451246537366	-0.2827909921397374	0.05185972286770519	-0.005867994573922435	-0.3436935277145732	-0.1166263232470869	0.005777396482040311	0.122785382365139	0.25194424444224	-2.09864362218063	-0.3929743847449703	0.192833835370238	0.9080438108261275	0.1731861551313063	0.1644382370429981	0.08812622309380859	-1.279739029121902e-13	-7.564143547708075e-14	nan	nan	nan	nan	nan	nan
0.17	-0.0139321006547885	-0.06925951043065742	0.06223069550937826	0.4451035600454149	0.930820136451001	0.005453156831738885	0.06995417333310659	-0.1077725254909881	0.01302645946996556	0.2138185587955523	0.09211918770148404	-0.1364610951160336	0.004843619885764261	0.09785046850249995	-0.08807839222649022	1.058188736487786	0.1386840760321464	-1.058188736487791	-0.138684076032132	-0.2928434976221008	-0.07231000410115719	0.0209311210459569	-0.05658534853165801	-0.1096739280581945	-0.04774239441430837	-0.1831691043212342	0.001080604676719296	0.547187788381321	0.7453153806028726	0.1365003392834614	-0.005063063173922967	0.3897832680845796	0.001531103590224082	-0.1239746233485578	0.03802456700791543	0.09175207768926065	1.434113166038506	0.2191178984425395	0.03978562692747648	3.660972705594584	0.2908154224740897	0.7125893410092744	-2.31292527656104	0.1896886862221739	-0.1331906986312625	0.1248413409441918	0.01079081060795241	-0.1682441344095568	3.344910019585066	-1.4535580179102	-3.344910019585097	1.453558017910198	1.335370529544798	-0.1965647075538032	-0.08665970499960082	-1.404271283822593	0.4497573386496629	0.02568150517673841	3.020446806850218	0.5455439555061231	0.839972854394055	-1.775610938387273	-1.129443219810964	-0.03256281797259498	-4.261006533517072	0.04592841231617387	0.001208519317386815	0.01277411837690421	0.001129730897525721	0.01252060358574127	0.001160613090256644	0.003691162406867066	0.00167266147935852	0.004806827955001114	0.00421739513685432	0.04735898271513682	0.04971594501028626	0.04929200567852736	0.001327687142171258	0.02739334747720028	0.01607336593053615	0.01748010262576512	0.1834693286421955	0.1715521499195158	0.3962847097934011	0.3770310265012131	0.001512991133095726	0.01706653789713871	0.01073996886929585	0.02297897878593803	0.00113809049736707	0.007940401787637403	0.002626628739811428	0.004877761634451362	0.002109418183036466	0.009765532791406217	0.01618132325298614	0.0329139231457026	0.04693564793277871	0.06214978983280012	0.001206052691364565	0.01584567454395266	0.001867171909329522	0.002079463505993004	0.001277558564728151	0.01843058255910342	0.06171190582383922	0.09154262299720992	0.003511131476774826	0.0387153658463879	0.003284082901961179	0.003797140903985414	0.002835770669611529	0.009789076704911975	0.2957420756930375	0.28674289339259	0.001322020905468761	0.02002840267545117	0.04496338751790418	0.04249050629434587	0.04268045576240523	0.03985421582480418	0.03690257588075113	0.02770407290396242	0.1117604638442295	0.1050768997521714	0.1664087530409099	0.1317640015062028	0.001239087109147383	0.005986183226489673	0.002243633610761701	0.001270499179848015	0.1722136331824372	0.1129824478347054	0.1219167744130652	0.1168638983064149	0.08278317754311146	0.08958902811730632	0.07626029561913947	0.07629999199363348	0.001303099112267604	0.0375445714410718	0.1066215250998494	0.1215056730898353	0.005769122645872562	0.08064232167723365	0.002290241049755143	0.01417527301173617	0.01318637275429273	0.01681532670328011	0.008644530083401887	0.0009373158947522528	0.001031050572719466	0.007210492805334429	0.001131670829483359	0.01576017744225085	0.02179360772687267	0.03790474327519611	0.1051375308383688	0.08736469072983329	0.142179447838576	0.1232461328094138	0.1158779981227522	0.1460191133900801	0.0446536933090502	0.0553627425047128	0.05268191686136477	0.05632538831137476	0.06972599424569625	0.08178877610836773	0.03812915490870139	0.04948938224289883	0.1996285531280609	0.1481057326945731	0.0142386279448363	0.02992696689151682	0.05615539647102444	0.01461440517654222	0.05572961980910458	0.06711279878480313	0.002256002268639753	0.01090658514150529	0.001315333474551081	0.01929542001756536	0.02164750079630871	0.1069270572340839	0.1195291629001083	0.1278929277363695	0.005646915548233203	0.0002005019637572696	0.007028352377927076	0.007625823292767548	0.001865374439944338	0.01184601636325569	0.2041853374376494	0.1964982606197123	0.1072654952585559	0.1084348648715466	0.001275121268344958	0.03094240802142948	0.05856111509645585	0.09158395730932964	0.001093926400297653	0.03512683930695403	0.001033558094598054	0.03502006685630515	0.001062869057795963	0.0208037588024382	0.008856592245298979	-0.006602883825574282	-0.01387856062190241	0.01040897083055482	-0.03112250687910231	-0.03575575461324721	-0.01515870555810951	-0.009635230213391048	0.001192662643435513	0.001123930772619283	0.001068268136111786	0.001406600665929359	0.01046737454327706	0.03509962587473213	0.001276545608936293	0.00514633291702366	0.171071702453915	0.4253018766326923	0.001477761603905577	0.02596505816753569	0.001143313114704604	0.002274231614654738	0.001994978886156421	0.00227445737513655	0.09603760812885784	0.001228382920221647	0.001549162903835145	0.001292207920432244	0.04128884751592754	0.006822556889134708	0.00264153969082366	0.002351165036220665	0.3581644719148148	0.001222662733286482	0.01915756389639184	0.0177480603944443	0.01614298495825162	0.1040609600869524	0.1446009198538064	0.001314066650205592	0.00291779335714328	0.1777471876152671	0.1174949524386492	0.0871372113048338	0.07290486913053293	0.001399087952285368	0.0892445191543307	0.005701281757502229	0.001590087935338734	0.00680126090485965	0.005629965044437816	0.001036095124419201	0.00112867265032518	0.007950519624895855	0.1065127240931015	0.1147163988913645	0.08478358710371889	0.05116560872749057	0.05541601116748655	0.06357133520240782	0.03249930397339548	0.1850076547260291	0.0100305678436108	0.04740209108963801	0.05109752325896844	0.002457826290685169	0.001360875643174345	0.009055223794227641	0.1121777872473038	0.00576777898586268	0.01384702841207299	0.001018880000869876	0.1517833027054035	0.1076660770786706	0.001259346046761262	0.05951633584651074	0.001105375012340505	0.001037950213987995	0.001069368341899836	0.007663695185476183	-0.008542649793566354	-0.01375262760372229	0.01126564565974876	-0.03001009362276828	-0.03351854424470213	-0.01523306742879871	-0.008101134075043087	-3.36795398113345	-4.385718396620382	0.06248563575477848	0.0464359344610793	0.01904223235319142	-0.02822081303309282	0.4219147467878036	-0.7115234755116679	0.01808689218296736	-0.505994951974281	-0.5955674832375197	0.1846347414949812	0.01661801518966976	0.9946470154307443	0.004068562821728497	0.001836085525002646	0.01769403607201669	-0.9742221788997693	2.821815658583634	0.02752029794544835	-0.03438917785224983	0.01015735340341325	-0.9235219482801469	0.264556231997755	-0.03293509986068093	-0.03721306570982054	2.394198342661523	-0.05819316266838831	-1.236829165442467	-1.171728422208794	-0.8167457357963207	-0.5793443740424026	-1.060673756982418	-0.004011497317996115	0.03643739619774368	0.6855321836236592	-1.050205171309257	-0.2346292921826456	-0.2677293130619544	0.009367445483245793	-0.8976888216061103	0.1263132338994928	-0.00736202390561562	-0.2649879835922684	0.01915763251136769	0.03304172042126838	0.09404573776786725	-0.8709487381443816	0.1573372605913215	-1.222616603792968	-1.93563950260559	0.2226711221082076	0.01669526365779975	-0.6434073379213401	-0.5056117188866607	-1.46108908733471	-0.1170407507082872	-0.2206527726203474	-0.3096435825083061	0.0437465162844103	0.01154587301884038	-0.3175679862127168	-0.2362685954830243	0.006026430579587456	0.3480870624931884	-0.0430523758221347	-2.170952365227565	-0.4530291639003153	0.2051977130191799	0.06874883628747815	0.1411898394451925	0.1327612654656014	0.06838701197854609	1.668503786000322e-14	-9.080249436109201e-14	nan	nan	nan	nan	nan	nan
0.18	-0.01564962664069777	-0.06807471768629209	0.06290899208765517	0.459362777460573	0.9329150883860018	0.005865095187431541	0.1066927594467111	-0.1040105108850191	0.01893078425662384	0.1912636996528434	0.09319068971941888	-0.1372065814173018	0.006416960510751218	0.09688024396768241	-0.08943355240087929	1.08820500681299	0.1242173422864081	-1.08820500681299	-0.1242173422864025	-0.2794584254245301	-0.07415980505282187	0.02003608135687831	-0.07098288536023559	-0.1053556774245249	-0.04753956119935165	-0.1517393269076444	0.006685583765710721	0.5561438598169316	0.7282984586068884	0.1243584727284052	-0.005284693558580206	0.3492897144693251	0.001934797165714643	-0.2204506772642241	0.2040473467262881	0.03671168812613917	1.417879151265382	0.1992664777827353	0.04301367890735477	3.684294211473125	0.4665732680836875	0.4677364276609132	-2.184868298588628	0.01810160876051274	-0.01074373516481443	0.1899166898068425	-0.2097028293620018	-0.09645320317506344	2.655776387929509	-1.414911409393887	-2.65577638792951	1.414911409393887	1.34074979839821	-0.1733584422513499	-0.09181193279487886	-1.476362021573429	0.4126241492406641	0.01517490677802978	3.24173332868624	0.586366351819369	0.9495556512864096	-1.623383155521687	-1.218685414355244	-0.01172365145226462	-3.822504454785281	0.02617907327445299	0.001200311591533926	0.01322608511930386	0.001127437119411186	0.01310121220357581	0.001115911744956995	0.003730467333907352	0.001538969696550555	0.004652823824557611	0.009526467233487832	0.0526872141365541	0.04123285917801154	0.04231646023222009	0.001302982343713327	0.02773460999699549	0.009830146670923539	0.01294890249820898	0.1764767722532697	0.1648027970893074	0.4054079890824975	0.376280064802026	0.001496011494061723	0.01718294248007089	0.02289790760494632	0.03522429184103686	0.001142752070703315	0.008274517089360537	0.002418184260319932	0.004983585410044013	0.002040940302797581	0.009876749275584079	0.009593201529347894	0.02586078554412313	0.0801962846047152	0.09448284715553297	0.001225974352064522	0.01611176463601791	0.001711654164463901	0.00209575194075751	0.001292417239937134	0.01852253110609609	0.04686640225479869	0.07830914559331993	0.006320788065626855	0.04192331866400088	0.002935857753098349	0.00356091654714105	0.002561469554977277	0.009483863303528435	0.3207443335378652	0.3086284671980664	0.001272578904022264	0.01968966325032152	0.02866808190025437	0.02954587628745578	0.02702559970906956	0.02772995890881516	0.02350216213918909	0.01911922935841558	0.1083206346891437	0.09962690845424825	0.1563881356381297	0.1213621188975611	0.001297824453094501	0.00595161764179355	0.002767278423819848	0.001677131899021476	0.174344056184662	0.1200078545327416	0.1202519450989678	0.1082378252002069	0.08562603416361167	0.08779282591101945	0.07365562031894936	0.0728901056948129	0.001374302236653913	0.03759632889349827	0.09776151542889966	0.1132113654735097	0.005872553455529007	0.08206461621659514	0.001969697300474017	0.01424767821001063	0.009575974347276226	0.0144360628612159	0.007252265793428861	0.001199752520358391	0.001034594979794624	0.007547931539728232	0.001128450760778414	0.01683917086953241	0.01358193272648974	0.02983150071114766	0.1055447958754437	0.08874222559860791	0.128722103862966	0.1112656152916332	0.09826607254506156	0.1249295934893703	0.047972185759527	0.05662117467813388	0.05425228122673294	0.05632135313763927	0.06630977046634927	0.07684422673508423	0.03534648632280737	0.04569481609496211	0.1909040656771671	0.1365632401960305	0.010247736276219	0.02691386198702353	0.05171005266498779	0.01276581771957457	0.05287881150587378	0.06384982473653	0.002405774084926622	0.011350971192067	0.001352163167883677	0.01937664518192046	0.01445290481639442	0.1037634742850307	0.1151055513476515	0.1249620267566876	0.005802702052219754	0.0002694359463789854	0.01237461041595384	0.01190541181489119	0.001459289491243373	0.01253612374302218	0.1799678907618026	0.1748020775582894	0.1085654887794752	0.1043841934816286	0.001275144151559983	0.03309798172835093	0.05634397851072579	0.08893656353726777	0.001102274307722822	0.0364087465182218	0.001036735398169488	0.03621956254388763	0.001067681012898822	0.02142299388694514	0.007928952691386559	-0.008521384892169406	-0.01376206923338832	0.01136258802857577	-0.02982777207357118	-0.03321721607658333	-0.01515433506411392	-0.00801948965068406	0.001190535372708458	0.001125683574828693	0.001066966988644656	0.001384998870855765	0.01891259521324573	0.02745477766057122	0.001275979584125913	0.001142464632823453	0.1597533670364231	0.4250849458822409	0.001477489389734705	0.04453598413717487	0.001151004505925521	0.002132232802890141	0.001946238730984905	0.002231835026394017	0.1438861029048357	0.001261244623236421	0.001538472959035052	0.00132016378581528	0.01794119449346721	0.01124944988444114	0.002495508256021913	0.002199840419527032	0.3805030188054774	0.00121640905980916	0.001380805132100257	0.001123850927195749	0.001302941310143905	0.1027488284086892	0.1367293424690837	0.001395307922868874	0.003636659674649473	0.1779332087739146	0.1180013650791973	0.09135760507459562	0.0680643625643723	0.001488868589473379	0.0818756156718068	0.00619122116691555	0.001644316778616062	0.00463090232760717	0.00577613884398487	0.001040100417071504	0.001122315227774088	0.001508483817718852	0.1058317883837806	0.1027980480208708	0.06338242602631383	0.05279875813128206	0.05686346147043226	0.06047543303263042	0.03161163738420218	0.1686219871604194	0.002678314809212668	0.0450867229960415	0.04787254189122588	0.002647828281667407	0.001414355710067032	0.004204269673246856	0.1057247988095799	0.006122080511242231	0.02155353218368039	0.001019286093964437	0.1280813571042137	0.1126324367516839	0.001286472305411873	0.04899464779272346	0.001115553418889895	0.001041763468549024	0.001075405781497905	0.007133941890429373	-0.01042925350806598	-0.01365029865970747	0.01236467641101013	-0.02844187649344103	-0.03052801345586016	-0.01511059838777632	-0.006362926875799638	-2.533414605493897	-4.759641278926877	0.007800110952726554	0.0797482469254199	-0.02961279506967559	0.006575253763225477	0.6267566516032955	-0.6885439295864991	0.05525090688645227	-0.4215559339193133	-0.7576577386602115	-0.337060858911544	-0.0005833890782061333	1.398835357693695	0.08571364703787716	0.02113903884310268	-0.004118995370842039	-0.4346074156907768	3.580124413032536	0.02343679695161751	0.06387838463105362	0.004981301056460814	-1.763310796367385	0.3599909863442131	-0.01018918562019989	-0.02272147340295376	1.970257822510435	0.006029139850319775	-1.357572235270025	-1.257756763838449	-0.9034051858884906	-0.5150793739740049	-1.017851510118946	-0.002108216921894331	0.0445191428157854	0.7169189837219234	-0.6554707521297325	-0.1281101633598586	-0.4011109189357074	3.750985189204646e-05	-0.7647275582264985	0.1601967260033512	0.0272067851638806	-0.2128694941434028	0.03823490946004938	0.03451078809831439	0.1296046095606361	-0.7494419047890012	0.1172680345207085	-1.208835155996926	-2.279590380529323	0.04032453688693792	-0.02051518188224318	-0.3634260023307453	-0.2394964182390025	-0.9328915038448041	-0.4774473320518985	-0.1617855784112944	-0.3442422380647772	0.04703017061599284	-0.0001529608051618773	-0.3198898353768947	-0.3487117470057866	0.008057346227814278	0.4947190218005696	0.2848984213465513	-2.153288874815237	-0.3259093482898702	0.227588115898805	-0.563763881197628	0.1163912186195558	0.1083485876834174	0.05682244573595654	2.230473935252133e-13	-9.507121922550943e-14	nan	nan	nan	nan	nan	nan
0.19	-0.01826784496919101	-0.06514858925226902	0.06287358907931064	0.4734599555394136	0.9348001714868662	0.006315796628014661	0.143506841241756	-0.09842257562416717	0.02238169865645522	0.1703614745887755	0.09240824379921207	-0.1366147850417065	0.008541157789331129	0.09365533841168068	-0.08992195657603798	1.1112741212554	0.1110289761616183	-1.111274121255404	-0.1110289761616033	-0.266018762240238	-0.07579536405530063	0.01910609034323998	-0.08607042653060396	-0.1014220958626317	-0.04742285279275228	-0.1189062606287476	0.01280809608504434	0.5661675136678865	0.7128487575795156	0.1127756986951886	-0.005408586524137679	0.3127031598746843	0.002429358887769637	-0.2981785635329717	0.3765718272151551	-0.04138046136914243	1.40173948267132	0.1776605718915329	0.04669481079935241	3.671977105643539	0.6457642417797895	0.2289605503865354	-1.994476086642857	-0.1714690351666991	0.1270061656586311	0.2302972177114937	-0.4283855350696197	-0.003840754820565686	1.95804949007023	-1.21210749564228	-1.958049490070302	1.21210749564228	1.347207906703145	-0.1555031549909487	-0.09399650444891421	-1.535913591577557	0.3757714051196515	0.00945381415673691	3.300147161769222	0.6398395620482549	1.054658844170003	-1.475893687354817	-1.082894228837349	-0.01547840819749711	-3.486866076059345	0.06700297700645678	0.001196760378449738	0.01371371400854723	0.001128837358591615	0.01372000232075402	0.001090977355862803	0.003804503278209713	0.001476051935156694	0.004566138881272223	0.02584311886024427	0.06655743866086178	0.03382375708437682	0.03620673766656751	0.001292368815607823	0.02827226107595824	0.005616787807597301	0.009874723914964446	0.1662750794736456	0.1562897846537918	0.4113524051516335	0.3722825933668221	0.001496331758040309	0.01732578152509413	0.04014747471502904	0.05200630231334671	0.001156399532572934	0.008739832048285134	0.002250572699078636	0.005187189703988175	0.001994869042148749	0.01002155012891143	0.005941806468241778	0.02195234407297248	0.1257145223056418	0.1353942438751192	0.001266158965928634	0.01640096085298904	0.001611745884191458	0.002260475821236398	0.001320803969319062	0.0186507514734084	0.03156201618702078	0.06099468494335298	0.01303167148594236	0.04866285697992221	0.003142136822457046	0.003645080573251094	0.002436169412977884	0.009305886974247411	0.343211013434646	0.3261873341255601	0.001241109391944391	0.01954535641594087	0.01579175466840414	0.01889602963655318	0.01479806676689286	0.01787906951125107	0.01294942440372989	0.01222650390195444	0.106225558725992	0.09515908959722583	0.1475961418787012	0.1118033410037514	0.001479911632832832	0.005994388492558364	0.003994050766161675	0.002363006865250547	0.1749276345651148	0.1270618376046879	0.1201017495403289	0.1036246835809602	0.08862170250188992	0.08715976598353663	0.06979050982713478	0.06847429707005445	0.001493599073622347	0.0375867961097997	0.08962648938397348	0.1058862449934725	0.006022373331223208	0.0834561261784928	0.001826674271541936	0.01442820454968159	0.00689273922648765	0.01257024781971781	0.006404132336912461	0.001493914926022695	0.001038463207740494	0.007892776220156973	0.001124066777638358	0.01805873361168712	0.007763014435224856	0.02423799550798928	0.1050449096707696	0.08971255321054492	0.1163498682483407	0.1001549549576655	0.07644880018290517	0.1003363510053677	0.04875375329092659	0.05533400925530115	0.05576668503783435	0.0561652197325903	0.06363835788998351	0.07421161232468902	0.0335657623109795	0.04396210067672206	0.1816495189014804	0.1296140353227352	0.006411307201733419	0.02353342047532847	0.04861694400767481	0.01159747139274217	0.0496779736579962	0.06029865375610265	0.002513880191310597	0.01169253601011118	0.001401088806749041	0.01947283994840676	0.009323121160588364	0.1005944853042534	0.1093549978721789	0.1209143925005112	0.006135068806661633	0.0003589469291327011	0.0183206411492534	0.01694635127896222	0.001244461628167318	0.01378013234401712	0.1563605882096671	0.1536714819687574	0.1105687437418853	0.1016930097431945	0.001290420261651662	0.03526938488782656	0.04826223032734819	0.08056124529222917	0.001112565267151215	0.0373806484769842	0.001040565247040119	0.03712143422839397	0.001073768148487211	0.02187725828486276	0.007303015240961853	-0.01035505242951035	-0.01355029167069294	0.01240803455919881	-0.02760029758812174	-0.02988514840583873	-0.01499534142376619	-0.007282972550338044	0.001195199972427764	0.001134197209885132	0.001063370717394728	0.001431988338342159	0.06518536030726103	0.02307517085609276	0.001285823301456871	0.00109567830608143	0.1409425865936025	0.4234610836858022	0.00151289274463701	0.07337110243233629	0.001187198240524371	0.002027089001137626	0.001947173018057853	0.0018830143852987	0.2292861870295492	0.001347590953272925	0.001481327833999957	0.001375944831061169	0.009540019812433381	0.0278792875965168	0.004088797169956479	0.002394084052922288	0.3956686703332724	0.001201492345791759	0.001229409019199533	0.001075483580245649	0.001182607741129016	0.1036865413805517	0.1313328476750781	0.001901851319436535	0.00667545193588554	0.1740681339068166	0.121519741068315	0.09380363702598497	0.06192987726290616	0.001727173121700641	0.07546082691963085	0.006172506319822237	0.001705274249233522	0.003511135923521722	0.005270745805553563	0.001044510465313432	0.001117122444675504	0.00145625165027001	0.1030412722986639	0.09409344364506128	0.03265207135916223	0.04704073900627807	0.05831461348317649	0.06001833786362303	0.03138409586669332	0.1641394351041341	0.001992383797616803	0.0446139921928017	0.04393116878605859	0.002609324825857637	0.001483991330826578	0.003390481465983025	0.09707398371374359	0.006796701629660254	0.02761270424040551	0.001021692115738032	0.1095860822417481	0.1141149564419949	0.001323140303549284	0.02916060359437119	0.001129815558252171	0.001046910246209213	0.001084080012342623	0.006812336470963072	-0.01212935910400693	-0.01325850851678612	0.01348816760837309	-0.02469955997841612	-0.02603878869507521	-0.01474414221221064	-0.007282491989624167	-1.774975184990415	-5.041767616645955	0.07017070438603967	0.05339283559997165	0.02640558334952304	-0.01588921539172107	2.025312039911007	-0.5448654810347169	0.056338070592751	-0.2144693229065691	-0.9544450883965893	-0.4412018330733521	0.02242422828084579	1.925107628554834	0.02777139043854575	0.02084224583388749	0.02462014197861123	-0.3378414505876038	4.582201865561222	0.03221866596071349	-0.006242591944536382	0.01733861591118526	-1.640842365198522	0.9364398532154705	0.02800164569963079	-0.01200388405264995	1.555729479954593	-0.02141078690987691	-0.7936566376751559	-0.7319758886040212	-0.4999532793157033	-0.3800172615708263	-0.8890848283247301	0.01048668103147862	0.09185954583703672	0.6858061511985915	-0.2798995114072995	-0.003517237202531992	-0.4773091634389396	-0.00284878503612979	-0.6994230624699632	0.1228359484884126	0.01367827559192079	-0.1596201681207907	0.02440748032449751	0.03458235207942839	0.121197663244775	-0.3865667287324906	0.07735239307969942	-1.026222919314416	-2.625924006025679	-0.2739295645546168	-0.01192115203974581	-0.173681843837655	-0.1148851560464706	-0.478236839881238	-0.2161120432663275	-0.07920877129103382	-0.3663526971730077	0.02568524321100916	0.01465913710949963	-0.3170725847301954	-0.4620938554045452	0.01021170919250483	0.5157482327291857	0.04253427315849382	-2.068462986525299	-0.2106955890222783	0.2086967231315184	-1.100859401358573	0.0792823491703348	0.07329776789313566	0.03534929807450987	7.272035586457243e-15	-9.221747236911728e-14	nan	nan	nan	nan	nan	nan
0.2	-0.02151290941347653	-0.06063541139973495	0.06212961942894472	0.4874012274772027	0.9364665084153082	0.006790355435406287	0.1800014007217572	-0.09120021689541946	0.02364027722603162	0.1513961904716098	0.08982374416854644	-0.1347083949964897	0.01093039390386268	0.08845038820149484	-0.08956262995625965	1.127366056404768	0.1001882787720051	-1.127366056404767	-0.1001882787720075	-0.2525137659256766	-0.07730486408755968	0.01815994657756444	-0.1015965047740765	-0.0978066644819601	-0.04732474412365374	-0.08623103897869044	0.01951644400678917	0.5772267112055995	0.6985938521114691	0.1030000914206916	-0.005642731053413601	0.2797112007097877	0.003160250823239947	-0.3458199004264168	0.5214572303992003	-0.1050016402803845	1.386697923055062	0.1555172437282068	0.04778515226905209	3.620389748466077	0.7934579616704154	0.02926926161774074	-1.79748010917918	-0.3423091333169836	0.2521749987712738	0.242924457298544	-0.6057117601963377	0.07309295583428589	1.260340529321591	-0.94537766235808	-1.260340529321591	0.9453776623580799	1.353816424451472	-0.1481466482075829	-0.09504248320239211	-1.564069436191679	0.3489941129986245	0.01145495927823555	3.210164402918373	0.7035334723023279	1.156664388637613	-1.384424043655324	-0.8572520626117365	-0.03377396419454255	-3.103585368836588	0.07344511595547193	0.001197317576467801	0.01423839995869227	0.001133795199209823	0.01435673009830674	0.001076714602924581	0.003898290989740242	0.001468058295507153	0.004495500057500744	0.05556924413124648	0.09075393066778785	0.02775464922352211	0.0311898526643057	0.001291983129758693	0.02894254664293796	0.003441635748440487	0.008235725236165618	0.152566052430511	0.1455238885222205	0.4148748247771566	0.3678806600416418	0.001514185236905122	0.01749688764987817	0.06217342189830856	0.07307726224796318	0.00118132175639193	0.009238385812362533	0.002114086386754302	0.005425638843105877	0.0019722638034481	0.01019997163425572	0.00390598081810289	0.0192887450914661	0.1843222870724849	0.1857278231602887	0.001329419300295829	0.01671246234710843	0.001533187557572343	0.00246472043278836	0.001362883993046592	0.01880282023895433	0.01915281350262633	0.0466670776578918	0.02444490339094608	0.05962257925562644	0.004038567497009833	0.004140542558281174	0.002470243302284464	0.009261183790564538	0.3629322588342818	0.3400273351364865	0.001217914966052625	0.01953104190781945	0.008856382508089034	0.0132475526787311	0.008280718633266139	0.01269934567827751	0.007329302413022068	0.008623896293956745	0.1053994616303027	0.09199590594021576	0.1400665750840541	0.1036768071375113	0.0018240240851644	0.006157837142103066	0.006116787771136079	0.003498396724160569	0.1737968274142439	0.1335625479673531	0.1214618363076265	0.102384996178312	0.09136788885189413	0.08762217286565571	0.06489013182861283	0.06343875527622732	0.001672331888325673	0.03752125882179051	0.08213859416664507	0.09924037373032682	0.00608866169488802	0.08461594882859658	0.001785496945286635	0.01461683957828577	0.004971032516124465	0.01125712641953405	0.005724453281278509	0.001764100300080174	0.001042602433675782	0.008242062663226215	0.001119278245016068	0.01940091862148904	0.004739315285459435	0.02175401427928207	0.1035795356741275	0.0903003715645035	0.105301691843156	0.09048263673513696	0.0498378377791435	0.0726737955743133	0.04652672340766308	0.05161914452502294	0.05724869089534582	0.05605873703866492	0.06194905360976408	0.07315889057654017	0.03251200024374668	0.04324034316127623	0.174131871839468	0.1265727560170661	0.004111362519074534	0.02224219966177585	0.04671326386538802	0.01103514060702245	0.04611925775763395	0.05651555600893202	0.002548840732451077	0.01195272505997425	0.00146036117863589	0.01957517230922725	0.006277205937540219	0.09735873011117376	0.1023369878256791	0.1156945746250082	0.006636642933617861	0.0004810073081730813	0.02425643737174027	0.02226596370391851	0.001138181578727667	0.01495942869229538	0.1341145096188197	0.133520162959114	0.1123493568674364	0.1002029179086859	0.001316390939835779	0.03731200033360647	0.03458579926700544	0.06712818283893443	0.001124842160142266	0.03802025702245355	0.001045053813012811	0.03771095827528803	0.001081149223650777	0.02215635713303869	0.006879965811175925	-0.01209967867258473	-0.01321850572118032	0.01350551086764868	-0.02436292841628814	-0.02578164267506561	-0.01469803942660656	-0.007650510259440427	0.0011998645721424	0.001142710844940225	0.001059774446142292	0.001478977805826652	0.1114581254012753	0.01869556405160644	0.00129566701880064	0.001048891979341444	0.1221318061507884	0.4218372214893666	0.001548296099539675	0.102206220727497	0.00122339197512842	0.001921945199387353	0.001948107305130083	0.001534193744208716	0.3146862711542632	0.001433937283318639	0.001424182708965114	0.001431725876333605	0.001138845131407211	0.0445091253085886	0.005682086083890522	0.002588327686316411	0.4108343218610663	0.001186575631776213	0.001078012906297196	0.001027116233291232	0.001062274172112533	0.1046242543524127	0.1259363528810696	0.002408394716014403	0.009714244197120733	0.170203059039718	0.1250381170574326	0.09624966897737423	0.05579539196143344	0.001965477653923922	0.06904603816745492	0.00615379147272885	0.001766231719851538	0.002391369519434553	0.004765352767122055	0.001048920513559195	0.001111929661567314	0.001404019482815658	0.1002507562135471	0.08538883926925192	0.001921716691999332	0.04128271988127664	0.05976576549591981	0.05956124269461598	0.03115655434918462	0.1596568830478488	0.001306452786035879	0.04414126138956188	0.03998979568089671	0.002570821370050186	0.001553626951585117	0.00257669325872049	0.0884231686179071	0.007471322748078089	0.03367187629713018	0.001024098137511243	0.09109080737928185	0.1155974761323057	0.001359808301685769	0.009326559396019873	0.001144077697613899	0.001052057023872088	0.001092754243187829	0.00649073105149708	-0.01382946469994799	-0.01286671837386484	0.01461165880573602	-0.02095724346339133	-0.02154956393428782	-0.01437768603664411	-0.008202057103445336	-1.325239525606358	-5.219282229798285	0.01521152331916271	0.08333577909639367	-0.02566244157790101	0.009784477685061804	2.692010148122356	-0.4699764166424786	0.08177780453709352	-0.1345199530655343	-1.208234477880291	-0.417953236915824	0.005070026895917351	2.256625250166643	0.09236140810950316	0.02810800774003056	0.00260513505754003	-0.1856389177540724	5.464560926149241	0.02789785254021576	0.0717825307576469	0.00975097515713077	-1.165940123467049	1.204027778282205	0.07207040616152542	0.003933155722748851	1.226484639196909	0.03202760503968283	-0.3572982966457915	-0.323523650903804	-0.2453816161847331	-0.2541523339475791	-0.7314027045898095	0.02202734289556426	0.1344221213787651	0.6062644418672017	0.01922009118988242	0.09098319856061685	-0.5250575528954541	-0.01116339122986278	-0.6288777148480472	0.113859263643428	0.02882852295118352	-0.1023307658775525	0.03343950315808825	0.03539914063024892	0.1541290630407142	-0.1275371098449207	0.04076618293102898	-0.9211667336946439	-2.893452969875524	-0.4452153246021489	-0.01058503964985645	-0.04744746988116343	-0.03730483768011409	-0.1513063903194406	-0.05960319246521482	-0.04058247019039037	-0.3906275915309044	0.03075501691020951	0.001074550558669059	-0.3332430778576478	-0.5831484708802881	0.01456722554126695	0.5504536139912867	0.2719559708011235	-1.95743355883862	-0.08569096750413205	0.2018305731519904	-1.575312722870088	0.04993253596769655	0.04587906016361663	0.02178933579331747	-4.536155431546031e-13	-8.522809677160986e-14	nan	nan	nan	nan	nan	nan
0.21	-0.02509300459246791	-0.05491703944269812	0.06093293073893964	0.5012011402475103	0.937909275822923	0.007253999897768716	0.2158207073621006	-0.08274572375706059	0.02321415049701221	0.1342980366482832	0.0857444378279047	-0.1317331658965793	0.0133461388043053	0.08179593419797836	-0.08862768475775681	1.136522601170089	0.09209945318404603	-1.136522601170095	-0.09209945318404651	-0.2389506380129838	-0.07880761684655326	0.01720298710660843	-0.1172464551568924	-0.09438650198804024	-0.04716842657654498	-0.05499411522625366	0.02685936062768707	0.5892823282144051	0.6849485634253519	0.09565555158802894	-0.006108189905495033	0.2501573609299179	0.0041576579201774	-0.3680960482908064	0.615983440291852	-0.1344415326131399	1.373584973892276	0.1328676320746819	0.04472328255774466	3.538526155492434	0.8910272857843149	-0.1097616529735986	-1.623913180092739	-0.4671123498409939	0.3432940883941309	0.2389359085309975	-0.7167299683025906	0.1140015378386807	0.5710768710844483	-0.671722304425004	-0.5710768710845192	0.6717223044249955	1.358133354778439	-0.1541045759377985	-0.09709247449529573	-1.566619873935567	0.3361226646372696	0.0214077333998633	3.026833021335532	0.7721435016617956	1.251941353737339	-1.336943496985436	-0.6181119605494091	-0.05824918077418578	-2.803613972084016	0.1212009817291542	0.001205347501985646	0.01478084363327445	0.001148911930402851	0.01502736843175812	0.001067789483255683	0.003985597258281242	0.001519707274273696	0.004472382828130348	0.09334276880143505	0.1205500354980603	0.02375155250818101	0.02785714956354559	0.00129634176981309	0.02969840196423263	0.002270579377517792	0.007300351135665623	0.1352025248789708	0.1321030630183321	0.4165298493159418	0.3647416383676663	0.001577038539788291	0.01770877689957935	0.08760398014231474	0.09708917600622981	0.001253182623082675	0.009793254195435712	0.002013002173554681	0.005664618881080914	0.001978055091286077	0.01040121187802888	0.00272491707561432	0.01747238975216665	0.2514369726663795	0.2428344062483485	0.00321134924292995	0.01884906510702165	0.001467809986139703	0.002665985273989227	0.001401534069920065	0.01895198788786724	0.01055029496255055	0.03722447949432757	0.03953065370863585	0.07370891031653799	0.007349980204792632	0.005968358916529213	0.002612858374488666	0.009306227074111157	0.3807893363508453	0.351354681016172	0.001200428053669575	0.01962492998016972	0.005084396590036355	0.01026932847778942	0.004763102198440127	0.009990524709515109	0.004283304713877267	0.006702515350690312	0.1058996892622558	0.09026301580519522	0.1342918607805893	0.09731865103524096	0.003442059607396753	0.007262543830342949	0.008606653572435275	0.004999050926866216	0.1710427486322779	0.1390478214913507	0.124068943134668	0.1037738874077482	0.09443412446402377	0.08914721081097358	0.05990896611271221	0.05861084216015908	0.001854006633823893	0.0373680500101146	0.07517645263829184	0.09310667709215542	0.00612361641124675	0.08555070088909149	0.00178157104981078	0.01480398960678401	0.003624739844730615	0.01046435182976001	0.004972709515984223	0.002029213005636599	0.001046520611942822	0.008594528178865605	0.001116155413972864	0.02086102357960727	0.003132494023472019	0.0209101802191482	0.1012610654668557	0.09055408566674075	0.0960548865129309	0.08223209837517514	0.02786839159268018	0.04980391341730955	0.04157455381956388	0.04634230556521005	0.05867109466301451	0.05606144457679012	0.0614688759939944	0.07331259244984095	0.03209432283007985	0.0431818767185148	0.1686434157164097	0.1261493954792478	0.002733332620445733	0.02228225554541427	0.04551733184149599	0.01089019307220517	0.04229096689967967	0.05260151664533452	0.00244953831601215	0.012128890280882	0.001507762366586408	0.01965852649172435	0.004445795115059941	0.09382172110445897	0.09451869148329231	0.1095779610119242	0.007295634993923859	0.0006508441827876212	0.02923984780805613	0.02717364870235834	0.001083561888463918	0.01642540783194734	0.1141513214370984	0.1146603632294893	0.1145711273234762	0.1000637745658957	0.001347118301116483	0.03916378538144841	0.02181201150498369	0.05439145403422587	0.00113944109810984	0.03832161026125504	0.001050280579465761	0.03798702094791947	0.001090044329467204	0.02226024866745859	0.005812316237747101	-0.01366743367165296	-0.01283941676062745	0.01416057309941019	-0.02055953732404953	-0.02119431738540529	-0.01329546815134085	-0.006253313840538067	0.00122542537533746	0.001183216062973026	0.001057419742205444	0.001653586367122008	0.1696555461368684	0.01963964049852055	0.001305295743040533	0.001038081101113838	0.09655505985348906	0.418609038257289	0.001722364689038028	0.1369658094492012	0.001416561729890305	0.001895079637704498	0.002014568241661536	0.001443095865613396	0.4149970137663307	0.008349720273051243	0.001378887377537249	0.001450346323745912	0.001099578961690019	0.06764537108082913	0.01524314304252367	0.002909225338486076	0.4248875603228229	0.001178527210762025	0.001058574078574116	0.001020253093907091	0.001046734694388899	0.1083288594352419	0.1251768887050949	0.007445935618568778	0.01256662615980949	0.1633839815814603	0.130393386314055	0.1007068525348627	0.05170908789849074	0.002109703012360789	0.06329529244957807	0.006166500107317359	0.001786987765604854	0.002049442917102235	0.003680378246616543	0.00105201875953605	0.001113728744548245	0.001472709016021684	0.09606088493672735	0.08113991020025936	0.001576367060822313	0.03078887790480812	0.06103688643259308	0.06198002627750345	0.03199817884537163	0.1598220618712559	0.001268245728542196	0.04401295658903177	0.03572326946415255	0.002155008319100371	0.001560182323007335	0.002450189443023483	0.07950308092752557	0.008441495990372926	0.03594959155680676	0.001028895170916922	0.07901755523440035	0.1196576412874066	0.001395486941196638	0.005335595637447176	0.001163578907235859	0.001058820775819428	0.001104845887222394	0.004201934813318676	-0.01510556384808528	-0.01243848650948493	0.01445476676611182	-0.01643798132033861	-0.01632279485663582	-0.01102712256783139	-0.003297122811305199	-1.070229738910386	-5.284968143434341	0.0741723606570612	0.05910268033287187	0.02593559853047711	-0.007737878977733053	3.235575982768331	-0.2147493610885851	0.0733353210073857	-0.06254936792887557	-1.48024812922836	-0.2270630498062887	0.03059752656452747	2.536392101068901	0.03835085499028262	0.02252019547941375	0.02957761898713577	-0.1665676960584233	5.938391541301272	0.3693123128274905	-0.005458002984576345	0.01717156489657232	-0.7168183563418566	1.581262631390226	0.2817629249568647	0.006549411586119243	1.051724413214528	0.0005860269635341402	-0.2319736944507836	-0.2116297099788119	-0.1416778872280591	-0.09773654395221174	-0.5416961483739174	0.1859259019377906	0.166897488417653	0.4871145286760457	0.2478608500826568	0.2124314448835003	-0.4480404187556223	-0.01907663234030609	-0.5963936774508133	0.07768014958087184	0.01255498176172479	-0.05500389904619544	0.02191917785365328	0.03511648270236546	0.1444410298142034	-0.03752439991551278	0.007064390650645801	-0.7325795471980121	-1.726765970156427	-0.6125025448801734	0.008491432432862217	0.07434157289010297	0.02266706696373754	0.05825257485178661	0.06137547311292581	0.008373409458436246	-0.3939170136310096	0.007554164871542003	0.01130606356855335	-0.3731340245407991	-0.6419887326320167	0.01987702436068911	0.4389044498958546	0.08044295244508162	-1.80364427074911	0.06014506721112159	0.171036968137692	-1.015373619858519	0.0114946228436906	0.01042921272984461	0.0001225165202616463	-5.998826954373389e-13	-3.774288472135968e-14	nan	nan	nan	nan	nan	nan
0.22	-0.0288327686377502	-0.04844041700827864	0.0594386800789948	0.5148789338125959	0.9391204889373513	0.007680411933833483	0.2506730153493849	-0.07350793878395272	0.02153970325560009	0.1188826763773191	0.08061029287078297	-0.1278340478847936	0.01568333979207132	0.07428477027931865	-0.08728049011973472	1.138789762773301	0.08676713569970992	-1.138789762773299	-0.0867671356996953	-0.2253646148963443	-0.08042096905323484	0.01620323581751681	-0.1329428869248413	-0.09106252561165083	-0.04686460579026512	-0.02590212507660062	0.03510118703581985	0.6022151850925864	0.6720087861031153	0.09050873107714676	-0.006786342160077681	0.2237102935691567	0.005487564023784914	-0.3777536736897856	0.6731073258729509	-0.1645140342710768	1.36227408201064	0.1092063850946406	0.04033866700951506	3.426990017853059	0.9501163286278059	-0.2203948408511263	-1.460921398699842	-0.5532768566025488	0.4369527811581017	0.2272156750596551	-0.7770537432285598	0.1555428437580453	-0.1175361031003357	-0.3940760416334478	0.1175361031003358	0.3940760416334479	1.358395465240185	-0.1702665377453614	-0.1036008468296124	-1.573365713215727	0.3297568894972257	0.04095560711313206	2.78117768236157	0.8833154297453013	1.332112362512327	-1.243321770877929	-0.4177081982562432	-0.07631264468061408	-2.482230885014907	0.1399449172885387	0.001222143540660118	0.01533975015489792	0.001176724834184219	0.01570499956063655	0.001062150690517352	0.004073241025708729	0.001632791515232255	0.004474143369862864	0.1375654773830567	0.1548327536198677	0.02209626170768371	0.02653116229353095	0.001303335223023361	0.03048809428894884	0.001676348359158586	0.006784847859259617	0.114058742042534	0.1158325758108343	0.4166361313118216	0.362995160006837	0.001695449601415439	0.01797463225179396	0.1160309248884193	0.1236177962610541	0.001385678933914456	0.01040017464213981	0.001948956709312149	0.005932686663896746	0.002014137697468291	0.01063021812005762	0.002085085911323152	0.01617868025118887	0.3261013662110513	0.304128370983087	0.007580607760014069	0.02349650087268425	0.001412461969967517	0.002876991562907036	0.001430169494650465	0.01908803168683474	0.006040931151775334	0.03244593358893123	0.05791433072869855	0.0906083158330958	0.01370555328484313	0.009541202246885882	0.002844316104962334	0.00942165023439674	0.397230278472917	0.3613166209302786	0.001187660448496109	0.01981948279713403	0.003152688088494388	0.008735535771635185	0.002969703139573029	0.008598968136113249	0.002729189047888803	0.005734672254243479	0.1077441627111086	0.08993495804337297	0.1305093892494048	0.09281353151985344	0.006750705506194811	0.009616593324805424	0.01126290282267634	0.006860121877912544	0.1667028897441354	0.1432313238557626	0.1277901574055887	0.1071282670876746	0.09807896995050386	0.09183894285093802	0.05529262851342469	0.05432763993107852	0.002016918155877276	0.03714776094831301	0.06867525891762841	0.08734185888801671	0.00614754998128338	0.08626133184270819	0.001789973544342213	0.01494700919377927	0.002775424659350842	0.01018145349926267	0.004054258039956391	0.002249206655292105	0.001050028623588348	0.00894484272159031	0.001115494227120135	0.02242072124225402	0.002356344085803557	0.02107763232695124	0.09814086619373132	0.09038341444021843	0.08882918596921711	0.07575827361321535	0.01549513878929481	0.03721362599939655	0.0339830895677363	0.0393220920770084	0.06002202092400099	0.05617586339053821	0.06229011152105926	0.07456879660131804	0.03227092898162127	0.04363479485727115	0.1653179352485856	0.1275701733560213	0.002020311814631835	0.02334493120206371	0.04481199844735034	0.01113821772080434	0.03823318773905692	0.04860248108624786	0.002192275489585091	0.01216533110876172	0.001534746748347341	0.01971548905819885	0.003456331496790872	0.08991654359891704	0.08613577041236201	0.1028185103543428	0.008107433986330364	0.0008880852954710307	0.03290073847467557	0.03120047398596549	0.001058656218105052	0.01775234964753567	0.09696511238269639	0.09766491987089437	0.1175475787534215	0.1014514746182095	0.001380318952676226	0.04078295033070763	0.01301311280750093	0.0459538988058427	0.001156491292168459	0.03827327970046731	0.001056276097678254	0.0379414572972756	0.00110053806661751	0.02218147837213254	0.00393056888781885	-0.01504075143676724	-0.01242756586419007	0.01427433248358186	-0.01627889886460248	-0.0161806962370818	-0.01059423541370961	-0.00251762550613975	0.001250986178533815	0.001223721281012993	0.001055065038265125	0.001828194928412684	0.2278529668724604	0.02058371694544059	0.001314924467288367	0.0010272702228801	0.07097831355618883	0.415380855025213	0.001896433278537405	0.1717253981709119	0.00160973148466533	0.00186821407602158	0.002081029178192915	0.001351997987020803	0.5153077563783975	0.01526550326279651	0.001333592046109282	0.001468966771158625	0.001060312791987128	0.09078161685306924	0.02480420000115048	0.003230122990652924	0.4389407987845806	0.001170478789746238	0.001039135250851774	0.00101338995452842	0.001031195216667561	0.1120334645180799	0.1244174245291285	0.01248347652113428	0.01541900812249514	0.1565649041232027	0.1357486555706774	0.1051640360923514	0.0476227838355506	0.002253928370786853	0.05754454673170124	0.006179208741906046	0.001807743811359255	0.001707516314770452	0.002595403726111202	0.001055117005490388	0.001115527827508567	0.00154139854922225	0.09187101365990941	0.07689098113127463	0.001231017429631315	0.02029503592833752	0.06230800736926931	0.0643988098603898	0.03283980334155742	0.1599872406946632	0.001230038671043391	0.04388465178850168	0.03145674324741272	0.001739195268145129	0.001566737694413659	0.002323685627328423	0.07058299323714795	0.009411669232667501	0.03822730681648058	0.00103369220431808	0.06694430308951953	0.1237178064425083	0.001431165580708381	0.001344631878878428	0.001183080116856887	0.001065584527768707	0.001116937531256772	0.001913138575140136	-0.01638166299622259	-0.01201025464510521	0.01429787472648767	-0.01191871917728551	-0.01109602577898018	-0.007676559099018644	0.001607811480826887	-0.9391609975402846	-5.235828179731673	0.01850409291530655	0.08473433827565351	-0.02559494175270436	0.01476003193421461	3.589332806427712	-0.06863325022631551	0.08854520524972886	-0.05054578828851292	-1.778166818624623	-0.1394445743062669	0.01586324742001975	2.759966549485785	0.1027718208651656	0.03392555657969291	0.008158334734228577	-0.0811097500950044	6.302037255485314	0.530064453832604	0.07373082021728569	0.007126199622156553	-0.2331296718553052	1.766642669397556	0.4210758005917656	0.01800913108135845	0.9534034460812624	0.05216055390056487	-0.068411997678264	-0.06007077182772521	-0.05467404681488746	0.02681414070587961	-0.3607953872076691	0.2718959041710437	0.2065054710783974	0.3459102099522594	0.4123177812877379	0.3243220174898142	-0.4161153756432214	-0.02457944146460223	-0.5551020280413416	0.06903504226650699	0.0200024346500462	-0.0003555140179322569	0.02441569199168653	0.03496894606274043	0.1740476039258304	0.07472012380439055	-0.04411088281753735	-0.5658240140910938	-0.8375340219591749	-0.7938902302813713	0.01175721548068549	0.1730529857550085	0.06497207862447232	0.2175212925989072	0.1449207620907457	0.03801196649110825	-0.4076268307604857	0.002810138236973887	-0.004203780142067612	-0.4068767776576205	-0.7117158797923516	0.02804807320888161	0.3742816710411965	0.2441485059900114	-1.584562284633371	0.2196777115163345	0.1553065534275797	-0.7154780076291973	-0.0200042239394739	-0.01844620448804777	-0.01474303014738321	-5.291702432660589e-13	3.767049039974727e-14	nan	nan	nan	nan	nan	nan
0.23	-0.03263574552986242	-0.04154618258873407	0.05751169746137792	0.5284515298421338	0.9400897402483243	0.008066859705952166	0.2842480289743922	-0.06386392922119415	0.01877762248860795	0.1050929688164542	0.07478986344526105	-0.1228661110464838	0.01787942648486906	0.06638594570554557	-0.08537667876912591	1.134149347141838	0.08427110371823304	-1.134149347141842	-0.0842711037181874	-0.2118071870040287	-0.08224251286773095	0.01510645883202485	-0.1488156926902015	-0.08778750477929324	-0.04631927774716347	0.0006565160853423654	0.04440982939187589	0.6158711329500748	0.6605067105516459	0.08709909849650525	-0.007698820723465785	0.2001542970141248	0.007169329066218378	-0.3804816045878375	0.6988982251996296	-0.2241300029265825	1.352416217816663	0.08457162423164223	0.03690991628814645	3.281770087071623	0.9711334567611057	-0.3279716319006193	-1.299291136111941	-0.6036171191843357	0.5571912091167465	0.2095094075293527	-0.7931320128797711	0.2283593353564465	-0.8107624717788637	-0.1059105671811433	0.8107624717789333	0.1059105671811435	1.351264404638051	-0.1962283848340219	-0.1170932918661839	-1.610341051716297	0.3253773104434364	0.06862333359997159	2.531032603184845	0.9801233660012392	1.399118537001508	-1.025602050956091	-0.2751807182528846	-0.1025533158129829	-2.227444341145077	0.1902270313243596	0.001246272504506768	0.01588701804292204	0.001217724618797363	0.01638622470507756	0.001057855562433409	0.004149647069380523	0.001775731106520299	0.004505488003154629	0.1841332996074343	0.1907246541351905	0.02208842030659709	0.02659975241218058	0.001306855906875139	0.03126493068524919	0.001357645865004427	0.006481406028005533	0.09208333458106038	0.09833300103612877	0.4174934466684761	0.363502077782481	0.001800381145168982	0.01821186251231395	0.1452949566820006	0.1509196866244203	0.007850006378069013	0.01738427989213612	0.001906258597347484	0.006241279890799491	0.002055316372543636	0.01085265355128421	0.001719680012007368	0.01537173072902796	0.4018506247240086	0.3663089070771525	0.01561429840281788	0.03172533276793413	0.001364438408632077	0.003137096891169549	0.001446404128214644	0.01920389510757099	0.003615803821426418	0.03041412916516343	0.07800260060765951	0.1088322123851418	0.02099561104680543	0.01368687038923169	0.003238818762435037	0.009669164603581968	0.4124465200399205	0.370519974815451	0.001178400599173807	0.02016460781465458	0.002118621780821099	0.007984660114080926	0.002013270040162386	0.007920542389951806	0.001897919193043457	0.005255145058561855	0.1106178358522836	0.09086824238944596	0.1285253414637749	0.09008796516978491	0.01141189649525187	0.01297335796128638	0.01335265905227622	0.008802547358754662	0.1608504238335827	0.1459259022706683	0.1318755409884737	0.1117373027961056	0.1018984201363574	0.09543386231367029	0.05183847805161038	0.05117527632196347	0.00209772754248243	0.03685256722384347	0.06262331716983417	0.08189921295259904	0.006159022136861846	0.08681489440122808	0.001797300848897381	0.01508056153008177	0.002214985937760027	0.01028911294593815	0.003208949193934632	0.002472616885778917	0.001053023502309452	0.009285603296632826	0.001116771247041531	0.02406462079929268	0.00197347876672907	0.02176307663113944	0.09434031398574062	0.08974311914477304	0.08328897417004721	0.07082799831030819	0.008641588243350665	0.03024548333453985	0.02548349482972827	0.03163690408158371	0.06105469951550671	0.05625007304749814	0.0635775699665132	0.07636825401757731	0.03304127470742522	0.04450578527810756	0.1631225620747151	0.1296920915870062	0.001629878519309176	0.02498647027821721	0.04410910055973084	0.01169159937272709	0.03426807724734594	0.04477419143533803	0.001937884256909151	0.01219344076097956	0.001538104313639094	0.01974301171019276	0.00290785986614639	0.08562665774956897	0.07742836680871966	0.09559603097132201	0.009280206963248236	0.001233479193655106	0.03530029324912907	0.03435434235433044	0.001047586636156842	0.01923239442569091	0.08246378830606653	0.08302011335553222	0.1206478105791143	0.1040562257694927	0.00141050469623393	0.04220006428385503	0.0073900684082998	0.0406188323748559	0.001177246171157041	0.03787206253189536	0.001063478913788902	0.0375712092009503	0.001113518283039619	0.02191871058845212	0.0008196086908392414	-0.01610692965284974	-0.01202011312002686	0.01407715476937353	-0.01354399476549321	-0.01182416652956037	-0.007071054904839513	0.003824996897197024	0.001288680939203408	0.001291477030642397	0.001051963136597906	0.002006679202524387	0.2837205585009696	0.02335234522321068	0.001306800163882689	0.001023654458486364	0.05257244947576825	0.4229481730500728	0.001921250651208928	0.2038307337043396	0.02574033102380113	0.001856136613016822	0.002112975905798594	0.001326347294690315	0.5966375751733897	0.03198592400016959	0.001298142617602765	0.001458552426690597	0.001049096827120954	0.1149989067331309	0.03262316790215947	0.004010023089821264	0.450982392623992	0.001167301467596596	0.00103261366798151	0.001011035057177391	0.001026012835217261	0.117042707653507	0.1265656409644106	0.01973624075248127	0.01578195674461062	0.1470569491877625	0.1399039189143574	0.1090109264593169	0.04752302982116981	0.002121377579005867	0.05259809517780321	0.006164385461784065	0.001802582312792837	0.001561553941772577	0.002088039598867215	0.001057006941375199	0.001120277755202613	0.001600246188240634	0.08666996907062488	0.07487967163301971	0.001179024955269849	0.01181330333350931	0.06239510979402459	0.06590785957276311	0.03486906495116725	0.1592847297136189	0.00121570879279976	0.04273259869609063	0.02804669316136364	0.001615316455953409	0.001520336906018219	0.002339766879338947	0.06168270429916636	0.01148793570114174	0.03797530953388267	0.001038071862092839	0.05900742679026467	0.1264246660577043	0.001451100171545615	0.001315960361575357	0.001212208594098197	0.001075538222995414	0.001135572378800732	-0.003166175413580226	-0.01695332119423434	-0.01162054715580092	0.01370340108947221	-0.0121093111369462	-0.008050149422494018	-0.003063471040627383	0.01194136763361333	-0.8778611493206807	-5.074940539738984	0.07235544762171733	0.05913011369706634	0.02399239026986433	-0.002970745938422273	3.594578083387098	0.07271520216920155	0.0698830672997964	-0.01703964287508884	-1.723220458756545	0.2523215504842417	0.02620514424757368	2.707361739572745	1.212837516350166	0.02957508193786495	0.02883671241154065	-0.07231925161142273	6.095333525475121	1.067943472600867	0.002175543668677768	0.01305550779033916	-0.1587826645007227	1.87228417959759	0.409267516852013	0.03187902204096073	0.8984006107336148	0.02868341778286834	-0.0681056405706276	-0.06241419071242334	-0.03772364884933679	0.1605110759364061	-0.182675495283011	0.3913051752854997	0.1837168585247227	0.1889074807865144	0.5001469816661204	0.3893486690258846	-0.2267192767894007	-0.03341055932630989	-0.5312649283205138	0.04546297900053229	0.00940213381251971	0.02389584839251383	0.02141302593268532	0.03323012790396298	0.1604762936757021	0.07222400112387695	-0.08604605045737282	-0.4226550797888317	-0.5515549562702381	-0.7506080147447187	0.003918644527463466	0.1803922629717813	0.1080479157955735	0.2043158037678205	0.1827382089202637	0.07149630803604631	-0.3624772293093839	0.004570861399022443	0.00540674871780646	-0.4486988397707509	-0.7358962452242611	0.04194813660557915	0.2609299857970584	0.09616510815844288	-1.344632329390432	0.2971573606435227	0.1305203918131787	-0.3762651888264451	-0.05909365377145916	-0.05457626436428826	-0.03674360488020002	-1.655096102401451e-13	9.044551427917233e-14	nan	nan	nan	nan	nan	nan
0.24	-0.03639519872650212	-0.03459927916092836	0.0548911297471853	0.5419306800471552	0.9408104763573851	0.00841779083726106	0.3161835646891947	-0.05423631219194305	0.01506126423060491	0.09285143320202703	0.06868178867304753	-0.116679091250073	0.01982368282600089	0.05861371319444831	-0.08265050523247287	1.122570204365996	0.08463332010576904	-1.122570204365995	-0.08463332010574115	-0.1983758409753388	-0.08438925994350295	0.01383459514823459	-0.1653326201971664	-0.08455237873290226	-0.04548187247613582	0.0247281680503021	0.05473786084669908	0.6301983823929067	0.6521265708528781	0.0847858687044815	-0.008764813433111827	0.1791918884431665	0.009168483452825379	-0.3690489345660769	0.6836411275463607	-0.3032310535884514	1.343584917107316	0.05950334420702195	0.03323533884755143	3.099094435805954	0.9468378219307143	-0.4112503390441685	-1.15128700940182	-0.6108059259409183	0.6807693727855494	0.1768496050205626	-0.7517353306988769	0.3200152809812109	-1.505281531977214	0.1775736321689774	1.505281531977215	-0.1775736321689769	1.33317909251442	-0.2353071900007625	-0.1386181864893348	-1.702190061534119	0.3217779323124427	0.09937105270172174	2.283779842965089	1.087193249505705	1.46637267958053	-0.6189346003361181	-0.1984276405336744	-0.1070154739671934	-1.96351328820025	0.2034227861246435	0.001277183185335126	0.01641497836777445	0.001272099358470426	0.01703999029699935	0.001054157252933582	0.004215413627241587	0.001936381951382304	0.004525135638201803	0.2318182348487303	0.2268349310226282	0.02341347675060281	0.02779274490352692	0.001304554556853901	0.03194697550063931	0.001196296897679458	0.006306113703048076	0.07094527042947707	0.08133872018672261	0.4204735952232012	0.3682714594374289	0.001865279663007867	0.01839118192820961	0.1746255638551089	0.1779040353801566	0.02280876514656963	0.03303269071356599	0.001878848722765096	0.00655982816421084	0.002091883108580286	0.01105711158654998	0.001523789074999418	0.01489151327336619	0.4761242941889519	0.4252603127355503	0.02769795683663209	0.04390020127342022	0.001322696538381611	0.003398208400186003	0.001449318567661619	0.0192893222524926	0.002382916829060318	0.02955925126656719	0.09926043944065498	0.1279369501966429	0.02844210743931886	0.01775074636370016	0.003824840389979499	0.01006693626108108	0.4265326036162081	0.379507298740542	0.001172182373090962	0.02062953051583208	0.001595787004161329	0.007646572825488453	0.001531737114978367	0.007614688055685168	0.001478092216039483	0.005050354146673252	0.1143688126448811	0.09315854651055054	0.1282208168519439	0.08919286936436165	0.01729432493859594	0.01727965987372033	0.01459193922949724	0.01056920371741053	0.1535180184422737	0.1469275136266047	0.135967552937022	0.1169443591463519	0.1057087311747151	0.09951965211083671	0.04989947532713366	0.04954601578197394	0.002072014899899728	0.03650052464214312	0.05701111958104559	0.07675980493603821	0.006157469997980601	0.0872463016139592	0.001798390143736122	0.01518893389404848	0.001860895071994712	0.01069953936788921	0.002530747215653265	0.002700400610468054	0.00105546566806656	0.009610384459493037	0.001119785205279588	0.02574512683975473	0.001810934138199756	0.02271921763191118	0.08991757092240459	0.08862053594731632	0.07924169682681287	0.06725669135130016	0.005068684400691678	0.02627331796965139	0.01686063909899336	0.0241607188633413	0.0616607317611523	0.05627091485341504	0.06496147863773681	0.07804771717027206	0.03440316496669359	0.04577219137826173	0.161504894160002	0.1316055584347762	0.001427121365738552	0.02698671849584246	0.04319741410841551	0.01254478276435371	0.03053755801377551	0.04126401390106436	0.001748554835588162	0.01229192972008368	0.001516595334413911	0.01973759272124657	0.002640292006735629	0.08099059785191277	0.06851789744309411	0.08803826048141868	0.01089433103895201	0.001745396631451084	0.03644652512972067	0.03650783336536957	0.001044244716149998	0.02056174498112768	0.07053246327448529	0.0707676070640483	0.1235735470045778	0.107312318669123	0.001435564734576421	0.04344144125909848	0.00448252839694389	0.0379339968239497	0.001202187574187621	0.03711431774529259	0.001072057587317786	0.03687047501837783	0.001129326251684405	0.02146794470887228	-0.003603587367300129	-0.01684342785688527	-0.01162449054576955	0.01361511310662568	-0.01275942137222742	-0.00834140572272263	-0.002821269362956638	0.01282824180015224	0.001326375699878478	0.00135923278028287	0.001048861234930825	0.002185163476637714	0.3395881501294787	0.02612097350098961	0.00129867586050038	0.001020038694096215	0.0341665853953524	0.4305154910749259	0.001946068023882608	0.2359360692377699	0.04987093056293625	0.001844059150011779	0.002144922633404695	0.001300696602361698	0.6779673939683821	0.04870634473755991	0.001262693189097848	0.001448138082218684	0.001037880862256039	0.1392161966131915	0.04044213580316415	0.004789923188989848	0.4630239864634038	0.001164124145443435	0.001026092085114705	0.001008680159832615	0.00102083045377061	0.122051950788935	0.1287138573996977	0.02698900498383289	0.01614490536672658	0.1375489942523263	0.1440591822580372	0.1128578168262822	0.04742327580676493	0.001988826787212893	0.0476516436239052	0.006149562181662187	0.001797420814227073	0.001415591568779169	0.001580675471625029	0.001058896877234973	0.001125027682891803	0.001659093827264186	0.08146892448134212	0.07286836213476823	0.001127032480919323	0.003331570738677517	0.0624822122187796	0.0674169092851362	0.03689832656077685	0.1585822187325741	0.001201378914551766	0.04158054560367973	0.02463664307531004	0.001491437643755347	0.0014739361176128	0.002355848131349155	0.05278241536118641	0.01356420216961665	0.03772331225128649	0.001042451519867863	0.05107055049101095	0.1291315256729	0.001471034762382835	0.001287288844274373	0.001241337071337655	0.001085491918218607	0.001154207226342661	-0.00824548940230092	-0.01752497939224671	-0.01123083966649635	0.0131089274524578	-0.01229990309660823	-0.005004273066000132	0.001549617017768142	0.02227492378642327	-0.8487580750030487	-4.809237691831401	0.01464258046258195	0.07924242785021594	-0.0277228388661038	0.01242063232502541	3.633008080851331	0.1562472245556531	0.06958688907670646	-0.02491588707285144	-1.677108033589407	0.7130482015437973	0.004281078514039699	2.69645822795465	1.835632935165979	0.03591656576271574	0.004562855567054624	-0.0157633368089506	5.656211168353123	1.319271775999763	0.07393205629111925	0.001038938918775143	0.002255633144745517	1.94281092127543	0.4047173670519495	0.04806058876121933	0.9101974540610215	0.07612009057461219	0.01414567611796099	0.01444351055002288	0.0002732099423787846	0.2982180957020275	0.005298721689133066	0.4618033593624144	0.1713516466789061	0.007316798153700666	0.5319219096507005	0.4224960843759792	-0.1114947619549292	-0.03594921309333559	-0.4944544442698124	0.04460397310638444	0.01496644018033909	0.06019788103633129	0.02529039083081453	0.03177306369710786	0.1813689006266036	0.1288594631873033	-0.1405684632231947	-0.2940303453319352	-0.2383385618637004	-0.7520896748394688	0.001083645272836299	0.1490541330454199	0.1440552144924309	0.1758310159567341	0.2166625903571244	0.0979723144292121	-0.3440044075711253	0.01688599956158576	-0.0107921158126701	-0.4761115873682897	-0.7787741011893849	0.06135278117142344	0.1742061995949786	0.2140096614539381	-1.106102239861898	0.3499460611824979	0.1201591578360239	-0.1854318316374622	-0.09130974752706156	-0.08454342172407789	-0.05234264930973397	4.368495405191766e-13	1.247744741838937e-13	nan	nan	nan	nan	nan	nan
0.25	-0.03991868233375993	-0.028060110846876	0.0514362508054393	0.5553246685831457	0.9412829671857028	0.008724844085449967	0.3460673566387747	-0.04511449109070571	0.01072999598083031	0.08195001729605139	0.06276755566927505	-0.1093272127425443	0.02131016571710847	0.05160958154852171	-0.07897001641825122	1.104050803738332	0.08777946399467691	-1.104050803738325	-0.08777946399462157	-0.185162815819938	-0.08700153822297922	0.01230885998912662	-0.1829549042464046	-0.08132397651381176	-0.04430400411572112	0.04641005361891069	0.06599010124153086	0.6451816642685625	0.6485223850962761	0.08294445414562798	-0.009805971943615792	0.1606164259531505	0.01144365302464675	-0.3239405121802064	0.6113740230024375	-0.3834774382796515	1.335201966288309	0.03564830369226173	0.02740879728586038	2.863151043887949	0.866212276190093	-0.4398255126661086	-1.045942395739084	-0.558458697113335	0.7821044138160562	0.1073795830064381	-0.6318415388077733	0.4117811513747224	-2.197007004038894	0.4412682546598806	2.197007004039064	-0.4412682546598596	1.313003312520507	-0.2898661201541868	-0.1669780197869644	-1.803184559513143	0.3301328475735247	0.1383081527398716	2.054855231807983	1.157024501211357	1.522498359807427	-0.1460113066696657	-0.1711276528949689	-0.09806427723493362	-1.751705998631819	0.245674914848466	0.001314771184880924	0.01689562229171169	0.00208237539748671	0.01845546665103493	0.001051261069730218	0.004251294152194404	0.003727492500107663	0.005626769203791087	0.2779520587150064	0.2619526988365528	0.02494266402221076	0.02912177698542137	0.001311447217557002	0.03245657685303309	0.001109827105064145	0.006188862647962695	0.05177246719716246	0.06545436390795933	0.4244541897560232	0.3774592985559188	0.00363486377267472	0.02019538373063927	0.2022045751569156	0.2037168743787722	0.04908476957322585	0.0586055475876044	0.001869816398300183	0.006860467217799168	0.002142216419598	0.01124627902488498	0.00142053901586127	0.01472034558932085	0.5440747156118561	0.4781751213886151	0.04069278990457974	0.05682636725137807	0.001291442012760098	0.003632570146745978	0.001474294245987823	0.01936431941647359	0.001724134250113631	0.02948403961146558	0.1199881652852175	0.1466027851179251	0.03644917169015102	0.02183749199444654	0.005350316922237211	0.01120479431122955	0.4394153547951932	0.3890911808925308	0.001171207571342883	0.02120778097837606	0.001316330782789121	0.007555602862871046	0.001275394879284611	0.007534463411384521	0.001253743862795063	0.004993337889339379	0.1168883956897744	0.09583306621430608	0.1274314269137352	0.08951169475661166	0.02197756433493821	0.0208550227873764	0.01575221313508993	0.01247494010846751	0.1454709724813991	0.1466071107561311	0.1395864956214353	0.1222405944554977	0.1090981650239749	0.1037656186866712	0.04808087478554555	0.04838578125949722	0.002050073436177963	0.03621667641735615	0.05198164263603777	0.07199934676582047	0.006191291755994936	0.08763603754756184	0.001802767822009336	0.0153046666281724	0.001627316626328446	0.01137432882537471	0.00202937580868085	0.002952592714876437	0.001058830895719078	0.009911025525483379	0.001129889509887952	0.0274093083346527	0.004462317634148569	0.02689544761299245	0.08471930188428425	0.08680861456330084	0.07574114770721109	0.06447842020911587	0.00314437861387878	0.02390507378694517	0.01052745034447943	0.01866730391274257	0.06141891294501433	0.05605252227341368	0.06604377663985216	0.07924811762029006	0.03549360279326385	0.047016837999516	0.1604392109364355	0.1332021594294069	0.00132110279109301	0.02917762241128851	0.04282309432836346	0.01389800503557369	0.02678842577340586	0.03783895554248238	0.001608725622189687	0.01247099510805829	0.001505592455715211	0.01972746812379805	0.002477716825448123	0.07607521275654439	0.05969547164652712	0.08039048265788801	0.01311754400004479	0.002527216043706933	0.03705016610613581	0.03818576606463412	0.00104408847700251	0.02196429879187596	0.06140333410951768	0.06095623420772297	0.1261942171030104	0.110916524528017	0.001459154288582462	0.04456737007380088	0.002920532627518246	0.03656126133367352	0.001233509255117026	0.03600919455780749	0.001082656579808155	0.0358425029438889	0.00114937081770128	0.02083346731901337	-0.007267188211270727	-0.01725754375218758	-0.01128395928197768	0.01233543360436366	-0.01145790715086556	-0.005761751916440129	-0.0006632126323908518	0.01533161392524354	0.001377245735298399	0.004255209131004397	0.001047726432076887	0.008499188225803813	0.3828543457411141	0.02713204481717693	0.001335511265299073	0.001019574689966972	0.02177930447296266	0.4355713284926632	0.008487627316753128	0.2586498184530433	0.1056778317519283	0.001874204590330085	0.002237036068236449	0.001323224259941215	0.7203389684335035	0.06188493729484067	0.001255652749096098	0.001544494378548366	0.001033910968656468	0.1583937260180998	0.05023139520469239	0.008796628561031791	0.4721509841660553	0.001175327060395061	0.001024059325444317	0.001007804241487575	0.001019182418429521	0.1191990651137655	0.1241153932142819	0.02732633528500318	0.01776719409899155	0.128940763763619	0.145957929810285	0.1148170335093583	0.04452876589345568	0.002059585032525956	0.04411814991517435	0.00629291218536713	0.00181572884156248	0.001356452780365213	0.001441121820385912	0.001065241592264835	0.001153424352875935	0.01197231745439249	0.07441553895041254	0.06961687716630049	0.00110942346942736	0.003854782899166863	0.05993500113058074	0.0674323916343756	0.03665286528185443	0.1588902431627122	0.001218432324720567	0.04305492664885182	0.02067202799998492	0.001438645478130504	0.001511200621666851	0.002266684380000913	0.04474543921768125	0.01718854338428294	0.03778896651822198	0.001045173284330372	0.04853275792001348	0.1308713074100162	0.001494497304774927	0.00126998400451134	0.001287109629984428	0.001100625881685112	0.001183807803571279	-0.01014814810241826	-0.01745771113544292	-0.0109859237105707	0.01043695902362499	-0.009482796172909688	-0.003788081190506056	-0.0002754196219510609	0.01228033816138724	-0.8396419662461205	-4.452048883547772	0.06361619688712376	0.1993090732120051	0.01830568849069451	0.1956318153772943	3.402558955108592	0.1149822483023265	0.03313435734862864	-0.004742297547795235	-1.501832486976696	1.133448506207048	0.3250535542972778	2.481565693098564	3.134971052927299	0.02555825753955893	0.02582680586064816	-0.01339479965288313	4.920895403477093	1.266447863077915	-0.004521253473228366	0.01002180909785619	-0.003039183798260423	1.805774213584213	0.4096783457251107	0.1704414316614004	1.034918774773255	0.04959972849118703	-0.01820486488286915	-0.01698035916446643	-0.00694140439517482	0.2508580795913545	0.06270818231601345	0.2692899687006308	0.2080060849955224	-0.07249376403306139	0.5237156972520498	0.4221366795363521	-0.1167297370784697	-0.02198113462794632	-0.4546584253178506	0.03514956125509973	0.009609835535149663	0.07678924010292161	0.02594870037620584	0.02818888337483137	0.1554972142127553	0.6615708756184664	-0.2238689747012652	-0.2592912694538408	-0.2126442369877706	-0.3731765834799872	-0.04054932680781317	0.09242970387521729	0.1018986540995803	0.1524706384831319	0.2206296433197787	0.1724841924201799	-0.3424639604606682	0.02104007811050474	0.003614745371675564	-0.5033342735005721	-0.7547044731845077	0.09719624564643092	0.1587094390522413	0.09952021597833909	-0.8555465225933714	0.3674986664605116	0.1059363358474771	-0.09337211352467631	-0.1284610309608639	-0.1199607439029493	-0.07349133194854672	6.250808505294338e-13	1.04822795758177e-13	nan	nan	nan	nan	nan	nan
0.26	-0.04263986347616665	-0.0226281689461864	0.04730692691146211	0.5686345028967035	0.9415365120737792	0.008950636513077119	0.3731563273624874	-0.03713834911064582	0.006568309942291906	0.0715936608080416	0.05778425428451743	-0.1011870412716661	0.02170992668421368	0.04632187161506094	-0.07450090881062611	1.078661896075576	0.09325094738001408	-1.078661896075577	-0.0932509473800054	-0.1720442272458867	-0.09024093543176198	0.01048605126339158	-0.2010146676150955	-0.07782511507846701	-0.04267359875986992	0.06587043190753836	0.07775374430599846	0.6604926428741623	0.6483241696013792	0.08133786801342956	-0.01066305995956329	0.1441552326939383	0.01396325748195055	-0.2085884415552658	0.4621958449033788	-0.438120044031827	1.326754072620747	0.0157141556261438	0.01698317473519296	2.54013019063627	0.7177019977046146	-0.3773338967841179	-1.042275125787169	-0.4246196021378834	0.8384279654643215	-0.0404947794695739	-0.4084509882064102	0.4777390396721318	-2.879182938995871	0.6426415314547272	2.879182938995872	-0.6426415314547266	1.314291776243595	-0.3607309758623998	-0.1980328998148293	-1.789685925422101	0.3758697755642455	0.1898784517893423	1.839478386969091	1.18947378344003	1.531912025568759	0.06225945200532224	-0.1514619552036335	-0.0702013750399174	-1.540659442039491	0.2523097632195184	0.001358996405348515	0.01732990215849264	0.003930201250862061	0.02093529636694852	0.00104924592589996	0.004249662290217599	0.007752119825027179	0.00819228663755932	0.3213534819765722	0.2951263795882975	0.02622021571122337	0.03020085100156801	0.001333309344277014	0.03262568216570357	0.001066361176630637	0.006087108279551437	0.03513774729485156	0.05126068515069414	0.4287654675876174	0.3911190072427006	0.007761588177124239	0.02426213846080987	0.2272031164322167	0.2278444716687757	0.08732804608631423	0.09285276403783156	0.001880349485941437	0.00709793356562604	0.002213397332279112	0.01142477117922796	0.001380141673879056	0.01472512528724493	0.6027693367908187	0.5235611176294298	0.05348644500829927	0.06923888740525939	0.001272292283901898	0.003758552400230149	0.001534941647663703	0.01941098468315539	0.001391778623194754	0.02978364319783774	0.1395178344869673	0.1643607974803573	0.04517301668838634	0.02588524501081512	0.008098040750030094	0.01329437310220926	0.4510427823028018	0.4007724702047623	0.00117632267714735	0.02182291961647157	0.001175448240068831	0.007565171603015005	0.001146678671464465	0.007545242477281595	0.001140667953041651	0.005006227199018826	0.1171763133348992	0.09845915279337829	0.1250835934310735	0.0905318695217829	0.02453806686829636	0.02298587415451585	0.01713433931654199	0.0146935344865112	0.1371169802310506	0.1454557105101595	0.1424993687756095	0.1273464839928709	0.1118747325445324	0.1078711746764772	0.04576113651974589	0.04728786914965519	0.002074408859674852	0.0360376878927911	0.04759622579428627	0.06772621171879777	0.006279351131835586	0.0879854197918617	0.001814103236231454	0.01540972518254373	0.001480808018788207	0.01227590876278036	0.001708236711867581	0.003235388024503269	0.001063686428252165	0.0101708368045692	0.001149141946227657	0.02893566744081921	0.01087830883359826	0.03505432199656727	0.07867114502534585	0.08410209323083717	0.07233144166566097	0.06211751823524297	0.002164128151132133	0.02247375398364846	0.007501001153561361	0.0161655218298284	0.06013954889228008	0.05554418500662719	0.06664861568867661	0.07992438618612331	0.03595525323357614	0.04775065534708488	0.1599102979472385	0.1348346003147254	0.001276595488226107	0.031381540373547	0.04330503562686439	0.01599070766483637	0.0229107068417716	0.03438560076463824	0.001512353451416295	0.01275499128332433	0.001518711279281053	0.01970683853467852	0.00235171589087251	0.07099653554592165	0.05110290980173054	0.07286571082422511	0.01601400061920049	0.00373302443142412	0.03740142810460514	0.0396286041223106	0.001045371850636138	0.02321253160639558	0.05512319526055964	0.05366919278839764	0.1284464025237334	0.1145943631156271	0.00148267928117895	0.04557836259083223	0.002124562789072668	0.03598141761095345	0.001272054520481636	0.03457017430643794	0.001095523597194921	0.03449306512584233	0.001174193510452347	0.02001934800432589	-0.009756827626006753	-0.01735073687941931	-0.01100717155676313	0.01012756148438673	-0.009145997794613005	-0.004091072730679794	-0.001160551482013671	0.009503014216914563	0.001428115770723376	0.007151185481730554	0.001046591629222452	0.0148132129749839	0.4261205413527501	0.02814311613335205	0.001372346670146986	0.001019110685849762	0.009392023550573163	0.4406271659104015	0.01502918660962634	0.2813635676683008	0.1614847329409559	0.001904350030643675	0.002329149503067899	0.001345751917511256	0.7627105428986258	0.07506352985215201	0.001248612309091324	0.001640850674850247	0.001029941075032743	0.1775712554230001	0.06002065460623447	0.01280333393308257	0.4812779818687041	0.001186529975328786	0.001022026565772776	0.00100692832313871	0.001017534383086744	0.1163461794385798	0.1195169290288494	0.02766366558616301	0.01938948283127521	0.120332533274912	0.1478566773625327	0.1167762501924341	0.04163425598008432	0.002130343277835616	0.04058465620644351	0.006436262189071906	0.001834036868897353	0.00129731399194566	0.00130156816914367	0.001071586307370722	0.001181821022907177	0.02228554108153523	0.06736215341948171	0.06636539219781902	0.00109181445798656	0.004377995059659195	0.05738779004237755	0.06744787398361611	0.03640740400293182	0.1591982675928507	0.001235485734914141	0.04452930769402406	0.01670741292463864	0.001385853312512075	0.001548465125701695	0.00217752062864591	0.03670846307417128	0.02081288459895395	0.03785462078516771	0.001047895048785029	0.0459949653490125	0.1326110891471323	0.00151795984716522	0.001252679164760779	0.001332882188634633	0.001115759845160952	0.00121340838080571	-0.0120508068025346	-0.017390442878639	-0.01074100775464538	0.007764990594790319	-0.006665689249206653	-0.002571889315016161	-0.002100456261675715	0.002285752536311414	-0.8369312116079279	-4.021240404137912	0.005369769207127732	0.2921131002929694	-0.03522531620286268	0.3051974059789773	3.244190668414646	0.1062556116543027	0.001487681067192977	-0.02181654978376343	-1.338972529320404	1.607422115204169	0.4567916640767141	2.359409886241867	3.570504850396495	0.0232820245030762	0.002427798793563337	0.01942613957860491	4.150448685902256	1.216542611256493	0.05225615761346127	-0.004627446103325394	0.0772186814252861	1.761246409502303	0.3969188441925411	0.2384047369336817	1.32967888611024	0.08349772564782981	0.03425341667189261	0.03264425258699674	0.01425432334234459	0.2885314707803969	0.1455685962669006	0.1729010500690203	0.2339232440771425	-0.1588826769562823	0.4938527552968253	0.3944139671704542	-0.0990302794527782	-0.01497727321281223	-0.3969898196306372	0.03653323524349031	0.01283160422694325	0.1055559770189309	0.03141103187406011	0.02360710634360152	0.1538044228549884	0.9253883437376637	-0.3194884529163406	-0.2105565116743064	-0.05095368596924871	-0.1537631012952022	-0.05690529207755338	0.04422775621089111	0.04188935975974328	0.1829989940958116	0.2192653996744013	0.2458683860343575	-0.3496636915303796	0.03787215696751852	-0.01289312163973456	-0.5087700104355491	-0.7541729032324589	0.1461505762457697	0.127187271281323	0.1831454622134213	-0.6012359524626893	0.3646726069245634	0.09717189829231276	-0.02685347816512677	-0.1580891602845476	-0.1488365704227349	-0.08827103425834391	4.157494334205897e-13	3.276170453523992e-14	nan	nan	nan	nan	nan	nan
0.27	-0.04378297568618227	-0.0190922367387755	0.04282637337818108	0.5818581941060379	0.941613369033489	0.009043865008743272	0.3965126275925298	-0.0309649460944737	0.003580579224878054	0.0606326378301677	0.05456698982422741	-0.09275213581411268	0.02014447972932626	0.04380595230103553	-0.06957864811322249	1.046525750157217	0.100353022433118	-1.046525750157201	-0.1003530224331401	-0.1587517435618741	-0.09426796914064239	0.008359560294210809	-0.2181913702786256	-0.07364793082733281	-0.04049512214854085	0.08325922020157375	0.08952410426454331	0.6756083824146157	0.6484174998366519	0.08004019155440499	-0.01120558749756903	0.1295995101438187	0.01666444427699937	-0.01391699924934587	0.2397521598438169	-0.4560870059854026	1.317858271157688	-0.0003462469862215569	0.001397217767421046	2.122914912587294	0.5139752582926473	-0.2079047616044142	-1.160237434011524	-0.2132400282610666	0.8483207377579496	-0.2807276304570915	-0.08822002019615797	0.5046459899595973	-3.542972559515539	0.7708055232780047	3.54297255951555	-0.7708055232779905	1.349104004066193	-0.4452145170420886	-0.2255103461640359	-1.635278405752194	0.4619035663336947	0.2447909035402317	1.636362223344448	1.163931093017655	1.482790411423542	-0.06495497221365593	-0.100179326568704	-0.03885124626799486	-1.372158380748053	0.2828907839334831	0.001429923925300252	0.01772746998366877	0.01516535171546151	0.03264496084344432	0.001048446733768996	0.004197249664155889	0.01486811218842413	0.01241631207728246	0.3603767138669964	0.3261245013534664	0.02578585902421069	0.02982522216295489	0.001362707067716714	0.03228688894744328	0.001043472717678119	0.00596692949342086	0.02215613486775537	0.03972778563157878	0.4320662222005718	0.4083688838016968	0.01560382029879706	0.03168921867332448	0.2493649842112635	0.2508510325011119	0.118595056069618	0.117890766220356	0.001920713559397432	0.007262823701454037	0.002318241080120781	0.01159567948973309	0.001369708058288667	0.0148704327165814	0.6512107890007747	0.561671298814109	0.06442330180271164	0.07959697825836641	0.001264685786026103	0.00376266201537237	0.001619619919910694	0.01938751743030973	0.001214448760171187	0.03043914738066978	0.1564760689156157	0.1803747688950243	0.05384987403744449	0.02945437409780552	0.0124376173140873	0.01651393542057462	0.4626118070221543	0.4163834169374175	0.001187513708865768	0.02243823388752538	0.001100397935678133	0.007644704721387238	0.001078191941556912	0.007622111694988453	0.001080415992899414	0.005054790842856969	0.1158037559020528	0.1014390082153469	0.1218681812085445	0.09264160565960361	0.02542715852958332	0.02397342509150951	0.01957807251212959	0.0177639837607667	0.1298346093351294	0.1446224579185123	0.1447152309223039	0.1321662084159566	0.1142016736074823	0.1117039086558021	0.04381782193685285	0.046956785089161	0.003038476158195262	0.03671368147492628	0.04402727249989478	0.06408405168323847	0.006457506751683457	0.0883012749677	0.001837649617024375	0.01550781465177423	0.001389012723788762	0.01340631531728463	0.001499036374043802	0.003546078621698882	0.001070025545996015	0.01037574975444003	0.001194847198342762	0.03021605484780275	0.02137667207607396	0.04673907018867585	0.07289280792074651	0.08127300204176467	0.06899880868423529	0.06020166894906488	0.001638942340354798	0.02166772875400582	0.005889806321054888	0.01506118611492329	0.0582729610895743	0.05504349406186386	0.06634047040324428	0.08005265651907055	0.03559941693215573	0.0478561233769166	0.1597442474903042	0.1368704181514066	0.001263048631112358	0.03342141652103803	0.04517804723290802	0.01915924106776028	0.01974014529449779	0.03158405387036212	0.001445285362168673	0.01315015193049753	0.001559984274490324	0.01965987711535809	0.002223724720634002	0.06589723053368557	0.04346305957765595	0.06613421321760793	0.02017395934129594	0.005680343829971646	0.03817922930719411	0.04137091753029479	0.001047286780168618	0.02446983362441903	0.05040523181603966	0.04847395919213129	0.1304351071782102	0.1181597888957721	0.001513182167286652	0.04647164776070842	0.001700300636567166	0.03588205377752853	0.001311132833291729	0.03281996557431897	0.00110826621479345	0.03283880037785508	0.001199836060919346	0.01903582566174647	-0.009650838817887234	-0.01709171978325005	-0.01068489693751274	0.008209713774476537	-0.005335436809934277	-0.002548702462661147	-0.002153710263235775	0.00409203437172412	0.001567922977355542	0.04430865119666617	0.001048480670648438	0.02913598199637712	0.4515536455575199	0.02286031346360711	0.001411102732099228	0.001020103500776766	0.005434042040419587	0.4381817879744619	0.03178915099619346	0.2961457476910837	0.1625695309697697	0.002012374726220442	0.002511402728006845	0.001369905762001864	0.7741471255577033	0.08072117335431557	0.001263658065103526	0.001764692401741158	0.001029476215238987	0.1871017393630314	0.06820949612557757	0.02076235232082011	0.4951233193749945	0.001209860693527719	0.001022446078865123	0.001006855405051381	0.001017815996766351	0.1116100493060354	0.1150585692006725	0.0253799855635356	0.02474287612154891	0.1175938777965775	0.1483409379403446	0.1182158226400321	0.04134474840814481	0.005670543586750067	0.03897317807102411	0.006824772245039685	0.001886085834503613	0.001289957144620965	0.001263285111891548	0.001080886499635938	0.001293734129156552	0.04195546172713768	0.06352196758617613	0.06323003608228404	0.001089344243429451	0.004007361656717287	0.05467780172596085	0.06465118341390276	0.0341357944558726	0.1597291972091727	0.001260318241907521	0.04991230989887853	0.01575885563938488	0.001366491989532173	0.001649187406159585	0.002015738171676347	0.03203319915270494	0.0281421102574242	0.04015675373028429	0.001050451647152888	0.04338158595866466	0.1340858973163485	0.001567851278159282	0.001261083241280983	0.001367887958235384	0.001126415762135418	0.001237650347551489	-0.007624875622049406	-0.01659372421076986	-0.01031773366455684	0.006647644608317673	-0.0004606738738453315	-0.000987782712767166	-0.003189472245703073	0.0001260799948993055	-0.8385218219020474	-3.540073507712228	0.05647619042130776	1.907720181081014	0.009025384393634527	0.5236579237146728	2.943295597144363	-0.1603506124194569	-0.06586390511018969	-0.007458336341245536	-0.9738222959710133	1.796684689276949	0.980840332115836	2.229400817113934	1.501911066244783	0.01236516977079319	0.02458808642754718	0.01497119805677138	3.455576464579363	0.8744353453935533	-0.02733765740411104	-0.003204165279920039	0.06458938701702747	1.453417936182273	0.3178249453184888	0.3938103249315481	1.792452034833877	0.05041791349091499	-0.004819827232217946	-0.004452882317787306	0.0005213046273275034	0.294424772206152	0.2621952654867479	0.03295819606518254	0.3764439543257531	-0.008439693965300534	0.473536150700808	0.3749380009139373	0.02224036031189753	0.1384742289665173	-0.329008692564648	0.02709652907355619	0.007548930068982057	0.1219064403047866	0.03101231465924194	0.01753743196210798	0.1068923379429644	1.359926994785345	-0.252341115093099	-0.1752507398186463	-0.08565497165160056	-0.07255213085704157	-0.04870016443935465	-0.02000231318712367	-0.02192973861182348	0.2327267980652756	0.1889106303188864	0.3902513896996699	-0.2206512418396685	0.0427992863120179	-0.001331784687326789	-0.5085610888240382	-0.60293045938684	0.2484413349996451	0.2150497426243971	0.09236938608625504	-0.447385763271024	0.3518319170652605	0.08114530247205637	0.007660190845178516	-0.1901759539371038	-0.18048989401801	-0.1070887602693255	2.692384233830206e-13	-1.348170816873223e-14	nan	nan	nan	nan	nan	nan
0.28	-0.04279586343811043	-0.01793789448459844	0.03822325992470334	0.5949891503579204	0.9415295174747006	0.008973274735999563	0.4154503267586506	-0.02691891088935107	0.002656364412259985	0.04818275284274497	0.05363131895232612	-0.0842252742821573	0.01593271369959415	0.04468772829901942	-0.06444933120812713	1.007903918588516	0.1085276987279593	-1.007903918588516	-0.1085276987279585	-0.1449641662944619	-0.09915600079515033	0.006010943297248153	-0.2335127116985359	-0.06854031391836822	-0.03779830002778239	0.09855933540459373	0.1010190238611832	0.6899795416806431	0.646597838812303	0.07949216168271588	-0.01145102715913849	0.1166785988236909	0.01952033692346955	0.2174564500383849	-0.01412214575756933	-0.4626320280749736	1.308207081130401	-0.01642754785499643	-0.01578057894678885	1.656409977870305	0.2922284355167842	0.03536928419353669	-1.340047527701925	0.03169911554644769	0.8568191803545907	-0.5697585941104278	0.2710880741882984	0.5191502812216222	-4.176320069063595	0.8571617798021161	4.176320069063595	-0.8571617798021155	1.413310492922466	-0.5329305649884738	-0.2424581053713743	-1.418613676695422	0.5619563071203035	0.2935475536750292	1.421743768765394	1.134385711050242	1.382995970682991	-0.3203387999184379	-0.001532637737149732	-0.01078379975303254	-1.213697196041212	0.2832509335022425	0.001535265707345757	0.01810607386040855	0.03847669505851029	0.05624770771047587	0.001048992217889099	0.004115821846621047	0.02535971861994519	0.0183464499466937	0.3940103926534105	0.3537495297816837	0.023028482689114	0.02741445409479716	0.0013967811652029	0.03137605245402174	0.00103252916877003	0.005833158974276268	0.01325495571350527	0.03165994080183861	0.433555955659586	0.4261353308818883	0.02761285938246793	0.0429232641770074	0.2684742245408964	0.272182458748996	0.1362624139911097	0.1241872949651278	0.001994858419198575	0.007398620302260705	0.00246168193456101	0.01177321737042919	0.00137656425407557	0.01513126628396474	0.6883579515491586	0.5923524251919298	0.0728302032406177	0.08711479003375626	0.001268405226110579	0.00369373079533188	0.001723849761433749	0.01928413810519057	0.001125509946826308	0.03128957557577339	0.1701967864831344	0.1936665574590797	0.06218370192198151	0.0322601033591642	0.0185007634084299	0.02093663156457897	0.4748232838996964	0.4366203423897579	0.001204775098158045	0.02304833358480717	0.001063085559040992	0.00773931437369158	0.001043916989005986	0.007712535365458478	0.001050435823981615	0.005117911275583292	0.1130308706788568	0.1040873514097463	0.1181261008915066	0.09549210751561828	0.02479773176791686	0.02381201925101928	0.02340989708287953	0.02214796044364488	0.1243401662859372	0.1452734795789298	0.1462346116288844	0.1368860874344965	0.1161531739773668	0.115426038139149	0.04263444532374623	0.04752121421620215	0.005280861084776035	0.03857313725735789	0.04134496072121061	0.06119470776583544	0.006739693335767133	0.08853652495631704	0.001875429623149972	0.01557595659291829	0.001339412906557858	0.01474165969737219	0.001375185253980881	0.003861338859610042	0.001077845663071021	0.01052482440957809	0.00127365340563959	0.03116589978660601	0.03602106299621	0.0612201758946064	0.06792218701046579	0.0789350443250942	0.06573651534700582	0.05855975555395278	0.001374487219266393	0.02125258231609647	0.004889245506806605	0.01460551742930201	0.05601876274853542	0.05446083636666183	0.06492094899992648	0.07949576745105418	0.03434297997710921	0.0472893808784657	0.1598512857725514	0.1396603807725207	0.001268691001549341	0.0351637689890286	0.04865948613913026	0.02384399736178568	0.0176269739853161	0.0297724648371228	0.001402054886066772	0.01364376328593718	0.001630958751763867	0.01958355031646369	0.002078834451596489	0.06087591183352415	0.03710617834782506	0.0605910248104851	0.02582138162126851	0.008804411761536223	0.03966702162080604	0.04380508562085534	0.001049522670782389	0.02554100822208845	0.0466173617858772	0.04452997759341293	0.1322100520073072	0.1216993888161699	0.001553372301392399	0.04719447197604993	0.001491903428085255	0.03614821101464318	0.001348172194724562	0.03080218787188302	0.001119964868060976	0.0309137969486195	0.001224776977117193	0.01790446627879241	-0.006664888428190205	-0.01647423497261408	-0.01029528933770402	0.006825533880193297	7.142710185988071e-05	-0.0009785079718285013	-0.003210773846325473	0.0008485927290809119	0.001707730184000273	0.08146611691163	0.001050369712077486	0.04345875101776921	0.4769867497622884	0.0175775107938794	0.001449858794060159	0.001021096315698772	0.001476060530253836	0.4357364100385277	0.0485491153827641	0.3109279277138853	0.1636543289985493	0.002120399421790447	0.002693655952946873	0.00139405960648162	0.7855837082167787	0.08637881685648764	0.001278703821111337	0.001888534128516435	0.001029011355440587	0.196632223303069	0.07639833764491694	0.02872137070855729	0.508968656881289	0.001233191411714985	0.001022865591955562	0.001006782486958047	0.001018097610443313	0.1068739191735041	0.110600209372509	0.0230963055409011	0.03009626941182482	0.1148552223182424	0.1488251985181571	0.1196553950876309	0.04105524083619264	0.009210743895643454	0.03736169993560468	0.007213282301007225	0.001938134800109139	0.001282600297300704	0.001225002054644823	0.001090186691909397	0.001405647235409637	0.06162538237274067	0.05968178175286948	0.0600946799667546	0.001086874028877379	0.003636728253774847	0.0519678134095489	0.06185449284418794	0.03186418490881326	0.1602601268254954	0.001285150748900124	0.05529531210373315	0.0148102983541153	0.001347130666543597	0.001749909686521885	0.001853955714706381	0.02735793523124078	0.03547133591589584	0.04245888667539873	0.00105300824552972	0.04076820656832039	0.1355607054855661	0.001617742709150433	0.001269487317799612	0.0014028937278359	0.001137071679108548	0.00126189231429689	-0.003198944441564963	-0.01579700554290079	-0.009894459574468491	0.00553029862184645	0.005744341501509063	0.0005963238894771705	-0.004278488229726766	-0.002033592546477061	-0.8401849123784665	-3.074449050520496	0.00157697968620746	2.670729578448044	-0.04102835444974282	0.6464198919035992	2.569572001024044	-0.3007722339952887	-0.1129209741218143	-0.02453489643362081	-0.6459615914595546	1.710736219436145	1.21818472231904	2.024382969366676	-0.1777898371809232	0.01746331740411432	0.003753712856555072	0.04253136720754679	2.664637724531237	0.6484867957329267	0.03764799053382506	-0.02060986616443009	0.1162034838857787	1.216809839383416	0.2442388790400782	0.4790315020506521	2.254874630049987	0.0824548108873691	0.03726872346005732	0.03535514313717986	0.01716568111776837	0.2222290253025609	0.2937217399324589	-0.05689030537996344	0.4966287257599483	0.1379721734479475	0.4738836743872982	0.372293067974498	0.08007235815352763	0.2217151667022743	-0.2464265959992153	0.02041219779840818	0.006842098608880795	0.1465435421399999	0.03232496002120203	0.01243944731037975	0.0876959291106876	1.484659846536136	-0.2212617584343158	-0.155769333439999	0.02722207231644317	-0.02402969543536367	-0.07329864215550962	-0.09280412398044129	-0.09255274589385076	0.3338279509818779	0.1597606636890374	0.5491129642513409	-0.1516721193782458	0.05756229856468283	-0.01876620507614809	-0.4931727479897618	-0.5165110633437655	0.3815002827920446	0.265558207785384	0.1459199781495904	-0.3509855529505125	0.3595074349734406	0.06307970738304461	0.04625073588596106	-0.2116029543329601	-0.2029843066723143	-0.1178384423241814	1.937417865564579e-13	-3.053991906865699e-14	nan	nan	nan	nan	nan	nan
0.29	-0.03945283912578736	-0.0193260155632531	0.03352034247527695	0.6080191622450702	0.9412738449051236	0.008735329172960889	0.4296222252504852	-0.02505661460739253	0.004403271834968026	0.03383459902138097	0.05514804253509189	-0.07547877775547698	0.008736480854037987	0.04914974820523107	-0.05912703452391699	0.9631395872576133	0.1175031407250759	-0.9631395872575955	-0.1175031407250656	-0.1304233061465873	-0.104901320332233	0.003552132842892746	-0.2465577091524714	-0.06244142881170847	-0.03465978980522922	0.1115813993799267	0.1122206474186325	0.7031695489191944	0.6420959867744573	0.08018719365047457	-0.01148198054142748	0.1051341477897948	0.02249953603958546	0.446547532125189	-0.2537382980682883	-0.4790815203495816	1.297757047981293	-0.03529997970388385	-0.0313636883631205	1.181893684039508	0.0911164640254262	0.3178100560187668	-1.525076295821044	0.2612506765269919	0.8963335724015145	-0.865545757062819	0.6075179472578895	0.547141563955039	-4.76638472037	0.9395479226575982	4.766384720369965	-0.9395479226575869	1.494358293555591	-0.6132473403316985	-0.2474006107854524	-1.195394215470456	0.6534085521395316	0.33157231209931	1.172630868768106	1.113891126675972	1.259560251181633	-0.5659659651147271	0.1333384144908208	0.003109773628144412	-1.096992142664317	0.3084276610395816	0.001684487496583483	0.01847311103928507	0.06561930422722231	0.08381237171231451	0.00105076001085338	0.004016792277685595	0.03484775734390216	0.02368863812578688	0.4218741954655956	0.3771546554093135	0.01844806696967648	0.02342914242772493	0.001400626764659139	0.02990613059161391	0.001026885026667876	0.005690607310389415	0.007543824131622982	0.02639523359598204	0.4327717664987591	0.4411758859802578	0.04073019196084054	0.05508953049191201	0.2862194179833289	0.2921910454735724	0.138073608496234	0.1149125699496528	0.002051618903675323	0.007513408714910351	0.002592707676754586	0.01191357281954745	0.001361448032272748	0.01553190760479017	0.7150499424634885	0.61456754626944	0.07793678511874615	0.0913499126325895	0.001271212450421359	0.003629755207267044	0.001780589119501314	0.01904169989146637	0.001078741603290794	0.03236737702766457	0.1805469204971592	0.20396654790508	0.06904861617539361	0.03408802731455386	0.02493625416768983	0.02550916028025695	0.4887791038582319	0.4610666453294368	0.00121345818367945	0.02368547703902389	0.001043700751387555	0.007876328884893822	0.001025848259598888	0.007843325768407742	0.001034831201815394	0.005201979619887634	0.1100341144756786	0.1062686272509137	0.1148706788045697	0.09860719595490204	0.02373397665193076	0.02323927222476382	0.02761136454033583	0.02717922353439703	0.1207552948419336	0.1476641654315606	0.1470579761546184	0.1417651947668828	0.1172546081003834	0.1191400901225045	0.04571556493110441	0.05204585556880138	0.01349764871756134	0.04542865260076106	0.03930487970962623	0.05900546503809487	0.007025522193250654	0.08862437642132047	0.001915723675214078	0.01559846107663587	0.001319279721638218	0.01627427655766171	0.001305873644487366	0.004160478693834394	0.001085467031123177	0.01061973125485495	0.001365309364068301	0.03172886746828309	0.04622347014188205	0.06984876598473011	0.06426069972447837	0.07750133457952671	0.06293884611605756	0.05729169034784468	0.00123826807255766	0.02111591170206573	0.004194271290396033	0.01450629274949898	0.05388387288007915	0.05391061324272305	0.06357762521156649	0.07879035914086872	0.03342446680978468	0.04657954274503	0.1596352545117314	0.1432783957581069	0.001283687037014812	0.03655174465515756	0.05350524053171395	0.03030561148764069	0.01751827712980135	0.02977020890009799	0.001378248403226993	0.01422743822582395	0.001708719426155594	0.01945449465625362	0.001949056389292889	0.05603659486562709	0.03258843212326461	0.05678492324660403	0.03219385239191325	0.01330162160674412	0.04114023870058683	0.04627800241877896	0.00105238319829773	0.02650812216044047	0.04354367011732453	0.04142703615045342	0.1330221365817829	0.1252688881792425	0.001592765494670242	0.04769003808758714	0.001389140134223376	0.03671055900432953	0.001374117365339524	0.02858550679865469	0.001127863958549436	0.02878013435672247	0.001243321000780516	0.0166635368217378	-0.00166450438869639	-0.01508456539324528	-0.009867852687349406	0.007459862472160508	0.005038571405854592	4.945188682524751e-05	-0.00432024715282036	-0.0005272126481133525	0.001952167466871243	0.1139137655933075	0.001054487085437954	0.04767199899735727	0.4865238066757488	0.009737766389225898	0.001366364725544197	0.001020938289715716	0.001305609330573454	0.4268062522949269	0.06235394930388685	0.3278308813311618	0.120598893933716	0.002102872585564641	0.002760432643061032	0.001304770945778732	0.7774110249828601	0.08309189088426613	0.001270272191571905	0.00179854501213686	0.001030932936577784	0.1980460508134197	0.0790129447870596	0.03503677403083841	0.5310431480839669	0.001213455658916981	0.00102408024078153	0.001007261983631565	0.001019005453212341	0.1047501519024486	0.1097579231149667	0.02205456820675762	0.03430684601386343	0.1160326343892617	0.1478947233571779	0.1181489903845072	0.05657381853052171	0.03345308162304278	0.03647183904784045	0.007427738996675836	0.001974431426333162	0.001311588367201901	0.001240969311540624	0.001096120056124284	0.001507476055427139	0.05542898778173889	0.05947897916788308	0.05875735478704622	0.001104352069455954	0.003313194022354	0.05060835328789803	0.06187881880335314	0.03277433460489365	0.1584442313885764	0.00131128854596569	0.06300796541037525	0.01959525197162511	0.001358775288682418	0.001823632233848559	0.00177925377108002	0.02726491659946846	0.04292481652105998	0.04325700851075788	0.001057350923651114	0.03904503809729346	0.1330856692493973	0.001647474013991365	0.001292624558859767	0.001399679933658485	0.001135255614996018	0.00126326436014933	0.004563431693091677	-0.013124943694153	-0.009419130527299185	0.009637842144377547	0.009441099633330662	0.0006399141433542728	-0.005463127597794552	-0.000697914106640177	-0.8447665463970414	-2.695701846757881	0.05513491381729985	2.833893156240587	0.006023799553979042	0.4312288299725899	2.101635324246314	-0.4825791411386823	-0.1743035856244312	-0.009109633906196206	-0.4071777797995991	1.246736152756909	1.214450837393327	1.974487280023938	-1.593239474589894	0.008454847970263564	0.01843192488760082	0.04045534123549607	1.768368042895548	0.2204582979612615	-0.02769337436289474	-0.02956724022597661	0.1068719036978593	0.849659074294087	0.1232480368828179	0.4400163347442103	2.606979878286316	0.05502286514524427	0.002179188136635384	0.002187833504388884	0.004324596989815445	0.1972864389381407	0.3169107203681507	-0.06051003472069637	0.5108593853352089	0.3381629973419599	0.5019414717531812	0.3707700481574656	0.7802495971902353	1.077963625745103	-0.1922284932417507	-0.001028499190708412	-0.00125316939887454	0.1604984316123215	0.02754631473405016	0.006908163789819328	0.03182424292743936	0.3399566209526549	-0.07264293821552015	-0.1006464829528874	-0.0316900149668109	0.002859192599544454	-0.04453597960501247	-0.05152697200102545	-0.04662616624379516	0.3815637552956629	0.1219527154149574	0.7571843649234895	0.131216579057271	0.0610054980940274	-0.01138002689098355	-0.4727165020151182	-0.2598447369126479	0.5200071357382208	0.2297806081858927	0.06471333840231862	-0.2706348601015354	0.3593909581934114	0.03701513446599174	0.06881251157177062	-0.2294471691750069	-0.2217220377187414	-0.128737569929963	1.112396441595112e-13	-4.171214386410789e-14	nan	nan	nan	nan	nan	nan
0.3	-0.03395693040223102	-0.02281738500827198	0.02861902834714094	0.6209435263510127	0.940811657611631	0.008354897874880172	0.4391666797103739	-0.02487886874562106	0.009088522646185742	0.0177713657408432	0.05864843399309422	-0.06622153388570806	-0.001299357079557904	0.05656212804804203	-0.05346984976217654	0.9127794537161004	0.1273510832419944	-0.9127794537160998	-0.1273510832419976	-0.1150870652853223	-0.1113632275598367	0.001100998575815576	-0.257520764034582	-0.05556038611688853	-0.03121849736051335	0.1218111896293313	0.1234558889194187	0.7152618421873437	0.6355598323611695	0.08201491763658578	-0.01141849868001603	0.09470277333186443	0.02560566557062565	0.6480333322861347	-0.4347718190328007	-0.5023113638189057	1.287077524888911	-0.05773049261423934	-0.04427772595520761	0.7309211714982395	-0.04468164849556476	0.6230379619112579	-1.68306341953651	0.4284326905943274	0.9589686489748676	-1.137679611401892	0.8611600614953067	0.5861278967327643	-5.295480511185177	1.031661883762473	5.295480511185177	-1.031661883762473	1.57238663559953	-0.676248103092798	-0.2409228679156866	-1.002225162327418	0.7183878247464404	0.3541039981075734	0.8632890235795411	1.141109299723418	1.163453176602021	-0.7271992750065077	0.2250057659331499	0.008103248991931442	-0.9910818808482119	0.3086370164866639	0.001881222774867781	0.01887486129276196	0.09393384380726054	0.112759369521712	0.001053703068982881	0.003932325016020756	0.0417204557658877	0.02715524826732814	0.4435633152663977	0.3955858802614988	0.0122388281633203	0.01803709043954266	0.001360812146452961	0.02802517699451108	0.001023985152683455	0.005548282344525695	0.004519270929842773	0.02351242660427723	0.4294256585273998	0.450057280987295	0.05387211526931659	0.06719992685954193	0.3034211702294757	0.3116152624389072	0.1215841969308685	0.09400081930008	0.002071287483530819	0.007626926917705782	0.002691662749604749	0.0120241468268234	0.001309249876103936	0.01599754199453268	0.7315861280805011	0.627519417088347	0.0793340343183247	0.09196236747149451	0.001268400305568205	0.003594857983392988	0.001764030840124654	0.01865900397184335	0.001056323491468276	0.03357731559385279	0.1873745034038554	0.2107891554344596	0.07396231363161924	0.03476310659377271	0.03124062091580365	0.02982780013263096	0.5051336023721962	0.4882118183634622	0.001207930256538005	0.02434977059154073	0.001034619474047746	0.008023798323569536	0.001017057407469595	0.007983989956564184	0.001027486093714406	0.005297935400299392	0.1073905307976163	0.1076982861087597	0.1126044933230284	0.1015826173717696	0.02267873577859504	0.02254479986007309	0.03178573054186099	0.03238985800904924	0.1191172319518582	0.1519966995309584	0.1471825563715761	0.1469249904628202	0.1172755301827884	0.1228464934915124	0.05446531069692655	0.06223407985744133	0.02927959663673164	0.058703924246899	0.03779495809040831	0.05733400702714064	0.007275914764038107	0.08855222308464665	0.001954018496647535	0.01557265385427594	0.001323703621309978	0.01796200036349782	0.001279190300475912	0.004413131312441279	0.00109224400035197	0.01067031252603647	0.001462033760799963	0.03194091735838477	0.04871879192668697	0.06999727730325951	0.06212892997092002	0.07733893061006669	0.06078488699214766	0.05649077039147984	0.00117887189546791	0.02107610561948317	0.003683162383425004	0.01463618994384614	0.05209497796690044	0.05341431683513454	0.06284446615302616	0.07840023933215147	0.03336613791498055	0.0464126318445703	0.1587917250031389	0.1471274300616397	0.001304253145001583	0.03768518821421845	0.05960932889181167	0.03926717474030421	0.01977612868725175	0.03199670935974119	0.001372162579998041	0.01490052942118081	0.001784451214926229	0.01926924770520318	0.001846750797113619	0.05146106466482272	0.03012902215220804	0.05509142032249911	0.03900176870833887	0.01924586346585557	0.04229634520049703	0.04841580691229228	0.001055985085586708	0.02717948556784303	0.04108088927861566	0.03909663790214038	0.1325010692021421	0.1289871783910859	0.001627328047401946	0.04795440705625055	0.001349294943180378	0.03757633423614721	0.001385485141310192	0.0262589663113238	0.001130904095474975	0.02651987967411978	0.001253278160215747	0.0153619124634817	0.005177207714238753	-0.01283996763429105	-0.009408487772451315	0.01040966768450247	0.009158791595071134	0.0004211653422924175	-0.005479831167033894	-9.536214730586811e-05	0.002196604749752242	0.146361414274984	0.001058604458802576	0.05188524697694626	0.4960608635892116	0.001898021984589385	0.001282870657024275	0.001020780263724869	0.001135158130882774	0.4178760945513274	0.07615878322501013	0.3447338349484219	0.07754345886889208	0.002085345749334043	0.002827209333175719	0.001215482285074317	0.7692383417489442	0.07980496491205584	0.001261840562031314	0.001708555895630182	0.001032854517716238	0.1994598783237665	0.08162755192920439	0.04135217735311897	0.5531176392866416	0.001193719906116085	0.001025294889608176	0.001007741480305589	0.001019913295981801	0.1026263846313794	0.1089156368574106	0.02101283087261601	0.03851742261590029	0.1172100464602826	0.1469642481961977	0.116642585681382	0.07209239622483894	0.0576954193504054	0.03558197816007658	0.007642195692344457	0.002010728052557459	0.001340576437105546	0.001256936568440651	0.001102053420315516	0.001609304875431005	0.04923259319074694	0.05927617658289729	0.05742002960733482	0.001121830110025125	0.002989659790932498	0.04924889316624359	0.06190314476251965	0.0336844843009754	0.156628335951655	0.001337426343023317	0.07072061871701746	0.02438020558912211	0.001370419910808837	0.00189735478106143	0.001704551827454755	0.02717189796769455	0.05037829712622408	0.04405513034611677	0.00106169360177057	0.03732186962626367	0.130610633013226	0.001677205318830963	0.001315761799912167	0.001396466139481084	0.001133439550881347	0.001264636406001176	0.01232580782774882	-0.01045288184540557	-0.008943801480129614	0.01374538566690811	0.01313785776515704	0.00068350439722989	-0.006647766965865703	0.000637764333175788	-0.8494906176930861	-2.426626921766931	0.008519594754119217	2.947196339970787	-0.03811589294544707	0.2713042843928006	1.574791845933726	-0.5821202980127965	-0.1951273212351483	-0.02448955686683105	-0.1695815486109689	0.478904201152666	1.20701073286796	1.907509017518679	-2.505194963976047	0.01720927534856291	-0.002202575488708227	0.05552998102165989	0.8119876728106075	-0.07604675625031636	0.0434636633378498	-0.04866141293909173	0.1426309067476933	0.5213332560554115	0.01366994380313932	0.4282537293854072	2.794648648916789	0.08788483055283688	0.03935970895705574	0.0373299001769525	0.01954316833797889	0.07190562865786755	0.2657883354525404	-0.08123537301691724	0.5325030025142429	0.5263418227910911	0.5300213470970208	0.3707633451045605	1.212788945457768	1.505666427168435	-0.1428696526421112	-0.01158876253693823	-0.002820242606265775	0.1775649312489554	0.02302751689215759	0.00357433245799903	0.01751237070627446	-0.211355907750491	0.03299939678810336	-0.06234028348593296	0.04659497856448268	0.02179467939921092	-0.06251329888080231	-0.02974642368485692	0.01603270070299942	0.3800318145722053	0.1088542421978742	1.049102789609752	0.2940791599262866	0.07544554962630577	-0.030004470742311	-0.4404153945571273	-0.09399133540218796	0.6709066855448553	0.1985357469001231	0.08676987196815054	-0.1964769140246086	0.3892656047261416	0.01684027881272408	0.1069361842699562	-0.2335748371337296	-0.2283027248025118	-0.1299774225485735	1.939682766871983e-14	-4.503638718692713e-14	nan	nan	nan	nan	nan	nan
0.31	-0.02666210282321531	-0.02774977397475183	0.02348715694001277	0.633761871839945	0.9401059099740827	0.007860750169069824	0.4444338650350151	-0.02565803177263982	0.0169236597876005	0.0003631081436091893	0.06343885137221632	-0.05628871069887934	-0.01383717555082368	0.06597982770495095	-0.04740644634417807	0.85752221463478	0.1382217594756088	-0.8575222146347644	-0.1382217594756059	-0.09902651482068625	-0.1183440216420409	-0.001223077429344303	-0.2667775297503241	-0.04820103732820746	-0.02763117739049312	0.1287569013649919	0.1351572297632909	0.7266285355374339	0.6279558444476242	0.08436435583358373	-0.01142651439440532	0.08523670735380494	0.02880034392025222	0.7964725232831089	-0.538258671352931	-0.5230725663654919	1.27678535161359	-0.08438760522904223	-0.05403846851181284	0.3401250235518707	-0.09817816305871639	0.9453205503166309	-1.782109094188916	0.5155837728541838	1.025344794623077	-1.352800225050751	1.003144144330601	0.6244805573448217	-5.743177171402261	1.146809597449092	5.74317717140225	-1.146809597449081	1.637130215207917	-0.7154729966008452	-0.2217761311954798	-0.8562469586006204	0.7478520363933399	0.3619669655618665	0.5376400105315658	1.208173881826559	1.116263458004949	-0.7829089651927308	0.2391552403076354	-0.009566324176503438	-0.8968267306559146	0.3270868947298893	0.003522100711839626	0.0207505861235005	0.1179942489626591	0.139321130952714	0.001056522322205541	0.003867619581442314	0.04527993649411497	0.02878771131465595	0.4600407800657118	0.4090560831749325	0.007171088185909816	0.01363186065737951	0.001306964264981995	0.02595485609518319	0.001022082132800239	0.00541236287748349	0.002863123608255986	0.02190225652276159	0.4272834804344557	0.4543738284124857	0.06462298419596436	0.07740620490832394	0.3210640294320974	0.330713577125019	0.09502662631871592	0.06953619067335066	0.002046800497623805	0.007750419303871432	0.002759142919699645	0.01211251410343671	0.001251763152882129	0.01654823697508624	0.7403150213851044	0.6312061747199822	0.07782739939869418	0.0899497129299672	0.001256935826333728	0.003619329336124497	0.001684966954076823	0.01817548057339661	0.001045491226236339	0.03494332350984756	0.1917665844836343	0.2149242016626588	0.07666838401653552	0.03439833060106035	0.03617474708972962	0.03318478711250786	0.5244841910460766	0.5165092338059442	0.0011930922727868	0.02507055853215366	0.001030160354431796	0.008213364241848046	0.001012605496368709	0.008165719677184951	0.001023848522742065	0.005416224309168258	0.1049591697666537	0.1078302794644053	0.1110261816266646	0.1036877502010808	0.02151981635949091	0.02163018509034247	0.03440214889869963	0.03652083142971732	0.1176812777727031	0.1564351840221712	0.1471177331390914	0.1522362122798538	0.1171188196582393	0.126625107372575	0.06853996895864865	0.07780659476103322	0.04690600574209057	0.07354667303366461	0.03634766071551233	0.05594058149249638	0.007442985306373687	0.0883658904306967	0.001991291949843688	0.01552883223904448	0.001351325784836654	0.01971799901278802	0.001278094238259321	0.004684480881847046	0.001097527338072069	0.01069152174256504	0.001505345476697152	0.03184682067558523	0.045046098949585	0.06471290082585703	0.06059921031844163	0.07754961762719015	0.05902800147349915	0.0558716130599539	0.001163259545148784	0.02106748704193402	0.003399784216171269	0.01506240180871211	0.05067967440189031	0.0528695376532529	0.06163974003297895	0.07752400283717555	0.03281439823668298	0.04618295631440085	0.1576921229154721	0.1506265344132146	0.001329314357893646	0.0387781246445592	0.0668316774362928	0.05076629293299552	0.02361550004242513	0.03570310190808255	0.001391512505660356	0.01570312593532168	0.001810945014235826	0.01899459467835866	0.001783823013660759	0.04722406138910924	0.02922796302286697	0.05500988447286722	0.04429666865350382	0.0258119251996732	0.04210258352231103	0.04925037922215739	0.001060349502837887	0.02761834322825058	0.03886387323778241	0.03733062942655114	0.1316178840425059	0.1331318903049187	0.001656745803441568	0.04803904282767647	0.001351772319783478	0.03880676465596471	0.001390265178772304	0.0239269958827311	0.001131690151096815	0.02422842213797077	0.001259316944783168	0.01405893342440454	0.01333507231406808	-0.01009267696654993	-0.008887946490640968	0.01460420189364014	0.01257787536391293	0.0004626335936888521	-0.006416737672807885	0.0006948807043242765	0.007817891334128094	0.1566031937357888	0.001060177981037094	0.04751703438300597	0.4975250281754064	0.001569003663226777	0.001223770048564961	0.001019527316795236	0.001109940467233111	0.4267793573032452	0.07972644012237272	0.3659347826344302	0.03947946934341223	0.001966943545060381	0.002832008981043422	0.001171903065669646	0.755727413609135	0.07240308963754685	0.001230738670864974	0.00151269354310629	0.001035368505377379	0.1987847090493695	0.0789859183446307	0.04237570361171222	0.5840636865915779	0.001164033487072409	0.001025709257338504	0.001008167572646858	0.001020189052436295	0.1005529431298551	0.1086289892819406	0.01954804171583114	0.03650714123190912	0.1141815879742048	0.1470641511481197	0.1171079995829866	0.0985677543748181	0.07617968484317492	0.03384692667714405	0.007602786630649931	0.002046715411374951	0.001413556540250228	0.001293888763433499	0.001103851533845943	0.001500727296615018	0.03319037451611302	0.05814431698860625	0.05630141232098998	0.001168299677954725	0.003197263442217229	0.04867994385783588	0.05857642282516766	0.03088339336571847	0.155363793003138	0.001370654823083174	0.08053314260361925	0.0309185210520936	0.00144658905223029	0.001788864282628164	0.001729636586902373	0.02906276788476595	0.05078233276417937	0.03999898868869371	0.001067598831544175	0.03530394336056761	0.1300172939105863	0.001696085745202303	0.001387008673094209	0.001394214719159034	0.001131720838668291	0.001266428603374239	0.0223003485029527	-0.007057222395724557	-0.008322721217240132	0.0194857890841634	0.01554897321175571	0.0003274052022491539	-0.007168820744134938	0.001530816652886602	-0.857643008679937	-2.262933929227475	0.3283090212825853	2.357344828716874	0.01020899689296653	0.05969866610311794	1.119916125351202	-0.3191136118776957	-0.2120855741655543	-0.007558852596836725	-0.1382125213344803	0.392815455219161	0.8492850844253074	1.926794219400789	-2.391860256633571	0.01003405531254545	0.01402774328305166	0.05646579532231635	-0.05828145595592896	-0.3195612282214181	-0.01672815604242984	-0.04954387437754781	0.1354605746447481	0.3038196039292324	-0.08319022986579103	0.2550673751360422	2.843735944458428	0.06527746322922934	0.00920240033981151	0.009055139695957818	0.00837779800085634	-0.05154889886976849	0.1510208800497455	-0.1020792223825849	0.3012928171990374	0.3670094956725892	0.5189795400661161	0.374987088483977	1.85683079062135	1.465026953561325	-0.1377683167099074	-0.02387046838634839	-0.005070787287286572	0.1829192101123559	0.03294643109170861	0.001259889140556313	-0.02798994975021324	-0.8030752181427574	0.01181542118444367	-0.06355651209836852	-0.02593345717283114	0.0619461137169528	-0.0515975280340966	-0.1445459012077141	-0.06618983427392756	0.3082002765478869	0.1154881649623566	1.260787892564375	0.4379274700910609	0.08738257468713932	-0.02808267787329231	-0.4082378352799346	0.06923717404333796	0.6380605818734404	-0.02169850939002993	0.01615808102132556	-0.1620976143210817	0.4230453422860282	0.001396934741633025	0.1422636650624349	-0.2321496415419242	-0.2293809586200078	-0.1301875441486802	6.052992111717927e-14	-5.008164865381025e-14	nan	nan	nan	nan	nan	nan
0.32	-0.01831667314182312	-0.03331361237749853	0.01817738404490845	0.6464831089574371	0.9391045341039703	0.007284395438731554	0.4463213627838881	-0.02658297612956514	0.02802155533150976	-0.01754123602888071	0.06867876920252262	-0.04575966186858151	-0.02801368442128937	0.07624029642314638	-0.04102168320558311	0.7981717129616331	0.1503739998809042	-0.7981717129616314	-0.1503739998809062	-0.08239632582358437	-0.1255839331568878	-0.003292200009687215	-0.2747880827612835	-0.0407159433207493	-0.02400701865596079	0.1327997235795755	0.1477996668114585	0.7377146706392076	0.6201154399079482	0.08668348977958372	-0.0116070238097488	0.07687233040088931	0.03208316829104982	0.8581537527584838	-0.5610617062915925	-0.5378916614142921	1.267655850600869	-0.116856139047359	-0.06071913086080325	0.05498365635971	-0.0738379144493068	1.275589642422066	-1.782280734584672	0.5183327808344449	1.078213777670691	-1.465417690930538	1.029713873723189	0.6503998408590383	-6.11413302954999	1.28797471809864	6.11413302954999	-1.287974718098639	1.686314342091652	-0.7280715896215018	-0.1899321829523709	-0.752982621368038	0.7435368684973138	0.3614717510093149	0.2827111193639374	1.329328540587623	1.107341526938162	-0.774482600231847	0.2189449157338612	-0.02639549119702975	-0.7707440758198471	0.3262662207219435	0.007130594068959406	0.02467471471754241	0.1356498507420822	0.1597500437458592	0.001058718446114879	0.003837188771637655	0.04515950641682114	0.0284394284100094	0.4717466636004924	0.417997550540471	0.004405990549540658	0.01125105913450111	0.001250484409477481	0.02392049119873297	0.00102050429536143	0.005299814971127991	0.002015595413881036	0.0210329751047077	0.4286174739946405	0.4580817935182667	0.0720038840904753	0.08448643269883016	0.3396702681653181	0.3504439528211652	0.06230465842397425	0.04608102426215303	0.00197542208133245	0.007878505091748266	0.002795366495025478	0.01218773594214858	0.001201224372978782	0.01716399350584813	0.7426469032648858	0.6266808817797571	0.07372483850558775	0.08570960138358241	0.001235652006696917	0.003697119597167723	0.001547529437134939	0.01763811427595281	0.001041334726566667	0.03638432505062186	0.1942263380499436	0.216828419799968	0.07701808948413065	0.03316800024604177	0.03923987471913771	0.03516762180628209	0.5471902760778724	0.5446645673502309	0.001170828422415948	0.0258354139693478	0.001028139051443816	0.008420824843195767	0.001010593744448436	0.008365874665437808	0.001022168505414431	0.005550755051598442	0.1026703966979645	0.1065464693048397	0.1099839443525623	0.1045186879656733	0.02021099689702653	0.02049538258361788	0.03483217252735259	0.03856773706450443	0.115582813611065	0.1594499778487597	0.1471184615011736	0.157039711739288	0.1172194990923783	0.1301467884087276	0.08772045651494118	0.0984730307780791	0.06440763352708889	0.08804733578550224	0.03476157873913274	0.05453958344447368	0.007507994477729876	0.08811095971425451	0.002027920599466383	0.01548870397157728	0.001401620100405868	0.02180607279578109	0.001296021339056948	0.005106140616223508	0.001101067456730472	0.0107073578747912	0.001472742167459969	0.0315479535130936	0.03557797534659183	0.05478465633231024	0.05924501795002236	0.07762878732471969	0.05755453847507354	0.05517833356398259	0.001178693196952516	0.02100514121389893	0.00336074704936025	0.01584508062111258	0.04964862737712773	0.05227926646376101	0.05947715741788253	0.07552842079004059	0.03119933918122061	0.04500439460833244	0.156526207017195	0.1530596600087215	0.001358457301431954	0.04011005393475112	0.07511665745206879	0.06468427346429376	0.02871464958913819	0.04056982116854781	0.001439262528271715	0.01669435734458054	0.001770014076523479	0.01864446320800263	0.001764850627908628	0.04327125646536686	0.02965012905800424	0.05630722397463769	0.04729084854581769	0.03192217351633014	0.04011249153856479	0.0481802922352465	0.001065484587969621	0.0278057756064571	0.03673148223916421	0.03574722895117795	0.1308514080356218	0.1371154565217685	0.001680897415124501	0.04800854693652612	0.001388626978484908	0.04048388284460739	0.001391530320705409	0.02162936562149395	0.001131223501073782	0.0219444169779347	0.001263232361275989	0.01276677840299524	0.02270405429748028	-0.006913140444182331	-0.008300379221444764	0.01982931557485616	0.01532498025125622	0.0002390568808315257	-0.007076409026911343	0.00155366320135225	0.01343917791850779	0.1668449731965955	0.00106175150327115	0.04314882178906398	0.4989891927615983	0.001239985341878429	0.00116466944010256	0.001018274369864068	0.001084722803591651	0.4356826200551555	0.08329409701973473	0.3871357303204353	0.001415479817935116	0.001848541340783942	0.002836808628911221	0.001128323846268883	0.742216485469323	0.06500121436304124	0.001199636779698685	0.001316831190505085	0.001037882493040831	0.1981095397749719	0.07634428476005567	0.04339922987030295	0.6150097338965159	0.001134347068029294	0.001026123625070262	0.001008593664990798	0.001020464808891948	0.09847950162833256	0.1083423417064752	0.01808325255905511	0.03449685984791333	0.1111531294881256	0.1471640541000429	0.1175734134845924	0.1250431125247987	0.0946639503359358	0.03211187519421132	0.007563377568955264	0.002082702770192166	0.001486536643392807	0.001330840958424805	0.001105649647364147	0.0013921497177872	0.01714815584148697	0.05701245739431441	0.05518279503464758	0.001214769245870786	0.003404867093500599	0.04811099454942836	0.05524970088781582	0.0280823024304615	0.1540992500546242	0.001403883303135751	0.09034566649022069	0.03745683651505455	0.001522758193638681	0.001680373784109299	0.001754721346350945	0.03095363780183523	0.0511863684021326	0.03594284703126709	0.001073504061323262	0.03328601709487336	0.1294239548079484	0.00171496617157286	0.001458255546266988	0.001391963298838974	0.001130002126457258	0.001268220800749194	0.03227488917815604	-0.00366156294604378	-0.007701640954350946	0.02522619250141893	0.01796008865835124	-2.869399273332474e-05	-0.007689874522403221	0.002423868972608738	-0.8654016973916151	-2.042277341899823	0.418200347551991	1.720626612411874	-0.03126096794095352	-0.1248449060023387	0.6690447363534503	-0.1772346459825204	-0.1879361208415169	-0.01981524476467051	-0.02140381591766721	0.3571877372616106	0.5818006812168652	2.033921219558491	-2.303302520867504	0.01812795561415253	-0.004831663046206081	0.06854229108682096	-0.8304224415628459	-0.5215381572349183	0.05412744496650956	-0.05942999832287979	0.1576296317048964	0.07516763788040319	-0.1594409286645907	0.1534232721638352	2.766232269279515	0.09669832987457604	0.04293864557187972	0.04101495370135515	0.02279153504853595	-0.2112550743495432	0.01094932252622064	-0.125272920382982	0.1156894453212359	0.241603689856791	0.4284768755788345	0.3193767761237877	2.231573168251396	1.437249220156017	-0.144384155318468	-0.02530837503546724	-0.002081573054405633	0.2439799579858721	0.05308954987360567	0.002499715600473281	-0.02344172529950564	-1.14012951096369	0.006695932870060374	-0.07716471636802533	0.0358495284491073	0.09308806891192213	-0.07161170039387199	-0.253615534116382	-0.1737445344768309	0.1668360633603698	0.1566528141022851	1.532875257329017	0.5261445023449443	0.113172528639862	-0.04510016692943432	-0.3835757241577777	0.1817837348688611	0.5797440020982587	-0.182396112454932	0.03648481553145876	-0.1599553139814939	0.3570364653335037	-0.00618605369637251	0.1962737380105163	-0.2267068036455577	-0.2268122495714214	-0.1278126190008795	3.116249776276157e-13	-5.784430719026788e-14	nan	nan	nan	nan	nan	nan
0.33	-0.009874842043502113	-0.03871699566551257	0.0127681692174716	0.6591217218083083	0.9377458286754665	0.006656108525629763	0.4460090322906309	-0.0269191393506805	0.04243917620277191	-0.03485869670896741	0.07354937798906046	-0.03483660044691852	-0.04268045370842778	0.08621068775149894	-0.03449326917431887	0.7354362869954768	0.1640653405282878	-0.7354362869954691	-0.1640653405283166	-0.06535362929285196	-0.1328111522543501	-0.004979451877454849	-0.2819650795609073	-0.03343197273209652	-0.02041723541693182	0.1347816027389833	0.1618224273436452	0.748864341673344	0.6125598673663756	0.08875234997677955	-0.01197243279278535	0.06981375458141308	0.03544834157587184	0.8130359966736169	-0.5139936270549835	-0.5377104118454835	1.260582742101096	-0.1557451781938211	-0.06479543746007087	-0.09454304962999258	0.009623532628713929	1.609885485115067	-1.665177835291478	0.4515610557812932	1.094588832764329	-1.445316521133668	0.9557234948760008	0.6452681740494908	-6.425355482338165	1.446553568559027	6.425355482338166	-1.446553568559002	1.720493515542191	-0.7136442535953172	-0.145609745701116	-0.6875674247621454	0.7099811340883372	0.3558705885625613	0.110814627422504	1.475762405912626	1.124769270867732	-0.7360668205086065	0.1982874940312726	-0.04673007226005705	-0.6451064832540149	0.3445687478585435	0.009047782156210011	0.02690906639084392	0.1456436316887747	0.1725787637241554	0.001059294457890279	0.003831258874022169	0.0404479568433758	0.02587921439941163	0.4792819287029884	0.4227783279699939	0.002852485779102281	0.009925822065929266	0.001199844759631559	0.02212541053047229	0.001019108487534122	0.005219361623765467	0.001559531878949712	0.02056029300681281	0.4350070558913036	0.4633020437364493	0.07521540993329259	0.08789551529466944	0.3578511460292341	0.3686995715165665	0.03491844623669597	0.02771134083723381	0.001887638996610452	0.008022658898333025	0.002779482633171987	0.01222271817427702	0.001161315859317671	0.0178383146472688	0.7392527223359937	0.6149752408761029	0.06752006019462871	0.07973134788180143	0.001211466147551405	0.003832742133947297	0.001414893615960494	0.01714470839925833	0.001040594300869684	0.0378944704489526	0.1954442051022704	0.2170727063991061	0.07518152326355425	0.03129923456379943	0.03992795641595401	0.0356199961835011	0.571908193249292	0.5712657304687532	0.00114877614592516	0.02665556165826508	0.001027255202286181	0.008672683811474732	0.001009660093071675	0.008610799418664968	0.00102139793818664	0.005709612865971027	0.1002379934259697	0.1036708444456208	0.1088536701678647	0.1036406924027008	0.01928410516706175	0.01958677322167639	0.03171151730213344	0.03730171779258712	0.1113523337423961	0.1592711956350555	0.1474115715089893	0.1607518915452665	0.117435819775627	0.1328810757001161	0.109764735229932	0.1214919229490519	0.07831707119278332	0.1002765229992558	0.03309386593824254	0.05306830360105622	0.007591507251456257	0.08786484757205634	0.002096022218072055	0.01548727799515082	0.001457511557348835	0.02430085842123569	0.001315299609583741	0.005620383934470496	0.001103502102309424	0.0107428005423738	0.001415119270810734	0.03121627558195427	0.02513588326145738	0.04444586292931801	0.05712778021807918	0.07669983937844591	0.05605441076784599	0.05410073104014538	0.001286492898064867	0.0209802139025876	0.004676948543649907	0.01825643594273449	0.04869257635271567	0.05137798650947267	0.05685955354357933	0.07285662662761239	0.02887822526633579	0.04297824131830631	0.1554306239042444	0.1542939961095425	0.001398811937939517	0.04199210053838499	0.08255659981923891	0.07956168494699094	0.03401804741334688	0.04559212909321803	0.00149259254070505	0.01792044398951494	0.001677836387258162	0.01826780566677663	0.001815354868700127	0.03949961426587371	0.03043337824494467	0.05794603737227962	0.04511370221450529	0.03534056750045483	0.03594883871900433	0.04488997045113034	0.00107079100976184	0.02789489192615817	0.03517996202508996	0.03428198834299771	0.1298747735803202	0.1399586283793328	0.001727221612702281	0.04793253167681101	0.001450853984183653	0.0427050886929622	0.001400581517285614	0.01937793040661404	0.001133564851789753	0.0196763425420087	0.00127255285152249	0.01148678890026494	0.03240496821049205	-0.003480627139078965	-0.007562328912700975	0.02529000248567539	0.01686635587135136	-0.0001027980161713232	-0.007500017028460949	0.002059678687156029	0.0090925037618251	0.1555343224251084	0.001058322408735152	0.02767319443885399	0.4940380715251194	0.001201690165026693	0.001132237458797316	0.001017132462497415	0.001082398582144971	0.4611771327014605	0.07602060350314838	0.4023545849223337	0.001259455431583171	0.0017514856624056	0.002700227474038227	0.001112507418757682	0.7203158773638531	0.05472900886021251	0.00117497116920062	0.001242588493328715	0.001041466044052354	0.1969578652410277	0.06968037811427207	0.03846268148341005	0.6444768144467882	0.001118593274374182	0.001026514428959364	0.001008768625175916	0.001020706947149081	0.09540312364801115	0.1062848697450021	0.01839842559927979	0.02261072426018997	0.1001360432444197	0.148478364529354	0.1179035301432035	0.1536605564739312	0.0976952455045722	0.03033362868302386	0.007779793128517692	0.00223866010382868	0.001540502013284708	0.001339228514307796	0.001106364186833169	0.001323666737716968	0.009656349722369742	0.052300774898787	0.05332703337590403	0.001554468929599443	0.008312347184109335	0.04702623837744241	0.05215250299777552	0.0246127483755596	0.1533629967416908	0.001472160263575496	0.09414968379432788	0.04242566096953271	0.001569702630946212	0.001498116021441807	0.00196398740362732	0.0316579504870873	0.03500369322964373	0.02685108828187954	0.001078692581435436	0.03342672173480537	0.1275361251968658	0.001826828508397532	0.001564330523183216	0.00142528915530254	0.00114107969327157	0.001294142828293323	0.04220994534937353	9.663481159568997e-05	-0.006712828970637387	0.0308017373838995	0.01753274526184893	-0.0005039361319257548	-0.007771739034858359	0.002274341944591234	-0.8756951614942727	-1.726757329161357	0.04492884881589913	0.8254923570876959	0.01512450078075265	-0.3931283421360166	0.3060831817055824	-0.09414507823262874	-0.1664466275097356	-0.001326213398124665	-0.05464837050487294	0.7223892577512736	0.1080142010093169	1.6448527969687	-1.395635426134997	0.01167870374871191	0.006182881233688039	0.06683207692279237	-1.466711400111873	-0.6751782761046189	-0.007209922396214726	-0.04188738403325329	0.1474761436102922	-0.02648167620574004	-0.2131918983831272	-0.05545890906909341	2.547707623778887	0.07419789711400478	0.01648276296172316	0.016476429661684	0.01260998159928957	-0.3571273438129737	-0.1803858078423229	-0.06174823883596402	-0.3642527131666377	-0.2657566775722319	0.3317870546073871	0.2409914711521627	2.360294993081905	1.022806093650358	-0.1503188738231553	-0.02452468430950662	0.001227051960242355	0.2608790559107446	0.05079731026185522	0.005036521929905796	-0.03702636058894014	-0.9458655223720918	-0.1817970680527243	-0.1371722415918268	-0.01895571576776386	0.3741048621646136	-0.107506814467712	-0.2785003929991925	-0.2306002610786975	0.107348607231199	0.2236607767840959	1.438914209430562	0.4833728557585757	0.1354674442238838	-0.03368515200762394	-0.3719066079082337	0.1509416105680801	0.08384936291155766	-0.4670535337883423	-0.009866686427149581	-0.134317846520968	0.2274440575622538	-0.009845173534584951	0.2513469810814467	-0.2229103451027512	-0.2261009904375234	-0.1276288639239384	4.216181443164411e-13	-5.089435751291056e-14	nan	nan	nan	nan	nan	nan
0.34	-0.002399482613547783	-0.04348105843375973	0.007547993652796126	0.6717050842498461	0.935972425911506	0.005991342975706649	0.4448886358988601	-0.0263301402287508	0.06025828409954371	-0.05052412141223511	0.07762543190420809	-0.02410407869122466	-0.05646762193350208	0.09518194837878594	-0.0283166155513349	0.6698165369417795	0.1792302743958322	-0.6698165369417761	-0.1792302743958465	-0.04802108448300782	-0.1397822587032576	-0.006166226025716943	-0.2886424449797631	-0.02658184294162128	-0.01690189304937168	0.1349590144261417	0.1773256917307779	0.7602535878761264	0.6054054052496801	0.09071844706675448	-0.01254250059202794	0.06388749283223191	0.03893054948051738	0.6648594190741974	-0.4331976023465161	-0.5000838088629811	1.256605768734208	-0.1997956060351398	-0.06801485822507827	-0.1066295233363971	0.1111945541836183	1.955887047531451	-1.451873539219392	0.3594218065645892	1.040105844478973	-1.289497478213651	0.8298877334742705	0.5800477592130272	-6.690997847057972	1.582693362130715	6.690997847057972	-1.582693362130714	1.744283997913001	-0.6768490599107098	-0.08983663905133808	-0.653056345211554	0.6567687088589891	0.3465835767149594	-0.07818237508757842	1.625429311570111	1.155256560666777	-0.6942605152558611	0.1983922942901974	-0.06732725443974787	-0.5442812617610907	0.3496731446857017	0.007869059957157747	0.02589846892932654	0.1470303248940562	0.1758673903644851	0.001057867118755457	0.003840669035039559	0.03063147308720556	0.0204582526469586	0.4829557280896692	0.42449866281772	0.002050451214000333	0.009241511361449121	0.001158305581047694	0.02068422635290519	0.001017839686555883	0.005172274929023605	0.001329878215488276	0.02030969235744993	0.4473543140972804	0.4732401177008554	0.0737952484866351	0.08680668398025022	0.3748516134061297	0.383894014309744	0.01927866001892305	0.01766829049908929	0.001795209715749443	0.008131597126946196	0.002703421451282848	0.01219848900229065	0.001133453133900503	0.01851083783889347	0.7305397247034066	0.5982265405586759	0.05942757555213941	0.07218472120162842	0.001187039242636843	0.003948781453173433	0.001311415589996026	0.01674764239935805	0.001042016794945604	0.03939538183579992	0.1957689410002529	0.2162953591128345	0.07120835403207129	0.02892656846641093	0.0379899726067864	0.03420823337799325	0.59784976149056	0.5954928652128836	0.001129872944122887	0.02745670569573065	0.001027008970855227	0.008931472399978961	0.001009281019464884	0.008865531912994917	0.001021133960891173	0.005875553759025522	0.09752354799658462	0.09953877350247405	0.1073329972771722	0.1010342243544365	0.01895615062443138	0.01915443207034661	0.02439610972682027	0.03137549453191487	0.104247933069895	0.1543669133977911	0.1481106195918043	0.1640320122112306	0.1176991357933036	0.135236833611726	0.1338441331534352	0.1454407251834002	0.08721403602469134	0.1087878150795918	0.03136903403422827	0.05152426475884939	0.007740640993895561	0.08760825340997198	0.002207965456895178	0.01550185849461984	0.001512434332641657	0.02714169169018598	0.001329132458298372	0.006142850751245337	0.001105076418280088	0.01081704239384541	0.001352061034611856	0.03092477630765411	0.01592207798702329	0.03550261883013359	0.05382483413728881	0.0742066150451352	0.05438905830524392	0.05245855966832189	0.001510182284663706	0.02106361239752188	0.007766953075037285	0.02302561519951798	0.04767585591665992	0.05015187969440405	0.05401287477847438	0.070003271037457	0.02600014906435363	0.04041010663575103	0.1544752423712382	0.1557529811618684	0.001453119908181333	0.04466135487320189	0.08834140207724195	0.09338870105730715	0.03911589761363102	0.05033839374731626	0.001542725873868115	0.01947215910673707	0.001540630564530407	0.01790168387939214	0.001945137161396917	0.03581004646384488	0.03117818769135505	0.05942530950414125	0.0364002144339637	0.03319745213833671	0.0294254597600808	0.03901151577115641	0.001076038404298503	0.02778433918125947	0.03441981405142762	0.03303637124342364	0.1285257720045186	0.1419812607006523	0.001806277885838902	0.04779507996016898	0.001534987073489129	0.04557841345464578	0.001421766317330157	0.01718455660407637	0.001140275364001642	0.01743643011271398	0.001290173603135318	0.01022532947699996	0.04226197696230836	0.0001690091343814547	-0.006657104153977409	0.03082726137760193	0.01709525214705001	-0.000533577741301195	-0.007695796037282093	0.002128665830407035	0.004745829605142722	0.1442236716536214	0.001054893314198923	0.01219756708864257	0.4890869502886417	0.00116339498818354	0.001099805477493481	0.00101599055513037	0.001080074360702861	0.4866716453477674	0.06874710998656071	0.417573439524243	0.001103431045230332	0.001654429984024029	0.002563646319164956	0.001096690991250577	0.6984152692583848	0.04445680335738724	0.001150305558702318	0.00116834579617639	0.001045049595065433	0.1958061907070834	0.06301647146848803	0.03352613309651385	0.67394389499706	0.001102839480718896	0.001026905232850016	0.001008943585365564	0.00102094908540798	0.09232674566769093	0.1042273977835299	0.01871359863951217	0.01072458867245947	0.08911895700071248	0.149792674958664	0.1182336468018139	0.1822780004230683	0.100726540673204	0.02855538217183671	0.007996208688079955	0.002394617437464473	0.0015944673831714	0.001347616070184425	0.001107078726298144	0.001255183757639626	0.002164543603257105	0.04758909240325852	0.05147127171716116	0.001894168613316708	0.01321982727471984	0.04594148220545685	0.04905530510773404	0.02114319432065624	0.1526267434287554	0.00154043722400885	0.09795370109843496	0.04739448542400054	0.001616647068241456	0.001315858258792493	0.002173253460904574	0.03236226317233671	0.01882101805714457	0.01775932953248816	0.001083881101545329	0.03356742637473702	0.1256482955857822	0.001938690845221261	0.001670405500091605	0.001458615011768432	0.001152157260089528	0.001320064855840007	0.05214500152059133	0.003854832569234965	-0.005724016986923759	0.03637728226637987	0.01710540186534834	-0.0009791782711187059	-0.007853603547314634	0.002124814916567792	-0.8847731694449152	-1.367181595376743	-0.2307894792784736	-0.187392055169828	-0.02819295616127689	-0.6969944543689826	0.05695621999838583	-0.04904937299954783	-0.1171568228740281	-0.01314191427378223	0.0230124737624877	1.300752486507702	-0.3177821008284424	1.421686039139283	-0.6379759035107913	0.01108483995061199	-0.01667394384627929	0.06818270113816996	-1.839034324314575	-0.8352127929323849	0.05021080142190639	-0.04016202852755582	0.1557828294078915	-0.1291591391971244	-0.2602210116959128	-0.2194041643753284	2.291426594401018	0.09289759958621556	0.04432456961636335	0.04297650191921351	0.02420815078259135	-0.4625442911038347	-0.3347451745223273	-0.0300192782498949	-0.8163513524347918	-0.7034963148607144	0.3420650475751128	0.2436709001674262	2.417555181023358	0.6936701934611484	-0.1589359550767393	-0.02740477901136172	0.00111972212602677	0.3131894866921606	0.05473424958341252	0.01025955239384181	-0.01540599398199879	-0.8610196502008584	-0.3061593445345875	-0.1900784859618052	0.05751468970861013	0.5646528559499361	-0.1365770725415564	-0.2899278196608949	-0.2821408129815465	0.2117658536597969	0.314094360287367	1.322796182852029	0.470935848246408	0.1782982231074302	-0.04299302362859265	-0.3671608446647441	0.1498754817083553	-0.5325578671451004	-0.7000226916195418	-0.003448997381436469	-0.1160306122623575	0.1929285580832812	-0.01847334507138822	0.3266975206685234	-0.2150945211668542	-0.2211798482425654	-0.1241066031000215	2.660077536940035e-13	-1.625008649190202e-14	nan	nan	nan	nan	nan	nan
0.35	0.003111932925216704	-0.04733359325264944	0.002916933362518522	0.6842677089105252	0.9337390481803066	0.005295647041343888	0.4442875321507174	-0.02473432556456607	0.08154554991392496	-0.06365804024107263	0.08072703228692635	-0.01431733976010034	-0.06803865934922056	0.1027402703306559	-0.02313399138130837	0.6017029144956714	0.1955528165444798	-0.6017029144956676	-0.195552816544519	-0.03047966440168083	-0.1462780291432541	-0.006748736798060042	-0.2951115703843626	-0.02033879255145117	-0.01349468390580057	0.132935203663532	0.1942309948522496	0.7719481852418103	0.5986249031911687	0.09288871255857212	-0.01327800358396437	0.05882423044565713	0.04250154942952653	0.4330929906888202	-0.3327486680965998	-0.4312474276814399	1.256706616629999	-0.2462670604335378	-0.07012454918102627	-0.01073398598914495	0.2016047635193635	2.280355434759738	-1.174893835333116	0.257394877828977	0.9182969351431021	-1.017563579031083	0.6752021936780312	0.4591603225914977	-6.934172683624188	1.673568896698212	6.934172683624199	-1.673568896698193	1.765062000257389	-0.6186012481642373	-0.02681298343543672	-0.6434403548518748	0.5898945766067787	0.3341799273326845	-0.3290898494686815	1.751454336481511	1.178164520790873	-0.6637198567498603	0.2240880090229284	-0.07911694201671909	-0.4680030768078434	0.3624909017800276	0.005949083376867031	0.02405007575818939	0.1410486033096217	0.1701330257800794	0.001055170771875217	0.003853181157033111	0.02062819623007357	0.01420467410482886	0.4834656754494342	0.4243321145103149	0.001620116127985075	0.008859561221945183	0.001125496000593205	0.01967077344922781	0.001016720532873603	0.005152536798624614	0.001210301050725291	0.02019269992598011	0.4649746486815725	0.4879963599859028	0.06857694067558694	0.08193811264987112	0.3905187672955054	0.3966981009892137	0.0106044419119786	0.01232898358349681	0.001708134765463385	0.00819896434048531	0.002566528603236372	0.01210616581127319	0.001113997759295708	0.01912511807595464	0.7172220019033865	0.5789985207626385	0.05035753035873908	0.0637777534261052	0.001164873294849735	0.004039359446842765	0.001236141637773637	0.01646856864754729	0.001045431255198638	0.04086138818942323	0.1956578880602589	0.2150148513325792	0.06498543293619374	0.0260484321620238	0.03326249498558567	0.03081827476520433	0.6236293108091662	0.6169050581301719	0.001114627054590902	0.02818939879199091	0.001027211017828591	0.009208633615317962	0.001009184726406318	0.009141337881772588	0.001021221056673073	0.0060478827366897	0.09274398742347723	0.09323386924734989	0.1035277566331936	0.09608817050214742	0.01710906545001656	0.01766048797258896	0.01673225650259107	0.0241850030271822	0.09425777974836778	0.144761586267116	0.1515045784670547	0.1685779723524011	0.1190429819735392	0.138353326231369	0.1578849560067517	0.1677975155685026	0.08939218078748257	0.1127688605949719	0.02970514521895902	0.04995098398827914	0.007808533506148365	0.08724858840497433	0.002284349089276765	0.01544577643455139	0.001541599220191369	0.03032487421919781	0.001325704410013828	0.006654989766886584	0.001106947309480662	0.01094000617881959	0.001301165354151187	0.03072457279216334	0.009288321056087696	0.02889014287500073	0.04860235562311098	0.06949353270841167	0.05240648521124899	0.05024160098822854	0.01335451165797723	0.03172738595130062	0.01123235159629985	0.02869316170914801	0.04612873808897346	0.04833311964394158	0.05388767481887693	0.06866876450359596	0.02586087337727896	0.03904217752374374	0.1559673026416449	0.1599786034764513	0.001522407075127453	0.048314988527288	0.09220821714737006	0.1052159916032318	0.04279197375132037	0.05377467439683377	0.001866650567025314	0.02177480433655597	0.001417878030902496	0.01762314318888757	0.002937989823717068	0.03242271226358339	0.031585309459722	0.06043823489906597	0.02604192534364295	0.02736556467591161	0.02193561596555788	0.03187443087969861	0.001085172186014856	0.02746610910397145	0.03510768307569145	0.03220666334570182	0.1276592453335957	0.1444264537395147	0.001866951526373378	0.04750891894819588	0.002090735100574787	0.0496539085485599	0.001485715572224619	0.01511736335032283	0.001156906870317209	0.0152825051916859	0.001331446913131537	0.009027268894611891	0.05061048441501037	0.003784741477177206	-0.005661915460773956	0.03500888325986917	0.01510475628484583	-0.0007604501308827055	-0.007837305877780051	0.00153194808665035	0.003196998979425296	0.1210174575073066	0.001050224323976483	0.006781742008371366	0.4806037809956474	0.001177119342248515	0.001084166575741661	0.001015187951249883	0.0010905180467086	0.5204825247358101	0.05582743628989301	0.4292092964844325	0.001078453265193686	0.001585819772521024	0.002304344706155087	0.001091246724025694	0.6707518921694191	0.03451660027189334	0.001134586673019442	0.001148740675024772	0.001052314967347644	0.1951740026145648	0.05178277493729214	0.02278230574363843	0.6968723540145839	0.001095297297195856	0.001027857941924092	0.001009203751835444	0.001021618505673341	0.08080229169355725	0.09286988762943565	0.01196763204538065	0.006018110148817013	0.07272437573711261	0.1628948006480873	0.1234063530983555	0.2058163209684158	0.08502869346685266	0.02713525061367048	0.007783163063977209	0.00233844712739837	0.001553001349691705	0.00130056911892275	0.001110431834441078	0.00124217213225575	0.002000314345810949	0.03757301025173613	0.04866164644657905	0.04644310560443011	0.01641689216856556	0.04281013392734186	0.05773944403009813	0.02957809457734847	0.1632886199993873	0.001640508999273245	0.09704715557573032	0.04695444585041429	0.002702236095441053	0.0012679444145037	0.005503546625564903	0.03179276689634567	0.01003217418795934	0.009766556736486569	0.001103817375733063	0.03791177644734336	0.1270009346125339	0.001923168588186968	0.003517549367031548	0.001631718552958299	0.001192895468260974	0.001420464921334336	0.05773137818324785	0.00734440094632647	-0.004617045546650811	0.03809578593692788	0.01151374395823843	-0.0008123400082764208	-0.007965777582650472	0.0004609368789640178	-0.8938185060267398	-1.10135599176429	-0.1567187664364078	-0.949807863722023	0.0164117090591776	-0.556553690262922	-0.08349339678923094	-0.02810523339758405	-0.08352650708072572	0.004102168049673256	-0.02793934516870718	1.62720135788441	-0.6544174938760851	1.15379786568617	-0.417911316862491	0.00516702794893188	-0.006674417900524669	0.05645477259085678	-1.986677321245647	-0.8550537276299299	-0.01105724385856132	-0.01889724983413809	0.1400391180953368	-0.1281266488599117	-0.3180479334249179	-0.4564224705230939	1.9842978618237	0.06220503610104045	0.0191590270565014	0.01971236732303627	0.01360957947400222	-0.7689744652106639	-0.6359386424300003	-0.2530914815669952	-0.6411893675061656	-1.203338302648138	0.5803586212734724	0.3847071581414497	2.077701345364516	0.08279662577545888	-0.1544169189097492	-0.04236265538391622	-0.01080628300507505	0.3294010257632848	0.04984873038096519	0.01394406004871197	-0.02078365219439883	-0.4896371456853409	-0.6225404140055378	-0.2455045550499727	1.917251024616482	0.5687531403628724	-0.2193486996693455	0.02304394170723674	0.01222977454673112	0.6181917226139456	0.4130160344716886	1.047198681663734	0.2335382443209033	0.2767492873388919	-0.01765929154980031	-0.3126004063634649	0.06273105672537177	-0.6407432796631207	-0.7348722495145421	-0.0523843955730183	-0.04509179255675006	0.3009379174290706	-0.03679388614905553	0.4790552484406165	-0.1987395590280781	-0.2096615696265165	-0.1157302839559449	1.307966962682578e-13	2.221055601430917e-14	nan	nan	nan	nan	nan	nan
0.36	0.006175763240002978	-0.05004481792917079	-0.001179338470354624	0.6968549656468455	0.9310593422990248	0.004608847581602083	0.4447311009850484	-0.02242531726090104	0.1054411791830224	-0.07402167029490844	0.08270326161766595	-0.005717040120389819	-0.07667596499304102	0.1085545029874536	-0.01907974414337849	0.5310841624401382	0.212536728911883	-0.5310841624401348	-0.2125367289119013	-0.01269860483976479	-0.1520802080680299	-0.00670543505479594	-0.3015646844588319	-0.01482288726055776	-0.01023186099602541	0.1283270159960977	0.2122712389353931	0.7837069104583589	0.5920934089090285	0.0949687513462396	-0.01411171139379557	0.05453479407099317	0.0461396486493792	0.1753423742644278	-0.2049355738813945	-0.393126117382009	1.261532183862419	-0.2890612359449769	-0.06623556330089714	0.1023049931615378	0.2538332821001598	2.47755973847762	-0.8978157842225988	0.1343475961777341	0.8028179861985959	-0.7027511235380592	0.4810698744221344	0.3543723728054111	-7.192023768942901	1.714967405881755	7.192023768942902	-1.714967405881754	1.792211894029886	-0.5381307568667767	0.03532586406999638	-0.6498540791827474	0.5113396890015885	0.3177063299553005	-0.595057756054319	1.852417503899355	1.168082130839167	-0.6444589599807807	0.1803469534613863	-0.08696821801882586	-0.3895160593790487	0.3630929988540493	0.004206349495535611	0.02240750137215178	0.1280395651356435	0.1570646930498985	0.001051487685656692	0.003883229786764852	0.01267475986350317	0.009270530117670031	0.4812140816553453	0.4229642445757506	0.001411364164005903	0.00866411512516508	0.001101272244930836	0.01905384122539474	0.001015759727664943	0.005152475886835959	0.00115571837906568	0.0201203377514702	0.4874433168808561	0.5053182526061849	0.0598616763111816	0.07374862753025797	0.4047517684222192	0.4072633030021338	0.006063328598418553	0.009549547416837879	0.001630270423633802	0.008290506189141403	0.002368534349958614	0.01196732617365282	0.001101549354537688	0.01967556181707768	0.6997427175413408	0.5588908404067006	0.04074564227707377	0.05490618733963174	0.001145930619200922	0.004148395752276168	0.001188694352576628	0.01630480678728558	0.001050771951084637	0.04224857773327127	0.1953507050743253	0.2137091414955558	0.05644008645492201	0.02251277611307452	0.02563433254256814	0.02512308572088187	0.6484122375449567	0.6350445399046988	0.00110323373766684	0.02887208674646991	0.001027788567773812	0.009475680013207829	0.001009266751138887	0.009410332769165607	0.001021599451579131	0.006214784042964366	0.08502008601977797	0.0847485260927332	0.09649629079164554	0.08868599057598701	0.01286657607285765	0.01440616363363497	0.01040664246038002	0.01816285880199139	0.08134706832599907	0.1305847635173437	0.1587067328531677	0.1759038174489919	0.1219608137810493	0.1430325674621613	0.1810490779516595	0.1874727210788141	0.08383139264543707	0.1100489019183665	0.02815213859251377	0.04846199198320365	0.007737697028946402	0.08680431163439992	0.002294577236767996	0.01531632985722752	0.001535465998005724	0.0338487923386138	0.001300468884305264	0.007182928895678485	0.001109559525079525	0.01108814070397573	0.001269206099243443	0.03058612440187107	0.00577222167976298	0.0251466438191695	0.04111461031137782	0.06203414094116646	0.05003916380274497	0.04770464246747733	0.04046034383706083	0.05624885296142376	0.01454414167391362	0.03439861189455464	0.04384549955628077	0.04592143045872094	0.0577551162053737	0.070464498447969	0.02979824647444173	0.04072819780601927	0.1610532416148021	0.1678134778812672	0.00160706776887882	0.05284934884118245	0.09401090632573408	0.1144234097972032	0.04454119009635068	0.05535351788741162	0.002570424867170487	0.02489751414346824	0.001332508631414388	0.0174496144324638	0.005090784185079794	0.02951215011700832	0.0315305310008251	0.06088035982763861	0.0162464950110259	0.02024411345888458	0.01409801724576504	0.02416451152415381	0.001099708821184696	0.02689290371987516	0.0375077948253671	0.03223091888679611	0.1276971920965642	0.1480965764040391	0.001889566084272956	0.04709850166075848	0.003289587825252985	0.05497259343008769	0.001604202263265201	0.0132018568346672	0.001185593240213245	0.01324207004683339	0.00140227370696359	0.007906228386311458	0.05711757134101556	0.007316364509503227	-0.004592204936190987	0.03754842633432361	0.01071348572603674	-0.0007248487521820157	-0.00795925851483655	0.0002237901469989826	0.001648168353711124	0.09781124336099158	0.00104555533375347	0.001365916928097663	0.4721206117026527	0.001190843696326254	0.001068527673997879	0.001014385347369185	0.001100961732717049	0.5542934041238523	0.04290776259322283	0.4408451534446217	0.001053475485157377	0.001517209561013849	0.002045043093144982	0.001085802456803609	0.6430885150804528	0.0245763971864019	0.001118867787335219	0.001129135553978409	0.00105958033963128	0.1945418145220461	0.04054907840609536	0.01203847839075848	0.7198008130321077	0.001087755113671661	0.001028810650999149	0.001009463918308825	0.001022287925939931	0.06927783771942429	0.08151237747534211	0.005221665451252489	0.001311631625170233	0.05632979447351091	0.175996926337512	0.1285790593948976	0.2293546415137682	0.0693308462604964	0.02571511905550421	0.007570117439874109	0.002282276817331795	0.001511535316212021	0.001253522167660057	0.001113784942580811	0.001229160506865869	0.001836085088366687	0.02755692810021219	0.04585202117599731	0.09099204259555267	0.01961395706241185	0.03967878564922692	0.0664235829524666	0.03801299483404635	0.1739504965700237	0.001740580774528833	0.09614061005302527	0.04651440627681813	0.003787825122627367	0.001220030570325737	0.008833839790225633	0.03122327062035213	0.001243330318767627	0.001773783940481789	0.001123753649924575	0.04225612651994922	0.1283535736392856	0.001907646331152562	0.005364693233965154	0.001804822094149467	0.001233633676435984	0.001520864986829964	0.06331775484590434	0.01083396932341776	-0.003510074106377983	0.03981428960747602	0.005922086051127587	-0.0006455017454343399	-0.008077951617986225	-0.001202941158636503	-0.9017142287511843	-0.9256143305938452	-0.1896257221271295	-1.654185684313433	-0.02468565455769819	-0.4331075433645589	-0.1833081054314969	-0.01174856429124042	-0.03785268706132711	-0.009206470581002685	0.03193852511918947	1.813882553552928	-0.9819648586649418	0.9739091058355862	-0.1260017537125142	0.01591976691237108	-0.02597723314341055	0.05541540195489333	-2.014966436294882	-0.9281324551477118	0.05390246374429604	-0.01709965576177562	0.1400194674526279	-0.134199550546162	-0.3917249606069954	-0.6804502506662027	1.6368843658492	0.0828965712325026	0.04230160612629274	0.04161428563991702	0.02312261650309038	-0.8986320709720658	-0.8259703892881491	-0.3820953264931534	-0.5826818965197919	-1.617795438682375	0.8980420386590425	0.5562206223974806	1.881238206151446	-0.6465306449356165	-0.1420782019784778	-0.04432713212419185	-0.0135531813229601	0.3813366047838141	0.05789427222253776	0.01529370044842713	-0.003054968980333197	-0.287224270346287	-0.8554212306337596	-0.2540784540908108	2.82905338099492	0.5722335911085873	-0.2551628994852243	0.3361202759847224	0.3286490658734629	0.933616271703234	0.4902396922119415	0.7988217124613899	0.09944841649581829	0.3423111385530356	-0.0219906442539937	-0.2718064339324678	0.03571538843827027	-0.790470618039966	-0.814589584423383	-0.0544440587421427	0.05476207549986804	0.4379144832174697	-0.04332460015312317	0.5753354781959186	-0.1847571735425809	-0.1984818930139069	-0.1087025882818728	4.182412742167853e-14	6.932164055364702e-14	nan	nan	nan	nan	nan	nan
0.37	0.00671584692547751	-0.05134464717509843	-0.00527786114451597	0.7095172313406151	0.927988420647018	0.004009087147088371	0.4460712779916918	-0.01992533331348725	0.1303564713660492	-0.08180901854161171	0.08332964059604199	0.002042186191980913	-0.08219003884608303	0.1122176018894706	-0.0157202423480279	0.4575516242507394	0.2296986896300559	-0.4575516242507361	-0.2296986896301012	0.005365839454359928	-0.1569833354704618	-0.006082142721563436	-0.3081514953959822	-0.01014083822955984	-0.007155070385179955	0.1209813727317787	0.2311163392029038	0.7952306698617329	0.5857382369408771	0.09564535401730327	-0.01508292237134797	0.05115531068379851	0.04980634111546765	-0.06142805357854293	-0.05267760103659336	-0.4380113818626627	1.27132970102592	-0.3232760121648183	-0.05248526809941011	0.1719168670004056	0.2382646871964502	2.441502728454689	-0.668492191067761	-0.01235129522304079	0.7585025299530217	-0.4067359198387891	0.2474220206850715	0.3304899887169903	-7.436216543883763	1.711766632093213	7.436216543883777	-1.711766632093202	1.815942816174741	-0.4416285753256634	0.08527901936432905	-0.6701475657041647	0.4239753409207684	0.2970538590086764	-0.9551378365576213	1.908602339763929	1.144153357700348	-0.6211538957703407	-0.04459109452942824	-0.1059278407101724	-0.2659596277635142	0.3696961241208596	0.002927577193429589	0.02126662918418271	0.1098209917941558	0.138486814265997	0.001047596323614365	0.003929086489878254	0.007204283004419446	0.005819592059329349	0.4772118747157908	0.4209874521751873	0.00131828962807362	0.008574407569977299	0.001083798239494169	0.01877258812880194	0.001014998640123492	0.005162625288242705	0.001135453278315146	0.02007240469807228	0.5126787020097286	0.5228314814041162	0.04909307509097819	0.06347410957128279	0.4174396926227855	0.4162127910550891	0.003624753804830124	0.008222259474115864	0.001564952097536489	0.008474824452378318	0.002187155533083856	0.0118636224823029	0.001093573944355943	0.02022231980697043	0.6802887749081443	0.5391766099007465	0.0317930996914051	0.04652471718954809	0.001129817573549316	0.004347139301535173	0.001155771584321031	0.01623275848803778	0.001058600539691865	0.0435644582534424	0.1950017437683107	0.2125823722607016	0.04621705639724327	0.01836573554196825	0.01790796206673375	0.01903923180273645	0.6706647459031851	0.6495078537280811	0.001094714861680443	0.02959626472049254	0.001028691584294565	0.009747351764801382	0.001009479252898481	0.009685993966096557	0.001022229630945087	0.006379664289934659	0.07272324691207821	0.07367308352605323	0.084210116221575	0.07866451182832011	0.008684722182185143	0.01123714060034936	0.005995840707611393	0.01392519422620179	0.06724804762806542	0.1143011401579775	0.1704769638838897	0.1866690082695086	0.1274894986735154	0.1500305192211635	0.2012407201173506	0.2030619576651048	0.0726255652699436	0.1011652646201249	0.02675278496779502	0.04714661323370169	0.007476027899971232	0.0863927745434713	0.002220878549964223	0.01514680037964712	0.001476018103150859	0.03774629919982527	0.001253962412148635	0.007711973277348132	0.001129534507638984	0.01124493656838473	0.001307941324095548	0.03050550217194059	0.004541810656404302	0.02346806121607596	0.03228573931658816	0.05286025337023273	0.04653453854450181	0.04462886062850608	0.07147769418238596	0.08432813083620506	0.01708281020652975	0.03906004536152117	0.04027065150593521	0.04269111293569255	0.06348666796366237	0.07359069421936915	0.03485283003750535	0.0438982524978986	0.1672681665298196	0.1772697646712189	0.004694764044805336	0.06029391167427008	0.09549648674888785	0.1227902905437142	0.04363966792070841	0.05455956631677084	0.004158189637295882	0.02928673607646487	0.001270023130333853	0.01735605864674414	0.01022990166619252	0.02758821098329281	0.0306716699139165	0.06044705332936944	0.009044772976939904	0.01404791536129813	0.008137075921373874	0.01821573999679871	0.001104582071646271	0.02606709670127911	0.04166928156536655	0.03329168335985946	0.1341908462304447	0.1560168166055922	0.001845777121725328	0.04668056572212049	0.007115906429357354	0.06297252106777547	0.001916853962852147	0.01151073161461086	0.001316997167959337	0.01137582258103961	0.001656542734364506	0.006935074133222914	0.05994797799845665	0.010537446095454	-0.003459616363940475	0.0400546788557359	0.004174706764060971	-0.0003446256349746341	-0.008018399719558901	-0.0008055984450859821	0.001529066385225545	0.07054946650356435	0.001041845886763487	0.001269389456246748	0.464452897878288	0.001247060777176687	0.001063136553690313	0.001014055287824744	0.00112568248056558	0.5855240524078794	0.02961428093210685	0.4486670206942331	0.001044884887583947	0.001479580440425499	0.001957278565503999	0.001084821751616355	0.6218727767598037	0.01847278413104637	0.001108110462463667	0.001115017438623217	0.00107281458793081	0.194298897546633	0.02777001740697872	0.006883704172135449	0.730360367952398	0.001084231307080227	0.001030325861535401	0.00100990048987098	0.001023391079408687	0.04536213661489419	0.05529702325914179	0.003284900997833475	0.001247740433727825	0.04228383309228811	0.2009450429387967	0.1418090810904947	0.2398945579468365	0.04787450947556921	0.02468167144244196	0.006880952944438447	0.002026646161899846	0.001331535529226695	0.001164895244202188	0.001181253012723744	0.001449098843674631	0.004427701234892947	0.01709947571402467	0.03920557669564787	0.126218140384507	0.02007746694078974	0.0328600240860435	0.07438979980251224	0.04300060048680172	0.1800321226100109	0.01317919454679244	0.09875792336524361	0.03916264169888033	0.007550585234535879	0.001192141381437009	0.02154724297368075	0.02836447290673953	0.001184670016016777	0.001620559803716172	0.001097726459896662	0.05031649173891878	0.1574542510256304	0.00170901215486038	0.01607429640919969	0.002614097534285117	0.001640230361280364	0.002260857626099108	0.06008256317794024	0.01352130909903351	-0.002286661597739922	0.04275324277575601	-0.003761975627567222	0.0002762983706001645	-0.008029899405540112	-0.001517112866331799	-0.9104975818165468	-0.8169182773224488	-0.06019638322415875	-2.064235765839845	0.0198350292805801	-0.2602380238388247	-0.20959507050801	-0.005702464526882185	-0.01672564122484647	0.006309140430572696	-0.02382843171862463	1.681221304706512	-1.081928366425925	0.8204222949076663	-0.1153262885262814	0.02228389534263007	-0.0007092322911217446	0.0546362482644009	-1.917930979012496	-0.7650427252735583	0.004754701778276611	-0.000416139464835264	0.1251466772768118	-0.09502311309289217	-0.4371675374530412	-0.5503018647433943	1.250244549573271	0.06948546013186903	0.01920126937371455	0.0201957738973566	0.01294049550257255	-1.315797075134785	-1.205871781969055	-0.2626751509733478	-0.2878245360950213	-1.656351097600438	1.348052228216324	0.9196790584781964	1.276172627736721	-1.139072311541371	-0.1189018582635335	-0.04265179501220777	-0.02394609184354745	0.3806841347281272	0.0372793301686824	0.01599167254745504	-0.007865304004767851	-0.0614077230708678	-0.9833476892096141	-0.3597150129733599	2.761469218279472	0.3615231617789953	-0.3871385942594957	0.2847645814322133	0.2924400404752151	1.085670773346079	0.9385376707672247	0.8402363923407068	-0.2414152009304971	0.5111248199157152	-0.001469667861201593	-0.1100179960007662	-0.1151431886211809	-0.4641067585063342	-0.409976699926886	-0.1161898101629087	0.1591293321890248	1.290774808406543	-0.04672565680757228	0.9655169209273831	-0.1499906742473865	-0.1705112085066036	-0.08336056077119325	-7.027291148647709e-14	1.146692995064648e-13	nan	nan	nan	nan	nan	nan
0.38	0.005065153839991441	-0.05105131646462021	-0.01016822539559213	0.7222897345898841	0.9246307637003571	0.00358376732984974	0.4482931675015684	-0.0178179999206097	0.1529913143585808	-0.0875682806354551	0.08239064581866322	0.009642515552252852	-0.08494412884213878	0.1134203856948047	-0.01221070431986957	0.3839251780635813	0.2466588994406072	-0.3839251780635805	-0.2466588994406248	0.02352556851132858	-0.160895456608636	-0.005080926331758381	-0.3150204249212434	-0.006365275967366367	-0.004302742479923685	0.1076029204700063	0.2502832815337321	0.8067396497696639	0.5797787617516069	0.09408563595007467	-0.01620334547239388	0.04962402132164874	0.05352258372692268	-0.2628129799459651	0.113696417389931	-0.5514944327621172	1.283579694962289	-0.346408294846237	-0.03134743984589044	0.278647493803165	0.1753031712093545	2.021469900376219	-0.4921985536557528	-0.1787271549643983	0.7710385957808664	-0.150754351850209	-0.01099314495047921	0.3843796193787595	-7.210805368494867	1.67461722435738	7.210805368494867	-1.67461722435738	1.811268846597794	-0.3399295040152831	0.1109106753844345	-0.7062777968019581	0.3300423352397469	0.2728137888370376	-1.801619555545311	1.916785916554914	1.165126231750044	-0.5653196042037383	-0.2669171941964886	-0.1168106427161279	-0.01987725437006385	0.3730030279265418	0.00222418273680219	0.02077062035377873	0.08726180678893458	0.1157230638657324	0.001043795928356064	0.003999491054971558	0.004343881359258483	0.00400261053032174	0.472073631137293	0.4188214492490653	0.001299838559484863	0.00855987548043166	0.001072367284684944	0.01875277422008383	0.001014453169598015	0.005180114486557655	0.001137685884489293	0.01999770319828617	0.5394835971629414	0.5387918406737771	0.03695211339462154	0.05193026753598762	0.4285047049831165	0.4237604247033602	0.002386296611212943	0.007725612572378722	0.001513462917287693	0.008762984287610945	0.002052444638804743	0.0118342269847846	0.001089096938311212	0.02078228782717904	0.660257061129951	0.5207311945441212	0.02405671565751421	0.03926770982579385	0.00111638262529858	0.004621658901005068	0.001132251277838848	0.01623436123520725	0.001069132877513029	0.04479131209269283	0.1946925871468345	0.2117313029003699	0.0346201171144041	0.01377973768731719	0.01132712293038894	0.01383742179066539	0.6894287726264118	0.6599387539110807	0.001088694217772804	0.03041272468035301	0.001029900835370714	0.01000307590431053	0.001009803844717101	0.009947804650112215	0.001023096407163316	0.006535335205239094	0.05495560488690191	0.05844577193489483	0.06553006523116413	0.064017626502184	0.0055808149648237	0.008933343197871743	0.003708478735562959	0.01194689773107583	0.05285200566658674	0.09710930427713492	0.1871316794606879	0.2047259840687468	0.1360993743528177	0.1629523352132266	0.2174306173640451	0.2137874439668058	0.05661477618486178	0.0870899457511722	0.02552461777768561	0.04612586861109988	0.007002899636726089	0.08585784555515864	0.002056353863334659	0.01476554046734771	0.00135630332214991	0.04111286237866944	0.001186389317324096	0.007715810020329317	0.001173260129061707	0.0114064981574754	0.001437252895160574	0.0305329017816012	0.005206229153353599	0.0236601799016972	0.02253916585842988	0.04228735904391975	0.04155373770930085	0.0405376002226096	0.1028517871799053	0.1109715778134252	0.01860469308575861	0.04165847632006616	0.03515451635704848	0.03825389879082363	0.07016020816785086	0.07607270413932138	0.03983170649017776	0.04631856197494112	0.1733866012240226	0.192087487089337	0.01187655251287386	0.07041739818360297	0.09746076547064321	0.1305417767540145	0.03973855558577484	0.05086168446324493	0.006818969471698029	0.0346318419796245	0.00122482899361791	0.01732523790150629	0.01900378255695913	0.02737105813313369	0.02886272671918506	0.05872216604467714	0.00528194659313555	0.01065522314851431	0.00498700207170023	0.01526873794820028	0.001094000107502505	0.02445965821298753	0.04760036903399172	0.03544827579210725	0.1496685276997318	0.1768048975984313	0.001724637919578417	0.04603472713997683	0.01428843426677253	0.07310026928053834	0.002477138228930904	0.01027158727417297	0.001585903197370013	0.00991697370932474	0.002153211573216263	0.006282371202172986	0.05873465243896149	0.01340269980784786	-0.002266478500764903	0.04284939847505992	-0.004460927342393685	0.0003966488147844772	-0.008006078646169298	-0.001358175780912337	0.001409964416742617	0.04328768964613521	0.001038136439772781	0.001172861984393908	0.4567851840539232	0.001303277858042344	0.001057745433392882	0.001013725228277583	0.001150403228415105	0.616754700691906	0.016320799270987	0.4564888879438454	0.001036294290013297	0.001441951319833946	0.001869514037862562	0.001083841046429857	0.6006570384391549	0.01236917107569311	0.001097353137590182	0.001100899323369112	0.001086048836231609	0.1940559805712204	0.01499095640786011	0.00172892995350839	0.7409199228726884	0.001080707500485866	0.001031841072071664	0.001010337061434272	0.00102449423287757	0.02144643551036336	0.02908166904293976	0.001348136544416809	0.001183849242281837	0.02823787171106721	0.2258931595400794	0.1550391027860909	0.2504344743799102	0.02641817269062711	0.02364822382937963	0.00619178844900381	0.001771015506471662	0.001151535742243337	0.001076268320742565	0.001248721082858159	0.001669037180474435	0.007019317381418175	0.006642023327834812	0.03255913221530018	0.1614442381734592	0.02054097681916528	0.02604126252286009	0.08235601665255284	0.04798820613955192	0.1861137486499898	0.02461780831904868	0.1013752366774635	0.03181087712093477	0.01131334534643681	0.001164252192646677	0.03426064615713678	0.02550567519312623	0.001126009713262803	0.001467335666949589	0.001071699269867093	0.05837685695788858	0.1865549284119738	0.001510377978574578	0.02678389958443285	0.003423372974421061	0.002046827046125551	0.003000850265368476	0.05684737150997623	0.01620864887464914	-0.001063249089101882	0.04569219594403598	-0.01344603730626163	0.001198098486634985	-0.007981847193094417	-0.001831284574028639	-0.9195567741345523	-0.7519030769664399	-0.06065305048740689	-2.491360007572497	-0.01977608210247949	-0.1063162374823594	-0.2211502105407461	0.00328652898530083	0.01443515036364755	-0.007738511224603582	0.02658483580009266	1.503308647898774	-1.235829673912227	0.6935382249043119	0.04012645448246131	0.0366880812579756	-0.01111559435304866	0.05805740801830374	-1.761203406428429	-0.7032398979113268	0.06905767376189462	-0.002369452005784388	0.1222141312669513	-0.07905957563723932	-0.4795164173074952	-0.5040414694253121	0.8304016377728745	0.101352968405418	0.03911208370958309	0.03884418305466051	0.02128075016902007	-1.729005875837128	-1.75105170497257	-0.2090502003429973	-0.1308082803754422	-1.799437942979532	2.356399034402093	1.740993469009852	0.908488149309386	-1.684866959057356	-0.08315137659896164	-0.06900551159909861	-0.05589926826625545	0.2751478683224678	-0.04714725549962774	0.01624684540841248	0.01854939891399306	0.08691598738982703	-1.135222581701373	-0.4571741674755141	2.541887201490612	0.1596330894283898	-0.496542223845329	0.2072831056920308	0.1787000229003638	2.005903397335368	1.026024427437623	0.6757428052185679	-0.4813376400248084	0.5334879326275378	-0.009443643590720429	0.06955082277108815	-0.2226007688428416	-0.2297694410455147	-0.2142356886551173	-0.2107703526710148	0.2739276673362607	3.011482641476838	-0.08890512884825598	1.000899593224205	-0.09436099761586265	-0.1170021742129239	-0.04501232387503259	-2.464069444113063e-13	1.551336260658426e-13	nan	nan	nan	nan	nan	nan
0.39	0.001654984921321036	-0.04906651447410119	-0.01650971656896704	0.7351915159374601	0.9211076909543511	0.003399261623418516	0.4518900136528137	-0.01648848764775691	0.1690633094125968	-0.09188628037320763	0.07971641797028951	0.01763353709482179	-0.08543630383217636	0.1119779298450797	-0.007762158282954238	0.3159407763244024	0.2631013857083453	-0.3159407763244075	-0.2631013857083769	0.04144264897263689	-0.1638086437849205	-0.003957211878315241	-0.3223224014374682	-0.003547426271487219	-0.001704648487320949	0.08652050629188429	0.2692085409734744	0.8188116011951767	0.5746031559909875	0.0932210301292437	-0.01738146027962667	0.04946739358896148	0.05732102796658448	-0.4090714210694947	0.2778513400393952	-0.7250874327726251	1.297363378395115	-0.3561185358984346	-0.005084014584831715	0.4310067532209477	0.08635703016186999	1.16490167344764	-0.383655962053177	-0.3522093695431557	0.8347483714674458	0.04173508581877668	-0.271137967650053	0.5173357964489727	-6.365510907147796	1.609352000475883	6.365510907147803	-1.609352000475886	1.764095937056481	-0.246514697361551	0.1109644725531748	-0.7565057590706428	0.2347606750647324	0.2471414916796069	-2.182858954430295	1.856264896793757	1.261936432204974	-0.4610324670879836	0.1805830431373923	-0.118076708509006	-0.02284626172481774	0.38725769790537	0.001814145050562425	0.02063630622431399	0.06562616003985887	0.09281754661129218	0.001040460192117459	0.004086276658894188	0.002791821100916059	0.003046047120680899	0.4671535202427318	0.4170823411750866	0.001332695378565009	0.008605317924097662	0.001064686479822605	0.01892436730796395	0.001014058741200365	0.005196109817371304	0.001166629933961707	0.01990641080844018	0.5639919690729651	0.5508140042996407	0.02565073213454961	0.04095465199286055	0.4393230472044026	0.4310906481461639	0.00172552774286293	0.007741653160034682	0.001473861788894614	0.0091651692997738	0.001950965394803302	0.01186613414336958	0.001087087069800449	0.02137974398522838	0.641406920943847	0.5042515765387696	0.01812563086403356	0.03364229567236854	0.001105524137344051	0.004981678548305685	0.001117197996022354	0.01629048589259482	0.00108316157390795	0.04594531407247354	0.1947297309233254	0.2113750229698096	0.02386970939195488	0.009422291510917551	0.00665527309942979	0.01005052314597128	0.7049167057049923	0.6663209300293781	0.001084801892407754	0.03138666434575121	0.001031224453767994	0.01025675174607941	0.001010173413708058	0.01020856116572294	0.00102405179481129	0.006685762584076296	0.03748252377293685	0.04331969259154226	0.04718806930854606	0.04829146533006286	0.003496140187104552	0.007414846560573271	0.002492393033174458	0.0110396692462116	0.04400416021323223	0.08606560474150492	0.2029842984795852	0.2306406303454926	0.1464108635453434	0.1805608712532399	0.2299777520006182	0.2209581302392591	0.04021777603186864	0.07123248553230445	0.0246070705330861	0.04525860085814554	0.006415614540287231	0.08481125229129816	0.001900749243667394	0.01418004324604073	0.001258753617093562	0.04347897600720452	0.001133487196703451	0.007438919840497235	0.001212901164700499	0.01152996056135101	0.002698505592140949	0.03166232563437128	0.01131655459954172	0.02915527676721869	0.01447876155376476	0.03331779161822621	0.03832866923870014	0.0376978565476597	0.128371977311395	0.1311381807977919	0.01923969923032175	0.0417385462141573	0.02985645728408691	0.03367724746533408	0.07326543228967233	0.07980381635623841	0.0423853278884981	0.04855555906638664	0.1815102422568294	0.2118123227508866	0.02299554691564158	0.08068793735664179	0.1034421572649778	0.1398213892627168	0.03548682438551209	0.04667357561249223	0.008505919672368115	0.03752838525522089	0.001194981739963003	0.01733922539910359	0.02273929131369606	0.02728751884910306	0.02868672677526568	0.05828124246696313	0.003265680953762387	0.008779600436050959	0.003295360781017872	0.01382734024061775	0.001079552429710727	0.02245264221064911	0.05515737241403974	0.03883367983876575	0.1651259064691984	0.205063019055712	0.001613087171740721	0.04482291266910046	0.02143698217048917	0.08068146393741243	0.00267946739259959	0.009354564290313932	0.001691098087997426	0.008889654588947974	0.002345597829441031	0.005819608873032176	0.05516511436267377	0.01592946122628856	-0.0009613373901180924	0.04559251526132248	-0.01144479608463585	0.00136026835753471	-0.008098165684198359	-0.0005757184839432417	0.001365305718585423	0.03172066468843088	0.001036016816346876	0.001149948055305604	0.4552988730573048	0.001420786831030715	0.001055799422160179	0.001013583123557063	0.001235998201694354	0.6264415840821391	0.009398660796797636	0.469257695128712	0.001033981232762337	0.00142464140817316	0.001824196878848193	0.001085970982073879	0.5899733675848098	0.01074935050258239	0.001091568053360044	0.001102054943032573	0.001107677764350805	0.195441617798516	0.008566479902802534	0.001570106997966836	0.7455727421383378	0.00108078594763303	0.001033245906761508	0.001010744978951184	0.001025513062497157	0.01191095981902076	0.02017021259071465	0.001253428152403785	0.001244058250525	0.03740628061185841	0.2329642089706573	0.1683652480437732	0.2535337915904023	0.01493238835318095	0.02350139434192566	0.005452612061348986	0.00171048343247668	0.001161841688150314	0.001080204139902029	0.001258804241092173	0.006003251451421358	0.02703850286140766	0.004600594437777189	0.03615156517792316	0.1681584666726359	0.01943391674280352	0.02172877656315221	0.07289378569334456	0.04321002629392856	0.2024392791700947	0.04433142335499623	0.1208360611478627	0.0293386189936189	0.009442675262930305	0.001163595500050845	0.02055968564601092	0.03102200657927864	0.001152838603318308	0.001552425358670304	0.001058431651159001	0.0696236940858235	0.1919405866233863	0.001485146773979838	0.03148072929925073	0.00244039605402029	0.001592557527592621	0.002162035835626513	0.05024977056854438	0.01823287252604078	0.0004253330797155931	0.04825588750141434	-0.01682767184957712	0.002453623797004498	-0.008283307515111075	0.001211191685095585	-0.9306184746935149	-0.6949957167518686	0.01659221180855745	-2.085265900171248	0.02318972046158882	-0.07925610029724964	-0.1174564340719767	0.006253566827015957	0.02100410286616692	0.006153470220434843	-0.02768783482455239	0.9436442104038524	-0.9817925610483677	0.7854161979909072	-0.01054195399814836	0.04453632283176543	0.01167063729918118	0.06276050241231487	-1.522620023515815	-0.4432172997421305	0.02082172175290995	0.0104893041057039	0.1102937677642882	0.004464922980441897	-0.3926945582096165	-0.2719419803277942	0.4688235948386847	0.1002176809994991	0.01791293598458399	0.01914082278470315	0.01157620604078803	-1.331373736600487	-1.39437205380895	-0.1043515274466717	-0.05372910252428953	-0.5060923832654851	2.539605969393959	1.573169047934552	0.5542912680273376	-1.490892076487825	-0.0848198949148589	-0.1326883863439192	-0.05503304543835252	0.2261919803783086	0.002504982837442561	0.008678048825540293	0.197417553539181	0.9588143894246495	-0.6927201587173745	-0.1265234659770482	1.508219035804475	-0.1256686790673952	-0.4258241484597434	0.5271655139554183	0.2792920545531555	1.767747279632305	0.9836467481148723	1.175354276426244	-0.3660451692365463	0.07895984048763037	0.007628100346514687	-0.1019324567883389	0.1108519926664459	-0.1421757960815693	-0.08557392950321682	-0.1688403548413679	0.4031108987128331	2.283478993031489	-0.1457841482028276	0.5287598760070225	-0.08956657265381573	-0.08984161151857772	-0.04762027684418767	-3.833072360209243e-13	1.593187764732161e-13	nan	nan	nan	nan	nan	nan
0.4	-0.002913286926952984	-0.04560254247721489	-0.02483564666800694	0.7482487382344627	0.9175501473497664	0.003491480775450857	0.4567190029014399	-0.01617570438134707	0.1757287990878159	-0.09548649123972115	0.07542463933101612	0.02648913615632963	-0.0843211124832545	0.1081248274882788	-0.001623864221905886	0.2570262413645442	0.2787553788758526	-0.2570262413645482	-0.2787553788758599	0.05864646108032418	-0.165901885878236	-0.00291899173571945	-0.3301983051544322	-0.00164540104316556	0.0006468169936265984	0.06858582789440112	0.2871685579774858	0.8322318259908217	0.5707334940268805	0.09942903707498267	-0.01855016743815033	0.04893913669600278	0.06127917524300783	-0.4944335658708039	0.4095304186603961	-0.948382217890849	1.314667884847599	-0.3533024665075111	0.02399753184681315	0.525076113285344	-0.02804263006820872	0.1401688246077221	-0.3486407794113298	-0.502237313136688	0.9439540995699086	0.1707189162262424	-0.4931224463999683	0.7223292242157064	-5.396832012630834	1.516918604311184	5.396832012630834	-1.516918604311184	1.668615175872801	-0.1759404874213988	0.09381181321494951	-0.8210632369466562	0.146877441727972	0.2234880865055893	-1.172072399417555	1.72373742939981	1.434780905776004	-0.3041308449003611	1.147605359117667	-0.1149291129738222	-0.09420308642428228	0.4049436352781582	0.00158633374854207	0.02075850433545402	0.04781986282679018	0.07410729672532848	0.00103773275640888	0.004184415816317913	0.001998275779437318	0.002532295407453081	0.4632847228786967	0.4166566199712931	0.001407866479086401	0.008693978959699108	0.001059874082422853	0.01919526898899985	0.001013790535468942	0.005207501747415693	0.001223901091503387	0.01978705608024079	0.5839016472174468	0.5585151275444584	0.01623411883646246	0.03184443378855983	0.4506929206907843	0.4397269433498768	0.001393000805132363	0.008042301151335763	0.001445399083409805	0.009669458776942669	0.001877512493821245	0.01195111195560504	0.001087147804552595	0.02206403145183183	0.624868404350578	0.4905207974963223	0.01422821898978431	0.02997587649128835	0.001097202927790379	0.005395602656987179	0.001110251085608599	0.01638204567466873	0.001100991245647558	0.04703133750944918	0.1952745750524303	0.2117538280291096	0.01500478328607271	0.005911411718545775	0.004182694969935179	0.008026507768157568	0.717240181603532	0.6697710259868904	0.001082895617917908	0.03255273262695878	0.001032588695153741	0.01048713165082161	0.001010562166120095	0.01044729516013284	0.001025038916383157	0.006822288934903856	0.02325136909991185	0.03111502232781868	0.03268759598990529	0.03612635493891832	0.002395314146171787	0.00665226464229586	0.001910607162861803	0.01081048196216446	0.04337150066540828	0.08505164822941431	0.2153207195368903	0.2497796184255903	0.1577819167064763	0.1902648223507603	0.2389575538391584	0.2254461125848	0.02567762689153856	0.05718676438653267	0.02405711976140453	0.04453911629434266	0.005752410150812805	0.08335657292483635	0.001792582048456291	0.01378822216964029	0.001215117146545302	0.04619904444610037	0.001109006783359247	0.007980624943126315	0.001237759275960531	0.01158470740359014	0.005483660961052804	0.0342828964903376	0.02407979457685949	0.04177068776434373	0.009252266648353279	0.02775237076406508	0.03827147322170305	0.03769215293377676	0.1454819062561294	0.1414716713380179	0.01903190961893006	0.03950411136965563	0.02497826453351388	0.02959669367755827	0.07080084167465794	0.08638053794376151	0.04152469317578398	0.0521162562493595	0.1926718541801644	0.2240161035752045	0.03795152482479858	0.08920159996474497	0.1150018921021361	0.1539523538806128	0.03204224869074382	0.04334556029700937	0.008433469214492912	0.03687382114988464	0.001179730258212825	0.01738553897898771	0.01803570973402213	0.0250189334530808	0.03120770582558123	0.06046792468539353	0.002260622294248768	0.00787529333446413	0.002484103655846726	0.0133266578254741	0.001065694596677394	0.02151870097523269	0.06428110846709995	0.04350964890071257	0.1764133803894872	0.2153412243201011	0.001544646771477471	0.04327251651825181	0.02732125884654902	0.08394387755803906	0.002290434482600481	0.008469796351171377	0.001516717909664627	0.008092542245729299	0.0020232109882835	0.00532836296747572	0.04957686770962352	0.01812119746669646	0.0004660977593089988	0.048216015228329	-0.01602717536092693	0.002518491745365016	-0.008329834911552623	0.001713418121130238	0.001320647020428986	0.02015363973072446	0.001033897192917981	0.001127034126216904	0.4538125620606862	0.00153829580403298	0.001053853410934622	0.001013441018834837	0.001321593174973764	0.6361284674723722	0.002476522322604067	0.4820265023135782	0.001031668175510227	0.001407331496508834	0.001778879719833029	0.001088100917717484	0.5792896967304646	0.009129529929472477	0.00108578296912657	0.001103210562754112	0.001129306692470463	0.1968272550258118	0.002142003397743158	0.001411284042422977	0.750225561403987	0.001080864394775299	0.001034650741450952	0.001011152896468184	0.001026531892116396	0.002375484127679806	0.0112587561384935	0.001158719760392651	0.001304267258767632	0.0465746895126473	0.2400352584012367	0.1816913933014564	0.2566331088008988	0.003446604015710518	0.02335456485447188	0.004713435673693651	0.001649951358481095	0.001172147634058611	0.001084139959060888	0.001268887399321418	0.01033746572236108	0.04705768834139324	0.002559165547721996	0.03974399814054694	0.1748726951718123	0.01832685666644028	0.01741629060344454	0.06343155473413911	0.03843184644830756	0.2187648096902053	0.06404503839093907	0.1402968856182605	0.02686636086629564	0.007572005179419824	0.001162938807502267	0.006858725134884633	0.03653833796542904	0.001179667493376639	0.001637515050392778	0.001045164032450191	0.08087053121375798	0.1973262448348011	0.00145991556938591	0.03617755901406713	0.001457419133619624	0.001138288009059211	0.001323221405884491	0.04365216962711269	0.02025709617743239	0.001913915248532994	0.05081957905879268	-0.0202093063928929	0.003709149107374546	-0.008584767837127876	0.004253667944220972	-0.9424317845111508	-0.6586037222830079	-0.009350602243711627	-1.65230653386029	-0.0175053713398675	-0.0177538981874456	0.04152716349865582	0.01193024749440235	0.03429686884364042	-0.008659191399553455	0.02097236808352482	0.6391005716909642	-0.8627502061225301	0.9547525770899715	0.09704793519816467	0.05710897421430604	-0.0005014635980255043	0.07542366972783922	-1.211435613847242	-0.3114409034745317	0.07983856602129791	0.004717567418857067	0.1086184227027151	0.06795742233824527	-0.3102031404832096	-0.1514648160158659	0.2439856056160653	0.1397786915781111	0.03445289630529586	0.03443967881268079	0.0185005445672117	-1.144724059881916	-1.038841548769904	-0.05786725654549228	0.00479995979882741	0.2065106617253027	1.001267395075235	0.1600764805122173	0.3719473639901617	-1.322519144378461	-0.05359473876921073	-0.1506227321215424	-0.01716403929267998	0.3459388303950214	0.1165718009905817	0.002503733121610845	0.3167787995470126	1.510978813708019	-0.4543932673857777	0.1096338447341374	0.5752647126743584	-0.3032678582823645	-0.3973227162948108	0.7764049798177676	0.4434400412116834	0.501692429894794	0.6746491144385827	1.646013227056014	-0.3093189328988081	-0.1767335435025321	-0.002978434552702055	-0.3674583996358005	0.3029203903915429	-0.03550631884166262	-0.02609263014939067	0.003844600709688668	0.5320406703930588	-0.5845005971005458	-0.1566214648571887	0.1371433859934245	-0.08790998866937665	-0.07096081879270909	-0.05070903915776552	-3.846727849052686e-13	3.817586381003119e-14	nan	nan	nan	nan	nan	nan
0.41	-0.008097355785358525	-0.04102384463666688	-0.03546671013469564	0.761495790938843	0.91407526918074	0.003869012306816042	0.4621206785451227	-0.01699402813022432	0.1723830939057907	-0.09901291659669766	0.06977957005747418	0.0364494854352669	-0.08212737005447653	0.1023138081635698	0.006738410867073347	0.2074140358677309	0.2933787363251865	-0.2074140358677439	-0.2933787363251957	0.0746944041650449	-0.167411693446034	-0.002108091999281927	-0.3387515071738264	-0.0005678724737429573	0.002792077086428541	0.06402726905611977	0.3034424358937385	0.8475983764828495	0.5686037500693838	0.1138559102463513	-0.01959668851799717	0.04844194205728209	0.06545528664408945	-0.546246839577053	0.5007407104078068	-1.163256679006736	1.33490455821113	-0.3411351608009789	0.04996750717172933	0.5621700068621845	-0.1265679983827025	-0.7589812944309641	-0.3514205667670722	-0.621210901311164	1.030956155662927	0.2756564493571715	-0.6601466777907339	0.937287142718729	-4.539055693872782	1.40767586462035	4.539055693872784	-1.407675864620356	1.541454811001683	-0.1266844969140508	0.06844045198331852	-0.8846277272335847	0.07032771656685431	0.2081302433531689	0.1535826390000168	1.524224347756266	1.620778089903381	-0.1313820813641656	1.610019400705476	-0.09181163218575185	-0.01081871617392642	0.4298686317613322	0.001464169421689618	0.02104631758874011	0.0351677774656926	0.0607637402700755	0.001035619042334939	0.00428211620217177	0.001570457849258231	0.002267178768257301	0.4612044472580375	0.4180109576838578	0.001537977881291493	0.008825278042738669	0.001056509419903249	0.01953413364214432	0.001013482424790992	0.005211201604996884	0.001260516606940956	0.01961608640462141	0.5979014973202819	0.5626320807786745	0.00958902190638824	0.025334576541209	0.4643467394916296	0.4508671372594096	0.001216579409914072	0.008547158771773108	0.001422155672953065	0.01023208184805884	0.001825628994685354	0.01207095991549889	0.001086567178353243	0.02281584564863911	0.6112490374032502	0.4799920567111421	0.01243994525784275	0.0283414779350644	0.001090377447414483	0.005824412501633057	0.001104666555564414	0.01649678970229354	0.001122041039866448	0.04806256221332174	0.1964865114509886	0.2128637217474104	0.008752546862824756	0.003466599219204236	0.002820231473528256	0.006892001361975132	0.7268830854102674	0.6715243546261395	0.001081400681177458	0.03390337929598012	0.001033758603068247	0.01070761421829736	0.001010894916725498	0.01067636210286095	0.001025879473952728	0.006949635855043505	0.0150838697967047	0.02394478901680999	0.02677428178390439	0.0307388630354843	0.001788542886608261	0.006258412859774447	0.001686002594651974	0.01098365122445832	0.05166966098426224	0.09306637753378097	0.22165087465497	0.2512748091725321	0.1651562183664577	0.1861480159272697	0.244856124912543	0.2277934523535518	0.01501664052358922	0.0468212896651732	0.0233837952155403	0.04400685993764751	0.005300064406399538	0.08210575167834992	0.001724564335968384	0.01375472236733241	0.001246362520079166	0.05022920151135606	0.001116375829496917	0.00915756220425701	0.001229642454921715	0.01156866243172764	0.006782579339901212	0.03573652781430018	0.03697756361114201	0.0558556288133723	0.007178182392266818	0.02570222415188606	0.04262288036508891	0.04115467264591023	0.152782787485145	0.1431111270790871	0.01685073099747451	0.03486920345913026	0.02164151714136289	0.0267978599532505	0.06748077754012605	0.09126769623897316	0.03901448937839705	0.05513873749768241	0.203478360537719	0.2239475150864058	0.04531982117681723	0.09105520921256653	0.1311157335797221	0.1722110036253172	0.03070283364844526	0.04198144691596513	0.00730639067705119	0.03416253493243974	0.001167493663667656	0.01745121353764952	0.0119819692971978	0.02153499205346581	0.03657975023331009	0.06534939997187542	0.001806804874326948	0.007595904454633462	0.002146888740922359	0.01331986897359468	0.001055607010240466	0.02189186536941617	0.07273574639102101	0.04889701261950224	0.1812930134863745	0.2017610932287837	0.001507211362275341	0.04195487806349282	0.0293570961856508	0.08215552771846879	0.001840173466824125	0.007724768669137147	0.001319103673709071	0.007494312104325745	0.001651372399329031	0.004906686978153211	0.04344642845470296	0.02007448801325552	0.001673975296451717	0.04768496655902003	-0.01578745500522931	0.003704657493121309	-0.008481064988374481	0.004158690330999624	0.001350440292406243	0.01993384655340187	0.001033014550280439	0.001121221181206565	0.4589476293800992	0.001788128447204571	0.001052291196605415	0.001012925499708185	0.001279242827195864	0.6273635025835316	0.0022547635724888	0.506656576042137	0.001033693427719081	0.001389971860832457	0.00176519263688604	0.001084153632633315	0.5770411558844697	0.01164822107881506	0.001081147387781294	0.001095165335269185	0.001156350551276422	0.2000396838153436	0.001829902173373007	0.001369422785596885	0.7516167752716457	0.001078981536602416	0.00103525162715383	0.001011315934492314	0.001026942465301985	0.009026710184408116	0.02728729549380966	0.001150772569810243	0.001576143726055706	0.07474986562760279	0.2262094247793849	0.172570822645584	0.2545667727440148	0.002810115557209654	0.0220045453161814	0.00491288950187828	0.001656654393419438	0.00136923705106022	0.001157813636683333	0.00118082723050844	0.006305066799847118	0.05583771667965089	0.006986507614809378	0.05468042520932861	0.1545312774999823	0.01113747081781031	0.01828081040146612	0.06299175690443667	0.03398467475550285	0.2244188291771723	0.04538199921701418	0.167415441805587	0.03110364232520145	0.004859821663567088	0.00114782371788898	0.004074243333896766	0.04821391173261692	0.00146200875288608	0.001926761274983893	0.00104505845083799	0.0859593715588385	0.182164805554816	0.001475169375934887	0.02782253598788607	0.001295495602367355	0.001091834240885706	0.001212377436834799	0.03715139626185485	0.02188169202847307	0.00268990087192957	0.04464622788989331	-0.01201025353940009	0.004887229949474968	-0.008549332786194247	0.00652798045029146	-0.9549595868807506	-0.6309787727982619	0.05069327990736727	-1.024869874256409	0.02342252842665179	-0.02773142123353775	0.2291513059641472	0.01435536981505181	0.03669048036117728	0.004927975824884272	-0.03831297959294552	0.1940451650762785	-0.4685101320622437	1.269909674256772	0.03020711523171802	0.0553412328291213	0.01873043667276536	0.07333172218873449	-0.9004669335532102	-0.03663515209373827	0.0227231562876754	0.01583954772105936	0.0981719521863797	0.1485439278953661	-0.1825533108965354	-0.08103098476553029	0.105301146031672	0.1337749261997514	0.0153140196216661	0.01662022302123192	0.009560588282815186	-0.3457650121991588	-0.07295889332220741	-0.02465081277357774	0.03063210564977812	1.296995785136528	-0.5547479856305094	-0.8330090136215903	0.09086183042250238	-0.7720345462731064	-0.05860609325091558	-0.09751517733053434	0.008115094643460271	0.4504112864434572	0.1151273375973042	-0.004302479798837868	0.0006861147776537433	1.319070048568964	0.005443065462239428	0.5572345309698821	-0.2098791887735231	-0.5819268989565292	-0.180141335384438	0.2136907453324399	0.1340443157979244	-0.4059216045084984	-0.2486814500227331	1.991028179694893	0.01275662020888301	-0.3356489741661934	0.01221722445732579	-0.3265655274082087	0.6466786821239712	-0.01414970505657245	0.02008136385009432	0.06377033202709867	0.5304086312060309	-1.871398925901512	-0.104170987338589	-0.4300875908992792	-0.06229548197684474	-0.04936422998002491	-0.03444501273261463	-3.711857905066428e-13	-5.244468816789176e-14	nan	nan	nan	nan	nan	nan
0.42	-0.01391555639367136	-0.03569709704974326	-0.04780930431916337	0.77495006744217	0.9107382042608085	0.004460005573982983	0.4681006228666931	-0.01852598192257352	0.1615557445306634	-0.1024104280706306	0.06311173410989089	0.0467650672585281	-0.07865544589662922	0.0951005887470603	0.01686510561528131	0.1659761953443248	0.3069073557495479	-0.1659761953443272	-0.306907355749545	0.0894851846989856	-0.1684488452320042	-0.001548736337841448	-0.3477918709043893	-0.0002048578232836883	0.004860748086699286	0.06952192081920512	0.3175167688106387	0.8642923657343792	0.56791456970467	0.1290744276000821	-0.02033513066577149	0.04861110487544055	0.06986834761468995	-0.6212599158564641	0.5591403679301461	-1.290688361443725	1.356112644636899	-0.3257398167375104	0.06668987900715603	0.6407298488529117	-0.1707686387568473	-1.35616001402688	-0.3228580028012787	-0.7067906479389761	1.015000608434512	0.4263552623183198	-0.7735624647931766	1.075213156068825	-3.761959017949491	1.29797099931666	3.761959017949491	-1.29797099931666	1.417182665716016	-0.08140933105559073	0.04350299821556013	-0.9184955791771542	0.003974657935685119	0.2081702679989861	0.838569720857085	1.283828429520307	1.700268657675887	-0.01601812634289229	1.305934195589282	-0.05331332656479786	0.03906840495152467	0.4523335491813315	0.001417930529152983	0.02144797047491321	0.02812836900625934	0.0534405968990441	0.001034121129157961	0.004380407983829662	0.001353226675402504	0.0021284271512471	0.4613581236838533	0.4212358646295815	0.001727870516613736	0.00898160237091915	0.001054046324075421	0.01999336696620485	0.001013070559234245	0.005216637521922285	0.001257646444358576	0.01935786296023621	0.6051312509282595	0.562591132644451	0.006036829210550876	0.02188845337333666	0.4813022533319637	0.4650576062238222	0.00112934012788201	0.009172113982665061	0.001401852268417061	0.01077479528957978	0.00179281847186736	0.01221090831124372	0.001084302639379398	0.02349851694673009	0.6009308622730313	0.472388371017968	0.01275335158911274	0.02881924656264102	0.001084647202137028	0.006186060850268058	0.001097851205185994	0.01665100276639358	0.001146087732244265	0.04900568523544425	0.1984479436363023	0.2146151587185015	0.0053676238760889	0.002184466470594795	0.002113150880445721	0.006293997682321161	0.7341396044780188	0.6718494693834779	0.001079711710472142	0.03529671683063222	0.001034643870608879	0.0109068200919114	0.00101114276920703	0.01088462988630875	0.001026504938909516	0.007065335677013299	0.01402595668327284	0.02307087388647881	0.03121519938494047	0.03398113584430932	0.001480295872812382	0.006084294130608048	0.001709336805345927	0.01143908833507672	0.06877851120906366	0.1090027756519202	0.2205540005773981	0.2416342839140916	0.1660491054159231	0.1766132171100966	0.2478738462806911	0.2271301740068992	0.009066840625620966	0.04131689853448422	0.02238468552651782	0.04325200321569936	0.005170759972517551	0.08144679617513828	0.001693866188756205	0.0139035443787136	0.001360519116250363	0.05501364425070752	0.001156904915538522	0.01020940542232695	0.001181548910891667	0.01152686276200112	0.005437108492167595	0.03483139177658289	0.04768491203059354	0.06841330178511162	0.008306385145893524	0.02708281448360892	0.05180274318640411	0.04832413221866538	0.149067167848615	0.13802397507633	0.01221590581303562	0.02870130988795597	0.02030982219224227	0.02563992083358352	0.06542822742836496	0.09090763417256101	0.03558605997381883	0.05425690471221684	0.2122508231718545	0.2180874419479341	0.04052973559143169	0.08533288726133247	0.1512990464596746	0.1934791466307152	0.03199690174847137	0.04312589997242063	0.005391625139606785	0.03075833618369773	0.001153817209435236	0.01755196095749507	0.007470173015930813	0.01854290996245095	0.04482888661650952	0.07286757863235335	0.00172033734230399	0.007716734274912527	0.002122169191549035	0.01363521518415311	0.001050512279580416	0.02265374869380614	0.07960446367545305	0.05381735268166399	0.1784721494411202	0.1831157797072771	0.001496105799543286	0.04124380154647909	0.02644020506977266	0.07663664100053931	0.001533586599885869	0.007199888026894381	0.001196998360296667	0.007091677236228808	0.001409707637675423	0.004623085632331804	0.03706909979289109	0.0218086487628022	0.002593924891097094	0.04339238288998443	-0.0102415129843345	0.004885433303774476	-0.008507851646692982	0.006489989405002535	0.001380233564385589	0.0197140533760798	0.001032131907640401	0.001115408236194857	0.4640826966995122	0.002037961090387735	0.001050728982281396	0.001012409980576501	0.001236892479416239	0.6185985376946926	0.002033004822370611	0.5312866497706963	0.001035718679921491	0.001372612225151235	0.001751505553938396	0.001080206347545674	0.574792615038475	0.0141669122281591	0.001076511806430179	0.001087120107826433	0.001183394410081894	0.2032521126048762	0.001517800949002649	0.001327561528769271	0.7530079891393049	0.001077098678422671	0.001035852512855954	0.001011478972515488	0.00102735303848679	0.01567793624113917	0.04331583484913576	0.001142825379229305	0.001848020193342767	0.1029250417425561	0.2123835911575321	0.1634502519897115	0.2525004366871362	0.002173627098684053	0.02065452577789069	0.005112343330063076	0.001663357428358814	0.001566326468062512	0.001231487314306737	0.00109276706169394	0.002272667877332829	0.06461774501791448	0.01141384968189945	0.06961685227811114	0.1341898598281547	0.003948084969182434	0.01914533019948806	0.06255195907473149	0.02953750306269341	0.2300728486641376	0.02671896004308948	0.1945339979929137	0.03534092378409968	0.002147638147724978	0.001132708628316797	0.001289761532910412	0.05988948549980322	0.001744350012397532	0.002216007499577082	0.001044952869232198	0.09104821190391925	0.1670033662748302	0.001490423182485051	0.01946751296170292	0.001133572071115283	0.001045380472713863	0.001101533467785778	0.03065062289659714	0.02350628787951371	0.003465886495326145	0.03847287672099399	-0.003811200685907086	0.006065310791576164	-0.008513897735260768	0.008802292956361571	-0.9674016494887263	-0.617168413741116	0.01341732445266705	-0.4482239169971804	-0.01738709211317235	0.007519106260768191	0.4156410101329885	0.01693529661824976	0.0583706028705632	-0.008311979547842473	0.003521614285760768	-0.1924797019980842	-0.2500033901956504	1.564807588069042	0.1210674532725832	0.05312704826001393	0.003518623598132041	0.06159508998553628	-0.6264245954454942	0.1109925332518849	0.06640626681203156	0.01261136921295011	0.09099808634966375	0.1962660728984693	-0.07766719031258477	-0.04416427067268907	-0.04165717076613547	0.1483168647240058	0.03019755753487927	0.03027984695511618	0.01617112493432071	0.1145395762769598	0.6871113936741278	-0.01392064586814964	0.0612535294756451	1.790844424480576	-1.22587580600165	-0.9235219982247102	-0.2301762590412901	-0.3503024261361148	-0.09811481182044331	-0.03224958346620833	0.01930032343941369	0.496795965213335	0.09155299238047088	-0.002647206400500875	-0.1549746727861794	1.205525198247462	0.2317541213993579	0.8510218168523423	-0.7700568360812272	-0.6098649904022002	-0.06914379535961332	-0.2730390925058936	-0.3374227655431896	-0.6566045000408737	-0.8405371253773233	2.24791187919501	0.1923943546885056	-0.3153160496920697	0.004036130274215375	-0.2690865379233197	0.8302610652001471	0.04453742120454635	0.03833438235355368	0.0815883867526986	0.4386359390671279	-1.597537083140142	-0.03530907732272003	-0.6089639896490308	-0.04388058070601955	-0.03184176413825284	-0.02309411045494897	-2.916874926281508e-13	-7.410303766874947e-15	nan	nan	nan	nan	nan	nan
0.43	-0.02074310275541176	-0.02996076818984342	-0.06079840280830582	0.7886183018230357	0.9075516509522716	0.005159719518357376	0.4753409388253708	-0.02022949917846702	0.1465894270388389	-0.1052010209412285	0.05581913880475553	0.05625738126161188	-0.07328313121217779	0.08705354482198534	0.0277839856771642	0.1320300803285525	0.3193867460418964	-0.1320300803285612	-0.3193867460418767	0.1030861107633897	-0.1690161282678459	-0.001237263577790627	-0.3569792017942846	-0.0004592380323355009	0.007005298859690377	0.07849665703813927	0.32901715928216	0.8810639172453084	0.567983863969602	0.138778296799075	-0.02069819818471364	0.04907992555437115	0.07450957331892266	-0.7436339443768253	0.5840461399086191	-1.288431223896664	1.377793843156103	-0.3112570822995681	0.0715627271194106	0.813298258460417	-0.1636772202288969	-1.595886054572999	-0.2366329256263038	-0.745865404961075	0.865031202921574	0.6491431851208184	-0.82884045810514	1.091768484465159	-3.026546334247863	1.197755431906118	3.026546334247866	-1.197755431906122	1.302280939219457	-0.03145889095797949	0.01687939941800594	-0.9123269098395704	-0.05394241302830386	0.221882034215804	0.9149886995125454	1.012432607930215	1.638986802723027	0.02123343262401433	0.6557004490293986	-0.01964858293330941	0.05060736502496949	0.4748401087678961	0.001402990550224647	0.02186802856001691	0.02240645581115616	0.04790712730215342	0.001032722633401724	0.004462928327976371	0.00123512334769186	0.00208033844526151	0.4633693621780358	0.4259921318094851	0.002984801178731847	0.0100105418859125	0.001052504958293389	0.02063379630209038	0.001012465861865326	0.005225094472109098	0.001225902850690136	0.01905554693075049	0.6065110530334342	0.560082173777167	0.004023522831203554	0.01995172330963858	0.5025717496831861	0.4824817246537731	0.001084982498925061	0.009913268360207693	0.001375019119212454	0.01121918638538276	0.001760127258475143	0.01233101716133126	0.001078864808603391	0.02397574586600759	0.5930334930860212	0.467029942870926	0.01541278989262178	0.03163411921363128	0.001078350085321073	0.006435525369845523	0.0010935427926046	0.01686426322103133	0.001167335083775082	0.04983733049122338	0.2008506359855407	0.2166666953041726	0.003487912709652682	0.001528575982500839	0.001726218803836431	0.005964913392885549	0.7390411682844863	0.6706511430263029	0.001075650977190604	0.03657033520918852	0.001035179889827324	0.01110136306967371	0.001011285064031155	0.01108790340410709	0.001026867402122572	0.007176742701342142	0.01668314797821599	0.02538936614237949	0.03896146618523069	0.04012950695047648	0.001318776732875082	0.00602099513853817	0.00510701898045783	0.01538232899312281	0.08609089043425887	0.1243134045008282	0.2166954010220906	0.2296842026338822	0.1648282951583844	0.1696903332884605	0.2479410948018771	0.2229757844082706	0.005786748810510656	0.03864720014883021	0.02117130981894622	0.04218092305692409	0.005124052750472715	0.0813472766739812	0.001675339749455667	0.01408969497798381	0.003174886281314152	0.0611883520643397	0.001944888636130963	0.01167538626329599	0.00113602434184097	0.01153683711066827	0.003853718484412956	0.0337568552707435	0.05337816290163115	0.07607280650562252	0.01103077955404696	0.03005768137022714	0.0603976762568239	0.05501231815322926	0.1380222029282079	0.1299398446071743	0.009542159066670912	0.0250590540906131	0.02001036290602514	0.02523596659015769	0.06290815966051959	0.08635042506992627	0.03172748359946769	0.04994432032996416	0.2173870522731355	0.2120679293536923	0.03148490843918796	0.07727049435890557	0.170141188035156	0.2130157275010331	0.03346674464631873	0.04448956826052398	0.003799867474422246	0.02810462982779367	0.001144910314750026	0.01771170917092203	0.004450799869701929	0.01617744668849829	0.05214415050021278	0.0793629751839707	0.006497370321626378	0.01238650493630033	0.003278315525433069	0.01515661699145963	0.001047870954012486	0.02336346672962453	0.08258679797683124	0.05691850036653859	0.1745915185420183	0.1721510967268067	0.0014859806949109	0.04114534552125288	0.02126338914086629	0.07042075384388802	0.001333010635758724	0.006858125036289337	0.001121265255373651	0.006839928148410643	0.001255481083170693	0.004449351996019864	0.02865698177484021	0.02282676282868529	0.003210842235033155	0.03752377938889	-0.00305309907872849	0.006346456915347248	-0.008541450049165818	0.008585671472840809	0.001393500136457376	0.01270467318245851	0.001030535376999799	0.001109262384303041	0.4713458076855656	0.006214038467910497	0.001051045802623114	0.001011351370567124	0.001155563969233946	0.6019104509034447	0.001779918595422398	0.5693299057457974	0.001041410787942307	0.001325429149160471	0.001704433351503484	0.001067279595347639	0.5732261934157359	0.02183605621752758	0.001067803993251156	0.001090696875707674	0.001194590484540198	0.2064198801285881	0.001495546983629921	0.001317539015078651	0.7497739862676345	0.001066622487617145	0.001035640700366275	0.001011394382644807	0.001027152928081253	0.02292211874470274	0.05201381859955485	0.001156866819114448	0.01445716484897915	0.1139530684663383	0.2077591987847497	0.162365852465461	0.2441205875860516	0.0023855505422617	0.01909770468173945	0.005042826314628301	0.001649795010736782	0.008039908779702658	0.004065773587311937	0.001085111526014217	0.002107102243017092	0.05660937678375252	0.01611363589269998	0.07230656809283964	0.1095621012491722	0.008939362471337245	0.02012924580780114	0.0572484431183985	0.02527769914775927	0.2229917710643027	0.01590381724778261	0.204683386897528	0.03502329062253578	0.002097618577692249	0.001138113037100247	0.001212511104590891	0.06200029273167625	0.01981556317177867	0.006413474062987637	0.001045264586387986	0.08263946514732694	0.1693301538767396	0.001462733176480108	0.01199426966801845	0.00111577328276566	0.001039886006326822	0.001089061756726518	0.01864995085938387	0.02330125685390591	0.003623724170734748	0.03089589802211248	0.004741796112620297	0.008032397425936696	-0.008597090302762955	0.01050805635386322	-0.9809054290603987	-0.6124416870816806	0.05668137983123211	-0.6272465537131912	0.02093778570865676	-0.0105281055974974	0.5396452197219191	0.1755141817689037	0.07131162934683546	0.005137775417216911	-0.04911623640190217	-0.3537016286250786	-0.1441890900367085	1.949159303118543	0.05167754197981227	0.03691726664636916	0.0158111225159954	0.03156569578635563	-0.4477993833698614	0.4287306612179784	0.0006377667144039919	0.02693737259115763	0.07641294561134776	0.2168851092506486	-0.05137607846467325	-0.02340838632990947	-0.1897871825999651	0.1094995529270417	0.0135550984318284	0.0148308119443625	0.00833381425969678	0.3335037845807641	0.5652778761164926	-0.0009363378359912277	0.677742170377868	1.294238339119644	-1.118425166314911	-0.4652606106502012	-0.5781908915592205	-0.1814526082688324	-0.1162627107630402	0.008238550637932159	0.01707012820690423	0.7085895411941523	0.1946640964078956	0.004488851200681213	-0.06443382458198858	0.3695119382549872	0.3519966757825961	0.5084484469430867	-0.8848407130853543	-0.1523026707409863	-0.01528263718077509	-0.599286105507096	-0.4990587390922958	-0.5331750989056878	-0.7740479380396621	1.644583394032644	0.08714722183888168	-0.2151521396530372	0.02322194088404507	-0.1998319871189661	0.4948665859550232	0.8288996979464984	0.2474030453412233	0.06180368876072243	0.1715088078700922	-0.62973702699677	0.01111925367500774	-0.6305220456781745	-0.02484624658063994	-0.0184626937561903	-0.01187094007401184	-2.049734515209807e-13	2.652857920747488e-14	nan	nan	nan	nan	nan	nan
0.44	-0.0287759270386085	-0.02409775953416072	-0.0732039265471974	0.8025111365375216	0.9045193378652543	0.005857456461592525	0.4844858863472635	-0.02167437448338709	0.1304623720343179	-0.107170533669093	0.04831168617316536	0.06369707153176302	-0.06565187198034693	0.07866389682687691	0.0383645878677249	0.1054596216785544	0.3308594318427273	-0.1054596216785576	-0.3308594318427185	0.1155163713244966	-0.1690662553480404	-0.001249391437017058	-0.3659055353212281	-0.001265540349159263	0.009321231723394049	0.08699391834113947	0.3376890798321448	0.8967710049531193	0.5681663674234084	0.1426056526770655	-0.02073507043858743	0.04954148485974474	0.07934372013208353	-0.8623155001316356	0.5844763270869406	-1.1739734113917	1.40103271136095	-0.2948917725447912	0.06629447877930045	1.021656161487158	-0.1190402485586946	-1.588307516583636	-0.1586419742394282	-0.7497621132213247	0.6044758618460121	0.878144172068996	-0.8420832788310789	1.007557581809429	-2.286827744794729	1.096630101013123	2.286827744794729	-1.096630101013123	1.183049565055809	0.02202186007420554	-0.02121712563990741	-0.8662961065837332	-0.1064097636179762	0.2424466861412109	0.7430747376713928	0.7181344452047573	1.48737589705174	0.006623711432961244	0.1306315313877634	0.01192572645475967	0.03761613024006616	0.4909177709652958	0.001402149614670403	0.02230333981793227	0.01600074924540359	0.04152013479834907	0.001031225072004854	0.004540096194023697	0.001172979645438454	0.00205003987662539	0.4670035523319747	0.4321094249015094	0.005688565336978872	0.0122251175147632	0.001051893061800574	0.02145152685236304	0.001011634096507627	0.005222081146775159	0.001169361279924591	0.01867290990737745	0.6025667603659743	0.5546293089285855	0.002879226653970315	0.0188677422231122	0.5287511072131947	0.5046236563901382	0.001065655297580491	0.01069594721705556	0.001338011340505161	0.0115364625371727	0.001720250050042818	0.01243329028376805	0.001069681074122441	0.0240841309008712	0.5869912569856158	0.4633816163624292	0.02048297275353422	0.03692883307211109	0.001070847098235532	0.006541838776824683	0.00109317821691768	0.01712768318080661	0.001183555093512579	0.05055558376377618	0.2035330215606849	0.2190097382038117	0.0025273840464477	0.00119964147829144	0.001527334926754148	0.005790713973804718	0.74160305075554	0.6682181440928479	0.001068381284100477	0.03754856272829577	0.001035341826928758	0.01127480326886263	0.00101131386088693	0.01127036523198144	0.001026948449027275	0.007276482648793569	0.02154197647607586	0.02942784777183792	0.04704526324195626	0.045740994337578	0.001244987145321214	0.006021623668186499	0.01301141933726856	0.0240008831076317	0.1002789758035393	0.1353466823107269	0.2125391304928802	0.2201800862622979	0.1636589100718064	0.1672238880061375	0.244986113326892	0.2160165715585158	0.004220772804305499	0.03773153922495815	0.0197895608424854	0.04092351918386949	0.005066020431611605	0.08152942453596994	0.00165929271775991	0.01422775357865689	0.007292285022596609	0.06859431394820519	0.003751191159350656	0.01396310576238787	0.001109435644523752	0.01161357528763984	0.002971732573115741	0.03345269136096551	0.05277800324294707	0.07666626439805987	0.01470628937400231	0.03389829639644378	0.06623228157097952	0.05892976269511459	0.1212712469071532	0.1195657317078646	0.0106235167911911	0.02498092643973576	0.02032990343049649	0.02526155641292848	0.05912485659833016	0.07970424451271645	0.02765190514902957	0.04479643736670762	0.2180044864677575	0.207706398367868	0.02144576336198353	0.06980979884192214	0.1852450413463414	0.2260743964946544	0.03409143350741217	0.04500500278833478	0.002971218289746119	0.02646075502808302	0.001143160555872805	0.01792256827064441	0.002879170408545126	0.01462975281497319	0.05700929751219862	0.08328587716822045	0.01772546794842416	0.0230843879714669	0.005941682872774192	0.01821241741575544	0.001046706757028937	0.02391879183599859	0.08059462438296032	0.05704583303831387	0.1730872247754987	0.1698342888864847	0.001467076540238819	0.04137621424784282	0.01492260980173942	0.06410002800748454	0.001223746800227163	0.006695478511990214	0.001080652033779641	0.006723330554426705	0.001172095150306055	0.00438130036552982	0.01785249441068108	0.0230294468335746	0.00352170646661752	0.03051625908927091	0.00504503675549157	0.008144855875445811	-0.008608111228324914	0.01042140776045516	0.001406766708534187	0.005695292988830414	0.001028938846355688	0.00110311653240944	0.4786089186716191	0.01039011584544493	0.001051362622972452	0.001010292760551753	0.001074235459049379	0.5852223641121949	0.001526832368472045	0.6073731617208984	0.00104710289595195	0.001278246073163618	0.00165736114906825	0.001054352843145788	0.5716597717929969	0.02950520020689906	0.0010590961800653	0.001094273643662481	0.00120578655899746	0.2095876476523002	0.001473293018258087	0.001307516501386829	0.7465399833959638	0.001056146296805782	0.001035428887875673	0.00101130979277255	0.001026952817674709	0.03016630124826823	0.06071180234997464	0.001170908259003716	0.0270663095046189	0.1249810951901198	0.2031348064119678	0.1612814529412105	0.2357407384849685	0.002597473985833035	0.01754088358558827	0.004973309299193029	0.001636232593113046	0.01451349109134094	0.006900059860315309	0.001077455990339711	0.00194153660870225	0.04860100854959796	0.02081342210350197	0.07499628390756861	0.08493434267019259	0.01393063997349119	0.02111316141611419	0.0519449271620669	0.02101789523282801	0.2159106934644677	0.005088674452472838	0.2148327758021419	0.03470565746096391	0.002047599007650621	0.001143517445972161	0.001135260676271526	0.06411109996354759	0.03788677633116801	0.01061094062640064	0.001045576303543262	0.07423071839073464	0.1716569414786488	0.001435043170471802	0.004521026374327821	0.001097974494417144	0.00103439153994162	0.001076590045668397	0.0066492788221706	0.0230962258282982	0.003781561846143287	0.02331891932323105	0.01329479291114764	0.009999484060298004	-0.008680282870265281	0.01221381975136503	-0.9947789365631103	-0.618877768659376	0.01646795912912665	-0.6189284983554727	-0.01845758766323221	0.01107713374313291	0.6878461925593236	0.254062519464445	0.09383084558680303	-0.0106060346650141	-0.0125425845368567	-0.7812608982602126	-0.07945359472511998	2.50837024935362	0.129372349122354	0.02770405943204025	-4.85219051701903e-05	-0.01217368688964423	-0.2844042677360311	0.6069607747135162	0.03777604429685761	0.02264326474533815	0.06831968970364755	0.2545673356925506	-0.01227599351620187	-0.01318729656218357	-0.2885916860229522	0.08923869286583325	0.02597700182312276	0.02611750896919805	0.01383770956096928	0.4585374510068376	0.5797346498381801	-0.001135141513944121	0.9963162207791859	0.9353742166831033	-0.7366828242754893	-0.03223429036185697	-0.7911409092289418	0.0005050663594433452	-0.1353795546767105	0.0240838891635635	0.009681923714169307	0.7430467792590039	0.2559007240064026	0.01070555929369392	-0.0009001535712233024	-0.2076841673820185	0.4049037493199881	0.296873538308765	-1.228053322112654	0.1029606388998794	0.01676501788631439	-0.6908333834175017	-0.5044824817376774	-0.3250081783553179	-0.7201976482897023	0.9523295038561632	0.02274760273264632	-0.1133497383805023	0.01425830013305507	-0.1055326578467511	0.315762151739829	1.25015989597754	0.3452141057631467	0.05070980086123677	-0.156127063553431	0.1320379448899021	0.03055587302810239	-0.6299317255552547	-0.008057287442350609	-0.004811465378000883	-0.001957709289444508	-7.496495104174469e-14	-6.105546378177898e-15	nan	nan	nan	nan	nan	nan
0.45	-0.03780466646582468	-0.01831731048491664	-0.08398247998710251	0.8166475156249356	0.9016709339865953	0.006458202632656188	0.495685462389855	-0.02250211150614069	0.1152462847476503	-0.1086158460406551	0.04088745008140218	0.06808595893084214	-0.05592098149977262	0.0702827170412892	0.04768232763481293	0.08646922028250194	0.3412890193886864	-0.08646922028251085	-0.3412890193886646	0.1267015990443325	-0.1685717931512447	-0.001715108011140594	-0.3741776326997213	-0.002577164769301294	0.01185484539704838	0.09334528094151182	0.3433018381748196	0.9106502811113111	0.5680370378222873	0.1427960163986484	-0.02050944322088967	0.04992838116565872	0.08429487059540434	-0.9278560535609647	0.5694756854762159	-0.9758542246274595	1.42679201375561	-0.2734772453523898	0.05316699074440742	1.201183545100041	-0.04361250897322726	-1.454269226347655	-0.1482644295252125	-0.7336167172382181	0.2709274558462351	1.050003244250144	-0.8327070268009286	0.851847123237132	-1.507574125193396	0.9897779702094607	1.507574125193399	-0.9897779702094587	1.050760890827023	0.07584758803341614	-0.07411237988728681	-0.7840512768106459	-0.1552127772457881	0.2631826329818027	0.5218037051419463	0.4014892451980037	1.286214432488482	-0.03017500124608677	-0.03693455909302226	0.02967670688033553	0.04029314935345932	0.4959713253036464	0.001394480581879216	0.0227511873376413	0.01052987878291557	0.03619285875055416	0.001029502497775101	0.004612105491090259	0.001136184253672822	0.002029123932581499	0.4708786853853662	0.4390951744238878	0.009268974140980246	0.01513282808158647	0.00105245192556095	0.02242643749498563	0.001010690857366824	0.005189622134155166	0.001117483796184905	0.01822667028722525	0.5902158388629392	0.5422958499730264	0.002179082124210879	0.0182256815211267	0.5589301924935755	0.5324868843523788	0.001058169199482765	0.01152323474693058	0.001296620287117309	0.01172489724516082	0.001666684492149159	0.0125189933910614	0.001059808844324503	0.02368438180235973	0.581294509739065	0.4610457510297051	0.02758339856292337	0.04431778763888588	0.001062888158806952	0.006512156640105083	0.001095490167813206	0.01742065045063729	0.001191846355598116	0.05118838626056417	0.2058228185355048	0.221270439468673	0.002017712348675333	0.001032420465556602	0.001414127850998732	0.005680772686413545	0.7409344545579228	0.6650221937605855	0.001059798866784453	0.03809665589499366	0.001035342871808444	0.01143599886742165	0.001011296414110994	0.01144003573321294	0.001026910614045216	0.007366979908549992	0.02602627349197741	0.03287303712327188	0.0513299451060134	0.04856523650015879	0.001219203218943972	0.006046526729281554	0.02607144180786551	0.03700240969528909	0.1079329606341722	0.1401116922385881	0.2074008003637224	0.2144870669129403	0.1613506263064331	0.1676672088515806	0.2394950987513685	0.2075455745329211	0.003560066227540536	0.03777133347146109	0.01850079304005426	0.03965911127821901	0.005260512663263995	0.08182771554574021	0.001678039293863176	0.01429996951313435	0.01151024734218419	0.07479382401059091	0.006636523491843215	0.01684215450077342	0.001096905265353343	0.01174177390975797	0.00242475352190331	0.03358993576476303	0.04753549822521914	0.07205160248173595	0.01889295478592734	0.03809434842664366	0.06648907045652222	0.05874754126754012	0.1028223835384574	0.1067352534818923	0.01625110728380951	0.0287620543901426	0.02144992389186309	0.02588359933408821	0.05413647832163005	0.07321409129794718	0.02271120699985709	0.03963473069532456	0.2139587131604178	0.2053481308643522	0.01349955365320821	0.06379491108225295	0.1929914002586204	0.2297927595659102	0.03279810618007609	0.04374528818150458	0.00251381567026524	0.0254771981425592	0.001145567465317631	0.01816104796582803	0.002021406512234114	0.01371040714317932	0.0579023265835682	0.08355225988579119	0.03393352321994152	0.03752906224859825	0.01111118198227296	0.02364118386266949	0.0010462459082701	0.0243005166335049	0.07171584525009753	0.05349414430098865	0.1706523237146026	0.1719876645814266	0.001486599799553276	0.04168152844620486	0.01018406358622741	0.05906612683709069	0.001163060403262504	0.006689952535421696	0.001058454551468422	0.006729750049502426	0.001126306100227936	0.004405635230218368	0.005347523658950645	0.02231457482238955	0.003547594110702339	0.02338455799810266	0.01165936180369126	0.01019012827641508	-0.008688629049886694	0.0121253400028066	0.001369328405657765	0.00362364244320563	0.001026669689359943	0.001093431694298156	0.4805817035924146	0.01536766233493111	0.001054447453455563	0.001009215498620631	0.001054356840163484	0.5378891417319975	0.001377991903497418	0.6502551882338101	0.001053146965061354	0.001232553326437925	0.001571395743347784	0.001045454423011438	0.5639514353621975	0.04077647471420942	0.001050802324813524	0.00110096264765478	0.001195991105495511	0.2098865320808954	0.001494403460577504	0.001286457226286199	0.7326401558968413	0.00104639715378078	0.00103527210205406	0.001011251575290143	0.001026802211865584	0.03184261291222625	0.05293606927865979	0.001210487374886876	0.05211589429316622	0.1131498515622632	0.1944266718078675	0.1545064830162665	0.2240102742188143	0.003091287686280219	0.01667153447908994	0.005883391237367281	0.001749525084326781	0.0173187847555697	0.01204707482511561	0.001089278976673665	0.001776031012111659	0.03471511755864811	0.02578341550680679	0.05973456722315684	0.0687844961903351	0.0295554192483563	0.02405018565253401	0.04446571477426748	0.01380083953599289	0.1989146198045651	0.004393468939400017	0.1979596218422711	0.02838044476883416	0.002023766233772389	0.001151928565327228	0.001113938437867491	0.0546177110069706	0.06464784120360634	0.02176017068294027	0.001045926939443275	0.04779563731659456	0.1623518584443043	0.001567801980998117	0.005469609734933793	0.00110145496633818	0.001036157811147128	0.00108035238669538	-0.008198851223355407	0.02097438200647765	0.00338630756643444	0.01630536784683185	0.0169653419659258	0.01238791605027809	-0.008775823815146081	0.01375848844631115	-1.00967395717632	-0.6332026403434345	0.06034838420771794	-0.4424024090200364	0.02019673934696148	-0.009568183962198518	0.6958689992066117	0.3234810733674692	0.1014366174978641	-0.0005481307882617677	-0.06302291038243543	-1.70661547768078	-0.04957156967054118	3.077094741269557	0.05886637216578836	0.01181727323236753	0.01283277825770858	-0.06743557789946146	-0.1998269136226198	0.8547091377203827	-0.02637877593907482	0.0325854621897653	0.06001223452335935	0.2012642406363375	-0.01752307622040841	-0.009344841919023069	-0.3418048194792604	0.02557682404513616	0.01064934402014267	0.01184433104408238	0.00635849772084327	0.2531201876008352	0.02001938804584015	0.004362880769403864	1.555904359701069	0.05256231502529313	-0.4128146932778213	0.09328951000282196	-0.8867814549417948	0.01774896745305489	-0.1171476819545268	0.03104787120492179	0.004041949342574336	0.499413749804948	0.3101631732224425	0.01434784221682071	0.02830169877154984	-0.7002685953930506	0.430347322577078	-0.3068062890368931	-1.342553249197457	0.6152075990746741	0.1029452072850735	-0.6084778969149955	-0.5328759313067472	-0.1654201020055789	-0.4809873608975604	-0.2128188782170037	-0.2573027391969852	-0.08265101829103366	0.0285213953683481	-0.07360292953560509	-0.2266864477547268	1.607995568109508	0.7068255382433752	0.02653051832631715	-0.5735488508725353	0.2438778604860156	0.0260430689856213	-0.38965488277627	0.00657381665176435	0.006018482829985511	0.006604984119203971	5.309674819926958e-14	-3.891743214528333e-14	nan	nan	nan	nan	nan	nan
0.46	-0.04702152147463385	-0.012751001770108	-0.09260335000039319	0.8310579549651412	0.899076028112901	0.006907040982887851	0.5081680472104644	-0.02248873172260638	0.1013898017951854	-0.1104927008484841	0.03366871958625722	0.06906813740620181	-0.0450124206883587	0.06203866932022032	0.05531866536499322	0.07538170735917218	0.3506648024875435	-0.07538170735917442	-0.3506648024875358	0.1364668873793856	-0.1675697634123784	-0.002775362848815862	-0.3815051190106841	-0.004355749030454675	0.01456301607092443	0.09732211089877139	0.34566030517348	0.9224499955609496	0.5676091600070586	0.1429794460547666	-0.0202119965050937	0.050357948215025	0.08919632671024576	-0.8999386164334853	0.5416482601980469	-0.7424367260672217	1.455844761919266	-0.2441921716661954	0.03591291461289448	1.278257917079707	0.04918311269993975	-1.3163866497652	-0.2449504614775065	-0.7086609938890116	-0.07686592290175	1.113678238513312	-0.8146568659544132	0.6712771744310562	-0.706250050250307	0.8858692115927129	0.7062500502503071	-0.8858692115927128	0.8990616880983801	0.1235353684887549	-0.1401247783502902	-0.6773738930746285	-0.1998017318192919	0.2773580861852827	0.2681682090487966	0.06727617639297526	1.071463555340594	-0.05308593138754756	0.1292447182943195	0.02628962607402193	0.04615027893032188	0.4809789012678785	0.001371930192873287	0.02325524429102942	0.006680675938812842	0.03275457266192393	0.001027506501666622	0.004690776827108034	0.00111294528802109	0.001972518969327971	0.4741605129345743	0.4457581106314457	0.01350953120620302	0.01861476857195998	0.001054274286117888	0.02348596589188799	0.001009680572076944	0.005117871272334011	0.001081605827501141	0.01768610028151972	0.5674467506326908	0.5200733076784066	0.001753312397213882	0.01786405035013594	0.5925977899705321	0.5664219391790095	0.001057450785325669	0.01232889896667781	0.001253075072034142	0.01180949582300302	0.001596924691811325	0.01260281854707512	0.001050423528297054	0.02274223044129254	0.5749915801520142	0.4590439157936955	0.03655999519309899	0.05370059580770371	0.001054761571196151	0.00636093717224484	0.001099991314226462	0.01771209782910391	0.001191092875841657	0.05179125695167949	0.2073668175622896	0.2231088494836639	0.001772633197178016	0.0009220826101727283	0.001346960562577686	0.005592939515770692	0.7364656386070165	0.6615579189222693	0.001050632705643874	0.03816403688106789	0.001035264966375128	0.01157553467193202	0.001011258571992094	0.01158780664819433	0.001026816367738306	0.007445587709850504	0.02913927041083778	0.03494264689047047	0.05006864201007647	0.04683949420567295	0.00122610214654185	0.006073823824355924	0.04444185683474962	0.05415727556068082	0.1073384146859115	0.1370966195340085	0.200902768727554	0.2117059194430918	0.1572835417344036	0.1685374992172406	0.2317191929922475	0.1986064832789415	0.003473320115964906	0.03829242226562363	0.01741221969592882	0.03858765243475318	0.005809735657871152	0.08205985312839893	0.001744016201831745	0.01429420628874541	0.01500532582684186	0.07863375927606313	0.01061970920007593	0.01997145221789895	0.001096555224426665	0.0118888056738345	0.002067595386444257	0.0340177786251829	0.03822976009281056	0.06296048489970556	0.02342433283838437	0.04242605616512517	0.0597819937262667	0.05332386761004782	0.08486761911267067	0.09262444820141123	0.02662135809919789	0.0365239313792088	0.02344021060158301	0.02722649337748815	0.04796603301270344	0.06750907382683367	0.01662423032198339	0.034038577165248	0.2050893537527382	0.2040225007346177	0.008998982154292432	0.06022590247898981	0.1913745939928112	0.22173477915808	0.02911867567977858	0.04020670370360089	0.002272341346044997	0.02482194707178259	0.001150977105071907	0.0183946712334085	0.00158008482731148	0.01325236516376006	0.05408177855968209	0.07946813142271257	0.05455351921937134	0.05462871150690284	0.0191369869163429	0.0316746552731622	0.001046190972647464	0.02446730939622863	0.05480771429786375	0.04518809268164432	0.1655426814860134	0.1736166594239621	0.001562710220180234	0.04180779767441992	0.008206536179607541	0.05605080286747463	0.001134457855705423	0.006819389335509921	0.001048242936928314	0.006842162579691081	0.001105296021363299	0.004509006085759688	-0.008719553288643296	0.02066172160411418	0.003292720472258051	0.01633162331678054	0.01631116952294302	0.01246417373672568	-0.008779162286994697	0.01372309654688753	0.001331890102786784	0.001551991897579278	0.001024400532359897	0.001083746856184794	0.4825544885132104	0.020345208824426	0.001057532283944385	0.001008138236681269	0.001034478221274143	0.4905559193518006	0.001229151438520732	0.6931372147467239	0.001059191034158273	0.001186860579706091	0.001485430337627126	0.001036556002873682	0.5562430989313983	0.05204774922152455	0.001042508469555301	0.001107651651673791	0.001186195651991684	0.2101854165094911	0.001515513902898012	0.001265397951184892	0.7187403283977192	0.001036648010750714	0.001035115316231495	0.001011193357806262	0.001026651606055486	0.03351892457618289	0.04516033620734237	0.001250066490775087	0.07716547908171642	0.1013186079344065	0.185718537203767	0.1477315130913226	0.2122798099526614	0.003585101386731646	0.01580218537259188	0.006793473175540857	0.001862817575537732	0.02012407841979773	0.01719408978991569	0.001101101963014061	0.001610525415524266	0.02082922656770363	0.03075340891011243	0.04447285053874449	0.05263464971048992	0.04518019852321982	0.0269872098889539	0.03698650238646837	0.006583783839149305	0.1819185461446618	0.003698263426323577	0.1810864678824008	0.02205523207669606	0.001999933459886051	0.001160339684707843	0.001092616199462561	0.04512432205039207	0.0914089060760475	0.03290940073948289	0.001046277575346866	0.02136055624245436	0.15304677540996	0.001700560791518242	0.006418193095534941	0.001104935438260282	0.001037924082355447	0.001084114727723632	-0.02304698126888115	0.01885253818465722	0.002991053286725658	0.009291816370432675	0.02063589102070389	0.01477634804025888	-0.008871364760026989	0.01530315714125774	-1.025317646737533	-0.650101836821745	0.02770984597061933	-0.2411305064896825	-0.01712517979916419	0.003939329916646328	0.6232835295965106	0.3689085042285979	0.1107543962765938	-0.01846440451415698	-0.03140866169198002	-2.759077566070845	-0.02336768848557832	3.722735622229985	0.1250476870973463	0.00693683338738938	-0.0004241121337780268	-0.1206541393860076	-0.2175982483930111	1.005731495078755	0.01346857808524727	0.02233928098362638	0.0623333285730403	0.1701090857180295	-0.0008993620345739174	-0.008765673171306533	-0.3422565872343825	-0.006903743215143926	0.02164504301706263	0.02173759171827249	0.01145981787271923	0.1834215341779957	-0.3302622415965847	-0.000656334710752459	1.826984076332099	-0.6206423097992563	-0.1543084483733746	0.05315961368185036	-0.8847597548710042	0.09676397603396915	-0.09678974224048799	0.01085320374513763	-0.005913908059711386	0.271131819878738	0.3059505197581909	0.01447218770152882	0.05721953775057646	-1.102975300551378	0.4320348909752669	-0.7514169076830353	-1.484118733033777	0.8991104466435214	0.160935242341197	-0.5338062346856809	-0.5913718534686714	-0.1184807035963752	-0.2310218169998488	-1.402939191960418	-0.4330263713619028	-0.04768857534529712	0.01328700722091899	-0.0132719193767016	-0.5543400843729579	1.781154892218167	0.8661550984861952	0.007723393901608976	-1.106999639958082	0.02716177441002141	-0.005253121001421195	-0.2262162853420005	0.01893526789145352	0.01638714163718455	0.01384948888166703	1.640265965439328e-13	-7.329360750917217e-14	nan	nan	nan	nan	nan	nan
0.47	-0.05535229630452982	-0.007505028294167245	-0.09887861342482129	0.8457782484742553	0.8968232341476247	0.007174808012625268	0.5206383850581708	-0.02148182268157589	0.08856585883212849	-0.1140034330960093	0.02667943943788428	0.06666888870834213	-0.03417682803387032	0.05395807397348917	0.06118024937942255	0.07228938564117156	0.3590437617226911	-0.07228938564117733	-0.3590437617226765	0.1446201996296101	-0.1661387476507945	-0.004544511295568337	-0.3876476822228455	-0.006551983133890706	0.01736874905510275	0.09843267566023274	0.3445999330327768	0.9321002635594562	0.5670409355407445	0.1459873341010124	-0.02003359192142621	0.05093074857506572	0.09381083288495742	-0.7479526691504532	0.5092627526276202	-0.5164576805718949	1.488958542505539	-0.2050680089851272	0.01760073666767913	1.186848303675235	0.1576756032096208	-1.259353864822714	-0.4753053321074828	-0.6941168752247213	-0.3979762871780186	1.032773139291154	-0.8055390392456717	0.5050235372915556	0.07733849631286518	0.7940160212254433	-0.07733849631286167	-0.7940160212254384	0.7296303946663224	0.1612066180581997	-0.2130846286390302	-0.5461523657966824	-0.2376097419698987	0.2820555691193291	-0.06080167661429572	-0.2785008223943932	0.8564403887760301	-0.06734791109549182	0.3999810402432272	0.01126023924899995	0.06847810389043998	0.4360341826993209	0.00133474119877308	0.02386762980448657	0.004136668103673212	0.03091814576378539	0.001025398596719377	0.004780172874132936	0.001097356887680979	0.001887702327080875	0.4759236567145788	0.4511034425771006	0.01634537564968283	0.02107685147830384	0.001057197418529271	0.02454356615883992	0.001008807641659698	0.004994125962157159	0.001057320059966958	0.01703484667644508	0.5367936140244765	0.4881826982230438	0.001486955450158355	0.01768358569241184	0.6256590027976729	0.6051429174548553	0.001059622132942527	0.01311589647201599	0.001215021748848782	0.01184002682857141	0.001524304706253785	0.01271211827660149	0.001043042933953298	0.02128437112856792	0.5672743362022006	0.4563284239849698	0.04482820416693455	0.06258670340289316	0.001047827603119098	0.006136745646280455	0.001108540668790807	0.01797038535420419	0.001186458115253724	0.05244520849333454	0.2081631114307914	0.2245638554808496	0.001653892280499153	0.0008287354177321595	0.001302393845862812	0.00549993644813854	0.7276483318597685	0.6582304857144182	0.001042718332010728	0.03777690845845048	0.00103520048082255	0.0117074649689371	0.001011227976635883	0.01172701631297412	0.001026737434313909	0.00751902605893629	0.03232553171288307	0.03709933364747487	0.04624620023196616	0.04325055510523518	0.004387118557209043	0.008523692146070757	0.06269133995952837	0.07054063067798497	0.09971008696108552	0.1281703533346592	0.1986657884313824	0.2124026022077309	0.1528500120592038	0.1691614701109735	0.2228257517236146	0.1905793330975979	0.004667312385420668	0.03981619319460018	0.01616873532987425	0.03750443121226999	0.006154848633462696	0.08189882164564199	0.001845412056294698	0.01420449600482921	0.01614210434036428	0.07910940847905128	0.01326224363891954	0.02151908894580498	0.001170340389466037	0.0120751999988028	0.001835147203630796	0.03465713273467636	0.02776729936523653	0.05249522476477662	0.02848563155069696	0.04697046027721141	0.04782221804789811	0.04426711284398482	0.0669981848156127	0.07658996571130913	0.03633847771165974	0.04362560181067671	0.02577046575591784	0.02889489089671947	0.04508564928226039	0.06447346207162648	0.01896385556656548	0.03359569811872702	0.1969863788603979	0.2048864948097932	0.006308654854380739	0.05822984506781733	0.1803789835540589	0.2028050274055407	0.02350929141402003	0.03488373263863493	0.006979990603850769	0.02839925327796129	0.001167194968749225	0.01859651833779726	0.001339732667443247	0.01323145993727382	0.04566789675261124	0.07142153398467413	0.07327565672076169	0.07013382258345185	0.02885912632082569	0.04078643994174452	0.001057873727605782	0.02436251748473558	0.03726957115407149	0.03370970776794428	0.1552886247510295	0.1721190187100076	0.001636989645378257	0.04153245819980807	0.007104553788511815	0.05377329620335564	0.001124765303002176	0.00705554709938771	0.001044941606430928	0.007042513292840481	0.001098939118268159	0.004675095384634348	-0.02211092849039257	0.01813897489274494	0.002923029786357298	0.009355806846548364	0.0192333207204379	0.01479005941107965	-0.008963135178094848	0.01364594014548444	0.001265612232565861	0.001352578041408938	0.001022193035139371	0.001078912665266822	0.4775576482409413	0.0186703848860647	0.001062531063559561	0.001007696923499663	0.00102997718080386	0.4399604182958748	0.001192152894137252	0.7167071461451531	0.001064159304141708	0.001165678292910972	0.001417389041866598	0.001034349694125349	0.5421317394192975	0.0568566593128905	0.00103900427267494	0.001125723995947091	0.001177769717762014	0.208959505454331	0.001542245122249863	0.001247972397120666	0.6936069184616608	0.001032646956799819	0.001035148634687215	0.001011198486238127	0.001026658394103981	0.03811136865689422	0.03854858561845293	0.01316010982624922	0.09203564851876969	0.07825273275681376	0.2028832342840119	0.1442637691545585	0.2023537762374841	0.007904871780756249	0.01394905568696231	0.006288927064907973	0.002026070690742904	0.01505151635820704	0.01520022083567019	0.001370750106380833	0.001577030836799027	0.01116772607011608	0.03718842048416136	0.02323603803005686	0.03560224592077752	0.04954379302849263	0.02960776586906683	0.04552368994066527	0.03420484674417749	0.1842308648537141	0.003218212473040889	0.1453413728165838	0.01295047200253782	0.02037288337906763	0.001204171319144564	0.001086237085016715	0.02704489133308974	0.1017866429775042	0.04570471793972611	0.001090133997373717	0.01146684000571775	0.1266847518102275	0.001726218146256189	0.005515693004671605	0.001122913334998806	0.001044535573312306	0.001099264685999783	-0.03475346146935089	0.01504537754784603	0.002498920300161854	0.002431182757208696	0.0210334156777203	0.01712691418209018	-0.009220524403649438	0.01224301014746321	-1.040374228520558	-0.6661270186097702	0.08241776264496797	-0.118257954058865	0.02268839338866407	-0.01580617725836196	0.4314681760677423	0.1429204632900388	0.1014499455251353	-0.0106193078152915	-0.08598415018575169	-3.626793726877071	-0.01170262768247132	3.986009304885934	0.05398166609767912	0.000831150794495814	0.01782549102882805	-0.1699100593500847	-0.3426579473495255	0.7885883045189546	-0.04158592778808611	0.02623495662382462	0.06981081605308935	0.119569810581091	-0.01394544643967952	-0.009895045478851399	-0.3406721462545743	-0.06456257532590436	0.008713183790053517	0.009747863579470765	0.005188561175028421	0.246352611467233	-0.3881992341711624	0.4466231913542949	1.436562432374442	-1.152886897395523	0.3013898608167851	0.08343021561858456	-0.7334950682834273	0.2053495772684673	-0.1209254247800302	-0.03431439105625855	-0.008904205639258858	-0.1611928155631191	0.009317156284841224	0.02161497925148708	0.07162357351255985	-1.012548307639906	0.4705586412273683	-1.067033317710606	-1.704090430830589	0.5345381428833067	0.1729549839778567	-0.1052804629573526	0.4418267971231168	0.2173864281525805	-0.1610278804819356	-2.356392362440531	-0.6225269399418205	0.6857965270325243	0.02231447533234495	0.01235650014410246	-1.034461446085593	1.299234743506477	0.941288232280214	-0.02790881348080614	-1.140469373830011	-0.3460283279394561	-0.04165229842642255	-0.2264320584340662	0.02794422182219963	0.02359136856888839	0.01917246453610192	2.639341828330859e-13	-1.108341201173154e-13	nan	nan	nan	nan	nan	nan
0.48	-0.06161530124973547	-0.002531420364542652	-0.1030093380468	0.8608520178671237	0.895000640180482	0.007258260623090993	0.5313257863081058	-0.01922568150449683	0.07598368605896356	-0.120360994372192	0.01968794529301864	0.06120876225243418	-0.02477030096146314	0.04584635181800117	0.06549881428745005	0.07671953307871898	0.3666269906278515	-0.07671953307871836	-0.3666269906278509	0.151020087927152	-0.1643748543665915	-0.007024649774375672	-0.3923284386547595	-0.009071236931576665	0.02016946862274535	0.09581114896933893	0.3401072843684678	0.9395358102248048	0.5661264228010805	0.1495320298454121	-0.01994941274840057	0.05172887650908283	0.09779924734473396	-0.4863846394828518	0.4871751509318937	-0.3135289655750473	1.526539938670139	-0.1581521721294269	-0.0009499692414487245	0.9216705975154508	0.2990295399103726	-1.268032611810914	-0.8143162672000053	-0.7091037931776932	-0.6890414745151201	0.8278651223783997	-0.8208822277249088	0.362673353151292	0.7982437808591784	0.7267231455953059	-0.7982437808591781	-0.7267231455953058	0.5483768975610076	0.1901108730128864	-0.2823227847613066	-0.3850125370220901	-0.2644056706685763	0.2763554028778503	-0.4782500814231254	-0.6191791283328227	0.6285192887084977	-0.1223435860565213	0.2366062579257733	0.007444543943413816	0.09121579372526507	0.3557605582788483	0.001283006142412614	0.02465660966334215	0.002748271428991628	0.03054735196266017	0.001023240864028201	0.004898224779339175	0.001087146928664633	0.001758325046509082	0.4756037955458226	0.4541011804834612	0.01697695718872517	0.02186142556310868	0.001061158767605362	0.02552865056891289	0.001008150625337146	0.004818792110098624	0.001042929668381525	0.01622357546013484	0.4997832086975298	0.4473824451033592	0.001335114467338328	0.01765045010444646	0.6556768418582731	0.6454331107156288	0.001063192479872052	0.01384112933136925	0.001185402252041469	0.01185935450019604	0.001453962863128309	0.0128701570277224	0.001038250501276407	0.01936418253064182	0.557632836301351	0.4518476001667532	0.05139510860370176	0.06981432750880569	0.001042609157531643	0.005863637726551555	0.001121852704996075	0.01817513155853037	0.001179927427944313	0.05321454999875736	0.2082078840632311	0.2254737996325112	0.001607809870734447	0.0007196662816669386	0.001271393384893066	0.005393836504131221	0.7141242830305262	0.6543956341588093	0.001036761351269356	0.03699197269472616	0.001035184918967721	0.01182924169590433	0.001011215251921003	0.01185563436661587	0.001026701381338264	0.007588573118004136	0.03615482968236924	0.03983843500496866	0.04110597211587881	0.03906203640854902	0.01183856049886158	0.01412615149739641	0.07892430925884021	0.08262603391307922	0.08536058336585191	0.11427336223966	0.2036775251240927	0.2178886138497225	0.1487752755713332	0.1704420165406871	0.213473539567383	0.1836800861758929	0.007406022517771915	0.04234660116245006	0.01462549586771381	0.03614772548867003	0.006078877635147343	0.08154846749216728	0.001977676340498502	0.01417860103773139	0.0142522775112679	0.07570608623918307	0.01362764373449139	0.02027260195284667	0.001342043193047762	0.01229727129801921	0.001701979014837406	0.03546969588263953	0.01749214849607354	0.04226008712243678	0.03415015927276324	0.05171148318536348	0.03126769747881839	0.03184121581218629	0.04899061744546941	0.05891638626742017	0.04340361702426336	0.04748098430169345	0.02822921382864004	0.03068980750657755	0.04745180156573594	0.06476417763563427	0.03332584709275327	0.04165572816696057	0.1927380461026043	0.2068923674881215	0.004701338697661704	0.05714858056454185	0.1596290441638043	0.1751393078314085	0.01615066653472277	0.02793698293988289	0.01831452682263005	0.03699081182239927	0.001197221230006476	0.01874560189980405	0.001216258012593817	0.01356480768792477	0.03260508694057485	0.05918926164417696	0.0878320955817055	0.08020075478530733	0.03985687350346709	0.05020214785977972	0.001085648917383362	0.02392459238096898	0.02283136508677345	0.02334286458409979	0.1384718997585798	0.1663093246504207	0.001686966659723185	0.0411380012160076	0.006099003723470568	0.05157922148034707	0.001128911463027793	0.00737123251073059	0.00104659876145572	0.007312157302507043	0.001103338953183401	0.00488853724934165	-0.03437904035795538	0.01475995223108103	0.002471710900014497	0.002456778947654967	0.02047238755761378	0.01713239873041916	-0.009257232570876366	0.01158012334915398	0.001199334362350909	0.00115316418523612	0.001019985537915758	0.001074078474346734	0.472560807968672	0.01699556094770856	0.001067529843176798	0.00100725561030397	0.001025476140325437	0.3893649172399505	0.001155154349752692	0.7402770775435804	0.001069127574112414	0.001144496006110449	0.001349347746105946	0.00103214338537436	0.5280203799071966	0.06166556940425959	0.001035500075789367	0.001143796340164603	0.001169343783529669	0.2077335943991709	0.001568976341602703	0.001230546843056592	0.6684735085256018	0.001028645902844132	0.001035181953141042	0.001011203614665737	0.001026665182150314	0.04270381273760195	0.03193683502956114	0.02507015316173068	0.1069058179558245	0.05518685757922025	0.2200479313642574	0.1407960252177941	0.1924277425223035	0.01222464217478516	0.01209592600133256	0.005784380954273699	0.002189323805942223	0.009978954296617971	0.0132063518814276	0.001640398249749483	0.00154353625807645	0.001506225572532939	0.04362343205821134	0.001999225521367368	0.01856984213108362	0.05390738753376316	0.03222832184917908	0.05406087749486355	0.06182590964921936	0.1865431835627657	0.002738161519756198	0.1095962777507663	0.003845711928373665	0.03874583329824551	0.001248002953493039	0.001079857970570179	0.008965460615786489	0.1121643798789625	0.05850003513997196	0.001133990419402005	0.001573123768979569	0.1003227282104921	0.001751875500983697	0.004613192913806943	0.001140891231737727	0.001051147064270931	0.001114414644276549	-0.04645994166982083	0.0112382169110348	0.002006787313597909	-0.004429450856015237	0.02143094033473679	0.01947748032392229	-0.009569684047271954	0.009182863153668015	-1.054349242117417	-0.6786788028024949	0.06302871514526853	0.05199611294862761	-0.01139400808584517	-0.004972797728667588	0.1537647217382898	0.03340673996001779	0.09625122472780968	-0.02878211289517675	-0.06341218398149667	-4.54100629893683	0.006098125509037728	4.036578619212438	0.1126947579156098	0.004696166592601215	0.009323692212603211	-0.2131199964077276	-0.5706646502910048	0.6740347971720182	0.003685299359358859	0.0116310113478808	0.0854113213376301	0.06109671661187092	-0.00404375075585631	-0.01138504840429093	-0.4437402567867275	-0.08646521138340837	0.01961432901434117	0.01961926949018935	0.01068155987322464	0.2999044543004847	-0.4501781608607165	0.6298618712078176	0.9673936998910041	-1.614787288922026	0.8035573270963103	0.1844747208784287	-0.6591791029053724	0.2980913839479489	-0.1514866424647294	-0.02701133038885303	0.006849155312456079	-0.5046624686898409	-0.2528742244123138	0.02160758255096724	0.09186134543615244	-1.056950802069814	0.4713586501856899	-1.425245360834793	-1.811938123847058	0.2498528585693865	0.1862390604741533	0.1314592291552067	1.109209965487928	0.1098950170378929	-0.04806323540531686	-3.15013275627856	-0.7577820979831021	0.9551618924024896	0.002734291366738276	0.05757867604844936	-1.391475064844606	0.6935191172798314	0.9269397483787628	-0.05890324455683259	-0.8846912939855507	-0.835248894711123	-0.02907662281704366	-0.2095298970580076	0.03484079738615799	0.03024580093179862	0.02332000204860235	1.948337509377467e-13	-1.968944704706992e-13	nan	nan	nan	nan	nan	nan
0.49	-0.06482116993912472	0.002290677736177599	-0.1052835470001007	0.8763249466348967	0.893673465634955	0.007159128693055439	0.5385372303935706	-0.0153859516399791	0.06308361785710927	-0.1305038185256244	0.01239534749285902	0.05303395935065607	-0.01790049102808349	0.03745510096490268	0.06855391123260825	0.0878507485532718	0.3737109318015545	-0.0878507485532662	-0.3737109318015533	0.1555281406119154	-0.1623712750026009	-0.01015748891408924	-0.3953081090448561	-0.0117983181540197	0.02285003327435445	0.08870088650847251	0.3322379060789711	0.944665533837966	0.5644753488798886	0.1475793596238419	-0.019871608262177	0.05279768433171175	0.1008400776654954	-0.1619336570270105	0.4726342913173064	-0.1466467293009608	1.568141039377015	-0.1081841264449176	-0.01865287583192646	0.5238127268438655	0.4628526345020232	-1.313621484475402	-1.198793393374465	-0.7426027859642713	-0.9357824248022419	0.5534803739305717	-0.850629151497763	0.2535826866991454	1.429941695109844	0.7052395967900876	-1.429941695109842	-0.7052395967900853	0.3446392017559949	0.2070269482684857	-0.343198296827769	-0.219027782991433	-0.2795477684397134	0.257327049942298	-0.9542689596690902	-0.9525310790751308	0.4075911228701569	-0.1950337045081662	-0.7240550788616269	0.003125524322401305	0.1261747661899942	0.2425336843550948	0.001255036189657503	0.02569140125273634	0.001979111729051622	0.03117081440182028	0.001021921228739558	0.00503843620138044	0.001081927427003918	0.001612060849178888	0.4719324548892593	0.4533528506500583	0.01995662599934808	0.02479897752379922	0.00106683028161748	0.02638848878104062	0.001007699732267315	0.004601939128770281	0.001033590027483684	0.0152693825327245	0.4464919390061455	0.393422733841189	0.001247795436946789	0.01771982380599257	0.6788737626602682	0.6832861750236137	0.001071556961544649	0.01453301619213147	0.001164579980176982	0.01189894547778753	0.001403367632325453	0.01309063161631998	0.001035092112133176	0.01710562727197951	0.5448192436847966	0.4442716190113958	0.05733168123683782	0.07641665931762445	0.001039115749454334	0.005592175455794264	0.001131153860944755	0.01830669370564276	0.001170782432295945	0.05415372426582393	0.2064124329290097	0.2247832652481375	0.00164755610275229	0.0006186877913484431	0.001256659647772458	0.005278967821926038	0.6937816520909811	0.6485304874779879	0.001032489333175752	0.03590945248717398	0.001035332932907775	0.01196255248143671	0.001011256122517302	0.01199482739740191	0.00102680018733505	0.007666508137368983	0.03856221239661677	0.04151858724002268	0.0348413178581359	0.0342534485971651	0.0229433067422231	0.02200626684868365	0.08738658725446723	0.08732923235373972	0.06666774119828546	0.09739526789071205	0.2163212066616857	0.2276825987724395	0.1498014074837158	0.1743604280182593	0.2027752372292644	0.1766043382201495	0.00850000896200912	0.04301248480037013	0.01340619228628169	0.03491201670700803	0.005449836272861144	0.08149627526124525	0.001954871194096902	0.01426239702129257	0.0110663492075369	0.07002818823375383	0.01185945776727005	0.01684381371749205	0.004795672365992462	0.01534999521737943	0.00168267060905462	0.03644587592931039	0.009841415777712251	0.03478144814087235	0.03768003317806886	0.0542475171898965	0.01748383035316064	0.02094109299865406	0.03298332287517908	0.04249200708342964	0.04512636067501294	0.0465056555788261	0.02929699085800945	0.03143154951809631	0.0665809683855547	0.07044519939572308	0.05496623924462093	0.05268369039792533	0.2001700623768223	0.2106662834443389	0.003657825448265533	0.05667290626504429	0.1321865046680868	0.1420320354337893	0.009928077978852966	0.02201663499629394	0.02453885710309117	0.0400971324085132	0.001212523285183848	0.01880164925964619	0.00115199017737405	0.01422010550878261	0.02063022400520196	0.04783439046479305	0.09429276913763333	0.08283084485792647	0.04807056721307788	0.05643957720570966	0.001105012183437311	0.02313862583426742	0.0127224599172484	0.01590278471032056	0.1255036409050247	0.1597487110304568	0.001636380299250767	0.04113758361802033	0.005077351982921382	0.04933891197405196	0.001227628926239419	0.007820708368951122	0.001080647229549067	0.007663139924109057	0.001175800787647819	0.005179836486757994	-0.04541837765166471	0.01068483052924761	0.002037385552794016	-0.002425973607496956	0.01856970245994685	0.01920761385147031	-0.009514222098682665	0.0103970304588335	0.001248376667271553	0.001192387816490906	0.00102102355265241	0.001078537731019563	0.4554976709647001	0.02857875221620604	0.00107713688432237	0.001007209236332955	0.001022509593977258	0.2663136099364982	0.001158238931496387	0.7320572445909357	0.001089686054246686	0.001141543912325448	0.001351717163612898	0.001031518406480285	0.5021801879992942	0.06725819664034796	0.001035462523383539	0.001138334240651805	0.001154419072697014	0.1994208903654064	0.00179059400301306	0.001250420367405007	0.6200425070760504	0.001027532937502145	0.001035745070933897	0.001011379070543242	0.001027104254316731	0.04026323812481767	0.02362743846529906	0.04381362554267861	0.09144463958093897	0.03078580010915129	0.2541581635223998	0.1606456922765842	0.1771369037773183	0.007489368535501491	0.01206031080288478	0.003936112272852348	0.001712439120439399	0.00559967051171291	0.007168135326102994	0.01415806199251824	0.001763211261236238	0.001474586489079744	0.04024460842656562	0.00173451332684206	0.009894918331996667	0.04140205955549809	0.02905577016096399	0.1217930295071307	0.09737572857592469	0.235748512166116	0.002407154722471183	0.07237835525155276	0.002571119038365951	0.02518764200774511	0.00121192213831083	0.00108946472865283	0.005284427033705887	0.09512609947904667	0.05737649353661398	0.001117706118126659	0.00147851255194803	0.1108827014453851	0.001441207333202352	0.003473648090076496	0.001490803010436401	0.001171035723536538	0.001367026529077063	-0.05562446373084846	0.006166999721984817	0.001627538796930211	-0.005705944363834313	0.01437802706244849	0.02106693579455978	-0.009726842067618452	0.01018527141264614	-1.069588903255868	-0.6902307733543087	0.1282695129569385	0.08366056396862091	0.02660982346663067	-0.01982574135893071	-0.3348334235734022	0.515962705172445	0.07763285491765458	-0.01808141175317787	-0.1125736847657853	-6.182745904322682	0.008457465862245224	3.428180395574376	0.0455620378902519	0.003142803788226638	0.0291555421469196	-0.2336231068456514	-0.9831344286874951	0.6455991068747281	-0.04259426673807136	0.0125888695332578	0.1030237229071379	-0.2001153065527519	-0.01290027008435379	-0.01158001417399797	-0.7605208541339149	-0.1238917970556699	0.01099000751861491	0.01186572950420875	0.006970828183213647	0.05678987462667115	-0.5152392255724635	0.9167872468326604	-0.02174940712591553	-1.77207711310167	1.153028471818887	0.6521619996132946	-0.7712522587543816	-0.1188783730761249	-0.09525881143379668	0.02069094361314018	0.00970206533177348	-0.630883085583159	-0.4227028158742633	0.5408167578948421	0.1036302967593569	-0.4892876955394717	0.06165252108568729	-0.7979229810447328	-1.461802605634067	-0.3974358328425961	-0.02269512054565558	0.8985365477530566	1.051646287560413	0.6793146145132353	-0.04122244808546361	-3.459140657857271	-0.4522135595080043	-0.2179727065434097	0.00527380744470603	0.07550711580779215	-0.919543638510816	-0.1655215950982427	0.352634985211056	-0.09747481343277872	-0.5899423725344662	-0.3598572217868742	0.03442997061394241	-0.2341595665945669	0.05531545073050275	0.04074456986600457	0.03521020902199052	1.276380866403333e-13	-2.75194557094607e-13	nan	nan	nan	nan	nan	nan
0.5	-0.06499686556300646	0.006829061904220534	-0.1060489507170587	0.8922167431443477	0.8928189298623286	0.006889673925315002	0.5418659309902204	-0.01008990478443278	0.04967844725091708	-0.14402775883739	0.004972149191619008	0.04269584737704832	-0.0135530232872101	0.02896854461587727	0.07067520103763206	0.1053572146021313	0.3810352727165842	-0.1053572146021231	-0.3810352727165869	0.1577409832096107	-0.1603058764315415	-0.01386768078386023	-0.3968711191538679	-0.01463293619245862	0.02526740007161742	0.07651643879759344	0.3210999717969116	0.9478909464611687	0.5624824985847126	0.1331126327357895	-0.01998671884152861	0.05432495174067124	0.1024524846014757	0.1196499736314707	0.4304323643953733	-0.01176791830331419	1.610313487005775	-0.06362441759467606	-0.03501453678242829	0.1451218997492659	0.5902929381191032	-1.369053092701707	-1.490539498859905	-0.7352238933823817	-1.121703288884255	0.3233966841639744	-0.8399433269209255	0.1759119251213296	2.073293895720403	0.7748030938607653	-2.073293895720403	-0.7748030938607653	0.0893348801464656	0.2024747144268859	-0.3977933307728452	-0.1016804808021371	-0.2859130338672296	0.2237158320083653	-1.493087131427245	-1.272890326846921	0.2476570907162492	-0.190698860852332	-2.266205075368906	-0.03113846916719656	0.1829077109911058	0.07007588132029391	0.001265571097006916	0.02690879812775089	0.001612649144686112	0.03243984702410968	0.001021780968890962	0.00517389186891543	0.001081548962430218	0.001450896227139741	0.4641177009342756	0.4467764573088979	0.02703919384445934	0.03141786072668123	0.001074470227816412	0.0271196364098699	0.001007451198939933	0.00438730530737287	0.001027438214051626	0.01426915609909481	0.3695027696286863	0.3250913280003817	0.001205667489045987	0.01783321644336146	0.6928650123957972	0.7118796416908671	0.001086020467397897	0.0151499585625634	0.001152693815022388	0.0119206260732346	0.001379243450069047	0.01334095420372755	0.001033200974038616	0.01479107936348756	0.5280346058265634	0.4314128546348607	0.06305647500589392	0.08270966049143845	0.00103735100296589	0.005319422127593249	0.001133071331558451	0.01838505792362799	0.001158746853064286	0.05528702827369973	0.2021827128741598	0.2214532592401084	0.001778152467877191	0.0005266944244011814	0.001259229312347144	0.005162409698318068	0.6652351442860016	0.6385605815810157	0.00102979752075745	0.03463707741563535	0.001035688590641388	0.01212788543486693	0.001011364318724421	0.01216587681344434	0.001027069204581721	0.007769297365389386	0.03869685048442251	0.04138751013622024	0.02753777551350277	0.02868325541399945	0.03743623188192986	0.03187441738952596	0.08540167599309212	0.08229113786319346	0.04479344396769388	0.07860690933301141	0.236621356127483	0.2409049595735188	0.158246493132718	0.1845443450324973	0.1902257513298127	0.1679494055910171	0.006711772110549978	0.04088975936797137	0.0127629060944043	0.03425047530866698	0.004214402666174156	0.08204464755272679	0.0017052624790585	0.01436848282316334	0.007272733989794971	0.0630891054637874	0.007983234072484607	0.01202215777102617	0.0126854683491708	0.02215119758727071	0.001782741846300733	0.03754741447494153	0.005848438935944939	0.03146411918534849	0.03795967763963458	0.05346062101435245	0.009971892382775379	0.01501988060786225	0.02003310219765252	0.02990303630017278	0.04024252540437124	0.04048192305106	0.02834854018871759	0.03053981584825511	0.1060755241904081	0.08061073708849095	0.08201757413220997	0.06179393005518899	0.2229742319986248	0.2211671885845911	0.002967149773909749	0.05644111513113918	0.09963419438711082	0.1062001159820249	0.006078203253611349	0.01837419037567936	0.0211955369580586	0.03494985906529443	0.001202130631265614	0.01878705051186613	0.001124661086910886	0.01511547455777459	0.0124333373817986	0.03999749952458394	0.09062222828196981	0.07692991303645373	0.05190133697539159	0.05789662485206055	0.001106545533204245	0.02199140113925175	0.007357537922063748	0.01181166329820165	0.1219764941474246	0.1614525123646203	0.00145581370975366	0.04193533797655483	0.003995094835555253	0.04698347890114487	0.001451898177277255	0.008482763054804754	0.001157624650984722	0.008142925629282111	0.001338324474695637	0.005598148701525547	-0.05520783812358566	0.005945645169270106	0.001639778092608416	-0.004904553464427029	0.01323353191253269	0.02095898920557951	-0.009704657288183066	0.01067093833471255	0.001297418972198352	0.001231611447737417	0.001022061567385045	0.001082996987690419	0.438434533960729	0.04016194348471062	0.001086743925467511	0.001007162862350544	0.00101954304762202	0.1432623026330442	0.001161323513239749	0.723837411638298	0.001110244534373205	0.001138591818536257	0.001354086581120117	0.001030893427583577	0.4763399960913923	0.07285082387644018	0.001035424970973117	0.001132872141058377	0.00113949436186222	0.1911081863316435	0.002012211664423718	0.001270293891754069	0.5716115056264999	0.001026419972155001	0.001036308188725317	0.001011554526418743	0.001027543326481836	0.03782266351202577	0.01531804190102793	0.06255709792362928	0.07598346120605122	0.006384742639083021	0.2882683956805414	0.1804953593353744	0.1618460650323327	0.002754094896223231	0.01202469560443768	0.002087843591431264	0.001235554434936821	0.001220386726804977	0.001129918770776663	0.0266757257352925	0.001982886264397443	0.001442947405624701	0.03686578479491786	0.001469801132313369	0.001219994532928207	0.02889673157723179	0.02588321847274799	0.1895251815193963	0.1329255475026268	0.2849538407694652	0.002076147925188229	0.03516043275233953	0.001296526148355143	0.01162945071724956	0.001175841323009553	0.001099071486738326	0.001603393451626027	0.07808781907912915	0.05625295193325473	0.001101421816855878	0.0013839013349131	0.1214426746802768	0.001130539165420135	0.002334103266348942	0.001840714789136622	0.001290924382804072	0.001619638413879435	-0.06478898579187582	0.001095782532934902	0.001248290280262538	-0.006982437871653365	0.00732511379015984	0.02265639126519781	-0.009884000087965146	0.01118767967162534	-1.087669620828942	-0.7069330400981015	0.09954977235211369	0.1811101496149796	-0.01234515890761392	-0.00795288264611705	-1.011847979813352	0.7696729884262414	0.07051310788606052	-0.02833828090966835	-0.07261888526781168	-7.415345214666217	0.01490191271725713	2.184659091056624	0.09770585987851969	0.001114090166397731	0.01529329200134819	-0.224318526354073	-1.627221294526625	0.612168670113807	0.003427087906015843	0.0009914200467027266	0.1242372695169506	-0.4667976081222409	-0.002246726085167944	-0.01172293664251959	-1.264692100018323	-0.1244361841202952	0.02601876259985735	0.02599054654138937	0.0156524016094295	-0.06234141343347642	-0.6024992352181923	1.02746890909999	-0.9808648863512337	-1.996840130664568	1.489232502766557	1.437575828212532	-0.9750160375374693	-0.2596304299788889	-0.03665316580165177	0.09310157410584963	0.01130711899197769	-0.7568994215942341	-0.5314477666369471	0.7713032726475124	0.1169330452157263	-0.2246887968996509	-0.1932273858323663	-0.4294632762850981	-1.044856443802801	-0.7598279023880335	-0.1404560757883023	1.028362415685762	0.7256654507312095	1.455292853849923	0.0007133977285804501	-3.695062167107013	-0.302201433242312	-0.6955568933578656	-0.01139493753022234	0.1055929216749572	-0.6878790169889074	-1.012685261541245	-0.02913659153805393	-0.1311548742275048	-0.2148996016458905	0.8176340961269466	0.1305577685299594	-0.2325546103211921	0.07735656291417918	0.05600641763585141	0.04872259751864848	1.518712670433595e-13	1.899801529633438e-14	nan	nan	nan	nan	nan	nan
[truncated: 371,340 more chars]
