# Supplementary material for: Transtibial limb loss does not increase metabolic cost in three-dimensional computer simulations of human walking
Source: PeerJ. 2021 Aug 4;9:e11960. doi: 10.7717/peerj.11960 (PMC8349165; doi:10.7717/peerj.11960)
Supplement: Supplemental Information 1 — Each subject’s simulation output and Matlab code for generating plots presenting the data. [file peerj-09-11960-s001.zip › TTA3D_solns_rev/Post/soln_walk_N50_wm100_TTA_S02.sto]

num_controls=79
num_derivatives=71
num_iterations=386
num_multipliers=2
num_parameters=6
num_slacks=2
num_states=216
objective=1.102479
objective_auxiliary_derivatives=0.000703
objective_contactAP=0.021946
objective_contactML=0.020498
objective_contactVE=0.047980
objective_control_effort=0.619462
objective_state_tracking=0.318157
objective_torsoGoal=0.073733
solver_duration=15455.302955
status=Solve_Succeeded
success=true
DataType=double
version=3
OpenSimVersion=4.2
endheader
time	/jointset/groundPelvis/pelvis_tilt/value	/jointset/groundPelvis/pelvis_list/value	/jointset/groundPelvis/pelvis_rotation/value	/jointset/groundPelvis/pelvis_tx/value	/jointset/groundPelvis/pelvis_ty/value	/jointset/groundPelvis/pelvis_tz/value	/jointset/hip_l/hip_flexion_l/value	/jointset/hip_l/hip_adduction_l/value	/jointset/hip_l/hip_rotation_l/value	/jointset/hip_r/hip_flexion_r/value	/jointset/hip_r/hip_adduction_r/value	/jointset/hip_r/hip_rotation_r/value	/jointset/lumbar/lumbar_ext/value	/jointset/lumbar/lumbar_bend/value	/jointset/lumbar/lumbar_rota/value	/jointset/patellofemoral_l/knee_angle_l_beta/value	/jointset/patellofemoral_r/knee_angle_r_beta/value	/jointset/knee_l/knee_angle_l/value	/jointset/knee_r/knee_angle_r/value	/jointset/shoulder_r/shoulder_flexion_r/value	/jointset/shoulder_r/shoulder_adduction_r/value	/jointset/shoulder_r/shoulder_rotation_r/value	/jointset/shoulder_l/shoulder_flexion_l/value	/jointset/shoulder_l/shoulder_adduction_l/value	/jointset/shoulder_l/shoulder_rotation_l/value	/jointset/ankle_l/ankle_angle_l/value	/jointset/ankle_r/ankle_angle_r/value	/jointset/elbow_r/elbow_flexion_r/value	/jointset/elbow_l/elbow_flexion_l/value	/jointset/subtalar_l/subtalar_angle_l/value	/jointset/subtalar_r/subtalar_angle_r/value	/jointset/mtp_l/mtp_angle_l/value	/jointset/mtp_r/mtp_angle_r/value	/jointset/groundPelvis/pelvis_tilt/speed	/jointset/groundPelvis/pelvis_list/speed	/jointset/groundPelvis/pelvis_rotation/speed	/jointset/groundPelvis/pelvis_tx/speed	/jointset/groundPelvis/pelvis_ty/speed	/jointset/groundPelvis/pelvis_tz/speed	/jointset/hip_l/hip_flexion_l/speed	/jointset/hip_l/hip_adduction_l/speed	/jointset/hip_l/hip_rotation_l/speed	/jointset/hip_r/hip_flexion_r/speed	/jointset/hip_r/hip_adduction_r/speed	/jointset/hip_r/hip_rotation_r/speed	/jointset/lumbar/lumbar_ext/speed	/jointset/lumbar/lumbar_bend/speed	/jointset/lumbar/lumbar_rota/speed	/jointset/patellofemoral_l/knee_angle_l_beta/speed	/jointset/patellofemoral_r/knee_angle_r_beta/speed	/jointset/knee_l/knee_angle_l/speed	/jointset/knee_r/knee_angle_r/speed	/jointset/shoulder_r/shoulder_flexion_r/speed	/jointset/shoulder_r/shoulder_adduction_r/speed	/jointset/shoulder_r/shoulder_rotation_r/speed	/jointset/shoulder_l/shoulder_flexion_l/speed	/jointset/shoulder_l/shoulder_adduction_l/speed	/jointset/shoulder_l/shoulder_rotation_l/speed	/jointset/ankle_l/ankle_angle_l/speed	/jointset/ankle_r/ankle_angle_r/speed	/jointset/elbow_r/elbow_flexion_r/speed	/jointset/elbow_l/elbow_flexion_l/speed	/jointset/subtalar_l/subtalar_angle_l/speed	/jointset/subtalar_r/subtalar_angle_r/speed	/jointset/mtp_l/mtp_angle_l/speed	/jointset/mtp_r/mtp_angle_r/speed	/forceset/addbrev_r/activation	/forceset/addbrev_r/normalized_tendon_force	/forceset/addlong_r/activation	/forceset/addlong_r/normalized_tendon_force	/forceset/addmagMid_r/activation	/forceset/addmagMid_r/normalized_tendon_force	/forceset/bflh_r/activation	/forceset/bflh_r/normalized_tendon_force	/forceset/bfsh_r/activation	/forceset/bfsh_r/normalized_tendon_force	/forceset/ercspn_r/activation	/forceset/ercspn_r/normalized_tendon_force	/forceset/extobl_r/activation	/forceset/extobl_r/normalized_tendon_force	/forceset/glmax2_r/activation	/forceset/glmax2_r/normalized_tendon_force	/forceset/glmed2_r/activation	/forceset/glmed2_r/normalized_tendon_force	/forceset/glmin2_r/activation	/forceset/glmin2_r/normalized_tendon_force	/forceset/grac_r/activation	/forceset/grac_r/normalized_tendon_force	/forceset/iliacus_r/activation	/forceset/iliacus_r/normalized_tendon_force	/forceset/intobl_r/activation	/forceset/intobl_r/normalized_tendon_force	/forceset/obtext_r/activation	/forceset/obtext_r/normalized_tendon_force	/forceset/pect_r/activation	/forceset/pect_r/normalized_tendon_force	/forceset/piri_r/activation	/forceset/piri_r/normalized_tendon_force	/forceset/popli_r/activation	/forceset/popli_r/normalized_tendon_force	/forceset/psoas_r/activation	/forceset/psoas_r/normalized_tendon_force	/forceset/quadfem_r/activation	/forceset/quadfem_r/normalized_tendon_force	/forceset/recabd_r/activation	/forceset/recabd_r/normalized_tendon_force	/forceset/recfem_r/activation	/forceset/recfem_r/normalized_tendon_force	/forceset/sart_r/activation	/forceset/sart_r/normalized_tendon_force	/forceset/semimem_r/activation	/forceset/semimem_r/normalized_tendon_force	/forceset/semiten_r/activation	/forceset/semiten_r/normalized_tendon_force	/forceset/tfl_r/activation	/forceset/tfl_r/normalized_tendon_force	/forceset/tricox_r/activation	/forceset/tricox_r/normalized_tendon_force	/forceset/vasint_r/activation	/forceset/vasint_r/normalized_tendon_force	/forceset/vaslat_r/activation	/forceset/vaslat_r/normalized_tendon_force	/forceset/vasmed_r/activation	/forceset/vasmed_r/normalized_tendon_force	/forceset/addbrev_l/activation	/forceset/addbrev_l/normalized_tendon_force	/forceset/addlong_l/activation	/forceset/addlong_l/normalized_tendon_force	/forceset/addmagMid_l/activation	/forceset/addmagMid_l/normalized_tendon_force	/forceset/bflh_l/activation	/forceset/bflh_l/normalized_tendon_force	/forceset/bfsh_l/activation	/forceset/bfsh_l/normalized_tendon_force	/forceset/edl_l/activation	/forceset/edl_l/normalized_tendon_force	/forceset/ehl_l/activation	/forceset/ehl_l/normalized_tendon_force	/forceset/ercspn_l/activation	/forceset/ercspn_l/normalized_tendon_force	/forceset/extobl_l/activation	/forceset/extobl_l/normalized_tendon_force	/forceset/fdb_l/activation	/forceset/fdb_l/normalized_tendon_force	/forceset/fdl_l/activation	/forceset/fdl_l/normalized_tendon_force	/forceset/fhl_l/activation	/forceset/fhl_l/normalized_tendon_force	/forceset/gaslat_l/activation	/forceset/gaslat_l/normalized_tendon_force	/forceset/gasmed_l/activation	/forceset/gasmed_l/normalized_tendon_force	/forceset/glmax2_l/activation	/forceset/glmax2_l/normalized_tendon_force	/forceset/glmed2_l/activation	/forceset/glmed2_l/normalized_tendon_force	/forceset/glmin2_l/activation	/forceset/glmin2_l/normalized_tendon_force	/forceset/grac_l/activation	/forceset/grac_l/normalized_tendon_force	/forceset/iliacus_l/activation	/forceset/iliacus_l/normalized_tendon_force	/forceset/intobl_l/activation	/forceset/intobl_l/normalized_tendon_force	/forceset/obtext_l/activation	/forceset/obtext_l/normalized_tendon_force	/forceset/pect_l/activation	/forceset/pect_l/normalized_tendon_force	/forceset/perbrev_l/activation	/forceset/perbrev_l/normalized_tendon_force	/forceset/perlong_l/activation	/forceset/perlong_l/normalized_tendon_force	/forceset/pertert_l/activation	/forceset/pertert_l/normalized_tendon_force	/forceset/piri_l/activation	/forceset/piri_l/normalized_tendon_force	/forceset/popli_l/activation	/forceset/popli_l/normalized_tendon_force	/forceset/psoas_l/activation	/forceset/psoas_l/normalized_tendon_force	/forceset/quadfem_l/activation	/forceset/quadfem_l/normalized_tendon_force	/forceset/recabd_l/activation	/forceset/recabd_l/normalized_tendon_force	/forceset/recfem_l/activation	/forceset/recfem_l/normalized_tendon_force	/forceset/sart_l/activation	/forceset/sart_l/normalized_tendon_force	/forceset/semimem_l/activation	/forceset/semimem_l/normalized_tendon_force	/forceset/semiten_l/activation	/forceset/semiten_l/normalized_tendon_force	/forceset/soleus_l/activation	/forceset/soleus_l/normalized_tendon_force	/forceset/tfl_l/activation	/forceset/tfl_l/normalized_tendon_force	/forceset/tibant_l/activation	/forceset/tibant_l/normalized_tendon_force	/forceset/tibpost_l/activation	/forceset/tibpost_l/normalized_tendon_force	/forceset/tricox_l/activation	/forceset/tricox_l/normalized_tendon_force	/forceset/vasint_l/activation	/forceset/vasint_l/normalized_tendon_force	/forceset/vaslat_l/activation	/forceset/vaslat_l/normalized_tendon_force	/forceset/vasmed_l/activation	/forceset/vasmed_l/normalized_tendon_force	/forceset/shoulder_flexionAct_r/activation	/forceset/shoulder_adductionAct_r/activation	/forceset/shoulder_rotationAct_r/activation	/forceset/elbow_flexionAct_r/activation	/forceset/shoulder_flexionAct_l/activation	/forceset/shoulder_adductionAct_l/activation	/forceset/shoulder_rotationAct_l/activation	/forceset/elbow_flexionAct_l/activation	/forceset/addbrev_r	/forceset/addlong_r	/forceset/addmagMid_r	/forceset/bflh_r	/forceset/bfsh_r	/forceset/ercspn_r	/forceset/extobl_r	/forceset/glmax2_r	/forceset/glmed2_r	/forceset/glmin2_r	/forceset/grac_r	/forceset/iliacus_r	/forceset/intobl_r	/forceset/obtext_r	/forceset/pect_r	/forceset/piri_r	/forceset/popli_r	/forceset/psoas_r	/forceset/quadfem_r	/forceset/recabd_r	/forceset/recfem_r	/forceset/sart_r	/forceset/semimem_r	/forceset/semiten_r	/forceset/tfl_r	/forceset/tricox_r	/forceset/vasint_r	/forceset/vaslat_r	/forceset/vasmed_r	/forceset/addbrev_l	/forceset/addlong_l	/forceset/addmagMid_l	/forceset/bflh_l	/forceset/bfsh_l	/forceset/edl_l	/forceset/ehl_l	/forceset/ercspn_l	/forceset/extobl_l	/forceset/fdb_l	/forceset/fdl_l	/forceset/fhl_l	/forceset/gaslat_l	/forceset/gasmed_l	/forceset/glmax2_l	/forceset/glmed2_l	/forceset/glmin2_l	/forceset/grac_l	/forceset/iliacus_l	/forceset/intobl_l	/forceset/obtext_l	/forceset/pect_l	/forceset/perbrev_l	/forceset/perlong_l	/forceset/pertert_l	/forceset/piri_l	/forceset/popli_l	/forceset/psoas_l	/forceset/quadfem_l	/forceset/recabd_l	/forceset/recfem_l	/forceset/sart_l	/forceset/semimem_l	/forceset/semiten_l	/forceset/soleus_l	/forceset/tfl_l	/forceset/tibant_l	/forceset/tibpost_l	/forceset/tricox_l	/forceset/vasint_l	/forceset/vaslat_l	/forceset/vasmed_l	/forceset/shoulder_flexionAct_r	/forceset/shoulder_adductionAct_r	/forceset/shoulder_rotationAct_r	/forceset/elbow_flexionAct_r	/forceset/shoulder_flexionAct_l	/forceset/shoulder_adductionAct_l	/forceset/shoulder_rotationAct_l	/forceset/elbow_flexionAct_l	lambda_cid33_p0	lambda_cid34_p0	/forceset/addbrev_r/implicitderiv_normalized_tendon_force	/forceset/addlong_r/implicitderiv_normalized_tendon_force	/forceset/addmagMid_r/implicitderiv_normalized_tendon_force	/forceset/bflh_r/implicitderiv_normalized_tendon_force	/forceset/bfsh_r/implicitderiv_normalized_tendon_force	/forceset/ercspn_r/implicitderiv_normalized_tendon_force	/forceset/extobl_r/implicitderiv_normalized_tendon_force	/forceset/glmax2_r/implicitderiv_normalized_tendon_force	/forceset/glmed2_r/implicitderiv_normalized_tendon_force	/forceset/glmin2_r/implicitderiv_normalized_tendon_force	/forceset/grac_r/implicitderiv_normalized_tendon_force	/forceset/iliacus_r/implicitderiv_normalized_tendon_force	/forceset/intobl_r/implicitderiv_normalized_tendon_force	/forceset/obtext_r/implicitderiv_normalized_tendon_force	/forceset/pect_r/implicitderiv_normalized_tendon_force	/forceset/piri_r/implicitderiv_normalized_tendon_force	/forceset/popli_r/implicitderiv_normalized_tendon_force	/forceset/psoas_r/implicitderiv_normalized_tendon_force	/forceset/quadfem_r/implicitderiv_normalized_tendon_force	/forceset/recabd_r/implicitderiv_normalized_tendon_force	/forceset/recfem_r/implicitderiv_normalized_tendon_force	/forceset/sart_r/implicitderiv_normalized_tendon_force	/forceset/semimem_r/implicitderiv_normalized_tendon_force	/forceset/semiten_r/implicitderiv_normalized_tendon_force	/forceset/tfl_r/implicitderiv_normalized_tendon_force	/forceset/tricox_r/implicitderiv_normalized_tendon_force	/forceset/vasint_r/implicitderiv_normalized_tendon_force	/forceset/vaslat_r/implicitderiv_normalized_tendon_force	/forceset/vasmed_r/implicitderiv_normalized_tendon_force	/forceset/addbrev_l/implicitderiv_normalized_tendon_force	/forceset/addlong_l/implicitderiv_normalized_tendon_force	/forceset/addmagMid_l/implicitderiv_normalized_tendon_force	/forceset/bflh_l/implicitderiv_normalized_tendon_force	/forceset/bfsh_l/implicitderiv_normalized_tendon_force	/forceset/edl_l/implicitderiv_normalized_tendon_force	/forceset/ehl_l/implicitderiv_normalized_tendon_force	/forceset/ercspn_l/implicitderiv_normalized_tendon_force	/forceset/extobl_l/implicitderiv_normalized_tendon_force	/forceset/fdb_l/implicitderiv_normalized_tendon_force	/forceset/fdl_l/implicitderiv_normalized_tendon_force	/forceset/fhl_l/implicitderiv_normalized_tendon_force	/forceset/gaslat_l/implicitderiv_normalized_tendon_force	/forceset/gasmed_l/implicitderiv_normalized_tendon_force	/forceset/glmax2_l/implicitderiv_normalized_tendon_force	/forceset/glmed2_l/implicitderiv_normalized_tendon_force	/forceset/glmin2_l/implicitderiv_normalized_tendon_force	/forceset/grac_l/implicitderiv_normalized_tendon_force	/forceset/iliacus_l/implicitderiv_normalized_tendon_force	/forceset/intobl_l/implicitderiv_normalized_tendon_force	/forceset/obtext_l/implicitderiv_normalized_tendon_force	/forceset/pect_l/implicitderiv_normalized_tendon_force	/forceset/perbrev_l/implicitderiv_normalized_tendon_force	/forceset/perlong_l/implicitderiv_normalized_tendon_force	/forceset/pertert_l/implicitderiv_normalized_tendon_force	/forceset/piri_l/implicitderiv_normalized_tendon_force	/forceset/popli_l/implicitderiv_normalized_tendon_force	/forceset/psoas_l/implicitderiv_normalized_tendon_force	/forceset/quadfem_l/implicitderiv_normalized_tendon_force	/forceset/recabd_l/implicitderiv_normalized_tendon_force	/forceset/recfem_l/implicitderiv_normalized_tendon_force	/forceset/sart_l/implicitderiv_normalized_tendon_force	/forceset/semimem_l/implicitderiv_normalized_tendon_force	/forceset/semiten_l/implicitderiv_normalized_tendon_force	/forceset/soleus_l/implicitderiv_normalized_tendon_force	/forceset/tfl_l/implicitderiv_normalized_tendon_force	/forceset/tibant_l/implicitderiv_normalized_tendon_force	/forceset/tibpost_l/implicitderiv_normalized_tendon_force	/forceset/tricox_l/implicitderiv_normalized_tendon_force	/forceset/vasint_l/implicitderiv_normalized_tendon_force	/forceset/vaslat_l/implicitderiv_normalized_tendon_force	/forceset/vasmed_l/implicitderiv_normalized_tendon_force	gamma_cid33_p0	gamma_cid34_p0	prosthetic_ankle_stiffness	prosthetic_subtalar_stiffness	prosthetic_mtp_stiffness	prosthetic_ankle_damping	prosthetic_subtalar_damping	prosthetic_mtp_damping
0	-0.07574003131972852	0.01896524261559729	0.1307008736369079	0.1585594340367686	0.8934094487562632	-0.005575469950622397	-0.2330467446146183	-0.0001747468752149227	-0.01046941100496905	0.5270205981961512	-0.03999631533712881	0.1084858054381388	-0.01115875235556678	-0.07099524065846929	-0.1065479143485357	0.2049065403374141	0.02390023530681162	-0.2049065403373967	-0.02390023530681177	-0.3939006774422639	-0.004613748893635758	0.02705823992185915	0.1529511408101138	-0.1927481726019033	-0.0198452338254816	0.2119526851494891	-0.002931047265111491	0.5517184575674647	0.9359112248529216	0.09140931926044116	0.0007199956403933963	0.6191164637035373	-5.324289307887082e-06	-0.157117533885661	-0.5572054454244021	0.2628202718269554	1.697163366598677	-0.03445049134770135	0.03425514209123576	-0.7455115898347143	-1.068140084758903	-0.754966844840964	-0.2481870389572036	0.4657542026025185	-1.408614251482053	0.6342977321444628	0.8609128922664251	-0.5469104993787692	1.468080235811144	0.6603381421022421	-1.468080235811146	-0.6603381421022422	-0.2718743597224351	-0.2864890624649454	0.05646226351648113	-0.04843044898447803	0.09329909952533721	-0.3220256136293829	-2.791451677392808	0.1770862493080597	-0.05835611452564499	0.5300801866086221	0.4174548496768192	-0.100190773289267	6.347100847514077	0.01182099842356125	0.05542829214887497	0.05816509176654953	0.08637883344141931	0.07991229066997456	0.03883652405892764	0.03328606018192121	0.06196115340326958	0.06419228100550561	0.1085387682483804	0.1320001174376179	0.2222772419204233	0.1916571717724171	0.02513305028771859	0.05590866116138687	0.001000629037642164	0.01250795028991565	0.001011770682788891	0.02236955275405505	0.002693847588796751	0.02377597331297662	0.03915364924843918	0.06094681122282966	0.05399473121110656	0.05316623098201891	0.1274099545538839	0.1274841157105324	0.05140879342267696	0.05041553775205005	0.02914330796816548	0.03232890454837737	0.004398040925440674	0.097096298078962	0.2035803798524403	0.2132790200611656	0.05129765474810166	0.06177424414196909	0.08188286758295346	0.08241808339593294	0.00100090235797587	0.01901625848762444	0.001000522703851433	0.01974758593625024	0.06293160476529408	0.08984422025630684	0.05417510852647855	0.06321571817628785	0.02093900243921914	0.02934857372059349	0.07128472833221224	0.0915144180925824	0.09243782829907374	0.1161012551503225	0.001000642377814749	0.005970926578462706	0.001000306565948504	0.00479145983219908	0.001000453915047498	0.004344490927992107	0.00207017508439433	0.03061572894308149	0.0114169360334685	0.04854132452287661	0.001000098874375809	0.005354525453545892	0.001000275954072524	0.001700403682165089	0.1514539812701713	0.1580643053709809	0.001754094726907159	0.0117446052051615	0.004006156594731433	0.01251740410044807	0.004571785296062984	0.01013633374544764	0.001000224261751105	0.01906497907812942	0.0724315300091132	0.1065559700139833	0.01224058837917951	0.04220083194210157	0.08841430315158755	0.1050269635830775	0.4692888478826313	0.3180914453940841	0.5509720441449697	0.3441223515050377	0.001000042250923806	0.004134084959479084	0.001000330023656278	0.007625799897313261	0.3317560451114611	0.2715999859408605	0.001000787053412528	0.02425156226419917	0.4697489196201525	0.4855115270545149	0.001000678488729688	0.01413274034506551	0.001001521644042279	0.009956529819413073	0.001003061463593031	0.01336183372422465	0.2424355651814548	0.2128437749194536	0.3615844817010561	0.2972485712171674	0.02773661365743079	0.03914228702668024	0.00100031481809663	0.01793273434618858	0.1551583171789874	0.1390359263730318	0.01644973171058181	0.03451593031090652	0.001000295176331995	0.004942123200926752	0.001000443565332587	0.01818913731545889	0.1693226332064589	0.1818065871264564	0.1229946490058166	0.1471549364863867	0.001000269129236813	0.002088498800244152	0.001000547682393681	0.004606056866785207	0.489487504565254	0.3065240324019834	0.6128713189271557	0.5908359604169583	0.001157682373437531	0.006100935176063	0.02450210732812058	0.08331965100509796	0.001000250016628419	0.03119405791101235	0.001002800277672171	0.008406864704611871	0.00100123583634373	0.006695094717799606	0.001001456117840475	0.005995903579094115	-0.01450958326672257	0.01295113658451844	-0.01152196229226029	0.003900424451071296	-0.03418686288166597	0.00642341566924755	0.005057348567694225	0.0111788530573201	0.05812193426841912	0.07824170834673418	0.05905068153044301	0.06851385963217232	0.09333567760999124	0.2161857947792017	0.03037342844193365	0.001001107129141013	0.001000209215370595	0.001000231462084386	0.03955818266812001	0.03983016872627801	0.09577721470547287	0.05895286739185156	0.02960159780406129	0.001001823137890347	0.2088295065428449	0.04485926369851851	0.07530945425467546	0.001001482838257785	0.001000636702402907	0.05191799703977709	0.0693728096422928	0.02874154275323696	0.05831526689129408	0.06919473392857603	0.001000818968504394	0.001000229987277893	0.00100055831283318	0.003384481427608832	0.0177906798603581	0.001000132829485989	0.001000383803459236	0.1626186309976621	0.001000411267374077	0.001000568362732655	0.003311326366481377	0.001000293049617664	0.1135538702134001	0.01569787396502813	0.1123089790964012	0.5030756051484845	0.5679081490361201	0.001000057197993457	0.001000318333302311	0.2500864743443855	0.001000881408930392	0.4612575224637607	0.001000117945417218	0.001002430631902598	0.001006008296914372	0.33195784458832	0.4269154694874392	0.02727512141918084	0.001000397248455088	0.1643399268907997	0.01492961216308297	0.001000386420955916	0.001000645960465953	0.1111835896029434	0.1239983728018329	0.001000384131422191	0.001000783450393999	0.5162707074556714	0.5313748483102548	0.001000084782500402	0.001528468157141773	0.001000315106814528	0.001000223415123068	0.001000069259080261	0.001000170908970235	-0.01509966260380811	0.01192148585426205	-0.01073375574638364	0.006917088964339775	-0.0456730903890007	0.004315029416911491	0.005658075288465622	0.008721928949195268	-0.6824368031675748	-2.107510550571308	-0.0358414445086023	-0.5440497294129808	0.7432266058534941	-0.1058623772434442	-0.9171304621939383	-0.5808809361464545	0.2214921478359663	-0.02035590637601604	0.06770084171598843	0.04264862585763755	-0.1120706444107536	-0.5750850373862254	-1.79770663339935	-0.5773249539437262	-0.04233489880741512	-0.2183739827532376	-0.95046986926438	-0.3921061632973994	-1.675341526225693	0.01929248032249578	0.07744922679717564	-0.6017932348311452	0.3364331405970566	0.3642147724745163	-0.1677033320530994	-1.567085386700021	0.02791992810346814	0.0250807798543433	0.01539639609926489	0.2241607570723201	0.5954316259398793	0.02004548522877219	-0.009465914093039303	0.2918124574353288	0.01173601723096264	-0.1190047682757566	-0.05536998041249704	0.07933646710140037	1.957632183303222	0.1976471503582543	0.6300681829387599	-1.293289152460109	-1.792042501477965	-0.00760445105270022	-0.0345981440228269	-3.475987266688379	0.0191651909536657	-0.04513898197665425	0.1077963380998983	0.01804383082226756	0.02847039981501318	2.290764096287347	2.166204400202248	0.1541939654567091	-0.2110127226533461	0.006299247230887323	-0.06472945979759616	-0.02762581218693448	0.01758682273432525	-1.86258365709468	0.001555402240311887	-0.01270653689699196	-0.006893042558111498	-1.387649636213889	-2.491731792723876	0.08236753161367059	-0.9784845160753294	-0.05665555432453066	0.03370795461570145	0.02515603569401694	0.02179711985200155	-1.966926456917778e-13	7.762491536529359e-13	457.899447849327	545.5763788722569	332.5106665934563	0.2451468160744877	0.9054598855176603	4.758159877658193
0.01	-0.07660904116548921	0.01289962605914806	0.131995563869613	0.1757980050361653	0.8932657292130913	-0.00513894936764332	-0.2406724856588355	-0.01114011480518333	-0.01922686941430346	0.5233937790636695	-0.03358393361877092	0.0908452312934848	-0.004912705762905965	-0.06149734304996023	-0.110869154497122	0.2207509175713214	0.03320044132810159	-0.2207509175713239	-0.03320044132809075	-0.3969625738126814	-0.007891917108079715	0.02746719294992451	0.1508157645010409	-0.1915397381143494	-0.02321098853445776	0.1814272070974459	-0.003980241626563563	0.552040101453566	0.9411375056367557	0.0937099350559439	0.0001627111954098377	0.6844436176694074	0.000209244718984008	-0.01620484545854958	-0.6526221583211205	-0.007027028695902469	1.749359848276681	0.005700652411839693	0.05289444468099484	-0.7664362167262833	-1.118753771435534	-1.001841205307798	-0.4752086088604307	0.8040985004280194	-2.079421805137403	0.6108531564497034	1.036270698731845	-0.3139343818018053	1.72605579331435	1.235376048807798	-1.72605579331435	-1.235376048807805	-0.3296038390477433	-0.3677880025135171	0.02818778216215445	-0.370744503646918	0.1505515262029815	-0.3481837159830953	-3.313553620435549	-0.4365270204881285	0.1024695463561973	0.4947540896041254	0.03227414814097609	-0.01314153735455439	6.698724465949006	0.02620370795209686	0.05678985060478147	0.05758895530183471	0.08097773378534584	0.07404116382984208	0.05243770271594036	0.04111422583335751	0.06672477279111608	0.06298760080403282	0.09924767068075269	0.1220868134620082	0.2177462321873311	0.1848244990536844	0.02887172956513298	0.05817399073210413	0.006035667500764673	0.01663986964382216	0.001006109204679699	0.02320222630136365	0.002272800666331245	0.02506954049409473	0.03918257420215922	0.05956498427233504	0.04463607126466546	0.0464296239639639	0.10950891748527	0.108897025594698	0.05749004160083063	0.04544870477746944	0.02921158542451829	0.03172131078585277	0.002744333874116822	0.09510598078335972	0.2088741347873633	0.2051893749407186	0.04629533793018765	0.05690610057940634	0.08577019326313762	0.07107794509154254	0.001001011729125329	0.01909497289323888	0.001000614813005819	0.02065813019058724	0.05539372651050773	0.08281224759118619	0.06254751439951881	0.06574671249545756	0.02534342464537084	0.03220506500874783	0.06523659307310577	0.09051009302039181	0.08040661175846862	0.1012367795614541	0.006183301555538344	0.01042563002920418	0.004025609271543727	0.007188162912729576	0.00406460732199296	0.006534627421821829	0.004656530270475418	0.03469377836864582	0.0213821905546209	0.05989174433569344	0.001000111860466064	0.00553259076273549	0.001000311951112042	0.001579578506952572	0.1576893569397257	0.1608578095651911	0.00138514698573721	0.01182161716902563	0.002539928360153403	0.01153025148165466	0.003969168879383845	0.009756436641138361	0.001000239789955099	0.01991690915176535	0.09713926725586726	0.1271377536780748	0.01526674267086675	0.04454884577208512	0.1039239949004993	0.1117653170018863	0.4764845529103598	0.3029635642711241	0.5506348415983613	0.3235404356086139	0.001000045250149401	0.004032579865512709	0.001000294440055167	0.007056942542562614	0.2875933825577868	0.2316608211154953	0.001076386161465939	0.02449270271964069	0.4650502880295396	0.4835884711648484	0.002314302727130515	0.01664470376172588	0.001001714775889427	0.01010596411436529	0.00100372406074139	0.01363793286902094	0.2769405087226984	0.2324562529089829	0.3816696449132784	0.3148339096979862	0.02800755333622414	0.04122271535568739	0.001000328302313244	0.01570655128895283	0.1593082158235461	0.138178729864629	0.01656443791042726	0.03498983629659721	0.00100031579706503	0.004856447453178525	0.001000500206733285	0.01837665523468235	0.1395873253298313	0.1616752833314851	0.122955619817934	0.1467089602079424	0.001000308342888783	0.001937319146719163	0.001000621832307839	0.004518330260318291	0.4931220094488358	0.2896132477882557	0.5782963379647226	0.5641910447006026	0.001080464786633699	0.006820677501048561	0.01356151616560694	0.07494311534472708	0.00100026100321246	0.03050073699599896	0.001001521692194705	0.008712256119233559	0.001000658741568683	0.006949815390593556	0.001000815304292638	0.006206271597520864	-0.01290280720764562	0.01206545900113635	-0.0107203496316803	0.004824529492106226	-0.04475833438395629	0.003828384872638804	0.005074323117352577	0.006102004486182025	0.05879288971969878	0.06984629525714725	0.07722980151118278	0.07646884588477026	0.07992765397166163	0.2041209339471451	0.03547625581407342	0.02007228995699535	0.001000224136597611	0.002535403506667381	0.03892456478099473	0.02755116133413363	0.07264787277678536	0.0702308978278768	0.02902372107297979	0.001009552891496147	0.2260364499808956	0.03621290700819678	0.1044909495461291	0.001000823292493845	0.001000773248744581	0.04079128554693619	0.07614819301921701	0.03160964077023917	0.05669384336935601	0.05978473375523287	0.02063493833640374	0.01243452782650863	0.01258185286610249	0.01074993332595261	0.04473637730678911	0.001000119067320271	0.001000320313979743	0.1717137110815682	0.001000272012373831	0.001000367221035573	0.00335390522590772	0.001000224560047566	0.1447348038394874	0.02099699787110111	0.1366489405579432	0.4834851916956092	0.533449716375437	0.001000040903116874	0.001000205862925542	0.1548208325562339	0.001285529898833881	0.4482492687221599	0.00595682397651924	0.001001480140689082	0.001003064371763785	0.3483599931938555	0.4208607074099022	0.02920521848259666	0.001000295873512745	0.1671691915739979	0.01818623793402139	0.001000295659708581	0.00100048570137419	0.07667954240915065	0.1219385838926762	0.001000319555008899	0.001000627543557222	0.4880378999539737	0.461431978645913	0.001000056610210679	0.001264482819518629	0.001000236334122588	0.001000163763190847	0.001000048801190038	0.001000129409875093	-0.009538546831638692	0.0112949599352537	-0.009908012079337621	0.004074586955354282	-0.05459800108221106	0.0008440384406119892	0.00462429593012054	-0.001070783655366733	-0.9004901589573107	-1.901729488605537	-0.07099080324244086	-0.6245144435383256	0.814529798513132	-0.1365197995499955	-1.081068369679673	-0.7829300240270665	0.2286300084743814	0.7693072077092988	0.09464597176751494	0.2112444090352534	-0.1622507973008944	-0.7693669874163259	-1.924222004530544	-0.3967549492003308	-0.07471377475298396	-0.1802643670904074	-0.7354290433122043	-0.5750140477697073	-0.6422741695003457	0.001377365353565677	0.1080087031178116	-0.8011062916357558	0.1554525108002827	0.2157456036516681	-0.03722271624586292	-1.382176129407955	0.8193318813229028	0.4353170977042952	0.4010944639020583	0.562841603785796	1.590893356528259	0.01635409567531267	-0.01439357144675548	0.2558136039203535	0.0107720480826463	-0.07057261471346728	-0.02193196402078329	0.09098303948271655	2.148106891627	0.2738022384707232	0.7247465569076766	-1.74413116561262	-2.330473264442064	-0.01109420301012589	-0.06771045226036231	-4.52798179682813	0.02738336605038872	-0.355816659771068	0.3792853169256549	0.01040698979105697	0.02672639317134269	1.590406882830635	1.335646400614191	0.2592836853936799	-0.2313988874282664	-0.1955110402423178	0.1426298201208311	-0.001448566745914089	0.0191150271595867	-2.129691235646643	-0.09200591426566392	-0.0174211287081281	-0.01041511988298835	-1.984587098752163	-2.873207417122563	0.07056616708466065	-0.6914635768451151	-0.08270354217627469	0.0314240634519599	0.02785788546884191	0.0224376633232288	8.609084022479965e-14	3.936144968262463e-13	nan	nan	nan	nan	nan	nan
0.02	-0.07605453643280172	0.005978713600152482	0.1304974369948065	0.193522811302098	0.8935233431987745	-0.004520671653584747	-0.2481114609035897	-0.02242622770795487	-0.03061256247677768	0.5175557895925331	-0.02416681814136583	0.06769894478152984	0.0009771421733562361	-0.05031774529758031	-0.1127585390137059	0.2399328678505608	0.04932121601600827	-0.239932867850564	-0.04932121601600326	-0.4002747327169521	-0.01194237738570049	0.02767918436641338	0.1456942569208397	-0.1896938675135038	-0.02675007590149199	0.1456834189924041	-0.01265362565267338	0.5533635415867949	0.9453978690339219	0.09184691899761088	0.0004196564603538559	0.7526988434282976	0.0004209679640830282	0.1275853818009168	-0.7282646259339971	-0.2957431496763324	1.794410419905904	0.04581621447667589	0.07060656830713417	-0.7081584299498302	-1.132289079317315	-1.28061377547097	-0.6904211066852681	1.066700954405656	-2.509756724952294	0.5630580007337455	1.197252921073187	-0.06053937296511699	2.135594844877462	2.024451875425433	-2.135594844877462	-2.024451875425433	-0.321926866493113	-0.4409474751003587	0.01706994120116345	-0.6456567032101961	0.2207863221836669	-0.3566921452409956	-3.835113687990659	-1.347751683625614	0.142003134899908	0.3368967092750445	-0.4152715210897377	0.06265516869511319	6.932715206118143	0.01125184578538637	0.05783602787145409	0.05691317660571476	0.07421770491559278	0.06753522570069589	0.06779360389358656	0.04941912163389145	0.07286605164467992	0.06143296228452436	0.08806479184229761	0.1100679893089474	0.2104115703337041	0.1760530429633088	0.03323024442696047	0.06042238617417187	0.01788058340238798	0.02634544305510651	0.001003287294779784	0.02417871426987735	0.002827015421091574	0.02790445346706161	0.03890238408001363	0.0577426742445904	0.03375929623136239	0.03783627880979355	0.08891854528806352	0.08890946332470896	0.06584198466931905	0.04286617260367795	0.02897308167053465	0.03092403063249287	0.001914657856084041	0.09347951292288399	0.218534048894629	0.1972110414251414	0.03955821340809056	0.05040413321552038	0.1004379979389531	0.06858083930934052	0.001000736469712525	0.01914234514943963	0.00100072915211588	0.02197474157960475	0.04611527884799741	0.07389199455463447	0.07009749189769877	0.06603850414355458	0.02898199807262161	0.03383672816351915	0.06111660018339255	0.09068874309044657	0.06930947241118006	0.0889304045954694	0.01837128295094347	0.02148378659044374	0.01117971303626519	0.01311894701521446	0.01130968035409246	0.01193565143066802	0.009589781933768356	0.04130041053371136	0.03918604564975633	0.07868401205160172	0.001000111465636213	0.005697337748538425	0.001000298179429992	0.001418643243281772	0.1649956891650657	0.1629590818996306	0.001200344267382413	0.01210215961752037	0.001801512909735947	0.01126301462144214	0.003686894711779736	0.009671243993540874	0.001000213287792288	0.02088330970497427	0.1236832252050473	0.149305754688761	0.01937709521735088	0.04771380916816987	0.1227628391350344	0.1196647758429275	0.4754079615166482	0.2829719402122191	0.5400669198539283	0.2973902344834932	0.001000038597293807	0.003944248193502742	0.001000220393366395	0.006500848345381022	0.2234569346070098	0.1807176280354467	0.001256513396826297	0.02476563890345098	0.4577667721865867	0.478068304582808	0.005435483809558532	0.02141222611765881	0.001001335804822057	0.01013594884776922	0.001002582482652029	0.01389590086801919	0.3042193445357865	0.2438254202003117	0.3930873876769644	0.3236571613225113	0.02906663491559734	0.04427580043554507	0.001000284327542539	0.01336125662489247	0.1629211341527446	0.1347702557415597	0.01820224834903538	0.03703090997687899	0.001000280698661199	0.004674367279604694	0.001000448340857284	0.01855540317561264	0.1067065659033848	0.1398924797386244	0.1220863447208206	0.1452897130743255	0.001000295634945103	0.001742241528066016	0.001000580895005042	0.00440249764607909	0.486995980485268	0.2670306941825287	0.532811843907911	0.532652690743002	0.001041846170669477	0.007691963191857936	0.007654578353387239	0.06959756025130751	0.001000227087206386	0.02952608879759123	0.001000852881098204	0.009116420676531518	0.001000360106783302	0.007293648159258623	0.001000474300231755	0.006487880435322402	-0.00865980467317371	0.01135254919400342	-0.009902649633456282	0.00323756316646084	-0.05423209868019328	0.0006493806229029379	0.004390795061675337	-0.00211875344057208	0.05946384517097685	0.06145088216756056	0.09540892149192096	0.0844238321373683	0.06651963033333209	0.1920560731150889	0.0405790831862136	0.03914347278483855	0.001000239057834559	0.004070575551250864	0.0382909468938692	0.01527215394198878	0.04951853084809706	0.08150892826390152	0.02844584434189735	0.001017282645105687	0.2432433934189453	0.02756655031787189	0.1336724448375812	0.001000163746767737	0.001000909795087832	0.0296645740540945	0.08292357639614102	0.03447773878724118	0.05507241984741503	0.05037473358189114	0.04026905770429404	0.02386882566571745	0.02416314741936004	0.01811538522429675	0.07168207475322393	0.001000105305155636	0.001000256824500733	0.1808087911654735	0.001000132757374589	0.001000166079339709	0.00339648408533361	0.001000156070478789	0.1759157374655746	0.02629612177717376	0.1609889020194853	0.4638947782427339	0.498991283714754	0.001000024608238093	0.001000093392545686	0.05955519076808367	0.001570178388735553	0.4352410149805591	0.0109135300076319	0.001000529649476584	0.001000120446617165	0.3647621417993907	0.414805945332365	0.0311353155460116	0.001000194498569817	0.1699984562571955	0.02144286370495841	0.001000204898467289	0.001000325442285298	0.04217549521535693	0.119878794983519	0.001000254978595811	0.001000471636721783	0.459805092452276	0.391489108981571	0.001000028437919921	0.001000497481895289	0.001000157561431115	0.001000104111292322	0.001000028343398003	0.00100008791081517	-0.003977431059469376	0.01066843401624535	-0.009082268412291603	0.001232084946368749	-0.06352291177542151	-0.002626952535687462	0.003590516571775486	-0.01086349625992869	-1.419461834540711	-1.689623237593783	-0.05576989077092412	-0.6710119872166469	0.8385726356854168	-0.1758540408506797	-1.338234497688673	-0.9686376104777135	0.2181053221012038	1.0943749050959	0.09646372596133193	0.3509177842270559	-0.2001672598568839	-0.9464326646168031	-2.077801064223985	-0.1004647937655387	-0.08027217694514348	-0.1456040957073081	-0.9282075482937819	-0.7188709235594073	0.09326497825067077	0.01302405680857424	0.1586626537395848	-0.9794493091280879	-0.1114073936180566	0.1192491457966726	0.06889169639625767	-1.05546526212458	1.348610550198006	0.7318969842303318	0.6575738990938111	0.7298773049741316	2.083801206565159	0.01738182056802537	-0.01748793178486255	0.1533660854766236	0.05244211414479334	0.02497838342602094	0.003570910922774732	0.1022305630211629	2.274875652621788	0.3610370635790739	0.8622892673857881	-2.266037739649815	-2.905699547218506	-0.0049697666998462	-0.03204551251659715	-5.676792917622151	0.02552433661958882	-0.7645611204502065	0.5589081259772649	-0.005846081480891341	0.02484417063482378	0.6421019566459091	0.4137870289422402	0.3487253156281018	-0.2348350440235744	-0.5039562757042745	0.2487040791047742	-0.04690669722636205	0.01583282667421521	-2.192883616665437	-0.1930987687963705	-0.02148612992366068	-0.01251424412116209	-2.522003434613366	-3.470419440972517	0.1126762047861729	-0.3722884026799286	-0.1129210109973565	0.05346258315247272	0.04297845486828506	0.03604528372358945	3.688743261413771e-13	1.097983999955677e-14	nan	nan	nan	nan	nan	nan
0.03	-0.073985149895995	-0.001586682849736066	0.1263212427062219	0.2116497378861072	0.8941963857808667	-0.003765186107894144	-0.2545137847893647	-0.0336792982638985	-0.04446119344121256	0.5090867517450707	-0.01295985213760907	0.04266784814982455	0.006158499138096848	-0.0376059002743167	-0.1123079138867501	0.2641009257704745	0.07086217549240485	-0.2641009257704854	-0.07086217549239215	-0.4030480738985683	-0.01666545732635979	0.02785219160280582	0.138167796660374	-0.1870458071571135	-0.03028897616966635	0.1046386624930792	-0.0225753095189897	0.554214353327676	0.9472607036563939	0.08477604287535637	0.001106401363365933	0.822547507762648	1.887235359858568e-05	0.2768887751537229	-0.7852858170437778	-0.5378446257638292	1.827631539410013	0.08935671543100196	0.08072138231889243	-0.5402374536566533	-1.119202161448199	-1.483020284813825	-0.9980725129875083	1.172277566528221	-2.478677537332658	0.4760213818409723	1.342854452840915	0.1492728859205751	2.728762520242245	2.18910589488181	-2.728762520242247	-2.189105894881809	-0.2166759864314812	-0.4999446723754682	0.01855808399795433	-0.8484934040951633	0.3101932660056078	-0.3498144457976621	-4.377298934215426	-0.7693283357122981	0.003589874010403471	0.01505365099058685	-1.012792132730935	0.05467008972437043	6.983526650856376	-0.05984273085101063	0.05337343369584604	0.05311188901579304	0.06365662544873633	0.0597593050255418	0.07434803469610771	0.05238777521259055	0.07545777770285531	0.05937594100030668	0.07569367787090685	0.09886067964913019	0.1972173832438602	0.1636660792035831	0.03581138095419208	0.06097453619593648	0.03121404978873603	0.03692912185790769	0.01002996910060531	0.03417805407939484	0.009161756323967448	0.03783612023066647	0.03626865786917952	0.0545437056194539	0.02378195810026984	0.02949109985417695	0.06708778545934861	0.0680564167525096	0.06487141176511711	0.03945331605610018	0.02660373453472551	0.02885458810181258	0.001516488409959958	0.09205277701661267	0.2224873826473514	0.1915571345659269	0.03137787701151064	0.04266660079170843	0.101704509522345	0.064255246017365	0.001001111360400506	0.01915079384473963	0.001000729885404176	0.02336598659161686	0.03672046218819728	0.0650343938615366	0.07597499379468117	0.06509160721548425	0.03224330890473344	0.03521715508057911	0.05999601194353776	0.09244332012228688	0.05675474362865609	0.07885378449626204	0.03300118913059196	0.03499013188346006	0.02391303096028826	0.02317860355225862	0.02235453809609257	0.01999169133804404	0.02067909879887921	0.05409294964649508	0.06882149775310031	0.1066895973741367	0.001000108892410184	0.005840885122604146	0.001000354421427204	0.001215133520011675	0.172795564930173	0.1633593808314634	0.001102259393609871	0.0125555709199585	0.001409298941302174	0.01148588977706307	0.007003851169700543	0.01277470331047183	0.001000212861661518	0.02192749192561915	0.1472316743804994	0.1713688868320802	0.02680559336207887	0.05271860369018512	0.1424946489532717	0.1286889768489774	0.4649680874710203	0.2574743848815692	0.517032323579993	0.2652265549990372	0.001000032921836359	0.003892703644585668	0.001000157415274892	0.006030844945158801	0.1578183593756212	0.1293488463224974	0.002796929617576134	0.02620896285462941	0.4470343155924972	0.4674046411156448	0.01517491386696702	0.03383629971959638	0.001001108235929515	0.01007506436931065	0.001341705374891397	0.01447300343410518	0.3176353453812129	0.2431591410500575	0.3874184218886586	0.3216133581894647	0.03059422835872961	0.04791955605099388	0.001000247369896573	0.01114765545378566	0.1662178847704452	0.1281123372359722	0.02278293962192125	0.04196008165409829	0.001000262897453882	0.004462472821497748	0.001000488699019398	0.01871341662060546	0.07545094769581959	0.1199983126832853	0.1207314720965652	0.1430897748365668	0.001000544026112717	0.001494945185342539	0.001000700648911143	0.004251595445041274	0.4684220715411606	0.2392008380861097	0.4845619079323123	0.4958591027727762	0.0010213538243212	0.008803841321966739	0.005793557490281144	0.06685318988568083	0.001000202324963689	0.02835694951258931	0.001000486231639791	0.009665511178623971	0.001000197479593629	0.007764386870236229	0.001000284537777322	0.006870703646754423	-0.004716034262972867	0.01083368312783064	-0.009576410781357613	0.000541151480562772	-0.062317002277704	-0.003054626643357711	0.003218542764916957	-0.01034871802281657	0.03781686025836119	0.04021212873778104	0.07178904494081288	0.07399133158303405	0.05283283876143578	0.1591759225624046	0.03730405898861799	0.05231423251137441	0.03535151153990523	0.0258932896254375	0.0287869992717621	0.009840867116485926	0.02843902140382312	0.04808985299682261	0.02002249776442315	0.0011717369090519	0.2171085174353736	0.01689288954120194	0.07678408418554956	0.001002633382786566	0.001000579075935553	0.02197289196126386	0.08422493446145056	0.03729513826977792	0.06159459810155789	0.0326090648492119	0.05750817741993791	0.04999305483911758	0.04333126473121797	0.04535100374495515	0.1346395230275002	0.001000106984070599	0.001000545045778668	0.1893479631430294	0.001000118734594831	0.001000161764478837	0.01653996432131158	0.001000260093043236	0.1884598293851669	0.04271535318692176	0.1816745975543253	0.4208696099535155	0.430368960346273	0.001000029052255604	0.001000090593268027	0.03548336425405411	0.006806959478677044	0.4119066005889715	0.03820576647258386	0.001001160571171235	0.00228268626838774	0.3254101384727432	0.3395836536748366	0.03338490926676391	0.001000221102112424	0.1727927723763887	0.03337825534624812	0.001000277771071778	0.001000704359034585	0.02430537624639902	0.1177595897378366	0.001001265781277312	0.001001124477537363	0.3955528510065606	0.3546949343922592	0.001000023038672941	0.00618719728826326	0.001000192626601026	0.001000105145695902	0.001000028150960635	0.001000086337328106	-0.001363146415574763	0.01044701635092607	-0.009645485824511756	-0.002708006977980051	-0.06943717827704061	-0.007100773195754488	0.00174871142267177	-0.01816686001537145	-2.186460279127767	-1.505542952072746	-0.7068788888083963	-0.9334730507111934	-0.1922887806899341	-0.2463025776172936	-0.9713137322229496	-1.520544212431505	-0.09008359879279522	1.023601225141599	1.743151680835253	1.537039569873366	-0.4403991261570431	-0.7391389124625893	-2.069941920670034	-0.6088372456915019	-0.3294581749972877	-0.1373306169962876	-0.260771326161112	-0.8319963927629747	-0.9629231406921743	-0.005932013221105148	0.1243950518316236	-0.8202248955271896	-0.06380891753718629	0.1558533462785958	0.302437895221611	-1.011301764222251	1.344038784947672	1.239956125597025	0.9303965122625237	1.726304046501046	3.403515497064516	0.0122593673301017	-0.02246210943751158	-0.0803634104273572	0.0446817304586301	0.0287270499764766	0.5737159588149364	0.108207082483728	2.099199889698901	0.6402447847854573	0.9318318513948339	-2.826153371888848	-3.51856595054632	-0.003663978433726658	-0.05193534959817532	-4.600530707970361	0.2403727157384345	-1.393418176945038	1.830550168002448	-0.009294833247065058	0.08509076358630892	-0.786601147777104	-0.8612306440659281	0.3828742930260743	-0.2088709837242063	-0.8218241390780266	0.7012034043942202	-0.009323518784728976	0.01553237727367152	-1.760531555204267	-0.2520104243255838	-0.02726855744930878	-0.01714378749191528	-3.034432982298242	-3.848018479491803	0.1170739395425668	-0.1711722166500944	-0.1229483124243214	0.05994836243728832	0.0529853908811438	0.04245681590053799	1.452114811600826e-13	-2.314747820754323e-14	nan	nan	nan	nan	nan	nan
0.04	-0.07070482393791505	-0.009736425800631157	0.1197735661251186	0.230008574940455	0.8953217657770846	-0.002901627177559324	-0.2582748321057771	-0.04482781352844847	-0.06015112552104564	0.4977006183291205	-0.0007695604070267247	0.01848109531591608	0.01055372960140599	-0.0235058888551637	-0.1098009115439029	0.2951230338781465	0.09121065141419789	-0.2951230338781498	-0.09121065141420301	-0.4042869447776078	-0.02186679402008975	0.02807087760478523	0.1289472277346933	-0.1834626518551785	-0.03372089556552457	0.05806821386128957	-0.03069505728842114	0.5529439522816852	0.9452866107691574	0.0713133077555944	0.001112583811152632	0.8912995562475166	-0.0001393219123160777	0.3697732660533044	-0.8451339261366581	-0.7700396081768968	1.840792513973606	0.136283697337258	0.09222124523597723	-0.1799031160819113	-1.111378021034756	-1.648873998553899	-1.273840220383204	1.263366099775809	-2.340887965402334	0.4058327003173388	1.474886200287986	0.3507360702237812	3.5064048824291	1.785955164504876	-3.5064048824291	-1.785955164504876	-0.01503280597775824	-0.5365988257145589	0.02620569431855597	-0.9844784362532419	0.4078053112925613	-0.3352959707777758	-4.940252114482062	-0.9873644642505712	-0.2822394224744533	-0.4304887926666749	-1.693643320591552	-0.07345732235268713	6.713392036221955	0.0600321146986835	0.0409455249688896	0.04272777359789235	0.04804763314116552	0.04787974662853622	0.06746858857160913	0.04662440880535481	0.07229798261127657	0.0562918634996813	0.06249566570676041	0.0892799887055246	0.1763299374940882	0.1454063772953698	0.03563366077644479	0.05897254857736497	0.04416227210308686	0.04684227495151477	0.03106725491957794	0.05583669678444374	0.02292863063581615	0.05667772489211166	0.03038042920762827	0.04891923850176722	0.01582415457597271	0.02272278484139543	0.04482122643335611	0.04796795150225833	0.04916324887752722	0.03015481309137564	0.0213193331566994	0.02441803021675759	0.001394240840508837	0.09078114995403776	0.2153678229136085	0.1908316648496764	0.02188461163983891	0.03369698872918664	0.07784574845636957	0.04923158641517916	0.001002534180124654	0.01913175103929719	0.001000564807756891	0.02455881667958063	0.02797662039606236	0.05692441532330334	0.07979745363041939	0.06504558728197937	0.03527710762040451	0.03693413726234319	0.06230871220475952	0.09714578469989568	0.041534722072379	0.06767550918090638	0.04847155934528772	0.04819216782028268	0.04264685259371879	0.0371165055755982	0.03702176577554175	0.03007883027359434	0.03917475291564833	0.0737799620421149	0.1114079639564024	0.1444783147753683	0.001000108446402471	0.005961159357027095	0.001000526712439489	0.000984439123211297	0.1808096695957485	0.1612106714647225	0.001053210042418756	0.01312462590899383	0.001212890595448474	0.0120201636665252	0.01511274245316991	0.02027746329684847	0.001000264686656537	0.02307947538227392	0.1657801959541284	0.1905187347558783	0.03836752389042382	0.06052516374311337	0.1621206691433221	0.1380870312222347	0.4443487997166833	0.2265952718662769	0.4798956302117595	0.2271883234551091	0.001000032308618964	0.003904471917444134	0.001000124541995793	0.00566253771202869	0.1039222867427371	0.08863566821594918	0.006167862426392499	0.02911773846063876	0.4323006118886913	0.4496950089646574	0.03311886819515444	0.05611610094964705	0.001001310131239862	0.009890771802239661	0.002151781010103449	0.01548800455990365	0.313080548223001	0.2278685300231763	0.3591160005916613	0.3056588886709247	0.03245880544325734	0.05199025600738307	0.001000242209113674	0.009164121079892317	0.1693069621945519	0.1184498386867057	0.03082515417587444	0.05033644102574775	0.001000290456695304	0.004210870417417251	0.001000698421466445	0.0188613010160701	0.04870844987407609	0.1051902134185921	0.1190589176417269	0.1401470736764054	0.001001173817619607	0.001210962002535354	0.001001087082307079	0.004070070068042188	0.4354718697056087	0.2065327305840068	0.4388905235591546	0.4564979146247789	0.001011109104381651	0.01018093234899315	0.007413276846167314	0.06628238499418865	0.001000207491776095	0.02702629322080791	0.001000303517870874	0.01038724482874581	0.001000116111291604	0.008389678047978404	0.001000188917879008	0.007375765900078345	-0.001658587696976145	0.01051311599556018	-0.009843142772138165	-0.002984380364302436	-0.06895481447795358	-0.007271842838822572	0.001599921899928359	-0.01796094872052664	0.01616987534574194	0.01897337530800056	0.04816916838970479	0.06355883102869948	0.03914604718953513	0.1262957720097197	0.03402903479102314	0.06548499223791475	0.06970278402197727	0.04771600369962507	0.01928305164965353	0.004409580290980717	0.007359511959549862	0.01467077772973644	0.0115991511869449	0.001326191172997853	0.1909736414518007	0.006219228764526783	0.01989572353351047	0.001005103018858942	0.001000248356788508	0.01428120986843154	0.08552629252676019	0.04011253775231463	0.06811677635570436	0.01484339611652883	0.07474729713558394	0.07611728401252066	0.06249938204307778	0.07258662226561355	0.1975969713017776	0.001000108662983789	0.001000833267059774	0.1978871351205852	0.001000104711813174	0.001000157449615551	0.02968344455728726	0.00100036411561327	0.2010039213047593	0.05913458459667079	0.2023602930891653	0.377844441664297	0.3617466369777918	0.001000033496273011	0.001000087793988654	0.01141153774002509	0.01204374056861628	0.3885721861973843	0.06549800293754023	0.001001791492864339	0.003565252090164694	0.2860581351460959	0.2643613620173084	0.03563450298751512	0.001000247705653949	0.1755870884955819	0.04531364698753705	0.001000350643681465	0.001001083275790749	0.006435257277438737	0.1156403844921538	0.001002276583966651	0.00100177731835519	0.3313006095608452	0.3179007598029474	0.001000017639424257	0.01137389709463072	0.001000227691770059	0.001000106180115519	0.001000027958585624	0.001000084763854078	0.001251138228319958	0.01022559868560678	-0.01020870323673191	-0.006648098902328817	-0.07535144477865956	-0.01157459385582148	-9.309372643194095e-05	-0.0254702237708143	-3.10427010533847	-1.378624364229951	-1.372335456341044	-1.491739531586165	-0.9078313614857382	-0.3812652841325961	-1.012910754445772	-2.143185240177421	-0.292722205972934	0.9602697632603929	2.428324305066849	2.132905363794079	-0.6852669583611525	-0.6310598760534653	-1.924884799828619	-1.277594077155868	-0.5536952477849434	-0.1145823269606839	0.05747988029897858	-0.965286851289978	-2.046348283727007	0.007525763034287169	0.1189796689261498	-0.8299248781631672	0.06876800529410275	0.1865601987362888	0.6584692055510813	-1.275796305353565	1.287748678961937	1.507546081495777	1.063793704733093	2.108771961543099	4.040427622307089	0.01272719265827852	-0.02292486648473472	-0.3564355742414165	0.07557085146141436	0.08725813019150808	0.8834310448086838	0.1237908102347318	1.692218808717429	0.9213901697616734	0.9370599408274386	-3.342349276578585	-4.080609959113263	0.007692797617051452	-0.01170627909707583	-3.545672196343422	0.3186146675819563	-2.173754857214179	2.530053651610848	-0.03052769919063874	0.1124238825839185	-2.282764418680228	-2.36834624815703	0.4341141838190713	-0.1888216845802559	-1.104872284441003	0.9381416179773503	-0.05484828629088988	0.01380701637018447	-1.175670058522948	-0.3416513532777052	-0.02882349793662959	-0.01863887932201685	-3.489653715749938	-3.983939476526686	0.1657187841842112	0.06242469214539673	-0.1452244123406443	0.08799121276244506	0.07388894822295222	0.06049309210073458	-1.000022715189936e-13	-4.244469689891617e-14	nan	nan	nan	nan	nan	nan
0.05	-0.06694370321789658	-0.0182785765547245	0.1109735314581992	0.2483800524637569	0.8969150875327432	-0.001908495180960817	-0.2573093860451679	-0.05570253968949643	-0.07695869852077419	0.4843566395420795	0.01216967614125848	-0.004183769791733019	0.01444762974077023	-0.00845831122258687	-0.10534749053189	0.3347824314970601	0.1076754968144885	-0.3347824314970654	-0.1076754968144992	-0.40316711953199	-0.02727715070914212	0.02834682744861211	0.1186075908397428	-0.178977227760486	-0.0369846947878489	0.005816951340430174	-0.04315267763306616	0.5484720334858022	0.9386252466414459	0.05030640161912744	0.001525648674742832	0.9548664540109044	-0.0001673373915698748	0.3822181257916353	-0.8524349410667738	-0.9740677980114749	1.830970858429281	0.1819236821056228	0.1056192689698506	0.3822183748236098	-1.057232420524183	-1.673584556663218	-1.391291055178067	1.308623682819422	-2.173467231782574	0.3648962115507239	1.518749036360497	0.5252228174600464	4.43246751338132	1.539201368812086	-4.432467513381322	-1.539201368812088	0.229838062418882	-0.542795393522943	0.02416957457780113	-1.08799437388522	0.4823306761117553	-0.3184782722405669	-5.488276051958599	-1.283368636905438	-0.5750213802742028	-0.8675532101740837	-2.505251425240588	0.1127519787973531	5.805430496223555	-0.04219089340434709	0.02794189143526452	0.03149701815593916	0.03255834256112851	0.03457144006126456	0.05850551227247335	0.03977183507309986	0.06694892576407872	0.05214037643976573	0.05053142142570814	0.0797755778836681	0.1548104984412246	0.1268055245573021	0.03332103897411643	0.05555404362418135	0.05717504307722174	0.05675764418064494	0.05657379880687876	0.08138672033770381	0.04245644970299635	0.08158283788564809	0.02428390967314317	0.04297804756640099	0.009913885933117931	0.01753894077556647	0.02681833587060977	0.03237700497798673	0.03314546209401761	0.02089775102820227	0.01607805220479131	0.01992791158901266	0.004412539986038994	0.09096646086924656	0.2085930757868989	0.1901001744747539	0.01377794267421999	0.02593914546242517	0.05275749089857266	0.03442593047994932	0.001003137956741255	0.01910068495519805	0.001000480690250698	0.02573689232328951	0.0201168537436507	0.04942670114274835	0.07961196430632052	0.06481715989964212	0.03634952916865482	0.03752815999536201	0.06604265620339664	0.1038634811525465	0.02847558318189785	0.05708869488064731	0.06350862292173537	0.06096728710013742	0.06242092476773732	0.05205379459788901	0.05299502665566914	0.0410506877583709	0.06054960707673575	0.09442288026531978	0.1515743059868249	0.1784694302302248	0.001280903905678973	0.006257832181310724	0.00100087470929725	0.0007303043376143527	0.1873003551862923	0.1555480645333912	0.001027186181360712	0.01384064796659175	0.001108671712460282	0.01287159979919303	0.02520662430606871	0.02965779174960427	0.001000307683060694	0.02431356693253209	0.1802651883791389	0.2049733305263517	0.04503738953546087	0.06868626432318342	0.1723475466253246	0.1461138894404051	0.4081697586766211	0.1909867703573635	0.4283586089545385	0.1844394325116634	0.001000033062968	0.004005378427604644	0.001000108461709652	0.005500829185809287	0.06338895346943697	0.05944477914269496	0.01478518499783122	0.03605054845629338	0.414135860305228	0.424540453404443	0.05837958180710652	0.08636926464361212	0.001001364265240086	0.00957353993697964	0.003310343484505075	0.01675668031204313	0.3097338583418781	0.2012772086955699	0.3321060695311026	0.2764021410757379	0.03528414551674308	0.05696106426088379	0.00100024798187183	0.007636527763280521	0.1709569392001325	0.1061749160499277	0.03845368726595643	0.05811943439490236	0.00100033505174253	0.003943314700407543	0.001000829826283599	0.01900226324692979	0.02871361040977981	0.09668109507032155	0.1171896875893519	0.136557533920788	0.001624695932116783	0.001159992649611457	0.001098546866063135	0.003919781144618474	0.3902507094657203	0.1703306156589195	0.3979472540582764	0.4177612295429273	0.00149123176674003	0.01248181400669765	0.009920458345475653	0.06710881091878007	0.001000227253955235	0.02563211423558396	0.001000204975952243	0.01131823575955911	0.001000072567495008	0.009196691728522445	0.001000135890729156	0.008023993308769062	-0.002211216921374767	0.01020318041122126	-0.0109439161189443	-0.003830715997437278	-0.07545119689537183	-0.01190653120896087	0.0003307722844207029	-0.02067714184695695	0.009827981741195323	0.009986888752488463	0.04620730930281385	0.05700546989160957	0.03256182200276976	0.1148773250304692	0.02771722254578303	0.0796196087274417	0.1020826429490526	0.07998058447072079	0.01566519510990654	0.002704871678305265	0.004179792005279957	0.01341629510353298	0.00913504970222548	0.01286830450575238	0.2019563814959075	0.003609666506343925	0.02103534845315883	0.001002635348451518	0.001000515660584576	0.00866375385186129	0.07402493214988264	0.03545271310942041	0.07309640273423615	0.01175305166404658	0.08855218646810581	0.09581202299196033	0.08052641058547333	0.09867575760137202	0.2231086961547486	0.002058245350940536	0.001001578328409542	0.1981600362935301	0.001000095620042912	0.001000136660604222	0.04218922470734975	0.001000342539194172	0.2060983240571735	0.04760849702279657	0.1765784606775022	0.2835367110043174	0.2672601965195872	0.001000034145413637	0.001000095055635361	0.006205924062104629	0.0342938314341371	0.3612644328840514	0.1089455042874607	0.00100110679606252	0.005335248573477048	0.3182338687975289	0.2870650126535882	0.04108240307249402	0.001000259305939341	0.1718894669421285	0.04906526866107957	0.001000407534061115	0.001000867833617061	0.003717698937631605	0.113451880073727	0.003350756332836892	0.001367695503974167	0.2552301855654899	0.298999945615223	0.002830186779064895	0.01364370688868603	0.001000264849740208	0.001000099251246671	0.001000026656189206	0.001000077275033845	-0.005533730265529328	0.009875310207373937	-0.01263285977152034	-0.00242314530665905	-0.08202738100616024	-0.01680676946161066	-0.0005992845224048185	-0.01955886943430125	-4.025637196035958	-1.331694262014987	-0.9272580322319847	-1.185656403379845	-0.5085058445175126	-0.4485830378340042	-0.889319865134198	-1.609601105887366	-0.3951282339204071	1.008539381409288	2.634747960679992	2.768473921997593	-0.5215189652361896	-0.4167147457154934	-1.227855169133764	-0.6434586683889261	-0.3657855161655265	0.1316891161099523	-0.1478221024132913	-0.6179720655927261	-1.0287385084052	-0.009026564735820655	0.1198423484355329	-0.686529573881694	-0.1425058773892392	-0.06039537661585197	0.6800391772573825	-0.8711561691253285	1.26735570782971	1.48552551112627	1.130531970727397	2.010818729450444	2.786842342116637	0.04476360513416453	-0.02726789119477329	-0.7547901338874957	0.07290854975113159	0.09067866120992481	0.9886382941571482	0.1220121614392846	1.17898498133722	0.6457461165922158	0.6091496587718317	-3.735267992204351	-4.403083838626792	0.01307835448145901	-0.01309990068051144	-2.352309003896644	0.9900598937776746	-2.811623722103298	3.447000803144192	-0.03241135091383616	0.1387991621249194	-2.852745312626965	-3.320252954621818	0.5534834155634902	-0.117245806096527	-1.317106308617604	0.6386652133723459	-0.00962017787997642	0.01343438280888251	-0.5341080735144093	-0.3766321415274845	0.01353787486806086	-0.01205869851483728	-3.695019648005162	-3.716882602320017	0.295070229537993	0.1114000538274039	-0.1319352534741882	0.1007910810450402	0.08847464812395625	0.07039762132273641	-1.962473147910602e-13	-1.85692273766587e-13	nan	nan	nan	nan	nan	nan
0.06	-0.0630651164653681	-0.02656789894953651	0.1006102007088752	0.2665773494637658	0.8989510999847288	-0.0008049595005503193	-0.2504459436768818	-0.06584576612592789	-0.09284169575978807	0.4699480868623201	0.02508576270827265	-0.02461589283294945	0.01769063151104277	0.006551486075125412	-0.09959096148899226	0.383912241586323	0.1226384278556136	-0.383912241586325	-0.1226384278556156	-0.3998733793828782	-0.03266915951908882	0.02845797509896103	0.1070964316340233	-0.1739550149636374	-0.04011074898140901	-0.05126282042324042	-0.05194661067106685	0.5421859838047604	0.9286201630197068	0.02125800888000687	0.002501257061613403	1.00351702576735	-0.0005142534375092888	0.3932664725364909	-0.7945682542758837	-1.082698824651464	1.805956409315003	0.2248218365328648	0.1143019819983751	0.9996961454515408	-0.9650780761088694	-1.463958846414393	-1.486754998950385	1.258736103529127	-1.894339552127095	0.2756530263712441	1.467330133355873	0.6113576764091897	5.400487376499096	1.485572292671905	-5.400487376499097	-1.485572292671905	0.4197501747210775	-0.5329292498934652	-0.006754744377029974	-1.218782898407089	0.5151630517237178	-0.3077469650249409	-5.905953963042908	-0.2546270029182165	-0.6450655995062228	-1.099232691472155	-3.301940641122522	0.0390513823007872	3.730126834833785	-0.003747998639294078	0.01784338151451095	0.02311376494992262	0.01975855909846638	0.02385192613072702	0.05259464070641257	0.03553784272411402	0.06101421396187232	0.04732918454333442	0.0408161538967983	0.07146662229874891	0.1367634228508297	0.1125620392085625	0.02910529546983546	0.05098699491375765	0.07041659376768956	0.06672776855653662	0.08408290858733521	0.1075930070999208	0.06711523931278811	0.1104543370737312	0.0193142646436932	0.03811790446663757	0.006016526644854482	0.01416837375502286	0.0154042612359705	0.02271983483742581	0.02371984602279452	0.01589283306603649	0.0121426376507847	0.01667317912583174	0.01161305000938787	0.09301582439844792	0.2083639863720479	0.1889943398588237	0.008251712041019058	0.02070374214691639	0.03879080700012257	0.026377704146295	0.001002205253639863	0.0190454681105706	0.001000572373238438	0.02701980142073121	0.01323446256676991	0.04285559152695406	0.07445964111604275	0.0616344218216409	0.03472880254797637	0.03587343524035122	0.07030784421970546	0.1106459500905937	0.01990153605588712	0.04966059350992732	0.07764528068333149	0.0735408925932849	0.08154541666687404	0.06693929156139736	0.06947492218648424	0.05268855325824557	0.08328146325310611	0.1138164775581875	0.1841273273345643	0.2007960990867521	0.001949881007457087	0.006819556118627056	0.001001421339432257	0.0004517652880603617	0.1913905034970429	0.1465407823497064	0.001014174602300947	0.01468829669789018	0.001056550315840798	0.01398672818808988	0.03625812112016414	0.03997030214829103	0.001000318376542643	0.02549941184352532	0.1909478079565789	0.2137041271018247	0.04321886855633469	0.07213840948175067	0.1685162958783705	0.1490867835169723	0.3524008918476161	0.1527715726821911	0.3616058235674505	0.1404483345015675	0.00100003376458914	0.004177836008009912	0.001000104058371984	0.005551250207786426	0.03653608887117838	0.04039342042616994	0.02979759165111694	0.04736118758076366	0.3928739976370165	0.3943731851770987	0.09061410577557569	0.123584551331804	0.001001048795339688	0.00925269124303307	0.004770257549840727	0.01821374568802598	0.3183857766767433	0.1744687144549297	0.3212523102024882	0.2425088359036795	0.03932154859879522	0.06292864329234585	0.001000256669887842	0.006808228410896032	0.1705350648002351	0.09276783120029475	0.04418363715195708	0.06351390844346869	0.001000385797907908	0.003799320445711278	0.001000787717397898	0.01911096772826111	0.01634538201420104	0.09434896270077178	0.1151833501716977	0.13260691997223	0.003107759567867044	0.001379884450118029	0.001330221679983986	0.003816100234583063	0.3336772362912594	0.1337473300491526	0.3631864866499511	0.3830905613288489	0.002644669213350192	0.01609459058358894	0.01229940604721575	0.06868117729180818	0.001000255718518969	0.02442111077605257	0.001000152264010199	0.012454748602601	0.001000050155254536	0.01017838821524368	0.001000105644399287	0.008808622960238453	-0.006918672325407293	0.009866342897619739	-0.01292694492440529	-0.001296192144702519	-0.0820672818528453	-0.01693954440286641	-0.0004297381180637605	-0.01764163666475825	0.003486088136646831	0.001000402196975883	0.04424545021592285	0.05045210875452018	0.02597759681600433	0.1034588780512196	0.02140541030054259	0.09375422521696899	0.1344625018761281	0.1122451652418167	0.01204733857015911	0.001000163065630912	0.001000072051012907	0.01216181247732619	0.006670948217504739	0.02441041783850856	0.2129391215400156	0.001000104248162735	0.02217497337280335	0.001000167678066234	0.001000782964383811	0.003046297835289303	0.06252357177300537	0.03079288846652606	0.07807602911276655	0.008662707211564941	0.1023570758006276	0.1155067619714002	0.09855343912786911	0.1247648929371307	0.2486204210077196	0.003116382038897023	0.001002323389759749	0.1984329374664747	0.001000086528272793	0.001000115871591667	0.05469500485741125	0.001000320962776092	0.2111927268095876	0.03608240944892112	0.1507966282658388	0.1892289803443381	0.1727737560613828	0.001000034794555138	0.001000102317280639	0.001000310384185318	0.05654392229965834	0.3339566795707184	0.1523930056373853	0.001000422099264209	0.007105245056788753	0.3504096024489617	0.309768663289868	0.046530303157472	0.001000270906224324	0.1681918453886749	0.05281689033462088	0.001000464424444946	0.001000652391444044	0.001000140597827313	0.1112633756552997	0.005699236081704209	0.001733613689590431	0.1791597615701344	0.2800991314274987	0.004660355918710851	0.01591351668274182	0.001000302007710247	0.001000092322381572	0.001000025353815623	0.001000069786216949	-0.0123185987593787	0.009525021729141096	-0.01505701630630876	0.001801808289010758	-0.08870331723366096	-0.02203894506739981	-0.001105475318377683	-0.01364751509778818	-4.910871975607964	-1.36895218613913	-0.8028350091208744	-0.9739810042366249	-0.3841150848151946	-0.513206251435869	-0.7738197070507706	-1.271711762314652	-0.5224309574285539	0.9712207926089788	2.559576946855489	2.926182602701174	-0.4690573912324671	-0.2684044669979613	-0.7381295230840519	-0.4271652568882802	-0.3066180148298377	0.2582281958432017	-0.01738896790217335	-0.4607988610226588	-0.6948623633158387	0.002695617291673288	0.1399463596769898	-0.6446039652155586	-0.5220941338397309	-0.2631892988705658	0.6714237026287798	-0.6440537194387355	1.24744592161965	1.497187669739181	1.196995307752669	1.858907775477275	1.70753830264222	0.06573741528524968	-0.02780571928088611	-1.025370624715103	0.1018961862024916	0.1399965814376269	1.069867433994747	0.1141414823843035	0.5474589697172082	-0.0204009145392406	-0.07373288749303707	-3.863688509831039	-4.329051372444035	0.02200301162680391	0.03071963054651803	-1.517766125001168	1.194180493343463	-3.17629739063962	3.922478250460311	-0.0312510649186277	0.150101807352889	-2.326199001287865	-3.295657763531888	0.6334683394158424	-0.04896289173239066	-1.331304727012977	0.4604377538479651	-0.03013599370012068	0.007355466052911951	0.05972713723762058	-0.4138661918652585	0.02534873273804382	-0.009317276657419485	-3.565887852684948	-3.170736102971638	0.4280977680441548	0.2116127818313767	-0.1085893071886552	0.1290955952137557	0.1088255094607409	0.08777354065611757	-2.792506950047259e-13	-3.399576602499286e-13	nan	nan	nan	nan	nan	nan
0.07000000000000001	-0.05882065866197986	-0.03411276553835865	0.08975381313918152	0.2844717509863687	0.9014155649447594	0.0003516091517166974	-0.2375436709567237	-0.07512053857756146	-0.1056309814179006	0.4540024419746623	0.03719095621447353	-0.04239178823888259	0.01959251155012458	0.02076157339446547	-0.09349650889859677	0.4427161296566312	0.136567409601963	-0.4427161296566242	-0.1365674096019543	-0.3950319645897883	-0.03792952580389843	0.02814652419730346	0.09411582994556224	-0.1687874194722779	-0.04314346384699851	-0.1114977970540412	-0.05172278231604933	0.5364632626765082	0.9174607236030152	-0.01438762422869851	0.002127177597701004	1.023973787170662	-0.0005240009656475491	0.4580346591919842	-0.7072608537165567	-1.067635918560679	1.772155250074463	0.2664650607159333	0.1153793983947993	1.567644809341248	-0.884571709514396	-1.071086483453694	-1.71859182348475	1.14630920957545	-1.679933596680264	0.1011830585168427	1.363091636992874	0.5899346557306174	6.315871386536526	1.256495352708308	-6.31587138653653	-1.256495352708315	0.5498720703230575	-0.5155906940626721	-0.05329276577650171	-1.368115717365132	0.5149115996113405	-0.2933659360417256	-6.162915620193844	0.2006779651185833	-0.5019215515918862	-1.136407396057099	-3.793407140582111	-0.07640061203790603	0.3179739066910773	0.003988098114673252	0.01066327198092086	0.01729587852157561	0.01081880162605147	0.01646258913210205	0.0451110625114265	0.03063087712854994	0.05410623098298124	0.04189989671948157	0.03341516343237128	0.06519283509681414	0.1217874489546607	0.1019099892822883	0.02432542623392406	0.04591674659048019	0.08045418661845813	0.07355382418524274	0.1125146813438229	0.1323183520319611	0.09543874892151263	0.1407630062731964	0.01507283734406035	0.03397985579611386	0.00357685875664459	0.01220977126171382	0.008495714321071624	0.01670169643765117	0.01759441003126552	0.01245479545224797	0.009090038110459367	0.01424238235867407	0.02118670853084896	0.09540658538452852	0.2072068977658029	0.1900893831089294	0.00473670461781956	0.01739890268639824	0.03011068326674645	0.02057122325731196	0.001001319531451584	0.01894985422515599	0.00351146611224542	0.03089166179242087	0.008067607595618502	0.03804641353867164	0.06726077385888296	0.0557654225798918	0.03181637275928297	0.03308409187019962	0.07639562978940623	0.1186267298329518	0.01381229551207049	0.04359431350050368	0.0887430653834842	0.08365769152958955	0.09518606323894427	0.07860410910161428	0.08213253106441579	0.06208845796807184	0.1041010340532585	0.1296291418862596	0.2095300874464653	0.2139654023475333	0.004808578465926964	0.009114396043439121	0.001118433802431539	0.0002088359741921564	0.1893334417117788	0.1339686362395796	0.005885554546262959	0.02087782949616419	0.003528671617116828	0.0183218123394927	0.04638027758883911	0.0496633086802212	0.001000335179651413	0.02651394889012068	0.1971309187468537	0.2155093026900519	0.03617347747635254	0.06850849226019456	0.1507159172207672	0.143541483386055	0.2817207417153424	0.1148158044252301	0.2842207082165281	0.0991150985580468	0.001000035606133706	0.004396202914020801	0.001000104572023541	0.005760615015534705	0.02000154353657177	0.02803390725824151	0.0428668588254582	0.0560125127405003	0.3689012863660227	0.3618592509216036	0.1216656296357459	0.158928654490252	0.001051544439963235	0.009076011116515879	0.006963585986575702	0.02029282506737733	0.3059021169945167	0.1525598489253308	0.2912757763459613	0.2101966322939708	0.04718963711265312	0.0727287047472357	0.001000268332625471	0.006633642318540388	0.163905508058958	0.07892802350714589	0.04801576490671629	0.06665880580002144	0.001000492311190763	0.003840395159140691	0.001000748399819115	0.01916284569358206	0.01092991761139032	0.09716236661319173	0.1115473957031255	0.1272900167124799	0.003752067986668163	0.001178867316653616	0.001430555031761426	0.003586785215178519	0.26585142484054	0.09939465377971957	0.3343562956548242	0.3538910576453539	0.01255904174157394	0.03069129496019466	0.01210064569859425	0.06971357967197743	0.001000315340054482	0.02355987545402042	0.001000146197317725	0.01382625745188377	0.0010000456296681	0.01134858534771754	0.001000104480913164	0.009741525726105826	-0.007140367554665799	0.00889106400505419	-0.01516686910195604	-6.603447288975342e-05	-0.08281062693021761	-0.0212273022649664	-0.001178802679145236	-0.01681161917755151	0.002243299866909465	0.001000400687475858	0.02892736731485899	0.04120048642588981	0.02360984055496973	0.09588444725807749	0.01674185262907936	0.093416309671742	0.1670116564077331	0.1511082084940557	0.008994066828239538	0.001000234270333217	0.001000103446658955	0.009562031963039	0.005061227063168687	0.03791708249538171	0.1983746865205735	0.001000167143663037	0.01809756448237638	0.001000592515798262	0.01048503463087136	0.002023275275587784	0.05396802315866708	0.02641955077991756	0.08973872405257449	0.005776595921657881	0.1045779612309792	0.1119101312323601	0.09878735497493971	0.139385918057351	0.2555009305382648	0.01178654373492015	0.001441527266922856	0.1747976639509697	0.01947536632493514	0.01044306235490172	0.06159496836129535	0.001000379489637467	0.2042797509687823	0.02076824675940273	0.09757706731634419	0.09511464913034975	0.08688698950139184	0.001000039830504467	0.001000107466550846	0.001000324023734058	0.0594837030714453	0.3035269281678812	0.1766567730815594	0.001191818417171804	0.01113658998951159	0.2183721485454037	0.161785063027989	0.06526404893310307	0.001000288561064735	0.1400984697078215	0.05248415919358424	0.001000720534389209	0.001000754092814917	0.008396527177523098	0.1020082875810305	0.003349883267219452	0.001367080195212062	0.09007991480747822	0.2699605734494087	0.03882510423422744	0.008456857850384067	0.001000441162395501	0.001000180124936867	0.001000054090432602	0.001000131600234393	-0.003219477820154052	0.007408618933219127	-0.0174946755160246	-0.0003301510105974589	-0.07883981976483538	-0.02486574588511963	-0.001986529128840731	-0.01851288495415537	-5.590590481104009	-1.428110763151511	-0.4089244037717248	-0.5266660032492918	-0.5937189731772534	-0.5657672357620928	-0.4956641597637718	-0.8906983134975027	-0.4915302365723365	0.4228176474174383	2.352305263791377	3.083565899839238	-0.3699429423915804	-0.1298925559941648	-0.4666178418598588	-0.2821677598479932	-0.1946306737959747	0.1936831853406545	0.21550577882695	-0.2232024395272867	-0.5005746960677399	-0.01642052780831716	0.5978450720948161	-0.3469736301721338	-0.6265296767587757	-0.2949382336431025	0.9200287153910613	-0.5713102103977639	0.7701133075703451	0.8263403844928472	0.6878309929814878	1.32546750289861	0.929310666141465	0.3658915444481017	-0.02007240144079008	-1.443017971645655	1.088615745916493	0.7099608440693738	0.8806512447595153	0.08840509778229033	-0.167489205339167	-0.6810903532447704	-1.055127375644568	-3.730268900531679	-3.930561085712446	0.02258173363676617	0.0193509600713517	-0.9605180909040923	0.5779585804969125	-3.309763561387196	3.162286468243866	-0.006143044616244475	0.2555603111890632	-2.216338454245488	-3.306418632686653	1.306132349911657	0.01351754203381598	-1.409891562447305	0.1853465408653885	0.02575323299680399	0.002693099949790261	0.4889940408586242	-0.6331069495853507	-0.05529896030877673	-0.0333188290947753	-3.359003803628259	-2.672572341824972	2.382466573394038	-0.007628637836462842	-0.06389617337017062	0.1459183568145949	0.1244879495783458	0.09871001084423843	-1.264615498289248e-13	-2.549731324091579e-13	nan	nan	nan	nan	nan	nan
0.08	-0.05385623186035787	-0.0405702318283787	0.07967633775223451	0.3020050815625078	0.9042482793042111	0.001469981466030553	-0.2193553192747468	-0.08343110622215019	-0.1138071893938488	0.4352518934946579	0.04769207913721506	-0.05859644611905916	0.01964349422154557	0.03358140494505057	-0.08814423209309988	0.5093412922965356	0.1468937608319831	-0.5093412922965281	-0.1468937608319774	-0.3888491522478931	-0.04290990714022558	0.02743697318699076	0.07991855172512262	-0.1637256719101572	-0.04586946626122242	-0.1749586179686302	-0.04990734554478261	0.5320986942639694	0.9058169710147456	-0.05393455713091286	0.001722578081746271	1.009011473118424	-0.0003906993731533268	0.5372602721855946	-0.5770881945167947	-0.9269163880983132	1.733742220022242	0.2984717164278872	0.1066627144077426	2.056911937818646	-0.7722371146966488	-0.5413433099866062	-2.047735717420069	0.937921986844799	-1.580092046984878	-0.0945264472873531	1.189278979648176	0.4629225194360211	6.964742290418437	0.7650461894062005	-6.964742290418437	-0.7650461894062007	0.6880296844821844	-0.4769322601969822	-0.08637476610806255	-1.462118204802815	0.4939934658758695	-0.2464044747518417	-6.551122819799169	0.06369468032671839	-0.3734350563635597	-1.196095325787791	-4.082200599825295	0.03294737189007769	-3.353688256276524	0.02486182548736962	0.006318826725041931	0.01397163433037228	0.006146051508542871	0.01286301391050447	0.0338661574977993	0.023734644483122	0.04604291829874159	0.03615152137953908	0.02830415519209963	0.06125881057501994	0.1095858293947485	0.09410807112738791	0.01955997056445281	0.04115815959533201	0.08583824728627421	0.07576066779057222	0.1415380801660686	0.1539753768605179	0.1270159730075889	0.1710859483234445	0.01137919941771555	0.03049123362850183	0.002342267811904804	0.01143899214860882	0.004920356237252011	0.01336508430030262	0.01311856493257609	0.009814967990248129	0.006732621503244106	0.01247877894646633	0.03246518903049018	0.0963646717846337	0.2010457371692249	0.1928866186534311	0.002948176133865646	0.01577902518778964	0.02349540002829776	0.01568339259426878	0.001001089445557651	0.01882501494938529	0.009456948331217302	0.03824509001129112	0.004903788527301862	0.03532127896886983	0.05936967176732721	0.04960734904149131	0.02819567105461433	0.02996949339781941	0.08485411852239161	0.1289524537893873	0.009226668866011206	0.03819223074298343	0.09586136708881318	0.08882714758327195	0.1012445674591666	0.08327739017503222	0.08918166330899421	0.06654208029325454	0.1217445660413132	0.1407626758714005	0.2274747536671458	0.2194420787421381	0.01051765214852102	0.01359060650322087	0.001396504996361155	6.447210023741187e-05	0.1790402342368473	0.1186012354300761	0.01736326578552483	0.0355127190655484	0.009434555061139311	0.02784475697405384	0.05486044217486737	0.05782167449086634	0.001000372855322413	0.02726029721614773	0.1983578363150272	0.2107330359296966	0.02511184358843572	0.05900644594739272	0.1180807938049942	0.1275882312649903	0.1980186305542709	0.07811011949216165	0.198445388368703	0.06197780739829818	0.001000039045592577	0.004647697961572024	0.00100010740468426	0.006102221990629972	0.0110443579069708	0.02105542696148608	0.05099551227644233	0.05975784002855575	0.3424419771531232	0.328512431930802	0.1487177695921244	0.1871491624369676	0.001172503861465045	0.009088668666279033	0.01005325572006612	0.02312187676525412	0.2515194010297614	0.1269266583777567	0.2182311245731269	0.1735877497644346	0.05988881937606211	0.08864305825763574	0.001000282992948217	0.007068016627026584	0.1487562886812932	0.06510530493473794	0.04991410269986175	0.06755693572875086	0.001000673661320133	0.004062431039071546	0.001000779626163414	0.01915828918189988	0.01174613452092535	0.1038496514302791	0.1055371930006209	0.1202729311905335	0.002904577413688916	0.0004789692263751542	0.001297477566273773	0.003214261615205656	0.1858384287420526	0.06548012592803408	0.3112311786461777	0.3295709603303936	0.0338819078361918	0.06156839137392246	0.008331637274954834	0.06847867789425052	0.001000414748536934	0.02313841898569552	0.001000187089323593	0.01538735938242018	0.001000057743737008	0.01265362785773554	0.0010001348223102	0.01078088314367747	-0.001148185338268904	0.007155035843584373	-0.01753861663428351	-0.001077288115357687	-0.0764827436434581	-0.02454108876414627	-0.002015860073147755	-0.01977852658606067	0.001000511597170075	0.001000399177977652	0.01360928441379581	0.0319488640972596	0.02124208429393288	0.08831001646493709	0.01207829495761773	0.09307839412651409	0.1995608109393373	0.1899712517462942	0.005940795086319792	0.001000305475036978	0.001000134842305939	0.006962251448749606	0.003451505908831083	0.05142374715225487	0.18381025150113	0.001000230039164142	0.01402015559194917	0.001001017353586666	0.01996928629735822	0.001000252715886441	0.04541247454432888	0.02204621309330882	0.1014014189923809	0.0028904846317517	0.1067988466613309	0.1083135004933198	0.09902127082201015	0.1540069431775712	0.2623814400688099	0.02045670543094345	0.001880731144084195	0.1511623904354648	0.03795064612159845	0.01988600883821418	0.06849493186517908	0.001000438016499364	0.197366775127977	0.005454084069887518	0.0443575063668501	0.001000317916360768	0.001000222941399835	0.001000044866454535	0.001000112615819795	0.00100033766328692	0.06242348384323142	0.2730971767650442	0.2009205405257325	0.0013832147350837	0.01516793492223442	0.08633469464184622	0.01380146276610981	0.08399779470873202	0.001000306215906514	0.1120050940269683	0.05215142805254673	0.001000976644333603	0.001000855794181222	0.01579291375722143	0.09275319950676088	0.001000530452733302	0.001000546700831637	0.001000068044822823	0.2598220154713188	0.07298985254975143	0.001000199018028518	0.001000580317084574	0.001000267927499034	0.001000082827056052	0.001000193414255375	0.005879643119070617	0.00529221613729717	-0.01993233472574044	-0.002462110310205791	-0.06897632229600985	-0.02769254670283946	-0.002867582939303766	-0.02337825481052255	-5.877389281994445	-1.513472244998948	-0.3041065616563143	-0.2160286488325894	-0.7819684947723201	-0.5770237546549571	-0.3058671710129665	-0.701685408047201	-0.460098691811464	0.04737838793124138	1.945912926157352	2.929037172855844	-0.3391720906414688	-0.03083979094975218	-0.2018242706114923	-0.2675232264547648	-0.1731793437950921	-0.0283067213503903	0.3230494909768146	-0.1238064686067462	-0.5111323180200363	-0.003149454412866327	0.8362599291106503	-0.2277952815222075	-0.5799089931713616	-0.3282403193167305	1.140412545445205	-0.5112142690534787	0.2579773450946447	0.09888037637958509	0.2077388308238404	0.9230817068927175	0.1690129294086642	0.5020115223011496	-0.008092631305132278	-1.584421564593066	1.790967540429487	1.177568678074421	0.7629392897393265	0.06050373827366936	-0.7688294999994307	-1.194826732790011	-2.155323285523437	-3.613671845051189	-3.489862415686928	0.02862863989477879	0.05716806402147518	-0.4415595507855355	0.2129809190056824	-3.342874337700195	2.497759208114529	0.006616470356535419	0.3000962710590485	-3.071064004884223	-4.154993547496875	1.856326750524828	0.07282918843713877	-1.327886902866066	0.01108426827372369	0.00605623972293173	-0.003931429759831498	0.8345033181837941	-0.7539026443025533	-0.07442745862704553	-0.03795899277799922	-3.478258169137322	-2.194854829264481	3.684176175481109	-0.2418480497533183	-0.02063353643616443	0.1670142114748353	0.1357945849738844	0.1090644709993801	5.922887795935971e-14	-1.366048955929297e-13	nan	nan	nan	nan	nan	nan
0.09	-0.04829696661928474	-0.04568622646546888	0.07140481698458681	0.3191351411478898	0.9073105404162607	0.002472500919855632	-0.1966989070591117	-0.09055594373385538	-0.1165125528676967	0.4134557259832495	0.05599029693527365	-0.07416424199733283	0.01799489759244911	0.04450777755256666	-0.08436671376042401	0.5804201764083435	0.1524423289263525	-0.5804201764082914	-0.1524423289263385	-0.3811817041302895	-0.04741780557704078	0.02649003485945478	0.0651784648078981	-0.1588981634404038	-0.04796453725880979	-0.2432138255274293	-0.04942821041282992	0.5286264027678381	0.893057158218183	-0.09628583216224318	0.0018546486242573	0.9567862651372921	-0.0003474242130515523	0.5639208214818316	-0.459695902172417	-0.7290335382637856	1.6918692942948	0.3112184295952565	0.09409365287928509	2.457422047497635	-0.6664712182000507	-0.0006935762624384279	-2.286052341896481	0.7400566254972121	-1.517348800163456	-0.2214222479024444	1.009866907474289	0.2960489913555195	7.192789571103044	0.3666439066338	-7.192789571103043	-0.3666439066338041	0.8418654494241748	-0.4273573834387376	-0.1017353782009328	-1.479478622507107	0.4749125112388632	-0.1728015532242391	-6.899647836716023	0.07642392143106851	-0.3166412526645629	-1.358465821335839	-3.902776704255391	-0.007493883016004821	-6.917348860308639	-0.008050414095365135	0.003733471668412517	0.01200698360129251	0.003643957853615364	0.01107074142147194	0.02283748267070283	0.01697392846037709	0.03785846329397241	0.03041893772700821	0.02591420014636278	0.05947061393910128	0.101058485578471	0.08869359756944524	0.01549537559004599	0.03712758947449531	0.08648617551935685	0.07442540210037411	0.1658865976410425	0.1701079196270756	0.1603302306973231	0.2001619869986488	0.008306546109475156	0.0275333169453266	0.001685975571986372	0.01122626033858036	0.003010638585739973	0.01143632554894376	0.00980115471910965	0.007776665788716899	0.004942385698777844	0.01112942625858807	0.04191152222065749	0.09471644710676326	0.1962728308061144	0.1957339022950902	0.001996433980515223	0.01497052782545017	0.01792916785607767	0.01171995978487198	0.001001036208951353	0.01869436532575199	0.01640727444672175	0.04648902677509014	0.003002159612760133	0.0338810615955571	0.05108792223803582	0.04369446225916155	0.02451434540587083	0.02683764081833851	0.1013263462775772	0.1444812133158101	0.005913428481375696	0.03365034969355302	0.09955496518950156	0.09041958215080798	0.1027630419887871	0.08326645274014258	0.09210451830272141	0.06767186662035582	0.1333072891906603	0.1462628272537445	0.2351315341547703	0.2174612825502897	0.01492175874467705	0.01696610158271245	0.001596234224178018	8.514735602783122e-08	0.1666157498142783	0.1049588413241176	0.03841139882787021	0.06079556620689871	0.02383822014507273	0.04836013051384614	0.06101625667628323	0.06370560262995403	0.001000398167163604	0.02775878588706638	0.1958557343160164	0.2004138892464692	0.01689345771860973	0.04898269860255842	0.0825658626488438	0.1036533092875303	0.1224656017303358	0.04555933007748566	0.1227612602428067	0.03160811166502315	0.001000043093960462	0.004918829181460774	0.00100011432025979	0.006520961370832667	0.006195960878514855	0.01714643798274257	0.05653336972221309	0.06141747951351174	0.3148528416663895	0.295870963472904	0.1671748376329072	0.2062356154500443	0.001369694499534005	0.009299894615933406	0.01418427761232289	0.02680900396133591	0.183627727823892	0.09538867482961111	0.1414922581354851	0.1289556465578619	0.07509944793428819	0.108651973206764	0.001000274592144682	0.007893025270236064	0.130653003129802	0.05370162816661839	0.04980279759326711	0.06652547310910541	0.001000747084215609	0.004417614275200617	0.001000803979143039	0.01912211017492021	0.01227058973155422	0.1110898710735944	0.09945246951837157	0.113582484936782	0.002289061605962649	3.424371172594624e-05	0.001275363215481581	0.002972503812863965	0.1140678735795522	0.0335664177032996	0.2937897048325719	0.3094252010261452	0.08175522513363109	0.121802710849182	0.004778375369337453	0.06682236881109475	0.001000465947779957	0.02314102764551515	0.001000214630063591	0.01707048685764858	0.001000066650931967	0.0140219798662614	0.001000155073815872	0.01186863422681054	0.005112408512003864	0.004820969639712295	-0.01918809856468259	-0.001112958507031402	-0.06794534953542698	-0.02703678998545708	-0.003281216510755601	-0.02107729141676398	0.001000561095903602	0.001000347092044101	0.007305626592917404	0.02478167135410564	0.02484317761840004	0.08956647565348963	0.01009849230987841	0.08239012445796197	0.2075231521951295	0.229903707889993	0.004209489975219648	0.001000244129624507	0.001000147672762669	0.005580196161276571	0.002701745789759382	0.05432602202322533	0.1919784538695639	0.001000283685900317	0.009761125751138426	0.001000949925340495	0.02733465719347073	0.001000294518201777	0.03685120343876647	0.01886954912965392	0.1434572304009799	0.001946384748434868	0.1028172761939172	0.1019063985169602	0.09352901965841813	0.1472320643333235	0.2366105264716996	0.01903612696750654	0.001739861710605819	0.1422278756643327	0.08346339498012145	0.05659461199485651	0.06887038788564634	0.001000413079306451	0.1865440090630234	0.009570713368440781	0.02267924825705989	0.001000227578297083	0.001000160469050603	0.001000049371622419	0.001000129048265761	0.001000356812438222	0.06417383251323099	0.2463914671573382	0.191910808180994	0.001737489860509124	0.02162264086834801	0.0436675366691044	0.01343221279159398	0.1037595547586192	0.001000231696653082	0.09516528179562046	0.04753189225879723	0.001000693914905436	0.001000806922622531	0.01032173417162623	0.08930216063834751	0.002188914852662524	0.00146532290933835	0.001000045675254128	0.2592048363005192	0.2013828580527086	0.0010003286160023	0.001000467543654771	0.001000222446059016	0.001000070076713003	0.001000161540880874	0.01075921467662309	0.002109906237772307	-0.02024219156623538	-6.930745616554752e-05	-0.05858317721892969	-0.02900788583286196	-0.004877479805524877	-0.0205352855324604	-5.936694394785646	-1.671634145367618	-0.1179374184179815	-0.1373195423906476	-0.5925859674454155	-0.5637043479321889	-0.05642039095230705	-0.4023356564548644	-0.354554358033843	-0.2981695023481679	1.325652392854525	2.89810811435783	-0.2605071457566257	-0.009389867086893921	-0.1712656310766027	-0.1561433338318209	-0.1073611076673217	-0.259674028815091	0.2865415378502737	-0.04816551452210745	-0.314830828738782	-0.01791914962688851	0.811675356401606	-0.07799015282404825	-0.5996269355729821	-0.3000500086021104	1.972773281154563	-0.3975794220237361	0.05655686959702359	-0.1018385466705251	0.01352829878030858	0.2314424465768659	-0.5350294912293218	0.2008482120535863	-0.004001393579444794	-1.159785726283722	3.242005391365508	2.792410022683021	0.4387923175652334	0.04182563860674774	-1.254938104898381	-0.842319005320565	-2.547940377437736	-2.77413501862297	-2.483845767480863	0.02660393343937141	0.0341554606058618	-0.320180255108636	0.1275588471478953	-3.176690807476948	1.361288443670288	0.03591953511818548	0.428741274281434	-2.822472614554503	-4.352195654267495	2.281130881796936	0.09256104372898316	-0.9755412628066621	-0.2034196274354511	0.05521913778426293	-0.003568287848183443	0.6395536895101863	-0.5932897344296929	-0.01865826169839457	-0.01155679436798873	-2.724237365843956	-1.857306739714181	7.877854504205752	-0.1703372152971921	0.0217228386994975	0.1705605922557145	0.1378966810273552	0.1088136461056968	1.039319528796761e-13	9.864081318971201e-14	nan	nan	nan	nan	nan	nan
0.1	-0.04279125452137177	-0.05003585325721808	0.06506275153033707	0.3358344593930916	0.9104174063684226	0.003356904053945964	-0.1705458474808084	-0.09703534719726835	-0.1138403447488071	0.3900397555161436	0.06285991270190232	-0.08862105555227288	0.01549046187483048	0.05405617040740435	-0.08215389538081019	0.6520321845018101	0.1546661685079768	-0.6520321845017994	-0.1546661685079735	-0.3720837330516964	-0.05151125393445285	0.02542781604693625	0.05045739039768245	-0.1541593360221073	-0.04932933389488273	-0.308946157598022	-0.04749303560875443	0.5258535090146408	0.878595682831806	-0.1222845371723079	0.001553488028858678	0.874144585505083	-0.0003885800676292277	0.5265496435798585	-0.4238146254537141	-0.5410253254155017	1.647593951986197	0.3073926844505787	0.08303945046079333	2.756241410372686	-0.643150305034907	0.5341710085498388	-2.371696308552891	0.6522015805661182	-1.35789558232525	-0.2656942651169414	0.9136830291586372	0.1499825288288781	7.071367086750222	0.1001004868573275	-7.071367086750222	-0.1001004868573276	0.9741342766800652	-0.3940422443163736	-0.1094308631045806	-1.45831570340105	0.4762572555844082	-0.1003496024489628	-6.04654772215387	0.3549026147550809	-0.233555507776801	-1.536427843750716	-0.8116865955717463	-0.05369885569299632	-9.436982586491752	0.007975622551399504	0.002424169960799581	0.01103060927717827	0.002377310517089368	0.01021874919430425	0.01388067085135047	0.01143469998098231	0.03003670753082288	0.02499320697925879	0.02637380928752	0.0600374380604669	0.09658665057630671	0.08563883093990188	0.01241862863284842	0.0338962919210033	0.08221402226280745	0.07012251821606179	0.1832455460563398	0.1813895600316154	0.1948900377491045	0.2292868616540377	0.005879678035795985	0.02511917271818933	0.001356848326732403	0.01129752888627595	0.002046821678787599	0.0101930086502679	0.007417865766089421	0.006371978914812307	0.003663428601540841	0.0101181585158386	0.04819007460319702	0.09200447491650744	0.1963419028212827	0.1994201354203556	0.001518482198129736	0.0146102646844354	0.01294274563242632	0.008721244323078707	0.001000975896060359	0.01856785843415869	0.02346885379035695	0.05446155579436758	0.00204247900533374	0.03340663671876212	0.04256161323982974	0.03767563888445731	0.02105101602352999	0.02393009698532569	0.1280092250177216	0.1685565978387971	0.003756588700221539	0.03023229267871003	0.09997600277457622	0.08987923099889938	0.1009274448579846	0.08122520557536909	0.0914057569699038	0.06671884355254164	0.1372962609514159	0.1464814023429618	0.2306174243156803	0.2093443424485382	0.01645852686596512	0.01816278511362396	0.001625707236140629	1.115425487231972e-07	0.1553771567349954	0.09509095151070245	0.06979942374844178	0.09988089696338	0.04829297977753341	0.08103103728370697	0.064521752478909	0.06709644043193885	0.001000398341633525	0.02814944284222218	0.1902052004583769	0.1864355084666853	0.0145598173885219	0.0415121404580852	0.05130833897138856	0.07830383836684401	0.07181843210765548	0.02507443950489999	0.07200839302874751	0.01430551131839391	0.001000047370729826	0.00519990321707349	0.00100012599672839	0.006936844174544729	0.003712324188595359	0.0150529816561445	0.06031267532527929	0.06248125435477098	0.2869916235716045	0.265153186709315	0.1746213775323259	0.2152100722937654	0.001645307814151807	0.009812875679648834	0.01941012552546134	0.03152494437337176	0.1204338499887282	0.078758407890531	0.08934797876718303	0.09492846547010786	0.09192967022890623	0.136979168743563	0.001000233115179225	0.008927007572019658	0.1126349708319386	0.04514062343762004	0.04762167839103499	0.06376768647531707	0.001000642340197649	0.004971588401460214	0.001000791699594447	0.01908164509654331	0.009851122470092141	0.1171609868010895	0.09443696695268294	0.1082250739423385	0.002572734878224472	2.29916444847139e-05	0.001496624040321682	0.002959841194253026	0.0664526707700816	0.01460030081041667	0.2819176271887671	0.2919646313735251	0.1595609926904117	0.2094288171507662	0.002970064463677153	0.06345346461996398	0.001000435118745119	0.02358422716566335	0.001000205641028448	0.01881755740122857	0.001000064723819875	0.01541197876420984	0.001000149249520052	0.01296371407530635	0.01045232083379635	0.001921407638738354	-0.01994449710181224	0.000470353265104239	-0.05817078811469659	-0.028745583145909	-0.005042933234105605	-0.01961490017495696	0.001000610594635802	0.00100029500611032	0.001001968772037251	0.01761447861095254	0.02844427094286815	0.09082293484204362	0.008118689662138984	0.07170185478940952	0.2154854934509224	0.2698361640336926	0.002478184864119555	0.001000182784212121	0.001000160503219522	0.004198140873802637	0.001951985670685848	0.05722829689419697	0.2001466562379986	0.001000337332638191	0.00550209591032828	0.001000882497106155	0.03470002808958308	0.001000336320516691	0.02828993233320437	0.01569288516599886	0.1855130418095813	0.001002284865119093	0.0988357057265034	0.09549929654060042	0.08803676849482599	0.1404571854890765	0.2108396128745899	0.01761554850407092	0.001598992277125216	0.1332933608931998	0.1289761438386466	0.09330321515150114	0.06924584390611357	0.001000388142114237	0.1757212429980699	0.01368734266698913	0.001000990147268687	0.00100013724023273	0.001000097996699981	0.001000053876792237	0.00100014548071093	0.001000375961591383	0.06592418118323023	0.2196857575496322	0.182901075836257	0.002091764985935189	0.02807734681446278	0.001000378696359338	0.01306296281707841	0.123521314808511	0.001000157177400157	0.07832546956427248	0.04291235646504744	0.001000411185471756	0.001000758051062695	0.004850554586033234	0.08585112176993338	0.003377299252589794	0.001930099117841921	0.001000023305685861	0.2585876571297194	0.3297758635556686	0.001000458213975143	0.00100035477022586	0.001000176964622207	0.001000057326375401	0.001000129667510314	0.01563878623417551	-0.001072403661752558	-0.02055204840673033	0.002323495397874794	-0.04819003214184953	-0.03032322496288445	-0.006887376671745981	-0.01769231625439827	-5.883062108172461	-1.958099375571104	-0.1064512806291966	-0.02797259646529906	-0.5376709860863803	-0.5156531737012887	0.165136980455392	-0.2297440223793849	-0.3002441783534032	-0.5461452508919356	0.9757324537532239	2.938804368890773	-0.2304175994254193	0.02596028059723148	-0.06473590009186717	-0.1408001608475507	-0.1055623547230713	-0.2410562238278868	0.4908393876990452	-0.03415962431016032	-0.3181888483812592	-0.002320901646102237	0.7819783802048689	-0.03463678221430409	-0.6010963116484125	-0.2833785700231656	2.849737544759084	-0.2864494621338227	-0.1685797987947036	-0.3071815695962055	-0.2088230481588724	-0.1332335517312849	-1.058215852570297	0.06624921260678032	0.004790038315198367	-0.8295207060852545	4.551464263458736	3.60867532408988	0.2643212223212816	0.03893739512173298	-1.500676319310926	-0.6841888927198571	-2.438233074169752	-1.200492076635544	-0.8764433383600497	0.0306172029982292	0.05659674872999242	-0.07845302038128144	0.09380799026666445	-2.95813599883773	0.4753599742442566	0.06696749318114265	0.5058589142501112	-0.08952068306493657	-2.034009123732099	3.519982868064991	0.1146239201449754	-0.7593524950435163	-0.3341805345630677	0.04581441785734298	-0.004788644453975117	0.6006825350214654	-0.4872955924373096	0.01226723085218364	0.007860043962631324	-0.8887399027741127	-1.657816898938813	9.162533540750617	-0.5843670713436019	0.0674846356291378	0.1798028251454437	0.1401239628592136	0.110530224066839	1.21125300411121e-13	3.566918823560445e-13	nan	nan	nan	nan	nan	nan
0.11	-0.03793116875713998	-0.0543766252964939	0.06045832405156162	0.3520847726438162	0.9134291557388243	0.004140110454281716	-0.1418101399440976	-0.1035342030897283	-0.1057535948749839	0.3664706168518048	0.06937569501615912	-0.1010106899692251	0.01289055283846929	0.06303028017605861	-0.08122056551753572	0.7217894370706229	0.1548913289511577	-0.7217894370706176	-0.1548913289511576	-0.3618001926180922	-0.05537225231794243	0.02431017053243205	0.03605699940973139	-0.1493061981140737	-0.05001622929337472	-0.349524596844151	-0.04304625346577911	0.5241534923228878	0.8624524677521213	-0.09995894257468031	0.0007130776552054687	0.7829616854149154	-0.0003625061812059638	0.4442290784910521	-0.4378384009963776	-0.3815939588411622	1.603026223012421	0.2950219266298289	0.07315896224559668	2.984682075317935	-0.6394415744946504	1.061565115812553	-2.340112623717376	0.6446113894702794	-1.122923963566977	-0.2514993453499513	0.8749442899046741	0.03910600546960264	6.868359496475476	-0.05795151253298104	-6.868359496475455	0.05795151253297989	1.078100044583373	-0.3787105015667505	-0.1144978710738209	-1.420794511004949	0.4946989679034774	-0.03914652133253049	-2.060686388914737	0.5180295165966706	-0.09995958516542522	-1.688932040006863	4.87374372435849	-0.1066123213253424	-8.69894662736016	0.0002672333999197163	0.001728040209056722	0.01051866824579325	0.001703915084758111	0.009839384089592396	0.007689693871366183	0.007557316575762006	0.0226480676652552	0.01993689494090191	0.02920798135064973	0.06260933416164099	0.09430789591573961	0.08376728423395742	0.009783367772180765	0.03101844764177633	0.07515802355294826	0.06432894142514521	0.1944527033621573	0.1899409390592446	0.2264732652707636	0.2560885265262247	0.004030847326831955	0.02320536543355392	0.001593247489171787	0.01189348082462774	0.00153473423204971	0.009320678597691314	0.005505657672329184	0.005293559730768505	0.002703355665816251	0.009315232328503354	0.05148543903956676	0.08987284006926639	0.1985390520094443	0.2042659714345004	0.001264772125429948	0.01445437556823824	0.008778022197793275	0.006453532953033001	0.001000932985215717	0.01845220343637771	0.03037102973891162	0.0619864896833302	0.002141315293335732	0.03398670238392215	0.03443193429210038	0.0318259877600534	0.01772832570407587	0.02115608613890248	0.1562581401908003	0.1977925541238698	0.002412261749566001	0.02774021094190846	0.09853678645924084	0.08793522037619329	0.09772081020111105	0.07812689546299718	0.08902240845549049	0.06458924397399969	0.1365574758050357	0.1435107404968566	0.2200981172363309	0.197694576314077	0.01539671835001738	0.01740099851305894	0.001533371324773784	1.365183409542006e-05	0.1476967732171364	0.08799838943546966	0.09768797709939012	0.1373050584778699	0.07032537862198103	0.1034291514286731	0.06648444511355146	0.06903664315059488	0.001000399661033353	0.02852426672858384	0.1822997673286849	0.1740178054273829	0.01249907408340097	0.03455637604241186	0.02837381881367056	0.06076316284318679	0.04040457567069844	0.01972831477984667	0.04051806738636471	0.01214420936529243	0.001000054164206603	0.005495596061128569	0.001000153787020432	0.007372892946911273	0.002484418037338082	0.01408593090106735	0.0638231662053958	0.06366373977677042	0.2596574246272162	0.2366410966622158	0.1751193450973579	0.2176506628357318	0.002409457199277135	0.01101480764586395	0.02358525488128901	0.035305117979982	0.0777978119327095	0.08632923412340354	0.06208860503648091	0.08885093324233961	0.1039644727226572	0.16190258270422	0.001166017720747598	0.0103665841427449	0.09842182840825836	0.03837857055853929	0.04411737555685513	0.05997546305955985	0.001019187489608968	0.005702715625641213	0.001000777959784058	0.0190499907583434	0.007650676133281609	0.1230938205330746	0.09090715427096095	0.1041672928650307	0.002792262575603926	5.179854134660899e-05	0.001698601506259182	0.002978716900120911	0.03721354896751267	0.01135616388493087	0.2710958158769139	0.2758581487423769	0.219890717769818	0.2540044251723698	0.002007738681503618	0.05564671368080915	0.001411219822783636	0.024928777236673	0.001000209964692203	0.02063805740543193	0.001000067126787293	0.01683818453811304	0.001000151678226195	0.01407935057642187	0.01319815452013766	-0.001010359743439924	-0.0201037869743153	0.002609292163729983	-0.04993343989276293	-0.0300352017006684	-0.006956421164725723	-0.01793865033967837	0.001000476256702855	0.001000247349362753	0.001001096022407585	0.01138236369584942	0.03585485639078337	0.09145528520456644	0.005938477540971631	0.0607441244929581	0.2109999348521599	0.2905302113621555	0.001739299225613417	0.002549961440223571	0.001000169953186717	0.002863041291277112	0.00147938291750677	0.05401768815950719	0.2041254535640152	0.001000338972113756	0.003252022301302291	0.001000893303055649	0.04122343601489784	0.003296972591612637	0.0218652759394223	0.01263226436258329	0.2113718117127183	0.001001422418878795	0.09453414015512333	0.09130602730118384	0.08381792483837028	0.1310454683098076	0.1931381185690139	0.01135370639877571	0.001300060085672488	0.1377830639264822	0.1398292458606195	0.1017045395595992	0.06876686447757731	0.001000411941760163	0.1633558082835411	0.007343982797194426	0.001000795903510471	0.001000157041589234	0.001000103882809783	0.001000067458466386	0.001000214204233053	0.001361413387109967	0.07027499969274968	0.1971011649021345	0.1697806847071668	0.004152375329822996	0.02838831739253374	0.0316587801288905	0.03677984198709828	0.1180307149901653	0.001624956557942426	0.07820460196072264	0.03729494791032437	0.001070703262876194	0.001000768405253239	0.005668353993423829	0.08625031899248643	0.002721204703754929	0.001891569866848549	0.001000031910999341	0.2433203528722231	0.3088265872158645	0.001000389408789043	0.002548700804854098	0.001000246191895225	0.001000080035252253	0.001000174966995077	0.01399148283524872	-0.003892491990968076	-0.01990446770088633	0.004976868475039812	-0.04309081787155999	-0.03109440164565496	-0.008925144689729617	-0.01645946777262381	-5.765566589179618	-2.423389888264182	-0.01458799332036887	-0.03461984710910573	-0.265353334466807	-0.4934611221679745	0.3526726182160771	-0.1385411254114848	-0.2746406126627015	-0.6262837990400495	0.6795472078716074	2.396593763545768	-0.1580883378587674	0.09265680260286603	-0.09185226532465662	-0.08624258440442924	-0.06193237479077471	-0.2106042970680106	0.4966995135396397	-0.002885023014787712	-0.1680396876252545	-0.01580529618587842	0.7200031874498193	0.1316771408370725	-0.5650635608602904	-0.2714465045082298	2.940350947497191	-0.2129291496317191	-0.2315250334770514	-0.3195346523610366	-0.2279596455435675	-0.4734157045934762	-1.285260303385213	-0.2008565534108866	-0.000559299262900216	-0.5739535289416656	2.85181889682727	0.9717166407169247	0.128670545480611	0.03532750656964506	-1.00409250972335	-0.6646544821516184	-1.168649147626017	-0.0393762001454273	0.2630327265933495	0.02942128388045553	0.0385232263171895	-0.08472068157872319	0.1368075313373945	-2.739596119363497	-0.03005232534531449	0.1642749882845027	0.2635383985925516	1.126187383905265	0.4695673740211561	1.473297019408655	0.1715031491511115	-0.5860096722592084	-0.424878802598142	0.08686620955541648	-0.002266912022872601	0.5910946277673618	-0.3256207154670843	-0.003824726213000545	-0.002269687457620177	0.06902844260335352	-1.561443859761552	0.1437902709222215	-0.9042443447787843	0.1927647441421006	0.185169984770045	0.1450373878352092	0.1128741121254358	5.855144527377869e-14	2.738417661056097e-13	nan	nan	nan	nan	nan	nan
0.12	-0.0339314415671419	-0.05866259364893843	0.05739619658349124	0.3679061343502894	0.9163191396409107	0.004811225951532162	-0.1109765664075521	-0.1094805927079051	-0.09304131944060105	0.3432778790537327	0.07562527063512801	-0.1111373880736936	0.01051623890269265	0.0714311635126437	-0.08132332403850426	0.7891648958206084	0.1534494759710815	-0.7891648958206084	-0.1534494759710816	-0.3506112074691761	-0.05909652534949072	0.02312986599990878	0.02206085984127018	-0.1442587838264223	-0.05015460520319856	-0.3499908106132014	-0.03746093122168963	0.5239840822195	0.8448827046752562	-0.03287089849988963	-0.0004233404433941544	0.702178669041518	-0.0003226738262965652	0.3544779287314681	-0.4128538880869404	-0.2325653232732471	1.561803643135931	0.2830395907691706	0.06062126984373208	3.175814610339514	-0.5326570501733465	1.459276120660071	-2.296416135302678	0.5989602415141809	-0.9053083198333165	-0.2205752451240839	0.7990377427926856	-0.05723514801542876	6.595008322985043	-0.2333021977940388	-6.595008322985043	0.2333021977940387	1.155223219742472	-0.3666971739281407	-0.1219626667084097	-1.377465419503084	0.5151125315078895	0.009354295284664027	1.975897373260097	0.5826106349775277	0.07256580989622373	-1.821737443186779	8.1408032998634	-0.1129004006830849	-7.357005843137652	0.01072731624875459	0.001378827933681841	0.01036582805764666	0.001366188439124884	0.00979196379945676	0.004496582088400097	0.0055766805015207	0.01571958811752375	0.01516694677190238	0.03418792700686579	0.06715949799362245	0.09326693393326745	0.08298849229948842	0.007359456806034756	0.02841716096426078	0.06629210581639548	0.05732256840027986	0.1996327079181434	0.1938805813110116	0.2531772698455144	0.2767200400849063	0.002728406488182596	0.02184251635394413	0.002485093651942695	0.01313919884899623	0.001278145252640261	0.00871352024557275	0.003873237452894547	0.004419949058681653	0.001984788518043867	0.008741321179522518	0.05179269440551389	0.08728571794617543	0.2013981350412364	0.209721559659343	0.001137815557784895	0.0144352277427006	0.005527944461785711	0.004706725331817133	0.001000916969664207	0.01835184860846007	0.03701138017698756	0.06880151534060162	0.003335597658870562	0.03566072404735639	0.02699451807351966	0.02644977471467837	0.01451268276712118	0.018500708790233	0.1826379407592065	0.2262215614935653	0.001735321836750901	0.02595446439793349	0.09587590066422746	0.08502267617474349	0.09407827126743251	0.07469342853849192	0.08583768007061593	0.06194239508178768	0.1323082548445377	0.1367627505090131	0.2068101805217717	0.1833686777995638	0.01179090767422593	0.01450065363175233	0.001337749755562383	1.937917223291538e-05	0.1447957613618998	0.08391264453228485	0.1173498633276329	0.1552862920476768	0.08565716310418317	0.1024807528143093	0.06735362414445668	0.06976887582298669	0.001000412226309008	0.02884199546200175	0.1726090615017122	0.1659290938487455	0.00832371391188411	0.02906524098038153	0.01558974406429463	0.05295591307311274	0.02225812785760194	0.0208740488666074	0.02232178390846503	0.01594316142733828	0.001000064353391607	0.005806327255609467	0.001000202054427299	0.007865513112436932	0.002046718238869051	0.01396329700539831	0.06768873465886534	0.06509977372561575	0.2333560565973643	0.2104549821464209	0.1703580764181334	0.2137528165969554	0.003818130813519981	0.01291549720990157	0.02588161485941154	0.03706296417563087	0.06506826172783663	0.09173218465380918	0.05672700315485418	0.097341106867378	0.1084414067744951	0.166617051038582	0.001561186981092364	0.01232130565802818	0.08995594271269516	0.03356139816269604	0.03960969858072003	0.05525781734307866	0.00106361628479465	0.006438016245187678	0.001000776271581103	0.01902181307518826	0.006933345325272284	0.1290870876841966	0.08904964727947164	0.1016854577841916	0.002575083373440182	1.196256067212829e-07	0.001780362936186222	0.002950751751757413	0.02047339497956071	0.0125631881609957	0.258607371512853	0.2607764695288788	0.2471069643572492	0.2201286667162618	0.001524383950530163	0.04682335315868415	0.002389605278424116	0.0272663093599042	0.001000246756792574	0.02253841327815903	0.00100007968793645	0.01831113043921407	0.001000175553289405	0.01522673703716636	0.01301523014963361	-0.00386767442364301	-0.01972516312792032	0.00509118718138186	-0.04378818097192535	-0.03097919234076854	-0.008952762486921508	-0.01655800140673582	0.001000341918770496	0.001000199692614913	0.001000223272782847	0.005150248780747164	0.04326544183869976	0.09208763556709114	0.003758265419803271	0.04978639419650664	0.2065143762533967	0.3112242586906174	0.001000413587108567	0.004099740096236675	0.001000179403153803	0.001527941708750226	0.001006780164333978	0.050807079424816	0.2081042508900318	0.001000340611590612	0.001001948692273696	0.001000904108994446	0.04774684394021232	0.005593608862708791	0.01544061954564083	0.0095716435591675	0.2372305816158542	0.001000559972638967	0.09023257458374329	0.08711275806176741	0.07959908118191467	0.1216337511305382	0.1754366242634372	0.0050918642934799	0.0010011278942208	0.1422727669597643	0.1506823478825919	0.1101058639676972	0.06828788504904089	0.001000435741405509	0.1509903735690122	0.001000622927403028	0.001000601659753002	0.001000176842946142	0.001000109768919292	0.001000081040141904	0.001000282927754888	0.00172245081262325	0.07462581820226878	0.1745165722546368	0.1566602935780755	0.006212985673710239	0.02869928797060358	0.06231718156141118	0.06049672115711668	0.1125401151718197	0.002249755938478863	0.07808373435717302	0.03167753935560146	0.001140995340273567	0.001000778759444692	0.006486153400814924	0.08664951621503927	0.002065110154920777	0.00185304061585403	0.001000040516316082	0.2280530486147269	0.2878773108760619	0.001000320603604914	0.00409704683947709	0.00100031541917104	0.001000102744132523	0.001000220266482482	0.01234417943632193	-0.00671258032018358	-0.01925688699504234	0.007630241552204767	-0.03799160360127047	-0.03186557832842546	-0.01096291270771325	-0.01522661929084932	-5.618168725639398	-2.833299712008198	-0.03463111194927211	0.0384163664464191	-0.1583215198852003	-0.4583803998347318	0.5607905266260098	-0.01119306809957556	-0.2449326580202774	-0.7887044976825335	0.05338509857911524	1.704774106187247	-0.1202259584129388	0.1559134978073482	-0.01170156001794268	-0.09983845837276611	-0.059759347009214	-0.3321536789992284	0.6127898298384222	-0.006811366150401977	-0.2140080984953354	0.0007391386812500125	0.6399967338652368	0.1841544174443672	-0.5064086958457997	-0.2596518704719602	2.6883477616829	-0.1451824235727196	-0.362286514543922	-0.3742129320223079	-0.3122729108928036	-0.8886991800787261	-1.593442328579861	-0.3614624435235924	0.003227447642879486	-0.2281572716735971	0.6628786745230208	-1.06062722777611	0.02272721307061577	0.02751836453375058	-0.6348780271780045	-0.3912630219867367	-0.4915479234465093	0.09787968573060367	0.3156074646706953	0.03362487304091014	0.06791102737026584	0.09043035147172239	0.1445176956370368	-2.492940892576053	-0.7923273819052383	0.2067190127563521	0.1013934320574692	-0.5230958235696979	0.8795320468292706	-0.52180625719339	0.2176529090518359	-0.3703763983976406	-0.5192649947165952	0.04664909703913073	-0.004093313860640949	0.6127692188419014	-0.1721063931382898	-0.003829931663602857	-0.001508126881904567	0.001492337535261696	-1.452856215408355	-6.527739754789423	-0.787688987925777	0.2660810460739096	0.1957739988540833	0.1494719883015046	0.1168802159897623	-2.447553875299618e-14	1.035810894919014e-13	nan	nan	nan	nan	nan	nan
0.13	-0.03082609972945148	-0.06242994578223768	0.05573970215718013	0.3833423868495109	0.919105519286083	0.005345496012387187	-0.07838218592352668	-0.1137784325220715	-0.07747579406614077	0.3204586366277902	0.08114347126586738	-0.1194347305318909	0.008505473153290019	0.07881332874421211	-0.08229810884486219	0.8526486459351421	0.150214064253768	-0.8526486459351482	-0.1502140642537652	-0.3388008536206036	-0.06270729607994872	0.02186226272841859	0.008469565624796841	-0.139010250143806	-0.04988831512542698	-0.3253627917432353	-0.03177471418861502	0.5257081727180752	0.8261024204258505	0.04509712298796834	-0.001485634681196622	0.6327269759578276	-0.0002632761716759872	0.2663373997014999	-0.3385213457024387	-0.1025928411160549	1.526472402691709	0.2742079780712858	0.04637847761318163	3.337062773566365	-0.3244038754923211	1.622661808339864	-2.269598347501287	0.5032075425517747	-0.7608475407537711	-0.1791771899528942	0.6757718841819103	-0.1344512337852661	6.084783098265553	-0.4180078675243397	-6.084783098265535	0.4180078675243388	1.203748265453677	-0.3558157873421832	-0.1308083288604487	-1.345555189121707	0.5339135335327617	0.04118054391088797	2.824931749778797	0.5611232483856246	0.2706946332969249	-1.923461425187222	7.156599201936096	-0.09495673808257021	-6.551949158202325	0.00322045114005705	0.001193461454324301	0.01042095535980865	0.001186939133636758	0.009971295038721115	0.002792255433272456	0.004531933762622311	0.01011816989486451	0.01115281210816447	0.04126326130133856	0.07369471021911353	0.09066601656570746	0.08125042210915438	0.00525015354572122	0.02618872578954397	0.05724442815748128	0.05004529096104682	0.2020110940958368	0.1933153935961682	0.2771352417705686	0.292582997638388	0.001883883190020457	0.02095267170966056	0.00467203901819626	0.01567275828082771	0.001141990047588036	0.008333111482405758	0.002659383387829569	0.003748433931807922	0.001505369874826252	0.008400237715512411	0.0523566655162722	0.08399282559345068	0.2046249471237961	0.2161583534320895	0.001070457627637173	0.01449416822729302	0.003325033605779285	0.00340852446672703	0.001000910265305409	0.01827316554394037	0.04240391275800467	0.07431581798091011	0.005712784699254399	0.0384867816895159	0.02093866769416474	0.02189876089051585	0.01165995864703669	0.01612244121844571	0.2094123974885847	0.2524539161622472	0.001375651651926136	0.02454422413090122	0.0919838802658885	0.08094090104634379	0.0896375516092487	0.07064008122732793	0.08174054687035767	0.05857552919989143	0.1272885987060306	0.1282119081785974	0.1928998191227712	0.1670536114739903	0.00802936818726761	0.01138373190872971	0.001173008847812714	9.755838951472584e-05	0.1434017706073175	0.08277214184318962	0.1325662438561924	0.1604876139464086	0.09443593814379346	0.09516567315444109	0.06794490250109528	0.06999413276905499	0.001000435877272318	0.02908090371490149	0.1637114385038196	0.1601320676111338	0.005290827213050417	0.02608298253574266	0.008664536414445473	0.04869701708970092	0.01266263237676955	0.01900924527207288	0.012612001369142	0.01565545763709959	0.001000076437741987	0.00612636301559904	0.001000283501139632	0.008425769573557163	0.002562504469637728	0.01495789844838766	0.0714206971426959	0.06673643390146665	0.208339591709254	0.1867584278035139	0.163521164720097	0.2050134977546196	0.007167755721975805	0.01656118967861837	0.0279543118113201	0.03823925926817103	0.06557749224359438	0.09541587234075749	0.05820233573638815	0.1037808869897882	0.1220124776111207	0.1717856496336005	0.002444147943501572	0.01502202528766268	0.08383838003753678	0.03017642065581409	0.03530325605552854	0.05065355619785619	0.001150966457836106	0.007072286327316094	0.001000780277619937	0.01899813890841955	0.006162112556981863	0.1344800570364728	0.08742248816545008	0.09997517750900942	0.002202219750693971	9.19687099969883e-06	0.002526041603046091	0.003393066873467071	0.01120242762306915	0.0102689343772994	0.2441427846859206	0.2466569432005414	0.2481199163839194	0.1703898575468193	0.001267786563782953	0.04047340100936568	0.005886998147101264	0.03250858380469425	0.001000279060358745	0.02445156326106425	0.001000090814534871	0.01977112435290805	0.001000195938678443	0.01635905256118284	0.01226402944610859	-0.006273929719901652	-0.01895941747198631	0.006966050786373489	-0.03964965340446769	-0.03188953661716964	-0.01051400978686105	-0.01504785051559988	0.001000338248939253	0.001000196064049179	0.001000209804550064	0.003075474230621264	0.05501414631772793	0.08279162198432548	0.002379315863089879	0.0423673001209398	0.2056593933791025	0.3312261682834088	0.001000583808510214	0.009401293859656707	0.001000182383104656	0.001264358205611077	0.001003484797471935	0.05497473214467157	0.2119366085411235	0.001000324514696042	0.001001568023361543	0.001000902633395694	0.0496722280645073	0.01044383194639032	0.01296655534042292	0.007699865221774482	0.2697420979425759	0.001000518975374343	0.08351360016046641	0.08048788664709011	0.0733510117075933	0.1181894123419743	0.1636792606843929	0.003046021294900178	0.001001623873747999	0.1403727810473539	0.1586955466095393	0.1030588245194823	0.06906321089940867	0.001000481429362654	0.1479372462407587	0.002958995572891938	0.001268161710125703	0.002915177912055114	0.002588990704212069	0.001000095759371815	0.001000440457785146	0.004269258089413168	0.07762509600863633	0.1550435112098167	0.1489067650794015	0.0145264275604586	0.03168927271442135	0.06959076934308767	0.05965261006829086	0.1669041469170308	0.004311763803422143	0.07339124032854631	0.02899747446942679	0.001327287442205096	0.001000789255696687	0.00437477692598978	0.08397686378316463	0.001598171194594122	0.004534671172732146	0.001000059644625017	0.2081461739885189	0.2158767122405087	0.001000353859950163	0.01420748767033157	0.001000310357929572	0.001000102097027437	0.001000214518775551	0.01144870875041282	-0.008329264535934758	-0.01795569619760748	0.008309561778700181	-0.03683756567956781	-0.03281904752456605	-0.01171613475011884	-0.01339468460426441	-5.425703736995635	-3.042189298970993	0.02893981165033315	0.0106665812557136	-0.06450730391548419	-0.3442943121897645	0.7501419486117956	-0.3171790474195761	-0.2022197958410148	-0.683913751339288	-0.1503106110330132	1.467640089086246	-0.06218704842879558	0.340905683997673	-0.04789525770198973	-0.04434930829608834	-0.01563917286697206	-0.3161036342196247	0.6789887507850902	0.01362019167834545	-0.07459433837391387	-0.01157301008329246	0.4602703467894692	0.3614189315756576	-0.4005702016080567	-0.2174807729279247	2.574457841213525	-0.1328564303276009	-0.457940540291306	-0.4399690929835316	-0.3657858056793664	-0.8175496482280376	-1.631197467681113	-0.2694069466687984	0.01150995988025753	-0.02339147428282166	0.3360439238687233	-0.4494404565714757	0.02087226297773476	0.02057680068783414	-0.5221765354506187	-0.1916261622528297	-0.3393050287338764	-0.3662342669187866	-0.2630815722016105	0.03133519420887816	0.05099948543664837	0.1333855998903658	0.1774087223240778	-2.250700638552023	-0.9359531653087713	0.4973099530503281	0.1307006404530854	0.8321022894763467	0.3622390171189123	1.138674001435937	0.319379363105746	-0.3165663045059314	-0.4120135006105841	0.07084696049790741	-0.001264338579715275	0.4770365577644217	-0.1733585843457042	0.004418863631391157	0.08434437796887705	-0.3396336409735964	-1.390724439390514	-3.569633681568101	-0.4725540357478973	0.7411811910372647	0.1885027288589372	0.1433817732991912	0.1106464392843265	-5.169887079219299e-15	2.559512184063349e-14	nan	nan	nan	nan	nan	nan
0.14	-0.02860975435525147	-0.06539111670549551	0.05526715417862839	0.3984560933236653	0.921802731998811	0.005741710209403443	-0.04435528519428532	-0.1159185294744008	-0.06121142619166657	0.2978425921514535	0.08565997464463172	-0.1264880862677643	0.006980709398469925	0.08491413281000779	-0.08394693712475597	0.9105213857528287	0.1450047641834878	-0.9105213857528301	-0.1450047641834867	-0.3265982278504685	-0.06622001739990734	0.02052869259728374	-0.004945479247764012	-0.1335941265854259	-0.04938545785215939	-0.2959876686367188	-0.02610865671900259	0.5293668217550002	0.8066306358016545	0.1043370496233882	-0.002230441029145505	0.5707673581854383	-0.000216900074201047	0.176678636036201	-0.2516176460808023	0.0042239662790222	1.49729443812247	0.2652062043042178	0.03301009707597805	3.462318659381977	-0.1011084778015935	1.599044620659754	-2.255776545377699	0.3986207911237856	-0.6565109753727767	-0.1233748463305604	0.54276550968716	-0.1920438427189264	5.472806263614974	-0.6280798683873985	-5.472806263614973	0.6280798683873985	1.233677604054993	-0.347087291828299	-0.135156038637354	-1.342215550720584	0.5486305066606074	0.05666773438386603	2.925318220570323	0.5785787222857458	0.4594775175661145	-1.960037518144817	4.395184329376343	-0.04940282271318358	-5.858590780877328	0.008123004819763685	0.00110073450091695	0.01061028907639689	0.001097275042446828	0.0102696294215636	0.001932990175005278	0.004008944902915026	0.006200057936625271	0.008284104942503808	0.05040428519503684	0.08224013756872331	0.08516363822773823	0.07702974980186736	0.003495509155874324	0.02434345666901833	0.04880568668686303	0.04330103814999126	0.2031760883073873	0.1911966097006475	0.2992522768644718	0.3060692955581654	0.001460071021270057	0.020509893825733	0.008389829070429341	0.0197594584377698	0.001073900600172908	0.008085313789622789	0.001917015446705417	0.0033352680676824	0.001263537042696475	0.008284901181217417	0.05456014908562264	0.08117006840832022	0.2080661033284565	0.2233897311965329	0.001036776043065496	0.01460804614871524	0.002211375237164111	0.002635593288515551	0.00100090619997624	0.01821844330032896	0.04614574352120571	0.07795505332824966	0.009299701099084397	0.04249633909066755	0.01655107180425828	0.01850284803006185	0.009274189879309285	0.01412151075083792	0.2375574452986238	0.2780374117010411	0.001195551942271574	0.02337751978149787	0.08685125146929303	0.07578642478580661	0.0842226529904546	0.06582379542335672	0.07667651602370906	0.05453296816433674	0.1228811222207057	0.1204901502999773	0.1795978202061302	0.1515121978230233	0.005090892395795596	0.008962813786792121	0.001090857869928069	0.0002316096511811699	0.1418027618993493	0.0829758508839044	0.1445926128893648	0.1611803348979424	0.09635609330390234	0.09255090863539076	0.06861743115110698	0.0701572828192609	0.001000470552365959	0.02925980176858988	0.1570114801271637	0.1555325768376108	0.004719210825569335	0.02550396782906842	0.005211341512144653	0.04658833738847319	0.008559747689595469	0.01564148628257048	0.008288410047522066	0.01288286299363616	0.0010000898400668	0.006452089444376637	0.001000403008982859	0.009022687232841839	0.004088841724436834	0.01712892225828776	0.07480800354751581	0.06853983582793126	0.1847563381835451	0.1653543561244487	0.1562689499348203	0.1954254177158402	0.01293289379545028	0.02235950571227427	0.03045444063182478	0.03961367806475206	0.06909586471484487	0.09981960901368161	0.05862683729426654	0.1036621879990917	0.1517365679268814	0.1810534915720722	0.003912692236055585	0.01864665984479364	0.0782861743414241	0.02703112804201063	0.03173131064875646	0.04680902200512602	0.001287774931170144	0.007667796278457032	0.001000787528874617	0.01898406991769165	0.004724783418498814	0.1388520569624306	0.08533913421798404	0.09815010764838059	0.001782108669625446	6.396655602177974e-05	0.004234219994848272	0.004525103846079439	0.006348790021503561	0.008184704407533886	0.2275118276374256	0.232568472958436	0.2226826794138828	0.1457437610354738	0.00113939905875613	0.0375672205675832	0.01261184527127615	0.04126608014378317	0.001000292671962514	0.02634140247797467	0.001000096051278976	0.02119586548244799	0.001000203250806889	0.01746093683220278	0.01141664875432746	-0.008153804295821989	-0.01783670838838507	0.008043885472367717	-0.03750078560084669	-0.03282863084006371	-0.01153657358177796	-0.01332317709416465	0.001000334579107146	0.001000192435483593	0.001000196336315713	0.001000699680496635	0.06676285079675742	0.07349560840156039	0.001000366306377592	0.0349482060453724	0.2048044105048087	0.3512280778762005	0.001000754029913419	0.01470284762307707	0.001000185363056362	0.001000774702473909	0.00100018943059757	0.05914238486452805	0.215768966192215	0.001000308417803361	0.001001187354450616	0.001000901157767586	0.05159761218880223	0.01529405503007198	0.01049249113520528	0.005828086884381176	0.302253614269298	0.001000477978110204	0.07679462573718961	0.0738630152324128	0.06710294223327197	0.1147450735534116	0.1519218971053494	0.001000178296324411	0.001002119853275909	0.1384727951349431	0.1667087453364869	0.09601178507126706	0.0698385367497768	0.001000527117321925	0.1448841189125052	0.004917368218380162	0.001535721760497425	0.004830178981155791	0.004177871639492685	0.001000110478603545	0.00100059798782096	0.006816065366201316	0.08062437381500395	0.135570450164997	0.1411532365807287	0.02283986944720913	0.03467925745823965	0.07686435712476532	0.05880849897946592	0.2212681786622424	0.006373771668362562	0.06869874629991964	0.02631740958325256	0.001513579544132716	0.001000799751950704	0.002263400451164394	0.08130421135128951	0.001131232234266732	0.007216301729609621	0.00100007877292623	0.1882392993623108	0.1438761136049541	0.00100038711629576	0.02431792850118518	0.00100030529668775	0.001000101449919217	0.001000208771067585	0.01055323806450371	-0.009945948751685928	-0.01665450540017261	0.008988882005195604	-0.03568352775786513	-0.03377251672070664	-0.01246935679252443	-0.01156274991767949	-5.173333669823273	-3.108877813985823	-0.007789829027457559	0.06221699516221479	-0.05396994403550007	-0.2292949002269702	0.9628335514561338	-0.5077134915092388	-0.1682994471908063	-0.68209957204725	-0.2573341375567612	1.229442179445766	-0.03081260633470706	0.4665416428342727	0.01482065404100049	-0.04816860574230585	-0.01460996101210605	-0.2381266454794327	0.7717066281779934	0.004176121241739306	-0.1089541609995003	0.00553130921363047	0.2649832752704905	0.4208543692464344	-0.2753885031086126	-0.1841844496351154	2.558575935705809	-0.09647524004872834	-0.5768267409720835	-0.5268006305838304	-0.4474119416248921	-0.7228822897198063	-1.438711793657299	-0.2222617232899895	0.01440185652186929	0.04068507429139675	-0.2388415149163251	-0.1205641996127277	0.01030583390079534	0.01551632469143638	-0.3953709343602883	0.08938572560391164	-0.06150466701056488	-0.2027113932671154	-0.1813707059758964	0.0347630067539972	0.07524326700715513	0.3257148248327917	0.177866045761438	-2.034444359807134	-0.9620796211945049	0.6372437257535433	0.1410181728662905	-0.3790860263732186	-0.4321637757894799	0.2980424114973149	0.4024358945536617	-0.3224394197846795	-0.3673196042274098	0.03889707094954071	-0.002172279068800655	0.4085753335702395	-0.1950643102216345	0.005308556262318251	0.1364362433026665	0.0434971003202474	-1.446644998161734	-1.509197223172654	-0.09893464641189759	0.9691254249397141	0.1911118456551156	0.1424214314719968	0.1107939653839722	4.73247275244663e-14	-2.246391317416712e-14	nan	nan	nan	nan	nan	nan
0.15	-0.02727412766469489	-0.06745439631310199	0.05570154635683818	0.4133071621298266	0.924405057290947	0.006019261407394403	-0.009310838346389573	-0.1158918720549868	-0.04583580801460184	0.2753083279818326	0.0891651590223189	-0.1326145851370519	0.006045848581595924	0.08966294691464309	-0.08603380400113569	0.9620263270129105	0.1377128755114286	-0.9620263270129161	-0.1377128755114277	-0.3141460262141608	-0.06964141021876825	0.01918009935834854	-0.01848971849046601	-0.1280735492515871	-0.04879330206487018	-0.2647797941444063	-0.02042018923788875	0.5347694751033512	0.7871691267035057	0.1345124817136377	-0.002686779596084846	0.5142728636313429	-0.0001227318744637869	0.09220599449024726	-0.1607409775076535	0.07852757739905009	1.473684606063961	0.2550298924458234	0.0230873231333205	3.539853373314755	0.1001792212131851	1.467651246210902	-2.253306901983851	0.3035543489923359	-0.568983687235041	-0.06458284552613895	0.4066421804553956	-0.2219483446093542	4.821126990977192	-0.8312779962581731	-4.821126990977167	0.831277996258175	1.255811323508445	-0.3366419605969186	-0.1340601807082803	-1.370058896886188	0.5536181824466037	0.06091005546327277	3.303826956151206	0.5603738139329502	0.6167011981479421	-1.924375797888216	1.76078177168165	-0.04125919004953282	-5.428086837634767	0.01096615641888552	0.001051535902211361	0.01087164458739598	0.001049705024407872	0.01066204601168339	0.001476526125214799	0.003730443986009252	0.003672098804387268	0.006381471222734733	0.0615558480172717	0.09274897492738267	0.07752684541517625	0.07098260955752213	0.002277412195230722	0.02304403007906057	0.04085345607126893	0.03696520441209566	0.2021878761127223	0.1876319489792296	0.3189523360407701	0.3173049910328247	0.001235091357717442	0.02029974592573952	0.01334354130125369	0.02510446404339781	0.001037785228659282	0.007965434567599633	0.00146874434639724	0.003086205394586489	0.001134610255054436	0.008278435853830592	0.05731907714827249	0.07891143849680583	0.2119307783693325	0.2313553573461031	0.00101890520315126	0.01475610600384387	0.00161942312569959	0.00213030835578513	0.00100088380775168	0.01818767351908189	0.0478037376701716	0.0795571824525583	0.01402390675635216	0.04758964998313832	0.01376059590869825	0.01625892231640255	0.007394732934073519	0.01251214139063035	0.2655202176578457	0.3033166218489131	0.001099983511410157	0.02238138695379026	0.0802834324274776	0.06953167813323659	0.07748124235223916	0.06013344349728492	0.07035774022944605	0.04971012272284668	0.1189129776802908	0.1138511803783372	0.1667275708226065	0.1379073162861223	0.003098651038984541	0.007321850329319278	0.001361084452292797	0.0004659870275335148	0.1400479319653621	0.08392722855092474	0.1554089335729445	0.1556555705369696	0.09938793230438116	0.09154025586775631	0.06882627283170636	0.06984226472803144	0.001000518137247502	0.02939001851124605	0.1511880951467215	0.1517336398395366	0.005148249400194513	0.02691166279491382	0.004234118373181099	0.04665703050583633	0.006758740278120338	0.01485066631486814	0.006113687475242329	0.01171256540270343	0.00100010442463779	0.006781400525526266	0.001000514194527692	0.009659698433403101	0.006080134559569282	0.01994836122240932	0.07761254862672237	0.07035374772938448	0.1634794159948152	0.1464637429622179	0.1479797371131355	0.1848511284641879	0.01852836637293757	0.0277346230625891	0.03296075647101691	0.04090104134269042	0.07058687145259664	0.09598969852000182	0.05525908733965306	0.09678009567092564	0.1857008362257173	0.173972380342952	0.005259205252355251	0.02239165172555089	0.07339162235089618	0.02413741451309373	0.02869818165970705	0.04351161586874767	0.001330282002633783	0.008119276538937473	0.001000798212350732	0.01898021108576366	0.003359348782684549	0.142214529128587	0.08269956525026644	0.09600643152456732	0.002637909128882459	0.0003842014505265895	0.006693298465504764	0.006242208936898612	0.003748762144433563	0.007448378430390583	0.2099709561919876	0.2177758398182325	0.1941866469647446	0.1318025607246762	0.001472463939906894	0.038001058074502	0.0198503345028673	0.05029634636646195	0.001000300663743393	0.02813638586861343	0.001000099046982732	0.02252806757714461	0.001000205981354762	0.0184875920382559	0.01065186514822171	-0.009747142858087933	-0.01663011727506606	0.00895993123062465	-0.03631062453385797	-0.03331388163178848	-0.01211260685552727	-0.01192153798865756	0.00100031011236354	0.001000181062791913	0.001000172486402237	0.001000815206419616	0.08285607536893537	0.06204304660158654	0.001000408003661396	0.02813095993560195	0.1966949425685601	0.3635130828645957	0.001000548759637136	0.02206619171316076	0.001000199427706628	0.00100114116706721	0.001000459273966263	0.06212799715313216	0.2211201193852606	0.001000303247104163	0.001001177973613136	0.001000826149099577	0.04827216575930296	0.02239153480620251	0.01088290526573675	0.005010527618610275	0.3295287535455193	0.001000465103778005	0.06689102551936614	0.06388661602787417	0.05780339435186894	0.1116722822734916	0.1403888107700374	0.001000269733827691	0.002184405699010454	0.1364022297599198	0.1770109925063832	0.1101695012725524	0.06845400245854201	0.001000601957224554	0.1395731006860209	0.006180494896172655	0.0046108122045816	0.004843817673869506	0.003475933230882845	0.001000127321403235	0.001000656902958962	0.00934192571427927	0.08187580484329887	0.1227358093449899	0.1296595435740397	0.02620105004024574	0.03686135884017459	0.06874188525604345	0.04439489874147522	0.2567464291398795	0.006936406192522145	0.06546072624007933	0.02426170095331057	0.001256917340146648	0.001000817431593165	0.001633168949741683	0.0773046004451856	0.005564395169246216	0.01105576942277519	0.00100007995607538	0.171109188922361	0.1454857217430598	0.002512510452953797	0.03074994705660684	0.001000312097342057	0.001000102769127579	0.00100020886679697	0.009965983209090293	-0.01118143670547548	-0.01540401566166181	0.009852816369224873	-0.03562214088766356	-0.03343222435237871	-0.01240324017967884	-0.01080692933993296	-4.855642367878015	-3.318408005323094	0.04474645705560933	0.02919251949609581	-0.01115047179108612	-0.1489929442001039	1.143457211673755	-0.6914427988113367	-0.09448720723715327	-0.5989802922623417	-0.4584395666259095	1.008294465245524	-0.01234216485919387	0.5976600509079922	-0.0233846956331773	-0.009518248118292825	0.008130459383513146	-0.2134346939526329	0.8278720002751876	0.020877828370585	-0.01659914313599118	-0.006854464828966423	0.05345213273055206	0.580351405071393	-0.1713997102887962	-0.1388236740173118	2.488161646209051	-0.09774379507014697	-0.6771131870573817	-0.6141112631499448	-0.5201785234462294	-0.6085490721740593	-1.283676400407247	-0.1152552432467563	0.03148597733402796	0.1454542812238516	-0.7942205438587064	-0.05428441739207106	-0.06935376196257423	0.01052999621986687	-0.361918934811636	0.1864014099985786	0.08456598683331348	0.007616053063801103	-0.06817270987850181	0.03212558726590755	0.05872753120406059	0.2690977055256286	0.1842871066091621	-1.761842387202728	-1.146526479285137	0.4524121923723577	0.1181340119058492	-0.4909104049335113	-0.9348119830094089	-1.352596323416314	0.3516487065844731	-0.2699595759880546	-0.2993574420489475	0.04419901895117061	0.0007102002651782992	0.2702068648502343	-0.2340488732920174	0.05490181933499289	0.2042112768021432	-0.1212899593271929	-1.508894701818201	-1.273179825221435	0.1739563824402736	0.8449759887215372	0.1693762799037765	0.1249096998670743	0.0956449451922721	3.62422800529984e-14	-2.211559656220774e-14	nan	nan	nan	nan	nan	nan
0.16	-0.02673044861721437	-0.0685999902968869	0.05675516788733113	0.4279450911039029	0.9268987506143044	0.006215200284181458	0.02630743553427966	-0.1140401598595688	-0.03202695663833167	0.2527318418430463	0.09175382691615643	-0.1378716577875042	0.005669341917079702	0.09303987380395501	-0.08831828025795453	1.00680282562393	0.1283596016536558	-1.00680282562393	-0.1283596016536563	-0.3015010293742613	-0.07294187038490439	0.01785753755194679	-0.03241518916681276	-0.1225590984897115	-0.04818432409511141	-0.2301597239485239	-0.01487599964042838	0.5416138066388368	0.7683008899158242	0.1419702787171727	-0.003043510817622186	0.4624500472788865	7.533480001755242e-06	0.01828910742209225	-0.0680805213173826	0.1280698367360938	1.454666471705466	0.2434798105562032	0.01668763283519714	3.577084065935494	0.263902477403163	1.285691260496433	-2.264220939208983	0.2153174943581029	-0.4826257316091959	-0.01170401598140683	0.2683880666739114	-0.231565718803072	4.127117733802281	-1.040356905530172	-4.12711773380228	1.040356905530172	1.272236644773347	-0.3229007612833765	-0.129949752130674	-1.418461837449535	0.5474051922679077	0.06003217087777164	3.607757361284109	0.5497231455553722	0.7478131549930843	-1.841383056051352	-0.1483426879669726	-0.02948135363266965	-4.924255140549491	0.01534243576570122	0.001026930653826374	0.01119892873445639	0.001025920615314901	0.01111200374418189	0.0012478578260157	0.003597530818320939	0.002392271459337946	0.005349024048961927	0.0747017266758887	0.1051997476302023	0.0681108006608018	0.06340632899642024	0.001664846402377911	0.02239568579560111	0.03332414245991258	0.03104316997015901	0.1985315983280072	0.1819709871701375	0.3358849950604293	0.3260471358582476	0.0011224248409327	0.02024054670466093	0.0194204643537751	0.03161667090830061	0.001019740427358203	0.007925855933031379	0.00124438442368102	0.00298741672129189	0.001070271594596761	0.008343781646165211	0.06016786980693327	0.07690466738667674	0.2163286060504346	0.2400762391728234	0.001009970936229351	0.01493444228811853	0.001322683372408808	0.001813684075221414	0.001000835117394976	0.01817797007990372	0.04716550485584738	0.07898428764564326	0.01985676977462527	0.05375423910860169	0.01251131404594963	0.01511479241094774	0.006034204663450381	0.01132235223829283	0.2925738027543633	0.3276185556720289	0.00105219354619076	0.02152279448855314	0.0721814791354449	0.06218434909434552	0.06923942399133903	0.05348473998996804	0.0626440061005063	0.0440689701599441	0.1152942626785907	0.1082464213051454	0.1541857792344203	0.1258104320811773	0.002092798921429786	0.006471223421275519	0.00208670394095882	0.0008415763695358199	0.1381622125918236	0.0858022129506287	0.1658837699302685	0.1467337402891482	0.1070942744720934	0.09201085901799368	0.06832701072860277	0.06884932138370435	0.001000579356597706	0.02947046114057756	0.1455266584973048	0.1483441487502385	0.005990427287019034	0.02911695887771631	0.005267394442707625	0.04846611105216393	0.005850451252566027	0.01505518041062445	0.004660875449280413	0.01120973084276387	0.001000120138746555	0.007115128745023828	0.001000599231459468	0.01032860901881065	0.008327912347289856	0.02312937111931801	0.07972607892491462	0.07221299340172221	0.1450022736118388	0.1297542260891161	0.1383203791967735	0.1726199231271293	0.02299125906564532	0.03170039852104881	0.03530360238388717	0.04200994888655826	0.06780547039377785	0.08792111426358147	0.04681245369347071	0.08515480247557078	0.2189826463696207	0.1612349317818364	0.006213815608670251	0.02578135847629142	0.06919348602446397	0.02135881072244312	0.0261144324904559	0.04067795678403098	0.001223202283707893	0.008407777414658721	0.001000812394147997	0.01898446767043727	0.002356917852643169	0.1443819495631524	0.07945622264971355	0.09346157100758137	0.00527051284801036	0.001085270876685495	0.009821210076337687	0.008553859420989032	0.00243190818146336	0.007148351949390461	0.1922630970841397	0.2024503174832841	0.1763079936120121	0.1203974248063772	0.002393934630055826	0.04081143290925079	0.02660743768529741	0.0583265633008118	0.001000308059659771	0.02975875702467948	0.001000101204021935	0.02371187372780622	0.001000207393793649	0.01939599312329586	0.01000543404257747	-0.01110191434803627	-0.01539426041161918	0.009841236059396517	-0.03587297959806071	-0.03324877031681144	-0.01226054020487998	-0.0109504445683242	0.001000285645621964	0.001000169690102516	0.001000148636489335	0.001000930732343033	0.09894929994111443	0.05059048480161318	0.001000449700944631	0.02131371382583055	0.1885854746323115	0.3757980878529911	0.001000343489362063	0.02942953580324496	0.001000213492357967	0.001001507631663315	0.001000729117337695	0.06511360944173593	0.2264712725783065	0.001000298076408589	0.001001168592778884	0.001000751140399717	0.04494671932980359	0.02948901458233325	0.01127331939626797	0.004192968352839086	0.3568038928217405	0.001000452229447464	0.05698742530154247	0.05391021682333537	0.04850384647046591	0.1085994909935722	0.1288557244347253	0.001000361171331866	0.003366691544743824	0.1343316643848964	0.1873132396762797	0.1243272174738382	0.06706946816730761	0.001000676797119295	0.1342620824595367	0.007443621573964803	0.007685902648666105	0.00485745636658285	0.002773994822274173	0.001000144164203514	0.001000715818099184	0.01186778606235531	0.08312723587159399	0.1099011685249827	0.1181658505673515	0.02956223063328306	0.03904346022210971	0.06061941338732085	0.02998129850348426	0.2922246796175165	0.007499040716677939	0.06222270618023863	0.02220599232336903	0.001000255136160732	0.001000835111238606	0.001002937448318788	0.07330498953908139	0.009997558104225193	0.01489523711594063	0.001000081139227396	0.1539790784824113	0.1470953298811665	0.004024633789605405	0.03718196561202644	0.001000318897995818	0.001000104088334539	0.001000208962525845	0.009378728353676858	-0.01241692465926502	-0.014153525923151	0.01071675073325415	-0.035560754017462	-0.03309193198405078	-0.01233712356683325	-0.01005110876218644	-4.458627158248174	-3.657959195081833	0.005395898222687276	0.07372522363865963	-0.02485239417898221	-0.05525759103587224	1.351220620291709	-0.8135415548805751	-0.03808298588702867	-0.5993397128536161	-0.6765943550930407	0.7307320495970556	-0.0006228705504954997	0.6999818946932864	0.0308807715145489	-0.01811380570086579	-0.0002477370360999455	-0.1877548852032351	0.9227577636081897	0.01023140709702382	-0.07122203044533724	0.009744583975747746	-0.1700215109753613	0.6351100158483293	-0.05542934147202933	-0.100268408059425	2.363120670754551	-0.06896716755472941	-0.7953432182368574	-0.7184709468327416	-0.6110733659079134	-0.5160401200335184	-1.137112327267135	-0.0641944133777098	0.04264424964806759	0.2254064208315801	-0.9182546922859306	0.175686983962278	-0.1252792167172612	0.005561502024433942	-0.3134817526051435	0.2489059489959526	0.2865728187838154	-0.003644580571994493	-0.04787809977165822	0.03564643437684129	0.08162314396936778	0.3980290113732921	0.186932799939488	-1.598225101981262	-1.293462838278983	0.3553753473890772	0.1053270260519747	-1.226820778922009	-1.380803949228189	-0.8332250549023831	0.3313788685574182	-0.2994174721333436	-0.2745701939058368	0.006301194105583901	-0.000549196167005268	0.1695649872447983	-0.2753011888493402	0.08147546259643898	0.2553453219617347	0.1307569995457741	-1.553222837110225	-1.001984344670238	0.3763728191512982	0.769115567282319	0.1565893987411385	0.112742242667118	0.08714314117471335	-2.709922485304954e-16	-2.40433929954465e-15	nan	nan	nan	nan	nan	nan
0.17	-0.02688682304813112	-0.06880049194327652	0.05818014743880631	0.4424109459656003	0.9292663101443304	0.006365418699121056	0.0621454550884573	-0.1107317180285185	-0.02015188810418735	0.2300569689126318	0.09347677082788462	-0.142304635548769	0.0057937235620472	0.09501042172345607	-0.09059824289953489	1.044475768670552	0.1170898556267626	-1.044475768670556	-0.1170898556267638	-0.2887123876032806	-0.07608656292349691	0.01659155906605164	-0.04689432076445082	-0.1171643849791455	-0.04759245142343022	-0.1931002598097937	-0.00958353727469083	0.5496542091162067	0.750422348531717	0.1353260362469102	-0.003341304412289856	0.4149637249273316	0.0001913302179170229	-0.04878843473578211	0.03135176740095982	0.1518970621911971	1.438821418776932	0.2295786177690598	0.0138288931357856	3.586863592349841	0.3973894196249048	1.087079785093606	-2.266533313117929	0.1256914752991854	-0.4019089596900809	0.0353840652445634	0.1222334678115731	-0.2201199851735476	3.404968479531522	-1.203818818358084	-3.404968479531494	1.203818818358085	1.286097005954784	-0.3055743977866917	-0.1222653160300163	-1.476679874904279	0.5298898256658718	0.05907330381245043	3.773583146418073	0.5133841857868611	0.8570269811986235	-1.733917193988556	-1.066707395174103	-0.02837517014441954	-4.559944602761952	0.020427119996478	0.001013871576158744	0.01157177255010846	0.001013302171093991	0.011630308405646	0.00112651387577901	0.003538710587680021	0.001711832504241287	0.004777845289745941	0.08994667263297752	0.1195519169871797	0.05864680723795153	0.05570870761236003	0.001339588783267998	0.02212441949333339	0.02634756523297026	0.02561231498430714	0.1925548510654343	0.1744616891650184	0.3508928845851265	0.3328264571789048	0.001234999331273196	0.02043839926292902	0.02765577244819515	0.04021968231661969	0.001010189022508088	0.007989544635773588	0.001125968096172936	0.00296910185328169	0.001036340173223021	0.008447485143070831	0.06344315078763298	0.07527308618710263	0.2217863392385792	0.2495536627957459	0.001005229123915258	0.01513437586365745	0.001165218788201217	0.001602155942842722	0.001000809808182165	0.01818943354726369	0.04451723033703167	0.07646162615597438	0.02678273871745794	0.06091376918981632	0.01268509224595781	0.01502525484985857	0.005156237581771207	0.01052242179772936	0.3195524034300391	0.3507321128309703	0.00102684403034221	0.02078411202611159	0.06275264355447054	0.05399998864649404	0.05959115520591411	0.0460353748624972	0.05361187112240186	0.03774806237919002	0.1125013281796592	0.1037173391771908	0.1429848665620035	0.115280294519296	0.00156722661872625	0.006001772551851871	0.004258352559652386	0.001626833630190782	0.135748135460525	0.08828457492806106	0.1733440402754454	0.1384329530432929	0.1161433826059563	0.09432805942630534	0.06769145853227265	0.06767044954138969	0.001000796311728789	0.02949965139258767	0.1399127947630739	0.1451281095350445	0.006889985558467621	0.03123169026665536	0.006560819691005184	0.05085586125224304	0.005293424834401319	0.01547761545131219	0.003716797971773344	0.01110227410695142	0.001000140656849199	0.007455719520124028	0.001000669778439275	0.0110440614835342	0.01070924019109642	0.02657521090397772	0.0811410381838301	0.07406209818084315	0.1284711422720533	0.1148154846594939	0.127183767570987	0.1587617340993372	0.02677573416092369	0.03480072557305425	0.03744307409906435	0.04293327427134344	0.06434130985916614	0.07810801275021673	0.03726620087682038	0.07261306592030362	0.2406712671272217	0.156185899067591	0.006691336311145653	0.02873193893355737	0.06481419628644183	0.01882666794870612	0.0238336415380328	0.03813970849631381	0.001732311772496278	0.009323520488834088	0.001000920404411841	0.018996052013288	0.001694649673577814	0.1452428003979433	0.07562387290980586	0.09047628748684729	0.0100464917363613	0.002259206391121702	0.01455484899599288	0.01211182721392752	0.001731778011787316	0.007425624280314257	0.1741630754633907	0.1867322771588445	0.1642556594364614	0.1107281809880898	0.003432169183978793	0.04475164894788359	0.03106371183981064	0.06371893976791651	0.001000319587788023	0.03115371661209919	0.001000104494565468	0.02471174625731548	0.001000211397612599	0.0201597594825092	0.0107647356859001	-0.01227423742351445	-0.01418707288471523	0.01110003280335475	-0.03432435357683752	-0.03245767833607609	-0.01211648436727839	-0.0099904851289237	0.001000275900195424	0.001000169505701538	0.0010001373152521	0.001000680195990353	0.1200860262087066	0.043200749395691	0.001000424345503483	0.01577952950520211	0.1770481371576219	0.3866882340536938	0.001649952335396539	0.04332020259982945	0.001000278357074238	0.001003610272017458	0.001001268951993289	0.06970706448419201	0.2356687560427761	0.001000291180096972	0.001001214955768048	0.001000810863063868	0.03821367881237443	0.03890378403092479	0.01423145830662336	0.004255600216661487	0.3863700896098093	0.001000465812185035	0.04517507209756209	0.0416135977272029	0.03698431868440897	0.108366552527085	0.1227215239339294	0.001033833841232652	0.009221872693995376	0.1301341052433103	0.1836308781567962	0.1332480817797042	0.06670604740565961	0.001001314235270763	0.1287170859177593	0.008184521816812024	0.008137827222493472	0.00457397614565728	0.00267894907688221	0.001000177107449923	0.001000766356674865	0.01444889787957037	0.08292744782031228	0.09769892114715627	0.1037096704858719	0.03232088375708628	0.04072746311014393	0.05929484040826683	0.02233794023341272	0.2672643683006028	0.006942676673094822	0.05659206340185201	0.020442589221151	0.003331586776288854	0.001001200071013684	0.00100244667521093	0.06820584139482533	0.01950275780440295	0.02375143808498239	0.00100007604703627	0.1355176196297317	0.1426627389020407	0.004939571147041352	0.03527571781728739	0.001000342318720418	0.001000111159930977	0.001000221149807347	0.01263284319500132	-0.01333241071039217	-0.01300672292706266	0.01266545520339344	-0.03178660720311472	-0.03115918343696099	-0.0117959171700329	-0.008982026782913004	-3.992231190745192	-4.072071904780283	0.05467010602868561	0.04207737665100294	0.005108661122486098	-0.05212097039216792	1.520909955177315	-0.7308362433218611	-0.01488944978981212	-0.5006258425578606	-0.8268332221951092	0.6020163982362716	0.03769519256388216	1.003817968644606	-0.00350234775193609	0.008577952341591684	0.01657396110709102	-0.1363280880388631	0.9740470073501211	0.02540274651869548	0.0069527279172898	-0.002614402757415995	-0.3333105786845416	0.7806768121459864	0.03897312782198366	-0.06016754127364501	2.255593776495693	-0.07322102134484834	-0.8432262709702047	-0.773260083954191	-0.6557496325271592	-0.3991231964880054	-0.9737530410549937	-0.03309010956976007	0.1118276705721707	0.2659857694447106	-0.7291125445730592	0.2793472480194327	-0.1134605143490668	-3.837165126656927e-06	-0.3248894915766625	0.1793743639848252	0.2028261289841359	0.07041810977387959	0.019085633092478	0.03344465583059119	0.0679750517823054	0.3235061097116293	0.1792797730068818	-1.401824124464082	-1.479644138908626	0.2675223475581543	0.07951164187195721	-0.7550342147912713	-1.123514400733988	-0.2546250206486969	0.2641816255442173	-0.2197207211248284	-0.2377310064541585	0.1574321792924546	0.002152705528779455	0.01036857765762361	-0.3218626060312929	0.1509878653228645	0.4471647897259687	-0.02178218756086845	-1.584994768572251	-0.9260790112706385	0.4074743027226707	0.3351722421538381	0.1241088673620076	0.08833123742599946	0.06685828080474601	-5.383957216535499e-15	8.969566478499143e-15	nan	nan	nan	nan	nan	nan
0.18	-0.0276907061346205	-0.06790552344152136	0.05969252890379997	0.4567278578421751	0.9314812534160843	0.006501235006447912	0.0979715823301846	-0.10610030085073	-0.01033021416129259	0.2074855822558067	0.09419606016847377	-0.1458686197622586	0.006353097626137605	0.09541478217241882	-0.09263454347460422	1.074852147294786	0.1044786949163095	-1.074852147294785	-0.1044786949163097	-0.2757669833245246	-0.07904409136766716	0.01543184381171396	-0.06193509452141988	-0.1119942556599886	-0.04698823921178612	-0.1552991074210505	-0.004516018760802242	0.5586895390771643	0.7336307065716839	0.1229120990319169	-0.003576970317375918	0.3715124497636416	0.0003962800435136345	-0.1112126236923637	0.1510135083114776	0.1455502194403414	1.42487787468094	0.2129565588955976	0.01380721131264891	3.57470560344359	0.528497546753755	0.8750123422402765	-2.243523684490982	0.01458658013418326	-0.3088270220571543	0.07529446772063965	-0.04484942738255068	-0.1828333054976148	2.667804849324412	-1.308639842242218	-2.667804849324412	1.308639842242218	1.303589146328445	-0.2854679423989478	-0.1086971058191876	-1.530790269315732	0.5024883539860416	0.06250007887035033	3.756095011286273	0.504734375185331	0.946798651710653	-1.62400317123649	-1.302281636912891	-0.01705581571670171	-4.11724570297647	0.01957305330221482	0.001007340058640124	0.01200227567783498	0.00100699567107494	0.01219638463715368	0.00106582902723394	0.00354011030234794	0.001370459444899989	0.004443748449316848	0.1073497469850522	0.135651880815241	0.04998133739759339	0.04869253370197586	0.001176755624490872	0.0221235132953763	0.01997644635248082	0.02075476195423586	0.1844281752448232	0.1654029632009411	0.3644006315606195	0.3376251474969941	0.00161595564277764	0.02094448676319177	0.0384308546357429	0.05135698191470184	0.001005447974064027	0.008148622642087622	0.001067805124054216	0.003041518173703783	0.001019650161136667	0.008586971362434324	0.06728947775708646	0.07422277095935495	0.2285789406750784	0.2595835802473047	0.001002855922028907	0.01535544598891439	0.001086485388916929	0.001513465113749123	0.001000827060393858	0.0182224318431252	0.03995941295235039	0.07234208023742576	0.03479913429608481	0.06904539158657799	0.01421852766524132	0.01592328093872294	0.004743840851513151	0.0101100041884369	0.3468652415676144	0.3726504915111801	0.001014180874964567	0.02016934013341541	0.05209717932540158	0.04528587568220795	0.04858085741463891	0.03798237820503124	0.04329724153560801	0.0309011486637092	0.1107654649570673	0.1000770195567278	0.1336678649514911	0.1062386141411465	0.001320575534837884	0.005741534248852764	0.008243149739262419	0.003026539142786097	0.1326046007984438	0.09102032423533896	0.176452713997013	0.1324072936439186	0.1250290277221809	0.09742968698476355	0.06717642034070641	0.06652080384465833	0.00100122361560006	0.02946477668650196	0.1342864541992931	0.1419430908958473	0.007709609975418659	0.03281112686127705	0.007435066645124591	0.05275161178689338	0.004871590844767056	0.01610927302743369	0.00319381426184287	0.01144542111432641	0.001000167390537751	0.007803480564888995	0.001000730316038588	0.01181826411045963	0.01317769729158987	0.03024683659647189	0.0818498319428165	0.07572642120430646	0.1133640008480176	0.1014717247894147	0.1145102359266735	0.1429976569163386	0.03004751618034876	0.03710749116319646	0.0393620176967558	0.04360365354333363	0.06181773614632562	0.07243573614695356	0.0284599383614335	0.06276509368272135	0.2451769051762401	0.15458156071482	0.006656872704033229	0.03117387904026442	0.0598417430397131	0.01671020352973422	0.02179199660653469	0.03583030579850674	0.003149616843208332	0.01116811617286255	0.001001156953412387	0.01901325459259831	0.001362299447485794	0.1447445890751413	0.07120944175923816	0.08702217707234232	0.01708526558046537	0.004058552683834477	0.02124091983419892	0.01731548627754856	0.001380616936793449	0.007783115114135719	0.1555395183594001	0.1708582312959439	0.1550227632288935	0.1019915527352789	0.004407012595249939	0.0488769972466902	0.03248080247469101	0.06554625846432169	0.001000337065264125	0.03227506134431907	0.001000109676618955	0.02550047796018184	0.00100021949523267	0.02075812174206126	0.01318724612789062	-0.01327533581609194	-0.01302014171168835	0.01281876803143367	-0.03129204702686492	-0.03090548197777111	-0.01170766149021095	-0.008957777329607904	0.00100026615477482	0.001000169321305649	0.001000125994016343	0.001000429659637367	0.1412227524762991	0.0358110139897696	0.00100039899006273	0.01024534518457253	0.1655107996829321	0.3975783802543961	0.002299561181432831	0.05721086939641443	0.001000343221797306	0.001005712912373592	0.00100180878665275	0.07430051952664829	0.2448662395072455	0.00100028428379359	0.001001261318761947	0.001000870585699302	0.03148063829494564	0.04831855347951652	0.01718959721697826	0.004318232080483684	0.4159362863978781	0.001000479394926209	0.03336271889358158	0.02931697863107066	0.02546479089835227	0.1081336140605981	0.1165873234331338	0.00106730651113874	0.01507705384324674	0.1259365461017242	0.1799485166373126	0.1421689460855698	0.06634262664401201	0.001001951673446498	0.123172089375982	0.008925422059659264	0.008589751796320705	0.004290495924730578	0.002583903331490754	0.001000210050697331	0.001000816895251503	0.01703000969678457	0.08272765976903067	0.08549667376933016	0.08925349040439202	0.03507953688088936	0.042411465998178	0.05797026742921361	0.01469458196334235	0.2423040569836889	0.006386312629508073	0.05096142062346525	0.01867918611893303	0.005662918416417895	0.00100156503079409	0.001001955902102917	0.06310669325056918	0.02900795750458066	0.03260763905402429	0.001000070954844253	0.1170561607770521	0.1382301479229142	0.005854508504478066	0.03336947002254538	0.001000365739444489	0.001000118231525379	0.001000233337088051	0.01588695803632576	-0.01424789676151932	-0.01185991993097432	0.01461415967353276	-0.02801246038876745	-0.0292264348898712	-0.01125471077323255	-0.007912944803639571	-3.460640351985813	-4.459940442833289	0.01692776067644759	0.0832795376488345	-0.01280840510323484	-0.007841207290198276	1.700779514510061	-0.67725206016646	0.01598903497851826	-0.4846793216925571	-0.9864799468859997	0.3346058490823428	0.06102411785393769	1.206839532648995	0.04995863221037748	3.243205948925709e-05	0.006908807489739267	-0.07150169083828085	1.033256529335588	0.01445871706710983	-0.04665456966612742	0.01405155602216019	-0.4893983967526381	0.829528478960727	0.1420833885152449	-0.02276584180301208	2.124084975008313	-0.04418505360785403	-0.9012937215237844	-0.8391972528314339	-0.7162745528539848	-0.3382876185400586	-0.8394208905224799	-0.0223519000685652	0.1655339000377611	0.2760838868039411	-0.4632291229897262	0.3325724139915958	-0.1194339876001368	-0.007251489584682229	-0.307277637405848	0.1418469901330631	0.1877728856985361	0.03819992651972027	0.042242648871292	0.03708048826084939	0.09337317639718558	0.4431861929261449	0.1499764488085788	-1.279228790072661	-1.674640469324867	0.1966630550224931	0.05473780349265431	-0.3986557969012938	-0.8420510856910084	-0.1442861826074366	0.2296507984579986	-0.2162818011799933	-0.2288010759354818	0.1920717161855393	0.0005744507021750058	-0.1022474442794527	-0.369066567596436	0.2065576182570331	0.5844835761025958	0.1468007001212228	-1.584423944801941	-0.8154612315749354	0.4133992711897469	0.05610401315545173	0.101866427702733	0.07051407734156431	0.05406232123582431	4.727469249895274e-15	1.630112002157604e-14	nan	nan	nan	nan	nan	nan
0.19	-0.02910660668126065	-0.06573137374124612	0.06097358819789976	0.4709105014191798	0.933515569301714	0.006650286522856941	0.1335901690151464	-0.1001700898342408	-0.002744382284010722	0.1853591685425356	0.09371124460630556	-0.1484128011118633	0.00727923212344045	0.0940712145568436	-0.09415025345741351	1.097844375872121	0.0913270509965862	-1.097844375872124	-0.09132705099658758	-0.2626183861691354	-0.08179890881365669	0.01443381228470495	-0.07745367492146187	-0.1071281497428345	-0.04632594289877182	-0.1186175302780558	0.0004786418095254981	0.5685505877710916	0.7178762074979246	0.1104117063902271	-0.003790185993231802	0.3320814193795525	0.0006283960365689696	-0.1730790455624304	0.2849038496157523	0.1039174813922138	1.411621029592712	0.1933458352723121	0.016337484647696	3.54758864339852	0.6566644670439084	0.6380816354353293	-2.168461541053852	-0.1142865556782923	-0.1920922128234482	0.1104152446289912	-0.2239399791573626	-0.114159870336358	1.932548082477341	-1.298507740459783	-1.932548082477313	1.298507740459785	1.326086232739578	-0.266454080863849	-0.09103452491113273	-1.569549143088221	0.4713367195516195	0.07013299922848228	3.567128078651917	0.5057415970217339	1.025507670928953	-1.532406357263915	-1.171131013014142	-0.02584133467300714	-3.763551664178305	0.02572202305597614	0.001003887027754549	0.01247132481071697	0.001003648817134732	0.01281685807258665	0.001033632264388691	0.00357921352711815	0.001869030267631698	0.004715531772652977	0.1274189493774089	0.1535422609164202	0.04234103940647095	0.04248640431723368	0.001090349444394194	0.02231682316299495	0.01415833192202541	0.01640389516430144	0.1727795809373679	0.1544108363041821	0.3765906954657552	0.3406568906826726	0.002598307844418922	0.02207980102805207	0.05206918478582193	0.06509654306283939	0.001921037959582803	0.009236498010690729	0.001037370144730628	0.003188066651735275	0.001011497769761246	0.008748450447219452	0.07009919685451058	0.07357267960633362	0.2379771636474077	0.2703125083671274	0.001974231963069559	0.0165614347351174	0.001044701817115017	0.001533800350796198	0.001001099486920612	0.01827711131857817	0.03398650289098803	0.06703298006299274	0.04396823507753835	0.07808498798375869	0.01690644300021251	0.0176899696257346	0.004718168514644753	0.01002004918407535	0.3756018331958766	0.3934005974124481	0.001007456013476957	0.01970974303263651	0.04019235647907025	0.03607711692998542	0.03633143959869536	0.02940793117699204	0.03208251616582365	0.02374478035508499	0.1103323269923755	0.09735551953833584	0.1267614227600788	0.09874476684455612	0.002897624296706239	0.006806604810423503	0.01311981001633176	0.004917029942640466	0.1287694083825915	0.09368481398260407	0.1782098317253731	0.1295254014762913	0.1334686848477611	0.101333279366832	0.06680134408649928	0.0654239849267529	0.001001458191184384	0.02936292773103126	0.1287247265566198	0.1387718278892701	0.008309911437899992	0.03385380994459773	0.007611440267706342	0.05397533988488056	0.004188760593872538	0.01639569584781723	0.002686628952527962	0.01180360146419366	0.001000193842703272	0.008157854111850006	0.001000747792783501	0.01266727893047469	0.01557271625185489	0.03405167270034908	0.08197074209397734	0.07714557853795531	0.09998995145282261	0.08965013846265209	0.1003641990924739	0.125629442253285	0.03266380763018184	0.03845893531804662	0.04118112022626496	0.044119823787841	0.05874556776788082	0.0691558043990515	0.02137597933840088	0.05570918834612652	0.2409297298502632	0.1548709765016118	0.006059157708917077	0.03310416809681164	0.05474939830686577	0.01494898629474614	0.02003649313764248	0.03377870025864387	0.004635816812286351	0.01302857456694333	0.001001507491345177	0.01903525226974033	0.001185776980420061	0.1429558197316567	0.06635305807638496	0.08314640439051905	0.02544970383672873	0.006462305999933918	0.02797615379499835	0.02296488968530857	0.001194240395972163	0.008376447509770643	0.1370757004262665	0.1551908290709519	0.1477056876318385	0.09486678873143421	0.004516173359090516	0.05217415725477721	0.03117619124826005	0.06437130419387369	0.001000360795300699	0.03310382062378297	0.001000117126679644	0.02607031967723437	0.00100023215295577	0.02118556826035201	0.01515631532284402	-0.01423848617673073	-0.0117608467981476	0.01451277756175652	-0.02815374190201772	-0.02846188028436591	-0.01123358500892471	-0.008420668803725915	0.001000316639593232	0.001000162806014339	0.001000114331508502	0.003564014925686673	0.1698281678901942	0.03077713109661318	0.001000368251505341	0.005622734806625924	0.1432159712843149	0.4062459549122221	0.004746766469302116	0.07818404648955676	0.00446240508124771	0.001005672519083577	0.001004032496998352	0.07320764730286911	0.2635954663307827	0.004668236696384193	0.001001162747002128	0.001001816570397944	0.02311202015873426	0.06038254419809448	0.02211586165672732	0.00500683701821741	0.452496134243149	0.001000438774652427	0.01932514110910576	0.01515852547805647	0.01323246460553461	0.1110851018166746	0.1162956732261993	0.007489585252695171	0.02117233468082648	0.1205029200158772	0.1820844965825437	0.1493969578460546	0.06630129060504929	0.00100149132128849	0.1179646912918329	0.008971674822164889	0.007128585697461021	0.002773311585240921	0.001792070264010404	0.001000230947741774	0.001000722901943274	0.01916774713008827	0.0816166553157712	0.07709331154353806	0.07244254922896336	0.03619631484254626	0.04413431328370412	0.05222038799227099	0.01221174678471331	0.2251364231132372	0.004610314876052604	0.04618234649362876	0.0175651001856063	0.006652016876181479	0.001002132244487355	0.001001812658624418	0.05749763677524055	0.03971849864616367	0.03810756056681174	0.00100006099506961	0.1010268445394708	0.1345784228255001	0.003593915790063887	0.02650531425169619	0.001000402201187344	0.001000130504614163	0.00100025546845813	0.01654087034701207	-0.01519410806953863	-0.01042229337834549	0.01612568140265836	-0.0251284619877707	-0.0254066349065565	-0.0107426079161922	-0.008289739477913012	-2.866353623248797	-4.741545598296924	0.06260365545490942	0.05164657576402466	0.01312817294027581	0.06365161481045338	1.87320613218346	-0.5705318464362413	0.02477959564399421	-0.3982001125250741	-1.211795430421864	0.2685161590947307	0.1587856911609107	1.523156844154036	0.1724566335839193	0.02427003705913484	0.02119768946085769	-0.05412883982040623	1.108997984342528	0.20784644211539	0.03010488486359993	0.001723568670265416	-0.5709380066263738	0.9629461876953248	0.2127200007919823	0.005362567515918613	2.027504731665969	-0.04174836013934373	-0.9461411939842834	-0.8808138768879645	-0.720439709483861	-0.2135096845544123	-0.6604355133524855	0.2141275014264714	0.2140474070206588	0.2512550190594508	-0.1233693299868766	0.4413399109530089	-0.1028010132817117	-0.01287229071661817	-0.3234204896046655	0.07164738286929645	0.06868422775910982	0.01301753031719591	0.02926931104421046	0.03476848733175972	0.08262194798084137	0.3496466705639751	0.1313322937404155	-1.09045722457071	-1.793197839441126	0.07797798604098687	0.04760382311691131	-0.2829245956395524	-0.5730024164246144	0.148482142453747	0.1617863756273391	-0.1444928627730039	-0.18596259625497	0.1741824009137555	0.003183638730562196	-0.2475797651565135	-0.4070165055030572	0.2766367937232571	0.5507375617915937	0.01430663366882644	-1.545131828080939	-0.6141279402872292	0.2548678516305575	-0.2758154397006624	0.06563335702973465	0.04454201734154278	0.03263138342336205	-1.047423881405846e-14	2.447367715069233e-14	nan	nan	nan	nan	nan	nan
0.2	-0.03117451824449034	-0.06218569809163767	0.06163599537189361	0.4849596822113589	0.9353369544623169	0.006834672552862089	0.1688948933950572	-0.09298461529989036	0.002349970591717397	0.1643823017769133	0.09185559179280053	-0.1495521233179448	0.008571058775291624	0.09093446492130711	-0.09479476446673274	1.113541253271062	0.07897216413197426	-1.113541253271062	-0.07897216413197471	-0.2492461397099285	-0.08439234366623934	0.01360864680692173	-0.09325854403109299	-0.102555443466825	-0.0455821029173004	-0.08421839262123547	0.005829690342455901	0.5792016241728269	0.702872385151434	0.1000227963398519	-0.00409887731519813	0.296349590673339	0.0008881580595745081	-0.241614827009882	0.4253186981789423	0.02181979541966885	1.398185317715829	0.1703704138701663	0.02087411403187249	3.511933142431044	0.7795502503273427	0.376716541920757	-2.013614294961705	-0.2595808701296021	-0.02785519335556185	0.1484328985092558	-0.4034858313231152	-0.008593510795670575	1.208734613645412	-1.149288431219967	-1.208734613645412	1.149288431219967	1.348319007091979	-0.2531914237175963	-0.07412389597403612	-1.588048011233557	0.4438084257570917	0.07880881256177522	3.299607114050951	0.5760119677055926	1.104796193272292	-1.473867825782757	-0.8799851186496143	-0.03615094493941969	-3.377405367401303	0.02510225929239174	0.001002186619601148	0.01296878057839865	0.001001972957985506	0.01344594467897064	0.001017533593657041	0.00365265621895447	0.003396487387148383	0.005745855602542559	0.1503921459172353	0.1730341959880742	0.03581878262538235	0.03715073617995618	0.001047133667366075	0.02266123835027129	0.008863821952599349	0.012536638179215	0.1568132920894942	0.1411700546333831	0.3875518572670293	0.3429309380997178	0.004307768136526118	0.02397513970729988	0.06869671157195383	0.0814618017413101	0.00410320410315777	0.01169455915503039	0.001022137664010414	0.00342677438573954	0.001008535863781209	0.008927138751764567	0.07116882028648901	0.07322794896185726	0.2506344139162636	0.2816929177284299	0.004286385179816595	0.0191345230303282	0.001023766834533917	0.001703228167993083	0.001001708887911235	0.01835368787192814	0.02681294605689377	0.06095299273503979	0.05432061519969862	0.08799542308490732	0.02066261306084323	0.0202069939926527	0.005047118049345151	0.01022901007048791	0.4063525734654035	0.413231956672911	0.001004074863437082	0.01945409305879442	0.02702952091682237	0.0262493885012686	0.02290532613344372	0.02026366618505309	0.02015389286925086	0.01638354246176632	0.1113115284436142	0.09565687987726568	0.1225044701366709	0.09300816498294016	0.006873178552911315	0.009599314058422194	0.0185440077599368	0.007337150224978155	0.1242610385191042	0.09593424374475155	0.1801085840275214	0.1297355066551546	0.1413292620706929	0.1061203621744416	0.06657479058338341	0.06440735923300464	0.001001345125934546	0.02921225108796099	0.1232671830263534	0.1355457705898541	0.008636357462980479	0.03434322964543012	0.006978354770526414	0.0543595262192826	0.003089633521995077	0.01624828148903373	0.002036895012422332	0.01202832513409123	0.001000217515702953	0.008518335634999256	0.00100070950595619	0.01359454627742353	0.01783227171443126	0.03787708286191683	0.08155526369985015	0.07830261259549851	0.08848771649939743	0.07955520531217043	0.0847793027382269	0.1072497926043803	0.03456229779319683	0.0387540950859559	0.04294990759034462	0.04453788155983582	0.0544436579714603	0.06626536337495086	0.01642944211835316	0.0512275966582881	0.231996577301418	0.1564774596136518	0.004876188219766118	0.03451719380849549	0.04975723695888054	0.01364972193517987	0.01858543998233371	0.03202220258894373	0.005871241363639481	0.01453501295787939	0.001001966420398561	0.01906409844295793	0.001097408023779051	0.1399515269572277	0.06112144235446965	0.07886327622764602	0.03479880358090728	0.009640163533547016	0.03404749015821538	0.02843704664025627	0.001101004598777702	0.008918064880729546	0.1191637480888098	0.1400340881766305	0.1417866854476779	0.08961626650767233	0.003446401291159435	0.05415105670338524	0.02722710477137355	0.06033553822138519	0.001000390894454796	0.03362268706172382	0.001000126989505315	0.02641307333250168	0.001000249549900876	0.0214348374304771	0.01624861326161939	-0.01519034383562319	-0.01038266412521481	0.01608512855794786	-0.02518497459307079	-0.02510081306435438	-0.01073415761046907	-0.008492829077947553	0.001000367124424373	0.001000156290734524	0.001000102669005307	0.006127600191735386	0.19843358330409	0.02574324820345691	0.001000337512949372	0.001000124428677227	0.1209211428856971	0.4149135295700477	0.007193971757171704	0.09915722358269977	0.007924466940690426	0.001005632125796757	0.001006256207353719	0.07211477507908963	0.2823246931543202	0.008336189108980445	0.001001064175246416	0.001002762555062556	0.01474340202252289	0.0724465349166727	0.02704212609647574	0.005695441955950948	0.4890559820884199	0.001000398154386563	0.005287563324628331	0.001000072325040631	0.001000138312716251	0.1140365895727513	0.1160040230192651	0.01391186399425109	0.02726761551840595	0.1150692939300302	0.1842204765277751	0.1566249696065397	0.06625995456608673	0.001001030969091051	0.1127572932076838	0.009017927584670481	0.005667419598601153	0.00125612724574896	0.001000237196524296	0.001000251844787048	0.001000628908634469	0.02130548456339178	0.08050565086251199	0.06868994931774663	0.05563160805353506	0.03731309280420254	0.04585716056923013	0.04647050855532784	0.00972891160608395	0.207968789242786	0.002834317122593675	0.04140327236379225	0.0164510142522791	0.007641115335945798	0.001002699458183447	0.001001669415146131	0.05188858029991188	0.05042903978774672	0.04360748207959927	0.001000051035290561	0.08499752830188946	0.1309266977280867	0.001333323075648772	0.01964115848084334	0.001000438662929799	0.001000142777700192	0.00100027759982724	0.01719478265769839	-0.01614031937755794	-0.008984666825716659	0.01763720313178395	-0.02224446358677395	-0.02158683492324181	-0.01023050505915186	-0.008666534152186448	-2.193274487963094	-4.90322272675689	0.02260908767467599	0.0850021718401956	-0.005940511676136487	0.1438668940147945	2.02109050860542	-0.5031598106957061	0.04621009891374069	-0.3879573607135929	-1.436210901694346	0.1830666953562904	0.2130290007347446	1.73197903871762	0.3239957873352295	0.01846428331644558	0.01035065146879958	-0.01042954912964442	1.163552777631615	0.2878786268968574	-0.01683605351553015	0.01843097793918761	-0.643575827458663	1.003696219756862	0.29215052449464	0.03701733635447579	1.940335646847323	-0.00339562822130406	-1.025087656820694	-0.9531608456094127	-0.7572484697931852	-0.1337155470815905	-0.4879718035305207	0.3231758372341781	0.2714597965371411	0.1930718897832844	0.155170346308792	0.5092704991002416	-0.1033953427691121	-0.01701702710454752	-0.3182364959736479	0.03119431363586174	0.01986453298202994	-0.04856750930783442	0.01555131288297914	0.03830208344572045	0.1090236817688266	0.4473010044514407	0.09755179358756973	-0.9338981548179335	-1.876927466499865	-0.01459382235853788	0.03511530899018661	-0.3207576521411665	-0.3271883559407845	0.1191272824420049	0.1261981295030769	-0.1238912260942552	-0.169779501914443	0.1212677156647597	0.001944149484947804	-0.3453521304692398	-0.450537663799485	0.3613784617643938	0.5490342855438441	0.1364576951814464	-1.482291678667371	-0.4406128755568029	0.1493471592970967	-0.5160583272330305	0.03988785940002947	0.02509646498828445	0.01842685159552608	-4.037389596017103e-14	3.31345589426702e-14	nan	nan	nan	nan	nan	nan
0.21	-0.03397841745145567	-0.05724248099030978	0.06125738844196257	0.4988703769530214	0.9369116335411397	0.007073347028344393	0.2038157235409005	-0.08462913028838115	0.0047142241897957	0.1454504501488339	0.08849118304703488	-0.1487979381018402	0.01027646226772719	0.08605386926903365	-0.09418116149277191	1.122085148482552	0.06898474163978632	-1.122085148482552	-0.06898474163978555	-0.2356618994452321	-0.08689777443944484	0.01293718537166559	-0.1091608286008412	-0.09822063170637908	-0.04476113001510435	-0.0525327948787906	0.01199876490988192	0.5906701076223992	0.6883289501407943	0.09285284743859908	-0.004630874105123958	0.2641555164283046	0.001232781428671936	-0.3155546610577386	0.5584661008670085	-0.09751047764035645	1.38402516250145	0.144552719773419	0.02653836868975389	3.466687429322079	0.886336887438679	0.1020760696887753	-1.770090393402462	-0.4101642061146457	0.1792099226662808	0.189160351992176	-0.5653297862641889	0.1307066175228783	0.502997460763576	-0.8375836913965783	-0.5029974607635496	0.8375836913965784	1.36800522036795	-0.2497898469485128	-0.06151883194009426	-1.594685019829574	0.424189288656285	0.08451251480797405	3.032182972479618	0.6643419069038928	1.189536639007182	-1.423681804118683	-0.5634067833136136	-0.06907818726959714	-3.057878005848863	0.04306014190488645	0.001001356039724426	0.01346486337720483	0.001802644999185396	0.01493298527338486	0.001008989447492954	0.003746592978893552	0.005804920382324344	0.007439111203747141	0.1763787973482123	0.1937085809620275	0.0305650708087204	0.0327934238548065	0.001024192748280122	0.02312315938528427	0.005055570319135183	0.009755025015222791	0.137995600527864	0.1265458886173281	0.3966779271585442	0.3448945659626165	0.006726871330613037	0.02658364183413388	0.08770911975428576	0.09953448695241349	0.008212707640331395	0.01628046369919774	0.001013656232381279	0.003739423312058527	0.001007954615034168	0.009110710826424718	0.07033969939035604	0.07346499317882473	0.2669950144205814	0.2931005654859801	0.008224325166288984	0.02331839255484476	0.001012621577988736	0.001998706635370372	0.001001941994629695	0.0184499542101722	0.01938462380368464	0.05472171147934457	0.06580386888407569	0.09857094457684272	0.02534050472101115	0.02339618546555277	0.00569186910167228	0.01070504863343876	0.4374791044633436	0.4319290741666465	0.001002239583412943	0.01944862706913158	0.0162364518885413	0.01791921113313807	0.012513220462514	0.01290361199245611	0.01103083534590229	0.0106532845979442	0.1132049807114728	0.09469141567904495	0.1204528192407514	0.08886280720658798	0.01260927961284727	0.01361896019365466	0.02302199585703455	0.009948401643126136	0.1190436580994176	0.09742517951167884	0.1829198254175642	0.132289569802259	0.1487627275776192	0.1114004693453952	0.06691684096002788	0.06385163837349198	0.001582660534777273	0.0295609754228813	0.1179983872979778	0.1322913563533075	0.00873315066175321	0.03446661032538708	0.005906072503884243	0.05430482656254562	0.002160154256284423	0.01626798965643328	0.001529673577449973	0.01245861665329562	0.001000231373085367	0.00888385293077283	0.00100063381053832	0.01461292538873438	0.01997437628184924	0.04178938367830047	0.0804523089041365	0.07903593265722238	0.07883607203401903	0.07105695968258932	0.06826319916229046	0.08867360149833892	0.03526449772158743	0.03779847735214924	0.04452505966214467	0.04478643422406135	0.05125011117394158	0.06389633286119964	0.0130313195851837	0.04864460417219039	0.224283178883139	0.1582833283865445	0.003639875308789886	0.03609888954292723	0.04531212996454344	0.01276488502625484	0.01739908186980935	0.03052425148998798	0.005858402497002199	0.01468112766961858	0.001002133653766478	0.01910041867796722	0.001050508797391967	0.1358716104609323	0.05567419231652521	0.07427182804106852	0.04360391228809556	0.01352090859683985	0.03889703788237677	0.03333245074469489	0.001051538676951121	0.009618611984108143	0.1031228566556013	0.1258603839403048	0.1373721135923172	0.08582944079714241	0.002370758588927707	0.05572739767501058	0.02129676820613708	0.05431071872355115	0.00100043473211911	0.03383059637747783	0.001000141367555323	0.02653043582547499	0.001000275753551754	0.02150725071321745	0.01560379467298054	-0.01590505223499549	-0.009183302286875934	0.01714315395259404	-0.02287400299094334	-0.02109707126670165	-0.009990559349947336	-0.007063901452670447	0.001000597061687128	0.004022408629428477	0.0010000929299392	0.01022335880690861	0.234649723687742	0.02336199896098938	0.001000297055701172	0.001000091896967724	0.09824351627428207	0.4173187656707767	0.01105958686971295	0.124580333334858	0.01651268546515619	0.001004150048411305	0.00100827490360338	0.06680701149144218	0.3106239797298443	0.01585074629587987	0.001000986828579635	0.001001695609866249	0.007871752430003385	0.08694181371213618	0.03362433648543435	0.006948219338870842	0.520109421102245	0.001000271688158311	0.003143807211832848	0.001000050584037787	0.001000101349340699	0.1175631642245576	0.1186975428435052	0.02289532082112063	0.02864124501685384	0.108188735080536	0.1904876873103379	0.163318777755068	0.06829858688163924	0.003192919919921264	0.1081359312351283	0.00868293642020799	0.004005921551205219	0.001128128681534358	0.001000168830228513	0.00100024067416837	0.001000492535323941	0.02323462061359951	0.07766982578652173	0.06345795868544793	0.0386361299290352	0.03503128961701445	0.04689068725879039	0.04802929989334401	0.008963147467986243	0.212813105934076	0.001917231199034215	0.03864094157509688	0.01577950120019189	0.004320716435864129	0.001001976216716564	0.001001704184176059	0.04624151835261691	0.05706864415977762	0.0454093929365062	0.001000041354714171	0.07583874503634706	0.130396287881119	0.001166795741591383	0.01032069617103954	0.001000515625183059	0.001000167796899656	0.001000324532609531	0.01368618569656734	-0.01643154692031786	-0.008142848817464464	0.01780594000388831	-0.0210666629121514	-0.01670151854381682	-0.009055004522061962	-0.00435286766778059	-1.61452607402456	-4.942590866381096	0.06315565547433206	0.2106259086344759	0.01728066100246943	0.1965379418355565	2.124589686418125	-0.3748210937248286	0.04764946995313615	-0.1899788880361399	-1.504084669528691	0.2080068831829946	0.3022334439371088	1.882531732924893	0.587088617086967	0.03859100584381941	0.02245917448150608	0.04468109331370852	1.137296848511804	0.5262446842185183	0.05427067514498227	0.005371494904969638	-0.6029364709451519	1.103387649165994	0.3456160546252834	0.05898385850106475	1.809010151296465	0.006180501951833599	-0.657598483299534	-0.538493445725015	-0.4110883230680299	-0.05722546012206636	-0.3374761648429739	0.4681201482651796	0.253541213068204	0.1023451767791679	0.3501690546212495	0.5485049978551099	-0.01136169622859053	0.07888426035573402	-0.3291272918379661	-0.0038433215085622	-0.02575605553546074	0.04234658427112763	0.06723215746755494	0.03564619648237415	0.1000592414964436	0.36134775835643	0.04903121327823719	-0.7677417565664495	-1.832941154479979	-0.1620146631501205	0.01670763621582786	-0.1503943692274295	-0.1931731812460541	0.2657753770714876	0.1876634447934685	-0.05902262536843499	-0.1332761873369293	-0.0803404979905385	0.004457370981779541	-0.462791414265897	-0.4685470927004743	0.4187651489229262	0.435743684434139	0.03467501116587822	-1.342297804552787	-0.310327946963633	0.1623797827617555	-0.6819462577928123	0.003373793295292535	-0.0006231843112583917	-0.002823396231976313	-3.035627568111126e-14	4.333464628717943e-14	nan	nan	nan	nan	nan	nan
0.22	-0.03741340439922233	-0.05111354849858204	0.05968639989438783	0.5126416160989586	0.9382277552156569	0.007358991679049959	0.2381177328330874	-0.07536207484188727	0.004510329825261858	0.129033806653915	0.08371504112878814	-0.1459575711428375	0.01228451685424585	0.07977393945391888	-0.09219278187751591	1.123660263128588	0.06243273782047202	-1.123660263128589	-0.06243273782047105	-0.2218965118121556	-0.08942604292570688	0.0123512613508627	-0.1251977667699517	-0.09405095044722059	-0.04390931768253357	-0.02368132241081871	0.01924730770302268	0.6030050798002716	0.6746214965135896	0.08856661823932563	-0.00545703654506516	0.2352626600714981	0.00173411544522796	-0.367832375168977	0.6624617762586992	-0.2166565281091128	1.370294198570783	0.1186589330083838	0.03026814907652547	3.388168971696819	0.9618643373235424	-0.1369130506131143	-1.510572668328525	-0.5419275046226522	0.3893811552217886	0.2089631172084683	-0.6833526638376304	0.2663618174692358	-0.1850214994453063	-0.4622046966453611	0.1850214994453064	0.4622046966453611	1.384548480768025	-0.2577589663289277	-0.05701641308339091	-1.614978731106001	0.4107823254995838	0.08497669863672398	2.732782059156293	0.7919056128493507	1.278093938932348	-1.306671549095757	-0.3032411782534317	-0.09498407494385094	-2.717161789755753	0.05644438878435958	0.00100105598755418	0.0139628573559058	0.003709097128068144	0.01762286208351031	0.001004714499167405	0.003849325385910591	0.009035217112023767	0.009711688751414609	0.2054759681369245	0.2157420537210928	0.026629090990907	0.02952394551744331	0.001012706548655702	0.02364373498666513	0.003114908159715649	0.008304788099557507	0.117131251092161	0.1107791138825833	0.4036072479746944	0.3470580358825751	0.009847732584014947	0.02989104897217005	0.1089112417199763	0.1191119109882506	0.01448326454045952	0.02331440140846341	0.001008676060520192	0.004089104581008171	0.001008673982253867	0.009298230461832426	0.06751944214211772	0.07385842484394807	0.2872814186614567	0.3048252561913331	0.01388539160050528	0.0292064048391219	0.001007012776708703	0.002355420235142333	0.001001524768453736	0.0185521019372692	0.01212532912079819	0.04888914237082059	0.07840813425691355	0.1099027674789625	0.03088355215453025	0.02711788077595879	0.006636890209542177	0.01142455688584665	0.4681001664877031	0.4496106056867716	0.001001259138592689	0.0196552645310424	0.009468709625627677	0.01276440550541863	0.007043156015039303	0.009100928214203633	0.006258022906935768	0.007716071598432613	0.1157714217294258	0.09455540732357683	0.1203506833234095	0.08633111342399777	0.01985936578436642	0.01870905219296945	0.02597927164278776	0.0124629890058916	0.1130990757316735	0.09792574554388948	0.1870371897629264	0.1366294231777515	0.1558361167599781	0.1171255433868286	0.06801370696646296	0.06410786796652501	0.002966731848770914	0.03063238361992872	0.1129605398462028	0.1290336059430507	0.008617086118079912	0.03431986033798081	0.004539092110612685	0.05394537328446342	0.001629341546734135	0.01689196200419574	0.001275490327085687	0.01330747161360714	0.001000232709860912	0.009248155979546785	0.001000527760585723	0.01570387312727375	0.02200556236798886	0.04562781001954235	0.07859017558975481	0.07928161675147806	0.07099002205132247	0.06416055447144796	0.0510887620692138	0.07069836151932343	0.03456358792291958	0.03580410304809838	0.04584606292836878	0.04491428253137583	0.05021434143329161	0.06331055761804019	0.01090217622529971	0.04728887223401886	0.2211082440283233	0.1622675452537757	0.002559715765906313	0.03822091125277392	0.04161350214079105	0.01235034003427168	0.0164600860719078	0.02928736945291136	0.00420319842813999	0.01316228850567309	0.001001855421561815	0.01913599532752201	0.001027082789721566	0.1308524937624313	0.05008666438438086	0.0694764319900083	0.05128436036525937	0.01809535847260417	0.04228962659005427	0.03726586331077082	0.001026807176078682	0.01023203081745458	0.08965511292427694	0.1133911593664699	0.1345013726870295	0.08353819396008637	0.001746852319613647	0.05732782731331967	0.0136534881317767	0.04683579935660549	0.001000495140553588	0.03372375871852822	0.001000161068919795	0.02642062528796556	0.001000312327042952	0.02140078548206199	0.01304979050268017	-0.01633744006329288	-0.00822230300192817	0.01760832033221234	-0.02131847867381914	-0.01650561308120076	-0.008959026238380144	-0.003711814587974213	0.001000826998961146	0.007044660968123628	0.001000083190885224	0.01431911742208099	0.2708658640713938	0.02098074971852123	0.001000256598457609	0.00100005936525805	0.07556588966286674	0.419724001771506	0.01492520198225477	0.1500034430870165	0.02510090398961929	0.00100266797102605	0.001010293599857808	0.06149924790379492	0.338923266305368	0.0233653034827821	0.001000909481914454	0.001000628664643612	0.001000102837485665	0.1014370925075998	0.0402065468743928	0.008200996721790759	0.5511628601160703	0.001000145221936569	0.00100005109904052	0.00100002884303605	0.001000064385965757	0.1210897388763641	0.1213910626677454	0.03187877764799006	0.03001487451530144	0.1013081762310419	0.1967548980929006	0.1700125859035961	0.07033721919719166	0.005384808870730933	0.1035145692625729	0.008347945255745509	0.002344423503809015	0.00100013011732264	0.00100010046394036	0.00100022950355064	0.001000356162012122	0.02516375666380731	0.07483400071053174	0.05822596805314995	0.02164065180453439	0.03274948642982567	0.04792421394835062	0.04958809123136029	0.00819738332988868	0.2176574226253653	0.001000145275475215	0.03587861078640154	0.01510798814810368	0.00100031753578479	0.001001252975250762	0.001001738953206852	0.04059445640532188	0.06370824853180863	0.04721130379341323	0.001000031674141965	0.06667996177080467	0.129865878034151	0.001000268407536931	0.001000233861233578	0.001000592587436503	0.001000192816096103	0.001000371465390923	0.01017758873543628	-0.01672277446307778	-0.007301030809212261	0.01797467687599265	-0.01988886223752883	-0.01181620216439185	-0.007879503984972051	-3.920118337472935e-05	-1.275530186541405	-4.862826589427698	0.02299132368260976	0.3255694149839515	-0.004181382247056781	0.2597312833036147	2.29290806562731	-0.2855930131604938	0.05794101219159759	-0.1216821110393251	-1.664732645430978	0.2230351067692279	0.3528100029777027	2.032926803665265	0.8136024203448877	0.0258707518899374	0.0111401636276149	0.02084794050174019	1.226961367192068	0.6287071788688737	-0.004589026919115703	0.01960726204454532	-0.5638333980280643	1.154956501795832	0.3986512919952916	0.0857112742488166	1.737218452125279	0.03902506208711908	-0.3900133087369054	-0.2416867627449456	-0.1986394969348967	0.03217562146229576	-0.1652390047818638	0.5372650100696666	0.252126985464308	-0.00500205715752336	0.5123283919859409	0.5982638731958621	0.05899474773939423	0.1275197452705691	-0.3189037307157341	-0.02283181983620275	-0.04108619128552532	0.07228532677260363	0.09926400110185271	0.03805923398920948	0.1235374071996093	0.4325261094105848	2.460009341688658e-05	-0.6135300711335248	-1.756737241099213	-0.2223451363980669	0.01097443760830033	0.03589340197784821	-0.08173624635576926	0.5547969013096583	0.2342633246076989	-0.02983284270438469	-0.1175656895485856	-0.2117230593641264	0.001795431957933885	-0.5331921709058441	-0.4913272366893268	0.5001194242619562	0.3566359778745192	0.1190320411720495	-1.141395746168849	-0.1414971008635935	0.1541648926360031	-0.8060783010288547	-0.02306153553923297	-0.02033814110390637	-0.01734885119189702	7.190501442894732e-15	5.459625470239992e-14	nan	nan	nan	nan	nan	nan
0.23	-0.04118842799101406	-0.04417362594668423	0.05703401344911083	0.5262811688473585	0.9392929713677561	0.007663798800051655	0.271404279686468	-0.0655519274096176	0.002244980070744293	0.115083152734533	0.077822002413875	-0.1411502637446035	0.01432297338088022	0.07262941839079234	-0.08897521735682194	1.118454191264015	0.05976216129145479	-1.118454191264017	-0.05976216129145362	-0.2079821409083301	-0.09209668359725261	0.0117606255663857	-0.1415609763399155	-0.08998543106001514	-0.04306598674289997	0.002037945689815293	0.02784865524686741	0.616227226408367	0.6625824217176979	0.08640777113697101	-0.006534602142052138	0.2095028525055187	0.002497148536169642	-0.3806738438960272	0.7163685296331046	-0.3089545434709444	1.357899031158453	0.0947187595054992	0.03002934080195207	3.26078978608914	0.9926017026539931	-0.3026020162063344	-1.288712006688973	-0.6274398787803633	0.5637500913692854	0.192785701737607	-0.7335426020364764	0.3716818698753009	-0.8524610575782534	-0.07765378601909598	0.8524610575782789	0.07765378601909759	1.397527890630443	-0.2781853386867829	-0.0630380924874796	-1.662143824110657	0.4030800246536247	0.08526656377516968	2.411232744042683	0.9301123178364671	1.364016163070499	-1.083559949957743	-0.1402557594348191	-0.1168871836143915	-2.435028597405759	0.09417498585450101	0.001001042966004562	0.01444754701918495	0.007703247089931444	0.02250811279364213	0.001002443550822104	0.00394175981603042	0.01323960603194191	0.01261511909031968	0.236468063626062	0.2387692279716118	0.02395080699374081	0.02730135112305589	0.001006602916489498	0.02416176491214127	0.002081860549807986	0.007497980357576664	0.09689568853676897	0.09476803507086522	0.4078121789735132	0.3497209601919303	0.01360693271603473	0.0337947884962727	0.1317634847856179	0.1399653489198824	0.02258462671881123	0.03234721768004818	0.001005410900775536	0.004425207121411794	0.001008582269948817	0.009478704543182524	0.06446451550194909	0.074101501203095	0.309776076436248	0.3169568999944991	0.02090333677322881	0.03636745593995482	0.001004026643406906	0.002688740418514805	0.001001101506195352	0.01864579569212165	0.006763596424074962	0.04463807534283711	0.09164854794179812	0.1216388059065772	0.03760575680111009	0.03142678160803396	0.007977112727857519	0.01244639068082496	0.4950211726393206	0.4668300881174725	0.001112687475498351	0.02014273552509753	0.005371184351915076	0.009674083028383318	0.00410861807838736	0.007140129186407025	0.00370175862678661	0.006188348046141639	0.1179529460524933	0.09487243180129977	0.1208535221950777	0.08510462856025966	0.02710364001483863	0.02384255846857885	0.02732829242057755	0.01472867377378219	0.1063922852007677	0.09726909759855944	0.191682559749414	0.1423737700715133	0.162476269309085	0.1234320844163437	0.06941687067712236	0.06495560851697338	0.00484501538012573	0.03213303271284971	0.1083215366388132	0.1258536300342739	0.008464624437804656	0.03409725492604748	0.003435647088327169	0.05365923849080915	0.001321305440320728	0.01788300028407538	0.00114059439031495	0.01443055834917031	0.00100022657291425	0.009604840942015054	0.001000443218958475	0.01685074753150526	0.02419001009672573	0.04961358681167714	0.0758547447512094	0.07891861394123743	0.06459554162176734	0.05861605660133164	0.03517434571081421	0.05481444701205898	0.03217913516205445	0.03303982508351095	0.04660804321054356	0.04481232922193935	0.04976968413419311	0.06356135731278437	0.00938954306293442	0.04658965787174998	0.2196201350193327	0.1677229894619639	0.001797285135182792	0.04104157526103549	0.03853401659416782	0.01230972225787017	0.01554369599808639	0.02812517850212245	0.002641262162952205	0.01178213377678637	0.00100152709711666	0.01916224335778863	0.001014809783756637	0.1250927815503262	0.04446823580628113	0.06457997626480287	0.05699893673839202	0.02322558237853821	0.044166890218914	0.04011930097173745	0.001013687147887539	0.01089847080651527	0.07835603042104947	0.1028606998527137	0.1328688937833253	0.08292065318900541	0.00138144850563265	0.05878932188383355	0.007569086820296295	0.04094317368343682	0.001000580234935733	0.03331126610976375	0.001000191771458883	0.02608940248214853	0.001000368678222926	0.02112066579923405	0.008891798797312115	-0.01659804311701708	-0.007479606606928929	0.01723869517215892	-0.020145536830509	-0.01218504091809608	-0.006988167250018199	0.0009169104389323789	0.001001200674922945	0.01607813455602166	0.001000077710354297	0.02071375060653311	0.3083307196028769	0.02086152256065807	0.001000245971348915	0.001000047034384736	0.06164765468678691	0.4143658238293437	0.02000455106645727	0.1782233435626047	0.0370454928487157	0.001001458613890525	0.001006958141695373	0.05974437602595026	0.3665358971040356	0.03313115234959343	0.001000927078825013	0.001000688455258643	0.00100009762543155	0.1163400383238993	0.04990699985159774	0.01042416632367174	0.5607567949440251	0.001422028605176397	0.00100004868336024	0.001000021087753016	0.001000049798774996	0.1211364287743244	0.1217610740998332	0.03812019347312535	0.02787441727103295	0.09290955195758682	0.2018089224700192	0.1755729477436376	0.07198871050308471	0.008036729975802678	0.1000907610289942	0.008262286387813809	0.002214967870934216	0.001000155229019866	0.001000095980060598	0.001000212303013202	0.001000354458796151	0.02790657699376104	0.07001873845729112	0.05477098374394596	0.01132038803064615	0.02655657715041868	0.04718879934874544	0.04891595229303076	0.007393474832406583	0.21642712207304	0.001000199720323895	0.03402455087270881	0.01405364939963964	0.001000386156503521	0.001001128259360743	0.001002288527782223	0.03513428224076529	0.06435017059846811	0.04572752383943991	0.001000033219716712	0.06014823629900352	0.1308891204936899	0.001000403914710885	0.001000287473996061	0.001000733263052631	0.001000249871877684	0.001000474579213922	0.003705175141444748	-0.0167588610938927	-0.006879770850103023	0.01628028464903848	-0.019177934661583	-0.008159539757954864	-0.004304238873693164	0.006310524763684759	-1.079748649886625	-4.67480585367649	0.06081800004573137	0.6342256141711585	0.01556909466152943	0.3208190029548493	2.322800158809395	-0.1649340017812797	0.04691934721763763	-0.05091319573303825	-1.533620631171342	0.3026832843002053	0.423066455481447	2.142623170733909	0.9875464023173491	0.03666700613548578	0.02120670839612772	0.02940540682602621	1.203795711150644	0.7879247567560258	0.05120526637613607	0.003706932031279499	-0.2940429444240641	1.191460794521118	0.4625428032921045	0.1184629821634813	1.708223443989433	0.06051963645937335	-0.2299968633235652	-0.1484146424454059	-0.1100911108711454	0.03502776145266078	-0.0809608481174699	0.4930889775698675	0.1998516707919389	-0.1273897919882366	0.6276986958229116	0.6587338264466426	0.109799437863698	0.1697520824149577	-0.3136893046742397	-0.02093781368666912	-0.01627234994472046	0.12109402562365	0.1248770939407235	0.03411075514692458	0.1107407718792738	0.3839892682382407	-0.07448110507837909	-0.4963697282964713	-1.432514281646417	-0.3249626180517187	-0.02836342192717989	0.01085152775055373	-0.05765339864670712	0.5284655763550631	0.324919356766416	0.01830156478538079	-0.1155611037035899	-0.08016968625647609	0.002647678412054077	-0.6115638863483139	-0.4897778356964527	0.5247344263310522	0.2173729409601342	0.03767408313924771	-0.9682505823501943	0.01210020791336983	0.1380783437634891	-0.4057940836044061	-0.05779955882895724	-0.04496249943244556	-0.03760793737051292	2.620247745975868e-14	5.089140890285509e-14	nan	nan	nan	nan	nan	nan
0.24	-0.04489691129137663	-0.03696926199556765	0.05360463337446923	0.5398052503229881	0.9401288196480028	0.007946299808541245	0.3031665162969557	-0.05566130971841189	-0.001270612817316677	0.1030764886973211	0.07135105074487302	-0.1348491739765828	0.01602138116017411	0.06534326634872643	-0.08486852881584074	1.106685678294878	0.0607647985628795	-1.10668567829488	-0.06076479856287915	-0.1939619101868781	-0.09502607311357067	0.01105195252760471	-0.1585302560766401	-0.08597418049991085	-0.04217244491733028	0.0245465561314666	0.0378845224980826	0.6302390186693574	0.6533019667169307	0.08552695270628553	-0.007721943000548304	0.1865575106440722	0.003577870291327621	-0.3545243168822609	0.715350056101591	-0.3720552539823155	1.347199944016735	0.07278535865166275	0.02580692657410438	3.08330692311421	0.9779583891072969	-0.3869616773358304	-1.121774691893094	-0.657510095437591	0.6881376291765215	0.1409533676198826	-0.7116788595750486	0.4441866215321515	-1.497509720357822	0.2724380634429429	1.497509720357822	-0.2724380634429428	1.405720444293352	-0.3095087352833915	-0.0806238639441894	-1.73619276445816	0.3999285600793072	0.09501887582393406	2.09065052735913	1.07880955432392	1.436023069511353	-0.7549475900708528	-0.0476354439187834	-0.1169391272452376	-2.154268648849175	0.1199821216280241	0.001001223391848102	0.01491664517842369	0.01413660070622385	0.02996227210951094	0.001001305902748756	0.00401872380708199	0.01847474256484765	0.01612535318004597	0.2688666864021555	0.2624035243839409	0.02248809731621378	0.02610510276035971	0.001003547248384054	0.02460720941736002	0.001562825572059425	0.007061849017488622	0.07879607936203649	0.08018395097400312	0.4089635466537476	0.3529743721525429	0.01798114321612444	0.03825494915458848	0.1560903742621095	0.1620616221643903	0.03239359752705067	0.04295704082167944	0.001003174140229591	0.004728789703020975	0.001006867877733974	0.009647405744834811	0.06197767967171458	0.07447929449043642	0.33361265598387	0.3289897367685405	0.02914358398927185	0.04465333428354586	0.001002543118341316	0.002978569619406935	0.00100091991750747	0.01871774950329766	0.004009933529377866	0.04285502474522394	0.1053396091238273	0.1337161755852829	0.04563097945455039	0.03635701541924743	0.009748765800700309	0.01378996647747576	0.5163681851635262	0.4838059827660491	0.001379313179986766	0.02090666725498476	0.003280079233479363	0.008125554705852519	0.002619806216676813	0.006173803372634722	0.002407350827753398	0.005450531434031764	0.1192466498184479	0.09533193229997768	0.1213013541866413	0.08469383885859701	0.03378059985284711	0.02864388639491303	0.02701187422057937	0.01643685647533054	0.09890607391320039	0.09535670450254538	0.1964585045013792	0.1490065512753412	0.1686444867409584	0.1302140097905526	0.07092696461467465	0.06628877823407091	0.007099588806410061	0.03397026545004687	0.104163330226537	0.1228278627768753	0.008345065715302453	0.03391613304152533	0.00281522184465526	0.05361729463558996	0.001167132280367318	0.01921727644513535	0.001073131419680212	0.01579548845101163	0.001000214901131144	0.009947031014754882	0.001000400117681391	0.01801675452944232	0.02663250396631125	0.05369479576861879	0.07219058438371299	0.07775487579116362	0.05945738793289414	0.05421315539733544	0.02148284001377723	0.0417987034605127	0.02797758971617325	0.02941580745654021	0.0466795304447128	0.04440704764420852	0.04922042189585498	0.06345928798864361	0.008221982499412965	0.04614486881009706	0.2182245158448543	0.1726803295014295	0.001414783011202108	0.04462029598278692	0.03601202143713423	0.01264821687721521	0.01455853293757534	0.02696237531688649	0.001854401035907018	0.0112416587847551	0.001001300626947065	0.01917281897771025	0.001008950928074739	0.1187649437388552	0.03886939911577444	0.0596445967292482	0.06037287507113012	0.02856622838735106	0.04448464709810385	0.0416797498628212	0.001007130817789854	0.01145387501020505	0.0689671936704032	0.09395505920410714	0.1323097370643559	0.08366242334368071	0.001198560960904773	0.06008828063457244	0.004433057917465404	0.03805297268485357	0.001000693134128686	0.03260051608962416	0.001000235657377566	0.02554025371190025	0.001000448422645437	0.02066996969460522	0.003190859166195092	-0.01670896855546841	-0.006951201169189691	0.01598589196750497	-0.01928060449877507	-0.008307075259436579	-0.003947704179711612	0.006692969412607657	0.001001574350889152	0.02511160814392007	0.001000072229848834	0.02710838379098489	0.3457955751343598	0.02074229540279326	0.001000235344249269	0.001000034703510915	0.04772941971070609	0.4090076458871816	0.02508390015066026	0.2064432440381929	0.0489900817078096	0.001000249256755722	0.001003622683532796	0.05798950414810543	0.3941485279027032	0.04289700121640713	0.001000944675734884	0.001000748245889642	0.00100009241337661	0.1312429841401989	0.05960745282880262	0.01264733592555288	0.57035072977198	0.001843911988418624	0.001000046267679564	0.001000013332469557	0.001000035211583933	0.1211831186722848	0.1221310855319207	0.04436160929826016	0.02573396002676404	0.08451092768413179	0.2068629468471379	0.1811333095836792	0.07364020180897746	0.01068865108087312	0.09666695279541558	0.008176627519882176	0.00208551223805963	0.001000180340718772	0.001000091496183631	0.001000195102476423	0.00100035275557727	0.0306493973237148	0.06520347620405073	0.05131599943474283	0.001000124256760352	0.02036366787101004	0.04645338474914002	0.04824381335470128	0.006589566334924949	0.2151968215207151	0.001000254165172995	0.03217049095901613	0.01299931065117432	0.001000454777224185	0.001001003543469679	0.001002838102359296	0.02967410807620858	0.06499209266512791	0.04424374388546675	0.001000034765301891	0.0536165108272024	0.1319123629532289	0.001000539421886549	0.001000341086758587	0.001000873938668729	0.00100030692765561	0.001000577693036118	-0.002767238452546812	-0.01679494772470761	-0.006458510890993785	0.01458589242208434	-0.01846700708563719	-0.004502877351517916	-0.0007289737624142953	0.01266025071074416	-0.9806580223543775	-4.392859304978957	0.01987302289177251	0.8393511361316722	-0.007275470047722464	0.3810920334655476	2.414332497989184	-0.08032380684149955	0.04342392814660095	-0.0475468306494985	-1.379333702457235	0.3411326370207426	0.4640942298218899	2.281493866241252	1.129003794349285	0.01936676017088282	0.008785587688828792	0.04779132614063779	1.207199961367415	0.853672627435717	-0.01328722330500561	0.01525927963980176	-0.07023011195544848	1.223222752015914	0.5229178878224194	0.1500596745859931	1.688500895700497	0.09431720925724726	-0.08165447783834644	-0.04279211994415903	-0.04065810890107115	0.06067082564639895	-0.002099972370135351	0.4708293402348161	0.1406265721999905	-0.2561510872919983	0.690015253999789	0.6933407421350383	0.1560805810694371	0.1948364741006732	-0.2880620004401399	-0.01453511435361945	0.007751996402621518	0.1409329030157336	0.1476326743564246	0.03516025598531246	0.1273639259328768	0.4516125423593991	-0.1601224678742609	-0.3852107379151039	-1.183103049961581	-0.3942930688621137	-0.04969121604990296	-0.03468040179868571	-0.03085118623360932	0.4551760675662359	0.3858746673320786	0.04598963644606429	-0.1176881364455778	-0.04378711188469391	-0.001339050549771591	-0.6468172907720811	-0.4991119987524553	0.542203844838747	0.09803822390058047	0.09682488409605472	-0.8164319731385377	0.130365084288571	0.1216577286867223	-0.2055933660782815	-0.08271301781546436	-0.06392333398555396	-0.05146413556265294	3.01120229448772e-14	3.499167448387177e-14	nan	nan	nan	nan	nan	nan
0.25	-0.04814779412748776	-0.03005356148311942	0.04968585772055478	0.5532314364867353	0.9407557394242198	0.00816750790221684	0.332891549317372	-0.0461352564717141	-0.005212448434168337	0.09241787480754016	0.06487397743637811	-0.1275998480753271	0.01701775595070229	0.05863632258280042	-0.08019275835985037	1.088579928161733	0.06503928879125312	-1.08857992816174	-0.06503928879125274	-0.1798886346882956	-0.09831834920185351	0.01011047483329006	-0.1763049641976155	-0.0819626902621568	-0.04110466416647138	0.04395284433782083	0.04917112417748317	0.6448786934304569	0.6476509200114122	0.08537120118255931	-0.008865494957225859	0.1661856208607623	0.005006006165854873	-0.2889628095270623	0.6599936364555402	-0.4100833282666586	1.338260296239529	0.05291487000600707	0.01808925620070026	2.851820977632895	0.9206330412147031	-0.3909683216756252	-1.02172111566382	-0.6291250336831994	0.7561379491717461	0.05136084390715045	-0.6196068977988652	0.4897851145350296	-2.120418754977231	0.5725206701217921	2.120418754977247	-0.5725206701217894	1.408185280401363	-0.3505130216632736	-0.1087997631691819	-1.807681830096339	0.4055007793908346	0.1213741328781297	1.795330205291873	1.174684878878718	1.489281147807433	-0.3978758503891716	0.01392755476558675	-0.1087697613141884	-1.921189083735583	0.1616157638271381	0.00100123431738541	0.01535503555320583	0.02216825520211513	0.0390220445928848	0.001000703411506957	0.00407051887807565	0.02503521024629564	0.02032227202746268	0.3013134156794714	0.2863238755202664	0.02203744165856715	0.02576238536063319	0.001001964599840592	0.02491535981326788	0.001287271518872814	0.006795575213126645	0.06268723480381107	0.06698640499581381	0.4074140199320734	0.3568130631944827	0.02284550470149168	0.04310832918908408	0.1809084277643042	0.1850309386094544	0.04263296917008631	0.05354998107980009	0.001017589768570211	0.004989304607172682	0.001004797296165221	0.009798028531550417	0.05996826658681863	0.07489875243621372	0.3573515512629226	0.3408183543400256	0.03812253467156132	0.05352423504003175	0.00100178692332991	0.003188395550714714	0.001000975328570772	0.01875564793271451	0.002541688304651727	0.04242317900452779	0.1188758572836732	0.1457277396365296	0.05540241759916602	0.04198054947010137	0.01210162743154107	0.01554774032175701	0.5323197597754635	0.5008079103030066	0.002083737748698552	0.0221979321501789	0.002166622596760083	0.007378082581667867	0.001827990562151787	0.005725776536967151	0.001719180453777205	0.005108199249783674	0.1188889787472765	0.09557938985294472	0.1202817686098943	0.08457342393565363	0.03859189562863306	0.03225719247052029	0.02555529507364716	0.01754385930361474	0.09078722943473075	0.0922605508761235	0.2018957227103367	0.1561814630489937	0.1745258310967354	0.1372431283333052	0.07180373995455935	0.06757258018989307	0.009568816109227723	0.03601399356359848	0.1006325980400237	0.1200811510660635	0.008175233954416326	0.03372058691925393	0.002474329356198493	0.05369225924591008	0.001085347955357597	0.02080500517362209	0.001037347211181756	0.01739297242972881	0.001000212257276185	0.01026686965697217	0.001000374622676643	0.01916797563192672	0.02962499203072887	0.05811206536996376	0.06772785905773125	0.07576379436221287	0.05499133235460068	0.0505755338954739	0.01174559323819116	0.03248202289595701	0.02261286535045557	0.02530409301595099	0.04599118568619201	0.04369088543966458	0.04855215299405401	0.0630322815078057	0.007311023418400818	0.04590481374196113	0.2176193849342851	0.1772337631522729	0.001211781561067073	0.04866624239664705	0.03358144487096419	0.01323141987818881	0.01329422368154007	0.0256208704631364	0.001436465023896646	0.01112161249932536	0.00100117048090695	0.01916149600788133	0.001006242720655072	0.1120667899773481	0.03335175840221619	0.05472530865542531	0.06158280800309848	0.03384022388022333	0.0436473891940141	0.04218132854696717	0.001003656058459915	0.01202305768633129	0.06093125912380769	0.0863535899282655	0.1333818999552221	0.08549966267432045	0.001101573665380033	0.0611987855917793	0.002759591720684439	0.0366416340707349	0.001000947670656139	0.03160947893132102	0.00100031842929702	0.0247826999725986	0.001000607162102616	0.02005761585341299	-0.00180999790666519	-0.01699488841667391	-0.006614074767217391	0.01474008113215159	-0.01667306952069542	-0.004691376453001503	-0.001940127342652079	0.009652847853364314	0.001000967611016641	0.03609829088264961	0.001000079961191984	0.03686404122405305	0.3788831040200326	0.02220425000191234	0.001000387150257602	0.001000030849695036	0.03664719879365892	0.3995963780729298	0.03096954341091361	0.2333065408655803	0.05953485750725781	0.001059957000097465	0.001001813129911247	0.05695526770498915	0.4163780631939093	0.05339528794079083	0.001001046756896439	0.001001273952770284	0.001000078342468202	0.1443715732403285	0.07401380653551852	0.01632973682101494	0.5687353076305841	0.003643981775784425	0.001000039349909485	0.001000010293661996	0.001000029523643064	0.115912367852368	0.1158764946007634	0.04409873009225845	0.02233906231475346	0.07533269861170729	0.2148916369229638	0.1866019696178894	0.07233658678996686	0.01349492426504599	0.09481661895509375	0.00783879230180339	0.002144354744104341	0.001000208551225304	0.001000106746550485	0.001000221692047843	0.001000344144257967	0.0350867850301269	0.059161225684605	0.04778295566668001	0.001000127914965307	0.0132822039584113	0.04404953747638559	0.04730452883888828	0.006127366298910802	0.2177644122182297	0.001000273664621399	0.02952653688123524	0.01099721336059123	0.001000408419845189	0.001001061689776486	0.001003920267957328	0.02449879081506828	0.06148159604357747	0.04126993860609736	0.001000044286482686	0.04814048537137838	0.1376798700925781	0.00100061954684624	0.001000318315783016	0.001001499058157348	0.001000487178129214	0.001000937058217246	-0.006045062542820097	-0.01744076083145243	-0.006401399466223975	0.013617621264852	-0.01263038449066233	-0.001226476927753357	-0.0009014733697828017	0.01020680400821714	-0.9320594030920566	-4.035799467418298	0.05510551362442276	0.9699992620097799	0.01079910658050312	0.4559434332081005	2.374210336473913	0.008402123287853808	0.01917388667333096	-0.0138575520722809	-1.257699436655845	0.412605919946483	0.5042406181711553	2.317692876566936	0.9945132453059509	0.02877874804480187	0.01776921508191154	0.03818467348861879	1.159622858554576	0.913359026995616	0.03660134245056913	-0.003125740390009773	-0.01140712593654216	1.183903996169809	0.6001450996690993	0.1996561054350352	1.713337289808642	0.1622538570154596	-0.06047818295225798	-0.03901103187426364	-0.02551160623583507	-0.006179930504126989	-0.02374718481362753	0.2651694094340914	0.076865572516241	-0.3636712562780661	0.7444934674088364	0.7092619390408182	0.1056350707404391	0.2133209452372329	-0.2581382613826773	-0.02400137341710348	0.008592798891778363	0.1742949195217899	0.1720695224618743	0.02954990241432631	0.1071889709708353	0.443560997439953	-0.2403092389254541	-0.3407622210466139	-0.7011459351929599	-0.4327380582839416	-0.09127312120229779	-0.0507048318137411	-0.01673436683167834	0.4605172540564242	0.4200884933765767	0.06861385370079585	-0.1490372191015788	0.0101546846814471	-0.001753551919853626	-0.6866322661613052	-0.4868880166983692	0.5041646256763305	0.001726726575753595	0.03431721044450028	-0.7075396988384556	0.2371241577007978	0.1009380599473525	-0.0871049225058219	-0.113942264921904	-0.0867157908670855	-0.07001245115689565	3.007931251023764e-14	2.983402702379596e-14	nan	nan	nan	nan	nan	nan
0.26	-0.05054237866576888	-0.02392531746499116	0.04543529777981512	0.5665749163977902	0.9411934425166063	0.008301176213238438	0.3600053617827619	-0.03738103327455997	-0.008881236763792457	0.08240660579202111	0.05894414072286507	-0.1198382070312201	0.01690938310551446	0.0531531883094376	-0.07509647362770953	1.064341734221237	0.07201642572312686	-1.06434173422124	-0.07201642572312733	-0.165813192079285	-0.1020676643326349	0.008853395499213261	-0.1944625520857421	-0.07780153907363471	-0.0396882250891411	0.06054762206489881	0.06130170202209915	0.6599720269274844	0.6448921677220364	0.08575435211343591	-0.00983730817130124	0.1481121334509072	0.006729599778861155	-0.183264657316261	0.5578587572356641	-0.4384121113475561	1.330658693478265	0.03494202191435285	0.008298970043304708	2.561062812102809	0.8235923791932642	-0.3323522199051719	-0.9923057170395793	-0.548062776438716	0.7906006577443343	-0.07999615964669776	-0.4669169610157219	0.5282894767687721	-2.723998481827857	0.8129674041429047	2.723998481827857	-0.8129674041429046	1.406153866378987	-0.4009165437830821	-0.1437441918966169	-1.812768717888441	0.4298607502328949	0.1647505411182139	1.528348431503313	1.247604787367574	1.526754816696922	-0.176488706842334	0.06014504700206016	-0.08259137872547226	-1.694588174158192	0.1790736693242824	0.00100093625261651	0.01576476468218064	0.03148922147268701	0.04931017537903883	0.001000406186802467	0.004097998385495379	0.03303284184890991	0.02519725578800468	0.3331677468234633	0.3099771832573813	0.02250560896939562	0.02620558115382551	0.001001249615375282	0.02501004186364078	0.001149365853033883	0.006621705539185432	0.04844631667104664	0.05507948337142436	0.4033569051863889	0.3609464975230559	0.02815445137637801	0.04829293833989864	0.2058180208020685	0.2085219487716408	0.05283563136575793	0.06294588548841887	0.001054660829984551	0.005225215212103698	0.001002857285781778	0.009931394955000915	0.05839238464809657	0.07528467616968683	0.3802338517418425	0.3522041800521334	0.04766608700228193	0.06277754488624265	0.001001460083943414	0.00333757512711012	0.001001266031478918	0.01874631182611821	0.001802343393224882	0.04272152043143355	0.1320008647324523	0.1574905342674209	0.06709783181614989	0.04832704095904149	0.0150928747259441	0.01774630880949477	0.5428961163272114	0.5181017821245724	0.003333296191754097	0.0241181061399915	0.001606958847185756	0.007063226327707146	0.001430656349636712	0.005549627041418465	0.00137403903654021	0.004986233743559236	0.1164988728183426	0.09530832138080729	0.1170979242751766	0.08418361171041347	0.04100123070972463	0.03421402527473839	0.02316619025463513	0.01789599950688892	0.08211112486613033	0.08807144701128643	0.2082666940494172	0.1638869479570766	0.1802094548112327	0.1443348280238744	0.07171538647908746	0.06850058486179353	0.01219184667968373	0.03822492028716701	0.09779750306720915	0.1177279391560138	0.007922429236689338	0.03344756030685846	0.002332651837140824	0.05381618807804159	0.001044473444034078	0.02265681637241901	0.001019468564968832	0.01924098692174296	0.001000224237409532	0.01055287766158642	0.001000357573823973	0.02024670747697099	0.03328404205717941	0.06280040810789991	0.06252672602878534	0.07290438259244918	0.05091801291105685	0.04742893780454254	0.006636345815991099	0.02735752731194332	0.01636424706486082	0.02066728151047041	0.04450987158562934	0.04262694729330836	0.04775861650285978	0.06244551260346816	0.006620464236420157	0.04581869068466767	0.2181803246177585	0.1819908064116337	0.001110235441297495	0.05295754340931645	0.03103964460751775	0.01397975175027924	0.01166565953622838	0.02401314323887552	0.001227127005638811	0.01125228907706386	0.001001134527426857	0.01912118776487881	0.001005430635167416	0.1051559223229868	0.02794253870858101	0.04986398838162142	0.06066776009101937	0.03848090833967042	0.04181801937993782	0.04170326866729566	0.001001924299748369	0.01248633040538982	0.05395074579934714	0.07973070889116313	0.1363495704346562	0.08840573401493139	0.001053120425161837	0.06211693777736951	0.001916013941483748	0.0361022629198482	0.00100138759303991	0.03035271376961046	0.001000449965419415	0.02382337035474816	0.001000866265564447	0.0192896043016988	-0.005662166324467421	-0.01752073710823895	-0.006463625016713418	0.01367929674887889	-0.01191280946468561	-0.001301876568346813	-0.001385934801877925	0.009003842865265229	0.001000360871147862	0.04708497362137937	0.001000087692572602	0.04661969865712102	0.4119706329057055	0.02366620460102908	0.001000538956280706	0.001000026995879571	0.02556497787661072	0.3901851102586775	0.03685518667116739	0.2601698376929679	0.07007963330670447	0.001119664743444681	0.001000003576296174	0.0559210312618728	0.4386075984851153	0.06389357466517596	0.001001148838055779	0.001001799659707321	0.001000064271559534	0.1575001623404584	0.08842016024223433	0.02001213771647714	0.5671198854891883	0.005444051563149944	0.001000032432139706	0.001000007254854379	0.001000023835702331	0.1106416170324519	0.1096219036696061	0.04383585088625676	0.018944164602742	0.06615446953928276	0.2229203269987899	0.1920706296520997	0.07103297177095662	0.01630119744921577	0.09296628511477194	0.007500957083724406	0.002203197250148935	0.001000236761735931	0.001000121996925817	0.001000248281620335	0.001000335532936479	0.03952417273653874	0.05311897516515951	0.04424991189861839	0.001000131573168151	0.006200740045809543	0.04164569020363092	0.04636524432307549	0.005665166262897684	0.2203320029157445	0.00100029316407136	0.02688258280345437	0.008995116070006786	0.00100036206246633	0.001001119836080413	0.001005002433555929	0.01932347355392781	0.05797109942202758	0.03829613332672806	0.001000053807684802	0.04266445991555441	0.1434473772319272	0.001000699671807307	0.001000295544807374	0.001002124177645696	0.001000667428599813	0.001001296423396686	-0.009322886633093351	-0.01808657393819725	-0.006344288041454162	0.01264935010761962	-0.006793761895687456	0.002049923496011194	-0.001073972977151291	0.007753357305690266	-0.908428194668267	-3.622663923052969	0.01414077373715945	1.085022796687579	-0.01213858275018199	0.5167050160888402	2.360923818146981	0.07685883172760485	0.0007302590462289659	-0.02906600455249664	-1.121208831692237	0.40008129434794	0.5303400530863891	2.385832609666372	0.8895966244479682	0.01444590037409318	0.005334315029241219	0.04108448368017815	1.118641589492012	0.930154445392198	-0.02541649418519034	0.005812378767971655	0.07580732156412431	1.17346886794641	0.6675093754389669	0.2382186032795813	1.74688975262223	0.2200990281825222	0.00486869620380046	0.01158334807626695	0.003415226702471482	-0.0430343793819088	-0.05597943283193364	0.1395346859779944	-0.01034595279714082	-0.474741134972938	0.7961298808862128	0.7058569716986199	0.08492112428572894	0.2282761960827509	-0.2093620402877734	-0.03003121237783828	0.01754484076596132	0.1937493970831326	0.1977387770156587	0.02839412840695142	0.112866074441809	0.5058271696649677	-0.3337885360383543	-0.2870056557371984	-0.344666053838984	-0.4993124818224342	-0.1192464044110268	-0.06663288649875916	-6.478406851389624e-05	0.495897989269465	0.4349455871220643	0.07901541067017612	-0.170932610552407	0.006357460851906163	-0.007136105620451095	-0.6893600693411722	-0.4875184387418241	0.415541638152138	-0.09788948886085862	0.07564289268162551	-0.6207143253903171	0.3441314862842846	0.0831871743637249	-0.03119987339946107	-0.1358586185004672	-0.1042785096912749	-0.08259567768168746	2.626203639263031e-14	3.498878304427136e-14	nan	nan	nan	nan	nan	nan
0.27	-0.05168403116608026	-0.01902562571855399	0.04089395164868661	0.5798474336213667	0.9414592561454875	0.008332477913422393	0.3839065398720386	-0.02979318443344778	-0.01172149441650273	0.07234499384764796	0.05406858955685984	-0.1118048128779984	0.01527179280467184	0.04946420096401553	-0.06958731188585884	1.034151356581925	0.08113789812918513	-1.034151356581934	-0.08113789812918594	-0.1517614453079843	-0.1063649784597369	0.007236541501242318	-0.2122290691368332	-0.07328777656899312	-0.0377814185269808	0.07466818110421321	0.07391812639121281	0.6753411609301165	0.6433996821701095	0.08658250486515431	-0.01056806905993697	0.1321114608834728	0.00870299844199136	-0.0398536293073836	0.4163903980515156	-0.4711495571389793	1.323895876684618	0.01828421626668856	-0.001955731197096183	2.210985985170387	0.6874431633065063	-0.2302265596033641	-1.030141852732879	-0.4203424168234617	0.8169804604882756	-0.2538876733373999	-0.2641078469831989	0.575264793734117	-3.30923576240546	1.001936554769957	3.309235762405464	-1.001936554769954	1.407075435334354	-0.4594147727365471	-0.1779653064810117	-1.73039283489801	0.4751310840917587	0.2161106095282561	1.301798131667603	1.272206955167648	1.539155352257955	-0.1397821464632831	0.1075415227481846	-0.06353416867325468	-1.509406358021741	0.2115100291032744	0.001379772461725382	0.0165365938516961	0.04129762899215116	0.0600729904616555	0.001000255148449934	0.004095783492595594	0.04213037737869026	0.03045221240676434	0.363289601234665	0.3329554812206629	0.02303885122056515	0.0267113904395713	0.001001081035664126	0.02482522383345466	0.001076200497286388	0.006480597615673192	0.03607488851099154	0.04457884262511253	0.3976404622388279	0.3652665697527789	0.03365532097352351	0.05355018527601269	0.2300790049520221	0.2322788173821333	0.06319548643047385	0.07089635463530378	0.001203735509538545	0.005515672452711552	0.001025604563067478	0.0100663123524249	0.05670269438634916	0.07562441985348925	0.4012823594419264	0.3629225106528889	0.05696953013994953	0.07161363731784577	0.001001353104677192	0.003426858229537299	0.001001617199861521	0.01867785394933546	0.001409673400449897	0.04352014441240292	0.1441971565253452	0.1686690398799051	0.08017805451989707	0.0550704550869199	0.01865146056742787	0.02028930639214549	0.5494393134849369	0.5358505498036451	0.004856091277484671	0.02637293897485415	0.001309815303416243	0.006985049507364416	0.001219759851585958	0.005528226724632013	0.001190861089763173	0.004978740708732722	0.1123050267573344	0.09467654290535248	0.1119141946748243	0.08353901061971593	0.04148311329558548	0.03485274768520529	0.02038473021370088	0.01758631766786841	0.07334242299142359	0.08316948922135262	0.2170053098573461	0.1723046590480004	0.186818698436147	0.1515092157671872	0.07138490178472216	0.06963767541282355	0.01526569632835776	0.04086226325550315	0.09541860281369094	0.1157944361627461	0.007524395994395305	0.03305899661084541	0.002110124480612981	0.05385423778829858	0.001022813304654776	0.02477399094938542	0.001009994875094498	0.02137163947325064	0.001000249583604918	0.01079404650177401	0.001583946811355755	0.02183225127399785	0.03752615891676869	0.06751364523073744	0.05697476130808335	0.06942692975210624	0.04702341596424719	0.04464901509084989	0.003897737761468952	0.02441111321768678	0.01082735334779313	0.0164605233351695	0.04241564147850498	0.04133689946104255	0.04696145545604657	0.0618279453067562	0.006002519554515489	0.04580316433656869	0.2205744945979309	0.1873821366142975	0.001056385960002953	0.05723025047376673	0.02882174666030735	0.01499056461163818	0.01004832973888888	0.02245648207202237	0.001116039804078332	0.01150272949438747	0.001001178705964416	0.01904485841523752	0.001005155243717609	0.09819904023864501	0.02282940558157867	0.04523445068838593	0.05843527714209189	0.04222416903825321	0.03946168610805417	0.04057731718956702	0.001001014738248484	0.01294610494586131	0.04794793368879124	0.07394324560770328	0.142838065488955	0.09265257460138424	0.001027475682747194	0.06285307357036374	0.001467901554664147	0.03602306167501712	0.001002277764053295	0.02885536421038453	0.001000718383848633	0.02267598030293226	0.001001343261397948	0.01837842551432043	-0.007407235065499571	-0.017895889223513	-0.006150121095822448	0.01243728491887627	-0.005537198906190394	0.002044784242408676	-0.001867327565728582	0.008047898512167759	0.002429163594471383	0.05767424639292437	0.001000106661954257	0.05815405908744704	0.4365887956802694	0.02361271495130391	0.001001215809674869	0.001000025351756745	0.0176063381505426	0.3809322593179583	0.0426734044028174	0.2832029004731785	0.08135077208337765	0.001561414026773103	0.001090968553058563	0.05345033866045908	0.4529000155158711	0.0722747106935893	0.001001320406737026	0.001002137514240608	0.001000059198847133	0.1671978981660954	0.1048455900092	0.02474193732916102	0.5628410603085371	0.007318223710790705	0.001000029546649006	0.001000005829976308	0.001000021208649193	0.1024372297029857	0.09991869647127256	0.04053030686437156	0.01584885573237864	0.05796971681885044	0.2403354887862921	0.2027439361298352	0.07088944155242398	0.0205768697249112	0.09139754866656663	0.006760100670571897	0.001601868149148739	0.001000296979966504	0.001000146685219614	0.001000299378728865	0.003200257625925904	0.0450168164547974	0.04730812951246574	0.0405850764152263	0.001000121087786933	0.003600573745688854	0.03841569617236267	0.04567725382697278	0.00507726267058801	0.2287031045178196	0.001000358102749049	0.02575129910416396	0.007718418927363794	0.001000353149513805	0.00100131338595347	0.00100475545046756	0.01508832577368203	0.05361925465613368	0.03526287969530929	0.001000080348212357	0.03880212894767491	0.1608172006987796	0.001000855125169796	0.001000299501738795	0.00100411787489371	0.001001277169545999	0.001002299274751506	-0.007619782552456696	-0.01811849356703965	-0.005681283618426097	0.01102562093787903	0.001843662043902518	0.005387333650282152	-0.002983404000441081	0.007327587124252161	-0.8996107765745278	-3.17959673726586	0.1215322868097653	1.07309426894797	0.005049217153696258	0.5334451901762741	2.235926658598546	0.03107658919357089	-0.03650645646362224	-0.006327485152453585	-0.9785417498260345	0.4583425851151162	0.5223841998253975	2.366916575126449	0.6975465565294428	0.03883162905268585	0.01784478801239252	0.02541094035134969	1.025919381791809	0.8404922511558451	0.02512523073841864	-0.01490724834927983	0.08998901885736839	1.068798514348122	0.6785482042522984	0.2696581946554799	1.801142520381428	0.2335845488936223	-0.01140087535776046	-0.007359984160564574	-0.001406150971898911	-0.0852021254758718	-0.07780685145676915	-0.004987850575088813	-0.05516368031458475	-0.508378259429964	0.8959164994036499	0.734301285948438	0.1395849755321853	0.2958354342666018	-0.178397992002862	-0.04746359177652008	-0.007471562642356805	0.2283375658324286	0.2286915799948671	0.02062687861159818	0.1972370900160676	0.4468760438971285	-0.3653672673563115	-0.2682927602098254	-0.2386657745963671	-0.3549396256008969	-0.1392238907566783	-0.05574697420965141	-0.001890751616377013	0.5913496903992983	0.4150730307744832	0.1209716633615515	-0.1433216722678729	0.03621785688806845	-0.008929592568431843	-0.6968385021625975	-0.4425206442998291	0.3247036929735484	-0.1307970430073975	0.02898770123889146	-0.5382161829773934	0.5117582718518517	0.06428705027550276	0.01094535148884426	-0.1617350224647646	-0.1240244218228193	-0.09841446583563454	2.359895311054231e-14	1.901825456337913e-14	nan	nan	nan	nan	nan	nan
0.28	-0.05123520698325276	-0.0157112933838296	0.03598645779182414	0.5930538564403095	0.9415603970899318	0.008263719565374346	0.4040613450743801	-0.02376285452300149	-0.01337631293534393	0.06160126511938719	0.05067139318526526	-0.1034805520697061	0.01170431418120795	0.04800648459193001	-0.0635567393103157	0.9982538446457236	0.09186734637256115	-0.998253844645727	-0.09186734637256222	-0.1376140844235325	-0.1112733296093471	0.00532731539392522	-0.2288675716350675	-0.06825413072385504	-0.03537601613428389	0.08670427980441549	0.0866763784996947	0.6905968013412125	0.6417410499343672	0.08794630295652862	-0.01110745893818767	0.1178468059166132	0.01087787967695101	0.1348306793108164	0.2407868748915008	-0.5116416564946544	1.317439812551526	0.002007485051523673	-0.01171303960309505	1.811788234707213	0.5120885930515202	-0.09526439314781431	-1.12872907381652	-0.2523918175535839	0.8487739887559741	-0.4659738242954689	-0.0206627663043126	0.6325716435134476	-3.865425341205769	1.134562571606426	3.865425341205769	-1.134562571606426	1.425276689009205	-0.5231239482846896	-0.202218613765843	-1.587165807317093	0.5338374183322037	0.2644697072255449	1.111456363681544	1.275970335241717	1.504056098389625	-0.2097180436054234	0.1672741149331894	-0.04431717664895073	-1.34738465404318	0.2193701836905757	0.002282607454502386	0.01782155495139482	0.0513020973076236	0.07088314174023526	0.001000189157458066	0.004066054988341695	0.05220672298307039	0.03584933724178919	0.3910496635916991	0.3547195341111365	0.02329007343796469	0.02696258421306707	0.001001335387934214	0.02430366090670591	0.001039621815143398	0.006351717736224371	0.0255299128207626	0.03551619972984815	0.3907708660854577	0.3700015378957385	0.03925193237230783	0.05876611965018616	0.253337484939187	0.2558877895280561	0.07378951970421688	0.07683780365103092	0.00149906700470311	0.005905569419654809	0.001082473038547453	0.01021220318663102	0.05465382420899146	0.07576382872213776	0.4199326182948906	0.3727404647106248	0.06571934463844126	0.07965595411398776	0.001001385470546143	0.003477122064167064	0.001001961731076682	0.01854010103785917	0.001213035889919685	0.04464273169314319	0.1552191216605682	0.1789978297503466	0.09444266107762161	0.0618455001264003	0.02275072564129118	0.02312501833072426	0.552728801647791	0.55409020727598	0.006548532479885581	0.02884413731995559	0.001161088791371122	0.007017272518824609	0.001114249327715029	0.005572495903640115	0.001099230516220333	0.0050282643780352	0.1064071742089205	0.09356666267586868	0.1047971026903673	0.08253015335828447	0.04020276580305764	0.03425031532960319	0.01743711969751578	0.016721260594516	0.06471283724600185	0.07784932509438516	0.2288389191658708	0.1819753611872416	0.194915800315399	0.159126467922528	0.07113697251118389	0.07123404416466131	0.01890458085245785	0.04407448970602178	0.09337779959362572	0.114138790643216	0.006956582707209045	0.03250264717230284	0.00169831364664503	0.05371602354665042	0.001012017678191811	0.02719660863954382	0.001005272571051516	0.02382081545579467	0.001000287811632623	0.01098116001282975	0.002973152663143424	0.02405133737834843	0.04231903174598895	0.07193904476560858	0.0512540801107293	0.06552373253878367	0.04320933466757274	0.04207680513606885	0.002509711035841574	0.0227032316285035	0.006682100212904426	0.01331047955140255	0.03978548883171266	0.03983325490390429	0.04621351338289365	0.06135324509194856	0.005398737900233381	0.04580387033099279	0.2251487340910325	0.1939974330023382	0.001029499934890454	0.06116854812523825	0.0271122807507363	0.01635567505271085	0.008593828995921751	0.02108826880451862	0.001060488080947093	0.01182639090134954	0.001001297606663384	0.0189265993439444	0.001004894062138122	0.0913227091869724	0.01809253122838139	0.04093094460780267	0.05523422344385518	0.04480684602729542	0.0367791715357907	0.03901740308071416	0.001000573465119179	0.01331959814667578	0.04287366426322742	0.06893762819809839	0.1535924465838243	0.09877133226887068	0.00101473591042237	0.06340762010366591	0.001243440413681868	0.03623288449107466	0.001003719975767029	0.02715553873785495	0.00100115755047487	0.02136638349529838	0.001002083318234679	0.01734582726399956	-0.006853521925419188	-0.01804221968116595	-0.005603616840173411	0.0109407948623817	0.00234628723970137	0.005385277948841145	-0.003300745835872003	0.007445403606843094	0.003857966317798805	0.06826351916446965	0.001000125631350952	0.06968841951777292	0.4612069584548333	0.02355922530157579	0.001001892663073217	0.001000023707635642	0.009647698424473994	0.3716794083772392	0.04849162213446782	0.3062359632533891	0.09262191086005057	0.002003163310101202	0.00118193352983256	0.05097964605904506	0.4671924325466268	0.0806558467220034	0.001001491975417672	0.001002475368868484	0.001000054126134689	0.1768956339917326	0.1212710197761656	0.02947173694184492	0.5585622351278859	0.009192395858431901	0.001000026661158578	0.001000004405098518	0.001000018581596833	0.09423284237352059	0.09021548927293914	0.03722476284248738	0.01275354686201345	0.04978496409841766	0.2577506505737941	0.2134172426075703	0.07074591133389226	0.02485254200060443	0.08982881221836134	0.006019244257419051	0.001000539048148832	0.001000357198197357	0.001000171373519414	0.001000350475839029	0.005400179718913664	0.05050946017305588	0.0414972838597722	0.03692024093183587	0.001000110602406064	0.001000407445568097	0.03518570214109411	0.04498926333087042	0.004489359078278496	0.2370742061198939	0.001000423041430392	0.02462001540487363	0.006441721784719269	0.001000344236561978	0.001001506935822543	0.001004508467379271	0.01085317799343593	0.04926740989024034	0.03222962606389045	0.001000106888771615	0.03493979797979543	0.1781870241656315	0.00100101057853275	0.001000303458670772	0.00100611157214097	0.001001886910488841	0.00100330212610396	-0.005916678471820061	-0.01815041319588205	-0.00501827919539803	0.009401891768138465	0.0104810859834925	0.008724743804553112	-0.004892835023730887	0.006901816942813953	-0.897537712060252	-2.777676938751046	0.1167671597876834	1.094490035879388	-0.01764130501060792	0.5451386593406217	2.118074803585158	0.0259357292682627	-0.0666187202704428	-0.02662039572606916	-0.833609261475483	0.4830604769969682	0.5220775406981392	2.356253316752689	0.4877925982175563	0.03433384567991438	0.007529002408950349	0.001017520650194275	0.9385662808880695	0.77139931830907	-0.03322034765032401	-0.008046621847166839	0.1405999815191345	1.003525719538975	0.673835557758961	0.2967614744673683	1.845067711274747	0.2633721302318933	0.02694866256243931	0.024717247232446	0.01481856752782914	-0.1386547301969659	-0.128830666980919	-0.1086962672159463	-0.1214209996563022	-0.5583824023773538	1.046728090549482	0.7944298541043459	0.1767767644464298	0.343252892503715	-0.1537905455402793	-0.06358836088237936	-0.01770794961359348	0.2548380197245246	0.2614434632201542	0.01758306252022151	0.2395745359066183	0.4482596520587535	-0.4189374106362142	-0.2454631039665569	-0.09695955280747499	-0.2879696034944353	-0.1619657493834753	-0.03805947011872915	0.003181684430838792	0.7406912263451414	0.3680637045588747	0.1498749266133038	-0.1332430306840608	0.0210016588816589	-0.01552205038613059	-0.6732498628114122	-0.4223121162043548	0.1834248962408715	-0.1846820150837906	0.05838662474878856	-0.4643451506191034	0.7185149024920676	0.04686932242287507	0.02660493881259033	-0.176353801166717	-0.1367198608522268	-0.1068795702859324	2.224060955556312e-14	-2.08330303103635e-14	nan	nan	nan	nan	nan	nan
0.29	-0.04892453969454776	-0.01430602185474014	0.03062752029386025	0.6061953901236571	0.9414964703173411	0.008102636622547857	0.4200407720227575	-0.01967803167387517	-0.01354956466566612	0.04962111587010185	0.04912841604760961	-0.0947890126943798	0.005862997743815559	0.04915263320583795	-0.05689484916077424	0.9570000098729435	0.1036910348207933	-0.957000009872957	-0.1036910348207962	-0.1231839178074891	-0.1168368607785465	0.003233167922437231	-0.2438523209014336	-0.06258981964090908	-0.03252451235164104	0.09692513641710741	0.09930312746137041	0.7052610662500239	0.6390657760624834	0.0899770354129175	-0.01148572114134301	0.1049224948380518	0.01321940456803227	0.3255843564904567	0.0393546398314767	-0.5597391793632124	1.310885343022936	-0.01516925472373189	-0.02032622592598498	1.385986124699724	0.303637116201401	0.0649127738943152	-1.269168576997249	-0.05545150160970555	0.8901382595140275	-0.7010267070729382	0.2494869339660128	0.6996443379823	-4.371740958525359	1.224011946493119	4.371740958525347	-1.224011946493116	1.461202306144436	-0.5889874977262737	-0.2153002901657094	-1.40919005755492	0.5983688751031859	0.3036192269291169	0.9187495982755765	1.249857621052195	1.427406648587632	-0.3254476654162155	0.2362894849703163	-0.03093667417951438	-1.242205940827385	0.2450500195068697	0.003395669829897751	0.01925935443893525	0.06059328505727294	0.08103139351803182	0.001000159308939913	0.004007009666281734	0.06180463534224025	0.04076542861316448	0.4158230493165796	0.3749687680793147	0.02232568408391903	0.02616805403413963	0.001001434346539367	0.02342029098233051	0.001020218250949699	0.006218258650233377	0.01710204872965858	0.02817022089588461	0.3843020034080388	0.3757476799942608	0.04451906421401018	0.06358304553322483	0.2757303565325263	0.2794282360285923	0.08238454112735956	0.07908129421525993	0.001836159568794231	0.006304672582938409	0.001166149299789734	0.01035721548318332	0.05213757483071311	0.07560922562279235	0.4362725817693859	0.3816722963215112	0.07260954889335056	0.08578493192858094	0.001001472895086653	0.00348427295004794	0.001002038792795259	0.0183277159533591	0.001108700747497866	0.04606085119474523	0.1654995317140643	0.1888314744579435	0.1079072082346239	0.06802539956982746	0.02689138502101981	0.02588704956378463	0.5553805469934306	0.5729002148787092	0.008037013259878968	0.03115657954254949	0.001082181492177553	0.007121520209360625	0.001058274708529599	0.005665615578220745	0.001050620134292258	0.005110445489745165	0.09989762167796823	0.09234192398833047	0.09732527868801888	0.08146945932273089	0.03840603671997855	0.03327949498012209	0.014631785286159	0.01549373115419971	0.05677249775978217	0.07260589909181266	0.2385294576451272	0.1926975826828879	0.2013810427881567	0.167006498714305	0.07393831896640662	0.07577586862892743	0.02392491431633642	0.04852255547977241	0.09179994246670593	0.1127032142116379	0.006347735339757138	0.03184824516663157	0.001356836323725047	0.0535436630874455	0.001006278724288683	0.02991923412473765	0.001002760694872118	0.02659330943193931	0.00100031871896165	0.01110999933261401	0.004946006435542018	0.02650692231225909	0.04694535071432514	0.0752334394070987	0.04577749008636376	0.06153304545594304	0.0395200794765628	0.03967997204921505	0.001771644515314558	0.02168836578460789	0.003921734538980406	0.01122594266439185	0.03690244378607898	0.03823857053240907	0.04567228347454499	0.06111734818899536	0.00499464084417296	0.04596030658995393	0.2293544386123941	0.2012994272242528	0.001015274199130336	0.06444212674070794	0.02653700891229072	0.01842049032798151	0.008008721926556842	0.02053089953661836	0.001031025646734873	0.01218896814015191	0.001001411827930474	0.0187632263067958	0.001004504343025933	0.08467233348517098	0.01393109084927465	0.03714962147661096	0.05177517043650464	0.04625150517386432	0.03409306991260018	0.03727616335195678	0.001000338818054146	0.01366262309893507	0.03879461794635263	0.06467443960595984	0.1639456574050685	0.1061694414450141	0.001007993850543745	0.06377475385143708	0.001124346713413245	0.03660329425400973	0.001004163524420714	0.02531393030108393	0.001001491696382823	0.01993924483385946	0.001002323262215121	0.01622847935685504	-0.005267511517248651	-0.01710358426827121	-0.004897692678704093	0.01023203862524261	0.008232128126628062	0.007645203466681317	-0.004801140873354226	0.006653792538638567	0.005157662707995466	0.07544992091286798	0.001000130459424056	0.07725329515742234	0.4762653321887711	0.0192696429554575	0.001001236688306359	0.001000022901977381	0.005987334150472192	0.369433811506805	0.05277123106319958	0.3274625438547614	0.09464857465479604	0.002344076941189348	0.00131362641431654	0.0473597919890953	0.4766315717754115	0.0821887366393725	0.001001624708261207	0.001001817500563301	0.001000054113104032	0.1860694654745964	0.1314135196186271	0.03335748473471825	0.5644683966421886	0.009984611369756265	0.001000025717500073	0.001000003893069008	0.001000017717728498	0.08771283940727118	0.08396032670764628	0.03547090995746326	0.0105309034068218	0.04414996084493308	0.2541713638630105	0.2113644183683423	0.08348087329094275	0.03352709367797826	0.08947168806185503	0.005431321234111256	0.001000901677159514	0.001000263021864336	0.00100012570082024	0.001000351227375965	0.00839491171817652	0.05421655591323828	0.0370634530453125	0.03358885627124029	0.001000128909540933	0.00100096801325221	0.03205876153955842	0.04504395374893619	0.004633818533208054	0.2365839138572625	0.001000507288009837	0.02695707762396003	0.008180691278242624	0.00100037262869414	0.001001550793467371	0.001003752134921403	0.008094041798180664	0.04598919702249866	0.0298592290795141	0.001000084255863401	0.03308637367778709	0.1821218078344825	0.001000949172900165	0.001000334792352114	0.001003367450066884	0.001001799260711381	0.001001956035174573	-0.003162167545420934	-0.0153274857132878	-0.00409529930387962	0.01018739987378687	0.01231880272806327	0.009041496714224063	-0.006228180590535121	0.005663761947093786	-0.9013153793701173	-2.458116942234304	0.1580292561254348	0.9429429083386329	-0.0004598149757870605	0.4402345238453475	1.928425732111419	-0.16777907845338	-0.1072132166667599	-0.006763743258741479	-0.6386172332425283	0.6515486768073802	0.4470830069205103	2.346939397908791	-0.01062843903641776	0.04224476510580258	0.01799895800705763	-0.03639675167986434	0.8483236977758265	0.4704255919868761	0.01724015407631405	-0.02951536332046113	0.1477355027493834	0.9627821084860467	0.5596451613512763	0.2600783161020608	1.910216793638738	0.2063161951679559	0.002680686789693139	0.001841140988081822	0.005210214645220477	-0.1212803751547157	-0.09246770407499298	-0.09072798608049246	-0.1268546494967519	-0.4954631371649688	1.085412954788304	0.7791759296411106	0.7016965529438247	0.5373945243895859	-0.1316687069591918	-0.06729238688901305	-0.01702698112832036	0.2862380493572327	0.2904466134849726	0.009230284294681281	0.249747039811832	0.2334739705269982	-0.3851461349831872	-0.2349759354315646	-0.0932293745340647	-0.1392475898937953	-0.1613037204820062	-0.01232996949077566	0.02637434479869395	0.7304700380387061	0.2857193582637298	0.2629684308943789	0.01054845032656001	0.04519428227869787	-0.0177448085918126	-0.6526297080486052	-0.340162979273157	0.1028290782004321	-0.1685893433302662	0.01804220871367816	-0.3885399765393792	0.7583741619047664	0.02605917005235217	0.04557752283702645	-0.1896349654785278	-0.147124582861458	-0.1150753342163197	4.297973325111926e-15	-4.372462496824551e-14	nan	nan	nan	nan	nan	nan
0.3	-0.04475788829234532	-0.01494245640894506	0.02479980747927092	0.6192719316787425	0.9412494836920787	0.007860741507468483	0.4318188469628534	-0.01771488941055177	-0.01199208292139616	0.03618053756027916	0.04957740532051255	-0.08566569941534771	-0.00229096483930794	0.05298811216928551	-0.0495670935188695	0.911091038571718	0.1162243218714942	-0.9110910385717204	-0.1162243218714958	-0.1083811248617434	-0.1230411838072916	0.001047521397932901	-0.2570394930181418	-0.05629987168484982	-0.02934786804317605	0.1047999645583001	0.1116830941999061	0.7191171296172649	0.6352298779331472	0.09262043482845539	-0.01171822062572684	0.0929081195169031	0.01570118456670377	0.5060275020087543	-0.1675543417680016	-0.605396719819806	1.304441386899103	-0.03460448546063962	-0.02787547405367155	0.9715178330415795	0.08775247588075569	0.2508823017535185	-1.420814885924843	0.1460014645607771	0.9351287694947882	-0.9285030535669992	0.5172033036461382	0.7657447419916132	-4.796452646895349	1.276482292100189	4.796452646895349	-1.276482292100189	1.49980195494965	-0.6512823201938069	-0.2205184243691081	-1.227650377385521	0.6589647929548897	0.3294978123899819	0.6422506693818251	1.226613890613772	1.342415790075511	-0.4418428950958748	0.2898075067636757	-0.01516463289686984	-1.165397502560359	0.2474212052088927	0.00459913040218844	0.02072687044209826	0.06880720520842108	0.08989765168017157	0.001000146807615698	0.003931017577427306	0.07035065596645998	0.04469712589691308	0.437201921072345	0.3932211235945824	0.0197568094881704	0.02394825637601069	0.001001155645865917	0.022216237532012	0.001010520054154897	0.006082596435461195	0.01087435022599725	0.02268324050654456	0.3791730240664742	0.3827401261138905	0.04928539823577366	0.06782328720880705	0.2973027174886284	0.3027286457773151	0.08802771432364993	0.07719455579702662	0.002174939143991325	0.006685624284735766	0.001273821441078876	0.01050269236899199	0.04910549467199576	0.07494672146533428	0.4503208256022927	0.3897174117958738	0.07707180269563395	0.08938505290134685	0.001001582985469295	0.003473717731537115	0.001001748225244432	0.01804809446929246	0.001056531588520001	0.04769167342711419	0.1752289257555925	0.1982450496501848	0.1197430429980072	0.07298841996192421	0.03088053317780736	0.02841525553193588	0.5590021853408379	0.5921602028361042	0.009178175245232489	0.03311445884094516	0.001042731389614987	0.007246482479504548	0.001030293330124454	0.005768007789467862	0.001026320813964159	0.005204319867561888	0.09332239158493645	0.09084130781577848	0.09029340003695877	0.08049760799786242	0.03662377347728484	0.03233055194011081	0.01209667609556998	0.01412877238290009	0.04978051604514971	0.06783685557056603	0.2433621288314221	0.203437555207177	0.204623451276623	0.1746619790231497	0.08107465075240128	0.08467014371423152	0.0306374893783472	0.05464306543659481	0.09074255600445504	0.111538537180357	0.005748545843678844	0.03115679250179286	0.001186063258336204	0.05337022714605776	0.001003363517441829	0.03285238906763284	0.001001482535091297	0.02957757335499843	0.001000334540451652	0.0111866753552266	0.007417138775857556	0.02901036995335533	0.05111465259171476	0.07706561806177138	0.04073359682880132	0.05770188725807533	0.03597475816724847	0.03735583798674109	0.001401395055244453	0.02109432896675104	0.002522808014053501	0.01031933143407906	0.0338902649984433	0.03652052858296417	0.04540553201183834	0.061042444521753	0.004862592183807862	0.04629673277568316	0.2318383181847562	0.2088220821631332	0.001008206584336858	0.06686428208537751	0.02734895778868649	0.02161264971967109	0.008569348027459631	0.02107482327552426	0.001016313908681418	0.01260388641591963	0.001001490847848338	0.01855985813678652	0.001003931223896367	0.07835402641593568	0.01042470903145331	0.03400347563763192	0.04837904445577257	0.04680987049382958	0.03154328502300589	0.03554514796088001	0.001000210232200025	0.01383691918112971	0.03572937751685731	0.06116188049269392	0.1716841465406853	0.1138841600903266	0.001004593703841608	0.06391883836314614	0.001064809132776493	0.03710644512940289	0.001003012431578697	0.0234094978423706	0.001001614836895181	0.01845555760958413	0.001001769785453734	0.01507461411804048	-0.002902500763592354	-0.01490875414224347	-0.004047064697202046	0.01051945861662854	0.01141921958531751	0.008609680579075338	-0.00619150293038445	0.005564552185423653	0.006457359098193173	0.08263632266126639	0.001000135287497655	0.08481817079707162	0.4913237059227089	0.0149800606093354	0.001000580713539767	0.00100002209632581	0.002326969876472059	0.367188214636371	0.05705083999193168	0.3486891244561336	0.09667523844954096	0.002684990572278644	0.001445319298800172	0.04373993791914527	0.4860707110041963	0.08372162655674138	0.00100175744110564	0.001001159632372621	0.001000054100074468	0.1952432969574605	0.1415560194610885	0.03724323252759142	0.5703745581564913	0.01077682688108119	0.001000024773843299	0.001000003381041873	0.001000016853863233	0.08119283644102357	0.07770516414235404	0.03371705707244173	0.008308259951627147	0.03851495759144723	0.2505920771522274	0.2093115941291147	0.09621583524799511	0.04220164535535058	0.08911456390534869	0.004843398210803049	0.00100126430617135	0.001000168845537426	0.001000080028140694	0.001000351978912749	0.01138964371743705	0.05792365165342061	0.03262962223085284	0.03025747161064681	0.001000147216676599	0.001001528580938921	0.02893182093802217	0.04509864416700163	0.004778277988136475	0.2360936215946327	0.001000591534594756	0.02929413984304619	0.009919660771764403	0.001000401020829018	0.001001594651107011	0.001002995802463637	0.005334905602924925	0.0427109841547571	0.02748883209513736	0.001000061622973497	0.03123294937577881	0.1860565915033348	0.001000887767272007	0.001000366126035862	0.001000623327994201	0.00100171161093021	0.001000609944243555	-0.0004076566190218071	-0.01250455823069356	-0.003172319412361208	0.01097290797943525	0.01415651947263403	0.009358249623895013	-0.007563526157339347	0.004425706951373668	-0.9075850053692389	-2.23852871235245	0.12271046292156	0.8380913127467354	-0.02103065836062855	0.3482598418145064	1.718699113002669	-0.2591177665742253	-0.130755425471975	-0.0270610214679319	-0.4618095725442802	0.7323212812197063	0.406740699205948	2.308245966390023	-0.3382531982726346	0.03070355342029049	0.007621920271081159	-0.100562690970914	0.7612230535832233	0.2656279499520227	-0.03676156844332568	-0.02149389544140667	0.1831405276746658	0.9195118164684801	0.4304597474926312	0.2499964214879647	1.935063782207953	0.1924595453930926	0.03109157848275138	0.02657175456352853	0.01715722074926652	-0.1938302272119166	-0.111062124846835	-0.1043208053069611	-0.1489068658414625	-0.4635059061084644	1.050278296278213	0.7495197575181035	1.047266888650087	0.6777417291065531	-0.09961066548077263	-0.07099849271395821	-0.01792304605008625	0.2969439112736428	0.3037974526010518	0.007150403020291542	0.2491470773473403	0.1558164546814943	-0.3870316336437243	-0.2309232991065518	-0.01279374758131117	-0.05238447212664461	-0.1866372649704319	-0.005860822977219063	0.03917966978046917	0.7848233697381444	0.1977790504308974	0.3753437498975583	0.08701557067875355	0.03146986637457096	-0.02352107739415387	-0.6068361363045215	-0.2952766577542589	0.006166130916869747	-0.1826371475452838	0.02464085073274919	-0.3142192548444329	0.7818367963269927	0.002259475212276166	0.05315316133897209	-0.1889186055660977	-0.1480295734162953	-0.1141830366380159	-3.575705313930128e-14	-4.400329933831384e-14	nan	nan	nan	nan	nan	nan
0.31	-0.03891645949072623	-0.0176174511598424	0.01855934250484402	0.6322854805790006	0.9407949334776642	0.007548810491874351	0.4396196165593911	-0.01787715131307896	-0.008441385443191713	0.02127009532730097	0.05199974225820118	-0.07608580465769635	-0.01258930933543441	0.05940368414014109	-0.04161635518758399	0.8614582536355364	0.1291723020139181	-0.861458253635544	-0.1291723020139182	-0.09320546357151313	-0.1298304634644055	-0.001149131068796755	-0.2684696010229455	-0.04945188015724005	-0.02597960934081592	0.1094264697313938	0.1237945716767753	0.7321367492780174	0.6303141701257873	0.09576914275056791	-0.01184822983785614	0.08154634893442514	0.01830376865458296	0.6542840291455455	-0.3620648639955201	-0.638606713828068	1.298395036300074	-0.05677791289512381	-0.03442962592455222	0.5991795127663789	-0.1135436398424573	0.4634529948934229	-1.55496829345108	0.3326049508436119	0.9781212373827056	-1.12196368325138	0.7572006239199169	0.8197981723866663	-5.116568685633739	1.311098850055995	5.116568685633734	-1.311098850055994	1.535589152561026	-0.7036338041264593	-0.2168235141800275	-1.061881526972753	0.7075371991257178	0.3429031398866564	0.2989041658775742	1.199515678530053	1.261125806562321	-0.5386807267056619	0.3435310900707572	-0.01176449157262185	-1.094149051618237	0.269119465868999	0.005808644587683978	0.02212738615460128	0.07579663031336478	0.09746206676672448	0.001000145766335013	0.003843447960139312	0.07649526473622152	0.04733525145485279	0.4554217896604111	0.4093088417900306	0.01588003823306079	0.02058013026570908	0.001000854610015782	0.02077458419747017	0.001005375473531152	0.005944655754095776	0.006575022500461089	0.0188571722683348	0.3764397777107311	0.3909821531182029	0.05325490674653102	0.07131568526659922	0.3181754846491285	0.3255238059049964	0.08854378277948151	0.07159669775972476	0.002432018478883641	0.006977702016461558	0.001395168218115709	0.01063835367531732	0.04529375835133589	0.07341048471111257	0.463662003199903	0.3971374711973527	0.07863304971894804	0.09026656547562825	0.001001610460866264	0.003445880047096137	0.00100139190182453	0.01771466735421408	0.001028858537545113	0.04953034721089328	0.1842863128300461	0.2070102269546842	0.1285527553895525	0.07644575789470705	0.0341823453428237	0.03043658141650112	0.5653377271348381	0.6115143831453578	0.009625664688859559	0.03437234777121247	0.001021805018978754	0.007400311812306502	0.001015450826739005	0.005892181256643976	0.001013431453534625	0.00531049173178715	0.08716224102446783	0.08892137276698869	0.08422316514730581	0.07939475144842592	0.03565644949918695	0.03194951481962038	0.01000190538316651	0.01284190302222582	0.04378316311805174	0.06362565581079017	0.2460876778651443	0.2140412972741599	0.2072355650746686	0.1824939825492744	0.09211892252290516	0.09752121039062123	0.03839288257594827	0.06187346814364275	0.08949742659883041	0.1105298276921739	0.005497156963990135	0.0306334320960065	0.001385428556292393	0.05326496638989102	0.001001800301965654	0.03588208657593375	0.001000795524082005	0.03268119292815994	0.001000348942263756	0.01122120162737416	0.00914353738539061	0.03039560272937721	0.05502236092174821	0.07792948860499292	0.03617853557165883	0.05407853255853762	0.03270541488233301	0.03512958810768559	0.001204902845439479	0.02077696970920623	0.00177891701775835	0.01004720748103903	0.03086088426378237	0.03465557778935698	0.044692377103556	0.06065882705779133	0.004584776206854459	0.04650099332872554	0.2331221807197318	0.2171200194145826	0.001004704602793828	0.06840233868679799	0.02852883995648374	0.02540688892088521	0.01037244074891674	0.0228106263927703	0.00100853061562929	0.01308882762567134	0.00100156906641093	0.0183243384438477	0.001003596512033552	0.07247965623387323	0.007544721497441292	0.03148110983872347	0.0450808509527184	0.04652724088103488	0.02913964882278764	0.03381759077571173	0.001000141690565857	0.01385103451572784	0.03312443893321568	0.05813686507443094	0.17741974424272	0.1220032130064072	0.001145030455662004	0.06386561880422302	0.0010332466934985	0.03774522064391202	0.001174877172261974	0.02164031481601507	0.001001696210594169	0.01698172544392522	0.001060725664407526	0.01397354332478585	0.001519925781061361	-0.0116634127232135	-0.00344802886388526	0.01182110100955127	0.01351207988694787	0.00856712276917485	-0.007234782154763087	0.004350379196519758	0.007619707153872439	0.08680758622852675	0.001000152631865837	0.08421281384961055	0.5001158360639009	0.008726664401140938	0.001000508011684676	0.00100002103853055	0.001664256533543016	0.3737673217550998	0.05903678239334635	0.3685692596507631	0.0827774234405223	0.002714186411786356	0.001586154789139049	0.0380459417829132	0.500349288072368	0.0780653821376053	0.001001538888648188	0.001000903903716099	0.001000056379027822	0.2025918254011053	0.1414558869031853	0.03865553785850612	0.5894659559705427	0.009535256397785156	0.001000025044769874	0.001000003358336786	0.001000016945389915	0.07666099724760427	0.07453819603836068	0.0352098197174779	0.007260008740516881	0.03480494025686034	0.2514530835361686	0.2138498759428336	0.1163787554461191	0.05190412933089771	0.08666494860831371	0.005559367473287028	0.002093881836594294	0.001000177442879369	0.001000081033806429	0.001000374040736493	0.01064340156032907	0.06148235270795016	0.02923382776081261	0.02772974428412223	0.00100020116649969	0.001001058488774894	0.02600281823369031	0.04274951923499967	0.003879597209727136	0.2348200494705071	0.001001456583926947	0.03037194149013827	0.01433315886801943	0.001000455300410715	0.001001697687567266	0.001003461724712577	0.003715743330498919	0.03969697285021598	0.02542149666853585	0.001000077755334826	0.02910855043711241	0.187355608674296	0.001536870459577788	0.001000418406127393	0.001652609891615354	0.001001839512609357	0.001224866223547864	0.007484418245781683	-0.007745154898199505	-0.00306956059178771	0.01380129782656686	0.01508938852002941	0.007891663475498247	-0.008015066177080721	0.003075944003732742	-0.9177234782887911	-2.118317297519504	0.1468628864799786	0.6792320243541248	-0.002553567036532948	0.1802636628327799	1.497980065605807	-0.4017350294390487	-0.1537698920658074	-0.007033193553704185	-0.3042331671314172	0.9030157790629236	0.2983473671086594	2.246064153966735	-0.7529114091442838	0.02568030967378088	0.01639695541467465	-0.2128347400718582	0.7316235183103417	-0.07429757264343537	0.01421610042294244	-0.04008849065421904	0.1878222210434796	0.8337078179286442	0.260177653773449	0.1611816728119685	1.931255989277324	0.06914117776156321	0.007571476600016874	0.005311393701558507	0.007417640917273319	-0.2005420421561362	-0.1113493033260174	0.0163492870171368	-0.110949969213131	-0.3808801671145069	1.049014716640509	0.799206319190893	1.498189173084664	0.7664050278720624	-0.1036528716945819	-0.03328322581814601	-0.002832955391996392	0.307294588070234	0.3225912177116528	0.0009005311810114345	0.0471882176403484	0.03677493632859597	-0.3416455772832132	-0.2152714881162211	-0.03691341611741019	-0.004199257140495942	-0.1904220083163349	-0.06899112336912541	0.004851205293430443	0.8222041093807003	0.1148301036507674	0.3847159748739404	0.2480513227033753	0.05963827405586455	-0.02405776115678801	-0.5669851989563859	-0.2146363831475926	-0.06041776181447191	-0.166007331539743	-0.01295173823528587	-0.2928038270257713	0.8094158852353978	-0.01262749446222347	0.07403612633757257	-0.1657173244026858	-0.1463574875409733	-0.1061610411364221	-5.059961224060573e-14	-4.131691817250945e-14	nan	nan	nan	nan	nan	nan
0.32	-0.03183169229291634	-0.02207615880037912	0.01210946442747664	0.6452423652675705	0.9401044783240938	0.007173771051678961	0.4440133057480218	-0.01985253787666507	-0.002639107003551782	0.005207277035642903	0.05611228489480008	-0.06615785356076505	-0.02454619525746903	0.06795791531602628	-0.03326322510866846	0.8090303779531886	0.1424060011460495	-0.8090303779531898	-0.1424060011460495	-0.07766416482122858	-0.137055063747768	-0.003249177789730845	-0.2783473296255476	-0.04221105397114498	-0.02251482100934703	0.1110951238886451	0.1357500892459163	0.7443319990382593	0.624508622192445	0.09956299687810506	-0.01197205609801688	0.07128128973087491	0.0210040509541166	0.7546951812455145	-0.5242969196955166	-0.647279340407537	1.293108544561502	-0.08178547331906867	-0.04049715897392305	0.2901017514470381	-0.2748724563424399	0.7011984940246492	-1.651290097660714	0.4840426043456931	1.004740037348645	-1.260211338874963	0.9449351446952262	0.8462230915223635	-5.355470796129239	1.333626090041714	5.355470796129239	-1.333626090041714	1.572929446960515	-0.7383464454435148	-0.2011972752099906	-0.9171744969451939	0.737531724652	0.348803738211746	0.05068046621145156	1.1954219090689	1.17754180997338	-0.6198109202923427	0.4188367478480168	-0.01392804250016125	-0.9460552267751968	0.2669608475399952	0.006992017408187235	0.02345353230979414	0.08148011022223135	0.1035710985630496	0.001000153922604697	0.00375854019799041	0.07962945238224513	0.04832036701475595	0.4705643644035571	0.4231634356970742	0.01081198604769965	0.01616900430827752	0.001000667799281468	0.01921694667807318	0.00100280390211862	0.005811810989564776	0.004046440913304456	0.01658199532326239	0.3767204944122429	0.4005390748835555	0.05629809813430631	0.07392240364608871	0.3383971774375379	0.3475554907530549	0.08281524540481372	0.06270446761502796	0.002575309371529222	0.007158596813550356	0.001526226549101296	0.01076836376581002	0.04058374052349514	0.07056702505993341	0.4772118646808455	0.4045265759940373	0.07702898160622564	0.08819965869761763	0.001001514859768697	0.003418481118135724	0.001001085923175238	0.0173483854578718	0.00101502824460614	0.05151267768726132	0.1926057171721027	0.2149228894787026	0.1336456162629361	0.07817536933158485	0.03657865606516516	0.03177714733594224	0.5754564721741996	0.6306949968143382	0.009241371095971224	0.03469774113819455	0.00101134618764064	0.007555855781945391	0.001008032790657253	0.006015204760078607	0.001006989686686153	0.005419482462341826	0.08165235964133931	0.08662276178029552	0.07936296452905066	0.0782338195655809	0.03584186677015223	0.03242225579664671	0.008414465122324457	0.01186011374041399	0.03878903827811966	0.06017632980297991	0.2481399447991557	0.2239887415304178	0.2105550742999714	0.1902926128366389	0.106845190685606	0.1141387817049689	0.04694618788478198	0.06993249030535882	0.08773075808802154	0.109435046955692	0.005725271492991613	0.03049893523794992	0.002030883310447302	0.05331949103400176	0.001001023388670211	0.03896426078279708	0.001000452696235071	0.03614269282281644	0.001000367175818754	0.01122759957361306	0.009647505579950314	0.03033990910192686	0.05874722705690148	0.07819746243551109	0.03213332585286233	0.05078885029200338	0.02976825659918802	0.03303151199598535	0.001106633680201849	0.02063135440076679	0.001405489602038139	0.01019216751828169	0.02786284998071766	0.03263070612537038	0.04322125306049315	0.05970005298329233	0.003998143881219822	0.04645733217085779	0.2334783265571642	0.2242149649273128	0.001003387215502935	0.06926084083460671	0.02965779576493073	0.02933120690773163	0.01344724381372563	0.02579397512830272	0.001004667954518241	0.01367904986762607	0.001001659698648725	0.01806920491003905	0.001003662319942001	0.06703537645977066	0.005273602881102769	0.02960195035236098	0.04189583998752423	0.04564700109075145	0.02688577378033582	0.03216234048908911	0.001000115507580425	0.01375520532797634	0.03073469195727778	0.05526540398782575	0.1814197056845069	0.1294213197619231	0.001483164202201502	0.06367180632454814	0.001017497104711679	0.03857585135193822	0.001586663865741803	0.02007916486037565	0.001001800860138042	0.01553599530230584	0.001202342974268909	0.01294879491271815	0.008255451205814991	-0.00740869669520748	-0.003179844372397329	0.01414057503861329	0.014831612685755	0.007575212733610178	-0.00788356857605022	0.003045812901791176	0.008782055209553186	0.09097884979578756	0.001000169976234913	0.08360745690214938	0.5089079662050927	0.002473268192940703	0.001000435309826442	0.001000019980756574	0.001001543190613039	0.3803464288738283	0.06102272479476149	0.388449394845393	0.06887960843150417	0.002743382251295154	0.00172699027947908	0.03235194564668085	0.5146278651405398	0.07240913771846814	0.001001320336191776	0.001000648175148022	0.001000058657985092	0.2099403538447502	0.1413557543452821	0.04006784318942047	0.6085573537845942	0.008293685914490048	0.001000025315702402	0.001000003335641096	0.001000017036926231	0.07212915805418771	0.07137122793436976	0.03670258236251787	0.0062117575294026	0.03109492292227211	0.2523140899201095	0.2183881577565519	0.1365416756442455	0.06160661330644365	0.08421533331127877	0.006275336735771549	0.003186499367015781	0.001000186040237769	0.001000082039501311	0.001000396102558754	0.009897159403218343	0.06504105376248055	0.0258380332907726	0.02520201695760049	0.001000255116325624	0.001000588396610117	0.02307381552935789	0.04040039430299783	0.002980916431316917	0.2335464773463798	0.001002321633267719	0.03144974313723004	0.01874665696427287	0.001000509579996884	0.001001800724022407	0.00100392764696168	0.002096581058072584	0.03668296154567429	0.02335416124193383	0.001000093887702884	0.02698415149844606	0.1886546258452563	0.002072853151881889	0.001000470686222877	0.002304596455232208	0.001001967414287944	0.00144912250284156	0.01537649311058515	-0.002985751565705458	-0.002966801771214207	0.0166296876736985	0.0160222575674248	0.00642507732710149	-0.0084666061968221	0.001726181056091772	-0.9287237186575446	-1.963883876161838	0.1078365514671325	0.5470146546997303	-0.02049828732428226	0.01765784220674487	1.272074255321226	-0.4677177359920204	-0.1539522624492552	-0.02604183808616866	-0.1516313139126212	0.9953002334287798	0.2296047635437436	2.155550910464852	-0.9971276197487	0.00846696652814625	0.006491677115130449	-0.3620072703607939	0.7550321326243149	-0.3240559204963541	-0.03667381726928398	-0.02806484536971261	0.2118718661957099	0.7490088603724	0.08491444831139433	0.1138444284662674	1.900350454153282	0.00596043273556866	0.0314345058494544	0.02634176181345411	0.01772099401562986	-0.2695654148092451	-0.122677191535035	0.06643481420205354	-0.08789085005179131	-0.3111311557094028	0.9190187341317562	0.74284510976532	1.800567816233203	0.8434656200313986	-0.116824915140389	0.006774216834253343	0.01403403400097804	0.3074392509945123	0.375373516897431	0.001524737771467164	-0.03903820333811227	0.03663711212501958	-0.3202971470452302	-0.2052885456565118	0.02155504225698201	0.031032325949963	-0.2186214390422341	-0.1208921450848275	-0.01040467240253111	0.5442250219933417	0.06186815973858969	0.4013595070251278	0.3365246943406492	0.05252607291393364	-0.02744384600363169	-0.5208180547185803	-0.1666353952367166	-0.1133559045834018	-0.1681757678329724	0.002651946261968379	-0.2835083885126933	0.6416475642108357	-0.0258591089431779	0.09152420007278171	-0.1473119914235847	-0.1424091686021862	-0.09891856041676998	-2.563301234752737e-14	-3.394887037111653e-14	nan	nan	nan	nan	nan	nan
0.33	-0.02404066883915059	-0.02786585116607558	0.005694402171831251	0.6581513547440438	0.9391487838011068	0.006740517352734892	0.4456791540143187	-0.02310222340000039	0.005589251762438812	-0.01153568493213318	0.06141603595914764	-0.05604731117349461	-0.03753237668604782	0.07798007808886152	-0.02480065949561052	0.7543552095821123	0.1558838507311665	-0.7543552095821165	-0.1558838507311644	-0.06173879483726685	-0.1445047728266828	-0.005132979332567122	-0.2869048255960878	-0.03479164367464958	-0.01901765038016407	0.1112165609962268	0.1477742216616975	0.7556851456253603	0.6179735125462209	0.1040303524128211	-0.01209475677359576	0.06300245727143089	0.02376770527627236	0.7912625033242997	-0.6198770993568902	-0.6349724908659182	1.288952172552628	-0.1099099877667028	-0.0457671114904012	0.05644164272485465	-0.3620441272541809	0.93927359507736	-1.683972146313519	0.5626691275157799	1.017277416330912	-1.321933037061075	1.041568489383339	0.8432429348483325	-5.586880359030792	1.363932993698213	5.586880359030798	-1.363932993698211	1.610777077321379	-0.7469194462166636	-0.1741751721037537	-0.7990329865604957	0.7415090288756683	0.3501791809447069	-0.02173646908577724	1.216175870638533	1.098009812351812	-0.6833042150583748	0.4591061314841828	-0.01197490084777924	-0.7102586211615423	0.2821730086981299	0.007860843975161604	0.02444946966776658	0.0853248101820533	0.1080045998789047	0.001000167754861924	0.003692318187792704	0.0791765257223653	0.04761914187243088	0.4837359765671717	0.4350102242236318	0.006593806266525605	0.01249656359997016	0.001000542568379588	0.0176903880095779	0.00100143942776829	0.005689388117730561	0.002561008338233124	0.01524371149173475	0.3814390423724939	0.4109709327954322	0.05815650801782957	0.07555248271799836	0.3585732353712736	0.3695030430641317	0.07062562833685457	0.05190446625107299	0.002535324654523191	0.007202999088759318	0.001619118583835364	0.01086147312502904	0.03523568178639396	0.06641057488904001	0.4904504127000769	0.4117620597882877	0.07270670165916264	0.08379418739834117	0.001001355073253443	0.003414922448136605	0.00100088097318044	0.01697714845386011	0.001007693944987914	0.05361839850907308	0.2001009364085219	0.2217768401321722	0.1343751490899551	0.07812904888777106	0.03767302775719337	0.0323114677601878	0.5909291992761035	0.6493808719178675	0.008053758416624476	0.03416528784490576	0.001005798871683345	0.007734180461916312	0.001004098168827807	0.006157604465119385	0.001003573023781131	0.00553972984061931	0.07681632285218186	0.08375761571333593	0.07535581843640059	0.07668446991350013	0.03653549155979431	0.03317234393074565	0.007133538114994957	0.01109991300184545	0.0342537262844976	0.05706980620383843	0.2545082173970356	0.2324316018915878	0.2164054504205869	0.1970628795508747	0.1241439655056147	0.1331036415578785	0.05522471937272588	0.07793094531624328	0.08554816617027074	0.1082442051661122	0.006054822890703308	0.03059104884413487	0.003303805365850268	0.05370726625098512	0.001276886993471576	0.04277965249151699	0.001011120948032177	0.04018551293804152	0.001000396589694195	0.01122110502007457	0.008737875252286913	0.02898547709989292	0.06078129203829033	0.07743608052288575	0.02836565029778019	0.04764537809529626	0.02703710547615747	0.03096771933539896	0.004059378917703696	0.02343377477731287	0.001273920434240416	0.01063605870092441	0.02532776521814324	0.03075355810687067	0.04178624023420266	0.05860027505527406	0.003240574194720418	0.04631348902511254	0.2354953821795181	0.2287212641832905	0.001003474248651593	0.06979514426601949	0.03058266858968674	0.03316958474780993	0.01718026499633677	0.02942821018039375	0.001002584339486444	0.01437554507563394	0.001001688514983777	0.01780955479652678	0.001003619691509081	0.06192771815038641	0.003655949694361764	0.02843587592572134	0.03836864208476336	0.04405992966237269	0.0245200770491566	0.03038199781900916	0.001000126132822146	0.01370758997594131	0.0283348965624319	0.05243817362377696	0.1887677740655718	0.1353808449696902	0.003091568386618811	0.06396726193800463	0.001009324667999135	0.03965278295166882	0.002028034989050926	0.01856430753663091	0.001001760131933869	0.01410092953209627	0.001489758091549484	0.01201381532359223	0.01675276092338289	-0.003024123265357836	-0.003214908939930037	0.01796597295277861	0.01619249378498591	0.006566515915479083	-0.008476266698933359	0.002240185571969576	0.008789108266713632	0.09001973512326554	0.001000192449296478	0.07421885496475418	0.5179356354078083	0.001736740912992307	0.001000392730218553	0.001000019011716526	0.001000892220016274	0.4013535520344877	0.060000212799207	0.4102780188482958	0.04223664222264879	0.002281908600185696	0.001706673596469622	0.02600922571201351	0.5260734583247714	0.06241773131094533	0.001001077489059335	0.001000684235297248	0.001000063088682954	0.2152476968330815	0.1303153431186424	0.0380078747241001	0.6456066271330225	0.005502915822602063	0.001000026176073637	0.001000003545881978	0.001000017614607983	0.06891719405581048	0.06894717854277189	0.03790064106668058	0.005390478516002991	0.02708039894109528	0.2785255437950416	0.2338040491226837	0.1600680125945156	0.06858604743700407	0.0812048846120387	0.006512819178415353	0.005864696407268943	0.002041280312773174	0.001040956572437048	0.00100045351006077	0.005952419810308683	0.06186247403117044	0.02248790294100042	0.02281426462896172	0.0123578970747337	0.001252059920296226	0.02190796242399631	0.0397888946158042	0.001990586897552517	0.244046031136769	0.001004616658517763	0.03181313462778536	0.02340937005068681	0.001000336759120869	0.001001648935589171	0.00100327724141459	0.00182634856021942	0.03204527498034562	0.02054660354497764	0.001000173827536466	0.02438290269900958	0.2117778840406028	0.007060006269993418	0.001001114538989362	0.002644489080904141	0.001001506508441101	0.002077070116719983	0.02635108489118911	0.001329752804769895	-0.003448459242435413	0.02286039909020799	0.01768956385826587	0.005670969968050075	-0.009076693223505497	0.001845761854850275	-0.9406287229441662	-1.731068537577223	0.0852938265854975	0.3396661385803008	0.001114415644285017	-0.158812335145788	1.102419565100469	-0.2798600660914715	-0.14784488912286	-0.004757148697301612	-0.1085641495971055	1.100231969545988	0.1012982444044497	2.193424801260607	-1.169119081772413	-0.000711228418631843	0.0097090117988495	-0.4640961775394506	0.6837417454980733	-0.5523858424645731	0.01956470465836584	-0.04098924072049352	0.2112683794830159	0.623715551301079	-0.09546694645411224	-0.001101103410426221	1.838333522628719	-0.103548604190565	0.01118205827528984	0.008298484770969521	0.009344783820327607	-0.3046117316037573	-0.1836312981564728	0.08013082974891546	-0.06464636543088913	-0.307018348758632	0.813746012685657	0.6444442004627247	1.979708438347831	0.7608005710518317	-0.124833542150213	0.01174345577387331	0.06222553925675403	0.4454657194171903	0.4368103538834534	-0.001738416977413946	-0.2151586686775842	-0.1637745103846281	-0.3091388577470293	-0.2068947343328375	0.5091445103746484	0.0570170982266832	-0.1628450735561604	-0.1035497981851181	-0.0198708460997041	0.410682212891143	0.05117148220114456	0.3686608932342466	0.386762731129478	0.08064322777036105	-0.02484242199422066	-0.5015069247880082	-0.07292211824584785	-0.2012152060915	-0.1881423480040283	-0.008874047206209289	-0.2832472259021969	0.6025971935565724	0.08067014080481824	0.1225811593956415	-0.1548765219797503	-0.1444816165586018	-0.08904677255753179	-1.432629748773263e-14	-3.266517017407721e-14	nan	nan	nan	nan	nan	nan
0.34	-0.01625138235016623	-0.0341984117056307	-0.0005747729927100107	0.6710266651548875	0.9378951474388558	0.006266158208250193	0.4454096134206617	-0.02683301000043831	0.01604237161594416	-0.02820556289900753	0.06708489782503299	-0.04581412570965164	-0.05068301780436908	0.08843070669438113	-0.01645930833648519	0.6971464211536826	0.1697244443543497	-0.6971464211536831	-0.1697244443543494	-0.04547597272500808	-0.1518999341896432	-0.006704924006734858	-0.2944221551447105	-0.02747769950904288	-0.01552026152405221	0.1107535260191326	0.160209032589726	0.7663906413833972	0.6109206737691614	0.1084345549555664	-0.01223881027965151	0.05706517018668843	0.02657557096421099	0.7543477882900694	-0.6328705544667595	-0.618101922186203	1.286372731435563	-0.1413738411686969	-0.04871824808204924	-0.09697602055229826	-0.3710926717697934	1.146150711513704	-1.636673297479591	0.557064764656129	1.02926865266111	-1.293103276949818	1.030628311276425	0.8219802007394569	-5.86219480759999	1.40617489765496	5.86219480759999	-1.40617489765496	1.640419872619939	-0.7274369022526203	-0.1388259014762806	-0.7091412125616764	0.7164384984743315	0.3488473835975417	-0.0662139507227746	1.277557611520007	1.048011644160598	-0.7233567464594215	0.4062061494533757	-0.01819860860002406	-0.4777461518346899	0.2758031206968529	0.008303049300368173	0.02503826697071946	0.08707105629275554	0.1103640319368123	0.001000185909747672	0.003658039118134459	0.07480138678992533	0.04512593102236268	0.4955649873007978	0.4453145493012844	0.00407064048928154	0.01031000977818547	0.001000458684260611	0.01633034053821734	0.00100075705019658	0.005590379767439782	0.001812623319792969	0.01455993838713919	0.3913929434470949	0.4227269266864825	0.05870859923900473	0.07604611240547632	0.37902548830575	0.3906132917684581	0.05166116532450633	0.03919715740494909	0.002285048891881997	0.007121877906875037	0.001655431788094482	0.01091412034328153	0.02936675609991542	0.06138883323471313	0.5030690777481048	0.4180349532894454	0.06583448555426773	0.07724499178634263	0.001001153735304657	0.003481827639841813	0.001000796611426789	0.01663246700107151	0.001004030748899722	0.05577796690329044	0.2067210331964608	0.2274358861243118	0.1303286540541324	0.07624026221490729	0.03728979911452585	0.03187271007190996	0.6127025241894004	0.667491846388433	0.006070317926551686	0.03280481879841819	0.001003026984012212	0.007918529510059748	0.001002131929986654	0.006304380567009312	0.001001865825493062	0.005666704182365151	0.07265972520927089	0.08050756848758696	0.07202227051941414	0.07463242241682311	0.03746438927778958	0.03395583273417944	0.006077030953564735	0.01055724507665604	0.02992841993149508	0.05409906713509192	0.2678396199723052	0.2411475152758101	0.2257245774490505	0.2038462161935168	0.1435659359017538	0.1534790361517626	0.06280667398502499	0.08524000550448635	0.08299913627941112	0.1068685741251943	0.006338572764689471	0.03073570338085598	0.005271743664454351	0.05453809241634002	0.001934895676201818	0.04767010774453975	0.001036899042466493	0.04495129685516801	0.001000440007317116	0.01121453586341673	0.006326361421188441	0.02637052629636824	0.06046324158144382	0.075424751912941	0.02477186286956682	0.04459124182802325	0.02445667940528384	0.02890512235162736	0.01113983899067489	0.03021855415482003	0.001333823489198382	0.01131793323599613	0.02343708568392941	0.0292530664763257	0.0407305678740635	0.05753932986626439	0.002365827291085874	0.04602977746181196	0.2405655032792052	0.2335015568589283	0.001004665834000812	0.07040784959192319	0.03124038505776024	0.03675132141730105	0.0213364164013867	0.03345803805201166	0.001001456599315106	0.01516931960565201	0.001001626981389233	0.01756523155993052	0.001003273020511975	0.05698937161131835	0.002704730703024573	0.02801665542443724	0.03429860688152556	0.04167956046894226	0.02193205044491175	0.02839450189262958	0.001000171433116476	0.01364374377308661	0.02582871556568355	0.04957426863767464	0.2019870027898648	0.1425200579573516	0.006371612399523521	0.0651996073240288	0.001005562447410983	0.04100185533055103	0.002418390646004482	0.01699729344777861	0.001001509207914127	0.01264881034873441	0.001947105360313772	0.01114847115865183	0.02690159201630829	0.001314404124908949	-0.003547702109921748	0.02339491320184002	0.01775765834529039	0.005727545403401106	-0.009080557424350001	0.002051363661201421	0.008796161323875359	0.08906062045074448	0.001000214922358907	0.06483025302735884	0.526963304610524	0.001000213633046681	0.001000350150607884	0.001000018042727987	0.001000241249425422	0.4223606751951465	0.05897770080365317	0.4321066428511986	0.0155936760137958	0.001820434949076672	0.001686356913461109	0.01966650577734716	0.537519051509003	0.05242632490342068	0.001000834641927237	0.001000720295462751	0.001000067519391479	0.2205550398214129	0.1192749318920026	0.03594790625877906	0.682655900481451	0.002712145730714263	0.001000027036462112	0.001000003756151733	0.001000018192316364	0.0657052300574358	0.06652312915117815	0.0390986997708469	0.004569199502598974	0.02306587495991691	0.304736997669974	0.2492199404888158	0.1835943495447882	0.07556548156756336	0.07819443591279852	0.006750301621059	0.008542893447522111	0.003082374585305921	0.001081831105371737	0.00100051091756081	0.002007680217395317	0.05868389429986198	0.01913777259122833	0.02042651230032573	0.02371553903313993	0.001503531443981641	0.02074210931863449	0.03917739492861032	0.001000257363787264	0.2545455849271595	0.001006911683769884	0.03217652611834076	0.02807208313709892	0.001000163938248858	0.001001497147152253	0.001002626835867512	0.001556116062366277	0.02740758841501585	0.01773904584802091	0.001000253767377812	0.02178165389957342	0.2349011422359503	0.01204715938810532	0.001001758391760779	0.002984381706574511	0.001001045602591626	0.002705017730595951	0.03732567667179307	0.005645257175245244	-0.003930116713656623	0.02909111050671748	0.01935687014910692	0.004916862608998667	-0.009686780250188898	0.001965342653608818	-0.9523776075614484	-1.438402701371602	0.02640854046831167	0.1322008031072301	-0.01410969920943912	-0.3407392993418057	0.9635815655394269	-0.1705403586742265	-0.1206500230180379	-0.02135893376209538	-0.0207291685353459	1.26012742926611	0.002314886654527031	1.988090189113588	-1.378589116184242	-0.01663772485695316	-0.0016007510696386	-0.5350655670465346	0.562514074005609	-0.7528007830271347	-0.02258104485384069	-0.02275372879004711	0.2226413806812109	0.510027928106062	-0.2835787974982731	-0.08077119403387301	1.785370327560509	-0.1596427179059644	0.03263937948375688	0.02721704118188983	0.0190663867100965	-0.346545646589544	-0.2232167604690451	0.07311494806419561	-0.04438428735157975	-0.2839742496224891	0.9736293387424301	0.7454590954468774	2.082674764413872	0.7055866554968068	-0.1537827654079128	0.01728240294287076	0.1026442236729235	0.5224519598585494	0.5199662772735357	0.001509817079104204	-0.2911419636193094	-0.2133522273590451	-0.3024299611609471	-0.205049410321178	0.8180268424610626	0.07862899645771039	-0.1432901614464861	-0.1131255972832437	-0.03837835591285353	0.5990237059261765	0.07754853865514288	0.3500312729089222	0.4156432582533941	0.07198193741191324	-0.02437847105338904	-0.4869557006647701	-0.01726461015706944	-0.2720154575941569	-0.2096064190887025	-0.0005942239034197924	-0.2908433129237578	0.877585120190142	0.1615188455670312	0.1459523559304974	-0.1577433444373857	-0.1458198512347171	-0.0849914755757402	-2.873230739647133e-14	-4.283435958523269e-14	nan	nan	nan	nan	nan	nan
0.35	-0.009208334304318057	-0.04026262475413309	-0.006678221277750911	0.6838858260254987	0.9363103063682201	0.00577763142826838	0.4440380745715156	-0.03031833097947481	0.0283739763834283	-0.04399111624549115	0.07231685062045877	-0.03547564249014347	-0.06306849875269879	0.09825538529943632	-0.008413903313354648	0.637037488020581	0.1840411718929911	-0.637037488020585	-0.1840411718929872	-0.02897216908340537	-0.158962268942889	-0.007889360416255799	-0.3011800695334642	-0.02055729968656236	-0.01204848994191861	0.1093282361022819	0.1733547414110692	0.7767864429133797	0.603590349328377	0.111882631036974	-0.01257507003608526	0.05305870481694558	0.02941655714896679	0.6449776445744397	-0.5691901964326644	-0.603535735982704	1.285903428243298	-0.1757840985039691	-0.04846472211338189	-0.1647773587707156	-0.3186670815660952	1.311936422433793	-1.511272137475182	0.4790503434861236	1.034859737373283	-1.171333812151314	0.9206485911528645	0.7847050369786037	-6.152949619734219	1.45609856985472	6.152949619734218	-1.456098569854719	1.659283089048546	-0.6808126409618753	-0.09767905684444297	-0.6466552945215311	0.663929135074025	0.3447700081677793	-0.2440654317797837	1.355086241597288	1.033902965742058	-0.7393508640840589	0.2715302643639532	-0.04748937521971686	-0.3290941499309155	0.2893688257141694	0.008016944805930239	0.02491705441417492	0.08645183376225014	0.1103750941246914	0.001000194145276245	0.003652756209547242	0.06720911324633076	0.04101311598210023	0.5054564384762735	0.453952524013057	0.002572991354990405	0.009015576073782894	0.001000391077110582	0.0152372287514139	0.001000395195950218	0.005517606220989438	0.001415015281747717	0.01420594464509551	0.4061581270437938	0.4359909881678266	0.05793972856665078	0.07539950153844464	0.399799689200201	0.4102056331519875	0.03347432587883887	0.02758079499254832	0.001949252400149147	0.007012235213927434	0.001588040507011132	0.01088589068015483	0.02351147366859741	0.05614908784241193	0.5152885821371364	0.423116679874445	0.05761861837384114	0.06956944816431633	0.001000969932032804	0.003609009338221476	0.001000732542680387	0.01634285610760588	0.001002091817249596	0.05795555533817864	0.2126129473912545	0.2320782197668156	0.1222442612207231	0.07258850051122639	0.03544838179007604	0.03051671679584791	0.6396704205128574	0.684989545188268	0.004212322152530912	0.03161475603968093	0.001001557299355635	0.008125109969903913	0.001001089143274805	0.006470703478530448	0.001000960746426483	0.005805666704623466	0.06907145012699127	0.0769774821991818	0.06893203930968028	0.07198704122152412	0.03848941346587283	0.03468016550344874	0.005049883685472605	0.01006601310618847	0.02547759104098463	0.05088778905058822	0.2828955355293526	0.2522709228352543	0.2337797950026615	0.212119638622732	0.1636347101877656	0.1733608594007155	0.06885778338815815	0.09139924466243059	0.08052176298104584	0.10518972434969	0.006314771643900861	0.03072474495931796	0.006669773343694721	0.05518221187243629	0.002647027168961311	0.05323685854231389	0.001416335301728721	0.05076225985420586	0.001000471337481466	0.01122149628747038	0.004094710727871122	0.02399845545083744	0.0582833101308679	0.07275778952736045	0.02180859559899941	0.04213596998498881	0.02191938410050778	0.02677343106590364	0.02177489210245266	0.04017042773599305	0.001559626672587573	0.01221284324747299	0.0222486188712953	0.02820817264103097	0.04125564781989675	0.05703764679691305	0.002763548673008267	0.04639363544027709	0.2456751982967188	0.2402133193690097	0.001005009910136449	0.07145149745478641	0.03174978876706339	0.04011755213481111	0.02531311305831194	0.03729742432519759	0.001146582154632865	0.01623044991536269	0.001001468567395108	0.01735610214859428	0.001874664689739785	0.05234974421863178	0.002130770828545606	0.02802964938812108	0.02951867176716975	0.03839208971232059	0.01936118337641733	0.0264064113118345	0.001140705091782398	0.01358886080962363	0.02317255899230285	0.04658124617943195	0.2156904324553301	0.1527822629253791	0.008577190770248619	0.0661550653766273	0.001003846624889869	0.04263847497161442	0.003373365884083503	0.01574860336342969	0.001556988483732267	0.01149908842501445	0.002831325048241638	0.01048659041537701	0.03620465744839261	0.005430739146498572	-0.003972861589051472	0.02852031388281548	0.0179749700733315	0.005156164068790752	-0.009521356100717077	0.001805619301758246	0.006791307743273657	0.08263043482723868	0.001000192387905919	0.05093288344677977	0.5293958927911366	0.001000251383667676	0.001000295820753358	0.001000019120064788	0.001000238243149638	0.4518209225166076	0.05525685105379338	0.4547463113276188	0.00829690946530642	0.00141042684307972	0.00137506310519159	0.01445931725477065	0.5490337310317802	0.04276263092153688	0.001000731284479441	0.001000619856076205	0.001000079511780464	0.2247553557778134	0.1024126747705191	0.0310162837493176	0.7257192585110158	0.001856135337834997	0.00100002851399464	0.00100000410513844	0.001000019420276246	0.06331148128287226	0.0635585103119006	0.04020940437567405	0.003449608033366398	0.01812466893527833	0.3173018797526826	0.2471172961357666	0.2049475454897166	0.077453232278183	0.07637331174267011	0.005898885713408543	0.007816401813611087	0.003653278716586834	0.002428997683198218	0.001000498039224162	0.00150392560188166	0.05284892734857228	0.01790896502165652	0.01790841270637964	0.04177316214893482	0.002041655702560723	0.02105928964443131	0.04419222637424116	0.005023377831542618	0.2553068402669429	0.001004061884688301	0.03247585978462476	0.03124125070193334	0.001549357589943953	0.001001140045864128	0.004289621018141391	0.001508340287674665	0.02107456875082086	0.01543588827341352	0.001529603780287181	0.01880316634631393	0.2431529231983018	0.009967825868257278	0.001002317024511056	0.005550953949734964	0.003095762352727515	0.004646241777282694	0.04461090750175675	0.009375459745090842	-0.00443221696849708	0.0331890772646694	0.01708676174075248	0.0047762239020141	-0.009829815457506689	0.00143209626083464	-0.9641729125601585	-1.195471392846446	-0.05199606838310044	-0.1282776243560519	0.007069226720375584	-0.4840533975348314	0.7666896534052867	-0.09273740697608535	-0.09586947479328101	0.0004197262478142779	-0.03886691991188386	1.384219870091638	-0.128558498465052	1.923189480632592	-0.9691141767104272	-0.007977619340545349	-0.005728334336336809	-0.5118083644488355	0.4633359744687969	-0.789094847033513	0.03179421285057957	-0.03023840631858354	0.2142067496462645	0.4208801019174692	-0.4483139452522368	-0.1881444364597069	1.712449823929469	-0.08400648833028046	0.01470284306376556	0.01135712487440809	0.01138934278649986	-0.3589351734515087	-0.301837258158626	0.07010486061182986	-0.05294920457103858	-0.351397249298238	1.252859724210143	0.8998543255330448	1.900103937116021	0.5282718121587642	-0.1772976426916841	-0.0189369573256962	0.02943051232777184	0.5829430794739643	0.6354554900487159	0.0008182825874393302	-0.1889031297229698	-0.3115527671773488	-0.1955775849738191	-0.2194734730761453	1.151999793539628	0.09975631624443523	-0.07185739019487639	0.01148672706181028	0.09800882525938141	0.7353809501472212	0.1342608371168771	0.3246283006449327	0.3565198033636394	0.1317570171969822	-0.01795985510317611	-0.4406916566499925	0.01791509233559939	-0.3858284025883241	-0.1912827741806732	-0.009386870005571315	-0.3078270944204364	1.172122331129164	0.03311937923487634	0.1795393610826502	-0.09592997597724869	-0.08853932616463724	-0.04978935002769072	-1.490348981779027e-14	-2.324105911184307e-14	nan	nan	nan	nan	nan	nan
0.36	-0.0035375129848615	-0.04536657845812287	-0.01266444773556121	0.6967536134307613	0.9343756709577643	0.00530731148189066	0.4423651540552601	-0.03306026278241953	0.04211642367350787	-0.05824770096166519	0.0764603956759736	-0.02518829603953973	-0.07385651203736182	0.1065705021462585	-0.0008131229350443011	0.5742202727447282	0.1988249749470794	-0.5742202727447272	-0.198824974947078	-0.01231146627707655	-0.1654318388601852	-0.00865085867195361	-0.3074395336217907	-0.01427336342650117	-0.00863959985392139	0.105367789400877	0.1873807991986621	0.7871237867763626	0.5962008020397498	0.1136275841935622	-0.01315731843464332	0.05037234263172954	0.03230244166768393	0.4799024430128644	-0.4408186855630344	-0.5946575567392977	1.288098038365852	-0.2113327091418339	-0.04507688136123087	-0.1572523539831553	-0.2224148365556112	1.428319216020012	-1.33087957141544	0.3393832166765716	1.019041298878526	-0.9736097443422843	0.7287159596738676	0.7330552717780928	-6.403851236150229	1.499590000744361	6.403851236150229	-1.499590000744361	1.671799705565186	-0.6088839350627042	-0.05423827071165706	-0.6094511524762296	0.5891457859905712	0.3362710847702856	-0.5732453076348097	1.453627404771282	1.036320110760697	-0.735201316027966	0.06558156448940301	-0.06739633702000394	-0.2137255149293773	0.2847827874893393	0.006881251811333599	0.02397144527097199	0.08331253821868728	0.1078326942731588	0.001000186987946718	0.003679745837150945	0.05668446693036613	0.035400269295192	0.5130432135313217	0.4607018679011918	0.001818751700412117	0.008367441143694861	0.001000330112033587	0.01445500823344545	0.001000214900022179	0.005471084328069455	0.001215900843486313	0.01400665318807254	0.4254628901698143	0.4502420241501184	0.05583275496556613	0.07353651366805146	0.4209239335954462	0.4289333092419158	0.01991904070586751	0.01932625766232336	0.001576162493102035	0.006908589408217006	0.001398737709968907	0.01076589060102389	0.01790651520313621	0.05117416888501	0.5272386875597228	0.4274917674083108	0.04862983408315916	0.06132735673273575	0.001000826372352247	0.003793248464036949	0.001000650301169406	0.01612629980982312	0.001001128837090511	0.06008871076326575	0.217846280997818	0.2359023141931098	0.1104254291836697	0.06724317526958457	0.03214480259992403	0.02815548183715207	0.671167973570721	0.7017064506974798	0.002846729385775376	0.03101195594197994	0.001000823566671828	0.008333108982909376	0.001000568188456689	0.006637714739527806	0.001000509050639517	0.005947755539003401	0.06599495214072963	0.07333959377110695	0.06588267064175682	0.06867612166208255	0.03955258399352008	0.0353249950427205	0.003974755911658238	0.009516519028951769	0.02075511270333457	0.04720880450883059	0.2969080809090259	0.2662408607812907	0.2381048525591896	0.2216558814069129	0.1837293098639211	0.1916093959286786	0.07301051294938324	0.09584565446897726	0.07832193383870663	0.1034164122113857	0.005880967242344744	0.03036770683284707	0.0070134288624267	0.05519171955850909	0.00328781271298715	0.05916986692965391	0.00227869544007539	0.05752499000645537	0.001000480551868465	0.01124962181158372	0.002714326579056442	0.02247984521740012	0.05443776973678125	0.06936344622076156	0.01966591178805961	0.04054062657796812	0.01937957389432771	0.02455196036474876	0.03572261540870029	0.05285158842107984	0.001941326147884399	0.01330112576924039	0.02178172906601191	0.02769254298083295	0.04386112710740697	0.05774301928048468	0.004963630496909449	0.04772713144008443	0.2492071955488431	0.2480502189430019	0.001003756243380506	0.07315466239834305	0.03215952247486593	0.04327215603124338	0.02887711323174295	0.04067415025900772	0.001493659499664726	0.01763471780393312	0.00100121075752123	0.0171957855758189	0.003947876910531736	0.04818110090268932	0.001818937335632853	0.0283359910600696	0.02395595836879148	0.03395599824004367	0.01690788553777351	0.02450342486685997	0.001475573924175849	0.01347591634859526	0.02034833573367102	0.04341640843534096	0.2272098697259453	0.1659078337341991	0.008661760842858465	0.06593292719434082	0.001003268599028856	0.04455599832839628	0.005127345396260764	0.0149999878574537	0.002879791630782504	0.01078972797234586	0.00423999944348992	0.01010459061924518	0.04416249981239666	0.009289652533592159	-0.00444931491865502	0.03296075861510863	0.01653400171044243	0.004871944485930941	-0.009763645797717959	0.00136820692009443	0.004786454162672791	0.0762002492037335	0.001000169853453674	0.03703551386620029	0.5318284809717491	0.001000289134287672	0.001000241490895914	0.001000020197498767	0.001000235236872886	0.4812811698380697	0.05153600130393416	0.4773859798040386	0.001000142916820829	0.001000418737085482	0.001063769296921368	0.009252128732195599	0.5605484105545572	0.03309893693965114	0.001000627927030012	0.001000519416612458	0.00100009150418941	0.2289556717342141	0.08555041764903533	0.02608466123985529	0.7687826165405808	0.001000124944961911	0.00100002999156454	0.001000004454197715	0.00100002064829191	0.06091773250830971	0.06059389147262787	0.04132010898050362	0.002330016564129745	0.0131834629106375	0.3298667618353915	0.2450146517827174	0.2263007414346468	0.07934098298880241	0.07455218757254173	0.005047469805757787	0.007089910179699786	0.00422418284786762	0.003776164261022562	0.001000485160876729	0.001000170986369133	0.04701396039728394	0.01668015745208435	0.01539031311243457	0.05983078526472926	0.002579779961139114	0.02137646997022787	0.04920705781987145	0.009046498299297222	0.2560680956067263	0.00100121208560598	0.03277519345090877	0.03441041826676478	0.002098551241641529	0.001000782944575023	0.007576615200414568	0.001460564512982745	0.01474154908662346	0.01313273069880544	0.002058953793182462	0.01582467879305477	0.2514047041606534	0.007888492348409201	0.001002875657266666	0.008117526192894848	0.005190479102856422	0.006587465823967949	0.0518961383317204	0.01310566231493643	-0.004934317223337531	0.03728704402262128	0.01481665333239804	0.004635585195029547	-0.009972850664824466	0.0008988498680604112	-0.9753852420868633	-1.06215053414287	-0.1384707768604333	-0.3784916047801249	-0.007655191967170037	-0.6407456286698811	0.585855400811176	-0.04128060377115782	-0.05847176924143277	-0.01610860304017722	0.01021128846235189	1.457522329458537	-0.2409605140220959	1.815157130393313	-0.7062240997612433	-0.01543834737964985	-0.01995483426267841	-0.4821002800687616	0.4211862637786624	-0.8661103449199232	-0.01116955929162352	-0.008142803311382247	0.2137547787267699	0.346380084863412	-0.622291505088868	-0.2818195305540409	1.629211669435961	-0.04219018570564588	0.03292309011619012	0.02735471107605263	0.0196916491354601	-0.368106074550742	-0.3563244333238036	0.057214302051313	-0.05603670867424712	-0.3775155410630697	1.542935416060008	0.9980231664393449	1.756017420196025	0.3630207852128903	-0.1726752379677922	-0.05193353804197713	-0.02427813033369109	0.5957034777796244	0.7103197079181769	0.00574283702094701	-0.1204498411789662	-0.3588284115875539	-0.1304442739607362	-0.2230052934405236	1.363884263260181	0.1173034985380907	-0.03743732642193206	0.1282855133023205	0.1555492483570328	0.8240511187067391	0.2094519548060151	0.307705908694255	0.3231111903897062	0.1406094532855	-0.01461590376949187	-0.3927588853249604	0.04140493150432441	-0.5017396007225078	-0.1925855919193595	-0.0122065234222354	-0.3252063700948566	1.45025828834504	-0.0740004014139474	0.2021330990954155	-0.05772842875096997	-0.05774755702574636	-0.02901528613633241	6.292427006570932e-14	6.38138850998493e-14	nan	nan	nan	nan	nan	nan
0.37	0.0002762584629671676	-0.04892712263323003	-0.01861358001949588	0.7096593768775342	0.9320873686036588	0.00488758140750208	0.4410533566967238	-0.03471603711594532	0.05674040028959614	-0.07052323305891099	0.07896747968544662	-0.01517685381888784	-0.0823649365350398	0.1126393018310896	0.006224577304686132	0.5090904046927995	0.2139686691103536	-0.5090904046927988	-0.2139686691103527	0.004438946117310073	-0.1710704014609779	-0.008983754560778432	-0.3134554916415164	-0.008827965940812811	-0.005345103009269502	0.0979322551006622	0.2023708707677883	0.7975462056419775	0.5889622061410672	0.1131734610294891	-0.01390935064037285	0.04866216709108218	0.03523482361977791	0.2827983117915681	-0.2682477051765857	-0.5986549098764464	1.293692877446414	-0.2455335405310212	-0.03823244006617884	-0.1019673823748219	-0.112123696557345	1.476147791097546	-1.126641494696811	0.1596793099657395	0.9821376679479847	-0.7261809338254003	0.4808010421140917	0.6765755811438093	-6.601747896746526	1.524133001621377	6.60174789674653	-1.524133001621372	1.674843933267425	-0.5169029126035233	-0.01423743051760222	-0.5991819636163516	0.4983500030078172	0.3210563531956066	-0.881934111295066	1.540713657629289	1.052547414080972	-0.7059658306898715	-0.1252592322366295	-0.08304104307318649	-0.1267583029723492	0.2988136473717601	0.005367079881936549	0.0226679405888734	0.0783499794695732	0.1033239728342258	0.001000173971987545	0.003732224541800636	0.04520098531669507	0.02885418983714332	0.5190747742009575	0.4661857934830433	0.001418178387697231	0.008029952541757491	0.001000281187876374	0.0139937882846572	0.001000121207354717	0.005443052592848584	0.001825153241915245	0.01450459224341572	0.4469424513599405	0.4637312736811693	0.05270567642603431	0.07072069673756592	0.4419048671636454	0.4465540802388795	0.01090477651697378	0.01374268600167849	0.00129436517201069	0.006911211407567844	0.00122626077469759	0.01068164122932147	0.01271163911755362	0.04666632531906764	0.5386000139015704	0.4316687829338464	0.04004043071750065	0.05342048687648547	0.001000713821165727	0.004011445783728924	0.001000563219917256	0.01599290528654813	0.00100063228644863	0.06214437729111619	0.222388586546483	0.2390404944365607	0.0969980288427419	0.06053376953329784	0.02805605377560354	0.02519159795297076	0.7039845759393929	0.7171505393108312	0.001944362968875318	0.03094473914758086	0.001000436430701075	0.008552006263217627	0.001000292238922111	0.006814274440741694	0.001000271280977653	0.00609416990568766	0.06289084124636998	0.0694297608991071	0.06149311153497772	0.06407175829757436	0.03945798818229251	0.03506161832390859	0.003030169051797462	0.0090922708877577	0.01593120975758231	0.04339826052723776	0.3139081638210815	0.2831911987819904	0.2446487661322229	0.2324898958782664	0.2015235584417689	0.2060284455766969	0.07485757847406749	0.09830347886513771	0.07618391882616399	0.1016711780923223	0.004943374949985188	0.02960113088305144	0.006251336949141641	0.05457071441593753	0.003318895285989409	0.06487876987108096	0.002643378069696502	0.06420403938025515	0.001000499910966538	0.01129926413022663	0.001876577822400457	0.02152798757499605	0.05110744948267194	0.06670290562790927	0.0180901797522185	0.03952442236204178	0.01642449665067148	0.02197165474066694	0.05249715509700895	0.06744568919415111	0.002356386947163178	0.0144244961400968	0.02156865377383805	0.02733198942599748	0.04529461016898471	0.05809226659247725	0.006391573275314332	0.04838700643451976	0.2533694461793216	0.2566538174707371	0.001002490989490923	0.07563544902513782	0.03277206769232936	0.04661307452518242	0.03101864346917045	0.04269702027708138	0.002013450773283174	0.01931957152697725	0.001000977602035067	0.01709232771411491	0.007170635014674825	0.0445460976846218	0.00158260384240627	0.0287233569342621	0.01896104485643602	0.02964408659336928	0.0148364498894679	0.02292856644369151	0.001620803743538037	0.01308573547526548	0.01781309364931399	0.04033082255669659	0.2474210235027136	0.1833438348620766	0.007386050405720313	0.06487399683697452	0.001002822490812375	0.04671126801301944	0.008193400756152443	0.01498595186802574	0.00660276292638135	0.01125538011302363	0.007022432671460964	0.0103885505762875	0.04849779320638267	0.01256526312644059	-0.004592467832549884	0.03641619854242988	0.01169195976280715	0.004981802449919483	-0.009708938284456289	0.0006043275877380833	0.002893657692300882	0.06790089601913502	0.001000152451004021	0.02603873314971352	0.534238214331902	0.00100031253651333	0.001000220784119786	0.001000026672371044	0.003695962240044308	0.5061702623170388	0.04651848189403592	0.4977016467917625	0.001000127824446585	0.001000765345197442	0.001031987641044382	0.005126133422898033	0.5694468397374867	0.02680446133501855	0.001000570267071397	0.001000433022849162	0.001000135880051578	0.2316040340851871	0.07158839911626985	0.02102542852409913	0.8000295440330816	0.001000174464608983	0.001000036562740771	0.001000005586597022	0.001000026544609745	0.05723333233992507	0.05188934291067854	0.03765468046003506	0.00179075147674507	0.008391856890478038	0.3627929777489585	0.2666848707615337	0.2357570763091175	0.0754734043218372	0.07234154927118602	0.003023994795567268	0.004045126633532306	0.002612112841393952	0.002388091661235682	0.001000549582245784	0.001000451949752151	0.04698919030962145	0.01605707166884846	0.01126514213733076	0.08360950076276767	0.00296817452358956	0.02129101820507154	0.04513390095975231	0.006928805596304878	0.2654068014134235	0.001001142275043032	0.03408507227569298	0.03267767571523516	0.002942957739090066	0.001000694367620857	0.01312797167820486	0.001230633519989376	0.01220787097365844	0.01207961390246575	0.001529480879942017	0.01429974050615464	0.312452663918375	0.004444346121148821	0.001001920456255495	0.01427784896035752	0.01505923816747072	0.01283352731894828	0.05011441050009887	0.01540855436849237	-0.00446214123381464	0.03917496208559791	0.004350162959499377	0.00536863421781997	-0.009443100866900063	-0.0003951695688757084	-0.9867719397085637	-1.046162943264182	-0.1303503846383583	-0.5232679196416272	0.01223729251706903	-0.6656983626888536	0.5210249360735049	-0.02550439236865592	-0.03318506331525119	0.004149456724641567	0.09141802992086853	1.249118803076901	-0.3224245411126876	1.715316772983434	-0.4177219882114449	0.01214343404591198	-0.0004243838794233599	-0.4193539130950713	0.4224438790752738	-0.7302544077754065	0.0392149668891498	-0.01402551532848331	0.1986906357105926	0.2841292546915696	-0.7129936849359768	-0.3133732456675789	1.45538541121286	0.02416833445542758	0.01611795516580488	0.01256879101442822	0.0119743968944973	-0.4055039145904282	-0.5549857704744116	-0.09943403027423597	-0.03058066712024986	-0.381265809178178	1.8359996315502	1.162741023059872	1.164583298448311	0.1266683007845107	-0.1760295586749505	-0.1023491527037179	-0.09828207485522629	0.5515617275349238	0.6380128345584274	0.004814240922211098	-0.07144077632237962	-0.1797827009063721	-0.07622081543690255	-0.2876632574015568	1.543478824361104	0.1073678048401407	-0.03423265743175332	-0.0466113794264102	-0.01055577815851937	0.8939007517973695	0.2808614272603441	0.3578977505078141	0.0968247588107406	0.1863278330050484	-0.00688751415852985	-0.3315704372247034	0.03692935489185805	-0.3682901085546079	-0.1286729971510473	-0.05856453250826568	-0.2903691939909637	2.03713768059505	-0.1398008651068868	0.2237943471894129	0.04853538308823026	0.1349210547074159	0.07776970122178034	7.542662290795836e-14	1.024018339665066e-13	nan	nan	nan	nan	nan	nan
0.38	0.00211738255562115	-0.05067068367591672	-0.02470726612965764	0.7226402355087186	0.9294808845703614	0.004555396549462676	0.4403886011146417	-0.03537041004180669	0.07123281317334149	-0.08082882378888258	0.07960689637031919	-0.005567732226660151	-0.08834224628776256	0.1161016642854227	0.01276020478737821	0.4425928043595806	0.2292073183737306	-0.4425928043595831	-0.2292073183737324	0.0211166355873796	-0.175731383662407	-0.008973537751590729	-0.3195320031370666	-0.004338037529115629	-0.002249911409295965	0.08836765599723664	0.2181216073227767	0.8082624100923568	0.5822125260863279	0.1117453388501727	-0.01481875807513442	0.04786820237683742	0.03822111550395806	0.08537297197568884	-0.07742205908113792	-0.6235683219853257	1.303117075248145	-0.2749690449617993	-0.02756783809139585	-0.02784399870085348	-0.02213455502420893	1.402006469541218	-0.9368912979590963	-0.03415024824096298	0.9385771731910283	-0.4673867954774251	0.207428513617507	0.6326407203721418	-6.677397692408158	1.518581020764972	6.677397692408158	-1.518581020764972	1.657255120701804	-0.4133678551900049	0.01438426889084151	-0.6215618476411258	0.3980519711924203	0.2964100358346337	-0.9990582682760522	1.605760401947048	1.095077227713568	-0.6374181472392521	-0.1292182385596513	-0.09887138283189396	-0.0304833496489499	0.295564773907095	0.003660260646497803	0.02120203307664129	0.07187935614513491	0.09736703114756154	0.0010001587616677	0.003806218879931149	0.03371812740522211	0.02214174004645199	0.5239975714208478	0.471324271032953	0.001217589102018481	0.007871607781707337	0.001000246379673828	0.01380305011130224	0.00100007762419318	0.005427017477293548	0.003473678170257696	0.01587584393275205	0.4692591307477402	0.4754002247381882	0.04869666155712422	0.067083589464992	0.4624628037561412	0.4633660387812671	0.006191375576115469	0.01082718278107088	0.001153505504855249	0.007075071825406778	0.00112408873888355	0.01068681604744336	0.007991921509171995	0.0427893810235384	0.549177724864552	0.4361051857447564	0.03240150500677829	0.04642245294851781	0.001000628729822174	0.004265666675774913	0.001000476505116896	0.01593600128705916	0.001000406336851611	0.0640887656548832	0.2262188445888435	0.2416423651042286	0.08307450074478717	0.05311522071553011	0.02347302894292635	0.02183969693616751	0.7361710554680224	0.7307297460813071	0.001491321927441359	0.0314037527837007	0.001000246248671864	0.008760699870634001	0.001000154900921575	0.006981321796761791	0.001000155406536157	0.006234906930765581	0.05951005759161736	0.06539664718422766	0.0551197791419292	0.05776765563437318	0.03769553081803889	0.03354542674786902	0.002286024834478403	0.008869550735757844	0.01107957799806026	0.03965003724695391	0.3360365621627724	0.3027382023617056	0.2565396128406029	0.2447899277726827	0.215895828345611	0.2156368776782437	0.07418375305042683	0.09834150461996449	0.07400688113781938	0.09990266158128398	0.003463989069404603	0.02830137376306414	0.004355081287036045	0.05325889452791052	0.002530908469837692	0.07031079382097269	0.002133283306588693	0.0705357000519054	0.001000541812483213	0.01135847891360505	0.001456236230954214	0.02102064791077834	0.04927294625747476	0.0656377323239276	0.01697191551602631	0.03894772534497409	0.01288216279787239	0.01890654669591863	0.07194924257195184	0.08349202356860169	0.002757816145546743	0.01544842645040218	0.02141692416517995	0.02701670437452805	0.04418034946151585	0.05704728512150947	0.006059882710930952	0.04777638530314754	0.2593505239018405	0.2658728772780911	0.001001823758162868	0.07865501207775098	0.03371250520647576	0.05037851024969148	0.03132005541886584	0.04291788434714573	0.002694648089951264	0.02116060529858059	0.001000816771143627	0.01704179837673618	0.01151864843561397	0.0416031185794286	0.001349362006769368	0.02909180038914523	0.01511611970903158	0.02643724847017393	0.01325420201374905	0.02180422683516503	0.00142880525668559	0.01244992807312497	0.01575681033876382	0.03763985678836335	0.2816238595487077	0.2066545022133999	0.005032572978783966	0.06309660599124733	0.00100212170656738	0.04892935545945218	0.01275983006870247	0.01584297856380546	0.01331636559781769	0.01316901045758338	0.011493534707553	0.01149923311737481	0.04875507244996399	0.01519239469309405	-0.004325401477499587	0.03882662389352132	0.003100285531663131	0.005507121119775935	-0.009337535914752794	-0.0005129784810044232	0.001000861221930111	0.05960154283453962	0.001000135048556753	0.01504195243322643	0.5366479476920548	0.001000335938742579	0.001000200077340389	0.001000033147321281	0.00639168924321342	0.5310593547960057	0.0415009624841386	0.5180173137794873	0.001000112732075657	0.001001111953312482	0.001000205985173788	0.001000138113605894	0.5783452689204162	0.02050998573038595	0.001000512607110453	0.00100034662895921	0.001000180255941548	0.2342523964361604	0.05762638058350351	0.01596619580834253	0.8312764715255826	0.001000223984258254	0.001000043133985186	0.001000006719139119	0.001000032441022168	0.05354893217153899	0.04318479434873258	0.03398925193956513	0.001251486389358733	0.00360025087031598	0.3957191936625251	0.2883550897403498	0.245213411183589	0.07160582565487007	0.07013091096983032	0.001000519785375743	0.001000343087364592	0.001000042834927877	0.001000019061462998	0.001000614003617208	0.001000732913139631	0.04696442022195974	0.01543398588561133	0.007139971162224129	0.1073882162608023	0.003356569086039794	0.02120556643991481	0.0410607440996335	0.004811112893313358	0.2747455072201193	0.001001072464478888	0.03539495110047713	0.03094493316370006	0.003787364236543889	0.001000605790666467	0.01867932815599541	0.001000702526997047	0.009674192860690061	0.01102649710612532	0.00100000796672081	0.01277480221925562	0.3735006236760965	0.001000199893887272	0.001000965255245685	0.02043817172782011	0.02492799723208335	0.01907958881392782	0.04833268266847724	0.0177114464220483	-0.003989965244291757	0.0410628801485747	-0.006116327413399292	0.006101683240610423	-0.008913351068975669	-0.001689189005811962	-0.9977811776576317	-1.133883062666549	-0.1709513428860316	-0.6681356543348488	-0.003352065267308328	-0.6740196951960735	0.5167657944225922	-0.005451835350692012	-0.004375414140929571	-0.01370927909103365	0.1848738152579049	1.093462634656471	-0.4052185824456115	1.653394639477957	-0.1726104117688365	0.01680933635241497	-0.002069996295640141	-0.3559204259943338	0.473063720853749	-0.6843431592424752	-0.00396484474496709	0.007155307795256152	0.1914991459169527	0.2391181697057417	-0.7641201213812379	-0.3594229570701188	1.256235300861056	0.06305590039970006	0.03088235553825859	0.02545224203650927	0.01855618081539562	-0.3927622431553405	-0.6962722931002298	-0.1933486694111372	-0.01573111080031366	-0.3650514007876615	2.062268531862269	1.291226651051431	0.7938939108772513	-0.1209389430565114	-0.1773317163627618	-0.1585697720772093	-0.1624410794254001	0.5403276794756062	0.6408419674825194	0.007657329895152228	-0.03154624551526709	-0.03975495384049589	-0.04254283419054376	-0.3199657776066635	1.654330983557671	0.0974154864506192	-0.02838362574285766	-0.1505602432887382	-0.098549976803488	0.9471433746306428	0.3172072399770569	0.3926093548090411	-0.03728999919317289	0.1718454630921011	-0.004030199323607753	-0.2543540627557165	0.037620447650483	-0.2807248960197018	-0.102481828984664	-0.06133182918697188	-0.2462823480356475	2.625191533030931	-0.2176924990875415	0.2146966514659846	0.1164841083048012	0.2318480837672518	0.1363292306890973	-9.297215144095033e-14	6.773488031526753e-15	nan	nan	nan	nan	nan	nan
0.39	0.002025599238899928	-0.0504811702593515	-0.03108151031543779	0.7357284057347852	0.9266119834154621	0.004341091260263919	0.4407662122945579	-0.03524196328476221	0.08406669367485681	-0.08934413001697303	0.07829742882686998	0.003501967599683891	-0.0917327840937457	0.1167895182937572	0.0188766862512794	0.3771063540701868	0.2442424590177224	-0.3771063540701989	-0.2442424590177172	0.03749949410120004	-0.1793187839686814	-0.008751602214247398	-0.3259892471229984	-0.000885260151592193	0.0005600884877083209	0.07703990612403309	0.2342928786968716	0.8195390210722658	0.5763632721149017	0.1110502616318096	-0.015880168334164	0.04865544453428561	0.04126153590862156	-0.1004784107101917	0.112500971378179	-0.6479838863692098	1.314655571167001	-0.2972934606467414	-0.01555704049358312	0.1159578733131356	0.04705400318949501	1.136012912520915	-0.7708486460459814	-0.2249848181801536	0.867999953449046	-0.2134116750206153	-0.06602829570806684	0.5888422620596093	-6.34373364065778	1.484120351029509	6.343733640657784	-1.48412035102951	1.615284826682297	-0.3046274348832314	0.02753378332927644	-0.6729522614937523	0.2923842922455566	0.2657028231714099	-1.279302364562316	1.619307170419818	1.164312437346734	-0.5247112033771513	0.02020780625551443	-0.1106033062905936	0.1731915904206736	0.3100724913139942	0.002362272856805826	0.02018131104453153	0.06465643596576041	0.09051304224781918	0.001000145274789369	0.003894198558259593	0.02324629373828917	0.01576972583567217	0.5282309828339294	0.476595816915673	0.001111179455842175	0.007801396089062849	0.001000219653988835	0.01384767110523275	0.001000056571284963	0.005414265195172819	0.00592019928121902	0.01786039863720001	0.4904836156018094	0.4845489317940043	0.0441415472084196	0.06287901807407062	0.4825731218488428	0.4797492913538377	0.003667284571561583	0.009372425523296441	0.001078826123967709	0.007315434954642368	0.0010635855059187	0.01075147840897049	0.004601541935069473	0.04018615370731911	0.5586215425716723	0.4410689890843718	0.02637908965540481	0.04086844641104698	0.001000555300066528	0.004516699508249576	0.001000409278113088	0.01595014120777867	0.001000315714466112	0.0659082363252723	0.2294687689893522	0.2438689887499121	0.06938540085697616	0.04539661349409163	0.01891578405950273	0.01842372898077267	0.7659750221047629	0.7421988766825512	0.001250839549099591	0.03210314472378737	0.001000151138053082	0.008968425442023319	0.001000083509295902	0.007147564064175978	0.001000098394661847	0.006371984621044461	0.05628351769809833	0.06158246841254125	0.04868004621723398	0.0511631187093468	0.03430359777413498	0.03089702922840248	0.001787554209111924	0.008834013469332314	0.007410883189384898	0.03738781345541956	0.3516042740434081	0.3245899240447391	0.2652478951954624	0.2583811707130756	0.2263225988155516	0.2205970523110889	0.07151614023681103	0.09623819523284123	0.07199405968384807	0.09834062815979322	0.002261304406222206	0.02699151495541635	0.002719453027112875	0.05186611933834992	0.001782470014718623	0.07573847844554758	0.001578897711379223	0.07675544071253562	0.001216285985698022	0.01162271615905489	0.002636706938437491	0.0220704694883874	0.04897692132644606	0.06644457865246184	0.01604874114470397	0.03839604181312161	0.009698837674829926	0.01610876798482097	0.0884825200265647	0.09715026752530573	0.003256590726244471	0.01635518585465239	0.02124585595149411	0.0266553190382323	0.04263522756576035	0.05570513884839789	0.007171483172344572	0.04788784914471234	0.2622104180616078	0.2772056774634507	0.001001407129620554	0.08180638936581387	0.0357279747933239	0.05496928483877388	0.02991825149408569	0.04148846220528531	0.003355304262571381	0.0227640154045613	0.001000700569778797	0.01704031761568522	0.01501729190814624	0.0392072128253407	0.001178618407445277	0.02944533563699251	0.01244413008610933	0.02426297455613002	0.01209028079079695	0.02096556224520151	0.001218816894843668	0.0116491737881257	0.014679873076651	0.03568398853088969	0.3086315041600395	0.2340480657207342	0.003068550102838234	0.06114508211134945	0.001001591871817401	0.05091852473720963	0.01723972030688431	0.01706249166984123	0.02032878965180348	0.01557300607505981	0.01621337658798071	0.01297298110734457	0.04684139104893424	0.01770799369931012	-0.004050132806118625	0.0407368786008025	-0.004823659583695239	0.006072027550949847	-0.009114364790637359	-0.0004587097158123039	0.001000809981124511	0.05170207415904663	0.001000128016709708	0.008021237925279324	0.5394598054003287	0.001000400799780295	0.001000184873439152	0.001000035944220866	0.01028827835903474	0.5456352678148708	0.03617445656978	0.5371643604329884	0.001000097293078999	0.001001042683573153	0.001000930928635832	0.001000194601021448	0.5833541650423293	0.0185659816777865	0.001000450352517633	0.001000333170586084	0.001000256223822342	0.2361164168822183	0.04596438654085085	0.0120015815928091	0.8492387401205111	0.00100020308935783	0.00100005979640334	0.001000011326371259	0.001000044668512568	0.05113031872651334	0.03867931692057843	0.02720461822341544	0.001279630354933909	0.003365023021626436	0.3722274773784571	0.2752202322854924	0.2440893808857663	0.06496619761129555	0.06871444514930762	0.001000586356689277	0.00100037668922405	0.001000065171221436	0.001000031776993297	0.001813426023166537	0.006298058610029662	0.05003114768134781	0.01469366457656836	0.005512832723767801	0.1129026842149475	0.004137541288075184	0.0209263159969974	0.04054545603643648	0.01135163288024201	0.261090366138964	0.001000889872391972	0.04037441949109336	0.02604951849372731	0.004268410088163542	0.001000557517528891	0.01893136043097849	0.001000784690074212	0.009410500102672787	0.01065798623369816	0.001000013570061761	0.01411621971960562	0.3492257840058767	0.001000204858909469	0.001001104140421654	0.02357834995099577	0.03068493225452208	0.02328355845149419	0.04373467635226985	0.02022083052733566	-0.003822998184199151	0.04238633206986585	-0.01171347043529053	0.006613209430395302	-0.009052004643851263	0.0005799424813794214	-1.008846036717187	-1.238898966659778	-0.04962356242028534	-0.7041603166080592	0.01517161123645434	-0.5986067714570708	0.540662262011903	-0.006582279621978315	0.01366795433680798	0.00493299684489588	0.2165632081186107	0.7459164340502344	-0.4382158985934855	1.628818110044124	-0.109523743182242	0.02843645397176353	0.01192859112015104	-0.1752435506785329	0.5178636073613383	-0.4454032606535344	0.0390287364315654	5.992064130206614e-05	0.1734989813039865	0.2070716249967715	-0.7752105766929137	-0.3285944540449854	1.037863437696281	0.0752862104768918	0.01530924618550096	0.01184656511696868	0.01102915410678271	-0.369126762652747	-0.6254737679232676	-0.3301621842021517	0.007417688734106916	-0.1070545854064853	2.246584640159456	1.367649253716642	0.2318989104026345	-0.3010872149809128	-0.1401805175287917	-0.1074813742913104	-0.1212314201826472	0.525287047154124	0.5866125079673932	0.04303702205784592	0.2267418251748255	0.1943902499410622	-0.06495557255850751	-0.2439711795735886	1.097103101649197	0.08221401501304963	-0.04273484976716281	-0.1016704119919293	0.1176583381159788	1.220346113829296	0.3067284029244438	0.5137363560012749	-0.2367981305342422	0.142730418755814	0.002855247610035257	-0.2195776961804042	0.03300492533495156	-0.1576400509236164	-0.06814493170138704	-0.09216872463272706	-0.143919203667941	2.716305552851059	-0.1815144700972298	0.1772965678162575	0.134042795011052	0.2562878035341962	0.1626316939219743	-1.804508254602262e-13	-3.85926084505122e-14	nan	nan	nan	nan	nan	nan
0.4	0.0001728388336432927	-0.0484771396684574	-0.03760101128098643	0.7489361189559701	0.9235653698651878	0.004238979324575926	0.4429595913534937	-0.03444472804299375	0.09337793705881162	-0.0963393706775221	0.07516236885219002	0.01164501006975539	-0.09266429797543524	0.1148576866965371	0.02450078382164362	0.3172413060426857	0.2588031902542575	-0.3172413060426863	-0.2588031902542534	0.05334169701342753	-0.1818342369364364	-0.008472243189975266	-0.3330523546059126	0.001507264074474843	0.003066402646238747	0.06252539554197722	0.2503240166821274	0.8316300082208627	0.5718727308921628	0.1127495952026591	-0.01697467694707355	0.05103723037089303	0.04437362901598985	-0.2668224457163909	0.2854813757945621	-0.6526196779379092	1.327025674271797	-0.3105115239526334	-0.005129167389243228	0.3353095771139177	0.1116231419193356	0.6974790460197281	-0.6328781844459389	-0.3992687344845948	0.7532457019328859	0.02441798925463028	-0.3165086074524395	0.5341639416664165	-5.55311724002955	1.423699139273671	5.55311724002955	-1.423699139273671	1.549124000383261	-0.1989783874861445	0.02586896627659451	-0.7427345470375886	0.1860013409012296	0.2356728881398852	-1.636410410055147	1.577733724178512	1.257952461451172	-0.3656755975017639	0.3496639192834853	-0.1054910536019122	0.2884253861827634	0.3098993144477056	0.001709214088991988	0.01988095185056773	0.05704434604665191	0.08325386099544417	0.001000135017090565	0.003994123310767428	0.01424827161913327	0.01020513212739065	0.5320294557983944	0.4821998938709935	0.00105800485446933	0.007780126660810929	0.001000198692197158	0.01408377602640049	0.001000047449462015	0.005401160897911066	0.009071019237677511	0.02029762974482076	0.5094928093480429	0.4905113065701376	0.03919209114244367	0.05826886743596735	0.5022166767642912	0.496053645682294	0.002389377215055381	0.008813053849341447	0.001041456333981597	0.007587264194652101	0.001033702447493038	0.01086391032036438	0.002877512999583124	0.03907413974140907	0.5667141137837781	0.4464257910978211	0.02224731861446123	0.03713548548758774	0.001000487460962818	0.00474338790899168	0.001000368972537611	0.01602494464929822	0.001000308429820032	0.06758082514386864	0.2322055023232247	0.2458010989154665	0.0563092883562791	0.0376988241059763	0.01460825965989226	0.01517133145462016	0.7922899410142921	0.7514924672013986	0.001130499187767551	0.03287875145039899	0.001000111942589233	0.009159814543255132	0.001000050136663168	0.007299260172506754	0.00100007602025213	0.006498885950233815	0.05340720686132833	0.0580330469015821	0.04306388429837561	0.04524140675525355	0.02928601071125167	0.02706555606934062	0.001551730579377526	0.008993785135101566	0.005417790847153746	0.03711572098126461	0.3541510767389818	0.3464400718732177	0.2662100963070164	0.2709554591808186	0.2324463088028519	0.2209500137803319	0.06707254957955794	0.09229247470809691	0.0702389581735445	0.09699694023883927	0.00165654976050894	0.02607015858050398	0.001895136895909672	0.05073191689036472	0.001406999295346087	0.08041809079843194	0.001301055086205797	0.08193807707772659	0.001730310355744616	0.0121761574113222	0.0058593983892101	0.02526010969712575	0.0502213774407685	0.06939085793043151	0.01521297087045223	0.03770537988625043	0.007264356517467983	0.01393949880507684	0.09991614849414937	0.1058297914790937	0.003895324585164632	0.0170582591631534	0.02102262874406078	0.02618517921424553	0.04156413505756471	0.05533784886848309	0.01095241077941237	0.05006586392541248	0.2592297849687786	0.288298388582437	0.001001107578868567	0.08466278384208252	0.03912190193322187	0.06041705322959543	0.02685092561515584	0.03841784770970125	0.003925743658084914	0.02389309088750964	0.001000618348373204	0.01708132733479824	0.01691585017071589	0.03731655249340706	0.001093255540299721	0.02975026536427942	0.01093985863344608	0.02321424416910227	0.01131377203734283	0.02038345134733327	0.001113764713284646	0.01073955964408231	0.01477946735532645	0.03478091471079305	0.317717998668604	0.2582363009587889	0.002077045901231637	0.05928827272521785	0.001001396566895062	0.05235847409043558	0.02103588939117343	0.01865632010632123	0.02665097554213532	0.01844150180455855	0.02064279707970514	0.01483609352831367	0.04313815970445255	0.0202194494382404	-0.003847065208929904	0.04225593145075698	-0.01119640330340897	0.006601347154531061	-0.009132410132515952	0.001072134197379223	0.001000758740316932	0.04380260548355034	0.001000120984860261	0.001000523417331906	0.5422716631086031	0.001000465660818268	0.001000169669535374	0.001000038741128495	0.01418486747486117	0.5602111808337349	0.03084795065542105	0.5563114070864894	0.001000081854082551	0.001000973413835554	0.001001655872099078	0.001000251088448686	0.5883630611642429	0.01662197762518816	0.001000388097923079	0.001000319712093122	0.001000332191705742	0.2379804373282763	0.03430239249819744	0.008036967377276112	0.8672010087154396	0.001000182194460499	0.001000076458852931	0.001000015933772447	0.001000056896033262	0.04871170528148312	0.03417383949242198	0.02041998450726404	0.001307774320514927	0.003129795172935216	0.3487357610943898	0.262085374830635	0.2429653505879397	0.05832656956772252	0.06729797932878495	0.00100065292800277	0.00100041029108331	0.001000087507523012	0.001000044492536789	0.002626238042618612	0.01159538430692753	0.05309787514073227	0.01395334326752398	0.003885694285302832	0.1184171521690923	0.004918513490110844	0.02064706555407908	0.04003016797324217	0.01789215286717407	0.2474352250578124	0.001000707280304393	0.04535388788171083	0.02115410382374725	0.004749455939795689	0.001000509244393046	0.0191833927059609	0.001000866853151723	0.009146807344657231	0.01028947536127208	0.001000019173420399	0.01545763721995621	0.3249509443356559	0.001000209823930781	0.00100124302559568	0.02671852817417192	0.03644186727696201	0.02748752808906125	0.03913667003606289	0.02273021463262303	-0.003656031124106533	0.04370978399115677	-0.01731061345718158	0.007124735620180155	-0.00919065821872681	0.00284907396857126	-1.020061387056992	-1.347471565141095	-0.02687877525597572	-0.7491741248711117	-0.0009630504278312083	-0.5125355946928107	0.5832720089412168	0.004336617570148586	0.03392137132300515	-0.01377968210325651	0.2754090958876483	0.4561961787298289	-0.4863344318887014	1.637614990653479	0.006466704978853856	0.02310255853322538	0.007483913690504783	-0.05767775593090992	0.5516634556198933	-0.3201340364205307	-0.008833731017479149	0.01928801831101104	0.1621227755636661	0.1802154736783238	-0.7599565547092252	-0.3267088712130429	0.8211272843818145	0.0782988577020506	0.02761506150639471	0.02254301021921555	0.01652090859813396	-0.3398107910329303	-0.5597072989546119	-0.4299637973414641	0.02333067567114522	0.03297486270576688	2.06195376095213	1.087835756522369	-0.127548721865915	-0.4894211705815204	-0.1336626162553872	-0.08086928552470581	-0.1107265311078755	0.3907132251454018	0.4334211083939543	0.0654981311791025	0.3964174807252788	0.388131636023097	-0.07033851319351739	-0.1942638713578814	0.658586983002822	0.05667826732397332	-0.0501345232737604	0.04441101534792667	0.3147602110175382	0.8991255613546612	0.2582106776257945	0.5640081151568195	-0.365528469905946	0.07697853856962032	0.004467896300127092	-0.1533049783299007	0.0278993435497728	-0.05561619060613062	-0.05117109055881656	-0.08310380099475373	-0.03572346056569324	1.984125879179804	-0.1987496003328655	0.1048526665651096	0.1913471744086276	0.3247481061932761	0.2142021169082378	1.161266529558902e-14	8.967452045033326e-14	nan	nan	nan	nan	nan	nan
0.41	-0.003145734478463505	-0.04490412975700767	-0.04414292838665534	0.76227743536416	0.9204423054311112	0.004234939057976534	0.4473056237429731	-0.03307551205579774	0.09776067738507693	-0.1022125853386547	0.07043424521036301	0.01853754130518531	-0.09141785999286806	0.1106266437698697	0.02963030858839982	0.2662918024636024	0.2726226188645034	-0.2662918024636096	-0.2726226188645047	0.0684057038267242	-0.1833494625035553	-0.008271233807196392	-0.3408514611507965	0.002867636877919631	0.005292992488235953	0.04695350678724578	0.2655438396188695	0.8447415693467456	0.5691226656908921	0.11918019139473	-0.01799464124204883	0.0537803897986755	0.04757344538118694	-0.3907339720269881	0.4204718741521978	-0.6556177129573578	1.341756779582023	-0.3125052317619642	0.003999550343771066	0.5235241609543201	0.157993875393325	0.1895760387821152	-0.5499938079763766	-0.5383265886800888	0.6239573045566602	0.2187684964146289	-0.5187726937807267	0.4948005978238208	-4.651688746119143	1.336395610577527	4.651688746119135	-1.336395610577524	1.462660001123402	-0.1066548298723329	0.01336522613778003	-0.8112324032576037	0.08953093495153595	0.211496535695429	-1.406051338292169	1.455147113950836	1.35530129705155	-0.1970379024972249	0.9012175486332608	-0.09734362249977264	0.2663055084061293	0.3277259828496217	0.001362370012210025	0.019951263670382	0.04938540110712677	0.07586661689689933	0.001000124587365884	0.004096013701194331	0.007883544094295827	0.006134693202282424	0.5340517631349463	0.487608550997414	0.001029818647053008	0.007781595481846898	0.001000182184545002	0.0144501944289342	0.0010000428141772	0.005377223007864746	0.01206890454215909	0.02247697928585837	0.5242202607742208	0.4933486329955897	0.03399773891673499	0.05336374681762713	0.5213774251185864	0.5128146572631289	0.001710000343663454	0.008754856801546838	0.001021592558102482	0.007869432990625438	0.001018074047274225	0.01100408060014733	0.001960185390537079	0.03848475025366958	0.571823187786162	0.4517379315902478	0.01977117149787903	0.03496749157266903	0.001000426356926423	0.004933192513354784	0.001000336811089296	0.01614282997192373	0.001000342114051328	0.06911500517335989	0.2342617241279571	0.2474082121280104	0.04403457914442047	0.03018744654733954	0.01064100951633174	0.01211629203074663	0.812784730344326	0.7587482609863626	0.001066645144818281	0.03362915145247253	0.001000097045512312	0.009341626992725989	0.00100003472820239	0.007442846075207586	0.001000068219204986	0.006616624896981812	0.05068718833139462	0.0548830341571512	0.03823704153016028	0.04026326213866	0.02383369184674093	0.02290107746323941	0.00174919778796497	0.009564939122189463	0.005190883043017912	0.03868109135177365	0.3599592066522261	0.3636225925123862	0.2724051932528171	0.2788959732794096	0.2351377629152236	0.2185424281535574	0.06174626821689358	0.08717674027934545	0.06849721663629013	0.09550599017926126	0.001335501161574017	0.02530031349088529	0.001457292928481702	0.04970051051552124	0.001207722754617087	0.08412536195901939	0.001153617613736144	0.08599070525481546	0.001953318876832292	0.01247530190525991	0.009974505440574873	0.02957677592869222	0.05144539174399272	0.07274723421154652	0.01450073309466645	0.03705160272093105	0.006070693862725935	0.01281264105941811	0.1057528102324331	0.1097704668998908	0.004765327213504815	0.0175865263134378	0.02073962553001099	0.02568785632751997	0.04123966686330324	0.0572602726837744	0.01558922244809577	0.05396567593983535	0.2600335318765566	0.2956016066260601	0.00100122760889908	0.0868142370916435	0.04316047652645929	0.06592547568583797	0.02307380789979458	0.03469228660569709	0.004669509439479282	0.02471467886312398	0.001000556164777913	0.01715236420161589	0.01703179326957059	0.03578203155476203	0.001256913174161605	0.0301678119820088	0.01052002381773422	0.0232968164766585	0.01090344637986302	0.02010442761049587	0.001058034722672904	0.01017662248774773	0.01541955644358411	0.0346336461088726	0.3262883361965964	0.271130916272487	0.001550223835249583	0.05719161736601268	0.001001209825204	0.05300801282986445	0.02327842739939212	0.02015431933584259	0.02923342441987465	0.02049323307078532	0.02277024345090358	0.01617485194812091	0.03826301190584412	0.02249405900846482	-0.003800721868003669	0.04161757573226676	-0.01426045690673308	0.007225772683346855	-0.009354293839066661	0.002037963999742948	0.001000578202510112	0.03660897941594382	0.001000107598340506	0.001000437014032581	0.5356484590922724	0.001000494335246411	0.001000161059692641	0.001000037355289634	0.01623905043802753	0.5567997517024673	0.02538066838667195	0.5742742100647454	0.001000076704980914	0.001000871985955605	0.001001937587895798	0.001000215768111288	0.5800489657599075	0.01732982826963814	0.001000341337453611	0.001000289531845793	0.001000415221677717	0.2379103360068248	0.02446625799328244	0.004891908631762324	0.862140396977683	0.001000157332831808	0.00100008584396979	0.001000021028036631	0.001000062812563421	0.04616752979133246	0.0310628558810199	0.01525900583884483	0.002502999062137382	0.006491418418983576	0.3927959835090453	0.3035503995866419	0.2372883618159635	0.05206757187800606	0.06534535592157086	0.001000823481140767	0.001000450973734681	0.001000095618905506	0.001000049843394679	0.00181330214930288	0.01671420126868847	0.05281171672621144	0.01352565608300883	0.005576703392926443	0.1100027800385001	0.006328331658865338	0.02023396320214678	0.0415571997538593	0.02295406148537952	0.2740051075232762	0.001001898442369961	0.05020169577242897	0.01679858331086244	0.006048756512505346	0.001000476396565818	0.01543567905221063	0.001788171585308612	0.0108478914855785	0.01060581005232835	0.00100001864575019	0.01668261548633561	0.3599367293912173	0.001000236930265359	0.001000822973817721	0.02499276453444127	0.02851546511303943	0.0231450672455941	0.03268893760305951	0.0245797440793625	-0.003870131122195049	0.03930545340666463	-0.01488438526969937	0.007931027862696149	-0.009707086041889154	0.002354905827043308	-1.031396225411725	-1.471175580434348	0.02972187838652275	-0.7318441587967321	0.01567412049429093	-0.3055374943784631	0.4866317946099136	-0.001895676111922215	0.04004629409634772	0.003035448565519116	0.1752971352089624	0.1310268618489242	-0.498038627254555	1.714162840854823	-0.004748706471089529	0.03055374901067429	0.01767029805278535	-0.05800250067589413	0.4962880710270071	-0.1276298842966559	0.03190895251107609	0.008799872736811046	0.1457787040951715	0.1403511976739953	-0.7393669365020045	-0.2883567097520316	0.6328148226531712	0.07135686189214901	0.01287508258619196	0.0097540028801123	0.009020173392514522	-0.2932865107696338	-0.4411720653592661	-0.4075200505707227	0.08710729679833065	0.2590455289493823	1.396458214139915	0.5620133848677334	-0.344496244587021	-0.5318709581496848	-0.1606912030738345	-0.06939634781007298	-0.09268222612793266	0.3627744392261356	0.3950420433465565	0.0002599060627208902	0.4647321976770789	0.2857163311057287	-0.05941988418088456	-0.04178881422118669	0.1428327456835848	0.04974213156160929	-0.04931557160227449	0.2984746139974788	0.4534935458006904	0.6036003368914931	0.1725973543304067	0.5399909856064637	-0.3812861590413547	0.08169389987653054	0.00902965198260041	-0.1598671668175243	0.05361351763145632	0.06908557372730958	-0.007404506784085997	-0.03079726232929518	0.005397361301418211	0.6907996757405255	-0.2121234081067349	0.02642403530743012	0.1081259557096896	0.08350095919921791	0.05684066673512402	1.420427009957847e-13	1.712532266473398e-13	nan	nan	nan	nan	nan	nan
0.42	-0.007518675713722146	-0.04024067683231367	-0.05071044493534671	0.7757816379918022	0.9173471878512635	0.004312539056828943	0.4532226197756914	-0.03136937413779207	0.09737959822526697	-0.1075038280411146	0.06455642518267785	0.024098091349006	-0.08841095026521588	0.1047007785033301	0.03445798750095532	0.2239094257136537	0.2854552830218591	-0.2239094257136596	-0.2854552830218595	0.08257454981284312	-0.1840190956125742	-0.008224292350046711	-0.3491599154974334	0.003367037076795992	0.007333362468867275	0.03584268882819266	0.2792052839767886	0.8585548648284174	0.567677963647322	0.1300691907653957	-0.01889838573944596	0.05648532071966517	0.05088138915813794	-0.4776960303565753	0.5035699784377545	-0.65773956654278	1.359602918162242	-0.3049221530746979	0.01119888570111702	0.6495023057554412	0.1790075280775776	-0.2552848512051557	-0.5164837927191372	-0.6292080116567229	0.4868494636098561	0.3765123381484922	-0.6554730753874274	0.473794770828544	-3.839691874202837	1.226346248695644	3.839691874202837	-1.226346248695644	1.370091834947738	-0.02985989586620275	-0.004944618849255647	-0.8446041073881801	0.0138068199878813	0.1984289158667426	-0.7441962509190916	1.266058008415685	1.39829933260894	-0.1046029659616248	1.241344555002316	-0.08224709410751063	0.2807796848242456	0.3315247967989698	0.001188633809521259	0.02025100420167832	0.04184248812780594	0.06854558854034025	0.00100011267850655	0.004194265560304757	0.00459839953134513	0.004014676158770889	0.5334699363434874	0.4916959773285282	0.001015745024967529	0.007785156683988458	0.001000169627885935	0.01489838160676809	0.001000039804479941	0.00534273675881682	0.01458923858382304	0.02410029890678336	0.5333949608886637	0.4935269989169004	0.0286263748255601	0.04824111618132829	0.540041513330435	0.5303284128062168	0.001369284872378879	0.00898522788108911	0.001011613974224467	0.008142790142149744	0.001010404111075234	0.0111597193972334	0.001499554514464308	0.03795804254668834	0.5729330213515477	0.4560620210815902	0.01882317249630206	0.03429958504709206	0.00100037242856641	0.005083852972371368	0.001000305664778443	0.01629115869806932	0.00100040048378475	0.07051770870101916	0.2355451319457367	0.2485910034458145	0.03264331076275413	0.02297052578626045	0.007049570148855025	0.009323043335820515	0.8259602776715431	0.7642044306553062	0.001034711428541762	0.03429740307180437	0.001000094295749453	0.009499869278932972	0.001000029576417898	0.007565936881282482	0.001000067280466253	0.006719155270906572	0.04803547328140876	0.05210542162789184	0.03417522744275352	0.0363129566280859	0.01846767052474544	0.01882339252413309	0.002444573833383453	0.01066007457226656	0.006741388713567386	0.04187555791156619	0.3781996986216159	0.374807393101175	0.2907926236601524	0.2834306533116059	0.2347964784355629	0.2142495320666391	0.05595228375085125	0.08169215068547646	0.06665678229285449	0.0938598400290903	0.001174876349468796	0.02475629931610899	0.001238005291006532	0.04893572272249069	0.001108036367681837	0.08791424822809753	0.001079882811490243	0.09019766827109085	0.001658787077998846	0.0122999383012325	0.0145485330812334	0.03451108229230947	0.05197748155458461	0.07515663877061317	0.01392638377886203	0.03653692291648231	0.00630314221088861	0.01289009979180969	0.1055518502915208	0.1089521392833452	0.005901575852715491	0.01806844117115045	0.02039374651947086	0.02519915743169853	0.04177508827175965	0.06047535847416272	0.02039196776001876	0.05890156192007381	0.2698962407148384	0.3012120411106738	0.001001883478862379	0.08812507856967737	0.0475444446855275	0.07126316513203225	0.0189916263677524	0.03075807636650202	0.005687800134679858	0.02541406575203926	0.001000508655052249	0.01724772386882435	0.01526909788081296	0.03399385000866174	0.001732163559848603	0.03078260646971239	0.01114096998525931	0.02453505407591066	0.0108495244439034	0.02017994421218986	0.001030175658341752	0.01009734175635344	0.01634323863434903	0.03487141435920477	0.3436024652525465	0.2739723443172026	0.001286240370306061	0.05521496583114054	0.00100090636877084	0.05291433387635315	0.02360927750862424	0.02081630490482535	0.02680435681127508	0.02006957723141368	0.02178006906415318	0.01603872885667067	0.03233947435097145	0.02448528182969915	-0.003928007419753838	0.03846857010310867	-0.01366432264952047	0.007971442687962873	-0.009772540290025042	0.002030461839511631	0.001000397664701388	0.02941535334833021	0.001000094211821148	0.001000350610735306	0.5290252550759402	0.001000523009675264	0.001000152449851607	0.001000035969448139	0.01829323340118881	0.5533883225712073	0.01991338611792136	0.5922370130429997	0.001000071555876194	0.001000770558078305	0.00100221930369782	0.001000180447765733	0.5717348703555712	0.01803767891409227	0.00100029457698045	0.001000259351524461	0.001000498251649326	0.2378402346853723	0.01463012348836945	0.001746849886249933	0.8570797852399265	0.0010001324712006	0.001000095229084808	0.001000026122308981	0.001000068729091471	0.04362335430116766	0.02795187226960124	0.01009802717042035	0.003698223803769142	0.009853041665028751	0.4368562059237002	0.3450154243426489	0.2316113730439798	0.0458085741882901	0.06339273251435663	0.001000994034282476	0.001000491656387651	0.001000103730280275	0.001000055194238949	0.001000366256139401	0.02183301823046325	0.05252555831168077	0.01309796889849067	0.007267712500536659	0.1015884079079233	0.007738149827627083	0.01982086085021175	0.04308423153447145	0.02801597010357893	0.3005749899887349	0.001003089604431996	0.05504950366314264	0.01244306279796644	0.007348057085241388	0.001000443548740653	0.01168796539846003	0.002575476317461611	0.01254897562650285	0.01092214474338588	0.001000018118069306	0.01790759375271146	0.3949225144467803	0.001000264036602493	0.001000402922048551	0.02326700089471468	0.02058906294912686	0.01880260640213273	0.02624120517005577	0.02642927352610191	-0.004084231120283566	0.03490112282217272	-0.01245815708221724	0.008737320105212212	-0.0102235138650515	0.001860737685514926	-1.042213338186955	-1.503518221518563	0.01900696704118212	-0.735930976475922	-0.001690756688354717	-0.1224512183790042	0.3190258498795532	0.004755093830811892	0.05027512640186909	-0.01588935388711873	0.164203111865073	-0.07559592209738775	-0.5298364354856649	1.788163783104581	0.06418033042983398	0.02134022967275581	0.01057761715974932	-0.04514139978193232	0.3540532554030524	-0.02011655853999965	-0.01666256001416191	0.0253767053732992	0.1358274752017066	0.09535109473008362	-0.7010651951934961	-0.2743507254176031	0.4612024611782124	0.06186918115060241	0.02290102885235341	0.01844399089307155	0.01347919403372099	-0.265330747999571	-0.3541394777684098	-0.4126050639395755	0.128126968289771	0.3587941005864263	0.8624097508748366	0.4066689432431529	-0.5046108138983546	-0.5631922036062893	-0.164702634373804	-0.03570310255270927	-0.05740281474229552	0.4070362468497246	0.4642880762288166	-0.02940348850895562	0.5199455071256593	0.1987372916043606	-0.04251904101406628	0.04659942425622546	-0.2932136244545189	0.04740780882925309	-0.04840972508140704	0.302943410365388	0.5219750041756216	0.5605688495512585	0.09008832333108731	0.5298615131490292	-0.4072582968904003	0.05253832128833544	0.009332455976167234	-0.2040370998244649	0.06734891755343071	0.1755168677416167	0.01973697715300103	0.01362748399301726	0.04128390988203635	-0.02651157461609394	-0.1747488354634564	-0.043790872021482	0.02414444230722057	-0.1703293149278995	-0.0807741853372769	-1.453730217879703e-15	4.532783193839911e-14	nan	nan	nan	nan	nan	nan
0.43	-0.01264789460059434	-0.03502656172485762	-0.05722413435239485	0.78947769103673	0.9143655570602195	0.004445186160859155	0.460219366260652	-0.02955069770463528	0.09322485307436798	-0.1126208577766722	0.05803392404309745	0.02818299503404166	-0.08392749610041096	0.09776987915500324	0.03909517052281498	0.1892025686638163	0.2971021825738341	-0.1892025686638446	-0.2971021825738246	0.09581292589701314	-0.1839944565776348	-0.008387024377215523	-0.3575672984706064	0.003227837247967837	0.009302608785653341	0.03160841915951738	0.2906398878672182	0.8723975285822027	0.5666443502556541	0.1417351419988642	-0.01960060268502502	0.05949495894897245	0.05429518253295555	-0.5491630625904056	0.532574400365512	-0.6403043453757453	1.379853408540892	-0.2909021924420593	0.01465722551134647	0.7547045250887414	0.1834354293974075	-0.5594644496160172	-0.5055445162773522	-0.66801454019011	0.3286906802191982	0.5219219014479272	-0.7215352120530479	0.4514762035396184	-3.101007499491806	1.103868480273174	3.10100749949181	-1.103868480273171	1.275912830852985	0.03313407935012459	-0.02896098364513676	-0.8316221313260722	-0.03922082809301947	0.1967992103055426	-0.1434648478369703	1.015725005759018	1.358206552418916	-0.1104058635948134	1.037390554260216	-0.05972398143399751	0.3205258832338458	0.3480713909301765	0.001096398846213646	0.0206614352243445	0.03493613855393037	0.06168603099883448	0.001000100348006604	0.004279608168900592	0.002844756878038973	0.002919178727688961	0.5304007723979292	0.4939943406416407	0.001584850027745027	0.008268357270612857	0.001000161063860665	0.01541265921816174	0.001000036980368336	0.005297328764848302	0.01412749730898911	0.02337373846326909	0.5352433150657792	0.4911175871025143	0.02318798534265189	0.04296934706808644	0.5589144678733078	0.5487824374011986	0.001188457981482585	0.009378579603355482	0.001006279353442334	0.008371674062806419	0.001006236820528358	0.01131483206504557	0.001255017276182028	0.03727960718450972	0.5706352567844845	0.45881388501429	0.01919003427495959	0.03491814205916622	0.001000321091885738	0.005163119940651491	0.001000288557670543	0.01646628968257613	0.001000482556548388	0.07180013700075741	0.2361019594607884	0.2492953723045016	0.02270602456548967	0.01646210226301373	0.004376767883798167	0.00720349245810852	0.8312848329706453	0.767911469940182	0.00101776021852697	0.03481572084570503	0.001000095756251943	0.009644080471455397	0.001000028319293508	0.007677594871483914	0.001000068691658024	0.006810277159017521	0.04588615244502227	0.04984118754422097	0.03118667865339033	0.03334788397832462	0.01438354112421509	0.0157123723151956	0.00403204408349588	0.01264018152861639	0.008649440027395823	0.04504289407746057	0.3983071615633392	0.3805750734798509	0.3102460797331431	0.2867980507496758	0.2324033858334748	0.2088449495431294	0.05054540390217372	0.07662499706286105	0.06465509743139097	0.09217105007072401	0.00108970680645637	0.02454272510193303	0.001121642275940908	0.04855395079597227	0.00105515748230965	0.09229483564623919	0.001040771293135209	0.09516875446558545	0.001397573857748804	0.01215631228971463	0.01650059843413098	0.0371448282374509	0.04902443839621137	0.07369199792752219	0.01358637018399856	0.03625755423502062	0.006788909764179825	0.01318494318893955	0.1013341816076088	0.1053405142944178	0.008381895685403091	0.01956636248018036	0.0200454635109676	0.02473573807217721	0.04249198333733614	0.06224495356871979	0.02279651990734545	0.06248472713509076	0.2852584575061942	0.3042182864063726	0.001055937075868305	0.08876477950573704	0.05120254706574926	0.07538263272426969	0.0151599861898588	0.02708799852743235	0.007175433583363961	0.02638073668431685	0.001000478950626481	0.01736866626521664	0.01231989938582342	0.03179391256962918	0.00283431136202877	0.03190166161687669	0.0125396706585894	0.02660527598407362	0.01125898931797994	0.02070516504288579	0.00101539818839344	0.0102852782975326	0.0161042097221873	0.03458529979366623	0.3603340612229717	0.2723439251637461	0.001146156778755738	0.05384225324367188	0.001118902344680139	0.05236321692465435	0.02283321038194098	0.02087154244026988	0.02221014163385355	0.01804415796551376	0.01889811566964923	0.01481611775198671	0.02533709134836049	0.02575103809436854	-0.00406011505326716	0.03398855442312292	-0.01044391417265827	0.009009943005514503	-0.01029798544992794	0.002474404936365243	0.001000326951555655	0.02452455302495531	0.001000081850954761	0.001000280332844261	0.517933262318973	0.003173934500539223	0.001000151899391971	0.001000032410252315	0.009646683374348784	0.5270671854524359	0.01454942494368953	0.6136063865428274	0.001000071149686688	0.001000691269879571	0.001001629714172233	0.001000139503157786	0.559179733108065	0.02092267238256713	0.001000244900501174	0.001000280444492805	0.001000626951497987	0.2364491457463253	0.008559337938332408	0.001373611477056459	0.8335813895383398	0.001000105523394162	0.00100009900812874	0.001000027763035344	0.001000071371113593	0.04298922484702997	0.02752083453140888	0.009711563845647225	0.007391441491341712	0.01138706590388381	0.4448385206215965	0.35092823837689	0.2250129813337258	0.04220633758574224	0.06098237218877553	0.001001056284250312	0.00100043640167092	0.001000116463229255	0.001000063433517049	0.001230741287060412	0.0159055396666043	0.03929965775341903	0.0133163323199393	0.007335823796596524	0.09002854317322047	0.01380631050803146	0.0195189801993688	0.04357306903282328	0.02331256722727453	0.3267514292231154	0.00120450792308296	0.05618391323351957	0.009658283601106986	0.009946655291674643	0.001000451834262122	0.006917879347178324	0.005181627064506996	0.01532986939573136	0.01236157609608614	0.001000018674886758	0.0140837196565575	0.3946180920496991	0.001000243152208274	0.001445906954440427	0.02084802961540854	0.01398589346049566	0.01304066081838662	0.01761141728839373	0.0264742060136513	-0.004172929833167529	0.02877848402389696	-0.005612111368148705	0.01026654164330797	-0.01088300787773212	0.003409281833899647	-1.052371011410446	-1.450333288427783	0.05335194319793681	-0.640034785313201	0.01331648144643074	-0.09004455138613522	0.1301406014944	0.08629420490873724	0.05386174410770202	0.001122386228866176	-0.2742605141111661	-0.4148782584949575	-0.5277054435257027	1.89462778118488	0.02920217598930078	0.02232479461976627	0.01774342907119255	-0.08512685822524983	0.1864368079299004	0.1335351315847122	0.01883889460596509	0.01435258592603335	0.1213847944115786	0.04337737058717054	-0.5987651193253911	-0.158499627212473	0.2659085524293616	0.04214504652944818	0.009704643910081717	0.007135172894446121	0.006640993789187139	-0.1932206536761858	-0.2437354238729547	-0.2255161338542289	0.2587382789017929	0.2792381541362308	0.3157034551014029	0.28302594310158	-0.5825139592222286	-0.452553076588115	-0.1744024086798824	-0.007649945359723759	-0.01999547282197276	0.4568986333595019	0.5177668732628674	-0.0007935160810432781	0.03829863565308948	-0.4586187591666758	-0.01444106688873403	0.01558998905875193	-0.4316411400280731	0.2353527923975756	-0.04519142324892932	0.06088269273045359	0.1883138678645572	0.1137279480661882	0.04219575033472227	0.2978642338668673	-0.3348712101770689	0.1311743822816748	0.01429382642779372	-0.2397442364209861	0.1490406131029244	0.2383142355618043	0.08123884799603222	0.02247844678851037	-0.1017484500954823	-0.241246848781335	-0.09901043690993272	-0.06626665838143446	-0.01336477327627627	-0.2389144078769898	-0.1645270799963506	-1.148889260725143e-13	-7.63938426912896e-14	nan	nan	nan	nan	nan	nan
0.44	-0.01852224327716065	-0.02972276167867918	-0.06342265241301066	0.8033836205168468	0.9115391802547506	0.004592217375073765	0.4684138609542084	-0.02772651213303438	0.08651430382000737	-0.1175871656043286	0.05134168790040575	0.03064309308988187	-0.0779376441047057	0.0904535059071709	0.04344419897172018	0.161902716449258	0.3075493489988214	-0.1619027164492621	-0.3075493489988183	0.1080593954092383	-0.183389486495648	-0.008830695964160973	-0.3656873510055493	0.002631139668155555	0.0112969239312816	0.03215724857107252	0.2994170288137679	0.8854784585622131	0.5653041233509699	0.1497278991019905	-0.02012341909634491	0.06288339682827597	0.05777956723204597	-0.6267219883043819	0.5215069661797863	-0.5947052952544046	1.401578205200035	-0.2738713561084894	0.01407570773799651	0.8890519474438305	0.1801093557634347	-0.7664456719070346	-0.4863394111283846	-0.6631550122716838	0.1618883377737898	0.6777919042114307	-0.7325678552479578	0.4161638562411093	-2.358290907147907	0.9863996232980772	2.358290907147907	-0.9863996232980771	1.171710520558779	0.08620631354320936	-0.06113253080459871	-0.7871380197422122	-0.07769273020871854	0.2034426816351965	0.2124235651321327	0.7345654196412622	1.245952577854007	-0.1659256685647964	0.5067057289353916	-0.04636698723183538	0.3565396148235201	0.345643061653514	0.001050247470353211	0.02112349717985269	0.02889980457162928	0.05566380776448863	0.001000088002309955	0.004351739250042392	0.001960376132305924	0.002345859460023775	0.5249082497742783	0.4940886651334582	0.002953624157810347	0.009399224410880562	0.001000156508757622	0.01600124345374189	0.001000033788587485	0.005251477106271964	0.009651154942347794	0.01932018235366629	0.5286046673208958	0.4850575973925855	0.017731433476146	0.03762324618354231	0.5784177806664824	0.5680607013358048	0.001098005659116055	0.00986351464003064	0.001003573667081023	0.008547050838042164	0.001003859246656715	0.01146055823202594	0.001132635400922486	0.03636388167076647	0.5652827244746161	0.4595931027760591	0.02077153877849982	0.03676443109145079	0.001000270585950627	0.005187089683949475	0.001000290584853937	0.01667227236814304	0.001000587954780618	0.07295993678258557	0.2359548836505823	0.2494156447291646	0.01446421703447956	0.01103231120230108	0.002835549631574385	0.005974247249826371	0.8283969952503133	0.7692366648365317	0.001009274723832864	0.03514731746038775	0.001000098376617453	0.009769230842277671	0.001000028511852792	0.007773591654105452	0.001000070718585666	0.006889891350705481	0.04442889532054801	0.04812691685578884	0.02939475191941446	0.03134104071706195	0.01207715283875241	0.0139947267269792	0.006658506097478221	0.01565171726871549	0.01036662123530327	0.04755162142547997	0.4143188722854678	0.3816130048080433	0.3248469922296485	0.2894154801482474	0.2284770587243803	0.202475087514006	0.04591962543603764	0.07259479804023251	0.06246384849307213	0.09034485082788431	0.00104715603995428	0.02459053630732764	0.001063427687304444	0.04851493522082759	0.001028730673700082	0.09680856882701651	0.001021225690259781	0.1003097599482499	0.001381970626280276	0.01225463193716967	0.01461086208253698	0.03590695408008489	0.0413048528684797	0.06664519760851353	0.01351887386995393	0.03622637414659376	0.00706769158629228	0.0132663142511403	0.09396356419875017	0.1002687211486047	0.01261104343953604	0.02243902380761905	0.01971935977922882	0.02427698343835748	0.04310230851376337	0.06189115401251871	0.0217746750325984	0.06254095585821479	0.3041401762651258	0.3049475548415954	0.00118368533232469	0.08905587130543027	0.05368837014941117	0.07729709438078705	0.01181288122294077	0.02389837337861615	0.009206653839379081	0.02784512374016422	0.001000468249371118	0.01752235645590469	0.00845849440215809	0.02912308831148211	0.004682097181373714	0.0336149887564047	0.01460936803744896	0.02929707322052342	0.01217280278470362	0.02172335435231217	0.00100801294705472	0.01051728314306723	0.0141184926229651	0.03277161281524245	0.371323838885381	0.2703059154874028	0.001076089378926696	0.05325042199534043	0.001400613878132802	0.05159231790752491	0.02126578923890364	0.02054365267804045	0.01660476395790183	0.01520809168097005	0.01460066338595487	0.01273260636860563	0.01724977175971582	0.026202911840958	-0.004163283406361028	0.02841345666427685	-0.004806414204325041	0.01037559080342886	-0.01091279651168276	0.003654748734240034	0.001000256238408138	0.01963375270157719	0.00100006949008657	0.001000210054952725	0.5068412695620079	0.005347345991393934	0.001000151348933726	0.001000028851056337	0.001000133347507893	0.5007460483336571	0.009185463769457917	0.6349757600426573	0.001000070743494813	0.001000611981687775	0.001001040124649507	0.001000098558551032	0.5466245958605601	0.02380766585104397	0.001000195224022449	0.001000301537407371	0.001000755651346598	0.2350580568072793	0.002488552388297116	0.001000373067865323	0.8100829938367531	0.001000078575596012	0.00100010278717305	0.001000029403762997	0.001000074013135908	0.04235509539289144	0.02708979679321201	0.009325100520873869	0.01108465917892174	0.01292109014273863	0.4528208353194932	0.3568410524111309	0.2184145896234702	0.03860410098319361	0.05857201186319453	0.001001118534218697	0.001000381146954596	0.001000129196174726	0.00100007167278686	0.001461116318221524	0.009978061102748289	0.02607375719515695	0.0135346957413873	0.007403935092649965	0.07846867843851295	0.01987447118843738	0.01921709954852583	0.04406190653117774	0.01860916435097045	0.3529278684574993	0.001405926241749335	0.05731832280389973	0.006873504404242581	0.01254525349811574	0.00100046011978735	0.002147793295896124	0.007787777811551638	0.01811076316496262	0.01380100744878768	0.001000019231708517	0.01025984556040361	0.3943136696526169	0.00100022226781491	0.001891410986850328	0.018429058336103	0.007382723971867254	0.007278715234642419	0.008981629406731719	0.02651913850120065	-0.004261628546051542	0.02265584522562122	0.001233934345919815	0.01179576318140376	-0.01154250189041277	0.004957825982284502	-1.061822153634384	-1.327772038197797	0.02933315361721096	-0.5684641150282643	-0.004333062176428571	-0.01801558570132043	-0.121781914379678	0.1342884046018451	0.06513645125975442	-0.01597808679178486	-0.5011960213557566	-0.8057115012130088	-0.5447027897479332	1.953011651031628	0.08249699329540165	0.01063880061560949	0.008700316993217499	-0.09259943009471774	-0.04047597878279501	0.2254298455093141	-0.02772200493795933	0.03154705194548053	0.1113017716228341	-0.02146819207418367	-0.4853387026913902	-0.09628959153048801	-0.01516641652748336	0.0245249493053814	0.01908886451086182	0.01531174937610793	0.01117765474929591	-0.1553380689292449	-0.1624936000514602	-0.1339301397898532	0.3344127250397521	0.227072337043366	-0.08354005922089455	0.2566753353427023	-0.6976667150041856	-0.3558012836151119	-0.1921844912683003	0.01657398135817698	0.01114845553164538	0.4336653993868202	0.4982719338655959	0.01898564362062614	-0.2543785134043678	-0.9176946035714981	0.007118677602332826	0.003904957305848848	-0.5852472558502884	0.3223558125215365	-0.04747677992526637	-0.1217355197802739	-0.1834122941910211	0.1051734774594656	0.02036649605994459	0.0888603260100035	-0.3111677587666584	0.1520815460252215	0.01588201443629762	-0.2982144636460844	0.1862033160421958	0.2998319333958348	0.1183306729000048	0.02244114486689293	-0.2642305726894908	-0.1084296792006627	-0.01857256763631135	-0.087747285099384	-0.05248101723603106	-0.3324587186981125	-0.2529542410955694	-4.795670977296741e-14	-1.728931968454627e-13	nan	nan	nan	nan	nan	nan
0.45	-0.02524115776077516	-0.02467434449748286	-0.06901626477419273	0.8175119112538836	0.9088893690217085	0.004713849638167552	0.4782063688615786	-0.02595224747821857	0.07795317231228796	-0.1222592054847273	0.04486795032568284	0.03140587030840816	-0.07030005733087941	0.08323650714374385	0.04735853851884367	0.1422796434743929	0.3168942494039262	-0.1422796434744054	-0.3168942494039211	0.1191792774671409	-0.182294773049722	-0.009642139846108198	-0.3732494735481243	0.001695939288154401	0.0133856771836644	0.03501313161995567	0.305265385963272	0.8971519790080138	0.563310099521562	0.1520670497487719	-0.02056464089092566	0.06650794803907628	0.06126607938122422	-0.7124430173314379	0.4886619079203214	-0.5228002789835857	1.424380734512092	-0.2555866274068215	0.009961738852268783	1.065925188717793	0.1762641086379459	-0.9576128294777132	-0.4521683400220668	-0.6329891411804635	-0.01058998489065392	0.8446741670971453	-0.7110701359180128	0.367378377208455	-1.56290834766001	0.8848665504668864	1.562908347660015	-0.8848665504668815	1.047289150440221	0.1313915014929013	-0.1025517191192237	-0.7236647052407276	-0.1094501321523433	0.2138768048649647	0.331593183178053	0.4361772333535421	1.089774297190425	-0.2275207912025841	0.001650938041942048	-0.03818324354121942	0.3659423050081925	0.3473353826966305	0.001025753780902003	0.0215893344411163	0.0240784205107589	0.0508433599022566	0.001000078583741418	0.004410787891713046	0.001490536020551337	0.002058349149029251	0.5178232790543195	0.4918870562537526	0.005027149590254912	0.01106742525882629	0.001000157955112101	0.0166757493488193	0.001000029850519053	0.005205590198465579	0.005466518177187009	0.01547872258335066	0.5156919107018525	0.4755123279838743	0.01259553659881365	0.03253903347032787	0.5978559875660422	0.5873752245181076	0.001050023394210071	0.01043072187619494	0.001002099325049357	0.008661160546146482	0.001002496967043822	0.01159166346788084	0.001067693698003128	0.03522606207577094	0.5577710734879072	0.4580283368018508	0.02333773462391895	0.03960586628928302	0.001000223208825278	0.005151461941105718	0.001000308032565534	0.01691189607439741	0.001000661878946814	0.07400515672615743	0.235276992236613	0.2490046683105397	0.008520419809821453	0.007056768244065805	0.001938759875245635	0.005249993301125445	0.8186562714008816	0.7673599582761287	0.001004763469682554	0.03526710304067233	0.001000101446556477	0.009888761806120042	0.0010000292653897	0.007866194207483291	0.001000072975446743	0.006964897481615375	0.04497057959850832	0.04794064121808257	0.03019416157498246	0.03111818028586659	0.01248043140799717	0.01435219420877552	0.01006328860896487	0.01932662988091096	0.01112176026389975	0.04870635577735173	0.4219351313613186	0.3796696899819568	0.3321177790033906	0.2920235508939534	0.2234463626223592	0.1952491619855559	0.04248443226546562	0.06983606544015215	0.0602339740562527	0.08836468612044035	0.00140984754947907	0.02507182952226045	0.001131249361509783	0.04875917829780553	0.001014714985941407	0.1007567289050765	0.001010859241816982	0.1047941484706247	0.002291002800446786	0.01321998935946648	0.01167585764017915	0.03354444849499435	0.03325922947293757	0.05884352247755403	0.0138862120027741	0.03656936047635527	0.006405766094370638	0.01257595701606743	0.08690290262363913	0.09546905267749009	0.01938965228133246	0.02704427623081045	0.01987841947108194	0.02417367885784181	0.04290863945454214	0.05999648430251184	0.01895379741010908	0.06010392561848495	0.31730957408369	0.3044010856561619	0.001310123777049653	0.08919353818556068	0.0542806790616303	0.07631592350645251	0.009010833791551161	0.02121243466713162	0.01488343857635566	0.03254975548739666	0.001000476782427821	0.01771241387096908	0.005250558702615392	0.02657067541703123	0.005832926618595889	0.0345330586416005	0.01742852273598669	0.03261601051325283	0.01351272309642039	0.02312413873801019	0.001004095254143836	0.01070209692129414	0.01106603827441877	0.02975116250385108	0.374407777484177	0.2699755731808974	0.00130775086963419	0.05349580702052014	0.005343449684778594	0.05310934134586356	0.02024663036609073	0.020613438716606	0.01161344578467862	0.01239606921465604	0.01087277827522567	0.0108049346970997	0.0087301328975362	0.02573917238272718	-0.004155978462714234	0.02355099247005176	0.001399937478443447	0.01204127408205565	-0.01183700783692286	0.005504383804980384	0.001000263653897568	0.01770717381603547	0.001000068183235051	0.001000182194837496	0.4962616766804886	0.00878586632170188	0.001000166323317175	0.001000023130584057	0.001000087871547355	0.471750884283567	0.005092884401976039	0.6531145316335558	0.001000079349024527	0.001000525273596489	0.001001112397697458	0.001000072654994832	0.5338109790825851	0.02826010074955931	0.001000155867985029	0.001000347089739175	0.001000724559491062	0.2331722618223757	0.001744379484985995	0.001000449937889942	0.7793277955478825	0.001000060229543354	0.001000106210097391	0.001000030595962423	0.001000076433249872	0.04841876805077992	0.03454124980344339	0.01596243474127631	0.01592243838426101	0.01109675018134578	0.4256500597027069	0.3376791745512778	0.2110828396803582	0.03814045837527924	0.05642625186671274	0.002453096293267917	0.001372317447537962	0.001000127190408731	0.001000069628149166	0.004745519047578039	0.007218916354370947	0.02182711000178144	0.0149244961040424	0.00426009569625187	0.07622527043093501	0.03275109905429386	0.02076829456537635	0.04148976916423277	0.01343344803430374	0.3345889633593911	0.001472190542897355	0.05302750491030615	0.005246665356877777	0.02824424174176826	0.001000507271128926	0.001574134980665807	0.006420574359556074	0.02257348090786695	0.01595789959626314	0.001000017240042053	0.005630194742039591	0.3688042371167219	0.002013338046808837	0.01591492241160658	0.01968786816399136	0.005132458405775071	0.006436470750756216	9.29682799999866e-06	0.02465146002971744	-0.004064153452397552	0.01940464607137112	0.007739091667230679	0.01390336608120405	-0.01299682391937093	0.007791265133877303	-1.071005202588539	-1.191581273216279	0.05591962042162801	-0.3987236591218167	0.01115001406582006	-0.03110666262874928	-0.3116380223715294	0.1959563949597881	0.07045379605281646	0.0008867637095446492	-0.2825894490263653	-1.160958232478	-0.4781359699785485	1.921253973521388	0.04527166384490321	0.01083928641963929	0.01535775813900165	-0.1320087503020292	-0.2667062359208001	0.3368040974684753	0.007595308498890286	0.02073186320506617	0.09877552941879593	-0.06031553313151423	-0.3121455958330048	-0.05177655584971727	-0.3741674173996711	1.582137603350914e-05	0.008060337636476546	0.005978780242101101	0.005480374192783535	0.1038954969589532	0.1086959392469944	0.1794635813558545	0.3949866273239296	0.02014249127752635	-0.2888858673055751	0.2439165074801811	-0.7442970820976428	-0.2035142126039153	-0.2023864346741433	0.07622296469176372	0.03477574959681953	0.3450157658051836	0.3886302812937523	0.1629581567909638	-0.2236360282073443	-0.6606679909064896	0.05826660617776661	-0.1298683396898671	-0.3890211652941346	0.5647348733654335	0.0218316679334998	-0.2398020492330612	-0.296087322636326	-0.1782170790494184	0.005303600821742542	-0.2734056282529757	-0.2339888937926768	0.7221988156400636	0.02113888535739856	-0.2121330382147577	0.01230679381620927	0.3607063701318921	0.1585851384427031	0.01446758747283043	-0.337833216118999	0.003760430922922318	0.06028232462146418	0.3450090175366855	0.06112208222210663	-0.2380041209329395	-0.1422911292312679	1.059320758087864e-14	-2.477959194464099e-13	nan	nan	nan	nan	nan	nan
0.46	-0.03267874580205489	-0.01993981476291816	-0.07385432003271077	0.8318772510530592	0.9064375329695823	0.004785672031438768	0.4896618758225778	-0.0241708192913637	0.06712540323368953	-0.1267125279063049	0.03865397230673851	0.03040615157559314	-0.06114518643312838	0.07622733841955782	0.05080525299640577	0.1307128562993508	0.3252924018630657	-0.130712856299348	-0.3252924018630629	0.1289056436064138	-0.180788553948768	-0.01090963981723168	-0.3801282094397234	0.0004400812978994394	0.0155658367490548	0.03824591500516211	0.3081619979427617	0.9072944002237083	0.560860873649203	0.1505714486152339	-0.02081320140436911	0.07015367648187275	0.06463979517626688	-0.7704566998316883	0.4587294768559449	-0.4435938747214929	1.448988017627778	-0.2342763198850882	0.004113733773482043	1.221651758183183	0.1815420621856677	-1.21977318607787	-0.4425959193661126	-0.6112031011114081	-0.1906108524965791	0.9812487288752606	-0.691001847362702	0.3226388423311769	-0.7470337471838493	0.7970500341049703	0.7470337471838494	-0.7970500341049701	0.8930073368328979	0.1685074445487555	-0.1523437486398528	-0.6504606895470567	-0.1418242522591415	0.2217239442367435	0.2878036323874088	0.1442163856416082	0.9397327318327703	-0.2569660771549748	-0.2602446271296359	-0.007834731009913734	0.3607750612227222	0.3230837908273041	0.001013515350641384	0.0220835960241489	0.02060777634843147	0.04762737054813488	0.001000073223115394	0.004474884002493231	0.001255148934730551	0.001891322484821687	0.5096602924125697	0.4879939414698006	0.007767667024031405	0.01325044490995681	0.001000166169039353	0.01742410074095387	0.001000025020827519	0.005150933550218541	0.003329998825665309	0.01335852304679565	0.4978285601752016	0.4606861157041249	0.007923430695240395	0.02794060244226968	0.6168087556234476	0.6067130005680579	0.001026042863203482	0.01105549211490111	0.001001319148961558	0.008736959474937541	0.001001852324604879	0.01172445395401846	0.001035215550149264	0.03378282143683485	0.5486563577915544	0.4543743976603928	0.02679316896608269	0.0433794511091003	0.001000179844508552	0.005078972897255484	0.001000339564632565	0.0171739931738157	0.001000683268239633	0.07495611361749621	0.2341617707401039	0.2482175652369106	0.005085486600967537	0.004741885148048107	0.001488545186726998	0.004874408980053783	0.802917402699407	0.7614734660516049	0.00100249976657207	0.03515930698043303	0.001000104693070877	0.009995297782568484	0.001000030238362537	0.007948567637792796	0.001000075313973778	0.007032634889765061	0.04805371896521326	0.04992107790660123	0.03413070665304292	0.03333044801087838	0.01592223904604037	0.0170647972582772	0.01414723423329997	0.02343978641365284	0.01060957850202014	0.04827983041025817	0.4185163148689311	0.3761600282357564	0.3305216127944268	0.293873364171499	0.2175461987738398	0.1876535720439452	0.04041072858948122	0.06837313426409014	0.05803399934699373	0.08632636244532693	0.002316161657731408	0.02604576166238178	0.00135111732255728	0.04915196200742995	0.001007709214363096	0.103489867134863	0.001005677368505831	0.1078828557879014	0.004380707425489243	0.01529124139249865	0.008811086031598348	0.03132396502382202	0.02690355125155973	0.05307128642475177	0.0147518555560348	0.0373274666267972	0.004511449309646396	0.01091110875031667	0.08185974193596342	0.09220160330423936	0.02899874673750145	0.03305452530000512	0.02070881047358251	0.02461393287940759	0.04161109243326758	0.05744304048759608	0.01497392929696923	0.05677733802785472	0.3197277815608088	0.3021082179705256	0.001406450748308525	0.0891246777386952	0.05264856356635333	0.07206275926821862	0.006774489332034288	0.01905921729824603	0.02532525422421338	0.04095618029754242	0.001000504632971395	0.01792532249469571	0.003333367497911255	0.02488312908778972	0.005733296823473908	0.0341590472892614	0.02102659231793998	0.03644621752278783	0.01524749168156551	0.02483023580523652	0.001002136374255196	0.01080555442643883	0.007218170775106342	0.02605547396230538	0.3681839793395983	0.2696091083664057	0.001929701458165699	0.05430872352674982	0.01420504733980887	0.05756963915350901	0.02032449261383212	0.02165977146790977	0.007925351678970759	0.01028684233477084	0.008539648698523786	0.009692563063366876	-9.130177567828044e-05	0.02433947358232799	-0.004021893419062604	0.01976270496914335	0.007805492920240083	0.01400157044146484	-0.01311462629797492	0.008009888262955598	0.001000271069388887	0.01578059493049123	0.001000066876382746	0.001000154334721505	0.4856820837989678	0.01222438665201332	0.001000181297699721	0.001000017410114281	0.001000042395589561	0.4427557202334798	0.001000305034493535	0.6712533032244535	0.001000087954556881	0.001000438565509779	0.001001184670746293	0.001000046751442638	0.5209973623046091	0.03271253564807351	0.001000116511950007	0.001000392642016474	0.001000693467636032	0.2312864668374716	0.001000206581674278	0.001000526807915603	0.7485725972590116	0.001000041883517178	0.00100010963302154	0.001000031788161576	0.001000078853363489	0.05448244070866678	0.04199270281367215	0.02259976896168148	0.02076021758960031	0.009272410219955026	0.3984792840859203	0.3185172966914249	0.2037510897372475	0.03767681576736436	0.05428049187023084	0.003905074052315805	0.001744253748122423	0.001000125184655275	0.001000067583532438	0.008029921776931983	0.004459771605990307	0.01758046280840188	0.01631429646669787	0.001116256299855545	0.07398186242336351	0.04562772692014994	0.02231948958222667	0.03891763179728672	0.008257731717638021	0.3162500582612812	0.001538454844044327	0.04873668701671035	0.003619826309515336	0.04394322998541966	0.001000554422474702	0.001000476665434425	0.005053370907561498	0.02703619865077065	0.01811479174373861	0.001000015248436544	0.001000543923671225	0.3432948045808273	0.003026453825801844	0.02993843383636146	0.0209466779918796	0.0028821928396781	0.00559422626686824	-0.008963035750731638	0.02278378155823419	-0.003866678358743538	0.01615344691712075	0.01424424898854151	0.01601096898100435	-0.01445114594832902	0.01062470428547017	-1.0800786049595	-1.097091628945866	0.03501801798376832	-0.2475724133898057	-0.003323568351792972	0.006081143654976355	-0.4600830952318578	0.2372521652832542	0.07990555069311932	-0.0177320348624684	-0.1569439746009197	-1.861900075413888	-0.4475464527194473	1.957662224559221	0.09400959378659307	0.002976644773352522	0.009037367047598954	-0.1536836388769677	-0.4583106122338675	0.4118597699111826	-0.03509426506703207	0.03604173693741231	0.09244916117550635	-0.09669352307585719	-0.1532067302530893	-0.02655566600202135	-0.8171235493515554	-0.02099137879685162	0.01648986703055202	0.01326592476167661	0.009723910197489883	0.2780043963390393	0.3245320312119349	0.337096973756892	0.422061509145332	-0.08917960671799804	-0.3968094432430753	0.1050238417114527	-0.7715995976210379	-0.09664099881299511	-0.2038162848020772	0.1151017663900165	0.04085658206185383	0.1906610297467061	0.2191356928551451	0.240164565833761	-0.2259740906471708	-0.5118067879312461	0.09014264174825797	-0.1909932487909937	-0.2788034362877804	0.6033551417324411	0.06123494050693962	-0.2534903407623377	-0.3613237643689468	-0.2441062225819789	-0.02093896936573693	-0.5655383467670065	-0.2046234901705222	0.8924401586267624	0.02045225577181999	-0.1252411506023919	-0.07221293144954181	0.4020858767554328	0.1793932092065652	0.006169890254002369	-0.3992782187133774	-0.1156541807942456	0.0949337285728979	0.5009075887475295	0.1428283253071144	-0.1918996014360237	-0.08989423355305876	-4.621105787441508e-15	-1.326482843789721e-13	nan	nan	nan	nan	nan	nan
0.47	-0.0404304922557864	-0.01541775173441201	-0.07793590096756024	0.8465002319154827	0.9042211432563662	0.004797457302599025	0.5023268282010479	-0.0222648286531152	0.05309424477449587	-0.1313275101597627	0.03252985440390162	0.02765398681859472	-0.05092102188563168	0.06930756126163104	0.0538924783284013	0.1272364698356341	0.3328783876596095	-0.1272364698356424	-0.3328783876596056	0.1369287079795697	-0.1789525298633789	-0.01270152396021959	-0.3862296227764792	-0.001162144793422474	0.01780450241299895	0.04033619315665177	0.3081460133066862	0.9160896348897173	0.5583332569817968	0.1479186542624434	-0.02072625700225456	0.07367365733543206	0.06777243074635783	-0.7643529145961173	0.4505753296246042	-0.3761018021256838	1.476119679964372	-0.2079076082321236	-0.001543118076350979	1.28585413430038	0.2029973141804058	-1.601978619447957	-0.4954792310712473	-0.6199858686434834	-0.3528999988462017	1.046285162756639	-0.7000069298978282	0.2995223835275514	0.03643664956565051	0.7230726896570125	-0.03643664956565706	-0.7230726896570076	0.708059881879525	0.197186142513801	-0.204835490342449	-0.5658163241148525	-0.1795756632342024	0.2258252072704398	0.1204674690856827	-0.146262022135535	0.8276322618286915	-0.2458474336999431	-0.2537425510735889	0.02057013589017939	0.3417707261544349	0.2992071385404586	0.00100701269512381	0.02263904372509681	0.01978709279678316	0.04731529754621354	0.001000070307728844	0.00455471627220648	0.001130236697112749	0.001796498864526295	0.5009715967811428	0.4828888866043862	0.009926924249054246	0.01496907439815786	0.001000180583759442	0.01822631822963632	0.001000020397109101	0.005075222015200023	0.002192246309686223	0.01203250530080067	0.475015390509469	0.4381352750220429	0.004565978825566762	0.02465583353404491	0.6336919937984113	0.6259640730723715	0.001013330289256206	0.01175952939030885	0.001000874374475133	0.008811560382852668	0.001001510018777965	0.01187402303808471	0.001017979938645535	0.03202737004339837	0.5379147322347479	0.448849711421695	0.03087448000510344	0.04783382811776418	0.001000143724665332	0.004995191906469202	0.001000359406632125	0.01744233533231336	0.001000662929173364	0.07585495126592787	0.2325750484816881	0.2470784253621156	0.004164886595369731	0.004027205650546127	0.001249572447375193	0.004659500183284117	0.7808965380882633	0.750694433718494	0.001001293274760716	0.03484738956534033	0.001000107642196567	0.01009846173679031	0.001000031177266748	0.008029217345779107	0.00100007743107603	0.007097499738667447	0.0524234024463178	0.05310648430817688	0.03897092947376727	0.03654844837394039	0.02315818831971989	0.02259980286715642	0.01979539582754605	0.02846154410353013	0.00888563243004264	0.04650297214641128	0.4086136654663892	0.3725682494427294	0.3260288392689322	0.2948239092191808	0.2110690296142387	0.1801950450099396	0.03948506960446178	0.06776307417265064	0.05569438887560656	0.08421399557282591	0.003151552001422993	0.02693272840996069	0.001968283533420676	0.04968143758350364	0.001004025826080358	0.1044703582072539	0.00100294567655444	0.1089985404781511	0.006901338962021949	0.01774911430445987	0.006491899859424408	0.02971012824745264	0.02250091574959147	0.04966905675246113	0.01673126710601945	0.03902240759671096	0.002841237063198182	0.009466116432475342	0.07881574423408234	0.08963013544073944	0.03967533427455949	0.03813782352598408	0.02217589785591192	0.02557096244725985	0.03941949284489293	0.05504753553786564	0.01266189955808804	0.05439389988375137	0.3137318717425994	0.3008578400058299	0.001399861575195277	0.0886553205993937	0.04829738508693157	0.06479741893346413	0.005121910175430356	0.01744379239248185	0.04262667248736426	0.0528531108126525	0.001000561450180485	0.01814050794970737	0.002194168130140994	0.02390007086873996	0.004869568671523877	0.03301830747617173	0.0262471474796379	0.04117517018790605	0.0178228579990377	0.02715492498162233	0.001001101615734352	0.01079299752287236	0.004199678487809967	0.02298084423606888	0.3583274880869408	0.2681372965616926	0.002873817786011879	0.05526512469570154	0.02439996276341262	0.06200597265406233	0.02174561867413547	0.02382801374708734	0.006290723645008684	0.009440748729440195	0.008241546110824094	0.009823721132772788	-0.007641956669140529	0.02200304654216186	-0.003431049188368953	0.01736455299016471	0.01482487612590158	0.01595364489925419	-0.01423184836060967	0.01042344830716037	0.001000223569356662	0.02149650730032262	0.001000067610041975	0.001000139655469027	0.4764983011224601	0.01224628098621399	0.001000207672743128	0.001000014041569933	0.001000030277529845	0.4045622178439746	0.001000276953832868	0.6779287549280842	0.001000109709554424	0.001000388622168409	0.001001127664957681	0.001000037187678339	0.504925661515544	0.03796654378142794	0.001000097357503869	0.001000369448702483	0.001000598016710584	0.228353900410749	0.005045699965087182	0.001000515868212389	0.7040447749912354	0.001000034182838199	0.001000111623511175	0.001000032464174868	0.001000080294985389	0.06058433977061649	0.04691854321170908	0.03852426122637626	0.03048751980368689	0.005136578569554681	0.3767187733106479	0.3155784211561006	0.1962763886716683	0.03899404214273499	0.05148640307155028	0.004128755379462301	0.003346679753191545	0.001000249575926813	0.001000132694431118	0.0108729597042325	0.003644151685465467	0.01746723439272576	0.02110182457413445	0.001058415276000656	0.07544556339105926	0.05764821365993219	0.02508989612785539	0.03501841742357045	0.01173274449935531	0.2888431832940767	0.001269895701123955	0.03802903884697907	0.003158712938652617	0.07891511941634551	0.001000676548124575	0.001000389422796469	0.003027613669998294	0.03646493515630525	0.02281447692654346	0.001000032830461301	0.001000506501687472	0.332747007535455	0.004568295248888768	0.04061543739821162	0.02536289369455685	0.005958756484171892	0.009893572426722804	-0.01413574829732985	0.0190420314891378	-0.002491701621375662	0.01593528586962129	0.02230876104145134	0.01785986009164349	-0.01517363235306893	0.0126760035687171	-1.089861299669864	-1.082019900114368	0.06889414664684075	0.1699725600568996	0.01434032921853889	-0.01724162893312272	-0.5575973913629455	0.1195011054771648	0.08071963990810188	-0.003205042468841296	-0.1105474745705873	-2.653324042519641	-0.2263894470777206	1.892205068096989	0.06000785244862729	0.01091227593756815	0.01882327475162397	-0.1938583005859925	-0.6485574763680574	0.4770685642536721	0.005876280836095009	0.02177377207764639	0.08897663017337683	-0.1309451383812073	0.006641546460813142	-0.01690761985549772	-1.348559614516252	-0.03958366163282134	0.007045180835038282	0.005329117556102976	0.004780153011027783	0.3600505023480599	0.3277800985269628	0.733880737286971	0.5661187978342933	-0.2522780715714346	-0.3260659615253208	0.1036948542780245	-0.7178182015361342	-0.03020621026487954	-0.2196696770260094	0.06529369974281127	0.06307260842912474	0.004587972717686567	0.004626977849936931	0.2497608339884067	-0.1079394851108847	-0.1898570662499242	0.2376494621060901	-0.1033773429759764	-0.2431450817417071	0.4072532788265767	0.126468374427984	-0.2368135169092938	-0.1212970413950761	-0.09688960637956348	-0.07595109555230185	-0.8720757276688678	-0.1262323553575651	1.373383230986038	0.02137683016560518	-0.06905600412818076	-0.1484553462089218	0.5314432604766476	0.2764938730693143	-0.007819778077981863	-0.2202781735314513	-0.1622837188342402	0.09458244704232727	0.381285084867255	0.2866692928937919	0.01297585282778184	0.1047890153849422	-1.968142425986535e-14	-1.519963966737917e-14	nan	nan	nan	nan	nan	nan
0.48	-0.04765501056775753	-0.01083046415475738	-0.08144394587276954	0.8614098751543704	0.9023012610960744	0.004759080899102813	0.5148692668444595	-0.02004404803327735	0.03477542857100695	-0.1369236865227541	0.02612694715018392	0.02348659359974847	-0.04056546353660561	0.06208613290846242	0.05689002385615563	0.1311351931931641	0.3398123669453074	-0.1311351931931607	-0.339812366945304	0.1429959281256301	-0.1768750556987928	-0.01498239783177368	-0.3913644228482356	-0.003170525911360264	0.02007866126883216	0.04045957381031228	0.3052597833144851	0.9240134066694758	0.5559981214277308	0.1458280314408547	-0.02049486819751044	0.07696008333826815	0.07053921425405692	-0.6650110714717155	0.4717743870883981	-0.3288866687941946	1.506320492920597	-0.174974809256457	-0.005918601157811784	1.197149011184515	0.2445000585171315	-2.077304734935193	-0.6388347412714731	-0.6669609712838543	-0.4736565448710552	1.007527489057538	-0.7513320863736848	0.3047028814845172	0.7279882170652361	0.6666487319357721	-0.7279882170652362	-0.6666487319357719	0.501838491413827	0.2167974603881227	-0.2501416943530948	-0.4571380365471719	-0.2230552575820797	0.2288225826145842	-0.1055758671872026	-0.4298326855809735	0.7654401545826639	-0.2184698544869222	-0.1478103208900788	0.02105414950935941	0.3140640910782174	0.2499133783491855	0.001003739158712111	0.0233179314460408	0.02211316992847998	0.05072311669046952	0.001000069217803616	0.00466269672536568	0.001067764655014051	0.001702574681808201	0.4921020001591009	0.4769086033723119	0.01102791011304094	0.01590101448225746	0.001000200981798547	0.01904212739662558	0.001000016401343235	0.004970937294472367	0.001620296434832946	0.01110181555602188	0.4472083795601812	0.4075185152233747	0.002858936345383507	0.0230731711376118	0.647525269133695	0.644550157765877	0.00100698771807901	0.01251984898674127	0.001000627116070674	0.008934579776483762	0.001001310435391464	0.01205985594875679	0.001009360988205023	0.0299766222096813	0.5255284846093472	0.4413646313157939	0.03547849351657052	0.05288188104290528	0.001000116092065253	0.004947262793222458	0.001000357745033032	0.01769241022522352	0.001000605014951545	0.07676881145420299	0.2304975859245898	0.2456024487393269	0.005707602091416544	0.004802130391390252	0.001129993305117724	0.004526626052856853	0.7523917932634461	0.7343047398163663	0.001000686481515058	0.03440380259959997	0.001000110111752529	0.01019424653967601	0.001000031984655017	0.008104452003317116	0.001000079210265409	0.00715885981854783	0.05754736848631795	0.05714156032120869	0.04381066645295996	0.04006029112412292	0.03441699800108514	0.03102194378933995	0.02733776447517279	0.03443873775040426	0.005963264619342905	0.04351254846870697	0.3948687013044277	0.369548316081991	0.3220432602495307	0.2963194549861207	0.2041776818968773	0.1733429601661602	0.03960348742261011	0.06767230624298953	0.0531390148174357	0.08191271715824945	0.003681079840313183	0.02741167798955022	0.003075984942709082	0.05037409568153307	0.001002247265988788	0.1035646423490638	0.001001613082161626	0.1079879099980548	0.009568799870265854	0.02025347442151055	0.00490825507040668	0.02894225091176441	0.02013028077585741	0.04884978670539553	0.0200614971708146	0.04185653406642885	0.001970349040793063	0.008736119327078224	0.07773144109082543	0.08718560276272418	0.05077698938706735	0.04107856638395594	0.02426403400532006	0.02706924839540741	0.03642067916350269	0.05248271279490684	0.01317020546246936	0.05423273366110799	0.3004247239886306	0.298352021122511	0.001262300673655302	0.08754528308629629	0.04097090736659278	0.05493032456518698	0.004056252266193186	0.01637915290422894	0.06742442634684208	0.06615259064939884	0.001000650936744824	0.01832869899270732	0.001621448723827527	0.02354829878677063	0.003426377516459821	0.03133953406440492	0.03341080888107722	0.04682985481649173	0.02141098047520615	0.03017909820660526	0.001000593294047969	0.01066638872267214	0.002667603787630055	0.02155730155168188	0.3481803621880632	0.2666919232160129	0.004113672259894315	0.05616509130410513	0.03463764419229278	0.06509386032088134	0.02459917558018392	0.02731014057308897	0.006982434367762087	0.01035225884046531	0.01020626502909188	0.01156160673005805	-0.01360731666469336	0.01872973748270885	-0.002317449953225835	0.0164197282988389	0.02254101189639546	0.01783693045894344	-0.01508591331798118	0.01259550117739307	0.001000176069330647	0.02721241967015633	0.001000068343702945	0.001000124976217147	0.4673145184459529	0.01226817532041786	0.001000234047786302	0.00100001067302639	0.001000018159469766	0.3663687154544708	0.001000248873173113	0.6846042066317146	0.001000131464554961	0.001000338678827699	0.001001070659168509	0.001000027623925492	0.4888539607264794	0.04322055191478122	0.001000078203060637	0.001000346255386332	0.001000502565784957	0.2254213339840264	0.009091193348498346	0.001000504928510477	0.6595169527234591	0.001000026482214221	0.001000113614000675	0.0010000331401878	0.001000081736607023	0.06668623883256714	0.05184438360974655	0.05444875349107337	0.04021482201777379	0.001000746919154273	0.354958262535375	0.3126395456207758	0.1888016876060906	0.04031126851810517	0.04869231427286978	0.004352436706608556	0.004949105758260553	0.001000373967208118	0.001000197805339396	0.01371599763154457	0.002828531764937177	0.01735400597705117	0.02588935268157196	0.001000574252149921	0.07690926435875299	0.06966870039971169	0.02786030267348458	0.03111920304985468	0.01520775728107198	0.2614363083268714	0.001001336558202941	0.02732139067724711	0.002697599567794764	0.1138870088472654	0.001000798673775293	0.001000302180159542	0.001001856432434779	0.04589367166183927	0.02751416210934841	0.001000050412504288	0.001000469079707293	0.3221992104900815	0.006110136671975616	0.05129244096005964	0.02977910939723284	0.009035320128660278	0.01419291858657504	-0.01930846084392829	0.01530028142004137	-0.001116724884007794	0.0157171248221222	0.03037327309436105	0.01970875120228267	-0.01589611875780885	0.01472730285196399	-1.100784412773738	-1.17947975951287	0.05970602199536028	0.4964060158633181	0.002306068339303336	0.006261031173096373	-0.635128768564148	0.07991428450006942	0.08262388637679781	-0.02344667198606197	-0.07787837434940249	-3.475083898733306	-0.1071251503671869	1.824664662398963	0.105266057971772	0.01266034193815331	0.016290132365857	-0.2127429269245649	-0.8503893856741433	0.5305949532150593	-0.02792388948808762	0.03238829017584235	0.09545366914259348	-0.1640608726744653	0.1447141174115137	-0.01014873273465057	-1.939255863154863	-0.0473252889220688	0.01501403676162317	0.01218291467122883	0.00902295639328275	0.447938318653522	0.3833005086587153	0.9145240364152488	0.6131487005414855	-0.3318926894585929	-0.2824403567833758	0.214023985563836	-0.6503111595670973	0.007217433541567029	-0.2415985932168491	0.03349833278795204	0.07349308645189934	-0.1865803563548704	-0.2061273412069572	0.2494620069226947	-0.05678220252865317	0.004785137124774277	0.3179797417176485	-0.04799420627255029	-0.2534163992051222	0.1748440681467977	0.169486216581762	-0.2873538994066636	0.08313061992593573	-0.4951944063032114	-0.1490750441459232	-1.085889153465361	-0.09446640660018919	1.17295002298419	0.01505337297030912	0.001016076809457412	-0.1798196511706882	0.5872322694486438	0.3192900189268469	-0.01664048907127537	-0.06906081034705606	-0.1103664889836416	0.08364681646306754	0.2312184219925368	0.4056052346705689	0.1596211418296243	0.2314512720192746	-3.238048766188045e-14	1.375311529212723e-13	nan	nan	nan	nan	nan	nan
0.49	-0.05338524392593436	-0.005883789613514681	-0.08457487859388393	0.8766384540047145	0.9007429932622589	0.004684016091958116	0.5256448064784102	-0.01730055202601274	0.01150513000006458	-0.1444291124168935	0.01906211972306986	0.01831534669481065	-0.03114952593032285	0.05413084340297186	0.06006201090827128	0.1413168803185734	0.3462948578322016	-0.1413168803185794	-0.3462948578321924	0.1469487967306197	-0.1746428216989809	-0.01764056617792316	-0.3953004198354357	-0.005641114802790346	0.02236316189661746	0.03821825339450962	0.2995432397319451	0.931505501021435	0.5540272211166958	0.1443909868330812	-0.02043101351043922	0.07997590267661174	0.07280044755916325	-0.4815487212961538	0.515940531907689	-0.295346557504746	1.539773037822519	-0.1370864663743739	-0.009293706578611805	0.9477962324847947	0.3050770580578182	-2.538194101020865	-0.8559523345113269	-0.7437660830159528	-0.5603941761834286	0.8770582731170176	-0.8378021026742685	0.3272621975883941	1.283786487439641	0.6417080035530928	-1.283786487439639	-0.6417080035530867	0.2914264460152324	0.2287028346363968	-0.2766169686123935	-0.3342797292746379	-0.2708856055064613	0.2259731388928774	-0.3559313228682381	-0.7107146837596717	0.7210301939333529	-0.1638808065015326	-0.254279243929218	-0.009674241103539642	0.2920109463059354	0.1968310012743001	0.002520508355612533	0.02583099671261805	0.02752217257601981	0.05778641133046859	0.001000068874460281	0.004798655873886121	0.001034621125597176	0.001615971521442158	0.4834148519228214	0.4701468028003066	0.01237326431870231	0.01716487654419693	0.001000221817463573	0.01984090706339218	0.001000013401759976	0.004833792385313192	0.001316622254749077	0.01031355572432387	0.4118282274239169	0.3681967182258539	0.001950663936990978	0.02233503079782124	0.6579995323799139	0.662196668779209	0.00100365122612623	0.01335066385642602	0.001000483159656021	0.009123214660088285	0.001001173719070657	0.01228934098978344	0.00100478675543153	0.02769353833606667	0.512513958192406	0.4319849267785696	0.04014201247732786	0.05807926646157942	0.001000096413353664	0.00493611848004577	0.001000403124035539	0.01790684857081724	0.001000555074936606	0.07777428622636395	0.2278779391740517	0.2436753342028848	0.009432664289498653	0.006776053104113036	0.001066546035210472	0.004424361012919904	0.7200870503931847	0.7122190191102343	0.001000363201046679	0.03389515301538769	0.001000112544779496	0.0102971755554774	0.001000032784352629	0.008187313022294088	0.00100008098803373	0.007225100132695996	0.06068502883305898	0.05994498886316623	0.04676085082158706	0.04290922737418379	0.04630418003084476	0.03953736351803434	0.03263224289804023	0.0381630848126838	0.003550111088525264	0.040793190326612	0.3866587833103777	0.3673741604133052	0.3173763696731519	0.2987418966942371	0.197937663077286	0.1677946521810547	0.03961775894261468	0.06703432440030234	0.05056737362273914	0.0794876328498965	0.003566231293265215	0.02740859146788984	0.00346882334661959	0.05064661449480833	0.001001595868228641	0.1009115843628001	0.001001048176560591	0.1049951948731664	0.01108740713591655	0.02158480594798915	0.004203188866733327	0.02912869232699851	0.01987548856136838	0.05066661623139891	0.02229118009068829	0.04355847038979153	0.001499063711460236	0.008403067750582407	0.07435033234370574	0.08192109121782767	0.05389298715173419	0.03817221545508415	0.02499470982539318	0.02757139492391126	0.04106095449461956	0.05358175593559762	0.02601811703699673	0.05992978693278049	0.2958730230657747	0.2968254989443782	0.001134415009692581	0.08572112266738564	0.03142759715750428	0.04376339332611165	0.003253259022261618	0.01556362230572864	0.0787944276316946	0.06644239861404311	0.001000740002252156	0.0184682161709844	0.001317346652260291	0.02370284516131044	0.002242582834560258	0.02992737810536153	0.03973466471006636	0.05121586774677846	0.02515932206744267	0.03302064369378501	0.001000388742781927	0.01044398272527824	0.001878629781652941	0.02119850294343741	0.3341448790906203	0.2653664496254473	0.004412869899969812	0.05642864376784761	0.03609879647391651	0.06233431496783785	0.02907823661098522	0.03223193564753994	0.01091408012657461	0.01378771386113781	0.01450924206679301	0.0150152338280382	-0.01806615333384183	0.01486046516794386	-0.0007453099971852107	0.01369171306112838	0.02799618947686709	0.01931015667835221	-0.01552267692463438	0.01533717292720576	0.006730074836739494	0.03911761439042849	0.001000068663920974	0.00100012110633005	0.4600609372929954	0.01515253419815521	0.001000251498252222	0.001000009947930026	0.001000015729877288	0.3039213737746341	0.001000229857734491	0.6828920019460212	0.00100021919011836	0.001000328839987733	0.00100099826286745	0.001000025329333071	0.4760902158060215	0.04769646584593743	0.001000074015295218	0.00100053846168148	0.001000503559619443	0.2212547122864143	0.0170620915769272	0.001000483240524092	0.6204492214016954	0.001000027020717465	0.001000116314343373	0.001000034019628589	0.001000083770050422	0.06282561666191977	0.04899089053992572	0.0654925338672214	0.03740195959564423	0.001002780649681467	0.3816916386998181	0.3039455333138151	0.185956992479628	0.03905533869190832	0.0463039915288888	0.002677301574467911	0.002975175000898149	0.001001378251890453	0.001000682384671697	0.01187255611050599	0.003993352596235525	0.02149318496856493	0.02382865440232347	0.001012797259604301	0.06386054791828037	0.04733823141708494	0.02407604073892786	0.05970741183250537	0.06169741553924929	0.3095691598733563	0.001001130791252101	0.01419179150032034	0.002165358179674736	0.07551264052141113	0.001000861467301336	0.00100028705354368	0.001001701953660624	0.04821169745085092	0.03095652056417214	0.001000282023184206	0.001098269263100591	0.2904029518709322	0.003555361057756583	0.02614638793004233	0.03792527736132665	0.02029515829280349	0.02340641143893164	-0.02153114399492096	0.01063933985150085	0.001123961868313472	0.009343368414622652	0.03154970016334373	0.02046450727861663	-0.01566068706474797	0.01856674073721187	-1.113993346448103	-1.421106753740743	0.4095735910677982	0.8975195260450521	0.01944497823954095	-0.01652860851009122	-0.7323736375228886	0.1666612721599295	0.07856756009724584	-0.008981344272860407	-0.07704358196558904	-4.313894455560325	-0.04543103850138217	1.653400039636728	0.07311985357290139	0.02225501643915935	0.02677088610165151	-0.239603061564786	-1.039368953798417	0.5115275766829781	0.01241150234353957	0.01542888990191033	0.1066423053123427	-0.2266381367295121	0.2483409226607331	-0.009911701834869769	-2.458140034221227	-0.05417173787436146	0.008505758576445518	0.006886956614718395	0.005878668949856323	0.1290022544020371	0.1870869149022996	0.796967867325766	0.1517270132133846	-0.2207777355623194	-0.1360606125897954	0.2771367292353969	-0.479405950144119	-0.1183899811757707	-0.2415622585063162	-0.02703325662891582	-0.009048566681520534	-0.3407232838875903	-0.3897941146411069	0.03560295033168711	0.08061250217948589	0.3313469906659339	0.04385980256716775	-0.02019008446676914	-0.7588023306656787	-0.6576012079710666	-0.05360861088145877	0.4321642844843823	0.9626688604041186	0.1757271242740648	-0.2078047590635926	-1.145638663476086	-0.07161957600292132	-0.8767849761111927	0.01262384009062525	0.03117007370242531	-0.1072985550477344	0.2974742677331219	0.2546779506518734	-0.02813920573344007	-0.002480896736332221	-0.1372410167247369	-0.01314749782395908	-0.7143930790953255	0.5753193429569928	0.5111869098861158	0.4487312756381867	-4.345347555365689e-14	2.805741201701859e-13	nan	nan	nan	nan	nan	nan
0.5	-0.05729624741658513	-0.0005440533016074394	-0.08731181066437423	0.8922128911241816	0.8995513775914789	0.004569219841270364	0.5336219378316853	-0.01392494856951225	-0.0152172358847857	-0.1539167711521966	0.01129639411238034	0.01228268327469578	-0.0229963332571831	0.04536856509633334	0.06338662118093279	0.1563196685304161	0.352883698178618	-0.1563196685304203	-0.3528836981786134	0.1488782813745581	-0.1723199291048171	-0.02041723707873203	-0.3981343848013644	-0.008584699717539503	0.02455603596569892	0.03307608521503829	0.2911007165826362	0.938195040110627	0.5529570933220705	0.1384488336969977	-0.02071617359974874	0.08285852565869407	0.07436578865157871	-0.3011650979590303	0.5503867412229407	-0.2500865386703812	1.575492146745173	-0.1016443766121315	-0.01386488986642263	0.6374673550583754	0.3709215483793223	-2.767718197718516	-1.035281309499824	-0.807140607996167	-0.645939847911992	0.7549785023029049	-0.9127298465670797	0.3352275255956368	1.692208434351691	0.6879186238401996	-1.692208434351691	-0.6879186238401993	0.09716169920360977	0.234929179258509	-0.2738422052849804	-0.2367316322928832	-0.3176544622457266	0.2104972708738444	-0.6857454199272875	-0.975028598933091	0.6049291020291954	-0.03831535120500488	-1.04883202655036	-0.04874880577002964	0.287424819825844	0.1107349358112437	0.006125033358736187	0.03084273446250394	0.03594287149248348	0.06829883948967574	0.00100006886307094	0.004942780627659394	0.001018053051039104	0.001513063606391437	0.4751365695668062	0.4619582847881312	0.01446664629340023	0.019110302811208	0.001000240959752242	0.02064218886118839	0.0010000115400514	0.004691329720662524	0.001164622137757749	0.009615544117316424	0.3670355038791878	0.3227482470163247	0.001494609360728921	0.0220659879493224	0.6649056189756124	0.676593408546014	0.001002027689602945	0.01422670481010093	0.001000406296390695	0.009323447738685261	0.001001069179136247	0.01253855387604614	0.001002499607612731	0.02526997670313502	0.4995117436672549	0.4203009035992699	0.04468140860918039	0.06316534149994227	0.001000084484273402	0.004929822350594315	0.001000521979142656	0.01809957830596281	0.001000530614878323	0.07892167796092801	0.2246873541187482	0.2409641639624261	0.0152069865876236	0.009734358795155305	0.001034817303295399	0.004336243484486909	0.6856886658218877	0.6855369040089466	0.001000201912660784	0.03332502564307238	0.001000115111526998	0.01042304155474239	0.001000033623941226	0.008292144485415079	0.001000082893706444	0.007309504447817042	0.06065862116852962	0.06004670270270964	0.04702569564754758	0.04381403289329154	0.05757210935195848	0.04712946029579458	0.03406039522523646	0.0378734040406358	0.0023300767252146	0.03892101782560231	0.3896552738486891	0.3671537071174686	0.3113314206563819	0.3019956370343446	0.1929347146557954	0.1633537309094887	0.03903966703894978	0.06563298303753791	0.04806877882315248	0.07711859218707101	0.002673857285080058	0.02701266046678299	0.002681991566268068	0.05039193949024382	0.001001772732208718	0.09681633581156811	0.001001008280559956	0.10024445908784	0.01095202371019951	0.02134150646778369	0.004426640067911213	0.03028534128733606	0.02173730844821336	0.05493205097057439	0.0224507485761306	0.04316277571008301	0.001269070611708287	0.00830083812902211	0.06666111386778791	0.07282322773151045	0.04531691969184898	0.02989680314381182	0.02356190922044007	0.02630604217791778	0.05662094128427893	0.05962603362338749	0.05417421736282856	0.07161388738913381	0.3092642999475657	0.3015833066799251	0.001070359359913542	0.08354823351628686	0.02000053937594888	0.03205471991321374	0.002583993565838501	0.01488716412663608	0.06800740643309078	0.05338096020660386	0.001000815923480485	0.01857665133858212	0.001165125593556593	0.02419723777286116	0.001647273497913905	0.02909982267533325	0.04413292625988859	0.05292941919364506	0.02873677909619519	0.0353858346625008	0.001000402384040859	0.01009763470149368	0.001531531950745712	0.02151204390820038	0.3140013882078939	0.2642968471296052	0.003291760330738506	0.05625791786551408	0.02492883781428175	0.0521806870090821	0.03525064060116456	0.03874783868697301	0.01838218310484092	0.02025033798980965	0.0211533111110534	0.02032537480403974	-0.02103422099088631	0.01046341335066184	0.001272527823042514	0.008533203710225043	0.03059886671634623	0.02030506946904444	-0.01551131033147816	0.01881068876730858	0.0124599736041502	0.05102280911070181	0.001000068984138679	0.001000117236446077	0.4528073561400378	0.01803689307589242	0.001000268948718611	0.001000009222837533	0.001000013300289784	0.2414740320947978	0.001000210842295252	0.6811797972603281	0.001000306915708471	0.001000319001146799	0.001000925866563152	0.001000023034766771	0.4633264708855634	0.05217237977709212	0.00100006982753192	0.001000730668019339	0.001000504553453513	0.2170880905888023	0.02503298980535584	0.001000461552540012	0.5813814900799317	0.001000027559299966	0.001000119014686174	0.001000034899069564	0.001000085803493815	0.05896499449127331	0.04613739747010593	0.07653631424337215	0.03458909717351369	0.001004814380208852	0.4084250148642624	0.295251521006855	0.1831122973531672	0.03779940886571077	0.04391566878490769	0.00100216644232416	0.001001244243531081	0.001002382536579541	0.001001166964016933	0.01002911458947838	0.005158173427529327	0.02563236396008047	0.02176795612307527	0.001025020267061461	0.05081183147780875	0.02500776243445709	0.02029177880437042	0.08829562061515753	0.1081870737974301	0.3577020114198463	0.001000925024301977	0.00106219232339147	0.00163311679156141	0.03713827219555587	0.001000924260826022	0.00100027192692699	0.001001547474886625	0.05052972323986324	0.03439887901899642	0.001000513633915832	0.001196069446490393	0.258606693251784	0.001000585443528447	0.001000334900026168	0.04607144532542098	0.03155499645694815	0.03261990429128887	-0.02375382714591336	0.005978398282960322	0.003364648620634738	0.002969612007122693	0.03272612723232658	0.02122026335495059	-0.01542525537168705	0.02240617862245969	-1.130780893962648	-1.819689652974846	0.5594405186719246	1.186232719719032	0.003939189390599565	0.003000080242165512	-0.9204722565993707	0.2162271255466107	0.08312431260386502	-0.02451022306543391	-0.05982872939992721	-4.700418741140878	-0.01330565211458055	1.174710413095714	0.1143112747457308	0.0149799809641881	0.02023570141232621	-0.2408384787789374	-1.311253114089672	0.508332877164177	-0.02695425267493595	0.0280465744401778	0.1238370616252358	-0.3208720134777606	0.3415907130742817	-0.007319230436653403	-2.858534742185981	-0.05962084653854263	0.01960143345258499	0.01657700349931943	0.01265575658811476	-0.09240462180899774	-0.005525637512627462	0.7298594462185972	-0.18965686632629	-0.1624555612216168	0.1083001177878283	0.3802837119627989	-0.4288338168562924	-0.145454470474184	-0.2303898641110702	-0.0450705631031735	-0.031945677112203	-0.4750184693416233	-0.5577314732915203	-0.06546419436116639	0.1372593064805905	0.4945061797660432	-0.1015464588891745	-0.001829815273948514	-1.020086787501147	-0.8989682083055013	-0.1840136383018836	0.7016930100132538	1.28054005686396	0.7616715764306363	-0.2188207906048955	-1.19423758822017	-0.06665192266178192	-1.49729925138011	0.008836970430591506	0.06898532420767714	-0.06289954535927368	0.05273997276484523	0.2240191152344829	-0.04142889434751883	0.06540710424746841	-0.05919227003525734	-0.003208856743468303	-1.247598099154487	0.7244268276661364	0.7650549634276795	0.6027540476218577	2.352516104602152e-14	-4.139852888831435e-14	nan	nan	nan	nan	nan	nan
0.51	-0.05964471078003766	0.005015252731113257	-0.08951450868034518	0.9081540888788184	0.8986838148187507	0.004399430859556787	0.5383898901600028	-0.00991328744321085	-0.04268800449901181	-0.1647077961881941	0.003049927881759993	0.005321988671615722	-0.0157652948062175	0.0360300590411886	0.06668682729020754	0.1744934183433698	0.3604167894807567	-0.1744934183433975	-0.3604167894807492	0.1489373032715447	-0.1699611753502387	-0.02304597468655186	-0.4001536060827692	-0.01196185562464706	0.02654327320869636	0.02421166567610903	0.2800763693141958	0.9432638505185306	0.5533985306542593	0.1204947777584206	-0.02130833969272198	0.08567544922928179	0.07503770398281807	-0.1714796603930767	0.5657381122344955	-0.1947128003378986	1.613143437325334	-0.07207897386552851	-0.01972657594504853	0.2974527430595681	0.4314687119792508	-2.708630843667826	-1.109115270588051	-0.8484962504873869	-0.74359069817029	0.6961339081862512	-0.9591983166052381	0.3292803910403985	1.899660682054066	0.8375693403114522	-1.899660682054067	-0.8375693403114446	-0.09101586958479842	0.2378980149871893	-0.2539892900631172	-0.1628759177914404	-0.3558795614117187	0.186577457996474	-1.08373867407486	-1.227508012107162	0.4107142136799685	0.1034582734823686	-2.474716397335729	-0.06208055600269791	0.2767340636036079	0.02016266340346137	0.01102317799849534	0.03737502223398669	0.04814738544895466	0.08250561206942529	0.001000067931110172	0.005081537660090186	0.001009266297335515	0.00141858256441045	0.4655854475736879	0.4505462028523413	0.01659275002215653	0.02105741946621876	0.001000250029302645	0.02147619102405352	0.001000010725455274	0.004562363636438898	0.001083978319761676	0.008986764373944306	0.3148598882128079	0.2747361846630873	0.001252513456400229	0.02199996621502874	0.6657902850683702	0.6838194567526095	0.001242450170735393	0.01545385350249824	0.001000367967170829	0.009495540414369523	0.001000910827885503	0.01278662135474747	0.001001286511595484	0.02282339083243476	0.4861904124049435	0.4052163833553182	0.04939557806991503	0.06839138266862159	0.001000078274267529	0.004900422630465707	0.00100055964016531	0.01828821586401544	0.001000521724995874	0.08025816671759903	0.2206054449215099	0.2370052117988701	0.02134895876674731	0.01284131059667776	0.001017978490575761	0.004251374290221471	0.6513060590715697	0.6556050807834874	0.001000119092771515	0.03268022530608176	0.001000116086762658	0.01060331216325583	0.001000033904396903	0.008446781492702015	0.001000083666304894	0.007432465305010108	0.06142801814167033	0.06060366411829114	0.04771799170858396	0.04462825255702995	0.07270611160288769	0.05690485443213152	0.03515586896743574	0.03647434778506223	0.001681378405779486	0.03742834390494885	0.396661680622883	0.368118465564288	0.3096538139444045	0.3077478425818208	0.1886446089275375	0.1590942962649665	0.03764858570674716	0.06378476561362453	0.04545936766585277	0.07476172576435837	0.00185647811155857	0.02699465082152498	0.001860331237539636	0.0504617615276932	0.00100178978632261	0.09164571930014394	0.001000954177529447	0.09402758235812053	0.01312911963252688	0.0230497008658468	0.004234838611391172	0.03092866480340403	0.02340033071688118	0.05869692784611627	0.02272747027041108	0.04277983996501061	0.001146268608809413	0.008311539098582671	0.05736637525959996	0.06303990682301117	0.0416905956509216	0.02556497005301886	0.02273328014089192	0.02550718530591309	0.06936703377708973	0.06115785167419052	0.07190736553598613	0.07936471651843524	0.3241970498928416	0.3021254517119124	0.001036318846183518	0.08141261461163446	0.01097018249763141	0.02294557088646393	0.002035442458322848	0.01434605256574684	0.06828982148911604	0.048712644678044	0.001000848750070807	0.0186753000700741	0.001328781925544014	0.0251578471547872	0.00133102370533002	0.02859257975530019	0.04718107538768226	0.05283650728312568	0.03164462761268449	0.03706131659977961	0.001000399114581394	0.009628005371734858	0.001341297015021959	0.02221729530746656	0.3062396404904816	0.2690446987148291	0.002172823352514238	0.05715628306476061	0.01575785629910161	0.04346527559487446	0.04574056410214329	0.04859702770955966	0.03202829232826497	0.03137474008624747	0.03218180776520248	0.02869327022371088	-0.0271262134609626	0.005403296489818159	0.003326598461890801	0.004165596364082582	0.02913866074262211	0.02104627920094301	-0.01509790776799762	0.01802376129965588	0.01948829810245341	0.07273792116846368	0.001000065249722134	0.001000125555411571	0.4359052687885178	0.01967330792113573	0.001000251446077089	0.001000010431925825	0.001000014773469643	0.1771781779448203	0.001000195480431492	0.6559700828875619	0.001909445390152573	0.0010003357603458	0.001000593886903949	0.001000024957302226	0.4485279658985962	0.05761857416482442	0.001000073490844031	0.001000487331168567	0.001000519174755478	0.2101443810758501	0.03077902856815636	0.001000445978407784	0.5525454170555777	0.001000037428119459	0.001000115483073822	0.001000033601620723	0.001000083342355918	0.06535019028442368	0.05063171845550989	0.1053565224493509	0.03800988953152147	0.001002632893405439	0.4145574088081213	0.3161957160741288	0.179989069228362	0.03447458595686419	0.04091624524691868	0.001001178114196085	0.001000768217336627	0.001001321034388191	0.001000670202121337	0.02011758234203882	0.003079209693102152	0.02495059508926811	0.0241192116721267	0.001012742682162182	0.04112209456764987	0.04776297624619869	0.02308467463732867	0.08296140595836403	0.08182456110503186	0.350352478735782	0.00100085420655358	0.001031220044853699	0.0013167795928967	0.09538570414540154	0.001000847924173814	0.001921424446436812	0.001001054760166548	0.05113348343317751	0.03548764653341383	0.001000295940541287	0.001098097118435757	0.3193258550018009	0.001000355453895965	0.009276835863973487	0.06860398656193502	0.06109251209221804	0.05507199111121727	-0.03591611498307808	-0.0001169018055393032	0.00535022897374391	0.000754776503508234	0.02480848157713457	0.02164830160963556	-0.01442262712156551	0.0137308999737602	-1.151296340729883	-2.462812504461934	0.729903632956293	1.64261362791621	0.01938358647382522	-0.01607807255975036	-1.375021760820986	0.1791619308702426	0.08496456903184534	-0.006607101906077735	-0.06377411933490294	-4.955014209188548	-0.0006356635386168214	0.2537583405995844	0.1403513562017678	0.0190763220518933	0.0275155446736828	-0.2457321357203488	-1.714396747032509	0.5372392070279653	0.01031287202516733	0.01426790310339606	0.1446820919540278	-0.4703244927078591	0.2843043551860404	-0.009164507900328727	-3.120826905614073	-0.06768601757462614	0.01903233273524407	0.01651126216554574	0.01340424124740977	0.1927917806918674	0.1696643852945794	1.181675967758137	-0.09367094253557823	-0.1353341914867346	0.1115987195216943	0.7971568821903244	-0.4268598601004915	-0.2253962572427435	-0.2418686183754842	0.03263654864572325	0.03815661084712642	-0.550365241870263	-0.6723726724514978	0.3672003486552302	-0.0006706518323208329	0.2776464494649858	0.01722584235746982	0.005322909199337407	-0.9582773126113193	-0.0366488034616692	0.01102715322916563	-0.2898856833504261	0.2712457885866336	-0.4222593629868955	-0.2122263214537741	-0.6581382245677597	-0.04434046284467463	0.3909574090738436	0.01012633116068914	0.123417115753916	-0.03823828664678419	-0.06844852804396501	0.1166502490988876	-0.0517929904276081	0.08080098313229843	1.095935959046398	0.170930896909001	-0.5433549060491278	1.222519982721569	1.420569135850001	1.043157456124672	9.050379764569993e-14	-3.633711779468146e-13	nan	nan	nan	nan	nan	nan
[truncated: 363,451 more chars]
