# Supplementary material for: Transtibial limb loss does not increase metabolic cost in three-dimensional computer simulations of human walking
Source: PeerJ. 2021 Aug 4;9:e11960. doi: 10.7717/peerj.11960 (PMC8349165; doi:10.7717/peerj.11960)
Supplement: Supplemental Information 1 — Each subject’s simulation output and Matlab code for generating plots presenting the data. [file peerj-09-11960-s001.zip › TTA3D_solns_rev/Post/soln_walk_N50_wm100_TTA_S16.sto]

num_controls=79
num_derivatives=71
num_iterations=605
num_multipliers=2
num_parameters=6
num_slacks=2
num_states=216
objective=0.955069
objective_auxiliary_derivatives=0.001140
objective_contactAP=0.017567
objective_contactML=0.015089
objective_contactVE=0.031615
objective_control_effort=0.550196
objective_state_tracking=0.274992
objective_torsoGoal=0.064471
solver_duration=17623.576589
status=Solve_Succeeded
success=true
DataType=double
version=3
OpenSimVersion=4.2
endheader
time	/jointset/groundPelvis/pelvis_tilt/value	/jointset/groundPelvis/pelvis_list/value	/jointset/groundPelvis/pelvis_rotation/value	/jointset/groundPelvis/pelvis_tx/value	/jointset/groundPelvis/pelvis_ty/value	/jointset/groundPelvis/pelvis_tz/value	/jointset/hip_l/hip_flexion_l/value	/jointset/hip_l/hip_adduction_l/value	/jointset/hip_l/hip_rotation_l/value	/jointset/hip_r/hip_flexion_r/value	/jointset/hip_r/hip_adduction_r/value	/jointset/hip_r/hip_rotation_r/value	/jointset/lumbar/lumbar_ext/value	/jointset/lumbar/lumbar_bend/value	/jointset/lumbar/lumbar_rota/value	/jointset/patellofemoral_l/knee_angle_l_beta/value	/jointset/patellofemoral_r/knee_angle_r_beta/value	/jointset/knee_l/knee_angle_l/value	/jointset/knee_r/knee_angle_r/value	/jointset/shoulder_r/shoulder_flexion_r/value	/jointset/shoulder_r/shoulder_adduction_r/value	/jointset/shoulder_r/shoulder_rotation_r/value	/jointset/shoulder_l/shoulder_flexion_l/value	/jointset/shoulder_l/shoulder_adduction_l/value	/jointset/shoulder_l/shoulder_rotation_l/value	/jointset/ankle_l/ankle_angle_l/value	/jointset/ankle_r/ankle_angle_r/value	/jointset/elbow_r/elbow_flexion_r/value	/jointset/elbow_l/elbow_flexion_l/value	/jointset/subtalar_l/subtalar_angle_l/value	/jointset/subtalar_r/subtalar_angle_r/value	/jointset/mtp_l/mtp_angle_l/value	/jointset/mtp_r/mtp_angle_r/value	/jointset/groundPelvis/pelvis_tilt/speed	/jointset/groundPelvis/pelvis_list/speed	/jointset/groundPelvis/pelvis_rotation/speed	/jointset/groundPelvis/pelvis_tx/speed	/jointset/groundPelvis/pelvis_ty/speed	/jointset/groundPelvis/pelvis_tz/speed	/jointset/hip_l/hip_flexion_l/speed	/jointset/hip_l/hip_adduction_l/speed	/jointset/hip_l/hip_rotation_l/speed	/jointset/hip_r/hip_flexion_r/speed	/jointset/hip_r/hip_adduction_r/speed	/jointset/hip_r/hip_rotation_r/speed	/jointset/lumbar/lumbar_ext/speed	/jointset/lumbar/lumbar_bend/speed	/jointset/lumbar/lumbar_rota/speed	/jointset/patellofemoral_l/knee_angle_l_beta/speed	/jointset/patellofemoral_r/knee_angle_r_beta/speed	/jointset/knee_l/knee_angle_l/speed	/jointset/knee_r/knee_angle_r/speed	/jointset/shoulder_r/shoulder_flexion_r/speed	/jointset/shoulder_r/shoulder_adduction_r/speed	/jointset/shoulder_r/shoulder_rotation_r/speed	/jointset/shoulder_l/shoulder_flexion_l/speed	/jointset/shoulder_l/shoulder_adduction_l/speed	/jointset/shoulder_l/shoulder_rotation_l/speed	/jointset/ankle_l/ankle_angle_l/speed	/jointset/ankle_r/ankle_angle_r/speed	/jointset/elbow_r/elbow_flexion_r/speed	/jointset/elbow_l/elbow_flexion_l/speed	/jointset/subtalar_l/subtalar_angle_l/speed	/jointset/subtalar_r/subtalar_angle_r/speed	/jointset/mtp_l/mtp_angle_l/speed	/jointset/mtp_r/mtp_angle_r/speed	/forceset/addbrev_r/activation	/forceset/addbrev_r/normalized_tendon_force	/forceset/addlong_r/activation	/forceset/addlong_r/normalized_tendon_force	/forceset/addmagMid_r/activation	/forceset/addmagMid_r/normalized_tendon_force	/forceset/bflh_r/activation	/forceset/bflh_r/normalized_tendon_force	/forceset/bfsh_r/activation	/forceset/bfsh_r/normalized_tendon_force	/forceset/ercspn_r/activation	/forceset/ercspn_r/normalized_tendon_force	/forceset/extobl_r/activation	/forceset/extobl_r/normalized_tendon_force	/forceset/glmax2_r/activation	/forceset/glmax2_r/normalized_tendon_force	/forceset/glmed2_r/activation	/forceset/glmed2_r/normalized_tendon_force	/forceset/glmin2_r/activation	/forceset/glmin2_r/normalized_tendon_force	/forceset/grac_r/activation	/forceset/grac_r/normalized_tendon_force	/forceset/iliacus_r/activation	/forceset/iliacus_r/normalized_tendon_force	/forceset/intobl_r/activation	/forceset/intobl_r/normalized_tendon_force	/forceset/obtext_r/activation	/forceset/obtext_r/normalized_tendon_force	/forceset/pect_r/activation	/forceset/pect_r/normalized_tendon_force	/forceset/piri_r/activation	/forceset/piri_r/normalized_tendon_force	/forceset/popli_r/activation	/forceset/popli_r/normalized_tendon_force	/forceset/psoas_r/activation	/forceset/psoas_r/normalized_tendon_force	/forceset/quadfem_r/activation	/forceset/quadfem_r/normalized_tendon_force	/forceset/recabd_r/activation	/forceset/recabd_r/normalized_tendon_force	/forceset/recfem_r/activation	/forceset/recfem_r/normalized_tendon_force	/forceset/sart_r/activation	/forceset/sart_r/normalized_tendon_force	/forceset/semimem_r/activation	/forceset/semimem_r/normalized_tendon_force	/forceset/semiten_r/activation	/forceset/semiten_r/normalized_tendon_force	/forceset/tfl_r/activation	/forceset/tfl_r/normalized_tendon_force	/forceset/tricox_r/activation	/forceset/tricox_r/normalized_tendon_force	/forceset/vasint_r/activation	/forceset/vasint_r/normalized_tendon_force	/forceset/vaslat_r/activation	/forceset/vaslat_r/normalized_tendon_force	/forceset/vasmed_r/activation	/forceset/vasmed_r/normalized_tendon_force	/forceset/addbrev_l/activation	/forceset/addbrev_l/normalized_tendon_force	/forceset/addlong_l/activation	/forceset/addlong_l/normalized_tendon_force	/forceset/addmagMid_l/activation	/forceset/addmagMid_l/normalized_tendon_force	/forceset/bflh_l/activation	/forceset/bflh_l/normalized_tendon_force	/forceset/bfsh_l/activation	/forceset/bfsh_l/normalized_tendon_force	/forceset/edl_l/activation	/forceset/edl_l/normalized_tendon_force	/forceset/ehl_l/activation	/forceset/ehl_l/normalized_tendon_force	/forceset/ercspn_l/activation	/forceset/ercspn_l/normalized_tendon_force	/forceset/extobl_l/activation	/forceset/extobl_l/normalized_tendon_force	/forceset/fdb_l/activation	/forceset/fdb_l/normalized_tendon_force	/forceset/fdl_l/activation	/forceset/fdl_l/normalized_tendon_force	/forceset/fhl_l/activation	/forceset/fhl_l/normalized_tendon_force	/forceset/gaslat_l/activation	/forceset/gaslat_l/normalized_tendon_force	/forceset/gasmed_l/activation	/forceset/gasmed_l/normalized_tendon_force	/forceset/glmax2_l/activation	/forceset/glmax2_l/normalized_tendon_force	/forceset/glmed2_l/activation	/forceset/glmed2_l/normalized_tendon_force	/forceset/glmin2_l/activation	/forceset/glmin2_l/normalized_tendon_force	/forceset/grac_l/activation	/forceset/grac_l/normalized_tendon_force	/forceset/iliacus_l/activation	/forceset/iliacus_l/normalized_tendon_force	/forceset/intobl_l/activation	/forceset/intobl_l/normalized_tendon_force	/forceset/obtext_l/activation	/forceset/obtext_l/normalized_tendon_force	/forceset/pect_l/activation	/forceset/pect_l/normalized_tendon_force	/forceset/perbrev_l/activation	/forceset/perbrev_l/normalized_tendon_force	/forceset/perlong_l/activation	/forceset/perlong_l/normalized_tendon_force	/forceset/pertert_l/activation	/forceset/pertert_l/normalized_tendon_force	/forceset/piri_l/activation	/forceset/piri_l/normalized_tendon_force	/forceset/popli_l/activation	/forceset/popli_l/normalized_tendon_force	/forceset/psoas_l/activation	/forceset/psoas_l/normalized_tendon_force	/forceset/quadfem_l/activation	/forceset/quadfem_l/normalized_tendon_force	/forceset/recabd_l/activation	/forceset/recabd_l/normalized_tendon_force	/forceset/recfem_l/activation	/forceset/recfem_l/normalized_tendon_force	/forceset/sart_l/activation	/forceset/sart_l/normalized_tendon_force	/forceset/semimem_l/activation	/forceset/semimem_l/normalized_tendon_force	/forceset/semiten_l/activation	/forceset/semiten_l/normalized_tendon_force	/forceset/soleus_l/activation	/forceset/soleus_l/normalized_tendon_force	/forceset/tfl_l/activation	/forceset/tfl_l/normalized_tendon_force	/forceset/tibant_l/activation	/forceset/tibant_l/normalized_tendon_force	/forceset/tibpost_l/activation	/forceset/tibpost_l/normalized_tendon_force	/forceset/tricox_l/activation	/forceset/tricox_l/normalized_tendon_force	/forceset/vasint_l/activation	/forceset/vasint_l/normalized_tendon_force	/forceset/vaslat_l/activation	/forceset/vaslat_l/normalized_tendon_force	/forceset/vasmed_l/activation	/forceset/vasmed_l/normalized_tendon_force	/forceset/shoulder_flexionAct_r/activation	/forceset/shoulder_adductionAct_r/activation	/forceset/shoulder_rotationAct_r/activation	/forceset/elbow_flexionAct_r/activation	/forceset/shoulder_flexionAct_l/activation	/forceset/shoulder_adductionAct_l/activation	/forceset/shoulder_rotationAct_l/activation	/forceset/elbow_flexionAct_l/activation	/forceset/addbrev_r	/forceset/addlong_r	/forceset/addmagMid_r	/forceset/bflh_r	/forceset/bfsh_r	/forceset/ercspn_r	/forceset/extobl_r	/forceset/glmax2_r	/forceset/glmed2_r	/forceset/glmin2_r	/forceset/grac_r	/forceset/iliacus_r	/forceset/intobl_r	/forceset/obtext_r	/forceset/pect_r	/forceset/piri_r	/forceset/popli_r	/forceset/psoas_r	/forceset/quadfem_r	/forceset/recabd_r	/forceset/recfem_r	/forceset/sart_r	/forceset/semimem_r	/forceset/semiten_r	/forceset/tfl_r	/forceset/tricox_r	/forceset/vasint_r	/forceset/vaslat_r	/forceset/vasmed_r	/forceset/addbrev_l	/forceset/addlong_l	/forceset/addmagMid_l	/forceset/bflh_l	/forceset/bfsh_l	/forceset/edl_l	/forceset/ehl_l	/forceset/ercspn_l	/forceset/extobl_l	/forceset/fdb_l	/forceset/fdl_l	/forceset/fhl_l	/forceset/gaslat_l	/forceset/gasmed_l	/forceset/glmax2_l	/forceset/glmed2_l	/forceset/glmin2_l	/forceset/grac_l	/forceset/iliacus_l	/forceset/intobl_l	/forceset/obtext_l	/forceset/pect_l	/forceset/perbrev_l	/forceset/perlong_l	/forceset/pertert_l	/forceset/piri_l	/forceset/popli_l	/forceset/psoas_l	/forceset/quadfem_l	/forceset/recabd_l	/forceset/recfem_l	/forceset/sart_l	/forceset/semimem_l	/forceset/semiten_l	/forceset/soleus_l	/forceset/tfl_l	/forceset/tibant_l	/forceset/tibpost_l	/forceset/tricox_l	/forceset/vasint_l	/forceset/vaslat_l	/forceset/vasmed_l	/forceset/shoulder_flexionAct_r	/forceset/shoulder_adductionAct_r	/forceset/shoulder_rotationAct_r	/forceset/elbow_flexionAct_r	/forceset/shoulder_flexionAct_l	/forceset/shoulder_adductionAct_l	/forceset/shoulder_rotationAct_l	/forceset/elbow_flexionAct_l	lambda_cid33_p0	lambda_cid34_p0	/forceset/addbrev_r/implicitderiv_normalized_tendon_force	/forceset/addlong_r/implicitderiv_normalized_tendon_force	/forceset/addmagMid_r/implicitderiv_normalized_tendon_force	/forceset/bflh_r/implicitderiv_normalized_tendon_force	/forceset/bfsh_r/implicitderiv_normalized_tendon_force	/forceset/ercspn_r/implicitderiv_normalized_tendon_force	/forceset/extobl_r/implicitderiv_normalized_tendon_force	/forceset/glmax2_r/implicitderiv_normalized_tendon_force	/forceset/glmed2_r/implicitderiv_normalized_tendon_force	/forceset/glmin2_r/implicitderiv_normalized_tendon_force	/forceset/grac_r/implicitderiv_normalized_tendon_force	/forceset/iliacus_r/implicitderiv_normalized_tendon_force	/forceset/intobl_r/implicitderiv_normalized_tendon_force	/forceset/obtext_r/implicitderiv_normalized_tendon_force	/forceset/pect_r/implicitderiv_normalized_tendon_force	/forceset/piri_r/implicitderiv_normalized_tendon_force	/forceset/popli_r/implicitderiv_normalized_tendon_force	/forceset/psoas_r/implicitderiv_normalized_tendon_force	/forceset/quadfem_r/implicitderiv_normalized_tendon_force	/forceset/recabd_r/implicitderiv_normalized_tendon_force	/forceset/recfem_r/implicitderiv_normalized_tendon_force	/forceset/sart_r/implicitderiv_normalized_tendon_force	/forceset/semimem_r/implicitderiv_normalized_tendon_force	/forceset/semiten_r/implicitderiv_normalized_tendon_force	/forceset/tfl_r/implicitderiv_normalized_tendon_force	/forceset/tricox_r/implicitderiv_normalized_tendon_force	/forceset/vasint_r/implicitderiv_normalized_tendon_force	/forceset/vaslat_r/implicitderiv_normalized_tendon_force	/forceset/vasmed_r/implicitderiv_normalized_tendon_force	/forceset/addbrev_l/implicitderiv_normalized_tendon_force	/forceset/addlong_l/implicitderiv_normalized_tendon_force	/forceset/addmagMid_l/implicitderiv_normalized_tendon_force	/forceset/bflh_l/implicitderiv_normalized_tendon_force	/forceset/bfsh_l/implicitderiv_normalized_tendon_force	/forceset/edl_l/implicitderiv_normalized_tendon_force	/forceset/ehl_l/implicitderiv_normalized_tendon_force	/forceset/ercspn_l/implicitderiv_normalized_tendon_force	/forceset/extobl_l/implicitderiv_normalized_tendon_force	/forceset/fdb_l/implicitderiv_normalized_tendon_force	/forceset/fdl_l/implicitderiv_normalized_tendon_force	/forceset/fhl_l/implicitderiv_normalized_tendon_force	/forceset/gaslat_l/implicitderiv_normalized_tendon_force	/forceset/gasmed_l/implicitderiv_normalized_tendon_force	/forceset/glmax2_l/implicitderiv_normalized_tendon_force	/forceset/glmed2_l/implicitderiv_normalized_tendon_force	/forceset/glmin2_l/implicitderiv_normalized_tendon_force	/forceset/grac_l/implicitderiv_normalized_tendon_force	/forceset/iliacus_l/implicitderiv_normalized_tendon_force	/forceset/intobl_l/implicitderiv_normalized_tendon_force	/forceset/obtext_l/implicitderiv_normalized_tendon_force	/forceset/pect_l/implicitderiv_normalized_tendon_force	/forceset/perbrev_l/implicitderiv_normalized_tendon_force	/forceset/perlong_l/implicitderiv_normalized_tendon_force	/forceset/pertert_l/implicitderiv_normalized_tendon_force	/forceset/piri_l/implicitderiv_normalized_tendon_force	/forceset/popli_l/implicitderiv_normalized_tendon_force	/forceset/psoas_l/implicitderiv_normalized_tendon_force	/forceset/quadfem_l/implicitderiv_normalized_tendon_force	/forceset/recabd_l/implicitderiv_normalized_tendon_force	/forceset/recfem_l/implicitderiv_normalized_tendon_force	/forceset/sart_l/implicitderiv_normalized_tendon_force	/forceset/semimem_l/implicitderiv_normalized_tendon_force	/forceset/semiten_l/implicitderiv_normalized_tendon_force	/forceset/soleus_l/implicitderiv_normalized_tendon_force	/forceset/tfl_l/implicitderiv_normalized_tendon_force	/forceset/tibant_l/implicitderiv_normalized_tendon_force	/forceset/tibpost_l/implicitderiv_normalized_tendon_force	/forceset/tricox_l/implicitderiv_normalized_tendon_force	/forceset/vasint_l/implicitderiv_normalized_tendon_force	/forceset/vaslat_l/implicitderiv_normalized_tendon_force	/forceset/vasmed_l/implicitderiv_normalized_tendon_force	gamma_cid33_p0	gamma_cid34_p0	prosthetic_ankle_stiffness	prosthetic_subtalar_stiffness	prosthetic_mtp_stiffness	prosthetic_ankle_damping	prosthetic_subtalar_damping	prosthetic_mtp_damping
0	-0.0683264947226586	0.02355024733176854	0.1226981001625707	0.1617374983969016	0.8954182235314633	-0.00618261476060097	-0.233621597480317	0.003884314405559196	-0.01420983176251814	0.5188157594593449	-0.03522563505098817	0.179927465445707	-0.009810933320541905	-0.06937362316717174	-0.09639874427238067	0.196119292319772	0.03789407651178942	-0.1961192923197152	-0.03789407651179812	-0.3940292211862785	-0.01362005119156477	0.02443797355364534	0.1470308687737126	-0.1802454530470806	-0.01970365057452079	0.2259079361124224	-0.01436743853591279	0.5507821298245306	0.9335573937142365	0.1062736009311593	0.002770381597566196	0.5444995629983129	-0.002785024256751784	-0.02217241588014912	-0.5088158527140338	0.3928395532611363	1.71285878819285	-0.02814539172819419	0.02585332148776236	-0.7746669928418368	-1.142727606543582	-0.8342557687732703	-0.3236048685561234	0.3414434772630383	-2.330362182948345	0.485134235389893	0.8220782621373429	-0.7054523951403254	1.780521057674979	1.288145084222502	-1.780521057674979	-1.288145084222502	-0.3573456948352076	-0.1993388833098508	0.03889310623941393	-0.1986465580514571	0.05573380708122094	-0.3500217464072287	-2.538164998063957	0.06468266334676158	-0.1206045196732882	0.4700842556811829	1.186064496370951	0.2147658746055839	6.437081249961902	-0.1657429265660177	0.07005559574044155	0.07448177261546977	0.08371556655061331	0.0850248883698274	0.0205712788740066	0.02051526458207931	0.05523490242835569	0.06634689619087038	0.06977547986779781	0.1030890061638727	0.2130506518027383	0.186315747217606	0.01884865261869065	0.06205837349031254	0.001316946500578163	0.01263237176325913	0.001066100173906623	0.03001567284395436	0.003298175689741664	0.02309311307165374	0.04383673047813436	0.06447263241918959	0.02039864035835573	0.02472488279483844	0.09415159961754276	0.1040879121140235	0.09735699043260383	0.08418483536563243	0.04566848436072542	0.04563667082090234	0.05774355299312926	0.07939783415071902	0.179131960388277	0.1980738765131936	0.02727850429224395	0.03982020773524081	0.1283610152795721	0.1044796540282	0.001063116429111122	0.0193410139933106	0.00106622080349515	0.01332676236978353	0.03482180004924189	0.06217382493407738	0.04254648214427011	0.04174076498936094	0.02129270058825625	0.03255761000750738	0.008512768891049252	0.0093995729861307	0.08563991560463544	0.1312145748354478	0.001065188293786435	0.006084046361685738	0.001030091102514299	0.004053314199244683	0.001052476221343764	0.00420534706286661	0.001080846775194876	0.03155536477785228	0.001105279751111247	0.04459418988018802	0.001009528241679862	0.005634996589783556	0.001025977582768519	0.002957414465926632	0.1905794719380587	0.1858185502778436	0.001527473813150155	0.01410381038033192	0.001825569997139251	0.01467437255053433	0.006811861382759651	0.01214511794145544	0.001022481649937497	0.02752066149047852	0.003628155439573025	0.2121175393026401	0.1044296207960994	0.09481626660305618	0.1533172268457637	0.1262037405252123	0.553453932034691	0.3747905836559166	0.5098402666966834	0.2940701407247666	0.001004614757411055	0.004024202737119343	0.001027128431620895	0.0110465204388661	0.3658936762188805	0.295815238316924	0.001101299295444934	0.02389363455018212	0.4782738005105704	0.4928228312900343	0.001020183354283283	0.01820679353681902	0.001112602175423293	0.0123176704175009	0.001175740713043164	0.0124984136352095	0.2720604360804231	0.2474734543592426	0.3218140247895999	0.2732054628690447	0.001260057220661926	0.009714094970930794	0.001039744060228809	0.002714262023115247	0.30762237027309	0.2624163152447962	0.00449649166919935	0.02312149272792383	0.001026535456124434	0.005370148082751183	0.001040476447344926	0.01850450737076987	0.1446455208741335	0.1905362002430848	0.1342962776648569	0.1565359193435258	0.001047065335864458	0.0008340120087971855	0.001056599459653898	0.005901178366517913	0.4451519459670711	0.3000396474679115	0.5358086464094466	0.4903092461849295	0.001044946183709313	0.006605604902346884	0.0937948825997071	0.07397548609807077	0.001025392822356383	0.04333567496249371	0.001024759523922101	0.008014166778335937	0.001009508345664902	0.005397587990536834	0.00101891167143663	0.005473492168445194	-0.01423387081565822	0.01895697408438252	-0.01009548586920531	0.00331512657685581	-0.04017578243439321	0.00339484144957697	0.003350926465502618	0.009040448022818651	0.06994816465767512	0.06111695997483668	0.0402541480659673	0.05101333580674544	0.02832681946164743	0.2117723607857946	0.03995272442067266	0.001652045786425357	0.001063665596540838	0.00105924155387195	0.0438369779565713	0.001338261943490593	0.05037754671212236	0.09990063028365662	0.04735546844153214	0.01914109931888234	0.1140912743807085	0.01997103039068137	0.1446606946009633	0.001084412150058266	0.001090173509722513	0.009734779154306922	0.04530284928295174	0.02821618981723617	0.001282033923856152	0.05759888606996171	0.001104471732981193	0.001047484219208338	0.001083670107540687	0.001115339460253253	0.001152743613372593	0.001012611720497178	0.001035005437115535	0.2074886963527936	0.001034631333796322	0.001061850310833327	0.002177441698226015	0.001027906809120515	0.005804191452480098	0.139788179254125	0.225896266938864	0.5420247095737106	0.4828172356271669	0.001005784853821694	0.001025181210579883	0.2219745686575428	0.001134951402748743	0.4819017825788722	0.001026916901244257	0.001137027339820787	0.001223156547773395	0.4421680019882727	0.4121537447476682	0.001246815757121328	0.001051864141369159	0.3227756403639675	0.001939276341458291	0.001032777716030882	0.001053098350301456	0.09295022417987384	0.1378097244476765	0.001067205496315074	0.001076878779153445	0.4742744548844292	0.4341235557172881	0.001018374030860246	0.06918699109414501	0.001030739292193906	0.001029701564406898	0.00101116279465626	0.00102256984775217	-0.01540998035120069	0.01880464957085805	-0.01063885247747295	0.005034319205062596	-0.049677049064059	0.0008480871752705798	0.00300784911023184	0.006643545294939178	-0.5673705411808964	-2.235001509454805	-0.2282849762770876	-1.295675579704523	0.8360155718873507	-0.7379044891151734	-2.087359529960594	-0.3391530359494929	1.009136513692845	-0.004292437895173838	0.1006667311033949	0.01097443256902895	-0.1877063033286257	-0.9739357902152296	-2.367286671437836	-1.478587861169116	-0.0165215802749185	-1.970672762688013	-4.429611143702197	-0.4567292239691393	-1.053233192749222	0.01940993057782256	0.09742525874928655	-1.520444699526603	-0.2459704264408557	0.2639381629875552	-0.1545682521637729	-1.50281198374992	0.04141770634681031	0.02811125677612685	0.01894992628492462	0.09781098549011381	0.2130601632742083	0.02641313850659271	-0.0126949307421872	0.4544197868771128	0.03704988322284229	0.01586010825134744	-0.2468169026528385	0.08744758449979921	0.8849982886214504	1.592875578371414	1.632388967541281	-2.102161478736808	-2.502715162325763	-0.007896467645596081	-0.05297805602975743	-5.261895553013829	0.01340536492267756	0.3464325674449994	0.126876777804556	0.03283508783129167	0.02099116318065272	5.010777779642615	2.841952654172174	0.08664562317948343	-0.06262576565391911	-0.1852255800805538	-0.1496562736354835	0.01451430031966323	0.01472953713326493	-2.249007578013099	0.112732568682529	-0.008857270607583267	-0.008260304375926397	-0.9374064928597081	-2.656766410529326	0.08443056259131428	-0.6871457196385674	-0.07291682843699755	0.03391528072514954	0.02435015878053549	0.02391121381040296	1.493068107130693e-12	3.247843154503169e-12	408.9510219165303	538.4416553501833	254.2746474833465	0.01005286851643109	1.447228429296725	0.5408736481639442
0.01	-0.06795559290384047	0.01791053648916305	0.1253273148139991	0.1791341872922182	0.895314353813774	-0.005813865431825689	-0.241473802207898	-0.007937882220351668	-0.02331826170146196	0.5148466633191531	-0.02976973301521167	0.1519671392368676	-0.004880893905437532	-0.06027693426722022	-0.1022888998491106	0.2149853924612985	0.05607142441141004	-0.2149853924613512	-0.05607142441147531	-0.3979692662568394	-0.01592908907153843	0.02462033144427459	0.1433589226838981	-0.1794522789484926	-0.02329210963089633	0.1979490818858706	-0.006890763610728655	0.5503644210481642	0.9381706111549183	0.116100189653139	0.001260050314115011	0.6105780262994881	0.0002628716984795552	0.09848328326276409	-0.6154376231774453	0.1221299304710442	1.764526899970569	0.008191157505613935	0.0474232719205061	-0.7819474005612769	-1.209033905644458	-0.9884345252697805	-0.4855193637785973	0.7221647990336706	-3.19288953181643	0.4937604438751171	0.9966850272621143	-0.4606587356632814	2.022189411026168	2.225379122997447	-2.022189411026162	-2.22537912299745	-0.4179744004563076	-0.2641610193828445	0.0007332244922596972	-0.5235074752988672	0.1092142333983107	-0.3652303752344955	-3.057626531416842	0.8552447630721027	0.01845975604165496	0.4279392777466824	0.7451699213547227	-0.3593074517286444	6.76301517443737	0.520950985064575	0.06887637859631103	0.0711479322109696	0.069752593423917	0.07109570849354842	0.03631078271717975	0.03062282340649282	0.05576929887235957	0.05987036002243463	0.04819552598984127	0.0839356228946195	0.2094936263196088	0.1803027985592807	0.0321821773827832	0.07168283689402037	0.006688637739824261	0.01689703329461073	0.001058726598505042	0.03130825265531156	0.002199317737726217	0.02386168770493253	0.04416710598506094	0.0627308784100067	0.01128953650792251	0.01714865626315653	0.06975695114864702	0.0807614792786553	0.1101722538578281	0.07461734477779099	0.04516884732699755	0.04423327975212551	0.04015323111967862	0.06110978232474935	0.1424639534151367	0.1518014545708725	0.02148490979008865	0.03419665312634147	0.1385460167326779	0.09208129595465299	0.001071744107793058	0.0194139369769482	0.001073748587466042	0.01443429819885855	0.02205756684122633	0.0496047803046878	0.04550262743678604	0.03921508406491261	0.02613016863617528	0.03524496669245325	0.004980434401668098	0.008030469964787736	0.07583748413897955	0.1172253155050039	0.003468118121014269	0.008655832975852713	0.002856873534695159	0.005666266232874382	0.002537485454126656	0.005529762304032498	0.001099471393821227	0.03300599371982098	0.01051725395984928	0.05545813307619069	0.001010443282368521	0.005834826668755405	0.001028736600429714	0.002804346873225661	0.1983981946254986	0.1896849293203168	0.001283501560367724	0.01435935371720641	0.001446750541608807	0.01475309076852681	0.004907569627240167	0.01064997204449966	0.001023436886563859	0.02855889039200939	0.01075929922739936	0.2223085470578534	0.1230765064446774	0.1104977479801873	0.1873158637581408	0.142596419440323	0.5448239791425407	0.3506856879331262	0.4957526376802691	0.2665491202392001	0.001004791685318774	0.003933604688027939	0.001023920161880661	0.01025904931714419	0.2997582054924863	0.2396981475432997	0.001111027076862421	0.02406334088273035	0.4769324431836106	0.4940441863625893	0.001022340643378773	0.01947714558069659	0.001116142623674885	0.01261458223832364	0.001189968721272077	0.01278748885295736	0.3312825376773443	0.2922383729846824	0.3503446303811831	0.2978410199683763	0.001235528140604193	0.01049905493111002	0.001042482119620007	0.002041142741094704	0.3099470794657113	0.2583979788572765	0.004991146260296472	0.02389861432259233	0.001027502319715577	0.00538592519526662	0.001043867539722049	0.01867632427000365	0.1140879446373504	0.162579731608482	0.1349394797542442	0.1567028280089716	0.001054737813625419	0.0007293370039872751	0.001063000662680162	0.005794996159497128	0.4511146934046231	0.287576535882526	0.4975125688969898	0.461730806493979	0.001030476934813082	0.007372548463933113	0.07893181627204263	0.06588866874752662	0.00102587722896962	0.04249156893061893	0.00102490289880608	0.008339768714928067	0.001009445938926042	0.005636856315132261	0.001018967307273533	0.0056900403737711	-0.01332408209968309	0.01885498760921561	-0.0105784761895107	0.003681907794195353	-0.04886540950810689	0.0003510931962304141	0.002570556904077921	0.004501753740597779	0.0651173025722275	0.04294287655545253	0.06633530796076402	0.06107923152578369	0.01480648904590727	0.195859856036787	0.05351062053354779	0.021401730375513	0.001040378616289836	0.001038381767615007	0.04518629816720605	0.001204923935030148	0.02571474400247031	0.1527646950282289	0.04217370699127922	0.01816752407548796	0.05764064662721242	0.01066898352552523	0.1618707328371434	0.001077604927964782	0.001074317121320207	0.005444213198920468	0.05226467345431621	0.03444156587915612	0.001171552609468325	0.06716046046636527	0.01010892718939427	0.007911175079285942	0.006629946756429078	0.001121838156425244	0.03689978299355936	0.001010366596961799	0.001028733622222759	0.2151588407640641	0.001024615947118559	0.001042831732009141	0.003489627763250664	0.001021490240831504	0.02900440483354492	0.1586389708382759	0.2560607553541273	0.508445300685492	0.4454074609605023	0.001004291293554076	0.001016689036754014	0.1130998661693242	0.001109480135162854	0.4666331796180004	0.001022613529631531	0.00110527620923706	0.001189239842693019	0.4488309439921668	0.4041884129486002	0.001178808793968086	0.001039805049525471	0.3071476658675487	0.008535587700452702	0.001024896534092128	0.001042573201194074	0.04701966729402711	0.1342448667260493	0.001058931697721087	0.001063558759205423	0.4554999773611261	0.3844486697469896	0.001012915386686818	0.0499308360847025	0.001022694188342584	0.001021118262208234	0.00100787343632087	0.001016026131565213	-0.01074557478249567	0.01879327156473594	-0.01101316547944589	0.00296675988283966	-0.0569057249370607	-0.00309025024034706	0.001440353577731667	-0.001750373785095862	-0.6979612476509881	-1.937390166528991	-0.3935510013100364	-1.457745718078499	1.153432062163389	-0.4989142362061239	-1.726314007500328	-0.8240732449181655	0.9063747730392888	0.7793625691938951	0.1474669068618472	0.1312850666957489	-0.1424626852812771	-0.558664209855983	-2.318316032584697	-0.4215097747478707	-0.2366021644475903	-1.61930700596961	-4.701254392257154	-0.656282718425698	-1.210204593798919	0.0002073412235262468	0.1145009930562084	-1.026267026237407	-0.2159663688521826	0.2845436368723434	-0.1099620805080251	-1.247052465527113	0.437048640592527	0.2722783994719639	0.2233106441165066	0.1688896236636935	1.798737700926486	0.01595984469329881	-0.01810066263847132	0.3012048329519441	0.02290857317578961	0.01019015779966897	-0.06581411852381662	0.1170310198142085	1.129353396430596	1.55968180549243	1.648348200326051	-2.730635628746507	-3.003071268359246	-0.009149249766547641	-0.09009721705864529	-5.985696484634101	0.01630297513794812	-0.1231535807282509	0.1287065215887483	0.02477525952856197	0.03156048316742684	3.782685136957207	2.018154539383041	0.07528731161213145	-0.06859330976265676	-0.6882265201325966	0.269475312740462	-0.007355058448449634	0.01804000549126904	-3.316759651199843	-0.07573163919563146	-0.0124191890123182	-0.01293576165456697	-1.550509735547623	-3.028876450281698	0.07714237297822345	-0.9222512515350518	-0.09549583592656662	0.03442933392706293	0.025856346692056	0.02229206000892796	2.930236625579438e-13	1.568659872003125e-12	nan	nan	nan	nan	nan	nan
0.02	-0.06631421898593202	0.01131526872233526	0.1249232298412685	0.1969889945785982	0.8955984408668733	-0.005243614770469604	-0.2489840144498379	-0.02004280744809646	-0.03399860839333813	0.5087992720977873	-0.02133378168706614	0.1174459453497669	-7.798851944655867e-05	-0.04945141243318352	-0.1053735192944561	0.2371528893481949	0.07996275151746267	-0.2371528893482246	-0.07996275151751124	-0.4021349308188982	-0.01893711811305456	0.02451573309565726	0.1368054229599353	-0.1779349039642276	-0.02695946428666729	0.164674991800818	-0.008770694446851995	0.550779264778267	0.9416237801749328	0.1204953328247992	-0.001265273845406083	0.6794479417702336	0.002546572793650148	0.2319220038438926	-0.699927237534573	-0.2138203715620673	1.804482466405506	0.04944596244453633	0.06615358800391832	-0.7062684957576015	-1.199273326934811	-1.148639119376928	-0.7392638848264904	0.9374533357167502	-3.642535718565277	0.4597074294437993	1.167844849009379	-0.144345168842555	2.440800406749314	2.430940925509042	-2.440800406749314	-2.430940925509042	-0.4024695931341128	-0.3391371156160486	-0.01849814160969247	-0.7749572848805355	0.2005739842170238	-0.3658008662858754	-3.601212169753927	-1.806638488912228	0.0459059816208181	0.2380745715484503	0.0997753863052824	0.01176729942049097	6.995371683872535	-0.318581898573415	0.06606858297215899	0.06750939465491643	0.05357446847036124	0.05651826755775321	0.05637670973742337	0.04294262320858325	0.06060559385946687	0.05753838163407384	0.02960328711359176	0.06890278834169378	0.201318125965204	0.1706215513350494	0.04531172192161223	0.07999824107157566	0.01901832193199796	0.02666237964832529	0.001043392898687576	0.03275736449537656	0.001636573262869318	0.02548970585870633	0.04496810244748401	0.06198701497792795	0.006456627520874402	0.0132045047229111	0.04426973933692259	0.05731526872488906	0.1391161025092296	0.07602264950329202	0.04250105427034345	0.04145571691226431	0.02986859984472368	0.04836430596206577	0.09571244160938923	0.1065211657181651	0.01392465805641094	0.02692853295437312	0.1513987716970205	0.08460023871398649	0.001072651355686133	0.01944581437321601	0.001069579821719586	0.01542516395076023	0.0131171168301381	0.04099042841207765	0.05028280373729418	0.03828542540425445	0.03158407366555308	0.03846869200228818	0.003127276343025312	0.007386136807774268	0.07441394140177002	0.1072332738607015	0.009124247668277788	0.01410719965565374	0.007174743649311776	0.009054867179250388	0.006035212024291605	0.008219110388606447	0.001112030551798969	0.03446465366681641	0.03239027259418314	0.07734912839918458	0.001009777461519384	0.006002332831918638	0.001026978120084051	0.002591759716200764	0.2060967287131434	0.191489623163517	0.001156408649281933	0.01473897762426631	0.001247539616754088	0.01508430815573128	0.004594233211067117	0.0105567987338804	0.001020704487921941	0.02979793836528114	0.02555315954570632	0.2342276099114635	0.1413493156037388	0.1263351248816526	0.2186382792224729	0.1592147322286448	0.5286683416029438	0.3199415118224664	0.4744331491285145	0.2339770686861169	0.001004132948587231	0.003862695589902863	0.001018068670991222	0.009532955122954666	0.2145778888123267	0.1756178309671636	0.001103149801704739	0.02413503552395136	0.4712987741396514	0.489939919119581	0.001021266077312011	0.02081118178238181	0.001102031927012953	0.01277773527197643	0.001180120321003802	0.0130243553545935	0.3706369946798651	0.3199367409285996	0.3663539808002889	0.31222846913049	0.001189256521686564	0.01131866005790828	0.001037818374635888	0.001410491447402686	0.3061677029748225	0.2472560883879437	0.008501698281383639	0.02779889338580119	0.001024043115042806	0.005303123307735527	0.00104029749293057	0.01883343073183001	0.07553053680280848	0.1247115371735611	0.1338800839714661	0.1550936704876023	0.001054433811700072	0.0005787990553658438	0.001059537303381278	0.005643270640435874	0.4493526659240983	0.2691235745302408	0.4551260708474256	0.4303326187269191	0.001020514681737485	0.008312136827167796	0.06176611933742184	0.05568979104612459	0.001022094892302105	0.04143392908360847	0.001020680890995087	0.008767238003572412	0.001007769256753884	0.005961771735433344	0.001015721686922242	0.005977206023728851	-0.009911215481889427	0.01881340678007926	-0.0109890149642608	0.002425795318492037	-0.05658106911468059	-0.003289047831962757	0.00126543669527067	-0.002607090406832216	0.06028644048679212	0.02476879313608054	0.09241646785554797	0.0711451272448216	0.001286158630169001	0.1799473512877814	0.06706851664643505	0.04115141496458141	0.001017091636066071	0.001017521981381919	0.0465356183778446	0.001071585926570174	0.001051941292831789	0.2056287597727968	0.03699194554103085	0.01719394883210576	0.001190018873716282	0.001366936660343521	0.1790807710733255	0.001070797705900027	0.001058460732912618	0.001153647243532865	0.05922649762568016	0.04066694194107429	0.00106107129507602	0.07672203486277766	0.01911338264580562	0.01477486593936182	0.01217622340531609	0.00112833685262152	0.07264682237378449	0.001008121473455647	0.001022461807337845	0.2228289851753328	0.001014600560438089	0.001023813153181946	0.004801813828268745	0.00101507367253474	0.05220461821461005	0.177489762422427	0.2862252437693911	0.4748658917972729	0.4079976862938374	0.001002797733294709	0.001008196862920772	0.004225163681098811	0.001084008867581736	0.4513645766571227	0.001018310158036642	0.001073525078657683	0.001155323137615666	0.4554938859960582	0.3962230811495306	0.001110801830816635	0.001027745957679863	0.2915196913711285	0.01513189905943882	0.00101701535218003	0.001032048052089303	0.001089110408172565	0.1306800090044202	0.00105065789913234	0.001050238739262807	0.4367254998378238	0.3347737837766914	0.001007456742505413	0.03067468107526204	0.001014649084492871	0.001012534960011711	0.001004584077990518	0.001009482415381172	-0.006081169213792138	0.0187818935586147	-0.01138747848141845	0.0008992005606163121	-0.06413440081006394	-0.007028587655963452	-0.0001271419547676376	-0.01014429286513046	-0.9728959346262916	-1.569607027946946	-0.2892244066488296	-1.425327791601397	1.278463767409836	0.09100706690166192	-1.263249786691224	-1.072812749143772	0.7473246685211016	1.095844526637737	0.1319731368774167	0.1828631367645027	0.01187181207593226	-0.2475207919416597	-2.391242214919814	0.7159712014580981	-0.291355934527056	-0.8621576700323803	-4.231184525777331	-0.7856423365976151	-0.06977302632743744	0.0112008184997917	0.07409124331809716	-0.7295061521235542	0.07323402631921364	0.3712118879577964	-0.0096142793100993	-0.7033684465725826	0.6173337194734518	0.3832410393394807	0.2919364949713664	0.09941718654699606	2.418470588721596	0.01994835536141043	-0.0245988436213174	0.04208274701486892	0.06186599725347181	0.0663599421097186	0.0335776144718672	0.1276113986775264	1.230609308304337	1.624054683241279	1.677515742189497	-3.43001755631701	-3.512921375843326	-0.003958677453185925	-0.04070267050850498	-6.854540713362031	-0.006196973343323853	-0.7186918956675753	0.1396136095066817	0.006083330396471937	0.01054941996484323	1.59746764332901	0.7923310667143755	0.09357465646439028	-0.05413216801180432	-1.609936396445611	0.4749752200359514	-0.005201499030072495	0.01178744922002805	-4.231352738025716	-0.2424806686773409	-0.01802985937098743	-0.01736896682998564	-2.13537644625392	-3.220716025745132	0.1189595229430787	-1.109557789794333	-0.1156235915235876	0.05428875113741476	0.04147957792001688	0.03803470273887365	-9.070207820148056e-13	-1.105234104969185e-13	nan	nan	nan	nan	nan	nan
0.03	-0.06312690924428054	0.004103217058755719	0.1212237495236416	0.2151782515450978	0.8963206979670559	-0.004522809889306276	-0.2553626713864209	-0.0316337157027396	-0.04586090777166995	0.4996879858936141	-0.0116930353351467	0.08142254226971847	0.003935541580677525	-0.03707868840125947	-0.1053412384322344	0.2645708818298493	0.1022154103602199	-0.2645708818299083	-0.1022154103604204	-0.4056885701476354	-0.02266467572746151	0.02428986786453338	0.1281498258063121	-0.1754161131451059	-0.03053420796788071	0.1259121700481726	-0.02984415771549282	0.5508095162661726	0.942495372510509	0.1171894935006651	0.001168903233925552	0.7497976340027916	-0.0009263965294242561	0.3917304163331312	-0.7421635889270134	-0.5126998739656727	1.829924942616666	0.09484438429177364	0.07750478350483013	-0.5284318355384213	-1.119594640072277	-1.207927219417626	-1.054715045323034	0.9911103330832666	-3.541968153185671	0.3505718926153673	1.302410051749709	0.1360099428527744	3.079461777258469	2.083912429825304	-3.079461777258488	-2.083912429825349	-0.2932290863881177	-0.4024078635365063	-0.02405333359853114	-0.9476054487789816	0.3016172449293299	-0.3482932107418636	-4.148134397998237	-2.131585536397042	-0.06221070122547065	-0.07814001512644565	-0.7731676529036525	0.3593298957647622	7.011183601809966	-0.283137191626621	0.05648280260833368	0.05961561940301063	0.03763685710680653	0.04284468325647747	0.06515754978764762	0.04810878788132929	0.06278768379300578	0.05766582836541316	0.01627977026536562	0.05842880314963269	0.1874311704838667	0.1578284064255208	0.04852651584291305	0.08111890954221609	0.03285159479297552	0.03729172790418966	0.01185560826712063	0.04449807464171524	0.005529758797156433	0.03272799308611398	0.04016791634000536	0.05773411403468043	0.003837526707123251	0.01117861933898692	0.02437321777304366	0.03827161932661346	0.1445060537856769	0.07555458764454345	0.0356266245115129	0.0359327048257547	0.0252799393614835	0.0421353233183124	0.05509523726256787	0.06972985061275673	0.007845859242886995	0.02105721205077398	0.1438841824968868	0.07664063590989795	0.001071937031709377	0.01942551855279006	0.001064995767518795	0.01619960227886075	0.007351666439604576	0.03553982420975531	0.05455379120475506	0.0392993759498334	0.03607456306036227	0.0414418625038241	0.002129095830458341	0.007189162737477088	0.06659844177631294	0.09793646055444732	0.02637667378806346	0.02827155229785521	0.02085631913173662	0.01834646026406727	0.0188555416155449	0.01674408717588799	0.01385015996004609	0.04888534180299352	0.07161533310491365	0.1115995252943576	0.001010618886389269	0.00612641769922017	0.001029856723634152	0.002308958751397731	0.2135961873163072	0.190233578622986	0.001087131040292251	0.01524520489342217	0.001137912120845226	0.01567758286061405	0.009650167566931836	0.01524565643624907	0.001019937459469214	0.03114444109530458	0.04181992397600315	0.2462190920265138	0.1599311624629735	0.1433536537722704	0.245085014194716	0.1760205968228856	0.5023174299821198	0.2820740674602234	0.4449844294655508	0.1965572833305571	0.001003564677628196	0.003831875862493713	0.001013170060830646	0.008966358779678938	0.1349342934145557	0.115709196711676	0.001224451408947525	0.02418192620501912	0.4602081154301677	0.478837156051476	0.001056680227248143	0.02220025992592754	0.001093758691154273	0.01284451034814778	0.001189573789831384	0.01323148237631778	0.3834503178391678	0.3219228390969399	0.3656858982458909	0.3123016188030345	0.00115594397782824	0.01217489608920989	0.001035061052567011	0.0009804828555447559	0.2990709904372245	0.2271871819757076	0.01724944738092536	0.03690838006712831	0.001021714216338396	0.00519578556098185	0.001040303087517749	0.01896166684280833	0.04266129402976997	0.08960373756828992	0.1322802329919433	0.1525720271438813	0.001092466435784437	0.0003834868467710885	0.001075133289363197	0.005451952311632184	0.4355133273848	0.2448845244588638	0.4133002753504746	0.398521692333971	0.001014183851592403	0.009508587586516787	0.04929062264378112	0.0456987160127041	0.001019129892221862	0.04025498462664679	0.001016538258433679	0.009351327376633913	0.001006138701390876	0.006413712186122981	0.001012545769502047	0.006372502075004101	-0.006161259788698186	0.01876846662912357	-0.01132550150801596	0.0003067569668186099	-0.06222585191090605	-0.007556085373249086	-9.37439713701448e-05	-0.009398298833630718	0.03069422416760457	0.01290417602714171	0.0619008728043066	0.0606889176727119	0.001211797072772728	0.1499171543170023	0.03966755063282846	0.05481248882340418	0.04229222247026323	0.01690611671832714	0.02404636213252078	0.001064394222944899	0.001039033189179637	0.1049964666860241	0.01938104761523985	0.02244097435271195	0.001396533507571111	0.001201226700850307	0.09057890044874468	0.001071528347628794	0.001061716105833455	0.001121380556182023	0.06029881657261767	0.0418259238627994	0.001102822316242574	0.03896256105948524	0.06793792681492786	0.05369061122403095	0.05030404151233122	0.04978279874436961	0.1607157906693432	0.00101434847231754	0.001041644292620075	0.2298293082332723	0.001015341672578723	0.001023679739188795	0.02370702179219805	0.001022578936627734	0.06797142514558654	0.198692453523898	0.297328260190157	0.4101102962528348	0.3518613254693677	0.001003121824678502	0.001007966261731891	0.002639123447251759	0.001576468711757401	0.4204642030204914	0.001157191038361004	0.00109497814783447	0.001236728189049899	0.3694092891860656	0.3354502096411435	0.001130097951606042	0.001035952282633239	0.279464346271239	0.03664037364105292	0.00102121529615629	0.001047298315588661	0.001055691249846542	0.1291748070256766	0.001200927740550177	0.001126166389222859	0.375746607611635	0.30727122095652	0.001007712243617083	0.03632106964838859	0.001017224367885378	0.001011966194344561	0.001004321413662959	0.001009035874357426	-0.002475376555430919	0.01871278493457599	-0.01161240647304907	-0.002286236259894213	-0.06634379558780436	-0.01224512108836288	-0.001426206251292433	-0.01559271203523008	-1.699672326501025	-1.250405751255301	-1.262566124725593	-1.321195186916458	-0.1612103452436619	-0.1107823592152343	-0.8386748522657445	-1.50550888397868	-0.4736424871485659	1.037071567862481	2.020793649527291	1.174362383495001	-0.840101348769527	-0.1533230259858927	-1.44775842604751	-0.8552456005003568	-0.7947601932421926	-0.3947599933555228	-3.094302442446095	-0.4190593954231437	-1.444697385338997	-0.009140648876331078	0.08335038880676927	-0.3865878813590504	0.09866512331645776	0.2233400901628956	-0.01733113789412774	-1.160933268712353	2.115613002074681	1.407892135208756	1.334602755538464	2.500877392574224	4.23316508768117	0.00765519481605068	-0.03088520872392217	-0.2998610609993817	0.04700514618133274	0.06104549868614764	0.8394252860293415	0.1415691437260418	1.16053509198905	1.783055973090801	1.663497656356469	-4.12156711297414	-3.938922532969138	-0.000510523107333745	-0.05960253899553276	-5.086664539578561	0.008921320896079976	-1.556705362076653	0.1424441480867424	0.004874896405613049	0.02528834741776285	-1.167747475286254	-0.7835228581645759	0.0827291938876637	-0.031943748654249	-2.364676620560201	1.275294128598873	-0.01316161488508319	0.01337479669744468	-2.727120386076277	-0.2712064385982923	-0.02052485727524677	-0.02049326541801327	-2.704213741644619	-3.130616654817299	0.126825870094175	-0.8335994438052754	-0.1190755922279605	0.06529052625996246	0.05086165587428351	0.04355075996967014	-1.104954783539222e-12	-2.545842039574944e-13	nan	nan	nan	nan	nan	nan
0.04	-0.0587558012228819	-0.003521612929654003	0.1149367487222393	0.2335186137456599	0.8974921070817857	-0.003703571196194268	-0.2587320300402868	-0.04244842657155428	-0.05783928204457178	0.4882705374045542	-0.001503287056686162	0.04701011717144694	0.007084915372246314	-0.02348900951013645	-0.1029491484058203	0.2994753986469255	0.1229274318493852	-0.2994753986469508	-0.1229274318494089	-0.4076989288220658	-0.02690594450910916	0.02408709784406433	0.1180244479256028	-0.1719338977595581	-0.03390823531733692	0.08177665949641889	-0.04587303260624595	0.54908795041011	0.9397733016584677	0.1047874917312737	0.003606559656672067	0.8184039505897991	-0.001258675550771065	0.4686816596164183	-0.7824829024534649	-0.7313244683031479	1.834703513217971	0.1392763647038296	0.08584035039365051	-0.1044088392359722	-1.044033849790103	-1.171854098307563	-1.200496341987966	1.047253721005592	-3.320340122189738	0.2868761676034489	1.411235820904666	0.3276166640126186	3.938105273834011	2.122813454790758	-3.938105273834013	-2.12281345479076	-0.09381346227191445	-0.4418793490623925	-0.01387909947866761	-1.06891343029722	0.3932588975026322	-0.3256575999341815	-4.675749929573179	-0.7977208133035903	-0.3044574871724397	-0.4806580659742695	-1.719457102744733	0.01246316814526394	6.646696554760354	0.309556161752235	0.03748280670842873	0.04279736253959954	0.02318955909270428	0.02985824145401564	0.05611615775181693	0.04139882605606256	0.05927607004863063	0.05441744167809179	0.009129427320547613	0.05198673928548195	0.1671077162763519	0.1401175206308187	0.03751149322374715	0.07151636107423723	0.04627369326425801	0.0475447398727188	0.03697408073945201	0.06926573262911129	0.01527453404409696	0.04716831502531068	0.02696590509302885	0.04563200104135581	0.002507134416566894	0.01022470938036346	0.01342301896995121	0.02775468497955727	0.1062136507614607	0.05800449694766962	0.0235568115706245	0.0259302388376123	0.02535708396090326	0.04024668340203497	0.03085731847581703	0.0452906379264081	0.004629300883288986	0.01793859402022675	0.1027920937328059	0.05725529398882974	0.001071945478941378	0.01938538812381892	0.001064332902024488	0.01714325105710201	0.004368013119266068	0.03273920692503289	0.0573456875994542	0.0396409086809373	0.03897320361352799	0.04293385136173621	0.001648437263382921	0.007288501987152291	0.04502407509132027	0.0839158274052139	0.0576997967490968	0.05442098355927794	0.04604251973325967	0.03586900103510497	0.04330344702815049	0.0333420433604228	0.0432814384799021	0.07880534055627934	0.1292095763525122	0.1580435561002467	0.001014154408282301	0.006211168262758499	0.001040890841338283	0.00199557835386496	0.2208552214427639	0.1853610138259617	0.001052867173602222	0.01583159433994606	0.00108302595269602	0.01648022812599026	0.02138023868031488	0.02604993165403563	0.001023308516311403	0.03262692116627477	0.05741393518282893	0.2572952712969103	0.1791201815110019	0.1620643419076032	0.2654485170117641	0.1920814949496774	0.4639033035051532	0.2379482536261764	0.4066912310668603	0.1558408812728282	0.001003442812640166	0.003886380026180905	0.001010606552145126	0.00860118552610884	0.0802274395656689	0.07469497214089524	0.001531246924000989	0.02418038616864612	0.4428938427488953	0.4577089189956795	0.001143840476010868	0.023744907323667	0.001100353269331488	0.01282729743137339	0.001235006028136407	0.01341836956374893	0.3640161972533694	0.2972318021104435	0.3452560535480785	0.2964415774481756	0.001148939418296299	0.01307437681711654	0.001037787955537357	0.0007701325081745401	0.2902316908190566	0.2007459212855854	0.03194624714878744	0.05187221620509208	0.001022651260813587	0.005101979725129269	0.001047934249744184	0.0190912271358816	0.02354461554194348	0.07143086539182107	0.1307154858256951	0.1494823729450649	0.001186626918745141	0.0001784564112653572	0.001120903960340694	0.005241434001816671	0.4066702951871954	0.2152036962248961	0.3751273548388261	0.3679373375910973	0.001011147718749573	0.01097855905258316	0.0449131651025147	0.04011895763165323	0.001018936333302232	0.03907421139125428	0.001014183389181346	0.01012827658450086	0.001005192429256132	0.00701806772603951	0.001010735189486385	0.006898746272224395	-0.002507412785392696	0.01870741416277968	-0.01158761568368817	-0.002523213697413883	-0.06558037602814071	-0.01245612017527706	-0.00141284705793338	-0.01529431442263048	0.001102007848435394	0.001039558918208802	0.03138527775306637	0.05023270810059988	0.00113743551537735	0.1198869573462346	0.01226658461918731	0.06847356268222438	0.08356735330448585	0.03279471145532157	0.001557105887205495	0.001057202519315965	0.001026125085497194	0.004364173599217476	0.001770149689453906	0.02768799987330315	0.001603048141429612	0.001035516741352293	0.002077029824138787	0.001072258989407288	0.001064971478753275	0.001089113868830371	0.06137113551955505	0.0429849057845247	0.001144573337406089	0.001203087256174864	0.1167624709840514	0.09260635650870834	0.08843185961934985	0.09843726063612689	0.2487847589649032	0.001020575471183376	0.001060826777906309	0.236829631291211	0.001016082784716566	0.00102354632519359	0.0426122297561061	0.001030084200706904	0.08373823207656336	0.219895144625369	0.3084312766109225	0.3453547007083969	0.2957249646448986	0.001003445916072296	0.001007735660550428	0.001053083213342199	0.002068928555932434	0.3895638293838626	0.00129607191873347	0.001116431217013528	0.001318133240484914	0.283324692376075	0.2746773381327579	0.001149394072395773	0.001044158607586719	0.2674090011713496	0.05814884822263881	0.001025415240153307	0.00106254857908732	0.001022272091486512	0.1276696050469334	0.001351197581972539	0.001202094039184097	0.3147677153854468	0.2797686581363478	0.001007967744727909	0.0419674582215101	0.001019799651280984	0.001011397428679321	0.00100405874934141	0.001008589333336539	0.00113041610293023	0.01864367631053744	-0.01183733446467966	-0.005471673080404429	-0.06855319036554461	-0.01746165452076184	-0.002725270547816912	-0.02104113120533001	-3.0391294411933	-1.100811165540926	-2.074120729043674	-1.287899291848578	-1.096761532190259	-0.5841596168331828	-0.4568655211087254	-2.056360926208777	-1.397318719128114	1.020577269229736	2.737362705138396	1.623270079241326	-1.557970597969029	-0.03312570688186447	-0.6858992044088111	-2.700434566124029	-1.187246714900327	0.005910875450425571	-1.76076404196586	-0.2351017619672573	-2.354920849845967	0.007233902187495389	0.1079333333580248	-0.1995087685535539	-0.06124953658007318	0.07497555922489287	0.04964838470089928	-1.648132415211666	3.014349443314888	2.029430576581762	1.906532374419434	3.199279309996148	4.857197370874362	0.01208149462736877	-0.03071473018297895	-0.6812213042865446	0.07789843272426034	0.1082340542242973	1.256661117453411	0.1548068667071807	1.047548739374228	1.96248653218559	1.528522448702136	-4.681691450681754	-4.172244716286824	0.01310610076600781	-0.0004180525625796883	-3.075658776163992	-0.015883116832724	-2.723786693196533	0.1707274605429915	-0.0107142682011966	0.00650145311040189	-3.737959387642642	-2.394307138774151	0.1022235957460338	-0.01020051914120666	-2.884407252022411	1.645845111357637	-0.002495116210733373	0.01205228520510513	-0.8443672521572083	-0.356082839690655	-0.01997350475558631	-0.02120896308436875	-3.223732078786308	-2.975401695725611	0.1736636643062307	-0.2272944593075467	-0.1159893472722287	0.09286071810111024	0.07196259576459217	0.06422433193100978	-1.260245787487113e-12	-3.333206361823485e-13	nan	nan	nan	nan	nan	nan
0.05	-0.05419800696822899	-0.01162095733123815	0.1071577444285181	0.2517917769330551	0.899104232794575	-0.00284147641683083	-0.256445316408591	-0.05271972025977915	-0.06861134718639168	0.4759658853580604	0.009043460061027369	0.01487930178696538	0.01001543329933688	-0.008888217830464507	-0.09940563703209539	0.3439152778584058	0.1435983038931257	-0.34391527785843	-0.1435983038931048	-0.407360572966065	-0.03145190318633422	0.02403454475576192	0.1068484545914502	-0.1675818238557278	-0.03708309728901868	0.03255398771933695	-0.05180313280338766	0.5445396561188455	0.9327966567961656	0.08267181071340182	0.003392132441439493	0.8803906536633113	-0.0003842356956412495	0.4489114184136502	-0.8286092994088784	-0.8073686089534641	1.818323681882287	0.1829702196191534	0.0858280022771894	0.558462200641391	-1.007694048832648	-0.9578691741198597	-1.283212622922091	1.05082741196475	-3.10599323899894	0.2864653210312357	1.495426172431926	0.3652008181060465	4.94444145524815	1.971142379782766	-4.944441455248175	-1.971142379782822	0.1524547427709388	-0.4648381927077269	-0.0004544845060298552	-1.170713107164157	0.4698947784724359	-0.3094064530779309	-5.15221826445339	-0.4380295959127192	-0.568629723695549	-0.8785104992907721	-2.673864974552198	-0.03520836654206664	5.560018804555282	-0.05513502065847446	0.02058319548332007	0.02752929637694294	0.01268713301931752	0.02012806561902019	0.04819645795776799	0.03525734156613148	0.05432360420946371	0.04945367009678326	0.005254570273501135	0.04803839176183437	0.1479907637499768	0.1229496150358655	0.02443123403809048	0.05977168681375943	0.05748420204634271	0.05606212726353636	0.0604324852669852	0.09215068375053047	0.02639458650301643	0.06270508814394753	0.01497373034854921	0.03415783255933028	0.001797396710162522	0.009832070745893352	0.007459208056254935	0.02183378056418216	0.06317345186970028	0.03614998774560572	0.01324185910041969	0.01723843466246242	0.03372080901559186	0.04323668547147456	0.01708753465938756	0.03224180446021659	0.002877326707471016	0.01623690596598248	0.06721514734265494	0.03941321597696808	0.001073274255416351	0.01934859432010899	0.001093258272236877	0.01807907756483252	0.00276834520328187	0.03130438069589112	0.05628551230587123	0.03857593231291635	0.03926029514269016	0.04277033954508502	0.001399643424097917	0.007583402484190426	0.0249536948011451	0.06956860216595243	0.08685600907205492	0.0810299722117684	0.07006626722140413	0.05393429586495987	0.06665008922414624	0.05009003240038905	0.0740444360518438	0.1073331055123766	0.176165040625936	0.1951772498490525	0.001018133421428484	0.006262566165482782	0.001060647922496385	0.001679306747875708	0.223135550825153	0.1750374158670072	0.001034888705237108	0.01656453078320291	0.001054271199936222	0.01756622304805557	0.03418951784687529	0.03797290031041235	0.001027122096381604	0.03425844522577254	0.07040262027241158	0.2665291014620474	0.1864293065533724	0.1811436589296188	0.273931511607533	0.2054668443707599	0.4192865501110389	0.1902379759483366	0.3616702152998571	0.1144148018880837	0.001003489301523967	0.004048470737546894	0.001009528544467331	0.008503523676433932	0.04549593112402132	0.04894434622675865	0.01227182800429216	0.03281634710191541	0.4199424039686323	0.4256863796795838	0.02285924883358793	0.04971228544264848	0.001117973130562384	0.01279717830754903	0.00127897105511103	0.01354221286735373	0.3384599271589871	0.2545164169406938	0.3201104340033448	0.26676382328907	0.001140987674942363	0.01396585415354697	0.001043947955567147	0.0008688105885742643	0.2749314094435547	0.1697198084953468	0.04479935742768879	0.06486066834892026	0.00102535568498464	0.005129612078805096	0.001054759302802716	0.01922998841469	0.01287029375008275	0.06486448544458578	0.1295436716819848	0.1459974041346138	0.002755524383007178	0.0003226430301428472	0.001213060104133249	0.005028900985727973	0.373290153939536	0.1821250060841759	0.3443290256735962	0.3395546887443189	0.001010010917505178	0.01281307309704778	0.03900408267582622	0.03804605328997005	0.001020531235092755	0.03809027680578841	0.001012574294152521	0.01112499063923989	0.001004547624096406	0.007787549041656054	0.001009497176162389	0.007570242378429805	-0.001368972860804957	0.01828902526500053	-0.01197563016417754	-0.002658783558946223	-0.06894215864102515	-0.01742535234774089	-0.002770048666159805	-0.0164903906707858	0.001121834331726888	0.001044673217043126	0.04438519049017523	0.04635661547545982	0.001113923677192559	0.1158000161906408	0.006790963867480376	0.07358407948840356	0.09331686883859816	0.04389052710279025	0.001517076920847789	0.00105399305652944	0.001023473942449029	0.005107465835674349	0.001802758438092736	0.05667836501960749	0.00140516595479208	0.001033507914312489	0.03279654818133206	0.001076686794604537	0.001172778684888716	0.001085004790152715	0.0494438086436574	0.03669549677592004	0.001136516908667962	0.001510675164151522	0.131205289564709	0.1062793177698798	0.1014761154103487	0.1244129289544254	0.2482106403738512	0.001023711991875031	0.001098460403608454	0.2185401889595879	0.001016254869319628	0.001025010125753067	0.05405437076951173	0.00103194305657781	0.08956041957205406	0.179345011053731	0.2731829279708624	0.2963146930843072	0.2381510627400639	0.001003615322552294	0.001008974377021323	0.001084826323556977	0.04206686159848062	0.3507646843077316	0.08489592368783573	0.001153142375299503	0.001330378986083536	0.2874269780018042	0.2638905391308747	0.001118589909867504	0.001055605871186721	0.2261431293396981	0.06141173576741514	0.001030501384594466	0.00106128330899274	0.001024566559999947	0.1279022078951969	0.006970030274904828	0.001399500491432266	0.2898594405350308	0.280088013257379	0.001009555555220898	0.0233819491276985	0.001024214497090359	0.001010478548800029	0.001003722461105094	0.001007886784370309	-0.002230044107206471	0.01758691553079263	-0.01247428120426465	-0.0005440418033142566	-0.07261511587429596	-0.02236554278178685	-0.00416307276905953	-0.01404587449130526	-4.330208861787924	-1.081169434611151	-1.070473759940491	-0.6930949523450213	-0.2103359361664667	-0.428252897419042	-0.3247974278085936	-1.394534312685388	-0.9909400714545616	0.6932818470499609	1.855763070806201	1.483290266848058	-0.8089832209095226	-0.03306182705598508	-0.486227125920439	-1.711922633756274	-0.6038810672028134	0.5622500807724673	-0.9191265332904457	-0.1161809847809827	-1.21724201883353	-0.009776701159923445	0.08575659651667228	-0.09423101466724701	-0.1800523100944315	-0.1191566606401531	0.02189073654391733	-1.228718278409104	2.300445452686572	1.585735545754182	1.452456511409582	2.525488232892882	2.626910948556783	0.0009000121033680288	-0.0325249139289539	-1.342280353026925	0.07539947177901805	0.1162974832892715	1.142681864899029	0.1663925024057865	0.7836815841469634	1.729986913421223	1.071470357488863	-4.765275097996806	-4.044326130068542	0.01905943613059043	-0.009199090887629638	-2.071373649145603	1.555603081259479	-3.589195821958945	4.577214103976	0.002330201572487851	0.01369178159784446	-4.512492304991961	-3.396191512904502	0.08195054548895023	0.02678112245371347	-3.251992511358311	0.9943326459142279	0.008733562627174842	0.01385876335371085	-0.4322175196902353	-0.3376620848401595	0.03929157646995663	-0.0215096509876999	-3.318309693836277	-2.651313450735294	0.1980254829672025	-0.2866576043610984	-0.08016271100065162	0.107920539636032	0.08264763907537799	0.07156136170203463	-1.107233065074132e-12	-7.846361278365574e-13	nan	nan	nan	nan	nan	nan
0.06	-0.0496568883110731	-0.0199182653478289	0.09913153217336947	0.2698529785360135	0.9011479403118632	-0.002002023216030304	-0.247628573325977	-0.06255169076818352	-0.07650287040850938	0.4621507138354439	0.01928789537169406	-0.01511315329445862	0.01255897985595537	0.00614958708711933	-0.09596282789593315	0.3982556454875645	0.1615459079612517	-0.3982556454875811	-0.1615459079612422	-0.4048304317805849	-0.03615322448968715	0.02400154882750519	0.09452162836964462	-0.1626812242862917	-0.04009819755254585	-0.02093638256485082	-0.05562823192034663	0.5384467888839601	0.9229262998164842	0.05190647476574121	0.00330519721887839	0.9257918215731594	-0.0007707125627173223	0.4653465401032219	-0.8220756254549006	-0.7807660605615979	1.792311196330614	0.2255927255879615	0.08131203468106525	1.201597050944172	-0.9561692138465319	-0.5957457143789838	-1.5026002372331	0.9867913595904123	-2.892668061580903	0.2094818933898562	1.498638468540973	0.3074762165218669	5.918202957370114	1.578159859669176	-5.918202957370115	-1.578159859669179	0.3445436036246173	-0.472951874286335	-0.009967667469439076	-1.299080007827234	0.502964030624288	-0.2937052583029662	-5.529289630996725	-0.3767205972945541	-0.6133720758963497	-1.059400489449418	-3.449388088700936	0.03796156667883756	3.329589522025374	0.05737281729885275	0.01142092341738966	0.0195682622104343	0.007158191513521679	0.01529716086287159	0.04977333768776564	0.03561609592534766	0.04982239873291829	0.0454592197699563	0.003267188250327121	0.04565092184551279	0.1344624735141721	0.1118805519782221	0.01472596669213897	0.05091108087698008	0.0657567439101711	0.06161800957705959	0.076945758471074	0.1067037050785993	0.03728425028327183	0.07681823481010501	0.008587844016180228	0.02800993417325133	0.001439760394479303	0.009810276698406091	0.004385698783404125	0.01827123351583277	0.03739306626914856	0.02293693708469261	0.007823036596086359	0.01279727855153753	0.05149620031707922	0.05089489586428113	0.009620435589106668	0.02550562962018759	0.001992770897103546	0.01539607160748893	0.05953035421896582	0.03283550828572177	0.001076153129006501	0.01928617338985694	0.001161632606404635	0.01898887555409512	0.001960102263433075	0.03071909588433698	0.05026777343519566	0.0354737310176497	0.03647124177949965	0.04032114338715077	0.001271088190553391	0.007977497154945055	0.01404792539573811	0.05919334892173797	0.1085324102342877	0.1002898359230951	0.08869330116053242	0.06762585507752854	0.08463553935609315	0.06257899514535935	0.101321796374551	0.1296993962476694	0.2026387108741582	0.2117291664647969	0.001021690958803697	0.006283207028641475	0.001089345708342633	0.001345373616748224	0.2178643543348498	0.159339765454991	0.001025989030897235	0.0174737960925758	0.001040630554146477	0.01895282885395113	0.04608066127135684	0.04919855397287189	0.001029957840515876	0.03585266235741622	0.07998491119983372	0.2726581887896777	0.1753590585942597	0.1941962810000641	0.2670323631005955	0.2119693605388881	0.3721849476063561	0.1445445314040706	0.3111251473274075	0.07632725928344321	0.001003597280236204	0.004262516641264818	0.00100960946819425	0.008615508238077479	0.025177081295316	0.03332935431161661	0.03674557582782482	0.05154300334927771	0.3916572504763556	0.3877555095178073	0.07208190201948397	0.1063785082185581	0.001145140399885789	0.01282669662544603	0.001307073794083075	0.01360069667548649	0.3223722665861075	0.2128344628369367	0.2993775246693619	0.2314187907931046	0.001121606610778786	0.01483096120550722	0.001052752610840664	0.001242654701545326	0.2502538758390271	0.1370825269517783	0.05298506323132107	0.07260861569379255	0.001029251501786535	0.00529089049751505	0.001057537479329307	0.01933157825461954	0.007244988788590218	0.06352033935049621	0.1289419701225917	0.1427941079994943	0.006329980372653145	0.000773902899271656	0.001357820315909867	0.004807000764452047	0.3420005773456988	0.1503114274586487	0.3232737816427647	0.3159073610342591	0.001010237090419583	0.01503479547971752	0.02703654738739361	0.03239838163782412	0.00102353676388936	0.03748365434695777	0.001011310470499434	0.01231545631304334	0.001004057154305473	0.008685299941875739	0.001008527024519803	0.008359702954141046	-0.003229799692700863	0.0174450551125779	-0.01252959948406366	0.0005811140052679494	-0.07277070318448908	-0.02235102191257825	-0.004180984016396398	-0.01222557827748728	0.001141660815025837	0.001049787515884557	0.05738510322728231	0.04248052285032108	0.001090411839009022	0.111713075035063	0.001315343115761722	0.07869459629457627	0.1030663843727145	0.05498634275027386	0.00147704795449233	0.001050783593742057	0.001020822799458116	0.005850758072128835	0.001835367186732104	0.08566873016591943	0.001207283768152617	0.001031499087256313	0.06351606653852251	0.001081114599815077	0.001280585891024099	0.001080895711476252	0.03751648176776259	0.03040608776731846	0.001128460479925045	0.001818263072133316	0.1456481081453657	0.119952279031047	0.1145203712013449	0.1503885972727284	0.2476365217828047	0.001026848512572935	0.00113609402931307	0.2002507466279644	0.001016426953918344	0.001026473926310715	0.06549651178290854	0.00103380191243403	0.09538260706754563	0.1387948774820925	0.2379345793308023	0.2472746854602179	0.1805771608352289	0.001003784729042744	0.001010213093495153	0.001116569433738387	0.08206479464103217	0.3119655392315991	0.1684957754570834	0.001189853533585591	0.001342624731682779	0.2915292636275335	0.2531037401289908	0.001087785747338509	0.001067053134788525	0.1848772575080463	0.06467462331219066	0.001035587529026346	0.001060018038895191	0.001026861028535325	0.1281348107434599	0.01258886296783751	0.00159690694367883	0.2649511656846151	0.28040736837841	0.001011143365721545	0.004796440033882948	0.001028629342908485	0.001009559668919865	0.001003386172869986	0.001007184235404231	-0.005590504317343419	0.0165301547510482	-0.01311122794384942	0.004383589473775619	-0.07667704138304698	-0.0272694310428113	-0.005600874990301544	-0.007050617777280896	-5.222465470885653	-1.129194282806758	-0.6127143299416405	-0.3080450761093891	0.2032862376427344	-0.3902953659312534	-0.1446899996473251	-0.8365924188281941	-0.8205050542412469	0.4282762538747409	1.070976746489371	1.33854478881187	-0.4927165788227948	0.04104321051630373	-0.2142277309703902	-0.9721428577402307	-0.3371171021105476	0.9395525401348548	-0.4982323167378064	-0.06293102274176884	-0.1020467857475494	0.002108482263271166	0.102727629675496	-0.02960048498589094	-0.4686945220320409	-0.3821613090415908	0.06948721946360965	-0.8537380161918289	1.544524455083252	1.154683453127401	1.05472711542268	1.966984465849169	0.7408419442621023	0.005930086723064494	-0.03424703523698613	-1.756031794899143	0.1131642059479691	0.1683562310078185	1.117198118597176	0.1473454810018152	0.426600171867473	0.7571475418728333	0.1519557981127109	-4.278324823971829	-3.504537360275751	0.02349713923689358	0.04151122970360461	-1.048531976007689	2.002255945982134	-3.905452862325408	6.310496392002584	0.001213220130994216	-0.006570445981209112	-3.531273174453708	-3.527762806154069	0.0969495388137388	0.04483268733632352	-3.206641002687487	0.5977441515955465	0.02423409741748784	0.004617997000305749	0.2000795185417223	-0.2997483046186895	0.04144114527633909	-0.02308240417656324	-2.970709775765369	-2.02833746837578	0.2511053319668853	-0.9422479213782579	-0.04052692201570211	0.1316110419173169	0.09761651268472842	0.08781722583576437	-9.268155669846293e-13	-1.269069758106708e-12	nan	nan	nan	nan	nan	nan
0.07000000000000001	-0.04449154081705003	-0.0277801730250275	0.09154324767713874	0.2876327408353944	0.9036126242324523	-0.001199553453230927	-0.2331096655859673	-0.07163044321538212	-0.08062021939243603	0.4453128111313774	0.02870263703876576	-0.04257656784006169	0.01367464717701729	0.02070876980377441	-0.09315408516963931	0.4615860066446515	0.1754198798327469	-0.4615860066446161	-0.1754198798327027	-0.4007602232974045	-0.0408557517853546	0.02377061699456514	0.08078200416648884	-0.1576877178957177	-0.04291670652926209	-0.0782040234628137	-0.05669615088361695	0.5332057853888718	0.9125089533518956	0.01496684813401568	0.003570958003689431	0.9439478554214714	-0.0006925318437560717	0.5683113607078509	-0.7451276142983617	-0.7376733000032387	1.762912456314242	0.2661239836313777	0.07973006431819747	1.683688638579491	-0.8538633969917309	-0.2369969546309441	-1.865857294981185	0.8973050917849957	-2.58554123218455	0.01099263223589538	1.403704854630145	0.2598495489627128	6.690078714711794	1.185676140744456	-6.690078714711827	-1.185676140744523	0.4711938433601795	-0.4640523809176682	-0.03401087630381085	-1.43639580886321	0.4943910281341285	-0.2653970674547643	-5.963221673725298	0.1183888794596961	-0.4377793843911982	-1.036760134841966	-3.904622995415296	0.01227908968679899	0.3006185214409833	-0.01619554916203067	0.006453579167620166	0.01536636153329	0.004190335330724294	0.01294350211158663	0.04715406848915116	0.03367604566630752	0.04426194319915735	0.04075194258993389	0.002204906220230356	0.04416085264976148	0.1227021046689698	0.1039979577763735	0.008272751210269838	0.04438307313901468	0.07138554542087748	0.06441012500547381	0.09210236752831409	0.1170892574089422	0.0540810386656353	0.09560144522217882	0.005113159602425022	0.02449349634702257	0.00125080208647282	0.01002278624728848	0.002744887399297993	0.01596953401458008	0.02240875641912675	0.0153312332766713	0.004888704724396241	0.01045261168917686	0.07223629867598592	0.06008415274542911	0.005556525163085929	0.02171782890539757	0.001522464548819063	0.01498305665773166	0.05626010433592284	0.02896759395489312	0.001078415122440422	0.01917038462439819	0.006866142190707166	0.02571519913021331	0.001533294074913047	0.03060681100727954	0.04314442230616864	0.03033311401162256	0.03225087180516063	0.03630889405642623	0.001206911222193333	0.008549674644701447	0.008159918805854743	0.0515749523204938	0.122497593300943	0.1123857938122301	0.1011050893909203	0.07679005380691091	0.09657874321918088	0.07081802167492163	0.1255583933152177	0.1473964625720524	0.220366854068714	0.2170132744262494	0.001032258908065113	0.006283409264075958	0.001101276814635937	0.0009976951985110043	0.2008291471180043	0.1393042710870469	0.00102186103884286	0.01870954981667885	0.00103321686832175	0.02076019126309385	0.05552893578855889	0.05851813774300788	0.00103326101902511	0.03718547671299327	0.08232899934102968	0.2743215673034848	0.1535900496240814	0.1938887002498961	0.2402832075863154	0.2064386065641636	0.3127456158862254	0.1041835932033684	0.2674604872503606	0.04524929916564438	0.00100381826000015	0.004481567983831429	0.001010256965444634	0.008865502218581988	0.01379603234548438	0.02426463804875416	0.05544476463127005	0.06475512334192515	0.3601969093728802	0.3494507784367792	0.1219956796006834	0.1636127197695464	0.001193122790063154	0.01289797530665779	0.004169143762259661	0.0163125015894644	0.2863696765307565	0.1800363323294758	0.2607664536390298	0.195941064359184	0.002376767558435005	0.01724515767574031	0.00106342165717113	0.001702422641031603	0.2163763372633379	0.1067554188626557	0.05851418616493798	0.07725557745213824	0.001036275636234461	0.005497216652912911	0.001060469883137276	0.01936240166403435	0.01720467180384992	0.07364414371620608	0.1244272079796861	0.1370032325070834	0.008527387691064491	0.0007467590666033853	0.001407065997970079	0.004486973203410047	0.2932710530382581	0.1201986963349792	0.3069146308130637	0.298302521046855	0.001010071539392857	0.01781743895097963	0.01607282024281655	0.02292814793791374	0.001029504294431136	0.03725328118563331	0.001012521149300125	0.01369620405169454	0.001004469361147768	0.009689886475193445	0.001009406160677612	0.009255436845390123	-0.001608745167811694	0.0159459412350549	-0.01313712326052683	0.002637714951812945	-0.07220853810373766	-0.02656752293309593	-0.005607997249915668	-0.01138988190128479	0.001109746233994207	0.001041519322039799	0.03240404002133872	0.03328029684427041	0.00109318388938141	0.09948030097678787	0.001256321414370485	0.07855447024803465	0.1205215961682886	0.09099771418362142	0.001362447649764827	0.001056527895115333	0.001019618585662768	0.004487858161411004	0.001717976845009032	0.109377343274392	0.001228335335999999	0.001031646972850548	0.04239142869508782	0.001080478027885797	0.02269216022634792	0.001093704562619309	0.03194628837223183	0.02470681358012402	0.001149881429712531	0.00177118816521004	0.139903997871038	0.116537463943949	0.1112812781505412	0.1689166907710763	0.2539346513902008	0.001057141343346931	0.001094746622810265	0.1457569004272015	0.001018527508685028	0.001024677164279619	0.06842499440599094	0.001039150046411018	0.07678158511579523	0.1010868833944358	0.1487377654019763	0.1389314748438308	0.1842307155682558	0.001004271171538742	0.001011538072185235	0.001100336144668557	0.07414659352996106	0.2769567366864841	0.2095743499108146	0.001288130658682699	0.01209897153543891	0.1465507786512936	0.1271111995540894	0.005886170617992446	0.001080850474536435	0.1293200843714948	0.0659737186616639	0.001050353967605899	0.001066487046214354	0.05087691271030089	0.1086513483647225	0.009396586805233042	0.001341146303650033	0.1330099686022534	0.2688797874362817	0.001008846622975586	0.002907144328191727	0.001041710281355042	0.001017352811439057	0.001006177751742619	0.001012975104758821	0.003197716676701843	0.01397945654473829	-0.01376536329033156	0.003297616280786683	-0.06807157039954091	-0.03022249746584028	-0.007040708291125755	-0.0140255968242853	-5.832180214655773	-1.243077784329244	-0.2709166113041857	-0.1656320148000808	-0.5574276077792347	-0.5384637003295685	-0.1352623239027373	-0.7646038164091988	-0.5095321718799587	0.1478577043729045	0.9953269918950898	2.30671404274663	-0.2422947417459705	0.01438328516489111	-0.2202157927898973	-0.5758987851672647	-0.1544072291663849	0.8968396855144108	-0.2727481044429682	-0.02414635707463309	-0.5895187268424085	-0.01943098060230897	1.157260656021653	0.005889977159615611	-0.5313043187616404	-0.4221521691711426	0.05220662419784397	-0.6664460865164088	0.8528129845654343	0.6649828383091677	0.5850734434702392	1.572142946910235	0.3323103861169406	-0.003359276234222467	-0.03354974146459787	-2.235092259287303	0.1383063218940876	0.1991827383907042	0.7695132349171647	0.1180184040051195	-0.08428527900606474	-0.8578128309993227	-1.331391639442636	-3.824718563557495	-2.705140873375742	0.02122268996028528	0.01899658839423877	-0.734568149646922	0.7110053896190958	-3.756951620504134	5.136747790088463	0.01052189140757327	0.4987469440332352	-3.262767535897541	-3.673301067764546	0.3730862670020864	0.04683628766392831	-2.85382682928579	0.3442240329295842	0.01909217756177037	0.0008606584334354093	1.714691137266294	-0.8345940390229016	-0.03572349549758898	-0.03839212259168721	-3.160468206544475	-1.537235744625885	0.3137303032700992	-0.8860251259971544	-0.007252271783554341	0.1448788595470046	0.1032223715002402	0.09204169424119002	-5.7106224949747e-13	-6.197728437358303e-13	nan	nan	nan	nan	nan	nan
0.08	-0.03827889305483134	-0.03471725171919612	0.08436241694728151	0.305096651517956	0.9064460184886177	-0.0003964590022214294	-0.2143247177235478	-0.07951460113633003	-0.08142826694605275	0.42481602810957	0.0372569595671521	-0.0665345056311358	0.0127256537277495	0.03403381977719538	-0.09065429251193993	0.530901408595033	0.1850402632981306	-0.5309014085950146	-0.1850402632980979	-0.3953726399063245	-0.04536424802939187	0.02336548775776865	0.06604269267113257	-0.1528203281111059	-0.04531414951007019	-0.1409804785419226	-0.0541554128346124	0.5296321859707991	0.9019372704920917	-0.02550770029804091	0.003492549000723377	0.9317842174781085	-0.0005838010590084715	0.6748065937552028	-0.6371098288493278	-0.6992753072632542	1.729140872966751	0.2993347926768922	0.08143697232308732	2.054805075442463	-0.7172503086095758	0.06611457165396792	-2.234376300790795	0.8147075318500689	-2.191572710677933	-0.203450260786802	1.251811919951067	0.245686202821924	7.115211116029265	0.7274421784484161	-7.115211116029266	-0.7274421784484191	0.6080185852053315	-0.4341456639589757	-0.04480714824050168	-1.499017466266696	0.4777407094321364	-0.2094920591208323	-6.631052467227306	0.3450108051480331	-0.279891260492892	-1.090267768491664	-4.156372448766517	-0.03087239087660904	-2.734344836312087	0.06348283046219681	0.003891094292062787	0.01328491386659137	0.002680127822468592	0.0119256137533608	0.03408647039037063	0.02514491740320702	0.03695111536160032	0.03494387315823631	0.001672398150674208	0.04330690567941951	0.1105579158364209	0.09609492775140256	0.004909668639725128	0.04023172387067604	0.07442135380346418	0.0649293811167707	0.107899212274892	0.1263941103629385	0.07895834377054259	0.1207248506483499	0.003287198475218608	0.02252956423139126	0.001159140915749264	0.01035643411991894	0.001917288459792132	0.01438484518846447	0.0136379065287016	0.01088094375693045	0.003339529200784576	0.009257314791545046	0.09360734279014404	0.06880250656292147	0.003492530671056377	0.0197822619668553	0.001286916829614509	0.01482365666992604	0.04478072795628209	0.022685480820164	0.001079227324357566	0.0190142589267895	0.02015931098102203	0.04042856008406454	0.001325891093414577	0.0308118247797207	0.03665890050807997	0.02541013585058763	0.02729647974090664	0.03184082776222875	0.001185531311940503	0.009166796553441794	0.005100435906493695	0.04593433154209034	0.1281462825892221	0.1169090128508557	0.1066363797359388	0.08066204275496791	0.101883600204342	0.0741203690744146	0.1467325139129795	0.1611365381436632	0.2336227133668579	0.2187019889489004	0.00105269325719519	0.006266628772171402	0.001086559577760776	0.0007091569261220382	0.1691427647559464	0.1149574166572928	0.00102084875427736	0.02032631819093996	0.001028612811720453	0.02305781337334823	0.06189388281706908	0.06504471066045263	0.001037587105129701	0.03818905071428624	0.07549734879110857	0.2711652670114278	0.1247730671294006	0.1762570415981748	0.1896147369121969	0.1838758268222739	0.2331871205518746	0.06743304518516198	0.2390319501394426	0.02234271761416511	0.001004172037954607	0.004705161654155081	0.001011243368829541	0.009205620445912577	0.007768019279149065	0.01923485386045009	0.06157928137196786	0.067179857883056	0.3269136362460593	0.3125873117752969	0.165151266761867	0.2091215014576384	0.001266249145133236	0.01298672195943977	0.01090887538148903	0.02257194586131766	0.2098746148787894	0.1428908199418674	0.1884284971013595	0.1558423976953137	0.00539015904476984	0.022036616780602	0.00107565521147368	0.002173688196394785	0.1730553696428532	0.08010506608309195	0.06209130508700749	0.07974461300982064	0.001047172483334783	0.005713954932854478	0.00106517125685321	0.01933507089007434	0.04575591415381293	0.09561435774935788	0.1136945676956156	0.1265788823158696	0.008057416491235283	0.0002823613154361875	0.001303828797348999	0.00408977802095744	0.2125297669660119	0.08492942817630254	0.2920038140830933	0.2842705418312649	0.001008839866262646	0.02147554036493207	0.009337274736941497	0.01599335296993349	0.00103903003288531	0.03730451767985523	0.001017024643743505	0.01521984057872558	0.001006071850088637	0.01074817892232425	0.001012742364273948	0.01021477967556516	0.004790420336514158	0.01374577113834116	-0.0137757214170024	0.002599266472001068	-0.06628416908781808	-0.02994173422195394	-0.007043557194971406	-0.01576130247388676	0.001077831652974359	0.00103325112820241	0.007422976815397444	0.02408007083822174	0.001095955939753148	0.08724752691852863	0.001197299712982033	0.07841434420149687	0.1379768079638616	0.1270090856169836	0.001247847345039135	0.001062272196484828	0.001018414371888095	0.003124958250688458	0.001600586503288343	0.1330859563828581	0.001249386903848166	0.00103179485843444	0.02126679085165175	0.001079841456020375	0.04410373456167373	0.001106513413762965	0.02637609497670268	0.019007539392931	0.001171302379482444	0.00172411325828838	0.1341598875967083	0.1131226488568513	0.1080421850997373	0.1874447842694215	0.2602327809975923	0.001087434174108816	0.001053399216304507	0.09126305422644007	0.001020628063445696	0.001022880402245558	0.07135347702907061	0.00104449818037327	0.05818056316404521	0.06337888930678155	0.05954095147315124	0.0305882642274429	0.1878842703012828	0.001004757614037224	0.00101286305087753	0.001084102855593122	0.06622839241888831	0.2419479341413683	0.250652924364532	0.001386407783778586	0.0228553183391949	0.001572293675050877	0.001118658979187965	0.01068455548864051	0.001094647814286989	0.07376291123494447	0.06727281401113176	0.00106512040616776	0.001072956053523438	0.1007269643920761	0.08916788598598749	0.006204310642627436	0.001085385663616556	0.001068771519888474	0.2573522064941535	0.001006549880234355	0.001017848622518918	0.001054791219798788	0.001025145953959106	0.001008969330616842	0.001018765974115158	0.01198593767074663	0.01142875833842861	-0.01441949863681361	0.002211643087797423	-0.05946609941603587	-0.03317556388886859	-0.00848054159194961	-0.02100057587128927	-6.147725055971584	-1.440770592466052	-0.188623727993135	-0.04089099754059407	-1.114929363167537	-0.6104538162671145	-0.01746555457010881	-0.8406795835814179	-0.3451733601478462	-0.02629560944297481	0.8548368712392279	2.60658379167981	-0.1822154367501492	0.06527087527570699	-0.07082559605590531	-0.341059999915676	-0.1072431092216777	0.8453719274077632	-0.1277855614902128	-0.0122080302360153	-0.5848865465434537	-0.005958898774733966	1.70013510523316	0.03385924496322725	-0.4251667530458046	-0.4733247017525818	0.07847610329845307	-0.4581828516292962	0.02997668498442461	0.0962414968689201	0.06739128941409407	1.17558631530877	0.02176325650228988	0.0025335412665368	-0.02241900609519665	-2.618303807263423	0.1893671359845513	0.2664081712501026	0.5585959480038821	0.08149741002943642	-0.537335589320314	-2.707668038439478	-3.254449355323195	-3.556246787474376	-1.870261647017203	0.02440560478906153	0.05953607906972789	-0.2415455607335557	-0.155221144326986	-3.617199978404627	3.965410419358689	0.004706814434333562	0.7029574255968026	-4.400749550484913	-4.451950852145512	0.5724020657053306	0.04713221045956226	-2.471289940777013	0.1661589114986074	0.02631652293271222	-0.007012840099127288	2.569361452065112	-1.226443244376014	-0.04600963844164782	-0.03851592850853123	-4.002017182767158	-1.313765314008698	0.4261969205182319	-0.4351601749887006	0.01579500901441507	0.1601887995992371	0.1083576954490306	0.1005390136269271	-1.908434688385453e-13	1.877190303523994e-13	nan	nan	nan	nan	nan	nan
0.09	-0.03134086704051881	-0.04062084273199319	0.07759745608811909	0.3221964006217725	0.9095333564471582	0.0004352216002504889	-0.192105049157045	-0.08611052967750989	-0.07956176153527572	0.4012195285603067	0.04515218330074725	-0.08619328314674388	0.009993855141450311	0.04576192154276267	-0.08820372915314667	0.60270288188808	0.1902637018243483	-0.6027028818879877	-0.1902637018242282	-0.3884994013902636	-0.04948432552000902	0.02293437368563637	0.05114581076349935	-0.1480868949639266	-0.04703051807014302	-0.2106817547813194	-0.05032423968614719	0.5272005831165117	0.8900162454987671	-0.06809941367680782	0.003013868261066806	0.886632657947216	-0.0004336811303733651	0.6936361805333016	-0.5547553885310977	-0.6476607156893891	1.690113949918157	0.3144366073246965	0.08475594916416938	2.385360979536203	-0.6185936506187909	0.3162715230284472	-2.452178086139482	0.7744345849905664	-1.738222226234531	-0.3204037372518299	1.103119719043479	0.2396257038135409	7.199387207116795	0.3355707904411417	-7.199387207116804	-0.3355707904412005	0.7652545965393404	-0.3902279365864212	-0.04050902912582664	-1.475890554786383	0.4705083397206326	-0.1347019226244326	-7.028164499587213	0.4382523469835014	-0.2112902691322364	-1.296673509750518	-3.853343815094254	-0.06548860261566372	-6.221802485280794	-0.01648950461285916	0.002515603495480173	0.01220233400073018	0.00187447311975709	0.0115344835180941	0.02084635428426708	0.01645583365367078	0.02818071292576799	0.02849680330686578	0.001395775221354978	0.04289308593022911	0.1000241342076765	0.08857111563896324	0.003093866399444665	0.03734319297825217	0.07434024291968158	0.06358083528385065	0.1251680297886964	0.1363226551255146	0.1157980977905701	0.1546588595746577	0.002282194923968267	0.02133939794323881	0.001117494894175147	0.01073928468330609	0.00147761518329197	0.01326924350593669	0.008427356780412405	0.008230565444461874	0.002471949468170036	0.008591372110193559	0.1066414157068397	0.07601378189762351	0.00240642602098313	0.01879408447235259	0.001163069103266722	0.01478819520130314	0.03153485973299493	0.01672861265494324	0.001077895272633545	0.01885004008033538	0.03535863046737573	0.05755435190638345	0.001227303503767336	0.0311964591706405	0.02971222218623567	0.02102633305289153	0.02148397127676135	0.02685780912829822	0.01184003518620324	0.01905484884062535	0.003390404574933163	0.04175656324791464	0.1278914857590931	0.1152903109956522	0.1070174350681207	0.08017006743502023	0.1022591942661282	0.0735706465756379	0.1602837969359454	0.1685471838012069	0.2393768506652105	0.2165318078715952	0.001076851891890829	0.006255707579064549	0.001071731197699916	0.0005456654623045845	0.1400053075239675	0.09340558141858457	0.01944653655872537	0.04123864061747613	0.03067170550122533	0.05840945744911149	0.06661597667485124	0.06982145628295988	0.001041731352280996	0.03892327498715175	0.0632640903622237	0.2633643237332743	0.1023721810343722	0.1469690644747808	0.1346024620628568	0.1455989037378024	0.1554299492927854	0.03644432759275348	0.2070782298618777	0.00714568680182337	0.001004519660585368	0.004944744779918931	0.001012311217474327	0.009616702629917684	0.00452872673321831	0.01650329025119375	0.06476400788205644	0.06678909698973753	0.2950282049137809	0.2780515183513101	0.1931718300630804	0.2383325325106389	0.001323257830827607	0.01308304525867287	0.0187564635725231	0.02968181862419455	0.1308829403768866	0.0992965537574408	0.1158833714308901	0.1094846316142262	0.02945199584366769	0.05025139339011882	0.001085724103847454	0.002633646716147877	0.1345676400018239	0.05946075371591589	0.06412876162914881	0.08075434442910824	0.00105959833744347	0.005985038336297098	0.001069204482436336	0.01928247635156733	0.07219484080141983	0.1168932384275464	0.1041852094545087	0.1170406055426989	0.007662089876503471	6.484854976579667e-06	0.001200499288469467	0.003760637899338834	0.1325931292644299	0.04677485327438777	0.2802777815174558	0.2715908855848066	0.0587572605934116	0.08609717507569482	0.007937332595594133	0.01377746755516632	0.001052410612182516	0.03758604233004693	0.00102197455348008	0.01684436844146102	0.001007841351179784	0.0118311374145938	0.001016351955969849	0.01120601276992434	0.01160270177289347	0.01127798212646438	-0.0142982681334005	0.002372607372607502	-0.0586503606414133	-0.03284793379742555	-0.008408814536998637	-0.01856041956624242	0.001066748191290883	0.001030674451063605	0.004234922641348295	0.01284019864522801	0.001116907357325041	0.08326328804134432	0.001169206758508082	0.07061759220095143	0.1607601458782168	0.2014362086297873	0.001213177560160369	0.001084167065149362	0.001019144379908939	0.002518597302926335	0.001530251375175311	0.1173629336707007	0.00128295254295166	0.001035998755903763	0.01129703352204619	0.001073688794772211	0.06000305211969041	0.001139898489626688	0.01760656437716715	0.01144510257149414	0.04182677101444057	0.001473945011678482	0.1216954389198278	0.1027042458784676	0.09820631736891243	0.1760476104646614	0.2403266882952816	0.001114322083425296	0.001058745530801387	0.09631577203993623	0.07190082211487704	0.1166050473724099	0.07370899258275669	0.001047353284936088	0.03824466360483512	0.07549065194907398	0.0347168269458181	0.0158206412536403	0.1173221130921637	0.001004986179096508	0.001013895910644782	0.001094719971336	0.07102188678072721	0.2224251557049118	0.2280780351014353	0.001379465032437877	0.03113373412890451	0.001301786596664271	0.001068265976291776	0.09484310391426611	0.001097523477101952	0.07377840579372852	0.06622642873494951	0.001078802942746003	0.001073780686998919	0.1088503218479492	0.09184002125236133	0.008117507760647133	0.001099190360404839	0.001037504190786618	0.2579788565091635	0.2339118119207744	0.01100766558805616	0.001076107029990297	0.001028801500862402	0.001010286555581379	0.001021244443777706	0.01810839449098986	0.008689572145016934	-0.01472383044706794	0.002274719701061675	-0.0503639611753107	-0.03549202929974152	-0.009716690235064001	-0.01940741161456085	-6.208554958868296	-1.711104768382042	-0.05438588298287612	-0.03111503418565423	-0.6692982589973134	-0.6810794102628405	-0.04659493144717416	-0.6799000965847951	-0.2400467085468882	-0.2339621009227502	1.142000475139422	4.070609998527426	-0.07545087785121056	0.02436354255971254	-0.1257053557842297	-0.199536561224032	-0.03904373466070535	0.5903257396714602	-0.07057206443745592	0.002406775185811636	-0.5781106012974933	-0.02109225457570746	1.709444895358535	0.04306043856270425	-0.4526015771002121	-0.5263222621310437	1.745071257120277	-0.3682451136987228	-0.3482555096877627	-0.1931709056515822	-0.1801035277479056	0.3436912415747658	-0.445676926156407	-0.001868890068828491	-0.009709604564069911	-1.693992977294002	3.708218145402514	6.153390338246296	0.4039757287603116	0.0675080185043761	-1.01210116389618	-3.06399268602101	-4.205789069024692	-2.533154598797602	-1.143134428463185	0.02440457177444565	0.03280246769282861	-0.2563035988392941	0.055764879416472	-3.278318299906993	1.924530192029142	0.01606478285586256	0.7158109139880298	-3.783778954650928	-4.410661928680049	4.834383414426697	0.04724598471425356	-1.651708160820425	0.04077929797702041	0.03276481189947905	-0.003999271581521793	1.697421303871005	-0.7058569197622637	-0.01145889829050811	-0.02698031532640249	-3.350404823254282	-1.237930664802271	11.02683901104417	-0.07265328642577408	0.04390872884482275	0.1648726744884855	0.1082109599562111	0.09835982467445739	5.176955116931597e-13	3.480831603618605e-13	nan	nan	nan	nan	nan	nan
0.1	-0.02478941801348468	-0.04603529978546082	0.07153032561145181	0.338885030559035	0.9126608268040785	0.001295795999576629	-0.1666928512988622	-0.09221963916884839	-0.07492113623558502	0.376427376847313	0.05294759866987033	-0.1012597388317431	0.00676769336590136	0.05628243987630925	-0.08595779373791741	0.6739752260280324	0.192118184379618	-0.6739752260280226	-0.1921181843795827	-0.3800950384048106	-0.05317596880951836	0.02257343991649561	0.0366142487848094	-0.1433789129227274	-0.04802659335731998	-0.2759230029122772	-0.04504979544560279	0.5253091614128577	0.8759490747054509	-0.09240204836210646	0.002170280037179013	0.8088314594643156	-0.0005742043487915522	0.5974911963847759	-0.5392830370091115	-0.5597092307377916	1.646917039655963	0.3073612726779099	0.08721573169393057	2.693310933807685	-0.6198864986482989	0.6209385493809907	-2.473506733462202	0.7947458589498652	-1.273108344557664	-0.3023228987494697	1.010295233597579	0.2047606141276349	7.009385285410528	0.05365098425974617	-7.009385285410529	-0.05365098425974822	0.9142434790846271	-0.3484588237367008	-0.03077108764208097	-1.42595348047751	0.4726504882364654	-0.06543340454133852	-5.739046845532074	0.6336650235939347	-0.1718550303659178	-1.519496928489206	-0.4985567100694757	-0.1038538877215461	-9.264272626712934	0.005354201053908091	0.001817677973185919	0.01166732344932046	0.001468855281550565	0.01142771337563928	0.01218424245767297	0.01083073477804682	0.01808146195386213	0.02127989982782305	0.001267780193960083	0.04274907632688112	0.09212815795612764	0.08218058066449015	0.00216356427288721	0.03528051189747541	0.07085022430894555	0.06043916822345535	0.1442721594119972	0.1494566877431231	0.1659083517032385	0.1999448907180281	0.001759803269614839	0.02062788553445416	0.001107625482331135	0.01110499107447837	0.00125774588225502	0.01240252576425558	0.005445195583907222	0.006679794561198064	0.002000865329574241	0.008214473945496088	0.1073786847671694	0.08047787335915953	0.001877057658489899	0.0183563781375451	0.001103235371628753	0.01481761294855931	0.01954599373069289	0.01169079849799247	0.001074152052776829	0.01870826620798189	0.05048539282171714	0.07430589071382589	0.001194691317826787	0.03167288965827952	0.02180576422028093	0.01633794889636229	0.01475974744131262	0.02125351777750049	0.03659233891688354	0.04098695975589503	0.002402659241422168	0.03875194313799597	0.1226352416928662	0.1100531335838784	0.1028504062646528	0.07682793774612076	0.09830589134792982	0.07046294374792238	0.1638729390383525	0.1687533314828183	0.2358425627864206	0.2099909013419781	0.001102374476574116	0.006286228767736733	0.001066993568328359	0.000526358476738116	0.1237242858422306	0.08103896237503094	0.06156305905131015	0.08879309702064528	0.09719202314089055	0.1331150140252716	0.07025210466767655	0.07326867628045589	0.001045230719765342	0.039582422562661	0.0472709865263522	0.2511382817816513	0.09397553040180619	0.1166958818820721	0.08828784297833821	0.1036629692926548	0.09628629053091683	0.01893679585335154	0.1591367415572684	2.307845777569379e-07	0.001004807724304185	0.005211124117875323	0.00101336156097665	0.01006411199899072	0.002887760907998362	0.01507805313216474	0.06864891415200627	0.06786907374643736	0.2666303872089786	0.2472537539069043	0.2013484250511475	0.2485667933137399	0.001348289411419306	0.01333815636538453	0.02669839955817628	0.03682403988131158	0.07732194759244441	0.07790173548392308	0.06762553461281158	0.07580796782974522	0.07972309118325314	0.1140008882333419	0.001092194975637981	0.003166337714645856	0.1100856703919263	0.04718819030339261	0.06478075608339078	0.08066003748211346	0.001072652472126673	0.006466544260024263	0.001071632779110984	0.01924522137469569	0.08960179764098011	0.1297829162327556	0.09970393124276768	0.1119688477304973	0.008405660400103302	7.318456824835256e-06	0.001155727128904322	0.003556807323831136	0.0783752446720038	0.02349119119825923	0.2727434458364188	0.259196633944756	0.1843106391897421	0.2125865003741571	0.0121296217389032	0.01324755967216655	0.001069759995623501	0.03825066841262514	0.001026276934223049	0.01852041209937352	0.001009384596277471	0.01291193726048361	0.001019395692080043	0.01219502055768633	0.01795510013184854	0.008629261660231488	-0.01467533824570262	0.00233910541498556	-0.05003766566546162	-0.03536097726316408	-0.009687999413083397	-0.01843134909254216	0.001055664729611323	0.001028097773926462	0.001046868467298017	0.001600326452233028	0.001137858774895472	0.07927904916417443	0.001141113804023279	0.06282084020041441	0.1835434837925774	0.2758633316426061	0.001178507775281715	0.001106061933811049	0.001019874387944713	0.001912236355161096	0.001459916247062968	0.1016399109585499	0.001316518182054239	0.001040202653366501	0.0013272761924462	0.001067536133522336	0.07590236967771154	0.001173283565492854	0.008837033777629896	0.003882665750055828	0.08248223964943112	0.001223776765077628	0.1092309902429501	0.09228584290008533	0.08837044963808899	0.1646504366599059	0.2204205955929751	0.001141209992730396	0.001064091845296382	0.1013684898534334	0.1427810161663222	0.2321872143425993	0.07606450813644455	0.001050208389487805	0.01830876404562437	0.08760241459136299	0.009892702418484063	0.001053018279839534	0.04675995588304365	0.001005214744149871	0.001014928770411727	0.001105337087102857	0.07581538114256724	0.2029023772684571	0.2055031458383383	0.001372522281094338	0.03941214991861415	0.00103127951828248	0.001017872973394688	0.179001652339915	0.001100399139915757	0.07379390035251233	0.06518004345876603	0.001092485479286308	0.001074605320469046	0.1169736793038226	0.09451215651873687	0.0100307048786658	0.001112995057189833	0.001006236861684747	0.2586055065241737	0.4668170739613497	0.02099748255360603	0.001097422840168547	0.001032457047763121	0.001011603780548653	0.001023722913440529	0.02423085131123269	0.005950385951605566	-0.01502816225732212	0.002337796314325805	-0.04126182293458566	-0.03780849471061387	-0.01095283887817787	-0.01781424735783308	-6.094541253103483	-2.087781608278057	-0.0791098652553308	0.01598102096822213	-0.5021323883923019	-0.7644205418065771	0.03649647459649438	-0.6140241561575469	-0.180003397642514	-0.3849198548484565	1.495934442265692	4.876988235117788	-0.08648466092509752	0.06184204085168605	-0.021048808061243	-0.121138513906412	-0.04943420595014931	0.2959351527829491	-0.0176913295530049	0.0007678130780657008	-0.4010757449135937	-0.001469898564596763	1.625284502266711	0.05221846435469108	-0.486083024828246	-0.5975792451441156	2.487287828955684	-0.2235532147970359	-0.693718426326328	-0.4737893769155959	-0.4442047763692917	-0.2653132798609761	-0.8523818339521254	0.0108220176744495	0.006417889533887657	-0.7812605682407431	5.517793931314926	8.137190671341724	0.2926908229535708	0.06648207045871067	-1.422355324029645	-2.904709132304933	-3.986251627463145	-0.8600096168847842	-0.2599466880177864	0.02976484722901772	0.06680151608075564	0.01971973761647962	0.138926385673539	-2.869594182478173	0.1700563693379791	0.03646437592336438	0.7094271244486021	0.0391400316960093	-1.91573039281987	7.679345712404722	0.06167870615115992	-0.7969401498518089	-0.05464876171214553	0.0684010276144412	-0.00394492818998143	0.8915208774834649	-0.3331394521853046	0.009332374018448731	-0.01345401932693125	-1.027834617638185	-1.25668439272555	12.79973503808018	-0.09796466862560944	0.09241529542926596	0.1704919586403147	0.1079259661735844	0.1000939523111193	1.290296970248823e-12	3.82178462258392e-13	nan	nan	nan	nan	nan	nan
0.11	-0.0196897916786125	-0.05146484211054338	0.0665710147892481	0.355127552685555	0.9156282883641018	0.002161731869184583	-0.1382599572633318	-0.09853450141401644	-0.06663768537317447	0.3522555436994132	0.06100680569113148	-0.1120066396060643	0.004304671969658956	0.06601709030338615	-0.08428929539567113	0.742956633335529	0.1916164784670017	-0.742956633335517	-0.1916164784669972	-0.3702564960950699	-0.05646696760305276	0.02231780771964042	0.02260863802331976	-0.1386337976305942	-0.04839619356713343	-0.3090526864188634	-0.03821341645434838	0.5237597366477837	0.8598212975304217	-0.06571893468055484	0.0009071841304269017	0.7194916719403294	-0.0003079255031186078	0.4245477794302041	-0.5363803407218419	-0.4292731957836072	1.602010095708842	0.2866254195459326	0.08500281789256153	2.987216241917976	-0.623126965874046	1.019398374914152	-2.362400452061086	0.8030447712066483	-0.8954708655783152	-0.1916135992329182	0.9269067823233424	0.1256900932069405	6.77349695921076	-0.1536451848578632	-6.773496959210768	0.1536451848578427	1.048281905680538	-0.3102913521421498	-0.02209378787570484	-1.375259264165476	0.4756339095055704	-0.01125972787244921	-1.02753782056332	0.7199641682075447	-0.1254460540448072	-1.700317949908106	5.334025069033421	-0.141241231721647	-8.484276751259534	0.03466594656700695	0.001444464857335754	0.01139282379869541	0.001253207579257472	0.01146093017093707	0.006814337499374182	0.007365661654534397	0.01015018355838902	0.01514140175687453	0.00121065851844387	0.04279017301782104	0.08694313875878394	0.07748918564129401	0.001663003498808337	0.03378158621639894	0.06491560495978797	0.05594091562857321	0.1602804983730763	0.1629530810842122	0.2158216749796032	0.2449753042052065	0.001472252464696111	0.02016019963207163	0.001120955518012173	0.01145970309979474	0.001142082251056724	0.01176370663391278	0.003668826137956642	0.00570114723425503	0.001727118485134748	0.007981625919036154	0.09753827606607281	0.0812708940215513	0.001610495872079346	0.0182208980683987	0.001074299083850207	0.01488198277736921	0.01083652488090921	0.007900574654738304	0.001071773270606224	0.01861120794339588	0.0633805352190099	0.08904036316255182	0.001192365642747708	0.03217194505149751	0.01476597372911163	0.01200610325533149	0.009256774741394301	0.01655038052118682	0.07156262828174945	0.06914648621034815	0.00180892817386768	0.03662948574253	0.1153256955965271	0.1027860228702232	0.09683376569743635	0.07186344622380714	0.09260542612278122	0.06595331744806884	0.1586373957046643	0.1619116720480872	0.2248137570543484	0.1988941521387113	0.001108778831904319	0.006313768636484898	0.001066914413521781	0.0005746574026574885	0.1155253820041232	0.07427948080923157	0.0903484805191264	0.1290946965827322	0.130381106686979	0.175042233799434	0.0722387234684469	0.07481963959410833	0.001047451395365422	0.04027906810369922	0.03457541519623071	0.2382930540975541	0.08149211442683404	0.08590513194496259	0.05329611309446529	0.07300931688502083	0.05681217728188257	0.01752693175636597	0.109674394450063	0.0007669846686251238	0.001005186872067761	0.005512798568595061	0.001015966344008829	0.01060301467187235	0.005948387581480272	0.01826739429219145	0.07119897516071405	0.06847458112593201	0.2400992172907312	0.2194248816297131	0.1966368499739505	0.245401820229338	0.001903109871170326	0.0143522791905556	0.03152257125133852	0.04115066868395705	0.04693860744551519	0.08343242754084576	0.04099261192795395	0.06706821531882204	0.111384819962663	0.1642517540744431	0.001107458039383085	0.003887625371507409	0.09411320870851575	0.04015172337061926	0.06302023756721647	0.07851108585658516	0.001089932506580051	0.007176395697731981	0.00107225070820906	0.01924080220521111	0.09721344235065343	0.1351158424935296	0.09819229718485371	0.1094785749178276	0.00875761027563529	2.379965010044317e-05	0.001138450957574391	0.003418926990834284	0.0443473902981696	0.02224272885921387	0.2654616003714968	0.246344285371232	0.2449940959843481	0.2662397806292016	0.01381071420561222	0.00985761955648742	0.001094381941276838	0.03948529719977194	0.001029058122295843	0.02026043395815924	0.00101037255982224	0.01401673709081122	0.001021257518265865	0.01320086431460047	0.02108747377577962	0.005743699124561554	-0.01486946854238167	0.003855628109000318	-0.04306464162974028	-0.03719670171627423	-0.01088369469508998	-0.01741132845482516	0.001054653615892819	0.00102879147105709	0.001035941362271553	0.001374280149325409	0.001162414335574587	0.08040159184863553	0.001139495061916358	0.05251983932426676	0.1866197054731963	0.3188715256146819	0.001167044936455657	0.001159177356785026	0.001023098929613575	0.001695717233072595	0.001425564398597472	0.06814895003425979	0.001345663481369186	0.001047537588631629	0.001231258498688757	0.001070787066281396	0.08242947572056745	0.001204040142928459	0.005382832778507788	0.002788200750181777	0.1426392195316649	0.00115849004946505	0.1006917000415515	0.08510318118911246	0.08158675062687949	0.1377073001773858	0.1915550627977626	0.001093646465581505	0.001069150474880568	0.1054040488967021	0.1141020297452457	0.1268101283505155	0.07373047985179834	0.001049385720180418	0.02034339414733956	0.04462113299168277	0.005643762396845903	0.007119113753091944	0.02400526998887191	0.001005891704080225	0.001021848684297879	0.01600403454269118	0.07334504640769302	0.1804578271126239	0.1736957118533066	0.003420628090560112	0.03499689963135258	0.01405956760600601	0.01335865253818111	0.1322219998764957	0.001142764543544491	0.06978102015724592	0.05699306609729188	0.001120980349037163	0.001071445922593623	0.09942161252187362	0.09745232061504161	0.008372368428665431	0.001126780507592362	0.00100973091196547	0.2456459067112306	0.2340922740933556	0.0110493381358937	0.001139126458520147	0.001031525967216903	0.001011228941543628	0.001022748702253792	0.02170514539134825	0.002692787127257017	-0.01493664386710824	0.006586416238754679	-0.0375338725501425	-0.03854299177391158	-0.0120240746306254	-0.01606897269470127	-5.870754631942214	-2.556763012326118	0.004407204441152871	0.0007318849055623383	-0.2258898437345994	-0.4711239787891808	-0.008538084791005006	-0.332269875385401	-0.1229187521059349	-0.5213650853321891	1.160789748245521	4.128563056857462	-0.02202340900143234	0.0223931747554325	-0.08061200440858425	-0.07620662489735902	-0.006735068058286394	-0.2173465733980239	-0.006086294411466046	0.01031807970755124	-0.329388489459969	-0.01290234526671904	1.311410933706012	0.04898096826182455	-0.3822233253678326	-0.3625805408567092	3.1143811208104	-0.1930993360634867	-0.7558076808947896	-0.5182724005749981	-0.4617878054862442	-1.098064409787625	-1.379557190393532	-0.002971117550716983	0.004792698284740611	-0.5469237629210389	2.423680394130357	0.4362739685283681	0.03455028838254495	0.06997934797200764	-1.158147994823375	-3.097759605900118	-2.187822880338897	0.3818171546402745	0.2827999829749692	0.03086784503279065	0.0501810937986877	0.6203803720953822	-0.01993503930688406	-2.688726056709014	-0.8656245717857299	0.1543453840515032	0.1834823291775531	0.614448515403975	-0.1723121817319316	2.374932544019871	0.07928121535927846	-0.6080774223813419	-0.3662382377207601	0.07225772315325485	0.001632790453400618	0.1938166784759742	-0.1620948557478209	-0.003109118882273938	-0.01282728619924735	0.4016020117478147	-1.303631963041337	-1.312981951635666	-0.468728431815813	0.1496989935008596	0.1774941929466113	0.1126318788657605	0.1014652233544025	7.990552514994474e-13	2.372457785426166e-13	nan	nan	nan	nan	nan	nan
0.12	-0.01625618824732278	-0.05655800485293704	0.0630024564542392	0.3709336866747122	0.9184032227961264	0.002976479869383113	-0.1070695590881312	-0.1042829987963588	-0.05486023370106145	0.3291485566879134	0.06872747861260728	-0.1195531372488388	0.002908777005283004	0.07462601413353306	-0.08350897109586043	0.8091771808746457	0.1890522203207348	-0.8091771808746464	-0.1890522203207384	-0.3592330618347876	-0.05939280419576871	0.02209679543608548	0.009107251654528982	-0.1338810079466845	-0.04830724972394297	-0.2992867186191288	-0.03092344421048243	0.5230519177040956	0.8420575268393691	0.004255365471606147	-0.0005040633590727454	0.6415340869757536	-0.0001455978477284638	0.2642866156548368	-0.4720071204646235	-0.2815587332933779	1.559639412183415	0.268855846944726	0.07697815781204574	3.24481176173686	-0.5066135260829455	1.319738711311006	-2.260537506198946	0.7270390389929509	-0.6330277182503533	-0.08889761249323404	0.7851499142652388	0.02712580565660157	6.457213331734542	-0.3588594624704599	-6.457213331734542	0.3588594624704585	1.151221869193828	-0.2754263835726082	-0.02384710498194871	-1.325108601937175	0.474185366592342	0.02627540605981678	2.840083415730359	0.7243836741094853	-0.003533866088429009	-1.846695631693054	8.1596805840574	-0.1334842042681889	-6.987832114827792	-0.01543603700182513	0.001257066669665248	0.01135941292277312	0.001145659011823717	0.01164374200949372	0.004050751408840787	0.005612785754890765	0.005910081831855514	0.01170052212394981	0.001194374362859071	0.04297309566344542	0.08445026029186577	0.07537488261674548	0.001411323644158079	0.03275939658691712	0.05695591551054693	0.04987917809315273	0.1709589690983837	0.1718213931538783	0.2607846293990623	0.2825055237459969	0.001322558396226573	0.01988799956494963	0.001154182579925081	0.01181871078072356	0.001085855521597456	0.0113123459459694	0.002663761942171385	0.005123348596491864	0.001572841747384811	0.007887779209404521	0.0772936926195949	0.07453063082923479	0.001491575642280146	0.01830102004661001	0.001063503739696134	0.0149882130847738	0.006239818861188221	0.005654639393833151	0.001072210401600011	0.0185510075382452	0.0731879035504973	0.1003301283124402	0.001206583082023925	0.03268027610339455	0.009393087191074793	0.008654737949283722	0.005877082692029309	0.01361126026551636	0.1154478345908347	0.102669855349575	0.001478578224419319	0.03504673498088395	0.10742852089697	0.09501490067614828	0.0902646763165582	0.06647922027400398	0.08639005127744387	0.06114584120046592	0.1447590172870239	0.1468911272330955	0.2070781151819968	0.1821479738602269	0.001088190429120575	0.006273664944814907	0.001069405123760137	0.000653228494955617	0.112325011092241	0.07057472675644402	0.09330012305375726	0.1348897931636931	0.1046500430706231	0.1456009070964686	0.07231083962157503	0.0743006510196858	0.001048149751892885	0.04092465572573625	0.02857929146598174	0.2277461662443938	0.05510578845894718	0.05785431474845082	0.03065940177135073	0.05903963116041754	0.03596153163890368	0.02264874608936627	0.06833204492226543	0.003046280807060022	0.001005715000280438	0.005834437060927626	0.001020729703861985	0.01125177538111537	0.01479605002640531	0.02753029813079447	0.07151847586145171	0.06742817036961059	0.2143893804210211	0.1936283170977358	0.1816141744692856	0.2300028301665973	0.003201852563641935	0.01618476794522182	0.03194223436056531	0.04104536032684589	0.03531413170164672	0.08113970850598226	0.0315175605809053	0.06555988274768107	0.1088950809614722	0.1615816408772832	0.001136275429555861	0.004686009824435345	0.08293778464482289	0.03507215814214008	0.05836001351764987	0.07351333924147295	0.001112821103256228	0.007885467994031763	0.00107097926765326	0.01924931110287563	0.09400851800690403	0.1340342958784466	0.09856864736376646	0.1087833557074662	0.008117866242476056	3.676408774454363e-06	0.001136708847016553	0.003326156821003066	0.02448445909016705	0.02399242867168688	0.2561269600125476	0.2333270618626273	0.1937799309248185	0.2014488020499714	0.009784207181148216	0.006098889489755791	0.001127545981909745	0.04114841891240476	0.00102998231853699	0.02206993155504757	0.001010678785459865	0.01515653241733137	0.00102170065287119	0.01423213351053057	0.02044779437716716	0.002610112396439734	-0.01487316638113197	0.007193548956624491	-0.03825500002820416	-0.03829827457617554	-0.01199641695739006	-0.01590780513349779	0.001053642502175568	0.00102948516818565	0.001025014257242321	0.001148233846414877	0.001186969896252339	0.08152413453311264	0.001137876319790552	0.04221883844812937	0.1896959271538119	0.361879719586749	0.001155582097629066	0.001212292779757617	0.001026323471297201	0.001479198110982174	0.001391212550131854	0.03465798910996271	0.001374808780684148	0.00105487252389056	0.001135240804936	0.001074037998993757	0.08895658176342157	0.001234796720367311	0.001928631779377805	0.001693735750303916	0.2027961994138974	0.001093203333863937	0.09215240984015105	0.07792051947813976	0.07480305161566979	0.1107641636948619	0.1626895300025454	0.001046082938431122	0.001074209104462883	0.1094396079399722	0.08542304332416074	0.02143304235842395	0.07139645156715005	0.001048563050867718	0.02237802424905552	0.001639851392005602	0.001394822375209806	0.01318520922634337	0.001250584094701585	0.001006568663997866	0.001028768598172223	0.03090273199828145	0.07087471167281767	0.1580132769567904	0.1418882778682569	0.005468733900026234	0.03058164934409041	0.02708785569376677	0.02569943210296587	0.08544234741306217	0.001185129947169085	0.06576813996198037	0.04880608873582323	0.001149475218737575	0.001068286524717408	0.08186954573992586	0.1003924847113482	0.006714031978665598	0.001140565957992074	0.001013224962278938	0.2326863068982876	0.001367474225354469	0.001101193718184618	0.001180830076864245	0.001030594886665051	0.00101085410253195	0.001021774491061914	0.01917943947146349	-0.0005648116970910136	-0.01484512547689425	0.0108350361631834	-0.03380592216569978	-0.03927748883720873	-0.01309531038307259	-0.01432369803156909	-5.60439959965745	-2.832917780250075	-0.03089211047259229	0.04590002956630007	-0.1596929436170225	-0.2248968541998431	0.06486166553599432	-0.09860575663434863	-0.08465618711698469	-0.6976168429033971	0.5703181879888558	3.376949445853141	-0.04738749391952683	0.06270117199983563	0.01644288021146852	-0.04096877591471788	-0.02163394264411039	-1.210721618159265	0.02542907991821112	0.00913990895395015	-0.0922180284898845	0.00590167871012369	0.9363430424999392	0.05407359613383105	-0.2899869578295681	-0.2447758450262254	3.560056365911934	-0.1156118880768057	-0.7945207224121111	-0.5577362624178699	-0.5037747659213266	-1.901090355901572	-1.982267648993282	-0.002706694347422833	0.01247232278998208	-0.1703150656534328	-1.383506664919272	-6.136518624093705	-0.1212995547151967	0.05627048657020739	-0.9626873578571327	-2.356722584183629	-0.6494582908586586	0.4463260691312833	0.04256176286090543	0.03375765555513112	0.08877312335842455	1.234432273600139	-0.1914572414947524	-2.463132633429963	-2.276747026349417	0.2001375618194135	-0.1769603074987453	-1.525542186694822	-0.4694464048691309	-2.904850095299181	0.07709806533826638	-0.4055598089999207	-0.6244077595905148	0.06824519996766663	-0.001359315170648339	-0.3913736976702785	0.02587126826789064	0.002011487095214834	-0.004431986727442836	-0.4282021873303049	-1.289659379739956	-10.88911672879486	-0.1717226588390019	0.1781138804931301	0.1843871062742821	0.1149250654167449	0.1051790401233847	-1.6248820405065e-14	4.640848313137786e-14	nan	nan	nan	nan	nan	nan
0.13	-0.01420192715257537	-0.06075917638994598	0.06088179278954214	0.3863415817536153	0.9210440319098119	0.003690504243036756	-0.07358711329136454	-0.1083601430302693	-0.04121320930044382	0.3067849909751887	0.07539755183168617	-0.124928206335684	0.002343128581985056	0.08161975146623375	-0.08369936001726323	0.870868394378195	0.1844585196052445	-0.8708683943781872	-0.1844585196052272	-0.3473873596770896	-0.06202220498362772	0.02180148497005923	-0.003934456029593337	-0.1291413509858096	-0.04793872894883757	-0.2725128132524182	-0.02362841412657222	0.524062707106622	0.8230256409499416	0.07794368890584565	-0.001783651595798182	0.575001934700447	4.300125320207525e-05	0.1519197152429015	-0.3700535539229644	-0.1447458330129014	1.522987475603879	0.2596886159222794	0.06574630430965424	3.440885176975757	-0.3116369664963932	1.383967730455742	-2.221070799942361	0.6092735477609373	-0.4531562546969056	-0.02773646746282081	0.6172961799966624	-0.06379679970475143	5.870762864455963	-0.565794984685447	-5.870762864455972	0.5657949846854141	1.214625035074633	-0.2520818804162754	-0.03535759735006367	-1.287970905791565	0.4738606336982678	0.0447931780491504	2.438650652856611	0.7315657033411617	0.2068170893765604	-1.947651523967834	6.344176169142846	-0.1233584012293863	-6.327334695960245	0.04115214214566323	0.001157306700939143	0.01147636954797604	0.001088878638182433	0.01196321626515305	0.002573891977098691	0.00467498139494354	0.00358701439084824	0.009723875816080486	0.001194563612163568	0.0432988061027872	0.08140863104571854	0.0732921710200115	0.001272446062372221	0.03208538370450261	0.04915703552293399	0.04365838011406619	0.1786293851294494	0.1763428064372342	0.2998677332328926	0.3121356490708331	0.001238523001427901	0.01972976021209625	0.001187046987462709	0.01219565713056395	0.001057565946743998	0.01103325402490534	0.002072331286267932	0.004778254534811958	0.001474585045987353	0.007872969615055365	0.05474800560625166	0.05896527462208064	0.001413325014181552	0.01851016681590929	0.001058957935170995	0.01512703012082959	0.003754012272379982	0.004286952570379391	0.00107312792581747	0.01851412847759467	0.08003429639173644	0.10809285885072	0.001225173529151779	0.03319458568416691	0.00571425940605883	0.006249393153890208	0.003809630635350301	0.01172970582198714	0.1565896165787025	0.1379168758738265	0.001287322381729764	0.03379512752972923	0.09909815795211517	0.08692556815649949	0.08324623056912228	0.06076106036802613	0.07984465991299157	0.05607136316500984	0.1293218269134769	0.129921403793903	0.1882245407342528	0.1628115323538298	0.001068691598156275	0.006196963284411576	0.00107435664478356	0.000816413734916879	0.1123349151273241	0.07048148669705702	0.09296557915814957	0.1257596488579493	0.07510483363990011	0.1009723616897475	0.07248596123391096	0.07378061034976131	0.001050093919444608	0.04144386969653981	0.02539974741362803	0.2187277980499446	0.03086443492164755	0.03997115824234754	0.01691573092060764	0.05269449934351496	0.02471136021731163	0.02079197525284601	0.03874119129617433	0.001957680283832434	0.00100635595343283	0.006158299333196512	0.001026448852236045	0.01198840204633983	0.02331870799494813	0.03723698754477868	0.0716888098900418	0.0665244224328663	0.1907218971896066	0.1708584353910529	0.1646840699398402	0.208529108182797	0.006477149300340531	0.01985556483478417	0.03204621201129596	0.04023566705263212	0.03272875645663098	0.07784313347811135	0.02956047215347636	0.06367240744149094	0.1032643358645416	0.1466749251070333	0.001221081486037834	0.005413484197374236	0.07463011225470004	0.03176537123624643	0.05346999390833775	0.0680999670224183	0.00114277112027868	0.008471610633930163	0.001070418753164468	0.01926053487360172	0.08510907801909719	0.1293374764614789	0.09920053108907741	0.1090535734028702	0.006756311723502317	1.839656179763931e-05	0.00114755033163802	0.003319452811171647	0.01337427734697695	0.01653515956872937	0.2438680699282614	0.2202262828509072	0.1316345201187732	0.1226034281193056	0.005582971442011871	0.004800409201489365	0.005734055535271033	0.0473279724122231	0.001030499373100633	0.02386036194407779	0.001010825211985279	0.01625903679016218	0.001021809403543059	0.01522905545472065	0.01879433121231404	-0.000236503576413702	-0.01480840338224733	0.009421849667446634	-0.03518707980662791	-0.03902346082040763	-0.01291926335100182	-0.0143279260953143	0.001053207592494433	0.001029997170709412	0.001021361287408994	0.001122078175824211	0.001201352731285168	0.07372365367698704	0.001119149920069019	0.03722315935897584	0.1923450827411287	0.3846490770006063	0.001147081759989022	0.001228863943026307	0.001029636088604768	0.001431987848004	0.001355989431171664	0.01824967854813347	0.001295326857308924	0.001053679366585731	0.001119481274982782	0.001074121135978592	0.08907660919555724	0.00125277537266577	0.001670627299573471	0.001568942004463307	0.2318072389663577	0.001083587765045644	0.08323303848360865	0.07016621774413793	0.06786536388772461	0.1016161741994973	0.1504309083307028	0.001050349057062668	0.001083996713210413	0.1148773777246864	0.09862184427215394	0.04549774535720895	0.07384989782327393	0.001055124919180764	0.0212664159767373	0.001651509437075894	0.00133527923997572	0.01048844209125596	0.002450427445565102	0.001007407378969627	0.001035474481778757	0.03431797994425994	0.07280270838052151	0.1431802741367587	0.1329006285845386	0.01372012039262506	0.03351887704524299	0.03194908207194534	0.02867095784620912	0.1037371158656555	0.001414540362162814	0.06176848722380415	0.04616635066208451	0.001194665384350201	0.001071145704078735	0.06532776954841389	0.0998073565471666	0.004112958551328382	0.001174299412114897	0.001011155842836024	0.2112789064141371	0.05610019917999769	0.001093171032928046	0.01852755850132831	0.001031412014801128	0.001011082087217729	0.001022047886452769	0.01683278144014098	-0.002820473052725198	-0.01471426270764507	0.01051960118167967	-0.03322408569779405	-0.03954542465119738	-0.01370127211895623	-0.01275142950812738	-5.299460476127807	-2.860926741266142	0.03551316697813492	0.02700749705771697	-0.04945259667991054	-0.1637083499282286	0.01981881720065112	-0.3067472015313752	-0.05258817686874681	-0.5633359189458669	0.3412434822099705	2.58692799359306	0.002303158230860152	0.02523711315814692	-0.04848846913662868	-0.02789497758236586	0.009733924276456715	-1.800991750567247	0.02116539027238864	0.01689198843931289	-0.1465029588432933	-0.008090342791566146	0.6145977760151365	0.05048781148648953	-0.1902079580272006	-0.1397905522417811	3.450490216676425	-0.1251137258072009	-0.8252193286300826	-0.5875692619998568	-0.5143105848168129	-1.513976274236481	-1.842239676173159	-0.009903231648255956	0.01908422602964551	0.1283748741019105	-0.5063280035154232	-2.888246160775907	0.007770205862141899	0.04669524203714546	-0.8489304891444605	-1.25661601911258	-0.564961665155995	-0.6338505520990521	-0.1912876523874673	0.03168345695593924	0.06711810476596194	0.7763179198014963	-0.01072996216136914	-2.096024928613089	-1.994192442198481	0.5065544663914137	-0.002969904257992755	0.347156816243629	-0.0359676342373364	-0.5863167646044596	0.06933350862398144	-0.2756917950698028	-0.472856114145271	0.05251834340599134	0.002451795375148214	-0.5350454577615167	0.02364040937344758	0.000912515896386799	0.002588185825935954	-0.8582233601657738	-1.349774430570423	-5.06022945262885	-0.07428500043752662	0.9788287954689526	0.1751279885158099	0.106722070734152	0.09583069103996768	-1.232166545258018e-13	-1.278957743240643e-14	nan	nan	nan	nan	nan	nan
0.14	-0.01311071170243543	-0.06399560327002718	0.06006410312665252	0.4014143936272072	0.9236046479167519	0.004289797702052863	-0.03846769996144404	-0.1105721710425536	-0.02769484785915398	0.2845492374182345	0.08095890842707673	-0.1288396654544078	0.00228395974882592	0.08704591028855185	-0.08475677128507911	0.9263871080733532	0.1776180345456976	-0.926387108073354	-0.1776180345456958	-0.3350064316786521	-0.06446700393240921	0.02138679130658636	-0.01674692587946105	-0.1244015031107887	-0.04746409758135945	-0.2520346456570799	-0.01635326293014635	0.5272107663473334	0.8033450968044094	0.1264627301814683	-0.002989730546751444	0.5148126659421378	0.0004373706943329021	0.0716774867478031	-0.2790581890857616	-0.02096393293273075	1.492622771121148	0.2528172256930685	0.05403197488453935	3.572205268362024	-0.1335902817582472	1.294006119430185	-2.23497507502209	0.505295714257313	-0.3403057246277689	0.01239830541595163	0.4716342122436098	-0.1462786636111644	5.222713370056406	-0.8082163312820058	-5.222713370056406	0.8082163312820044	1.258267037342547	-0.2385060157568928	-0.04772374447118669	-1.279261035085681	0.4742235494224554	0.04749752453485599	1.580935861457459	0.7204078966194457	0.4239201015489079	-1.976427282913112	3.125824152337956	-0.1187823471174629	-5.719255411424705	0.02571803103813871	0.001107203707159266	0.01169427088999854	0.001060749053385478	0.012364145459932	0.001828328540347256	0.0041920404551197	0.002398772766944317	0.00856083627438047	0.00120185053763335	0.0437602399048798	0.07626930481602444	0.06946372580744888	0.001193612154494389	0.03165879730190511	0.04255106714356621	0.03827659639384811	0.1843160925175553	0.1787918430687014	0.3322537064861969	0.3350011311076259	0.001192245681196427	0.01966533342674057	0.001211761741312693	0.0125744333479401	0.001045082519994839	0.01081803246671447	0.001752028526792678	0.00456855022304834	0.001407816297412947	0.007903695704380952	0.03420173036992937	0.04053795327195486	0.001334446946444294	0.01881963017867046	0.001056089087101302	0.01529142265883972	0.002487594759403512	0.003420907763509947	0.00107362812088801	0.01849294369729453	0.08388521593648969	0.1125899780499039	0.001243457391547081	0.03372402216280777	0.003710048374133876	0.004868059653468344	0.002702002457679447	0.01065033904942096	0.1910654637369519	0.1709025092378438	0.001186824316268281	0.03273637799103384	0.09041491332554996	0.07847304316130696	0.07583069153234918	0.05469436416954507	0.07306091465560327	0.05079583463118341	0.116159580967617	0.1161891629024935	0.1715079691672749	0.1461587998590645	0.001061079133240051	0.00613020843407173	0.001081727026922482	0.001013303031985235	0.1146014322460126	0.07267638064484787	0.09839777053867817	0.1234871169476623	0.06803986694203346	0.0858548698104379	0.07366603838084894	0.07426563083908511	0.001054347874284937	0.04184101925465984	0.0231930147323973	0.2106086722991007	0.01726821543236887	0.03198784832467463	0.009532455350092143	0.04883252600458792	0.01736407193620699	0.01364832873415918	0.02231945690644297	0.0006004120615060643	0.001007095836019171	0.006481479361252328	0.001032661527804471	0.01276545537825408	0.0292783015772319	0.04444490274136085	0.07263556510068059	0.06678481880021113	0.1698278896840617	0.1516041941113218	0.1505419491447463	0.1905950798870172	0.01217825396018598	0.02576651027903433	0.03348613332467847	0.04062613110345244	0.033641758294029	0.07770143753277221	0.02993405415955705	0.06228215050549463	0.1076481069844598	0.1396588314678029	0.001378167342572867	0.006091413984443535	0.06812455173113049	0.02916043778281125	0.04956948794149228	0.06376442836033018	0.001180340881337717	0.009006535176632368	0.001071568722126491	0.01927530152749865	0.07273621473833831	0.1235922812825075	0.0993155266422797	0.109165526666007	0.004776433650895252	2.152617439939596e-05	0.001169839823992734	0.003367860558593297	0.007505004221712761	0.01092852692996081	0.2281576682260904	0.2059460130918304	0.1130104940183804	0.09663878509157935	0.003433455291111394	0.004886957448553995	0.01653584001006155	0.05914563434165799	0.00103116653179197	0.02560107166526287	0.001011012437582867	0.01731389906382898	0.001022000515237012	0.01618125417801567	0.01667873813648115	-0.002689149804454438	-0.01469957386978635	0.009954326583385143	-0.03377654875416515	-0.03944381344447642	-0.01363085330612777	-0.0127531207336256	0.001052772682818254	0.001030509173234137	0.001017708317575258	0.001095922505231941	0.001215735566317354	0.06592317282086857	0.001100423520332877	0.03222748026982892	0.194994238328448	0.4074184344144654	0.001138581422348722	0.001245435106295636	0.001032948705925592	0.001384777585027181	0.001320766312212216	0.001841367986315219	0.001215844933933504	0.001052486209279547	0.00110372174503243	0.00107420427293827	0.08919663662769643	0.001270754024967538	0.00141262281975965	0.001444148258619402	0.2608182785188191	0.001073972196235683	0.07431366712706705	0.0624119160101363	0.06092767615977975	0.09246818470413801	0.138172286658866	0.001054615175695775	0.001093784321955555	0.1203151475094004	0.1118206452201483	0.06956244835599407	0.07630334407939685	0.001061686787488141	0.02015480770441907	0.001663167482145148	0.00127573610474165	0.00779167495616985	0.003650270796428184	0.001008246093929948	0.001042180365373407	0.03773322789024007	0.07473070508822625	0.128347271316731	0.123912979300825	0.02197150688521791	0.03645610474639645	0.03681030845009338	0.0316424835894497	0.1220318843182353	0.001643950777152731	0.05776883448562946	0.04352661258834557	0.001239855549946834	0.001074004883439182	0.04878599335690478	0.09922222838298723	0.001511885123990604	0.001208032866235783	0.001009086723372366	0.1898715059299868	0.1108329241346392	0.001085148347669139	0.03587428692577595	0.001032229142934928	0.001011310071896605	0.001022321281840253	0.01448612340881845	-0.005076134408359248	-0.01458339993839573	0.01020416620017582	-0.03264224922988816	-0.0398133604651853	-0.01430723385483938	-0.01117916098468593	-4.95395375858007	-2.84888446709604	-0.01070316727150079	0.06219101733466013	-0.06872025959483441	-0.06217550095834732	0.09200633809142485	-0.4477524800407336	-0.03517089092526238	-0.5298139910988532	0.1558428576240602	2.024020788271788	-0.02862498046539411	0.06306714553338225	0.02921695255748943	-0.01389082578841161	-0.01252680596870513	-1.783114646754884	0.04549239861046742	0.01425500950894576	0.008110374768626402	0.009040540171027144	0.2832207746808326	0.05709897574555766	-0.0851846988079039	-0.08433831083613368	3.107778933867783	-0.07704030564613891	-0.8671592175201398	-0.6274435209216228	-0.5439848655965642	-1.253593846332177	-1.445525846662063	-0.0007173322797974683	0.01921313419755415	0.2873117357643353	-0.01198418582753722	-0.2343079186109437	0.07971267708365569	0.03185760395328278	-0.7828388691547389	-0.3767532664996791	-0.1528265952697438	-0.6110490672968901	-0.01117177697534615	0.03362120671802788	0.09685845671519619	0.7346774303707587	0.04137161931922015	-1.760004548039608	-1.568808288742566	0.6481672727577993	0.06307115751233489	-0.894566370238614	-0.370002730836878	-1.326725669124956	0.06718914816070023	-0.2651891185213719	-0.4088410481646086	0.05800158118379412	-0.0006507389430983468	-0.6010488500589958	-0.005781618199864553	-0.0003066209945230533	0.006590364698208291	-0.05807489452434075	-1.525557529211285	-0.31297054820728	0.1052830482279748	1.305735566403939	0.1744429727272159	0.1053966455958407	0.09623439596242636	-4.538169328813426e-16	-2.929383209971893e-14	nan	nan	nan	nan	nan	nan
0.15	-0.0126619857827141	-0.06637134244547203	0.06037094567394251	0.4162156763318697	0.9260969022460707	0.004779167080968782	-0.002445310799633667	-0.1111473476263873	-0.01543637948324407	0.2618900741827704	0.08556147445503623	-0.131946933618754	0.002510280526272643	0.09110364623185301	-0.08654603543083372	0.9754745880486679	0.1681523054185478	-0.9754745880486574	-0.1681523054185479	-0.3222281906342215	-0.06679422224683021	0.0208563192351052	-0.02962641174632728	-0.1196810054261487	-0.04701513063585879	-0.2349354801182571	-0.009651729699597001	0.532363893140321	0.783763877926168	0.1449214526160163	-0.004112798095572719	0.4591406760079949	0.0008436291347868347	0.01758248245746644	-0.1937825724581067	0.07469201335010087	1.468345362540198	0.2451380504367663	0.04450463074724572	3.626937989280935	0.01721999328188267	1.152107587727962	-2.29430264424755	0.4138984457812516	-0.2825955418925649	0.03409470162553603	0.3377033998350406	-0.2048026393972141	4.593979098224958	-1.079467026730449	-4.593979098224965	1.079467026730417	1.296289802641786	-0.2265075772720537	-0.05807581352664522	-1.299220601952275	0.4685703462432053	0.04196255412986083	1.905070111641668	0.6260797385192302	0.6003862030571288	-1.935068685084057	0.7365680963221176	-0.1016761885864052	-5.384823656835995	0.04716810641756158	0.001080645595891778	0.01198493084422236	0.001046161548351454	0.01285947889230989	0.001431254078379195	0.003922819207418989	0.001760087430549986	0.007863072229142089	0.001225533620887657	0.04440682085399279	0.069647250042919	0.06438362029376166	0.001145785436695314	0.03141309060272536	0.03444570689054484	0.03187371786622367	0.1865959796081122	0.1784653937992094	0.3586355212160769	0.3524168259300061	0.001164901400059642	0.01966260457540316	0.001572171587968627	0.01331790899634205	0.001039550390440133	0.01069228654660976	0.00156354527412177	0.004422745816884951	0.00136012090541245	0.007963346851232917	0.01902246329141576	0.02527639162613264	0.003383852523547877	0.02141072945558262	0.001054610123420209	0.01548116852257871	0.001810091368456119	0.00282648740500985	0.00107398761834419	0.01848342321186258	0.08479298118879788	0.1138131275017862	0.001282428401191348	0.03430125139961678	0.002578299117661838	0.004083313123946049	0.002076491318392939	0.00998263063305023	0.2224288174493722	0.2007549927517563	0.001129893993202616	0.0317685095155542	0.08037688712799834	0.06916182851120921	0.06726972106235385	0.04796138619830854	0.06517773063453512	0.0449035085289808	0.1055415611842798	0.1054445276976497	0.1570869041358721	0.133066588015592	0.001060617810644178	0.006077424280410641	0.001093512251776185	0.00121116597129248	0.1173533875070416	0.07582255007557327	0.1009558869204476	0.1198671630329926	0.06908143707283861	0.0846383564372845	0.07475049399263081	0.07475915213401142	0.001061151967150303	0.04211175648813295	0.02134224361660517	0.2030223239503524	0.009809827348998766	0.0289834390914384	0.005546959805678731	0.04738103664920187	0.01302703364822301	0.01078798474676892	0.01340159850364729	0.000441238743183589	0.001007984172327056	0.006802574748143254	0.001037778045165885	0.01358734953745399	0.02878230825422597	0.04513888587654515	0.07387328464334583	0.06759811228970461	0.1515884432853879	0.1354824231824279	0.1378387445905967	0.1751689413265023	0.0164482145318742	0.03012875671938268	0.03519814776835321	0.04129144272075492	0.0308740047948596	0.07117487642530722	0.02690458932522266	0.05714124372518508	0.1128608200990759	0.1224960888515383	0.003221896027739702	0.008098792257767789	0.06268781874868905	0.0266623983819945	0.04633599155766838	0.06014387265798125	0.001232998419778254	0.009551431994536659	0.001074412353961097	0.01929011760198319	0.05945957475175807	0.1178842810477071	0.09842718698672676	0.1086133692117011	0.003274245236373242	4.32398708767172e-05	0.001211499987676257	0.003454479426401841	0.004352716127005464	0.00918087316644875	0.2098192057416069	0.1898781458646732	0.1106256187981547	0.09615184113153404	0.002291551998287892	0.005631845287410418	0.02904314251935719	0.07197642756886317	0.001032391212220739	0.02724439223491749	0.001011395306704646	0.01829311890020606	0.001022574816216256	0.01706508611664849	0.01481712988937127	-0.00496208436874236	-0.01458313292851703	0.01024840726758305	-0.03265031841981993	-0.03919319195217132	-0.014277272333418	-0.01170500749585719	0.001053188067160884	0.001031374260536147	0.001016421314484467	0.001089839794318998	0.00127936022022172	0.05678390436079204	0.001092224136613107	0.01859633162468899	0.1862978147761883	0.417047806287602	0.00113460277141287	0.002542122338979392	0.001034506221868759	0.001351794005008465	0.00130165704348595	0.001542984302894217	0.00917739812399429	0.001053565244594328	0.00110030979216688	0.001074495183809774	0.08324640275286847	0.001367251570751801	0.001372243149473493	0.001403393623034701	0.2896080480472968	0.001067770731712353	0.06041477470128905	0.05075552417878139	0.04990719185090296	0.08844993117556355	0.1303085317394985	0.001064810130063992	0.001115930855796778	0.1222224024349813	0.09813541854924225	0.07116391629345839	0.0760502067919913	0.001073774038486057	0.01851231372700161	0.00167854148188689	0.001308841043953076	0.008678775887391195	0.00341395624746187	0.001009469242354291	0.001043884191804832	0.02004661908467681	0.07613965591055999	0.1174667624810857	0.1133533160634928	0.0203505689600692	0.0378220282231877	0.01984778814396938	0.01643463296135475	0.1187763197141286	0.008118223319227673	0.05399675633513275	0.04144631589922342	0.001328439821056681	0.001080221682544658	0.03700490203540488	0.09542870240673909	0.001845365824604609	0.001294527894337685	0.001008844327199806	0.1667219092023746	0.1040499320003985	0.001102490879361513	0.04920843871991481	0.001034881419441137	0.001012203003546367	0.001023892741434516	0.01322032682670248	-0.007143778901335988	-0.01446647837934431	0.01057788080570664	-0.03153054343742098	-0.03844643564945426	-0.01489972214357023	-0.01107757146702603	-4.542547927788739	-2.987176800859328	0.0507011452977888	0.04486649097318313	-0.002430666257141853	-0.06743336128501233	0.05473934099018515	-0.5650013077083513	-0.01467547484941692	-0.7407003396373646	-0.2126565212610669	1.455224307462724	0.0155092543929804	0.09203026722157238	-0.0309708687978209	-0.01284348186900758	0.01598366136815473	-1.234278734057441	0.4481298119841993	0.02195828483731388	-0.08809772959860891	-0.005466570227857015	-0.03801520714265219	0.05915918670279038	-0.06674061631082749	-0.05145614361992399	2.864428545573641	-0.1048006411924734	-0.9910126989769162	-0.7151836202109806	-0.6308868790360035	-0.9237246634984418	-1.185849633502995	-0.007498366325112346	0.02041020301487712	0.3413551750468098	-0.7142188157164476	-0.08889021076750872	0.01804609019853488	0.0219470626283357	-0.7316981423766535	-0.2386047627728833	-0.1161361708908299	-0.04392100006068754	-0.009532938977068493	0.03150017797173851	0.07628363219791108	-0.4941702846543217	0.1116276287243162	-1.498603680699357	-1.513465956838038	0.2506109956681902	0.06384792964541937	-0.6094277510161971	-0.6875761654023633	-1.98582607980237	0.3244784449235978	-0.2435102490498204	-0.3250178979435135	0.05277578640262719	0.00270079260685833	-0.5437723553606556	-0.1033876739540657	0.004414362214201525	0.01083468515885158	-0.2041044751886317	-1.683224119646995	0.02800318121650825	0.05523079313141343	1.255377692162854	0.1554498714589683	0.09144156808294175	0.08199209130368036	7.20934349762209e-14	-2.759388981341833e-14	nan	nan	nan	nan	nan	nan
0.16	-0.01276876634718036	-0.06782511324710251	0.06140513481286752	0.4307955327328716	0.9284974971288649	0.005193144912627025	0.03396436832976386	-0.1102544706114973	-0.004764295465219579	0.2387142830905506	0.08921049643210065	-0.1345205289652753	0.002990430811134472	0.09375578675428102	-0.08871739354991173	1.018250619502198	0.1561379433592656	-1.018250619502198	-0.1561379433592652	-0.3091024630037925	-0.06898855408072109	0.02023117216205728	-0.04278302719187729	-0.1150562090115647	-0.04663151270763439	-0.2126097861175439	-0.003708048379099564	0.5390921093286929	0.7647386792556493	0.1446070473428642	-0.004940154837278301	0.4077225711768818	0.001213421809977319	-0.03942381009254854	-0.09466451431618207	0.1245053853936897	1.44833751038901	0.2344853362759065	0.03895366543300592	3.649663261871339	0.1600204379850069	0.9767292478308217	-2.338300646378486	0.3145869040801815	-0.2335711610610385	0.06316420678064862	0.1905151281259501	-0.2226974582608081	3.960423665699717	-1.317942917708668	-3.960423665699718	1.317942917708666	1.327764354542973	-0.2119287196506133	-0.0666587447844415	-1.334686950821798	0.4550832954121459	0.03442772108022683	2.626241553836774	0.5688375146119936	0.7389379806261064	-1.86522324136772	-0.62880138919914	-0.05964018569710194	-4.868478390815632	0.01842487798518472	0.001067577901350737	0.0123456135379004	0.001039303263605414	0.01342129171546297	0.001231759100953131	0.003797293603693235	0.001436753070391452	0.007411047984857232	0.001269186756370529	0.04520361650992388	0.06182951652410977	0.05822904595070464	0.001117773236829966	0.03135118728870635	0.02359019418511965	0.02366381709703831	0.1846943693774937	0.1747082364487111	0.3791063248173301	0.3640277398821848	0.001149240967563467	0.01972411939804584	0.002399706786291116	0.01454308435408434	0.001037564576047494	0.01066652044396664	0.001452709503875748	0.004360212058483289	0.001326712105715384	0.008053901451724877	0.01069670831209643	0.01655075755747309	0.008351469257563061	0.0272902735225989	0.00105441067497828	0.01569587078917338	0.001468550147664979	0.002436887508274895	0.001074312829735218	0.01849317368721578	0.08272193661078332	0.1118411874502425	0.001350156177847782	0.03492345219890641	0.001988821675664588	0.003633727143450609	0.001742276812458874	0.00957616075342169	0.2519066303587339	0.228225295682452	0.001098329500086849	0.03087502013159902	0.06847742430217711	0.05873420945221865	0.05719755958904093	0.04047006082761714	0.05577814239626842	0.03824996656661802	0.09756070920802544	0.09714684025529137	0.1450160930521535	0.1221831449594996	0.001065486694526903	0.006027063750537271	0.001110479456943664	0.001422522079269598	0.119746375318499	0.07949214463897401	0.09660479636977948	0.1091584962611218	0.07036955455585076	0.08247915650012899	0.07524483006882192	0.07460764280856523	0.00107059855452112	0.04227310490427921	0.01958569532535763	0.196029362615778	0.005942390846013242	0.02692622941672356	0.00352949293672993	0.04693650468509341	0.0112155450902145	0.01111188333538342	0.008604648601921758	0.0006323522361281653	0.001009039996040566	0.007129529067009232	0.001041187426225561	0.01446639316408416	0.02003976222148958	0.03659570742420564	0.07518398540388878	0.06882418237754546	0.1358868755275927	0.1209470396380271	0.1257989428554137	0.160384830080731	0.01782851237603258	0.0313053097996096	0.03674280037915328	0.04178022497033769	0.02130050243698856	0.06153924451690579	0.01799328865778563	0.04794267639385191	0.1145172648262426	0.1023422453581219	0.007353986939064147	0.01238482165150797	0.05795392763320423	0.02410840305350679	0.04361782132081021	0.05706911428896371	0.001303613351449594	0.01009801099144387	0.001078943161496165	0.01931105415090432	0.04657643726197515	0.1126524110060654	0.09630123800282452	0.1071230171608941	0.002682775424669608	0.0001051134571873318	0.001275574624809159	0.003586579787503029	0.002751518286529986	0.008593465085789179	0.1893198631991172	0.1723773666303101	0.1063895406848757	0.09344727721629689	0.001726060236580637	0.006222298783019003	0.04166337666475211	0.08415228044756291	0.001034330006506709	0.02873464369974529	0.001012033331536529	0.01916261535365238	0.001023647928579571	0.01785029799502383	0.01335272941892312	-0.00709815888548905	-0.01446637157539265	0.01059557723266948	-0.03153377111339404	-0.03819836824424849	-0.0148877375350014	-0.0112879100714946	0.001053603451508566	0.001032239347839578	0.001015134311393916	0.001083757083406684	0.00134298487412635	0.04764463590071667	0.001084024752886391	0.004965182979553686	0.1776013912239313	0.426677178160739	0.001130624120476692	0.003838809571664942	0.001036063737822081	0.001318810424992771	0.001282547774760383	0.001244600619498109	0.01713895131405553	0.001054644279913131	0.001096897839301401	0.001074786094665985	0.07729616887803951	0.001463749116538939	0.001331863479183441	0.001362638987448385	0.3183978175757737	0.001061569267194379	0.04651588227551139	0.03909913234742694	0.03888670754202655	0.08443167764698899	0.1224447768201297	0.001075005084434495	0.001138077389635157	0.1241296573605628	0.08445019187833651	0.07276538423092307	0.07579706950457941	0.001085861289479277	0.01686981974958413	0.001693915481627673	0.00134194598316381	0.009565876818613451	0.003177641698495666	0.001010692390765044	0.001045588018227839	0.002360010279115116	0.07754860673289361	0.1065862536454421	0.1027936528261578	0.01872963103492086	0.03918795169997879	0.002885267837845878	0.001226782333260414	0.1155207551100162	0.01459249586128126	0.05022467818463493	0.03936601921010108	0.001417024092159884	0.001086438481651544	0.02522381071390765	0.09163517643049217	0.002178846525218405	0.001381022922438376	0.00100860193102633	0.1435723124747623	0.09726693986615899	0.001119833411052134	0.06254259051404701	0.001037533695951655	0.001013095935202703	0.001025464201034356	0.01195453024458607	-0.009211423394312718	-0.01434955682029281	0.0109515954112376	-0.03041883764495417	-0.03707951083372251	-0.01549221043230073	-0.01097598194936611	-4.048608317696422	-3.234175162225431	0.003301380451387576	0.07548689543190176	-0.03998113080475258	-0.01302754075798909	0.1220492794611723	-0.6626462461635741	0.001589786352616397	-0.8912184393914794	-0.530298758573084	0.8630646142549565	-0.01577624571371512	0.1594070874250806	0.04921291580559433	0.002763303895081717	-0.006346115300633997	-0.4759291313663395	0.7031813566314965	0.01924629024477737	0.04907446705620785	0.01289473771835842	-0.3557971260088536	0.06609328827420265	-0.01815258895327201	-0.03209060348376616	2.631342817225511	-0.06216448741317352	-1.09044009929885	-0.7791130008142176	-0.69622803762954	-0.7642042938329878	-1.003772089194396	-0.0002326074770702016	0.02191176792610825	0.3919967622820744	-1.429726757269126	-0.4228452314112637	-0.04929344703851172	0.009979840414608889	-0.6641614663370159	-0.1873133547943997	0.04856488298307056	0.025799447906439	0.05888558527046931	0.0347929931214947	0.1082883502396923	-1.112754886894275	0.1239269389828729	-1.44272707115136	-1.440402825796559	0.01102860074063641	0.0277652839714911	-1.516380530456751	-1.181534841047193	-1.924945844569258	0.5229193722642589	-0.2763803040714842	-0.2996815814662692	0.05833801764708672	0.0005733555384649145	-0.5058228114279226	-0.1934205375189905	0.007725356973269781	0.01568666333770479	0.1739742420267432	-1.812139930652329	-0.7564945392444675	0.07439617958699478	1.174747496714906	0.1438291517832901	0.08345196902056268	0.07651038392701259	1.245544526117959e-13	-1.861226874567262e-14	nan	nan	nan	nan	nan	nan
0.17	-0.01355505776576488	-0.06815264341677309	0.06266132003457758	0.4451899094116942	0.930770144510688	0.00557511679875286	0.07059894900895602	-0.1078891025059856	0.003982015126397662	0.215381760143574	0.09175385899845148	-0.1365178068708092	0.003880785473890982	0.0947886524150975	-0.09082370217209068	1.054611331683128	0.1421328222344771	-1.054611331683123	-0.142132822234484	-0.2956978194326857	-0.07101470031960977	0.01953035814463158	-0.0563492238252165	-0.1106099318063106	-0.04632705090102009	-0.1835966601909722	0.001762393390308833	0.5470335325802611	0.7464778736983161	0.1351463454256536	-0.005379779505374633	0.3607892058533579	0.001556445706405052	-0.1200121034095789	0.03351638863888644	0.119316411876084	1.430745344337858	0.2193856293547448	0.03793437959671086	3.676696398112443	0.3160414425320859	0.7687854165608144	-2.314832776297661	0.1887609012738775	-0.1605353913020309	0.1166287157322344	0.01179327438908165	-0.1921588311736293	3.308624015922305	-1.460174442061355	-3.308624015922306	1.460174442061327	1.351768945205837	-0.1932285364116537	-0.07326764853332421	-1.380992868026116	0.4328793124732274	0.02612443108129051	3.122383592381631	0.5357260621265117	0.8476234112320823	-1.780381159056263	-1.193690418068594	-0.02907443821219277	-4.503014301294998	0.04346223218502787	0.001060705722403353	0.01275491570690462	0.001036068447772809	0.01404785467543849	0.001125553302516295	0.003754024572626896	0.001262990622923142	0.007135441670124336	0.001359270183703462	0.04614520145851073	0.05382939235477133	0.05179712095996185	0.001100092720037792	0.03149590777640691	0.01426516604811624	0.01669459199081195	0.1795270152380077	0.1685453865062184	0.393815021438043	0.3696524222150646	0.001139726061769226	0.01982756597114313	0.008412602790643068	0.02084304435713115	0.001037222336365093	0.01082617070062084	0.001381446411390979	0.004401310815336918	0.001302827568943852	0.008165467570861992	0.006122885142466688	0.01240007056790711	0.02551084461650089	0.04456021894868199	0.001056469799887992	0.0159329821694742	0.001287035702600651	0.002256443359729533	0.001075333683637267	0.01853389399934743	0.0767930710002111	0.1063696861363492	0.001478209233689918	0.03559997315043482	0.00164948476183838	0.003385289441863911	0.001543966469009627	0.009304793414389681	0.2789667863898899	0.2529450638857452	0.001079691623233695	0.0301140137123931	0.05338214419995972	0.04675050705999233	0.04446909813725498	0.03191163376254025	0.04360591264706218	0.03042016860416865	0.09192104538119816	0.09043740436045729	0.1349692298238356	0.1125740574011924	0.001078872187576511	0.005972314790311926	0.001140040576532281	0.001660864809027243	0.1215063009452811	0.08362781691709421	0.09084323695383627	0.09522168802064475	0.07402041211079573	0.07933173672495826	0.07485176174247583	0.07343268190038851	0.001084070532851559	0.04234963773706483	0.01761510161923927	0.189549571432357	0.004162118832256614	0.02574498898794833	0.002484300827481853	0.04728446661786053	0.009415930079958078	0.01106132609666944	0.005900974369343404	0.0009268839391356735	0.001010227406355406	0.007470527670489576	0.001042518166674367	0.01544362873707039	0.01146726780431277	0.02788616040649893	0.07624998486801984	0.07009650988691675	0.1217922352589811	0.1079058422531579	0.1118113871719957	0.1442141099621508	0.01857913966125228	0.03146403667014832	0.03852254531025381	0.04230314391478283	0.01238126733559678	0.05202303767710453	0.009976048468888577	0.03883917260597557	0.109185558316085	0.08700198416221072	0.009105389857857745	0.01520115199989377	0.05380741382773198	0.02180446275447886	0.04108619234026786	0.05417150287169534	0.001375756025191472	0.01060378051694594	0.001084948887731795	0.01934573194240997	0.03476631187482403	0.1077677610719228	0.09299371690292946	0.1046921404664148	0.002535049796575062	0.0001893061706501769	0.001436625687660162	0.003824262624893941	0.001899621055863625	0.008916619799836231	0.1676984437349238	0.1538874756101812	0.1039411906096733	0.08573057297290208	0.001446622646125631	0.006722155413213129	0.04870220670512172	0.09111102104464638	0.001036927917518436	0.03002789628273585	0.001012901163621722	0.01989963599192876	0.001025163118712333	0.01851709767620757	0.01191236908464209	-0.00902378622071278	-0.01429753374309225	0.01113868277009714	-0.03060832069232809	-0.03649595899632418	-0.01524433538494753	-0.01030492336250994	0.00105350918400086	0.001033092742151452	0.001014796723038618	0.00108036106169673	0.001546324569442708	0.04053693756087905	0.001079706775504362	0.003000159705342059	0.1651779689066332	0.4236006583506108	0.001129137705237514	0.0240479891843087	0.001037545025313733	0.001297321177518411	0.001274046540650187	0.001209724850429337	0.06772478323877726	0.001061971093648531	0.001098681810077156	0.001077758808373277	0.06169743976718237	0.001736848923685306	0.001264264827479989	0.001315474976368809	0.3392091694499832	0.001059206482150111	0.02387400229097971	0.02010458719157557	0.02004642835123864	0.0838916359969696	0.1171738760197035	0.001107866852798607	0.001198520462825767	0.1240342169541956	0.08159291955128574	0.08394649552242239	0.07307560469106811	0.001108444750773366	0.01421190450058604	0.002775787155583023	0.00142717802965973	0.005710175981214679	0.002887113581038892	0.001012115269182675	0.001042477742397622	0.001769491690191361	0.07773494929517671	0.09569099745792399	0.08150747172856027	0.01998701714791038	0.04184082082469484	0.002239585307649246	0.001201144247166588	0.08934660955831296	0.007888416254123037	0.04729817627702702	0.03694499683361943	0.001479611707342565	0.00109523005244983	0.01685044099436414	0.08566796942200641	0.002550949736157148	0.001793509629226469	0.001008348999150699	0.1220808167848935	0.1032624385753574	0.001185043562278924	0.05247616488031883	0.001041407032926009	0.001014403686477025	0.001027819557308993	0.01043827982240569	-0.01079930381705615	-0.01408707744903144	0.01183145819461219	-0.02983445670916136	-0.03432670827847998	-0.01540263319701064	-0.008785089784040767	-3.433513154714239	-3.537549174467738	0.06102129691777929	0.05722457177156681	0.01522013399044028	-0.0329019096404321	0.08150584254770075	-0.6282488136887033	0.02651778583280246	-0.5344362794003605	-0.6987040342211212	0.267313772797347	0.02447389328908514	1.032488192439015	0.003355959685607761	0.007428970561919512	0.02055850109805314	-0.3422148756558284	2.602146514283509	0.0263789843773072	-0.04739810060371447	0.00048506700953153	-0.7460186800219265	0.06931268727112873	-0.02625851423943182	-0.02265848129938069	2.299580888164284	-0.07857714059313528	-1.313713386783087	-0.9350894425052181	-0.8698462297601736	-0.5884095349924093	-0.916896457506718	-0.008328570304427298	0.02551730307759982	0.4330275820292759	-1.30455070212621	-0.1863141112164088	-0.1788285899275893	0.004590126748993173	-0.6280071189673587	-0.05282168276967925	0.03699251660585999	-0.05546146503567361	0.01269284989171082	0.03410929660348475	0.09536887909077714	-0.6446376997639428	0.1270257003195455	-1.199101377534658	-1.785791015333387	0.01617204675348061	0.06931071221990752	-0.5444136866103449	-0.6579152231841573	-1.266187937141624	0.05688421342724751	-0.1942980175981558	-0.2837101899286409	0.04509559760179808	0.005273273590926556	-0.4735303510488099	-0.2920629511642183	0.009255252696464131	0.03115644980352637	-0.0364423924833642	-1.87608669189342	-0.727048553088351	0.03498850206458457	0.2650736341124523	0.1161520496005143	0.06502669093157316	0.0583452077434007	5.390086662464426e-14	-1.714450261554071e-14	nan	nan	nan	nan	nan	nan
0.18	-0.01521256101017865	-0.06706762730805019	0.06364315810898137	0.45941458999916	0.9328720394999743	0.005961705859309438	0.107487166774842	-0.1038738765729822	0.01053646378714022	0.1926850508998237	0.09287922029971843	-0.1376242562163625	0.005357444923809444	0.0939063576497521	-0.09243246147306175	1.084361204729338	0.1273925918216183	-1.084361204729337	-0.1273925918216221	-0.282094992389071	-0.07285168497462367	0.01877054739477245	-0.07045169439608163	-0.106424479425813	-0.04611582826940776	-0.1512421150518193	0.007215977320611603	0.5560101123842687	0.7292621902952702	0.1221262105049381	-0.005537437407263248	0.3179658926029566	0.001948313071374197	-0.213666175260603	0.1878447413700553	0.06963595593031582	1.414398292117656	0.200334857607201	0.0398771003191575	3.700390679196762	0.4899920034832215	0.5383568616271119	-2.211137905738906	0.03098665106348941	-0.05540544905964342	0.1804251640967495	-0.1925169570495626	-0.1231875940032775	2.638255838754715	-1.4649647753229	-2.638255838754715	1.464964775322899	1.367401049045379	-0.1740964028754178	-0.07845809127101838	-1.441941738326287	0.4029183304617585	0.01577988608047444	3.294525396354665	0.565465946792214	0.9459692911142822	-1.656198810509431	-1.34068798989551	-0.003246832458373053	-4.04646797618845	0.02819357169454553	0.001057223757983444	0.01321528434590988	0.001034878623077053	0.01471376065447781	0.001072277895873665	0.003779552471405251	0.001174363538265369	0.006936846043046419	0.001505944842130021	0.0471384960067552	0.04613226205848604	0.04557386844061544	0.001089095086367371	0.03186481250083566	0.008396074142873232	0.01233889755811521	0.1715344158773576	0.1608054996783104	0.4027039926099545	0.3694828537477833	0.001134226218997985	0.01997376392250392	0.02125526478185828	0.03383091378814319	0.001037792259590796	0.01114641611841529	0.001335056232569648	0.004548241932642656	0.00128663314930432	0.008303054712483543	0.003764853128650708	0.009946327861248624	0.05761382654922404	0.07635997952223099	0.001061163804929861	0.01618751044945285	0.001197114033736569	0.00224422941875339	0.00107733083972565	0.01860758992722259	0.06652240638765003	0.09677050298475415	0.001678705002346188	0.03631174164939022	0.001445729976625851	0.003214085601645366	0.001421124524958243	0.009113478787943311	0.3032720453135505	0.2739563147403305	0.001069193640263594	0.02953267043566299	0.03438462017958949	0.03231168156381279	0.02850602233464381	0.02171793137141432	0.02803012681255629	0.02085074847340024	0.08842934334120502	0.08516411655827133	0.1267354609296673	0.1038681951085069	0.001101998674705471	0.005908264630050432	0.001185043781521175	0.001928078641882818	0.122499531999207	0.0881104940531751	0.08628574806037795	0.08412916599259297	0.08094613817059285	0.07915936652392466	0.07343255047044189	0.07116847390316326	0.001102099380002883	0.04235017545075862	0.01530317682392375	0.183545013263886	0.003799738067076412	0.02579205672516782	0.002001264467162485	0.04799565527792758	0.006594489137799167	0.009611642646950169	0.00438165184398146	0.001139651125100467	0.001011532605733276	0.007825766379775471	0.001041627440786043	0.0165379730410217	0.006696181534265004	0.02339328976881641	0.07692830357687586	0.07129443913245195	0.1087590249352896	0.09629323265296215	0.0944538350719747	0.1248280134258378	0.01957364426952699	0.03153785620249127	0.0407035250581976	0.04301628336081666	0.007390493673033128	0.047499913802178	0.005790068844179694	0.03440938579699292	0.09498053330530039	0.0745568557646511	0.006675565690449537	0.01385325624075524	0.0501898628434241	0.02002463746415454	0.03859509505488361	0.05131752073187196	0.001443112526099636	0.01104551715307056	0.001092347933842118	0.01939474103516152	0.024345210043279	0.1031333404719959	0.08852642826923821	0.1012955951416741	0.002646525950673035	0.0002930598506990994	0.001723256366670434	0.00419583969667341	0.001471873442545951	0.009322635370653575	0.1455698743435493	0.135050664422018	0.1050402954585761	0.08010226128144721	0.001339323769029808	0.007110335936651589	0.04780573585955127	0.09041521335823291	0.001040163806386956	0.03108429838760383	0.001013989060629391	0.0204846398182593	0.001027098580908855	0.01904711525863052	0.01042141535842805	-0.01072424894761587	-0.01406626821815118	0.01190629313815588	-0.02991024992811092	-0.03409328754352031	-0.01530348317806928	-0.008516666349298469	0.001053414916496918	0.001033946136463348	0.001014459134683224	0.001076965039988814	0.001749664264760175	0.03342923922103697	0.001075388798116955	0.001035136431137758	0.1527545465893369	0.4205241385404822	0.001127651289997398	0.04425716879695536	0.001039026312813688	0.001275831930044606	0.001265545306540642	0.001174849081361531	0.118310615163499	0.001069297907394699	0.001100465780853054	0.001080731522045598	0.04609871065632804	0.002009948730834312	0.001196666175777479	0.001268310965289145	0.3600205213241932	0.001056843697109969	0.001232122306448104	0.001110042035723418	0.001206149160450534	0.08335159434695209	0.1119029752192801	0.001140728621168405	0.001258963536015672	0.1239387765478291	0.07873564722423484	0.09512760681392171	0.07035413987754978	0.001131028212062928	0.01155398925158789	0.003857658829538457	0.001512410076154117	0.001854475143817719	0.002596585463582163	0.001013538147589604	0.001039367466562603	0.001178973101272105	0.07792129185746033	0.08479574127040797	0.06022129063095744	0.02124440326089861	0.04449368994941119	0.001593902777456006	0.001175506161072336	0.06317246400660953	0.001184336646967451	0.04437167436941862	0.03452397445713611	0.001542199322531944	0.00110402162325292	0.008477071274822378	0.07970076241352164	0.002923052947095894	0.002205996336014973	0.00100809606726854	0.100589321095025	0.1092579372845556	0.001250253713503816	0.04240973924659001	0.001045280369904793	0.001015711437757993	0.0010301749135888	0.008922029400225137	-0.01238718423979916	-0.01382459807776991	0.01271132097798661	-0.02925007577336865	-0.03157390572323709	-0.0153130559617203	-0.006594197618715524	-2.629335941012516	-3.802096156560368	0.01351467428031973	0.08335549918576758	-0.02622174484365248	0.002374596777484022	0.1323911993978545	-0.62091175212477	0.04642663394824652	-0.3685123046851868	-0.8457061356609036	-0.295785545753513	-0.007225970104136247	1.496988973038516	0.08133194777884073	0.02392977610485322	-0.001141910863927864	-0.1365402748805138	3.609144386124449	0.02272967033581605	0.08272050850204204	0.01948986624817781	-1.181333493553321	0.07314279778765913	-0.002705816627794011	-0.01608006096123077	1.889639347486183	-0.02623185899491	-1.581464720090705	-1.106168066026588	-1.044152471295434	-0.4769746753032533	-0.8231270360795352	-0.002092847447539122	0.02768598854699908	0.4613977338559173	-0.8608695147856621	0.172164683415746	-0.2671428648788127	-0.005219183471153694	-0.5691148633624576	0.058348278406287	0.1212102284431229	-0.2540257942950113	0.04253268185469575	0.0376410142939014	0.1317100964785127	-0.2694196106618378	0.1090472862096781	-1.157009514232419	-2.083478109339206	-0.005952866890597008	0.06580938429238736	-0.5177639375217337	-0.2467914452746227	-1.345919284905731	-0.3099258491994709	-0.1715573023428287	-0.2909557259431607	0.04553144043403973	0.003439615377104078	-0.4557769445986026	-0.3865542635922535	0.01163755029499096	0.0424655101985271	0.1905464133657076	-1.881523964258733	-0.3388160288580125	0.05206095824676212	-0.3561621599627591	0.09645905617406164	0.05304860663626178	0.04915396418299457	-7.644464839170834e-14	-1.931981766728214e-14	nan	nan	nan	nan	nan	nan
0.19	-0.01783904310298769	-0.06438044080276645	0.06395134375817656	0.4734780535932608	0.9347642693268964	0.006377559033031272	0.1445689810129239	-0.09810562197362585	0.0147075483705384	0.1714837697776475	0.09231894558074587	-0.1375337884316953	0.007488016011330336	0.09094329184237379	-0.09319924619654359	1.107365497946413	0.1134559123989331	-1.107365497946412	-0.1134559123989396	-0.2683796799204204	-0.07451608157369916	0.01796312146782652	-0.08521512987511964	-0.1025590737113732	-0.04600886691706758	-0.1181495758194089	0.01307955419268759	0.5659744088747835	0.7134734813398987	0.1090121534494995	-0.005576680862139482	0.2790998228378132	0.00241879364741852	-0.3062548524491358	0.3458107290665978	-0.006766843165989165	1.398526114113661	0.1780181901030409	0.04300249025233358	3.708265138179496	0.6584041583886472	0.3003684065287741	-2.027963685207845	-0.1406000353561005	0.07295644496128655	0.2404806092834958	-0.3942373235299783	-0.031528067678187	1.962040366131635	-1.310058783176732	-1.962040366131633	1.310058783176703	1.375004717062251	-0.1603453315571929	-0.08302756587753224	-1.506729560707958	0.3713036874291207	0.006930747422890918	3.305563349443932	0.609367394502061	1.04750010860672	-1.507732813288733	-1.261882307824064	-0.006888884321687218	-3.716383339309686	0.06134108720074178	0.001055625295626551	0.01370002354762799	0.001035000873279737	0.01540910081953844	0.001043968484176152	0.003841727985239573	0.001127981464270734	0.006806736844160286	0.01152942767873258	0.05608333578778492	0.03930916436776925	0.04000010759416958	0.001082973162645291	0.03244843658233929	0.004825991375368078	0.009668447285205927	0.1611682282938837	0.1520218247291925	0.4082802622197855	0.3663309912095425	0.001132659741332529	0.02013726255988054	0.03891846505530872	0.05116879434180615	0.00104037475692955	0.01163674499679214	0.001301773117468333	0.00477917387364281	0.001275765014376415	0.008452284343820136	0.002496519955733361	0.008556855906924206	0.1037203486311321	0.1189508930629268	0.001068266752289978	0.01644804398167994	0.001148590290612161	0.002387992292072255	0.001082087624063589	0.0187129877822293	0.05210149618125576	0.08280237809694466	0.006295253094650937	0.04116525870641004	0.001330257722494879	0.003111257341081578	0.001344351395812855	0.008971432382049364	0.3249831417152478	0.2907639391781486	0.001062467193188383	0.02918965677267274	0.01888743485023288	0.0198031799154134	0.01560103065318438	0.01313455377555191	0.01537508056422532	0.01285023811907106	0.08663080187671975	0.08114653456756446	0.1201493901833062	0.09626011317395064	0.001194534120323645	0.005888821939794623	0.001263830042468958	0.002233967729740278	0.1222804541367121	0.09251105541717584	0.08354336378493191	0.07754860266025132	0.08848911348550235	0.08173060170622479	0.07102642636077096	0.06804687198694608	0.001125783379098854	0.04228221212887639	0.01288325017985771	0.1780076182376809	0.004077997376516995	0.02645196398481102	0.001789473176993509	0.04893586428376025	0.004215624223410095	0.007870504192695461	0.003397469047447619	0.001380943053534767	0.001012940956237459	0.008193340790274388	0.001040208657802125	0.01777199528955876	0.00401029949033962	0.02128750406999737	0.07683423186637933	0.07215427693070278	0.09708176066314247	0.08572286315217402	0.07307905559313217	0.1024805031246879	0.01979334128600782	0.03072577951264623	0.04298958981360652	0.04371033150221457	0.004551497186684621	0.0447140165230197	0.00354074591176789	0.03242554954055916	0.08104428048393007	0.0639580810313404	0.00399702216408094	0.01172196828830307	0.04693277591399857	0.01860264724818655	0.03598915729150204	0.04838819021230953	0.001468631352480775	0.01139231640709876	0.00110088570326555	0.01945585925039475	0.01600981370401636	0.09875751739492675	0.08297933472261632	0.09692760380946454	0.002980749211103228	0.0004243446680521537	0.003769134910001228	0.005973030870261976	0.001244887887894415	0.01011840374319316	0.1241536568956942	0.1164785985778776	0.1067200115385228	0.07742049895640865	0.001334361647913852	0.007507030993589916	0.04031396130107887	0.08390455720231849	0.001044252838820059	0.03188524516973715	0.001015368878635101	0.0209121424904812	0.001029597611236812	0.01943556217299562	0.009141543118180136	-0.01229018042409652	-0.01378767387099917	0.01282960240769332	-0.02824934906949553	-0.03088047621909307	-0.01520164615759751	-0.007471646456761912	0.001054423936865863	0.001036128167731484	0.001014536899180437	0.001081987341836613	0.03951970741134856	0.02918367792303387	0.001077625291744811	0.001024237000402593	0.1372908950710862	0.4201632685709561	0.001133886493138419	0.07202985570868271	0.001046477769644338	0.001259703806733566	0.001263510725818698	0.00115783553471959	0.2054408057333812	0.001081043507542999	0.001096025248957613	0.001092376348677706	0.02359394672050213	0.01890136605472162	0.00122112010469276	0.001260983605592612	0.3750034141700266	0.001054299442791776	0.001131300420287719	0.001061425872013499	0.001114887381137176	0.08492555679782991	0.109175536461032	0.001417938544878018	0.001419439762348266	0.1202314783181446	0.08081874004661746	0.1016260695825903	0.06577827156046719	0.001166866069943259	0.009132560947717245	0.004805180533051056	0.00161562996112399	0.001565581685593121	0.002163735860872302	0.001015141462423177	0.001038194261587806	0.001158119703677051	0.07566391719811108	0.0770536674496386	0.03072139726501616	0.01900900995298898	0.04676144234074328	0.001494530225087796	0.001158763066443772	0.06117669731995879	0.001143776491928985	0.04176431530079876	0.03155614459565543	0.001455484424467814	0.001114640765849962	0.005217599958119803	0.07187631260906283	0.003676163898053789	0.009050499753727773	0.001008545389798044	0.0840632163139874	0.1089520583110694	0.001395981983387912	0.02182281111318671	0.00105124036858777	0.001017730032154329	0.001033910697209708	0.00803728185229545	-0.0137785088480149	-0.01347954015843031	0.01384753682099594	-0.02578786684778236	-0.02711292129134991	-0.01501068129382679	-0.007128585634662721	-1.874152976375077	-3.992829414501404	0.06674412368887361	0.06313342580304117	0.02298843533460624	-0.02056793710068931	1.52953605809915	-0.5023220836882194	0.06829672791466318	-0.1851169745600054	-0.923945188789223	-0.3271618439024494	0.02864665904271407	1.943477798943912	0.0346690731698345	0.02359170983346977	0.02331415546395847	-0.1290115500465671	4.86067666999249	0.02775880765372548	-0.01861048611972752	0.006467149123425585	-1.625847931582049	0.8291342161197683	-0.01354465845677566	-0.01248760216611602	1.487142589728793	-0.03323443768368244	-0.9392962635400147	-0.6316914475872677	-0.582695394195454	-0.3287824833271852	-0.6924547627921681	-5.908713581493538e-05	0.03314398706656392	0.4144241246009489	-0.4696537543883977	0.3247276573506028	-0.3495895230187449	-0.009603979791228744	-0.5344171347416807	0.07480842472911281	0.08008407903741672	-0.1112365427789178	0.01396683204409094	0.03641442894958208	0.1222270609801357	-0.1426237626995131	0.06318488674400588	-0.9679392533321027	-2.380321697544878	-0.1444174789866668	0.07166754446600461	-0.1213315623563195	-0.1473319371844654	-0.8051396691756101	-0.1295947170433691	-0.1174962346163647	-0.296344341368665	0.02737465771285304	0.007463319930134733	-0.4223726764173625	-0.4859819025776114	0.01483459765474519	0.296608856185773	0.0234233210015961	-1.823804770904946	-0.2116483518532463	0.032501429248231	-0.9274717870868912	0.06500534728487262	0.03339910035081151	0.02988715059882988	-1.088160324861294e-13	-6.955378303059656e-15	nan	nan	nan	nan	nan	nan
0.2	-0.02123015024117596	-0.06022704933805857	0.06353246090422682	0.4873897460299405	0.9364305449489764	0.00681593477955576	0.1814983289335043	-0.09081088856565325	0.0166339989469887	0.152148869866382	0.09011605078310751	-0.1361759785376576	0.01006288822583379	0.08613878879771607	-0.09309019716600234	1.123590763281382	0.1014376626786594	-1.123590763281381	-0.1014376626786603	-0.2546080326002254	-0.07608983989809968	0.01710998664206696	-0.1005059696748593	-0.09897558817758761	-0.04595084606042473	-0.08549923007660033	0.01944568454827545	0.5769723165888043	0.6989837373749054	0.09729338661579168	-0.005720955609707751	0.2438454785674534	0.003083905689128399	-0.3665911843354815	0.4810857332642125	-0.07577774470171698	1.384044060633418	0.1551440164592322	0.04438161487969183	3.669897415678432	0.7952877652065329	0.08943006020591994	-1.837861663561387	-0.2975373646720535	0.1980629728200719	0.2692853893784816	-0.5608044044502351	0.05197915681826794	1.282450262332405	-1.081278834840764	-1.282450262332405	1.081278834840763	1.378668019355023	-0.1559687479402133	-0.08759987103362434	-1.547422602465884	0.3465342943316429	0.005991786941603415	3.20608669843626	0.6659766434957207	1.152691535815834	-1.396405812432958	-1.061629945543354	-0.02425309100087909	-3.324122877229508	0.06711986482955304	0.00105533109592446	0.0142163859704768	0.001036153469388394	0.01612484700949543	0.001029857441860046	0.003925952932480351	0.001107304930519498	0.006682057290084815	0.03462857050657289	0.07518840319458486	0.03361547136317779	0.03535779343433712	0.001081031853048076	0.0331907179728792	0.003003387182842081	0.008245773573778157	0.1486582758079918	0.142068269209881	0.4119514955744649	0.3630881192297105	0.001134995078460801	0.02032111633220746	0.06067022626750028	0.07215828299214974	0.001045392759926038	0.01219850248493613	0.001277064985318607	0.005046778085169609	0.001269313356847129	0.008615864187816055	0.001849813952344125	0.007612948178131195	0.1635614033596055	0.1726062798816297	0.001077691779866827	0.01671032203465498	0.001122109310093155	0.002579168650069426	0.001090289582805751	0.01883448185076979	0.03355480420876601	0.06398241540160747	0.01687435059263358	0.05152589802207443	0.001284718301777849	0.003029495973472677	0.001302286272560592	0.008860559105678144	0.3441136517771879	0.3040043075278919	0.001057832583686182	0.02905071039960519	0.01048075353997647	0.01314454321397492	0.008702054796980946	0.008660422530820404	0.008595541540273408	0.008661924696966696	0.08628567792562239	0.07854365168191954	0.1151022014022189	0.09013979161332548	0.001379381064798675	0.005941814956869746	0.00138344292648722	0.002584001544036272	0.1206259174031449	0.09631316825819165	0.08288662185856553	0.07444787885071324	0.09550113243684569	0.08530682575706081	0.06764745454371289	0.06432844334970955	0.001155544604731999	0.0421334858766631	0.01045156654570949	0.1729356107116645	0.004688668625891095	0.0273117302438982	0.001734953739454963	0.04986238698498097	0.002866854811615613	0.0070462188668829	0.00268620758590778	0.001583810330150428	0.001014446832323543	0.008564866181790811	0.001038912713507585	0.01912516841607443	0.002638560671050723	0.02072308984488037	0.07579026467921995	0.07256342913334538	0.08689735319035845	0.07671695023802715	0.04727386216174338	0.07733562454198785	0.01882637895163064	0.02889040646470497	0.04525830034563964	0.04442298025974452	0.00306100219124972	0.04343496167365025	0.002394855574863182	0.03151562442980655	0.07206735105005209	0.05782798223270406	0.002619261402017561	0.01099610238519554	0.04395783790463689	0.01758160289642625	0.0332010350126478	0.04536195463689648	0.001438052638816957	0.01166393526069917	0.001110464331143925	0.01951759327476791	0.01003232421370779	0.09462618683141155	0.07638906565478229	0.09159719909537412	0.003523361048420779	0.0005940554933621495	0.008181872674691401	0.009800739453549225	0.001131542203198229	0.01088742298776577	0.104155888343014	0.09875625767718953	0.1075629014536851	0.07558705593031173	0.001404727964082274	0.007864832043855489	0.02652844975141173	0.07223572329933441	0.001049277714086237	0.03240990627403856	0.001017068234387998	0.02117156527614696	0.001032715284511996	0.01967189290881175	0.008125087339477201	-0.01373970732173369	-0.01346477047572189	0.01389484939287857	-0.02538757616623341	-0.02683554948969193	-0.01496611737217739	-0.00747956516988134	0.001055432957236069	0.001038310198997252	0.001014614663677836	0.001087009643687488	0.07728975055793758	0.02493811662502004	0.001079861785376166	0.001013337569669717	0.1218272435528392	0.4198023986014301	0.001140121696277563	0.09980254262041174	0.001053929226464964	0.001243575683421998	0.001261476145097009	0.001140821988075033	0.2925709963032634	0.001092789107709036	0.001091584717062964	0.001104021175285949	0.001089182784677773	0.03579278337861296	0.001245574033613299	0.001253656245897374	0.38998630701586	0.001051755188476947	0.001030478534128273	0.001012809708305056	0.00102362560182471	0.08649951924870755	0.1064480977027851	0.001695148468594275	0.001579915988683633	0.1165241800884617	0.08290183286900027	0.1081245323512589	0.06120240324337033	0.001202703927819857	0.006711132643846442	0.005752702236563532	0.001718849846093333	0.001276688227371044	0.001730886258162597	0.001016744777249055	0.001037021056614973	0.001137266306097055	0.0734065425387623	0.06931159362887003	0.001221503899073224	0.01677361664507808	0.0490291947320752	0.001395157672722715	0.00114201997181549	0.05918093063330728	0.00110321633688293	0.03915695623217868	0.02858831473417021	0.001368769526416065	0.001125259908453202	0.001958128641417607	0.06405186280460362	0.004429274849012032	0.01589500317144114	0.00100899471232451	0.06753711153294975	0.1086461793375832	0.001541710253271763	0.001235882979786211	0.001057200367274325	0.001019748626555116	0.001037646480834247	0.00715253430436553	-0.01516983345623032	-0.01313448223909053	0.01498375266400527	-0.02232565792219617	-0.02265193685946226	-0.01470830662593299	-0.007662973650610215	-1.368147036350884	-4.103138462205198	0.01983931833382154	0.08743670410626656	-0.02181185817246546	0.003460525737673232	2.164436724555237	-0.4346224150224534	0.07815809600282127	-0.1189569923804304	-1.079682249713208	-0.3139874340469058	-0.003154943154797247	2.227310592390696	0.09561766948297151	0.03126423031870644	0.001728131607873321	-0.04742742987148904	5.822039041725551	0.02307857461907969	0.09220320537100758	0.02270911432510326	-2.151701055067128	1.174567249539388	0.001507562007225448	-0.009845435052326811	1.176188129872756	0.01458159891171843	-0.4114917307009466	-0.284318795803464	-0.2817130848533906	-0.1940348542943477	-0.5255749613117848	0.01239429403976795	0.03651493383407791	0.3417080292390452	-0.164901610226495	0.3731624571225124	-0.3865082090893339	-0.02137176959719894	-0.4760373633383513	0.09832007829669034	0.1184729675233502	-0.07065516861101338	0.03484775148410866	0.03843121051236899	0.15554027211927	0.03885468428226089	0.0189101670808204	-0.844118196924695	-2.642951765637431	-0.2106121384986765	0.06952950752173744	-0.2163954516130621	-0.0320092161445422	-0.4521840979761549	-0.02884143928862532	-0.09136812951167483	-0.3103367370726746	0.03049536100592854	0.003562776787104047	-0.4068784419108797	-0.5790369399897378	0.01932275188686827	0.4525689921209166	0.1851965877613736	-1.711578975567932	-0.1691521690711351	0.04428215692453034	-1.38779770935581	0.04120192061848884	0.0194326293274953	0.0187307284772341	-8.429921152910591e-14	1.385149910914192e-14	nan	nan	nan	nan	nan	nan
0.21	-0.02496794311328325	-0.05491272989203474	0.06255718475205596	0.501166839108265	0.9378739946547585	0.007251155106139349	0.217717383061658	-0.08236776469478133	0.01669074864323961	0.1345218330121022	0.08651192586195397	-0.1336804745217651	0.01268272581610136	0.07994005800709268	-0.09227880537636718	1.133011607074704	0.09187349669289407	-1.133011607074703	-0.09187349669288813	-0.2408009364976131	-0.07767682757329941	0.01621005056931107	-0.1160433980731943	-0.09558687016502274	-0.04585643826003058	-0.05429216796814836	0.0264162925487882	0.5890247003748563	0.6853593092180607	0.08781752369316351	-0.006082002602847346	0.2121013562276833	0.003963892728358005	-0.3777792270776189	0.5766427210346365	-0.1203621349360589	1.371685644350796	0.1334368333261326	0.04254403248042957	3.56738035390934	0.8872394526255243	-0.07480848240266352	-1.68933566451134	-0.4180939139173199	0.3025905728145993	0.2520854173708562	-0.6717071444115874	0.1114772109454213	0.6011859663131032	-0.8289199423716898	-0.6011859663130771	0.8289199423716617	1.382440038297335	-0.1628743282552117	-0.09287256133883717	-1.55980990982828	0.332115356369432	0.01470573053639172	3.02503748385884	0.732745448391994	1.254667231417054	-1.322947840337275	-0.8374840553099864	-0.04783240743506229	-3.019833867127923	0.1059758928732102	0.001056917680612777	0.01475606333839372	0.001039332851027497	0.01688099751146391	0.001022397319081595	0.004008347774143605	0.001100977742973604	0.006566341547599465	0.06672924606568821	0.1005574679773281	0.03004408545039835	0.03248056355222295	0.001081545495279582	0.03401398422277695	0.0020303626105044	0.007421799060050748	0.132866865917439	0.129752497090896	0.4136511202060809	0.3602731650685195	0.001144039091376518	0.02050996835424732	0.08522615393086089	0.09563049431213073	0.001058927007963102	0.01280317141412994	0.001258750123361664	0.005321651726436272	0.001268562739362589	0.008786898768842668	0.001499222363222421	0.006989785041997628	0.22729602650566	0.2314568143338264	0.001680679771244928	0.01756717152381875	0.001105240216352271	0.002781207139160028	0.001098270460050483	0.01895131563096413	0.01837714016804741	0.0457861768449069	0.03149624139931491	0.06542770629709746	0.001371713258596137	0.003019233335942392	0.001286543830558884	0.008764347972675248	0.3612078069763003	0.3148850912679643	0.001054489038208579	0.02908756143636961	0.005912947123030675	0.009678558972631526	0.004976483459117887	0.006337499453006335	0.004925441928180466	0.006443382121731963	0.08691546263520072	0.07719866123467245	0.1112744090469922	0.08563321090973652	0.002980878469684828	0.007045764208234018	0.001602742317022355	0.003016608896080289	0.1175993825717206	0.09924145871004364	0.08424382802717506	0.07407447682974093	0.1021535828657365	0.08942171264310865	0.06365828810746968	0.06046701084780661	0.001182656995395354	0.04187389236786075	0.008348889618098978	0.1683774779748911	0.004890893517948569	0.02781485355753355	0.001726317720774078	0.05075211095861332	0.002074016832777439	0.006684479896116509	0.002159309737036349	0.001804715041494507	0.00101586448456328	0.008931573903329356	0.001038396570931087	0.02058417549375953	0.001914733718828897	0.02097938721884191	0.07375763631593199	0.07246599255435215	0.07852735000162436	0.06931795816941584	0.02614369400320314	0.05654435431932924	0.01620880709940864	0.02592675379473055	0.04722015491542474	0.04504219078871847	0.002251263345393607	0.0426921781224496	0.001783970010828362	0.03123970016643646	0.06636243812019292	0.05437891274565838	0.00187329314612071	0.01100932615229314	0.04136444961529474	0.01693925749621708	0.02998869418169148	0.04205328351508818	0.001382838601972767	0.0119196325593901	0.00111832957352654	0.01956471507392329	0.006092266396056313	0.09057306965793323	0.0692095213346246	0.08566959235523935	0.004208817770535426	0.0008129123448797599	0.01247983727483108	0.01380302846998611	0.001071820086082723	0.01186332486347772	0.08662113064063554	0.08257693556427026	0.1084835984890286	0.07437239309503638	0.001623170361536975	0.008311313555152158	0.01457974552377341	0.06205371157512624	0.001055551996052914	0.03264936126710327	0.001019195075178535	0.0212598758591518	0.001036661565917859	0.01975375595577614	0.006761524488632382	-0.01503443452503291	-0.01306552963808779	0.01451333981249011	-0.02177789059683615	-0.02229435553244864	-0.0136118623543456	-0.006038586471425345	0.001061222620695083	0.001046307063663986	0.001014648636363987	0.001100635836370413	0.1307533203483711	0.02673486236738019	0.001083957178736315	0.001010386258367505	0.09728089612166713	0.4151393647214334	0.0011647378666342	0.1321597510268526	0.001089162188015815	0.001236368348099078	0.001273115539464732	0.001127159155201686	0.370371327483049	0.003338330325638058	0.001084372056425235	0.001108742734619315	0.001056066151485072	0.05840164311428634	0.001645786305294044	0.001284093716367289	0.402196027187973	0.00105037730248927	0.001021942748298675	0.001009277772399846	0.001017084523785721	0.08886122868080125	0.1051696541773133	0.007160540029246288	0.002044174787793485	0.1102804939302732	0.08879413972816848	0.1142400345619004	0.05628651648676426	0.001217815043139599	0.005568351762184302	0.004554441732608838	0.001716000326332443	0.00121678825044899	0.00150409923247491	0.001017843363210908	0.00103856864737587	0.001175016110741689	0.06910253579787612	0.06560390094306812	0.001139618905947525	0.01038779647367171	0.05007073649946785	0.001410006259944217	0.001148525263677812	0.05882877206080519	0.001084747305544592	0.03749708452688956	0.02430518822071276	0.00128850383515373	0.001127582600373043	0.001813891018740811	0.05623243192792332	0.005353402437330773	0.01812353608563242	0.001010194567100896	0.05788133814214243	0.11078859088985	0.002112606262665052	0.001185962244061065	0.001066213575425572	0.001022812988957068	0.001043410646998829	0.005085153785200412	-0.01622084258337398	-0.01261112671965138	0.01475549995088915	-0.01772999116715127	-0.01746709651359423	-0.01138045191924382	-0.00329809802962217	-1.022914750784033	-4.129288232924537	0.07148081384664323	0.07002203005431573	0.02335241870003654	-0.01942218405267973	2.857716898875412	-0.1606199604189205	0.08518558294068798	-0.05516963771995152	-1.383192583512466	-0.2545381157292714	0.03017972984226117	2.458676130946342	0.04358143528423231	0.0262227513543695	0.02500423213953386	-0.06537970911920878	5.912172138658898	0.1375911775597375	-0.01533502178995006	0.00594410857795745	-1.445961317318256	1.570196033407651	-0.0002355737419398265	-0.009130262183370225	1.008560014886136	0.002661797751637579	-0.272392922664208	-0.177633672854372	-0.1645154350845279	-0.0804286548531517	-0.3815171196557307	0.194851690290114	0.04969503287461292	0.2397718913744044	0.08165592597290168	0.4476728851716131	-0.3892757187203219	-0.03043192683418289	-0.432625201822914	0.006902305909616484	0.07037751282377894	-0.009395340783834761	0.0150438455159428	0.0356008581666893	0.1432616440436819	0.03179700019118267	-0.04143138901042927	-0.6435916666673215	-1.56544788061018	-0.3745157736430874	0.05325953393170937	0.01113019651644611	-0.01817755135635284	-0.2467011562885442	0.02767642542319952	-0.03983767656595348	-0.350732632772253	0.02246048948476822	0.004931354075155944	-0.4046502129895769	-0.6100054256855614	0.02495135082417851	0.3567331931931373	0.05132130459446782	-1.514211993859766	-0.07048362862513678	0.04742476030092095	-0.7082331705082495	0.007874396954132164	-0.000946379699728436	-0.001140880537179762	1.665130112702973e-13	2.275185093668414e-14	nan	nan	nan	nan	nan	nan
0.22	-0.02872197152160862	-0.04879690361459495	0.06110352522153137	0.5148296807036264	0.9390970997917714	0.007664447068689532	0.2527152748906761	-0.0731880506404779	0.01520326206972815	0.1183263574329127	0.08185804661809772	-0.1300931122320926	0.01505266234603364	0.07284933809537668	-0.09083709275002418	1.135603832007258	0.08491195222986307	-1.135603832007257	-0.08491195222986232	-0.2269654550916349	-0.07937623728629759	0.0152428310588951	-0.1316971045240592	-0.09231516008686287	-0.04562041230190378	-0.02520424518732211	0.0341926033518823	0.6020033014176317	0.6726354201400153	0.08046487718301712	-0.006675125754449737	0.183546155696896	0.005145390543741239	-0.3698382915744298	0.6413870995465815	-0.171454420375506	1.361193764040783	0.1110751027277385	0.03999594207301422	3.425664955830586	0.9426058018926238	-0.2194171937791716	-1.551549408534517	-0.5074882292133653	0.4164346275828641	0.2193051771999728	-0.7392022286130694	0.1780433241759354	-0.08327350982207091	-0.5607545302939804	0.08327350982207107	0.5607545302939788	1.384345080028975	-0.1784531554996228	-0.1010565585654971	-1.570678212971122	0.3231327074510967	0.03431541848861671	2.782258832913307	0.8271172040169967	1.337934987160803	-1.216297996672248	-0.6369866630402157	-0.0706683227010568	-2.686338515431189	0.1274220200622929	0.00106060663237922	0.01531369541763938	0.001044921985927058	0.0176498602853763	0.001018685910738885	0.004094233150252966	0.001104630278210654	0.006437243412568452	0.1064642760212846	0.1313095545097512	0.02899822449336411	0.03174946624384239	0.001083850641018692	0.03486823821330286	0.001540157561441671	0.00695574627259359	0.1131328386127694	0.1144100093508725	0.4133297634951891	0.357886662564502	0.001160870661056742	0.02070979857426401	0.1122051776479408	0.121162694798001	0.001083314230029778	0.01343543756734564	0.001245988515623542	0.005621478181657329	0.001274007019815882	0.008966457780852966	0.001316822964367458	0.006541863759666927	0.292176429871949	0.2901318084537049	0.003102132901708099	0.01924814267364027	0.001093200347206566	0.003001677928900289	0.001104621066526904	0.01905909341318111	0.01018909243506399	0.03589489583429578	0.0494524402187337	0.08221785124923589	0.001615222023947786	0.003091274814266732	0.001293889650039163	0.008683284449296653	0.3765234252129347	0.324347335760464	0.001052128702526602	0.02930141014008513	0.003571981894381921	0.007882928658738849	0.00307697026674335	0.005160392011835385	0.003053182083425081	0.005321215897448086	0.08829189340822638	0.07682577019090825	0.1084925306485457	0.08239393041509345	0.006494689082026469	0.009567971443891855	0.001944294104046638	0.003571672127389117	0.1132247638924502	0.1010250426903761	0.08755920372100394	0.07590969176899619	0.1085179006905295	0.09421744276218465	0.05922648813793936	0.05647298042710485	0.001203766551538352	0.04152714744608415	0.006712272298255612	0.1643423863189709	0.004397307691618398	0.02754173079168842	0.001720572224809591	0.05148805095389509	0.001646074438173805	0.006704257746299774	0.001781744844217311	0.001998900335018939	0.001017122523297757	0.009290693832700238	0.00103891274519322	0.02213041130975608	0.001570387151926558	0.02174687404400721	0.07071436245332735	0.07167412323046272	0.07210350763265745	0.06368688790713817	0.01441578772267077	0.04502375489550432	0.01173697405729929	0.0215521434290403	0.04875287789469258	0.0454671096515921	0.001851993989620265	0.04252339470632766	0.001480878018071219	0.03125203510608719	0.06300171452056258	0.05271253196979712	0.00148976338221912	0.01147343554830896	0.03919439683459903	0.0167301148443153	0.02624807524717089	0.03836059907231165	0.001315094633150451	0.0121494728718422	0.00112342265803873	0.01959761577257456	0.004008336226544323	0.08651507816733571	0.06166164843719994	0.07932667022852817	0.005011904521668012	0.001103137157846831	0.01573471926030766	0.01711229095775497	0.001042564641779896	0.01274059942383845	0.07207917949982516	0.06867348686311256	0.1099140779525404	0.07424331874498855	0.002017536265012291	0.008861539549275177	0.008216882861085673	0.05687848918881751	0.0010631962038801	0.03259110059236227	0.001021790888855792	0.02116912034268292	0.001041517154113464	0.0196734200690037	0.00492874985890693	-0.01616668301089494	-0.01258354567925023	0.01456733481028291	-0.01751088423700746	-0.01732406398278868	-0.01094187421060884	-0.002648343157948558	0.001067012284154308	0.001054303928327215	0.001014682609052348	0.001114262029056321	0.1842168901388043	0.02853160810972842	0.001088052572111499	0.001007434947066524	0.07273454869049803	0.4104763308414363	0.001189354036988597	0.1645169594332929	0.001124395149529741	0.001229161012776599	0.001284754933832601	0.001113496322323917	0.448171658662834	0.005583871543593001	0.001077159395788306	0.001113464293964033	0.001022949518293069	0.08101050284996179	0.002045998576983208	0.00131453118683903	0.414405747360086	0.001048999416503248	0.001013406962468838	0.001005745836493759	0.001010543445746222	0.09122293811289328	0.1038912106518415	0.01262593158989973	0.00250843358690867	0.1040368077720874	0.09468644658733659	0.1203555367725419	0.05137062973014438	0.001232926158454343	0.004425570880521866	0.003356181228653679	0.001713150806571602	0.001156888273529456	0.001277312206787607	0.001018941949171458	0.001040116238147102	0.001212765915405247	0.06479852905698964	0.06189620825726597	0.001057733912841459	0.004001976302265303	0.05111227826686026	0.001424854847168203	0.001155030555540359	0.05847661348830284	0.00106627827421224	0.03583721282160028	0.02002206170724866	0.001208238143902127	0.001129905292297862	0.001669653396063056	0.04841300105124255	0.006277530025650244	0.02035206899982585	0.001011394421877471	0.04822556475133446	0.1129310024421167	0.002683502272059355	0.001136041508338603	0.001075226783579774	0.00102587735136237	0.001049174813166278	0.003017773266035073	-0.0172718517105174	-0.0120877712002121	0.01452724723777299	-0.01313432441210668	-0.01228225616772608	-0.008052597212554503	0.001066777591366291	-0.8397348584927123	-4.069457402721033	0.02343026042760355	0.08997915843901082	-0.02111375129604816	0.0007840472183336879	3.241041074494265	-0.005395900466305207	0.0843556443605968	-0.04737264709850342	-1.685025373945929	-0.2282971025867132	-0.0009593035965612633	2.639308425583663	0.1011371140813789	0.03625479320915303	0.003433017745046155	-0.01237905919581876	5.786930975262058	0.1879029068489528	0.0958896654368122	0.02089792008967323	-0.4907095458587166	1.752234584979585	0.01796838520321367	-0.006815913126887571	0.8924802803603454	0.04998113222418141	-0.07742094521350071	-0.05515566847514146	-0.06243781466465902	0.0003850264014572743	-0.2721149195431415	0.2960458909070608	0.06100610967547134	0.1127667349117663	0.2768217818175425	0.5093311037278236	-0.4130277928179171	-0.03880205224470185	-0.3714291471789687	-0.056929137597492	0.08771617185633958	0.005648195569800986	0.02950386791263693	0.03691365209525009	0.172986019815317	0.141092574693618	-0.1199763819056044	-0.4905338356791707	-0.7888176058745773	-0.4928036776283309	0.03067117430529617	-0.1015954246514926	0.0256426244528677	-0.09564635574227245	0.06133568653893706	-0.00472757985931307	-0.3871394012130852	0.02532396440223311	0.0007185562570836159	-0.4078533053573567	-0.6621000173243817	0.03359634416394735	0.3139636863677027	0.1654711246826195	-1.256404293214095	0.04796552797302005	0.06503105350093032	-0.3864398417595468	-0.01834121293640719	-0.01638059056705238	-0.01370905826985871	5.733910284437538e-13	2.344080580928891e-14	nan	nan	nan	nan	nan	nan
0.23	-0.0324137737117669	-0.04217741007407937	0.05900256178132577	0.5283955053656197	0.9400867639867657	0.008057117141636367	0.2862020547370617	-0.06364643742518813	0.01227610343184242	0.1035788741377581	0.07646259521269794	-0.1252349484083621	0.01713490462653538	0.06528302508436201	-0.08858784350808946	1.131339269085746	0.08072212405942615	-1.131339269085743	-0.08072212405944319	-0.2131405402701071	-0.08127374127738872	0.01417079551274732	-0.1475399822833306	-0.0891147397779109	-0.04513738468424933	0.001375354024604996	0.04291195426244544	0.6157000318365243	0.6613628817521032	0.07497009913840398	-0.007534698261177341	0.1579811666258426	0.00664808243286729	-0.3665197763217256	0.6752030488805448	-0.2507627534768978	1.352119088047492	0.08676369841326452	0.03839818808817198	3.266497570083934	0.9578480925323114	-0.3605348276965154	-1.39970941801243	-0.5642697598427615	0.5546534457385769	0.195248710087092	-0.7639835208073378	0.2736029288275146	-0.7696667321427211	-0.2775932846518653	0.7696667321427488	0.2775932846518472	1.379330551604102	-0.2032176870661404	-0.1144249846528245	-1.605500413204045	0.3174031955329955	0.0629657878025949	2.534289472674109	0.9192414142864493	1.399998423288197	-1.011466650699876	-0.4695079969590881	-0.09753151153570377	-2.424623585477876	0.1689599995314125	0.001066278245405048	0.01585849815043027	0.00105601368875459	0.01841763743009408	0.001016589056763323	0.004171872899549314	0.001115314567482929	0.006325811546289577	0.1491419787119154	0.1639823556064985	0.02909031627764075	0.03193098957813692	0.001085172850320219	0.03570690792346389	0.00127902575142141	0.006675024628495939	0.09251546967392985	0.09794722355416464	0.4136182111495564	0.3576415666037563	0.0011893051059727	0.02090637972260822	0.139972749425612	0.147319067773732	0.007650048267795274	0.0210925834952788	0.00123649089631001	0.00595579735595393	0.001282782954978929	0.009139316709042182	0.001214851126462405	0.006336564788836386	0.3590068951302632	0.3474101734363615	0.008903749932869099	0.02526910024751717	0.001083467450753042	0.00328198758276926	0.001108931384622616	0.01915885054434084	0.005757504190684665	0.03163584263346091	0.06889274220411577	0.1001437037096896	0.00409520021275046	0.004485160608980227	0.001315907647684551	0.008613605902865378	0.3906077273401199	0.3328032995510068	0.001050337455797638	0.02973918029226613	0.002322378413133423	0.00699531432753751	0.002064883603135457	0.004585511746494467	0.00205478953270309	0.004757461208016968	0.09098360598575614	0.07774941894043064	0.1073643195760438	0.08051966982064855	0.01138533490755483	0.01312222937938938	0.002229432194528415	0.004141223108350412	0.1073625917717256	0.1013124323966198	0.09177387198784466	0.07928756473399767	0.1146304657632492	0.09953359944266547	0.05579371195397492	0.05338849093391734	0.001220702618558971	0.04115509652472851	0.005470666933035676	0.1607900887805965	0.003748200099140676	0.02698995981246718	0.001703605762880811	0.05213677002259076	0.001400590940526604	0.006936140956514969	0.00151454899476539	0.00223070762834218	0.001018151441621451	0.009640546070117263	0.001039903253879922	0.02375380284616307	0.001407876238820465	0.02280369524933182	0.06718397621575689	0.0704487534044709	0.06721463794343752	0.05939696557194284	0.007996304331767776	0.03847002140143222	0.00769274677150149	0.01758817865334306	0.05002238766230783	0.04582761098093054	0.001654702495272271	0.0425034899667771	0.001326755936238853	0.03146243971756393	0.06053718685745411	0.0517934031467108	0.001281151147268179	0.01217160687343839	0.03739412907384097	0.01691992308135869	0.02266781784407125	0.03486102996498642	0.001254796461695352	0.01236231434899962	0.001125295574357716	0.01962196729395416	0.00285842664604275	0.08225663912309111	0.05375121264557975	0.07249442230549423	0.006096329299153589	0.001516636815147187	0.01805462126144353	0.01979162774765573	0.001027785966240158	0.01373044874173354	0.05965912865410051	0.05711106334339332	0.1115008475065269	0.07500784487431476	0.002276180357553787	0.009308409650548547	0.004778652043663761	0.05412740451886486	0.001073181325768535	0.03223350658450642	0.001025165840203167	0.02089789270282792	0.001047879556228891	0.01943090322286738	0.001936144740828697	-0.01697007996930476	-0.01201254980575712	0.01419956722993046	-0.01472725525138184	-0.01301195115033258	-0.007349523640113646	0.00299064756443746	0.001076555844379822	0.001078773292747631	0.001014173428394413	0.001136739913344426	0.2366503447692234	0.02976248661523727	0.001085277281185001	0.001006332558404452	0.05546879562451114	0.4176353559494355	0.001243927287616501	0.1952387007461327	0.02596913203533948	0.001224429886187143	0.001297992151370721	0.001104503548865847	0.5312330533910407	0.02308974866523709	0.001070100047355503	0.001113380203556294	0.001017752958922381	0.1037749132321186	0.01063018936375047	0.001359421588319973	0.4259184872842319	0.001048027635125366	0.001010846903569059	0.001004629871372753	0.00100853733138928	0.09760792027915013	0.1073820616978634	0.02001563913810751	0.002543295302020646	0.09458880789365716	0.09994538289028812	0.1260167040110853	0.05161534472832858	0.001242922766129094	0.003924157353229801	0.002818522010681458	0.001662844531007621	0.001134223148094347	0.001200681628716609	0.001019459444437438	0.001041626252740535	0.001260162833308625	0.0607651403786146	0.06003114299751739	0.001044429937075472	0.002788941305993364	0.05196370099660502	0.001469065304808892	0.001175498941933565	0.05651383953339297	0.001061575144846592	0.03478442678528312	0.01743354678952833	0.001178223099254791	0.001124995063009245	0.001634379511577251	0.03995078792683641	0.008062478646481448	0.02082232381118096	0.00101325862115303	0.03990770667261193	0.1144993779571612	0.002430363641800054	0.001113429598811733	0.001090638599196458	0.001031048213848835	0.001059008875180423	-0.001921763197415168	-0.01753205953474412	-0.01138137681669986	0.01356965564330369	-0.01321797093717706	-0.009283594303961905	-0.003194714211665413	0.01016873426528143	-0.7560009437677334	-3.924675278716465	0.06947570600612347	0.06946665430180857	0.02193508478693222	-0.01751099187005819	3.295607247982681	0.03977027545044665	0.08124256998430052	-0.01565144743509328	-1.611497834009566	0.1888220216879807	0.02993036820191719	2.59952978752474	1.335523785813058	0.0321009118698832	0.02397909878777148	-0.02130095598189003	5.670838310038391	0.948131194444329	-0.006019595532119566	0.004040659362966675	-0.3390120316556076	1.827893064628233	0.245393319304482	-0.006972194400432319	0.8122946000885676	0.04564436789634375	-0.08284992108335333	-0.05083275942500486	-0.04564187050170806	0.1823006188771528	-0.0988374755271484	0.4082739551144685	0.0535054959294079	-0.05884150966717055	0.3893677880133765	0.5502077773108508	-0.215492475566081	-0.03570143375224503	-0.3361638261724972	-0.05291740409287183	0.05025769113836203	0.03671423475964571	0.02039985308127925	0.03360523307504279	0.1577394229948805	0.09148725142570763	-0.1283926836220062	-0.3692627498459428	-0.5224479824850733	-0.3153941456962432	0.04089690705935053	0.05392106190941336	0.02043323398589603	-0.08920235871345177	0.07753535980801805	0.0414071578043013	-0.3192527979568234	0.01956395693160018	0.003001469720751827	-0.4411419419541809	-0.7058662444189342	0.05000951229723671	0.2275044301594187	0.06320594860803015	-1.063234827085132	0.102110773421483	0.02776424668038242	-0.1857773006707704	-0.05203438729240058	-0.03712234819679232	-0.03367354176654137	6.063470832337174e-13	2.098998769030955e-14	nan	nan	nan	nan	nan	nan
0.24	-0.03601231964452215	-0.03543901382966293	0.05604778043591274	0.5418750208586524	0.9408304930074985	0.008429613140546414	0.3179413574249477	-0.05418846376298649	0.008102159637569583	0.09029692572331359	0.07071929726223429	-0.1190109371456547	0.01891974517037132	0.05777120473548984	-0.08532910608080797	1.120209944211161	0.07935244291945168	-1.120209944211161	-0.07935244291947133	-0.1994049907129615	-0.08348399191455795	0.0129328426860918	-0.1639591742746541	-0.08595805935276335	-0.04434758289084337	0.02549411353020455	0.05262720036141451	0.6299750164168386	0.6529409477300994	0.07092393622228715	-0.008551462642686128	0.1350943982534309	0.00844146336973883	-0.3511870401096859	0.6651676403047615	-0.342218001419045	1.343931930248634	0.06188806828495457	0.03596112726566085	3.076169524110079	0.9258778912765122	-0.4687742250871801	-1.258442432383471	-0.5770575382202199	0.6896041153851316	0.1598248297564347	-0.7283036961316103	0.3799409612603132	-1.456225900436915	0.003274875798489263	1.456225900436915	-0.003274875798490864	1.36647202715331	-0.2410024847148697	-0.1342400146668739	-1.685941059380806	0.3143847306901747	0.09567025363926109	2.290090891650153	1.026296241699842	1.453585819445465	-0.6461771234897985	-0.3472636373335372	-0.1021066976561637	-2.150694375701571	0.1855598296124545	0.001073886491017879	0.01638211793357901	0.001073796526288328	0.01915700104686929	0.001015286413064289	0.00423880251846488	0.00113189700237935	0.006198212147094897	0.1934126334908851	0.1972634615319741	0.02972265420114156	0.03250626591389576	0.001084445596458898	0.03645037506131951	0.001147796621634516	0.006505122009952095	0.07272586780310378	0.08210073169825065	0.4160854168002515	0.3618539852234204	0.00123080856139812	0.0211015026366951	0.1679476898939812	0.1733045629078359	0.02300503006102027	0.03825054756865427	0.00122937649409501	0.006293333824375718	0.001293789263694573	0.009302846373918419	0.001159356623163057	0.006263440219223923	0.4282110751645855	0.4035905004298589	0.02033261962866434	0.03684761829329022	0.001075071625980441	0.00355744880029737	0.001111043830653113	0.01923964971827737	0.003489452170449151	0.02955643645423807	0.08919967024175435	0.1186748556922586	0.009578731605485672	0.007690832111673474	0.001349359240069187	0.008546792596415021	0.4037527531519167	0.3408648702090017	0.001048956105641413	0.03037572689097037	0.001692553397959578	0.00657097023593477	0.001555878885948956	0.004323489326707022	0.001552251204833275	0.004501803541819025	0.09524435382583771	0.08043090047603722	0.108170490863913	0.0804951753808613	0.01744788260002258	0.01760281572474174	0.002389537379394748	0.004653810233951128	0.09993735664390406	0.09977715817674905	0.09640852654698949	0.08350934706589004	0.1205056516250788	0.1051477492072549	0.05401314504928912	0.05193068352160912	0.001234168175274323	0.04081125273616459	0.004593636345450441	0.1576764404819131	0.003153778688270557	0.02649353579292614	0.001669982406836446	0.05265780576179382	0.001266390928577287	0.007358258207109445	0.001342473150574568	0.002477742643149794	0.001018924524797608	0.009973767248005978	0.001041153626068675	0.02540614248029667	0.001350247705360282	0.02400093077497222	0.06340885036987566	0.06904036755140668	0.0636396243208967	0.05626539054040336	0.004675169799264046	0.03456441745489554	0.005020588814577737	0.01493616315155263	0.05109799604252004	0.04627440410277191	0.001578008485614688	0.04272794764731749	0.00125988073690502	0.03174059850861001	0.05828920064968239	0.05090802579874051	0.001174420891146117	0.01300887837099606	0.03593856057400911	0.01753261661107127	0.01954235198496169	0.03184597555979442	0.001209633954591567	0.01258714453472018	0.00112377599524539	0.01963463959661039	0.002262027825768646	0.07774609055888347	0.04548278659412361	0.06517901179727396	0.007524891717606325	0.002121445903567301	0.01947040622570576	0.02177439473165865	0.00102133219267209	0.01461886259015021	0.04885790139060308	0.04726570199430135	0.1130764787626602	0.07622895572401474	0.002279315858454176	0.009485250081480033	0.003018198487229311	0.052722939006571	0.001085880558372824	0.03157327687336346	0.001029439135691032	0.02044152516285417	0.001055978418138906	0.0190223646174418	-0.002354414607497917	-0.01741135083825901	-0.01135128825891784	0.01343858364016654	-0.0138551432728874	-0.009575472297004627	-0.002913484782688976	0.01093828225451053	0.0010860994046032	0.001103242657163114	0.001013664247739091	0.001159217797633889	0.2890837993996428	0.03099336512073227	0.001082501990275935	0.001005230169740954	0.03820304255852038	0.4247943810574345	0.001298500538241929	0.2259604420589739	0.05081386892110186	0.001219698759597861	0.001311229368908574	0.001095510775399688	0.6142944481192473	0.04059562578690763	0.001063040698923034	0.001113296113163443	0.001012556399543416	0.1265393236142775	0.01921438015052075	0.001404311989802673	0.4374312272083779	0.001047055853745623	0.00100828684466661	0.001003513906246748	0.001006531217029335	0.1039929024454039	0.1108729127438839	0.02740534668631295	0.002578157017140466	0.08514080801522879	0.1052043191932397	0.1316778712496287	0.05186005972649523	0.001252919373797432	0.003422743825937349	0.002280862792709364	0.001612538255443868	0.00111155802266103	0.001124051050646124	0.001019976939714441	0.001043136267349994	0.001307559751234855	0.05673175170023823	0.05816607773776557	0.001031125961319392	0.001575906309720763	0.05281512372634919	0.00151327576245128	0.001195967328327085	0.05455106557848333	0.001056872015498658	0.03373164074896561	0.01484503187179786	0.001148208054622441	0.001120084833724986	0.001599105627090338	0.03148857480242903	0.00984742726731362	0.02129257862253817	0.001015122820431387	0.03158984859389043	0.1160677534722056	0.002177225011540928	0.001090817689292013	0.001106050414815686	0.001036219076338617	0.001068842937197023	-0.006861299660865488	-0.01779226735897071	-0.01067498243318754	0.01261206404883432	-0.01330161746224726	-0.00628493244019826	0.001663168789223543	0.01927069093919473	-0.7160070649313657	-3.700232388755142	0.01919367032857332	0.08429645279942741	-0.02325577738840653	-0.002449459381489633	3.36270204024321	0.07335469966538442	0.06531513010640515	-0.02520884195501567	-1.56176658581055	0.6632058135223567	-0.001250950481193733	2.60513285727311	2.001300743036608	0.03689825212563969	0.001567165023417553	0.01405582098506748	5.567323377431157	1.299415001278874	0.09491997810907477	0.01710633398958161	-0.05478014153867904	1.87329448941564	0.3803255268053185	-0.006242865134590598	0.8136016538534662	0.08973642145361295	0.01523310270533038	0.007415900636428149	-0.0008184100175619034	0.3519515836262161	0.09783831137325159	0.4813115728890963	0.0496133385772183	-0.2517660503378445	0.4456036551947801	0.568929720549442	-0.08769137656851329	-0.03316062572711733	-0.2836992992491874	-0.04585974565913475	0.06217950596051899	0.04369500363262691	0.03254941220109495	0.03358744019927015	0.178775639372422	0.1691754388940267	-0.1565795873247049	-0.2588643749637413	-0.2591916963750322	-0.2304138228324496	0.04792953281087261	-0.05272294069135867	0.03919346035893941	-0.0888960607215741	0.08915572104548695	0.07984947866748733	-0.2902364607136183	0.02772170674043483	-0.001617287927339772	-0.4582752093644775	-0.7587325343783398	0.07185823036412774	0.1746497251647004	0.145184030779106	-0.9129918590871873	0.1392824720473726	0.01102511944221561	-0.1171160102227107	-0.07886835359237417	-0.05340857059349263	-0.0469134101316348	3.346259834889816e-13	1.5980836022632e-14	nan	nan	nan	nan	nan	nan
0.25	-0.03931804634773468	-0.02906403017771274	0.05218760348566472	0.5552750411724524	0.9413295207716665	0.008765991430919676	0.3475495168156033	-0.04529840609322933	0.003130069273001417	0.07826449422925379	0.0651136586694783	-0.1115492339775356	0.02020102812212147	0.05097988230683585	-0.08102592507426407	1.102217862100473	0.0807284799688833	-1.10221786210047	-0.08072847996894364	-0.1858210504518663	-0.08614588659282767	0.01146165212109928	-0.1813368842917007	-0.08279679864867116	-0.04319886875111761	0.04725830239900253	0.06328266133023538	0.6447471042691015	0.6487907810242112	0.06786269062003984	-0.009548271831382626	0.1146756549737655	0.01050054137484823	-0.3010166742453871	0.5985213989950289	-0.4249925665701498	1.336059485631666	0.03837680088490845	0.03050252246995336	2.834058585802853	0.8435954144882695	-0.5096136602390656	-1.161138685964334	-0.5323243792613707	0.7957580335480436	0.08649129854489254	-0.6147306620086302	0.4756375581777417	-2.141090554271577	0.2636261291297975	2.141090554271584	-0.2636261291298237	1.352075117569886	-0.2939121801357537	-0.1608148992329959	-1.773722937871366	0.3234677781020387	0.1354703214363942	2.06597198775518	1.099834779430605	1.495998567841684	-0.2215359497227947	-0.2705859697262619	-0.09513968872371564	-1.93305063896258	0.2219244216600202	0.001083303098402136	0.01686189185112646	0.001113255303920985	0.01988197111002512	0.00101440656775002	0.004277675341117058	0.001158098511817868	0.006062592336319323	0.2365432124618959	0.2298140301932501	0.0301424627421198	0.03285649135431646	0.001084288963699576	0.0369897755082203	0.001077873415247247	0.006383589830589219	0.05365510380674973	0.06651528128618225	0.4197379541013326	0.3704772642635312	0.00129182024936256	0.02128088786935702	0.1946813575174561	0.1985214007837585	0.04702156213674797	0.06348811154294637	0.001226465154959565	0.006606704094052342	0.001306737381933661	0.009445370356641124	0.001128656294067062	0.006324845796610658	0.4959633640101556	0.4576072202960974	0.03272692894483942	0.04927260300368565	0.001068680977913787	0.003803135052281653	0.001114551666172799	0.01928920394798102	0.002279744963250392	0.02889092005380131	0.1090166606294616	0.1367617450979545	0.01671575675425596	0.01176097337024635	0.001389957509665925	0.008470856321551716	0.4158721615377767	0.3494473993714163	0.001048660596794255	0.03118496621674364	0.001357337503661555	0.006424054522380337	0.00128531008927494	0.004240170715372506	0.001284852245614409	0.004409860309159113	0.09889963043165843	0.08374009919055168	0.1088292800663555	0.08169460018408055	0.02276095880865548	0.02166701814057499	0.0026464995214716	0.005273482049975849	0.09176690017962535	0.09687874812266339	0.1008117427208851	0.08803344165054741	0.1260752154797425	0.110876947460057	0.05300748743207399	0.05149112599907858	0.001250928277042845	0.0405315346006183	0.003960873204680427	0.1549494199750198	0.002811440331984288	0.02620216480520829	0.001638416149091149	0.0531308848039574	0.001186858488894577	0.007912573290133847	0.001228136747033645	0.002773514889767327	0.001019956498743568	0.01028122764986809	0.00104421125160807	0.02703415314316972	0.003619469108040296	0.02785876785731854	0.05910845478788355	0.06713707463150369	0.06059749055618056	0.05382604245683137	0.002898300919444101	0.03206339226765539	0.003358816975187065	0.01324638900988354	0.05144151228589835	0.04650650031483543	0.001549475944787901	0.04292444946528707	0.001230582866439022	0.03205939921359739	0.05893546223533792	0.05145276170952061	0.001117592965690549	0.01390740599511392	0.0347184221602445	0.01854259113906663	0.01663312480019351	0.02908924084508515	0.001175739973783986	0.01284931489956925	0.001122494536385221	0.01963120428252236	0.001925896885649556	0.07301837062441868	0.03722077553203543	0.05771086370508721	0.009513216114086731	0.00304575115297259	0.02041704668199101	0.02339172137006567	0.001018557766630943	0.01556672401254565	0.04052436978514895	0.03922007159584206	0.1149873684517263	0.07780887091285114	0.002245560387292638	0.009604177581404669	0.002075167266560401	0.05196700664539506	0.001103687139562519	0.03061844919869631	0.00103548058101648	0.01980179962034471	0.001067437863279521	0.0184518873416026	-0.006359472944079154	-0.01745371962485427	-0.0107717129390332	0.01216363080538111	-0.01293648726821354	-0.007001759641742851	-0.0005287089262470086	0.01318527353820585	0.001099033292661802	0.001197561002717585	0.001013344221735438	0.001207516548275481	0.3307164043745321	0.03030983128721802	0.001085499915791495	0.001004942983009571	0.02184864547396556	0.4303415726405826	0.001403498098558263	0.2496393329871108	0.0959037953882985	0.001226592485941795	0.00132784019884963	0.001097688234778776	0.6769849708917677	0.05208441562408745	0.001061172435496866	0.001122356024557916	0.001010663566631811	0.1451928693489041	0.02893961408309336	0.001455916421513117	0.4463736897621072	0.001049450536029664	0.00100733386420819	0.001003069298865482	0.001005775584257418	0.1039251474470749	0.1088031390973588	0.02973773769329709	0.003200895210675105	0.07642899500014988	0.1084252693190329	0.1365141071424745	0.05168466616960622	0.001281472042521362	0.003185668345266287	0.002597780575039093	0.001599520428301687	0.001097643545244324	0.001096305719532789	0.001021921928818954	0.001050995908656822	0.009961825176408933	0.05105531987035492	0.05552745379211101	0.001027151368876086	0.001635298521347875	0.05104429258638932	0.001525175787891475	0.001203533605303911	0.06420279435861989	0.001059731697077966	0.03291627060207395	0.0122030005093843	0.001133871876075866	0.001122070383332783	0.001553959931869738	0.023855539858634	0.01315954843987016	0.02162009238377696	0.001016133522460853	0.02952832566543405	0.1191968999841049	0.002238236737860558	0.00108533661055963	0.001135909128676841	0.001046463722937165	0.001088269571807954	-0.00996306990723185	-0.01722525022415602	-0.01026952202382486	0.01052993137583305	-0.011725727108314	-0.005001508747717135	0.0001025647578187907	0.01056393090111155	-0.7025337511013564	-3.407380896930582	0.06119357542725253	0.06607967349936109	0.01664468406282741	-0.02017148113434876	3.157567782813088	0.003574633438011015	0.0394288876490193	-0.00521525304609559	-1.556675432459672	1.067490084270376	0.02719446038506488	2.448785785825989	2.940339694495919	0.0271533229975409	0.02002951146419158	0.003414758045588321	5.231622230179253	1.190236134556458	-0.01301123512241985	-0.002442022824958286	-0.05745182856571045	1.755385862712021	0.4298550990876535	-0.008790477642037444	0.9228639472424193	0.07892337832426434	-0.02686940482418854	-0.01437447449816289	-0.01140121965703727	0.3198016539276309	0.143513192900427	0.344353567484973	0.07316046908611018	-0.3308822850715268	0.4532521810026062	0.5738588295605547	-0.002321623827159882	-0.02348455277196326	-0.2589238287527512	-0.01296780337078494	0.03819404738950683	0.06487792638987849	0.02874430464694282	0.02837955192597122	0.151728782935118	0.5768991292503406	-0.2259063225491354	-0.2276290444066381	-0.2237554824889281	-0.1166648469297097	0.001408784795834964	0.05768467272459372	0.02762721623357534	0.195938361951185	0.0901037622036233	0.1215601633253296	-0.2643508559727745	0.02721917595521006	-0.0003968843145697735	-0.4835258327121789	-0.7395835705066163	0.1152326964990139	0.1491877570603458	0.0671563488117753	-0.6924089188013289	0.1771779297062876	0.01319538049655523	-0.04325417626837751	-0.1109180201740054	-0.07380386777922433	-0.06610427564290433	-1.78262746691903e-13	2.34976194978566e-14	nan	nan	nan	nan	nan	nan
0.26	-0.04185382060272834	-0.02369473967041527	0.04764442554589597	0.568595957633976	0.9416072153509734	0.009023423421821714	0.3743944537765153	-0.03748732003739986	-0.001769509815678179	0.06681225561405339	0.06030772569876262	-0.1032353461683593	0.02045076189917538	0.04578119404746939	-0.07591750855459552	1.077410132474318	0.08445883740264568	-1.077410132474318	-0.08445883740267107	-0.1723283065114437	-0.08941295010119726	0.00970020868343076	-0.1991160729088228	-0.07937669643040771	-0.04161022151930976	0.06687805539822607	0.07452467249727168	0.659798324110394	0.6477566340951039	0.06540020709554542	-0.01041194738962332	0.09643345829961057	0.01279332480794189	-0.1971965505048947	0.4640290113499612	-0.4788181993248246	1.328111159793345	0.01762143179010404	0.0201718673714202	2.523525038143842	0.7100835684981175	-0.4542719699347131	-1.14240385662682	-0.4171164138065198	0.860041043602226	-0.0464850052956749	-0.4097768622267814	0.5409880639005853	-2.819355403530603	0.4741389526646911	2.819355403530603	-0.474138952664693	1.348232763019636	-0.3620362507343438	-0.1922905892018555	-1.766236779395188	0.3661530335243688	0.1836568720560473	1.861203717737888	1.143606281335033	1.509412217251751	-0.0229731681328269	-0.2275112217750217	-0.07547997155741716	-1.715385054598707	0.2323009152090377	0.00109447876235603	0.01729463868539324	0.001180146506701349	0.02058623678978591	0.001013806766226812	0.004283983042422734	0.001195349034293312	0.00588484295706117	0.2774135426189853	0.2606179390042557	0.03003909182493951	0.03271544348189111	0.001085710156650105	0.03717623138370589	0.001042773015619585	0.006278463766791933	0.0352323470673053	0.05094018433196095	0.4239821101358961	0.3833245887043719	0.00137481405810711	0.0214467211115353	0.2195241110454198	0.2224912999826762	0.07950580812765898	0.09493989431173408	0.001228456670982801	0.006863950708949884	0.001321516338636143	0.009565274201484937	0.001114397666461343	0.006435524650935232	0.5602831482527445	0.5081349777206956	0.04443312128826418	0.06074542485953553	0.001064552310764896	0.003952653949156957	0.001120836315741227	0.01928587861962075	0.001670446159186133	0.02882482608263184	0.1278168634256711	0.1540086223663326	0.0250039484352013	0.01621098157697023	0.001436053966353922	0.008374061287424964	0.426908566444673	0.3597213445260546	0.001049710742668307	0.03209043314927788	0.00118904453438196	0.00638851895129671	0.001149681619158882	0.004230102804860765	0.001150656069445452	0.004397159485839137	0.1009585413260521	0.08702520344784873	0.1083449642474713	0.08339477011149557	0.02659848556712412	0.02474638021877937	0.003085630761671752	0.006093808504431305	0.08326311579498513	0.0931001859832602	0.1046886731332857	0.09245512907127432	0.1313053958678641	0.1165639037894598	0.05237874336596069	0.0518422211283196	0.001273584082461283	0.04032753065271752	0.003524267533984576	0.1525535833743475	0.002797534041622753	0.02622311269579816	0.001616115686379387	0.05353684160794612	0.001140129742255277	0.008610015003127445	0.001157077677824463	0.00309541408649637	0.001021445193347521	0.01055085652152564	0.001049670872741475	0.02853876393352838	0.009036038859913654	0.03502905639455851	0.05415368044948123	0.06448569458256367	0.05772251358895945	0.05174033359917117	0.002000105182738652	0.0304344649769336	0.002549805921696225	0.0124203893845402	0.05081835105450352	0.0463609613026468	0.001541147119683778	0.04319486847000817	0.00121971686962979	0.03235435354510757	0.06362574969849703	0.05478869541922476	0.001090612180129367	0.01480203278333431	0.03368617439266582	0.01995211460542821	0.01383837046525043	0.02649415096634657	0.001151624644367259	0.01318166425428777	0.001122847023119564	0.01960015971736584	0.001734891144942437	0.06815043280090155	0.02913608953811817	0.05029361065807265	0.0121434567254382	0.004470697372953837	0.02106372480487712	0.02476559296349454	0.001017676792803706	0.01641735146853144	0.03500965905815727	0.03349202965433622	0.1173978054856847	0.07978206159787943	0.00225909540393584	0.009757857690554468	0.001598768226347457	0.05167418119580862	0.001127520853561029	0.02937849969318496	0.001043624464617085	0.01898010120977252	0.001082882084667726	0.01772183449236284	-0.009762339220517528	-0.01708983113050937	-0.01030821422616307	0.01035055807845175	-0.011579675030701	-0.005288239628335033	-0.0007741863283693874	0.008129763940716787	0.001111967180715354	0.001291879348267201	0.001013024195731248	0.001255815298914978	0.3723490093494226	0.0296262974536873	0.001088497841322371	0.001004655796266812	0.005494248389402369	0.4358887642237314	0.001508495658871544	0.2733182239152509	0.1409937218554516	0.001233486212287346	0.00134445102878978	0.001099865694146653	0.7396754936642886	0.06357320546128331	0.001059304172068732	0.001131415936000343	0.001008770733714794	0.1638464150835328	0.03866484801566711	0.001507520853223856	0.4553161523158367	0.001051845218306805	0.001006380883744549	0.001002624691472736	0.00100501995147917	0.103857392448739	0.1067333654508295	0.03207012870028025	0.003823633404217736	0.06771718198507198	0.1116462194448261	0.1413503430353204	0.05150927261270834	0.001310024711239133	0.002948592864594764	0.002914698357369185	0.001586502601159715	0.001083729067829484	0.001068560388420688	0.001023866917938406	0.001058855549972826	0.01861609060160108	0.04537888804046968	0.05288882984645095	0.001023176776447548	0.00169469073297496	0.04927346144642778	0.00153707581333246	0.001211099882281228	0.07385452313875526	0.001062591378679908	0.03210090045518158	0.00956096914696444	0.001119535697538083	0.00112405593294057	0.001508814236648521	0.01622250491483744	0.01647166961242789	0.02194760614501729	0.001017144224494974	0.02746680273697575	0.1223260464960042	0.002299248464180465	0.001079855531837578	0.001165767842539787	0.001056708369538891	0.001107696206420443	-0.01306484015359844	-0.01665823308934116	-0.009864061614462002	0.008447798702831666	-0.01014983675438148	-0.003718085055236003	-0.001458039273585701	0.001857170863030215	-0.6983519967892062	-3.060206222652236	0.00978825350463201	0.08015557607496089	-0.02976880167623569	-0.01087537309409192	3.013370070189769	-0.02489996303462733	-0.005273783989450066	-0.02192761880933573	-1.559695894244341	1.508014893694261	-0.003961348606700063	2.355745121880361	3.244144501883707	0.02567352125517477	-0.002956862610428757	0.02391047634075474	4.869530889103198	1.108982430376019	0.07568650703613511	0.006530427713342571	0.06510434431914154	1.705292061959972	0.4562989164346559	-0.0104146169938141	1.151884852300347	0.108981942738383	0.03750913119980417	0.02206604080219193	0.01503007185157664	0.3471326922069456	0.19798733621064	0.2843435053834534	0.08974426622294858	-0.427796467428641	0.4251222224079603	0.5604813358694882	0.07043915389466514	-0.0180177882228991	-0.2174625180102897	0.01660403000440118	0.04875505832779367	0.07232032961111923	0.03777480221427697	0.02602113415630387	0.154095664858832	0.831665729980216	-0.3061970131324261	-0.1881365297837143	-0.08477211705948785	-0.05765891955198425	-0.02759751203154354	-0.0379395034020901	0.03442418565426958	0.4693434990618686	0.08837555384919227	0.1597592663370331	-0.2579074934262884	0.04175750531439882	-0.007139138586816726	-0.4863187871831891	-0.7485535253572257	0.1719864244551675	0.1259587161432642	0.1257372374883608	-0.4494741676947648	0.2179375712859914	0.01797564129677172	-0.02449462792490321	-0.1358927197644058	-0.08980314421329313	-0.07882852482004922	-9.226724020914904e-13	4.303930071026727e-14	nan	nan	nan	nan	nan	nan
0.27	-0.04305260291853044	-0.02001903351930917	0.04275497696215162	0.5818359642745931	0.9416914816936269	0.00914973568060359	0.3977654987092792	-0.03124035609032844	-0.005565471036178587	0.05508418082367236	0.05701696510689028	-0.09451591053131858	0.01902805800970738	0.0430949906073825	-0.07036344602937911	1.045871692781762	0.09000040443342286	-1.045871692781759	-0.09000040443344597	-0.1587862009560357	-0.09343404041156422	0.007619736482182631	-0.2162000007335737	-0.07533233447719358	-0.0395280226646868	0.08458549587275054	0.08596227150045579	0.6747981439621838	0.6471671793127218	0.06328409917630816	-0.01105807851789204	0.08015012730840945	0.01527238821655458	-0.03605299156366312	0.2649484940004388	-0.4957124807221269	1.319806459580258	-0.0006895396919380145	0.004688216864798363	2.142060018547757	0.5361045224678318	-0.2904599795343666	-1.21429610229347	-0.2345541012948833	0.8803336659433261	-0.2464832578745645	-0.1197945759944702	0.5660231880942013	-3.483832052633915	0.6265816530234649	3.483832052633921	-0.626581653023518	1.364679040469709	-0.4428793999503399	-0.2221376700793545	-1.641508309883608	0.445132680079909	0.2316933947528597	1.675934006399461	1.142044129021572	1.482484725470928	-0.1134625910285173	-0.1875957491673304	-0.0524503908796779	-1.542462643425475	0.2596410593186984	0.001110402685967576	0.01766828085647081	0.008191487283081745	0.02839729425410633	0.001013562167433263	0.004246053103166353	0.002602700156020252	0.006624561795727148	0.314601260052375	0.2893862353347906	0.02857758654496931	0.03142012789311191	0.001089494110899469	0.0368621374139395	0.001024159039088727	0.006162694042403356	0.02082905198493809	0.03808677355661778	0.4275154399920251	0.399580990474393	0.004683068876575357	0.02467155930205486	0.2418760096730907	0.2453271796242565	0.1083822062092302	0.1197484340612005	0.001236780700337654	0.007048862518810387	0.001340559573609592	0.009656265294461159	0.001108691859114063	0.006601084503713133	0.616193200476656	0.5540206393399538	0.05471511321324289	0.07057201224368655	0.001062958328555001	0.004003324485565896	0.001131958504441402	0.01921144081656183	0.001346341911158824	0.02926450079022856	0.1443559662646724	0.1695935085958492	0.03397834848202486	0.02068056345543421	0.002669973933553779	0.009205573877844627	0.4376894630166235	0.372933148749597	0.001052489129064635	0.0330340573591509	0.001099508832720262	0.006439116490267685	0.001077596630229274	0.004271214600332749	0.001079262562393109	0.004429283833377672	0.101000447523924	0.09000983744535564	0.1067270651165134	0.08561236304569442	0.02855153961941622	0.02653243551585217	0.004668549159703003	0.007982636793208675	0.07616919291876072	0.08997960335384035	0.1075835959913565	0.09644126866385652	0.1355544488547635	0.1219272212873634	0.05184159192834444	0.05275362408172308	0.001357909095104697	0.04024386021094677	0.003217532918191655	0.1504495873170038	0.002864311490474136	0.02634851340858646	0.00161154502075275	0.05392116933490917	0.00111121102855517	0.009435682960224416	0.001111265490031306	0.003455024858295267	0.001023558485930475	0.0107726488846547	0.001065728268032894	0.02982971161143244	0.01963704105624469	0.04706837951641648	0.04938185236929998	0.06172773883109522	0.05502860960935211	0.05002613486128491	0.001521793720810673	0.029425447813473	0.002108883363309842	0.0120860416390063	0.04914382627584676	0.04574991971816089	0.001528072865907281	0.04337819133600468	0.001210787970294376	0.03263761156278032	0.06436718961967322	0.05661001464277848	0.001078337012218298	0.01563368680005693	0.03250353381476371	0.02159853204094888	0.01159599950609503	0.0244213838289755	0.001133641970324376	0.01361014884982648	0.001127718277445776	0.01953186181631376	0.001602771328634587	0.06324878094366128	0.02202439087963992	0.04368180061767684	0.01587352423732724	0.006735990805993228	0.02214171980662643	0.02653426078997835	0.001017453455900501	0.01729297737523774	0.03153626970761293	0.02982436600865975	0.1199767712559348	0.08202324167407329	0.002983172634919188	0.010423301549002	0.001345194027062829	0.0517415753083264	0.001152416201112068	0.02787128479778277	0.001052350788849842	0.01798488784971693	0.001099391786199826	0.01684076650930211	-0.01069276044703489	-0.01643199426285385	-0.00988916278316012	0.008629787819020298	-0.008783885515643939	-0.003720056912536737	-0.001656930521052678	0.003482381773392118	0.001139683230505979	0.02771198264212986	0.001013547401089105	0.006456099365053868	0.3990621883552887	0.02457657994620712	0.001097609041763436	0.001004895434411691	0.00330567654053103	0.4347238188260709	0.01377869270430068	0.2889573770795028	0.1537041663874344	0.001255574243244336	0.001373897896063383	0.001105193343620393	0.7588808137419752	0.0703890179773909	0.00106298707038642	0.001153795357743485	0.001008057455951647	0.1740281396961276	0.0490583156824415	0.006034284328708979	0.466998015453295	0.001058372681327728	0.00100619364207641	0.001002480970651546	0.001004858244597135	0.0986258604985976	0.1024274380613114	0.02966931590319229	0.008459420079699902	0.06590615102191354	0.1117035319983234	0.1424465586410074	0.05089945286114003	0.001560626196198205	0.002850600383322486	0.002950837205212876	0.001623935285315392	0.001078879563880146	0.001059340576397067	0.001027357828760322	0.001102398830272378	0.04193883416682115	0.04191897916875256	0.05063099439469398	0.001022011342067045	0.001607984069663577	0.04523117949434332	0.001495285580899059	0.001193356235690836	0.05790638389962879	0.001068069225713112	0.03030233152302418	0.008822426063932916	0.001111011228780729	0.001140179935181897	0.001427809552262492	0.01202753625106259	0.02288727635041985	0.02453924517439246	0.001017285999450782	0.02752385554400348	0.124954875983651	0.00496190680040894	0.001081643374429861	0.001188972293998976	0.00106543151461291	0.001124093997730386	-0.009725517908301675	-0.01559316633400824	-0.009490192275115345	0.007054608852540152	-0.004895335009596701	-0.002153451682579174	-0.002698787711709413	0.0001351683343551633	-0.7007252669272428	-2.676993902179558	0.04994532991855542	1.366531650260069	0.008446429499696652	0.1473402808617935	2.73647439910331	-0.2186942458752807	-0.0589369482661242	-0.00675595256451226	-1.027757137053834	1.707907851312767	0.589691616304327	2.206998166120219	1.751937418540984	0.01340558264765939	0.01461489394732187	0.01339123912940003	4.269908450466609	0.8690924658312253	-0.03260388636257953	-0.01645563289906067	0.03909508656760481	1.42450890997093	0.436879434344991	0.1617510786137776	1.494474446898077	0.08687836085796502	-0.01083906356892034	-0.004662242937042806	-0.002314099638762402	0.247704693849554	0.2375079093478648	0.08649352544980719	0.2783819437606899	-0.2029364236548055	0.3754448404710232	0.513080425467287	0.1086776567552814	-0.0004468232780546018	-0.2007998323131437	0.008820012633532423	0.03119801669323883	0.09067755732450695	0.03472704444380314	0.01892335988356737	0.1089906291129779	1.506062418128441	-0.2516482396243708	-0.1551836948712418	-0.09773967596204254	-0.01299788324938801	-0.09500152479052426	0.04860026948126151	0.02515829086834744	-0.09555552372139163	0.07781166595819244	0.1680267988112139	-0.1645296593490864	0.04588301808968415	-0.007783004033880272	-0.4907067951501669	-0.5864028462282248	0.284850798391381	0.2212098082389116	0.06518275462611202	-0.2892222020011306	0.2340593718904825	0.1099623209434298	0.03178456487432071	-0.1639141167097328	-0.108208210380603	-0.09605648015375329	-1.189917689517442e-12	4.71169057163613e-14	nan	nan	nan	nan	nan	nan
0.28	-0.04244474201057415	-0.01851904428624886	0.03779735666569485	0.5949904126508688	0.9415949970195577	0.009109140407371477	0.4170631755501665	-0.02682932355736548	-0.007289503513908094	0.04230463355220913	0.0557462757384702	-0.08569892120661923	0.01535254703496072	0.0435386875239002	-0.06467306985364532	1.007823501068579	0.09683861445351258	-1.00782350106858	-0.09683861445350356	-0.1449449118538627	-0.09828448987242577	0.005290778901235181	-0.231765429592957	-0.0704257763687368	-0.03699814370637585	0.1003097281108688	0.09732816727211702	0.6892866780671331	0.6451164862209894	0.06181058437029448	-0.01143503794263429	0.06556057543546859	0.01790873185042189	0.1641320942421466	0.02888562774802219	-0.4924525418683482	1.310999506925089	-0.01852877162182918	-0.01320963903137292	1.708851419756388	0.3428972856913004	-0.03988622140008941	-1.352698352862495	-0.0131021691241787	0.8795517811378217	-0.4970464224679417	0.2162032091445092	0.5682507940181398	-4.121305807655894	0.733467550527285	4.121305807655894	-0.7334675505272872	1.408069472373531	-0.5279080808326163	-0.2419876651414791	-1.462536986321023	0.538592264573387	0.273192892794042	1.464562070459747	1.129265635020447	1.407155067884028	-0.3152208300020976	-0.09899259912201448	-0.02164563084573888	-1.376629230946346	0.2637569602597369	0.001132223764251686	0.01799364826633966	0.02450946790317559	0.04560638446410563	0.001013701656913124	0.004178183945732663	0.005890176652112443	0.00860207137493387	0.3472636320499287	0.3152711310500123	0.02540090479007157	0.0286509367405942	0.001095942538499535	0.03596965365417659	0.001014975703815908	0.006032752185892985	0.01200160300214369	0.03004962406647555	0.4295628841211107	0.416775593550771	0.0123810735489695	0.03205580602926991	0.261377988945159	0.2665426104987325	0.1294588309295641	0.1306661220934411	0.001251986815074908	0.007173997201326393	0.001364802971769184	0.00972676833470329	0.001108504378705347	0.006787144331821389	0.6605227329641976	0.5927792870443792	0.06326429469685799	0.07838242256347634	0.001064003806088136	0.003959546489354992	0.001148710403783954	0.01905601312356298	0.001183740664061591	0.0299320176013904	0.1580433069233041	0.1827552750863224	0.04347404615199258	0.02493380976559037	0.005537127376398956	0.01130976173036763	0.44869434060655	0.38969080255375	0.001057142795513948	0.03397070959834898	0.001054648873131605	0.006502748876662847	0.001041487021099967	0.004320486721551826	0.001043489614786311	0.004476699547181725	0.09880626864622345	0.09193750905634863	0.1039742389245039	0.0879844614729558	0.02842896993589235	0.02674877015627412	0.007757342044396882	0.0114686584236892	0.0713294774563291	0.08890913020596179	0.1092789304344912	0.1000308087679604	0.1385102399360028	0.1268434775339301	0.05127076481346057	0.05395249866382795	0.00152532574033182	0.04028398372408114	0.003014621596394807	0.1485883239509791	0.002915809597855105	0.02640639095008505	0.001627961364105749	0.05422255253439209	0.001094329133518508	0.01038085205979015	0.00108375151493314	0.00380154882124041	0.001026360897441154	0.01094104414728578	0.001095532864751516	0.03081651168343419	0.03606845049568294	0.06374757523278848	0.04517606691084031	0.05932764774083982	0.05252132814325305	0.04862705016035104	0.001281573358751475	0.0288655042511693	0.001844466223138359	0.0120846866458035	0.04637546023909653	0.04445311640845252	0.001500647198149145	0.0436467977166306	0.00119745101952895	0.03291613682215831	0.05759268743146163	0.05306806755738804	0.001074941298509396	0.01635539443118773	0.03102726823472304	0.0232827021425517	0.01008284106045032	0.02304588327426194	0.001120389047751005	0.01413819670771759	0.001138217265257664	0.01941924838400386	0.001496161943283493	0.05840239268016355	0.01623290534458001	0.03831366646329535	0.02087612364249227	0.01024328406532914	0.02394371738131394	0.02905848830971951	0.00101741276206422	0.01803690277641913	0.02971433529335049	0.02760431280313268	0.1225672979203808	0.08453846759445544	0.004670296508117825	0.01185408792048813	0.001219178685246314	0.05218609478171612	0.001176464739462566	0.02613294021104989	0.001061075374601033	0.01683656335037368	0.001115844985465192	0.01582727672194614	-0.008776686025676359	-0.01550267080341335	-0.009500232742594443	0.007127404499015803	-0.004348954514101569	-0.002154240425499588	-0.002778344210696186	0.0007852526984991045	0.00116739928028848	0.05413208593597831	0.001014070606442539	0.01165638343118895	0.4257753673611556	0.01952686243870298	0.001106720242219649	0.001005135072542334	0.00111710469165461	0.4335588734284107	0.02604888974972505	0.3045965302437552	0.1664146109194132	0.00127766227420534	0.001403344763335519	0.001110520993083191	0.7780861338196619	0.07720483049350668	0.001066669968700161	0.001176174779581438	0.001007344178184491	0.1842098643087232	0.05945178334921605	0.0105610478041925	0.4786798785907531	0.001064900144340035	0.001006006400402445	0.001002337249817006	0.001004696537707872	0.0933943285484492	0.09812151067178949	0.02726850310610993	0.01309520675519028	0.06409512005875535	0.1117608445518204	0.1435427742466939	0.05028963310957548	0.001811227681157418	0.002752607902049667	0.002986976053056391	0.001661367969471111	0.001074030059932378	0.001050120764375011	0.001030848739598658	0.00114594211057137	0.06526157773204935	0.03845907029703512	0.04837315894293113	0.001020845907711024	0.001521277406351517	0.04118889754225735	0.001453495348465677	0.001175612589100163	0.04195824466050409	0.001073547072763881	0.02850376259086533	0.008083882980902748	0.00110248676001931	0.001156303937419748	0.001346804867875697	0.007832567587285819	0.02930288308841427	0.02713088420376953	0.001017427774409465	0.02758090835103126	0.1275837054712969	0.007624565136639762	0.001083431217029229	0.001212176745458803	0.00107415465968828	0.001140491789040331	-0.006386195663005006	-0.01452809957867507	-0.009116322935768547	0.005661419002248516	0.0003591667351881856	-0.0005888183099221556	-0.003939536149833095	-0.001586834194321071	-0.7038595358043485	-2.310477912361787	0.0001333011023406438	1.959762125177015	-0.03575664533045177	0.2366827750058759	2.436689947123783	-0.3196750758703212	-0.1209517418100209	-0.02476204520274237	-0.5964436371883941	1.695655154986927	0.8279203587100334	2.03165536846006	0.4659741584479813	0.0137180958662386	-0.007054473213542202	0.02801047140466396	3.444128106135446	0.7057470174830792	0.05679680047141241	-0.009667544935615143	0.1106727650383904	1.220668114154627	0.4130318027709438	0.2441204354217275	1.861054768423459	0.1075875485483063	0.040116100685582	0.02369810595307788	0.01808834510611721	0.1357402149478198	0.2288884348367307	-0.02960062592991709	0.4091829345103197	-0.01777457114650383	0.3458023247120868	0.4710690856024877	0.1279334797451765	0.00674100274231601	-0.1689159797484421	0.00309939574815657	0.0321661528336763	0.09622055808729686	0.03515744043240467	0.01534171404020008	0.09326614365920136	1.759640248975815	-0.2346240808874143	-0.1251137223787345	0.005042603181239131	0.008939630928640172	-0.164749857064029	-0.02088280053871484	0.0334776339852452	-0.6033097627282875	0.06638627667619616	0.1673097995541517	-0.1184541767960664	0.06167015835865627	-0.0160022452861146	-0.475266068438907	-0.4998183481641169	0.4203863896904687	0.2770706547670133	0.09939713637322756	-0.1599520796596171	0.2727467401256711	0.1710441439119695	0.05093044420382442	-0.18211865803745	-0.1204253720847772	-0.1053128856908888	-9.177597783644996e-13	3.371338109792344e-14	nan	nan	nan	nan	nan	nan
0.29	-0.03969941145224967	-0.01945056988553714	0.0329080754524706	0.6080541203723563	0.9413173973932287	0.008887365813975987	0.4318288546194419	-0.02436276807801154	-0.006167465551919567	0.0278941863689002	0.05676649600926893	-0.07688701952489885	0.008975853782295358	0.04741688781787543	-0.0589948266126028	0.9635834675790299	0.1045889192376476	-0.9635834675790278	-0.1045889192375941	-0.1305390749981586	-0.1039751985053191	0.002822876174577287	-0.245423810598317	-0.06458019252990788	-0.03409019567228835	0.113630551683529	0.1085154630943568	0.702812345621302	0.6409220385681584	0.0615981179160839	-0.01152003485540809	0.05240201589302659	0.02066192807110764	0.383582885418765	-0.2085100934253579	-0.4861711162285202	1.30166004502017	-0.03737147112998198	-0.03072395321643095	1.244952072243218	0.1576152425609847	0.2695367506330724	-1.528645243828538	0.2104680268601028	0.8871230118187509	-0.7781581318907435	0.5495542113381117	0.5688344426258126	-4.715291192090218	0.8172584842593553	4.715291192090199	-0.8172584842594063	1.474166535315336	-0.607810264908809	-0.2494558058403235	-1.271299843223878	0.6269601620267022	0.3067787968088422	1.188462843289583	1.113707166114652	1.300052225024825	-0.5147611114972582	0.05604531947913081	0.001354457444953858	-1.257356960042061	0.2841959601020503	0.001180714200435423	0.01829522117521177	0.04748352286040022	0.06894148813405841	0.001014151909651789	0.004087261304319963	0.011418827522128	0.01181642797710287	0.3750995926603635	0.3379071867507679	0.0203194592680883	0.02429372800357575	0.001097874938577008	0.03448002672505035	0.00101020424516032	0.005885623404805653	0.006744480237621342	0.02517776693664955	0.4293874799484529	0.4319824603608451	0.02291247161208007	0.04194070585032694	0.2802362681315768	0.2872792713685224	0.1368736010641909	0.1265424734826261	0.001264321771308661	0.007263510282223899	0.001392554910704303	0.00977809347776932	0.00110359620609436	0.00701864585661982	0.6948211760833725	0.6231529683900299	0.06917589458089572	0.08352120161269587	0.001064925133094694	0.003885452318296248	0.001160946332737858	0.0188056455029708	0.001097350806376648	0.03087133586414439	0.1687200564793874	0.1933379277832208	0.0520556132946636	0.02847522357864991	0.01008223489468897	0.01461086201616554	0.4613142401927586	0.4100836354665715	0.001059840614344715	0.03489999327111153	0.001030909630996232	0.006607102884745164	0.001022320255912212	0.004393499965853125	0.001024550159040498	0.004542424340065869	0.09591007062250817	0.09329423649735721	0.1011519186415351	0.09046195662170146	0.0271467709825412	0.02601470965782446	0.01145189249368092	0.01577313741078517	0.06933138593412703	0.09065354163987348	0.1099054051975412	0.1035969255029255	0.1403636324548307	0.131612578367735	0.05352904037186774	0.05783194121820746	0.007769637480780353	0.04533955473617684	0.002874933827265814	0.1469307244004425	0.002892347300908349	0.02632455476342573	0.001654317554367072	0.0544070485897219	0.001088031924694787	0.01140789803649384	0.001068909169385938	0.004105789834002264	0.001029016017500592	0.01105281193522735	0.001137164885940188	0.03144051043859673	0.04985167534522253	0.07604369234233527	0.04216363846931049	0.0578709540752442	0.05062345529503892	0.04777120809812827	0.001154721398861234	0.0286526134136276	0.001693079578784108	0.01235057720717493	0.04386943752799814	0.04331037780161429	0.001479690501683731	0.04398026980707281	0.001188908585154336	0.03325204314161454	0.05396822286373276	0.05062033533473784	0.001075804940849189	0.01694727934638027	0.0314525526876778	0.02616750730586888	0.01031147733124142	0.02327370404759245	0.001112030664776707	0.01476792759703609	0.001152402610398394	0.01925313045991955	0.001412660671823613	0.05372800026064549	0.01250371991341619	0.03498035638165445	0.02642888051316486	0.01500730925398799	0.02573692027628398	0.03164148500392512	0.001017974509427172	0.01867813344991399	0.02909851961662269	0.02649236958584564	0.1238637676172594	0.08734125598068508	0.006775986620644033	0.01354915172597894	0.001155190392987796	0.05301804545417126	0.001190627656107538	0.02422219375837271	0.001066297602976282	0.01557380436316964	0.00112586428988005	0.01471538430556686	-0.004504474865204352	-0.01406896222506828	-0.009036415593395101	0.007371654463525935	0.0003604048408215407	-0.001015980088250488	-0.003826758452266802	-0.0005126178833407736	0.001285194248805899	0.0917660494877834	0.001015085748564767	0.02215635953808424	0.4390911180845088	0.01043280048073654	0.001094104610231099	0.001005326041292958	0.001076564316800253	0.4248942320990522	0.04176263373154432	0.3255828256226309	0.13162212604318	0.001276754170711473	0.001436817346525528	0.001088303912654907	0.7806058958805122	0.07630603242664322	0.001065219270357684	0.001171581976855541	0.001007444258830338	0.1870303482011688	0.06503565274591704	0.0186392659580933	0.4994109652647947	0.001060743813375747	0.001006365502713112	0.00100240064484037	0.001004957547437628	0.09059369951614428	0.09638000463554089	0.02433204039092523	0.01738718467157842	0.06901997097179392	0.1099612639563486	0.1428680915704263	0.06147234642600234	0.02499313078321077	0.002708137758474622	0.002766828467092005	0.001699109125567426	0.001087776750627335	0.001056283124031607	0.001032566795160521	0.001209755578397375	0.06713114138255022	0.03862314806423778	0.04822306336071984	0.001024081140199869	0.001546763774531007	0.04055822384738981	0.001461520559440197	0.001183735259289356	0.05584180125076017	0.001079374988480942	0.03487584490159576	0.01265368347505661	0.001104040992813564	0.001176368928666007	0.001307689017678279	0.008931162517011234	0.03555605306039342	0.02830196762412812	0.001019516368769479	0.02908302156580274	0.1241844117419214	0.01017508529784674	0.001092885398976531	0.001199622069258888	0.001069684835751815	0.001132745051893893	0.001273112933508141	-0.01226794376383729	-0.008508672570297034	0.008984092797058337	0.005070754680251213	-0.0002194491736635376	-0.00478495053578428	-0.000951115416396145	-0.7099611015344067	-2.01577579805233	0.04553260754629653	2.663900549989706	0.004342459065677602	0.3952811425591329	2.079022299019715	-0.5362679349295417	-0.1749403200663272	-0.009841967908811838	-0.376315887310498	1.302803090528759	1.120062324807097	2.111755939153522	-1.197489659262325	0.006635411847555218	0.01116937939486854	0.02127919433855945	2.617808645127798	0.3409844472772108	-0.0393672187547675	-0.03490894918827416	0.08892897450845993	0.9008570195116697	0.2969782356949549	0.4027541154985821	2.202170595725036	0.08601107081010631	-0.004336057088448522	-0.0007956976393025973	0.001027203172178366	0.1218253379877175	0.2556613051825811	-0.1137673668296941	0.4522025574730953	0.3576128211137882	0.3669114131069446	0.4860419395103043	0.6177941891971768	0.9228308832433734	-0.1603625521521192	-0.01795735935318407	0.007579460364402596	0.1076756029524517	0.0262779148611672	0.007836111211810262	0.03802686839275735	0.7852801407487349	-0.06666015216840675	-0.04900537425769466	-0.03011230947619929	0.0411268273214724	-0.0739458410867936	0.06434979164270364	0.03434134613419178	0.1019750788404169	0.05353900021335819	0.4150873002546278	0.1441990867431492	0.06614498703223064	-0.01827642563603955	-0.456930199385263	-0.1882788867369401	0.5327502997054318	0.2413604547893269	0.04040005957351796	-0.06444550725505016	0.2848328952961218	0.1685196705777763	0.110323113387626	-0.1978489981603752	-0.1307339396336544	-0.1154330028143558	-5.946585502512225e-13	1.028217666825538e-14	nan	nan	nan	nan	nan	nan
0.3	-0.03480010694052157	-0.02255563306964319	0.02805858603229229	0.6210219737045115	0.9408399612387934	0.008503087870325599	0.4419755705578718	-0.02353299005878514	-0.001793909764688306	0.01174664547621176	0.05982207234731479	-0.06787057183788901	-0.0002079336805984367	0.05433211898485419	-0.05326764923245524	0.9137458711900457	0.1131970856976396	-0.9137458711900477	-0.113197085697611	-0.1154402084165757	-0.1103922275539675	0.0003444042714088641	-0.2572346390267858	-0.05795785995067643	-0.03089492611430703	0.1238561889610153	0.1197125833283625	0.715329198209131	0.6349994157725304	0.06292241098385376	-0.01147378461062622	0.04036795058467083	0.02353892457697769	0.594926884964562	-0.4058218891869138	-0.484494183260784	1.291828629058649	-0.05849607765872526	-0.04571030908234756	0.7850587935804479	0.01554179368706292	0.6104173436304114	-1.700117094736242	0.3939690443094038	0.9204609821991393	-1.05846526463141	0.82360938379954	0.5780376218511214	-5.240818387543126	0.9050398856987565	5.240818387543126	-0.9050398856987584	1.546675417550282	-0.6731721639830446	-0.2441015004433924	-1.093026470942118	0.6939420126549932	0.3306571975731784	0.845524811429482	1.13123051737551	1.205392074616483	-0.6608558585605562	0.2083593052821232	0.004603800662799271	-1.151730384128773	0.2885170172977463	0.001263854233196373	0.01861132695327257	0.07615666486169415	0.0980172342873199	0.001014884743198004	0.004000439967220177	0.0193055098853648	0.01628954616877486	0.3977764477101807	0.3566215991502238	0.01323763936141639	0.01823555277395428	0.001092530933273617	0.03251151373365266	0.001007915185229018	0.005732347690125603	0.004025408972636522	0.02255554434977953	0.4265381926001223	0.4419733530313835	0.03569795908366588	0.05387710691136707	0.2995352579407716	0.3086993119547926	0.1270768598158183	0.1085806133354321	0.001270034974606436	0.007355723269693588	0.001423164838962398	0.00982715347341784	0.001090030702776848	0.007272515434440478	0.7197310883343055	0.6448794695895947	0.07201899435079716	0.08558162460706593	0.00106465998817246	0.003817170432507829	0.001164766004273444	0.01846777479314106	0.001054208035267972	0.03194535883154553	0.1762346535810976	0.200872307362294	0.0591585184370814	0.03090791999656596	0.016312483283435	0.01909793391553951	0.476367744694955	0.4334273900998784	0.00105910998695128	0.03584576871023142	0.001019224111914715	0.006714212574521537	0.001012772493335812	0.004470567957855462	0.001015214823842063	0.004616655404671481	0.09304251907165885	0.0940984171112805	0.09877656686030961	0.09287870178216145	0.02507159124144879	0.02454230495820504	0.01541239263359362	0.02052250346382018	0.07039686301610278	0.09588050589173262	0.1095171029020384	0.1073588448466309	0.141198731815277	0.1366301334911731	0.05981572244293079	0.06570516560989233	0.02216621822113979	0.05710975506015418	0.002782674451251502	0.145425900472103	0.002770837335619819	0.02607742923757059	0.001686360312797787	0.05443106978433471	0.001091759964772803	0.0125041034326503	0.001064572789280704	0.004338850173178289	0.001031202379337664	0.01111425172451365	0.001189886218185435	0.03170691427159009	0.05791203755260822	0.08116711740491367	0.04061258438909363	0.05779553469875485	0.04952016491159748	0.04758792899161216	0.001092901274080875	0.02861342728585869	0.001630019344841779	0.01284499011190681	0.04222214780299335	0.04277124005118704	0.001473217949775674	0.04446924500921185	0.001188699773398529	0.03361571806935531	0.05825565381081563	0.05487180434702003	0.001079151612399154	0.01745714031170128	0.03467908536544019	0.03169316949060846	0.01266742801215609	0.02553348011553877	0.001108629937546181	0.01549847580452534	0.00116952795277503	0.01903261814470247	0.001351333949525777	0.04931743301406816	0.01111592998791718	0.03411938435704473	0.03225852238714304	0.02090492309245916	0.02722775829987613	0.03392233281952232	0.001019300042516971	0.01907592519274933	0.02948714540386526	0.02627522378892633	0.1232315706738981	0.09017556466389891	0.009092648143345677	0.01523550239987788	0.001127924567340273	0.05428982551092926	0.001191429542233514	0.02221959293454161	0.001066671902217551	0.01424973427205934	0.001126998031042259	0.01355126856100456	0.002025801252628458	-0.01208428882239451	-0.008476709633347771	0.009668186981569486	0.005071249922504536	-0.0003903138849948572	-0.004739839456757826	-0.0005214288920038446	0.001402989217316889	0.1294000130395863	0.001016100890684066	0.0326563356449759	0.4524068688078619	0.001338738522742849	0.001081488978254919	0.001005517010032649	0.001036023941946312	0.4162295907696985	0.05747637771336234	0.3465691210015165	0.0968296411669388	0.001275846067222992	0.001470289929714629	0.001066086832219587	0.7831256579413618	0.07540723435978078	0.001063768572012621	0.001166989174243883	0.00100754433947383	0.1898508320936151	0.07061952214261778	0.02671748411199222	0.5201420519388367	0.001056587482407556	0.001006724605019521	0.001002464039853542	0.00100521855716204	0.08779307048383471	0.09463849859929011	0.0213955776757491	0.02167916258797446	0.07394482188483183	0.1081616833608772	0.1421934088941594	0.07265505974243509	0.04817503388525552	0.002663667614898684	0.002546680881127774	0.001736850281663888	0.001101523441323142	0.001062445483687877	0.001034284850728304	0.001273569046218028	0.06900070503305933	0.03878722583144083	0.04807296777850507	0.001027316372715021	0.001572250142707875	0.03992755015252164	0.001469545770413613	0.00119185792947594	0.06972535784101422	0.001085202904205344	0.04124792721232465	0.0172234839692154	0.001105595225592852	0.001196433919905378	0.001268573167480109	0.01002975744673447	0.04180922303237633	0.02947305104448853	0.001021604963129004	0.03058513478057221	0.1207851180125471	0.01272560545905606	0.00110233958092183	0.001187067393057941	0.001065215011812283	0.001124998314745023	0.008932421530021167	-0.01000778794899931	-0.007901022204825376	0.01230676659186832	0.009782342625313981	0.0001499199625952109	-0.005630364921735314	-0.0003153966384708569	-0.7163972009092299	-1.810732569253874	0.003039874789633809	3.10789062182257	-0.03493638448683089	0.4884350929087469	1.652361286859408	-0.6598683744202716	-0.2167289540881339	-0.02599143189243614	-0.1465167285770174	0.6524603270904435	1.23822060669076	2.168331311742892	-2.301668148799003	0.01425807725357116	-0.007507502751556678	0.03248408202804666	1.714692076917782	0.09007580648215734	0.05795925749301898	-0.02716815743921069	0.1376137059749178	0.6110134905908329	0.1912883237408355	0.4813147581359523	2.451239112520577	0.11088590177554	0.04066723702573683	0.02450905549500343	0.01978959945199648	0.02523084958609733	0.2167384372005993	-0.1772694661657679	0.4981603476325985	0.6787359924189613	0.384962846459883	0.5207599435292211	0.9266898472965376	1.349666865108546	-0.1383608553064883	-0.02995847208916513	7.118069208370327e-05	0.1100524419581817	0.02092130570189461	0.005276114280312235	0.02174715921209509	0.3251018396693547	0.04163077693591435	0.009398868789680827	0.03978354513492587	0.05464409961610496	-0.04402968576763625	0.01021782173976749	0.03903135563431658	0.7365304842563016	0.04998148662002747	0.6954812038433611	0.2879368822165517	0.08183362255358181	-0.02688112396056581	-0.4225010338498402	-0.005350736763843985	0.6471041196247675	0.2166408790148365	0.05070935023016589	0.019007404421783	0.2790507995245228	0.1693015175960286	0.1388963210086015	-0.200489532274529	-0.1326875928767715	-0.1157575513358738	-2.036328995241692e-13	-2.651926750971918e-14	nan	nan	nan	nan	nan	nan
0.31	-0.02793934138751011	-0.02729037110604863	0.02316212765079561	0.6338890975548965	0.9401353264136637	0.007988845240752301	0.4476793950518638	-0.02379429625849435	0.006038583872238919	-0.005911016077754083	0.06435545047652358	-0.05835487996847762	-0.01206085924021216	0.06349952692130216	-0.04736130620525656	0.8590822427959914	0.1228451046800492	-0.8590822427959823	-0.1228451046799754	-0.09962240994948289	-0.1173564922254479	-0.00201279745812019	-0.2673919238921447	-0.05081790573840839	-0.02751338032454715	0.1304844936081696	0.1312928588318125	0.7270482516704143	0.6279827326930216	0.06554518085169754	-0.01149204312918102	0.02930540094374412	0.02653372155716765	0.7641632618832701	-0.5274349052677467	-0.4959165593037013	1.281691260214691	-0.08332888570664884	-0.05644347010655074	0.3714455054565957	-0.05566971248974394	0.9552439894913881	-1.815545939362962	0.4985033325821117	0.9824041078123072	-1.297130071335878	0.9903570273403315	0.6038354096672801	-5.679088019217654	1.030339982269329	5.679088019217641	-1.030339982269364	1.615100216654967	-0.7152251186214592	-0.2252629532080185	-0.944026918414173	0.7285471525109433	0.3442535280595952	0.4956205081678187	1.193776594327042	1.144116455609091	-0.7331724674347623	0.3063212707650723	-0.008702097676089225	-1.052789972383615	0.3077814021989644	0.001369679420111744	0.01894565119061904	0.1010040325662468	0.1255085131065354	0.001015526891782594	0.003931754620354507	0.02517764820355364	0.01973714607863426	0.4158456620765419	0.3709859115114232	0.007477320747658467	0.01329841078295789	0.00108298444902632	0.03025220307516816	0.001006688656633532	0.005584620454199708	0.00256546323127272	0.02110893633637227	0.4249884283851048	0.4477275986554368	0.04699458914372679	0.06463426329205312	0.3186561242032342	0.3304099859177654	0.104280637034457	0.08442659897796168	0.001266351235613884	0.00749125634011358	0.001444132122022883	0.009871313311135294	0.001075176237970604	0.007572458819381039	0.7361019609146595	0.6568938227218981	0.07218031873293278	0.08516468380858849	0.001062508729518803	0.003828083301117199	0.001157172940600199	0.01806251499332276	0.001031586415939437	0.03320414594868851	0.1814535150693458	0.2058787642740769	0.06429890175266664	0.03225951083198973	0.02188892640646736	0.02307465729034932	0.4943546295871372	0.4585444675025648	0.001056011062302855	0.03686690549776874	0.001013224336157861	0.006869679553449082	0.001007770759810279	0.00458067397336841	0.001010408965606878	0.004716554897848193	0.09048986416125655	0.09405215886192453	0.09716931237311463	0.09478241660254189	0.02284948648987251	0.02280198766970336	0.0182391113139338	0.02440868365704573	0.07261107783530597	0.1026332631075422	0.1093327266001614	0.1113111426860403	0.1423377384951033	0.1421200511473064	0.0706042263109672	0.07796911987886104	0.03944557344442471	0.07106983127240152	0.002705196546563367	0.144055593237932	0.00265734630635555	0.02578858020997351	0.001709586979479826	0.05432197788279319	0.001101107257864475	0.0135569135182325	0.001065785796577426	0.004577038391587673	0.001032705545568922	0.01113872161797213	0.001216002498643107	0.03165573030739306	0.05894019842434908	0.07980748823611024	0.04005606127787876	0.05861262411929046	0.04880712941216744	0.04769925727128939	0.00106425172351546	0.02862702320199086	0.001620157249741938	0.01351227632907783	0.04114229799261566	0.04247341199932615	0.001473657606371554	0.04496049771981795	0.0011909910758146	0.03397108093470382	0.06273971793328831	0.06081675939984088	0.001083707192486822	0.01798293703816364	0.04044461424683908	0.03992892640051116	0.01667283923636803	0.02936340335008326	0.001110983612106053	0.01634087113619721	0.001180908546923331	0.0187568233435003	0.001312113441267327	0.04525382416630742	0.01155259079008391	0.03523970988696135	0.0369520875146564	0.02705720847291976	0.02775504482628931	0.03525271325934503	0.001020938896589456	0.01928642583688835	0.0295516229930844	0.02638064031978377	0.1226330459954278	0.09319116390151248	0.01122672406114896	0.01674812235207462	0.001120667527761122	0.05606074439783588	0.00118622800783284	0.02021846685651614	0.001064936948188651	0.01292472815295841	0.001124057743453393	0.01239009809502565	0.01034010667725481	-0.009567106992075802	-0.008013482151248082	0.01344465230606604	0.00943175156377371	-9.270415846677978e-05	-0.005589543205710117	3.112826641306747e-05	0.001545046638040017	0.1389181994535424	0.001016274975412632	0.03095562474133894	0.4570813393927239	0.001202431044067823	0.001065903427187134	0.001005323553653494	0.001029469932159327	0.4263918479641766	0.06292619073939797	0.3649854287334092	0.04898789967200928	0.001251232846933086	0.001462344731009568	0.001054320120319541	0.7714164157166883	0.06978171078068988	0.001057308885351193	0.0011342708264047	0.0010084611556817	0.190143640254699	0.07092472080219923	0.02921124699589119	0.5491708696399802	0.001049568549425989	0.00100719644393657	0.001002651206599805	0.001005567238994844	0.08630970296783139	0.09519607898508478	0.01944933685027561	0.02106146829411517	0.07681250885990225	0.1098590385206458	0.1457294607934736	0.09446888333648944	0.06887909599739292	0.002590517380845621	0.002531564784595119	0.001731254815310422	0.001118719312250718	0.001070942977658259	0.001034257471583532	0.001217502972396083	0.05263010951129822	0.03991516097764444	0.04782194947499268	0.001040445179709485	0.001641705558344418	0.03979243818005757	0.001477983252455217	0.001194662725463257	0.06720913750404588	0.001091196340404571	0.05235333103416223	0.02430166775887091	0.001120066439956887	0.001189650326418678	0.00127351081779191	0.01371602808448588	0.04293872074685887	0.02740170947171658	0.001023524074590509	0.0288060987831755	0.1225962815496171	0.01419592418253577	0.001122226365351302	0.001175517659718467	0.00106136773481201	0.001117610474818474	0.01978056021966764	-0.006697380396217889	-0.007640222626285945	0.01813142620192026	0.01351178035581036	1.080627121231239e-05	-0.006406589581841763	0.0008609053487364624	-0.7258684492282017	-1.69275489595281	0.04940400281329741	2.391588307586078	0.00798986619804179	0.2142425958175504	1.221713140998292	-0.3515452406733993	-0.2315658971873378	-0.008605550026512412	-0.1272122465917185	0.5208403382804256	0.9270486529714774	2.137763776913573	-2.537294446181672	0.01420514390914723	0.01036032627730266	0.02918076732205168	0.6904947907754792	-0.164384545287515	-0.02578052296613281	-0.04795550646021224	0.1220298337537878	0.3900241446153486	0.08208993184117286	0.3258191894352009	2.550978030867025	0.09985645386385972	0.003385575800519415	0.004640712256635112	0.00550964081753972	-0.04030058444497227	0.1613701972112642	-0.1724825560160747	0.291738325382128	0.6792202331769693	0.3966692552700547	0.5660732826208316	1.489021281059006	1.43380794986044	-0.1324126524892441	-0.0269273355574696	-0.01845798425280195	0.1103028375902676	0.02902516501097699	0.0006840473201911691	-0.0239958184559647	-0.5327489686817896	0.1192779566426169	0.01143624707480993	-0.0195111095283403	0.07686772528245851	-0.02026283494900502	0.06929689272675653	0.03282741331132728	0.4486717924549102	0.05760671935517691	0.9612660547914536	0.4650029744980653	0.08935627272102674	-0.02876186756704728	-0.3909447333627337	0.2149592936831497	0.5817696877254919	0.05842326771189492	0.002097760027243359	-0.004538731868363996	0.3162269515204383	0.1353669584375417	0.2113010067894197	-0.1991072814643399	-0.132149317682032	-0.1159950325738122	8.839654007150575e-14	-4.280741872947602e-14	nan	nan	nan	nan	nan	nan
0.32	-0.01977810097661841	-0.03283051491729067	0.01811787352115915	0.6466577012930161	0.9391554235543984	0.007388113401366594	0.4497192686717021	-0.02440371788602924	0.01729422213967112	-0.02424688777601974	0.06950807402017764	-0.04822795535895674	-0.0258507395894574	0.07374895600916251	-0.04117885251763793	0.8004204962466891	0.1339194067725506	-0.80042049624669	-0.1339194067725234	-0.0831738852677303	-0.1246076168926834	-0.004119336947681813	-0.276227105720658	-0.04349695044538092	-0.02403782419931991	0.1340782869276865	0.1437671554354224	0.7383254840806867	0.6205221322221064	0.06885136844870902	-0.01165675843002647	0.01947194257048884	0.02964133309013689	0.855021856595618	-0.5669030441227807	-0.5140533328881705	1.272124606605592	-0.1135496849242832	-0.06300815104482441	0.05226861874335682	-0.05408129185473934	1.295046269708387	-1.835759123579336	0.5178181271862246	1.042707530226174	-1.445856222675119	1.040013614140407	0.6332597539431242	-6.040442018593045	1.1902965077172	6.040442018593045	-1.190296507717201	1.672820660483197	-0.7305441631336669	-0.1939690524497631	-0.8286058635723076	0.7301422288085739	0.3494592646671574	0.2386225459062056	1.310034737419081	1.117027864414737	-0.749639336840928	0.3450428511232686	-0.02468755578910319	-0.9059121305939224	0.311079927854121	0.001493592276460356	0.01931098761082093	0.1185924898071235	0.1458734637503184	0.001015934894964254	0.003896048312681796	0.02737809324922365	0.02083755222030874	0.4295065612054324	0.3810801010825324	0.004444237522095534	0.01072494362305359	0.001070417147554007	0.02795154140018941	0.001005978919509282	0.005459205995178874	0.001827020907055688	0.02032315196824586	0.4271294872854217	0.4528391906081921	0.05541219018260474	0.07269483964113947	0.3372738714551603	0.3507337934140849	0.06977975819213403	0.05767152994229167	0.001252202617238601	0.007666958290067116	0.001450647552287212	0.009914777118068012	0.001061865811883829	0.007889654228290067	0.7443687473316637	0.6587356902297677	0.0697789704739419	0.08247552211891093	0.00105820239547216	0.003901483188941625	0.001137014240629257	0.01762723063873028	0.001020738505943279	0.03454367783269477	0.1847637267045591	0.2086677153115936	0.06724119323589325	0.03261092040334378	0.02593379651551706	0.02585010315644245	0.5155724296485487	0.4840229839741799	0.001050951312344562	0.03797319774966099	0.00101046188410617	0.007041112431362628	0.001005364725839654	0.004705953495990101	0.001008181608116072	0.004833235053722883	0.08838804730918287	0.0931760437231571	0.09648025008342374	0.09605341913321741	0.02075117605946061	0.02105888254789435	0.01938608220724802	0.02661052265813449	0.0751054759862724	0.1096130062037531	0.1099349862507035	0.1151156806289955	0.1444332270342636	0.1477285930420494	0.08602556979193955	0.0947439967229087	0.05778787496772954	0.08561510550774158	0.002629865016590811	0.1428434062031594	0.002592889302042061	0.02555656248388451	0.001718414232109888	0.05413054163423927	0.001114379839445348	0.01490602543294619	0.001070642420761723	0.004965530013993575	0.001033443092397963	0.01114925632889781	0.001201021924846308	0.03138676057444853	0.05206196795741704	0.07179771212700491	0.04028334618304848	0.06013091082103086	0.04830536077963291	0.04778804313196289	0.00105649810478468	0.02857427014264221	0.001649924838870144	0.01434343624705005	0.04049995481022179	0.04227144514545662	0.00147809451580997	0.04548046631010891	0.001193539149994793	0.03428799025311544	0.06405731169098426	0.0637694655190762	0.001088981905752861	0.01865785191164292	0.04861680645017566	0.05111040811958589	0.0221311803750666	0.03457264380223381	0.001119397778029731	0.01733981784347505	0.001183205381183789	0.01844770016316744	0.001294967472523583	0.04148405839367342	0.01357823632016706	0.03812943924940987	0.03994471342767963	0.03250865147178388	0.02704430051409924	0.03527055934868206	0.001022717939813155	0.01933202002190052	0.02874083609800175	0.02605215647925307	0.1230235292893201	0.09634326176470992	0.01302738378125661	0.01798573128048656	0.001126985967231511	0.05843611665467895	0.001177851813429143	0.01825001534255761	0.001062145415907318	0.01161003418361564	0.001118893047069031	0.01124099809523904	0.02034363427856096	-0.006521108013448497	-0.007685206604854803	0.01858658048759911	0.01337154393119414	-8.624337721234507e-05	-0.006390260895431549	0.0009995153106897759	0.001687104058759125	0.1484363858674961	0.001016449060137586	0.02925491383770127	0.4617558099775865	0.001066123565370738	0.001050317876123447	0.001005130097276139	0.001022915922381376	0.4365541051586491	0.06837600376543586	0.3834017364652956	0.001146158177085378	0.00122661962664887	0.001454399532304651	0.001042553408420344	0.7597071734920154	0.06415618720159579	0.001050849198691573	0.00110155247864318	0.001009377971888936	0.1904364484157832	0.07122991946178069	0.03170500987979024	0.5781996873411236	0.001042549616448561	0.001007668282853023	0.001002838373343665	0.001005915920826851	0.08482633545182462	0.09575365937087821	0.01750309602481201	0.02044377400026719	0.07968019583497471	0.1115563936804137	0.1492655126927866	0.1162827069305475	0.08958315810952718	0.002517367146792278	0.002516448688062863	0.001725659348957206	0.001135915183177044	0.001079440471627203	0.001034230092435352	0.001161436898567748	0.03625951398954005	0.04104309612384953	0.04757093117147907	0.001053573986726339	0.001711160973976233	0.03965732620759269	0.001486420734494677	0.001197467521448386	0.06469291716707722	0.00109718977660265	0.06345873485600119	0.03137985154853393	0.001134537654295555	0.001182866732925406	0.001278448468102554	0.01740229872223519	0.04406821846134926	0.02533036789894755	0.001025443186046276	0.02702706278578048	0.1244074450866857	0.01566624290601468	0.001142113149768787	0.001163967926377799	0.001057520457811021	0.001110222634890633	0.03062869890931408	-0.003386972843436326	-0.007379423047746368	0.02395608581197229	0.01724121808630677	-0.0001283074201701038	-0.007182814241947994	0.002037207335943378	-0.7358360960271367	-1.534624993698446	0.009242311220062548	1.682624986728215	-0.02834057666708256	0.01899633928187446	0.7983367288369171	-0.1871334081713805	-0.2249991572059315	-0.02152887648555312	-0.01435199951439917	0.5239295928386812	0.6989046003552776	1.890958018391089	-2.82187908439887	0.02229185322256425	-0.007646708962222884	0.03593448684268978	-0.3198050479690507	-0.364368371783799	0.07045666130298325	-0.0331730630437156	0.1537626593554247	0.1675123157376615	-0.008747929073037786	0.2410592563947366	2.523526926305594	0.1279169945996248	0.04386041682456699	0.02754375691877979	0.02314573199327347	-0.140740528236351	0.09019597928049748	-0.1778270328583619	0.1612921091257625	0.7241331684759884	0.3554108671681144	0.5444847912505326	1.828874362383343	1.466706469728508	-0.1067368154199252	-0.01859221178636888	-0.01639768870906963	0.1693128077681006	0.05098198649905521	0.002489077749715458	-0.021809994534768	-1.004927548308459	0.1818702331767602	0.004890385020942268	0.02651375001687327	0.0874188397962268	-0.02485744615440526	0.01596099762081407	0.03134064624728097	0.1380806975406853	0.07980511593244974	1.284626165682481	0.5638003258108212	0.1131438982422241	-0.03354680023300763	-0.3637324188177154	0.3485300297406851	0.5069356432665401	-0.04586599111686355	0.01772805840667802	-0.067772669845982	0.3063505246382469	0.1142993128374394	0.2597869949529888	-0.1939546194641465	-0.1306251629292534	-0.1133434580997391	2.241161726176316e-13	-2.670616001520441e-14	nan	nan	nan	nan	nan	nan
0.33	-0.01118733144935947	-0.03837219823237761	0.01290580618525093	0.6593372538192007	0.9378430327034974	0.006740619950462139	0.4491634296813245	-0.02465996757330557	0.03192270379305862	-0.04223999226961802	0.07445717189184127	-0.03762530386481595	-0.04055131947696979	0.08392449597564317	-0.03475978033563538	0.73843140713311	0.146716479281327	-0.7384314071330949	-0.1467164792812666	-0.06621706311171317	-0.1318729482284695	-0.005852376202523281	-0.2840813176266401	-0.03632028061663779	-0.02054618015706558	0.1357797926126103	0.1575831355460781	0.7494976590828337	0.613108344929707	0.07219981062585834	-0.01200658175474928	0.01122856143564856	0.03283395467976534	0.8426756562403135	-0.5338526083883389	-0.5239182256025043	1.264211655710562	-0.1500561129484242	-0.06620219716148157	-0.1377110869952146	0.007306766740095996	1.629733000285019	-1.742257690690787	0.4653677382134936	1.068094564479874	-1.468316955336045	0.9838253383060451	0.64250241899827	-6.353900187560335	1.367462593569989	6.353900187560355	-1.367462593570001	1.715928140516356	-0.7186685297915022	-0.1507140245226281	-0.7476498261915026	0.7015765390669475	0.3481103923707738	0.09684738463844964	1.455423968925306	1.121251770497079	-0.7316308411242023	0.3203098825840491	-0.04461682685478672	-0.7486760797711489	0.32608295554799	0.001581180884971359	0.01964169908462355	0.1287573976268452	0.1585890313158128	0.001015969405568209	0.003885846091363966	0.02474948171040637	0.01929419620657134	0.4393004888509013	0.3873644818568982	0.00279412517194593	0.009341156519865187	0.001057988350337909	0.0258358500990789	0.001005475595554616	0.005364041496784202	0.001433045044831255	0.01988941820473773	0.4339196902186599	0.4591612608577565	0.05986266577459177	0.07723301883562775	0.3552472239439002	0.3687437628491462	0.03924069830918244	0.03514397573058949	0.001233160415899065	0.00787045718395003	0.001440914585322093	0.009950197941414234	0.001050849958554855	0.008214373844471686	0.7452075041210019	0.6511498053112116	0.06529935845935478	0.07804584177874917	0.001053002396333358	0.00403674010072277	0.0011128789849953	0.01721135215028808	0.0010155709633566	0.03597688176521358	0.1868431441592965	0.2098165230999034	0.06769996553959073	0.03207501493914333	0.02779420094484934	0.02713769930585053	0.5389180648004576	0.508536867501683	0.001045571191851288	0.039165391973302	0.001009152183315374	0.007257535904752764	0.001004161687938624	0.004861862181568206	0.001007111579612009	0.004974347195458969	0.08638840817408898	0.09117743390809856	0.09589368566785945	0.09609912758115896	0.01902473103453763	0.01954497396817032	0.0174300130627206	0.02577280564935288	0.07507245076904656	0.1135854902870794	0.1106731376936138	0.1180775693465509	0.1465018026148097	0.1525272523492813	0.1046204548231786	0.1142002110960059	0.07307594573869183	0.0982475748797482	0.002558330274350262	0.1418367992223708	0.002850636582606583	0.02560080392104021	0.001747053291281596	0.05395707311660573	0.001127190178987571	0.01657059078746647	0.001074757219092591	0.005473670898231856	0.001033749172177282	0.01117114854246746	0.001172428950747757	0.03105106325275002	0.04069936819845934	0.06054854832634537	0.0398541913968903	0.06086886260923392	0.04771873186011589	0.04754295134315802	0.001067233929251488	0.02844414378740727	0.001802623951261468	0.01544764072117371	0.04015341839312084	0.04202378051179472	0.001470473257905514	0.04589721564497069	0.001190978633300511	0.03455311880760913	0.06321987493971483	0.0640159771138071	0.001096572929829063	0.0196208860431162	0.0560880549775083	0.06295744950581544	0.02789852063015645	0.04005815018144083	0.001134884873025062	0.01856509559041456	0.001174140027451504	0.01813430763662448	0.001301847797430356	0.03789869172979427	0.01607404722870221	0.04157193707263902	0.03663759045335121	0.03384273199541217	0.02375479545380475	0.03269977856660756	0.001024184473732085	0.01935307900643982	0.02814597762598246	0.02546450517012689	0.1233835422731821	0.09885019092311702	0.01622791644326539	0.01987022361854245	0.001148824221022578	0.06154771038479703	0.00117411647188241	0.01631691788814816	0.001061027508266796	0.01029943261659644	0.001116725428504734	0.01010002214659676	0.03085719358581007	-0.00329305352446462	-0.007148126023047592	0.02430885026543515	0.01622241520575683	-0.0002077305731691247	-0.006932908040369911	0.001787734728247218	0.001660152588862012	0.1394686947729172	0.00101562988064771	0.01537451024635237	0.460176049244632	0.00105351601492185	0.0010405948619123	0.001004800933144118	0.001021289529417836	0.4599792699468989	0.06284387696244986	0.3997886560177459	0.001088867517337175	0.001202078139466983	0.001410773278565992	0.001036701931499725	0.7360397106458642	0.05557612253097775	0.001044832108032892	0.001076072974504192	0.001010882420688879	0.1901710939722747	0.0657479926641546	0.02837107023478523	0.6071392210890976	0.001037789799767117	0.001007891458521949	0.001002970060174146	0.001006067458912756	0.08269434866146005	0.09450131857129139	0.01676519378968187	0.01085859580951316	0.07100328168859388	0.1118766648038934	0.1500572974203393	0.1423348285566158	0.09504633866888246	0.002454742222050507	0.003631958031472773	0.001820332487874912	0.001144429711075074	0.001078702037053635	0.001033930371484325	0.001126759207841512	0.01899513300757107	0.03789122609302489	0.04652167829464059	0.001099421581224298	0.002174206288232929	0.0398144796040912	0.001442310177868255	0.0011805654017279	0.05997065753245955	0.001110639689528738	0.06681607657273542	0.03700773414982741	0.001164946216105245	0.001149328334664886	0.001334880399458745	0.01999054481991344	0.02301567861660168	0.01551397457481503	0.001025937176966177	0.02783921644875017	0.123481491159826	0.02317456782017861	0.001196479424879731	0.001175522414362997	0.001061846634707707	0.001118061308105987	0.04155354863425561	1.01364196972208e-05	-0.006426007821481451	0.03031333160604115	0.01825824417587928	-0.0003927562915243022	-0.007275630224045637	0.00237637605964755	-0.7475913241197991	-1.302279659913261	0.04298863780459754	0.8421922863719541	0.01313527280599908	-0.3279115608385338	0.4694790315428238	-0.09698464847685527	-0.1956475644152922	-0.002475734732602056	-0.05285568449915862	0.7746001184230938	0.2204957437498489	1.695935680700236	-1.712352337591229	0.01908077571242913	0.008719916930699642	0.03035109777039659	-1.160170374633633	-0.5210627751125068	-0.01482826496443283	-0.04414866525607298	0.1379250288562645	0.06036769761301287	-0.09711177469414325	0.02771401174657574	2.365490220983222	0.1154158061949476	0.01069108482485394	0.009771540595282182	0.009817954596568033	-0.2558085695849102	-0.07931761576025467	-0.1285153856851707	-0.3138870719526694	0.09897482290562955	0.2505216029239722	0.4294395597386521	2.042182451336496	1.080081273257565	-0.09347857813058293	0.02540840668245609	-0.01789623666498703	0.1706644286246217	0.05134907865760356	0.002965257237917759	-0.03881807678351017	-1.241022563555679	-0.02006410109886558	-0.0535078623017287	-0.03338889315549726	0.1310743099203348	-0.02606078380065528	0.05232593776379796	0.02187678592344288	-0.07141677597911215	0.1143150939524818	1.098987596167853	0.5362869401421043	0.1354152977976635	-0.02933242385482617	-0.3548210345370877	0.3421561388131191	-0.257616865082671	-0.4496043630566968	-0.008905589108693462	-0.050605663319647	0.2109670425304315	0.2600362203499881	0.3592402557433436	-0.1921353331872306	-0.1312139265200255	-0.1143257172135497	3.341543433468747e-13	-2.896652324788191e-15	nan	nan	nan	nan	nan	nan
0.34	-0.00333371570353134	-0.04335594687422853	0.007728347183164294	0.6719504495490962	0.9361317487446013	0.006069836296285372	0.4474795535281296	-0.02416807430464838	0.04987054093137688	-0.05867995989993915	0.07868275460608372	-0.02706062815170988	-0.05469822270757235	0.09320008195877065	-0.02848984940699395	0.6734120048267265	0.1612355506344599	-0.6734120048267267	-0.1612355506344412	-0.04890763506147539	-0.1389039160039957	-0.007095121958236879	-0.291288368415739	-0.02953772362068934	-0.0170907993799905	0.1359186104916198	0.1729208884984337	0.7608274121802672	0.6059192610100538	0.07517085206591498	-0.0125358893211684	0.004380181307132281	0.03613576351062733	0.7075911003443314	-0.4553161094645199	-0.5071316661263466	1.258853247347763	-0.1933283067079328	-0.06766619169928256	-0.1733388138310938	0.09554729935484647	1.958917366659512	-1.52513175090917	0.3731150956916969	1.035112374026087	-1.335120891406772	0.8600228175275236	0.6034315032759606	-6.646504657153928	1.534696276588555	6.646504657153928	-1.534696276588556	1.743341839328211	-0.6836714510814015	-0.09591035262404357	-0.6991736401948719	0.6513196622522766	0.3422066116319754	-0.07391501527274667	1.614389305777427	1.148543483472386	-0.7046986622906943	0.2695627037118182	-0.06058440414139546	-0.6269119293295583	0.3329173761016076	0.001611522674628913	0.01989253345082646	0.1310088111361799	0.1623513846777479	0.001015576865606696	0.003895456576620824	0.01667346455704983	0.01427444062743593	0.4454893148535471	0.3906884738234949	0.001956050423755696	0.008638037934235966	0.001046912704701136	0.02408842088574233	0.001005059394767708	0.005310257069962723	0.001234933421719737	0.01965681965201471	0.4458953266267119	0.469013506203735	0.05978470000830045	0.07734004462004251	0.3724914532008455	0.3843505032696033	0.02163275632543376	0.02285007159738259	0.001211367628685084	0.008062030807957879	0.001414240095728483	0.009968956322109673	0.00104241715311478	0.008523509411319331	0.7390105428812488	0.6362763139592619	0.05894358677551979	0.0720643650392787	0.00104739362871904	0.004176458168858321	0.001088070271225564	0.01686133677489388	0.00101374098077071	0.03740311644406387	0.1880278088221574	0.2098374383776239	0.06550960006435746	0.03069511269093158	0.02717552177830097	0.02662946415656764	0.5637518787236296	0.5310575972295871	0.001040501300053244	0.04037939299426237	0.001008609296777545	0.007480270267298327	0.001003626346380522	0.005024055515881908	0.001006652636839654	0.005124419310518641	0.08432544362356789	0.08812332963584547	0.09502254211772983	0.09450180029675728	0.01777151613310677	0.01841736078169974	0.01174222171211167	0.02063174999684093	0.0712234712028799	0.1121647261559532	0.1112361627345508	0.1203972072191127	0.1480571758242893	0.1566012340276892	0.1258224499375793	0.1351839245321473	0.0837153257433534	0.1076226083446837	0.002491229730467	0.1409959546927645	0.003535457625463785	0.0260240887668373	0.001808674209189161	0.05378061246399979	0.001137851756359856	0.01846059731499416	0.001076444485074468	0.0060065693531531	0.001033752216392827	0.01123007931916191	0.001140791365521493	0.03074062689938054	0.02631610125740179	0.04705491382189909	0.03815391390658551	0.06001394428777348	0.04691867387615466	0.04672590349577143	0.001095531488150971	0.02828949483730632	0.002110228669716451	0.01691796754357469	0.04004124969088373	0.04172252340514206	0.001444614019806164	0.04622572643308971	0.001181246212215359	0.03472936039699277	0.06063580953726833	0.06268836205181334	0.001107094194856889	0.02097442146178737	0.06161464450285357	0.07337426973504786	0.03354092174022383	0.04535810240776722	0.001157833878683724	0.02011819673844489	0.001152835549943317	0.01785703730609257	0.001333501007077008	0.03435803529142729	0.01860313284598487	0.04501629410383185	0.02488611000730176	0.02700636763885728	0.01729270388747915	0.02665218813202763	0.001025164506552858	0.0192461216874334	0.02821958453121428	0.02502308178604593	0.123215648593024	0.1008812373250881	0.02149012436046175	0.02313519699900747	0.001186928387611041	0.06555509186296456	0.001178027308194448	0.01441789944343903	0.001062632705729105	0.008991380132289454	0.001119562355386794	0.008965004039294844	0.04164494650485385	4.770414728603781e-05	-0.006333489011601951	0.03045443738742614	0.01785072302365926	-0.0004245255527237454	-0.00717566774341442	0.002276587016569079	0.001633201118964721	0.1305010036783382	0.001014810701158712	0.001494106655003295	0.4585962885116778	0.001040908464457678	0.001030871847697526	0.0010044717690137	0.001019663136460647	0.4834044347351551	0.05731175015946979	0.4161755755701959	0.00103157685759017	0.001177536652291856	0.00136714702482846	0.001030850454582575	0.7123722477997131	0.04699605786035359	0.001038815017378392	0.001050593470344155	0.001012386869489069	0.1899057395287667	0.06026606586652782	0.025037130589781	0.6360787548370721	0.001033029983091446	0.001008114634191331	0.001003101747005722	0.001006218996999253	0.08056236187109393	0.09324897777170421	0.01602729155455727	0.00127341761876913	0.06232636754221618	0.1121969359273742	0.150849082147894	0.1683869501826917	0.1005095192282309	0.002392117297308619	0.004747467374882786	0.001915005626792322	0.001152944238979302	0.001077963602489244	0.001033630650520749	0.001092081517110418	0.001730752025609064	0.0347393560622011	0.04547242541780338	0.001145269175727453	0.002637251602483936	0.03997163300058928	0.001398199621241172	0.001163663282010508	0.05524839789784315	0.001124089602450809	0.07017341828947232	0.0426356167511287	0.001195354777873639	0.001115789936401618	0.001391312330814945	0.02257879091759142	0.001963138771860916	0.005697581250683829	0.001026431167896562	0.02865137011172014	0.1225555372329688	0.03068289273434626	0.00125084569997457	0.001187076902347353	0.001066172811604084	0.001125899981320612	0.05247839835919706	0.003407245682830841	-0.005472592595216514	0.03667057740010978	0.01927527026545155	-0.0006572051628777761	-0.007368446206143099	0.00271554478335178	-0.7584865615091921	-1.030703385745608	-0.006733110437146387	-0.1080178539893224	-0.02437803537499844	-0.6762835737873468	0.2062589672771629	-0.05099970457708063	-0.1513467394681635	-0.01325286214888808	0.02587504264271581	1.229964612133081	-0.187326081683304	1.410312215461198	-0.7751490686750988	0.01990679929611517	-0.01097919754736504	0.03281767698842636	-1.777326334649389	-0.6747276516610995	0.0713488925316723	-0.02000043508244485	0.1523688086309777	-0.05806618638088461	-0.1775472858741	-0.1181070033424714	2.124896166385831	0.1322783540031231	0.04512259465681201	0.02880068666765839	0.02493772665922619	-0.3518394196105609	-0.2384111671674865	-0.1005679542578959	-0.6993756197128034	-0.3545164744416748	0.2269606981695167	0.3995492654858581	2.134374175051367	0.8152192883269416	-0.07358432517596983	0.05721646994265557	-0.01699611570243109	0.2144010423460596	0.05593350061899448	0.009896790372176015	-0.01675780085362746	-1.453821688992837	-0.1367037887584046	-0.1095008266654097	0.02160923100442246	0.1606433094787023	-0.03557594073633907	-0.001686711782442307	0.01356325322217751	-0.1767446338034845	0.1579053732893051	0.9985819342830341	0.5266894952911872	0.1787085790512013	-0.02632236147215907	-0.3547903737067054	0.3489018713334473	-1.127153332819725	-0.7412279216557424	-0.007875202311063281	-0.03852708483155497	0.2111739733517357	0.3903955213167108	0.4389445445512467	-0.1871388175231395	-0.1301153463891078	-0.1121518898302015	3.958509388913981e-13	3.542250049719409e-14	nan	nan	nan	nan	nan	nan
0.35	0.002526323765019074	-0.04742576389151108	0.00289838234449045	0.684525912936755	0.9339551910997175	0.00538915862317727	0.446244062088602	-0.02279804845277936	0.07104591388107782	-0.07233977695464745	0.08191064726315725	-0.01717453245966951	-0.06668196024676572	0.1010435589993618	-0.02292595852377822	0.6055128261139543	0.1772902914073669	-0.6055128261139426	-0.1772902914073274	-0.03138873907259988	-0.1454796602714551	-0.007737089520995539	-0.2981661354516039	-0.02333748560380364	-0.01371417810515445	0.1338202257976285	0.1897982629610651	0.7724844400336024	0.5989807452603214	0.07782780953788768	-0.01322548275405976	-0.00148316238220141	0.03953458390354632	0.4596562922955724	-0.3539658942760335	-0.4614063033252763	1.257049119415732	-0.2414532918743717	-0.06767897371371279	-0.06995871853808427	0.173487600128391	2.25794035379861	-1.207257774134345	0.269033246698975	0.9406063574867051	-1.053631028498369	0.702087378065003	0.5089866122767355	-6.935337990089944	1.666406708588173	6.935337990089944	-1.666406708588175	1.762088686371901	-0.6276394534228461	-0.03207964485332827	-0.6792462736195968	0.5866426754681604	0.3322951893295263	-0.3460993710005519	1.756455095446597	1.176934708397521	-0.6837950658776155	0.2545199336709461	-0.07649012982312746	-0.5460987643488691	0.3453316535481107	0.001569600994058239	0.02000992372484785	0.1262156164739023	0.1573171202492603	0.001014916350417975	0.003907651655942708	0.009352634198338112	0.009084751720008425	0.4486712180314396	0.3919522253671321	0.001508851720263108	0.008240754799099793	0.001037704795466892	0.02282642933444939	0.001004696625125414	0.005297229512169482	0.001129638777742406	0.0195668888137422	0.4632949119953297	0.4839107349511898	0.05559353138208891	0.07338321117465199	0.3888166881589993	0.3971108688022507	0.01183924582616031	0.01633631459178425	0.001190157793046735	0.008216367183018991	0.00138113673991481	0.009966714614534277	0.001035988208112382	0.008812562588395731	0.7272567368956672	0.6167098723721595	0.05133700358709802	0.06501243824484051	0.001042067020702097	0.004310076788072832	0.001067935596392649	0.0166167115653096	0.001013631575039503	0.0388034615257404	0.1888222384972302	0.2092689881867881	0.06084163743138912	0.02855266648046498	0.02319987858493255	0.02373951593200314	0.5886492991064	0.550805471639924	0.001036095547043049	0.04155177625369974	0.001008431720407163	0.007727754207350476	0.001003389578744696	0.005200158830603419	0.001006482560418057	0.005285500141108805	0.08061444276373426	0.08314733984839286	0.09256058880320139	0.09079309295113183	0.01506838062805832	0.01628864084498372	0.006667038701060574	0.01567119765772248	0.06371803587820528	0.1055712745508783	0.1148133529857604	0.1240398824939958	0.1504468862014203	0.1613960213084815	0.1480760147897511	0.1555872267991082	0.08737574269602401	0.1128459920050727	0.002433085386821511	0.1402775941428619	0.003779942779600386	0.02617937835839309	0.001843623495307401	0.05351843349534438	0.001144804738332654	0.02059097341907636	0.001076834440051339	0.006536504117285302	0.001033785414619523	0.01134221529364823	0.001115770247253858	0.03051771844856988	0.01465629291675441	0.03586530183426739	0.03445984168435435	0.05688361764684943	0.04603597595809994	0.04545593645282072	0.01008148417047883	0.03622289236327	0.003733281750825153	0.02016984120928356	0.03918076467240081	0.04065942661041827	0.001444170121796038	0.04645203845196688	0.001183246530612252	0.03483347967272695	0.0602885009620119	0.0632824866713538	0.001118409329602422	0.02277408204171366	0.06517377529304955	0.08219568240281691	0.03796175022464144	0.04952044932886365	0.001212703969459361	0.02212520402316543	0.001127694440422008	0.01765808872546609	0.003116383675201184	0.03132980532961242	0.02089683742564079	0.04812835434396333	0.01392662902592656	0.01806133335199962	0.01116326077829692	0.02070572466858487	0.00102827777362025	0.01895756485917594	0.02999524754667894	0.02502696414564709	0.1224427819358305	0.1033650606380749	0.02275082660536978	0.02529034473950977	0.001245019244668177	0.07059715238897669	0.001198364435989404	0.01259924010695856	0.001069127594711072	0.007723724978332832	0.001132595584685866	0.007870231614010813	0.05090187284536329	0.003400521931527666	-0.005398663058431712	0.03508035232425877	0.01721679598684673	-0.0005161120634735964	-0.007322794386996885	0.002116988524116424	0.001435059987149263	0.1091006704867652	0.001013736715381313	0.001283082515979596	0.4532145036622862	0.001043167465655499	0.00102579343616789	0.001004189923685893	0.001020256100917989	0.5192173178349777	0.04437818290931003	0.4297594920872228	0.001023227301409072	0.001160058445255858	0.001329281787101621	0.00102798238112013	0.6845939422448185	0.03752152477666744	0.001034583549794702	0.001043915378775126	0.001014474504807252	0.1903607958171392	0.05031753180532565	0.01330384027317561	0.658914803221658	0.00103022393586363	0.001008358839605918	0.001003178235450331	0.001006378806176323	0.07141648934016746	0.08564775109045195	0.008759321378225899	0.001169127297844053	0.04697996901961281	0.1267046179595422	0.1570529653397185	0.193302451205608	0.08512324414915179	0.002355437013914244	0.003434434295019006	0.001850562566019057	0.001151282616987688	0.001076628433291273	0.001033980145776386	0.001087720408412374	0.00151419890889893	0.02618933257336706	0.04453646428686003	0.03524888406164929	0.007803137108120889	0.03661240480792639	0.001482215030528218	0.001203661907972825	0.06379898183839655	0.001135350600857435	0.06926495340632792	0.04355067862360203	0.001332873100376166	0.001089441358557446	0.008018483236987374	0.02418234403142955	0.00150478936090334	0.003424110368843117	0.001035821835302353	0.03491391061699322	0.1202184568853075	0.01857208961025212	0.001351783339579706	0.001247014080291809	0.001084108449486226	0.001163311747806779	0.05889757877480518	0.006747960714726955	-0.004404693475833502	0.03843408720041058	0.01493608952714964	-0.0004948240946988958	-0.007433399575261858	0.00147854502427477	-0.7688701077070123	-0.8292984836145453	0.01856805312724834	-0.8808651076659652	0.01443629508532866	-0.3790797337272443	0.05894883830625109	-0.02944492153033046	-0.1019397359440569	0.005229676362924681	-0.02528787746425724	1.704496493435241	-0.5975406681757292	1.160391614490269	-0.5134371954613128	0.01342951852216579	0.005275833033438536	0.02596098313960442	-2.09283029414973	-0.7410780720132356	-0.01548851460891695	-0.0241451303555643	0.1318687771785022	-0.05541408832009078	-0.2552817900949697	-0.4513795330131896	1.821605235018096	0.1083744679489639	0.01420097654425221	0.01172156453140967	0.0115250299946791	-0.6184061474609134	-0.4845532618366116	-0.3108742818742036	-0.3226914354938026	-0.9405833267968219	0.5167523292535652	0.5604180643872665	1.960175457865305	0.2044770667215078	-0.06851337189017097	-0.02254917525979137	-0.03304098514944376	0.2188318945062463	0.05280516697816411	0.01259220212673432	-0.02354103792470153	-0.8284233394286977	-0.4713687287169235	-0.1376226587817188	1.449733313630014	0.466777985441006	-0.1666224048314255	0.03261904274994651	0.006331790448764844	0.272955781020542	0.1998252496562866	0.7761938892619515	0.3205432114460747	0.2217113439863443	-0.01480635593740372	-0.2561359843429956	0.2813339885967909	-0.681907398513584	-0.4726562160946871	-0.04394848552620734	0.04407036751477023	0.2723215346153253	0.01261244850143623	0.5607389169488958	-0.176532237062107	-0.1235439370153074	-0.1066916724783951	5.43546429697464e-13	5.602904834857959e-14	nan	nan	nan	nan	nan	nan
0.36	0.00576420012105923	-0.05034163676494469	-0.001550678917394325	0.6971076257223294	0.9313132815214088	0.004732064204840268	0.446156394267834	-0.02079772772010785	0.09466501061722833	-0.08283363766400205	0.08399481575989816	-0.008278509139763869	-0.07561093152001526	0.107110125269909	-0.01831731838338658	0.5346651069311322	0.1943667814180522	-0.5346651069311341	-0.1943667814180452	-0.01363283477553805	-0.1513799460928277	-0.007728644553839411	-0.3049306240208692	-0.01784657542366954	-0.01046134467335046	0.1289898741220766	0.2079573805814799	0.784247558772261	0.5922275481281941	0.08011507359907946	-0.01404880886522789	-0.006548633096079749	0.04301209560289636	0.1831584778582706	-0.224527280695814	-0.4309509507679143	1.260103126930908	-0.2863986934430817	-0.06294954074505842	0.05622590989871286	0.2216062755394711	2.44766212389712	-0.8919404818298073	0.1443702636139255	0.8370978996093483	-0.7241676383237886	0.5046406635646123	0.4123813547182438	-7.236212751163912	1.739046124144283	7.236212751163912	-1.739046124144283	1.790743500966343	-0.5485797618640063	0.03417215335897171	-0.6765179468740259	0.5094540949060259	0.317449043026267	-0.6203084115800427	1.870737937352627	1.169761660537352	-0.6676349387686183	0.1956240215633564	-0.08733093979717936	-0.4673373342394152	0.3486556373872727	0.001449601174671965	0.02003103226969577	0.1145345971456384	0.1450934810051958	0.001014048998947617	0.003936567354970748	0.005449591290365504	0.006344335432372345	0.4491786397159802	0.3921166005267145	0.001285958192230222	0.008029379523268628	0.001030562396156558	0.02203186286552429	0.001004374337784481	0.005306497112862461	0.001077284118041676	0.01952252875933779	0.4862338552581443	0.5022037431939975	0.04737111259067628	0.06551923004050181	0.4041072696776113	0.4079309500278089	0.006694741792146358	0.01286463042618959	0.00117081320887343	0.008380002034845702	0.001345650748277714	0.009969372522218954	0.001031340416527294	0.009062089568400877	0.710871146068168	0.5952823418486933	0.04277105883425209	0.05713439630333397	0.001037288166513095	0.004449420957749155	0.00105453112184019	0.01647402375083926	0.001014621221818353	0.04012386337722013	0.1894873950151703	0.2087333518805372	0.05374437476379786	0.02550268021156506	0.01543804279404638	0.01777193566740489	0.6127624150522389	0.5674282323166605	0.001032489966058091	0.04267040575379562	0.001008465139373285	0.007960825462005593	0.001003309518214926	0.00536451857162108	0.001006477509108311	0.005439851721139437	0.07449748094411185	0.07625425449560629	0.08787813467215755	0.08518627586251379	0.0101147300650775	0.01248591016785897	0.00401158310292044	0.01357878953846909	0.05256707260806439	0.093824870015266	0.1228799920076874	0.131035813253108	0.1543368471656511	0.1678297927897223	0.1707691528336183	0.1746652172803165	0.08276112966439886	0.1112125421386855	0.002385642845745848	0.1396571755133242	0.003248880483605622	0.02564529278908856	0.001828929647225374	0.05316776661861895	0.001147449350934738	0.02298038952560104	0.001076361519592616	0.007117706987916925	0.001033976832060656	0.01148315931397929	0.001101081089063286	0.03035546316877136	0.008369488618498729	0.02959999441587947	0.02844192913298213	0.05094642592759164	0.04512738004845688	0.04411084878318204	0.03098061955822407	0.05497742189840999	0.007106959421880213	0.0257944584883252	0.03715090086256958	0.03859849557621258	0.001485938906536181	0.0465915058313839	0.001204248463596101	0.03483741997634635	0.06393309934938826	0.06769520213841326	0.001129697139413937	0.02492689659353272	0.06672051740252238	0.08910801332007516	0.04071564175570128	0.05206423308736195	0.001308891348315018	0.02453279294627774	0.001101948185584788	0.01753413015736118	0.007294356767186217	0.02912970829088521	0.02284922450786766	0.05079945011385267	0.007910912400181625	0.01296714218891688	0.006865529124423828	0.01670723490857514	0.001034531131364578	0.01848490553308225	0.03388278533539977	0.02599982535158518	0.1210256861442451	0.1060622849247903	0.01755105852880893	0.02282701440339656	0.00132452549292487	0.07659529732819124	0.001238502277104718	0.01088847095646552	0.001081344846578798	0.006517936339735848	0.001157820458962213	0.006833389044757482	0.0582669685692715	0.006745271214205788	-0.004375121661119563	0.03779799717007018	0.01411269981570751	-0.0004383868549370396	-0.007415138847603319	0.001239122520580381	0.001236918855333051	0.08770033729519398	0.00101266272960626	0.001072058376956367	0.447832718812894	0.001045426466851431	0.001020715024628991	0.001003908078361041	0.001020849065384455	0.5550302009347993	0.0314446156591606	0.4433434086042482	0.001014877745290324	0.001142580238227938	0.001291416549375766	0.001025114307661962	0.6568156366899236	0.02804699169297226	0.001030352082215929	0.001037237287088022	0.001016562140125505	0.1908158521055113	0.04036899774412233	0.00157054995657364	0.6817508516062437	0.001027417888640553	0.001008603045020414	0.001003254723894585	0.001006538615353255	0.06227061680924493	0.07804652440920595	0.001491351201895259	0.001064836976914888	0.03163357049701172	0.1412122999917086	0.1632568485315403	0.2182179522285272	0.06973696907007984	0.002318756730519742	0.002121401215154139	0.001786119505245791	0.001149620994996753	0.001075293264098867	0.001034329641018414	0.001083359299713707	0.001297645792199313	0.01763930908453346	0.04360050315591979	0.06935249894756579	0.01296902261374826	0.03325317661526393	0.001566230439815603	0.001243660533937773	0.07234956577894672	0.001146611599263252	0.06835648852318632	0.04446574049608318	0.001470391422840823	0.001063092780716517	0.01464565414315983	0.02578589714526646	0.001046439949949816	0.001150639486999066	0.001045212502711854	0.0411764511222656	0.1178813765376394	0.006461286486150307	0.001452720979173285	0.001306951258235333	0.001102044087366942	0.00120072351429183	0.06531675919041299	0.01008867574662311	-0.003336794356450334	0.04019759700071147	0.01059690878884757	-0.0003324430265192672	-0.007498352944380327	0.0002415452651974539	-0.7773440584441419	-0.7015630079929273	-0.02598945641077102	-1.545892817113809	-0.02103391146112836	-0.1864290498195064	-0.01361630953936021	-0.01381813259649081	-0.05786172282000309	-0.008793830432978659	0.03498919941272932	1.909120511206861	-0.968755619476051	1.022255354037085	-0.1667345008125788	0.02176649468280535	-0.009999274552749488	0.02491243758002945	-2.149544121923257	-0.8399506810741664	0.07249400257257632	0.0003870492887333665	0.136380162602713	-0.0515034094649193	-0.3590552975547256	-0.7336334113526621	1.499873419665673	0.12152760206203	0.04224005757839356	0.02645197192845052	0.0235918765483061	-0.7352585326125689	-0.618033115752068	-0.4353701023979919	-0.1257467758325952	-1.38510706058077	0.8976117950139394	0.7273461055753595	1.869311817947154	-0.5561474170125761	-0.05399594109505378	-0.08065856222746845	-0.0346936973135477	0.2662090428079653	0.06618712189502876	0.01565839956101982	-0.004627166630303521	-0.4689607750898283	-0.6980768044288185	-0.1245249519789764	2.185835632803114	0.6351920321817565	-0.235142788616122	-0.01905563973027201	-0.00647254121246139	0.5869735357018951	0.22853616759685	0.6167655841756658	0.2029768628119498	0.2588249073451762	-0.01132435939938096	-0.1891637890819415	0.2607089772857014	-0.3569847081157251	-0.3516331810043628	-0.0446957018887661	0.1552686844408325	0.2538541680999076	-0.5333000940047663	0.6301614272125642	-0.1655607803199291	-0.117742043314363	-0.1005659186169097	8.861727497630293e-13	3.648702493327937e-14	nan	nan	nan	nan	nan	nan
0.37	0.006374660518523866	-0.05182718237020278	-0.005956132524028597	0.7097497738156868	0.9282631740101246	0.004159739401485162	0.447016474461466	-0.01857199570033115	0.1194231401763761	-0.0905188916611116	0.08471470925286252	-0.0002256131357926326	-0.08134393451616384	0.1109999025536982	-0.01445714054892276	0.4604896479886104	0.2118268296102097	-0.4604896479886061	-0.21182682961022	0.004460879305406273	-0.1563871020301306	-0.007083762483208735	-0.3117345244632919	-0.0131803948468059	-0.007383468609170842	0.1217622195570642	0.227030173658958	0.795776210408196	0.5856555426914176	0.08088356689787131	-0.01502206402508043	-0.01074373838171298	0.04653229868956504	-0.05429260148981777	-0.06988092387597324	-0.460795093481757	1.268844997520705	-0.3217172486154983	-0.05035392611792742	0.1209249274036358	0.2165157635203171	2.445091810654602	-0.6559349001425182	-0.003950158279130134	0.7825651104642241	-0.429626658096648	0.26887008085786	0.3718156627044493	-7.520966180706183	1.745549929810231	7.520966180706168	-1.745549929810226	1.823269877083593	-0.4517502931548572	0.090384026835909	-0.6868616601604642	0.4226758800143356	0.2972868695074147	-0.9086868108563955	1.935221952928956	1.143281249098125	-0.6413875679693704	-0.05060899161070768	-0.1064996930101249	-0.3471085102645931	0.3549182162821938	0.001329945525526251	0.02007494727799922	0.09788579197767777	0.1279910358543246	0.001013046493280918	0.003983444819365429	0.00331400161655345	0.004848078405244888	0.4477920856234927	0.3920059762834891	0.001173814357520762	0.007924912013518661	0.001025206282638524	0.02162819066192511	0.001004118999643249	0.005318680542959563	0.001051740156027302	0.01948802447847127	0.5120361385588756	0.5202764005509498	0.03658031103171738	0.05510046323047207	0.4180499772186533	0.4177740442020647	0.003934438171691913	0.01112132347590272	0.001154157667765118	0.008614025030545844	0.001310983943414475	0.009993567258466491	0.001028312258652701	0.009297807236363448	0.692072812567593	0.5745408435423819	0.03454729910842365	0.04948176524921871	0.001033221624034704	0.004658124809135642	0.00104475317916833	0.01641312179510159	0.001016607526735754	0.04138400605504074	0.1901217692133263	0.2084734692907488	0.04316721146909634	0.02099279352534316	0.008730931705895258	0.01229932179481838	0.6348594629739758	0.5808475196752708	0.001029813722758927	0.04380292939192619	0.001008639337733691	0.008194558967862023	0.001003314349032701	0.005523477617951781	0.001006581405711761	0.005588987180076383	0.06313904263007762	0.06594534455334801	0.07758209637851209	0.07663284303994396	0.005891364596646791	0.009246951270365584	0.002570649158236191	0.01298340022847054	0.03973418528389605	0.0797788172530971	0.1365857925790914	0.1418416651088983	0.1606419077376322	0.1759968171841026	0.1913248565836414	0.1906284599095594	0.07041389024103505	0.1018386465960585	0.002342900048735321	0.1391527043973872	0.002646042324167276	0.02502715867900605	0.001752132454826592	0.05282083341743555	0.001134198530250166	0.02572735731920967	0.001068770784974096	0.007782302850241609	0.00103759813886568	0.01162253462372039	0.001105902084196592	0.03021373783184303	0.006186781650266037	0.02699453282944922	0.02131051177379424	0.04360058282365013	0.04331015882312064	0.04238139546541016	0.05887006706694035	0.07936454311770608	0.009404901276175834	0.03021777697638081	0.03305694283671861	0.03504091428489351	0.001559948896011181	0.04636967538584546	0.00123984641103424	0.03460604645102348	0.06919702473023362	0.07359847163794388	0.003639815589211786	0.02988214833756056	0.06841597712137079	0.09639223664186168	0.04063445311028095	0.05205279000381714	0.001422172466031064	0.02716589689046357	0.001080439903006816	0.01747150420404541	0.01455314845429738	0.02793034010818812	0.02394640728862506	0.05253637021747529	0.004579305689346234	0.01023849571681578	0.004081368618931131	0.01430239190614569	0.00103672657171436	0.01789275247976678	0.03997487781920116	0.02812920949818518	0.1264510840053573	0.1111959120174357	0.01157710479926911	0.01768197710299448	0.002829356891989285	0.08430103048815819	0.001426303956599458	0.009357576102699248	0.001179464170961157	0.005422336298683531	0.001309732420418444	0.005912273992698765	0.06157838178142661	0.009803709324710839	-0.003260389367928668	0.04037027802354454	0.008298569430751163	-4.974994669027244e-05	-0.007579566637996636	0.0004351420117538398	0.001178439840477724	0.06264749823676916	0.001011445125390248	0.001053762339136608	0.4418662763972585	0.001066802549673802	0.001018715275049884	0.001003806905338142	0.001028790465399065	0.586047469549779	0.01707858093431156	0.4527392684593338	0.00101205975341447	0.001131935921397573	0.001260857650535883	0.001025199792650881	0.6347737945782549	0.02206940857923164	0.001027836018885871	0.001032323871243524	0.001020462148338674	0.1915060018368115	0.02167215739956809	0.001350769484116371	0.6947204376657653	0.001026698730170434	0.001009004716722771	0.001003374077649033	0.001006817215969692	0.0366369067412305	0.05151201887294571	0.001279827233770323	0.001051590584084455	0.0178658070868049	0.1708146444278655	0.1770109908502089	0.2310817936794818	0.04072450856474902	0.002280793984400604	0.001923289913655696	0.001575388177549821	0.001095678786543433	0.001048665140311582	0.00104732161535625	0.001134241022433284	0.006021534662087681	0.00950569080296451	0.03900893359939474	0.1122433984140568	0.01090939252107564	0.02402331292580916	0.001697102548110961	0.001305066374263071	0.07902648329998534	0.010599562162599	0.07252105381972139	0.0371676867447524	0.001599303978534438	0.001053782178888516	0.02896083884686085	0.02466275895842004	0.001036595565824352	0.001118740468336432	0.001033764997456665	0.05222886357582825	0.1488424028538119	0.003842912145485326	0.006898008067568405	0.001888562806253191	0.001433569459291443	0.001694083807596976	0.06189909306639255	0.01263417429768604	-0.002084533083920253	0.04308070369528479	0.0006457675593175746	0.0005650414254212917	-0.007808965383282285	-0.0002139610998276414	-0.7857928170505059	-0.6289939981740642	0.02173357769233602	-1.883532817084359	0.01819054989426092	-0.1135815100425172	-0.0119620765314846	-0.006994090330613155	-0.02378131374136361	0.006329588232884136	-0.02366325954922958	1.702593957463756	-1.124533048366589	0.9413105772062555	-0.1524724475519095	0.02656576017525834	0.009428708102555019	0.02303422016942692	-1.992207733402096	-0.7059589683396994	-0.003189167232889611	-0.007634256155608048	0.1186504917050338	-0.005878234661637963	-0.5470826124824416	-0.3904888636812803	1.1798815466443	0.1116394204235176	0.01339427523042159	0.01019233003260639	0.01026401523432945	-1.315459981359206	-1.119187057990265	-0.2297700351169772	-0.005706065228631648	-1.434027578241711	1.348173658909486	1.002589558156571	1.355299346156556	-1.328751421248788	-0.04238332489927217	-0.04799934972020337	-0.0387363544598746	0.2694407057187888	0.05460474492579769	0.01285637323120682	-0.01768781114130289	-0.0757995488445624	-0.7743796883682761	-0.2196261636791476	2.64324537111224	0.2674918151324509	-0.4665582824859669	-0.03761783209252786	-0.04220673175629264	0.665547269772381	0.7138666756718508	0.8049846470171912	-0.1850172708971499	0.261974613830547	-0.002440921030046748	-0.04523625082674191	0.09513037257544762	-0.1949895878657064	-0.14904030593182	-0.08112349211728613	0.2705169948998512	0.9120864216892536	-0.4806194218367706	0.8655362475812356	-0.137211417816471	-0.09801468071448442	-0.08123842387186957	1.107292451046421e-12	2.611006085665372e-14	nan	nan	nan	nan	nan	nan
0.38	0.004813824028512994	-0.05168523691243258	-0.01097968724520605	0.7224948957886298	0.9249170477620318	0.003748215557299006	0.4486775887871097	-0.01660789974777525	0.1423894072840667	-0.09616882731742477	0.08384464072948457	0.007554469255239637	-0.08434733862686787	0.1123986326406074	-0.0106377761187903	0.385804040449682	0.2291295083246328	-0.3858040404496848	-0.2291295083246561	0.02273797400334923	-0.1603929293072206	-0.006009368695770933	-0.318719847594993	-0.009415180631679515	-0.0045323932890923	0.1091468517162376	0.2464898451358498	0.8072594354031758	0.5795073683812747	0.07892922117072892	-0.01616239474204609	-0.01299929904892009	0.05010112465523617	-0.2511008996461117	0.100970931901101	-0.5545711736777678	1.280697902847992	-0.3456024405834885	-0.03078934891126427	0.2164327362777365	0.1692790621243032	2.08928963353086	-0.484876813676946	-0.173622139666142	0.7825351770319837	-0.1782478613384976	0.00643122422384795	0.4042186738604902	-7.338242470445289	1.707572228597489	7.338242470445289	-1.707572228597489	1.827419624367009	-0.3483140298217514	0.1200744967203906	-0.7128024847286321	0.3292608225640679	0.2720888942068249	-1.697851066739801	1.948113617254561	1.160676332346548	-0.5828687134408048	-0.3489437836169083	-0.1207460512196827	-0.07942841055506217	0.3583802131862446	0.001240850071245959	0.02020492621455531	0.07717681223570796	0.1072440925828513	0.001011936383813012	0.004056001263623044	0.00222569356143426	0.004057522142812087	0.4449753113641333	0.3918082882475648	0.001128422166137567	0.007891123298399775	0.001021529081087971	0.02153806467546994	0.00100394078283613	0.005335070313286265	0.00104294472003322	0.01941379948896734	0.5391606890114199	0.5361992822889317	0.02388137054287701	0.04283786295580046	0.430453902496759	0.426656103499787	0.002533828916004188	0.01040427030626182	0.001140507890792131	0.008941870352876814	0.001278368650652577	0.01004975640967139	0.001026841618917296	0.009538836454954597	0.6722771320923907	0.5555691432993992	0.02726962975549417	0.04270754816497425	0.001029930638952867	0.004936918913752872	0.001037408390779722	0.01642000236683048	0.001019551130997958	0.04255691558631969	0.190776806732366	0.2085076846639337	0.02856747386439622	0.01447781650613659	0.005151971545043354	0.00937016838332712	0.6541769471754252	0.5909438131412956	0.001028116454138212	0.04503644005865436	0.001008927328982971	0.008406463599373084	0.001003376470263128	0.005665415026186603	0.001006772697882875	0.005725708025738943	0.04503964216847254	0.0501663243586629	0.05987047062559172	0.0622718625182286	0.003628265080607664	0.007543542304603587	0.001838477973702915	0.01321716865193217	0.02616861091413375	0.06494583672236098	0.1563719043002778	0.1596915880866304	0.1697969276572438	0.1898121996499939	0.2085490109429418	0.2024104569688828	0.05027245489466964	0.08443511911899039	0.002302538854982218	0.1388998081592799	0.002244432697524483	0.02458468399608713	0.00160840829941301	0.05231217129870396	0.001100595726309492	0.02809432743584078	0.001051657442056288	0.007967255773326225	0.001045906761146383	0.01175308099590175	0.001133759661398321	0.03012230873838355	0.00741165403365608	0.02761064330625181	0.01359783886028992	0.0353930747200293	0.04019792216500498	0.03975311646766629	0.0921107228567971	0.1068754645216866	0.009548800259910757	0.03150469778550779	0.02649319381006476	0.02946363366989792	0.001662359162509295	0.04559300153471756	0.001288345617320222	0.0339451939830256	0.07504117172204926	0.08244348564526098	0.009568671504496756	0.03823127999575628	0.07120121697292942	0.1045058175970832	0.03718323731094943	0.04876885184203535	0.001543240701363131	0.0296558598761386	0.001065031854499632	0.0174605099371961	0.02511299717200311	0.02833445520697848	0.02397769858961989	0.05287116414811678	0.002880616609410142	0.008942450399952803	0.002653708309992973	0.01333233106069025	0.001032097489794314	0.01671466402362055	0.04829331799504591	0.03140834225000134	0.1421457136261622	0.1270883167838504	0.007190389148786096	0.01351638485149848	0.006285786932918595	0.09299704313637658	0.001810784970036969	0.008212378052506674	0.001394255498568289	0.004624908409024886	0.001632239472832702	0.005256993925824113	0.0604037421027981	0.01252018772892116	-0.002053971088511511	0.04314977610441777	-0.0002735681839210908	0.000678118657353227	-0.007841450860728533	-0.0001365224012050619	0.001119960825624144	0.03759465917835469	0.001010227521180033	0.0010354663013199	0.4358998339816229	0.001088178632502692	0.001016715525464553	0.001003705732321919	0.001036731865425982	0.617064738164758	0.002712546209475181	0.4621351283144182	0.001009241761600317	0.001121291604575058	0.001230298751697571	0.001025285277644023	0.6127319524665865	0.01609182546548144	0.001025319955562256	0.001027410455296442	0.00102436215655212	0.1921961515681111	0.002975317055012874	0.001130989011660899	0.7076900237252871	0.001025979571705603	0.001009406388426091	0.00100349343140577	0.001007095816587332	0.01100319667320537	0.02497751333667269	0.001068303265646547	0.001038344191244912	0.004098043676597387	0.2004169888640237	0.1907651331688806	0.2439456351304402	0.01171204805942047	0.002242831238281468	0.001725178612157027	0.001364656849853391	0.001041736578083096	0.001022037016506254	0.001060313589677615	0.001185122745154723	0.01074542353198588	0.001372072521393361	0.03441736404287037	0.1551342978805321	0.00884976242840046	0.01479344923635245	0.001827974656398329	0.001366472214583987	0.08570340082102786	0.02005251272591343	0.07668561911625371	0.02986963299343278	0.0017282165342333	0.001044471577063467	0.04327602355056373	0.02353962077157447	0.001026751181693641	0.001086841449668851	0.001022317492190075	0.06328127602939107	0.1798034291699935	0.001224537804827474	0.01234329515595562	0.002470174354273002	0.001765094831219598	0.002187444100903938	0.05848142694237161	0.01517967284874876	-0.0008322718113901665	0.04596381038985808	-0.009305373670212891	0.001462525877362903	-0.008119577822183954	-0.0006694674648530447	-0.7935173440902233	-0.5928758976868244	-0.00877667090067182	-2.274792441255548	-0.01589811552020484	-0.04528889687547698	-0.03102906808280901	0.0003176264585869642	0.00484752077039152	-0.007952562371498542	0.0270450576778132	1.479165387420347	-1.337522312468603	0.8300483787292746	0.03851625505383165	0.0405309600264545	-0.003600391621044749	0.02597474771015908	-1.795584509257794	-0.6642678870795139	0.08651205316084386	0.01394356013186647	0.1189335333080541	0.007316183130224527	-0.7600733641413115	-0.2249413191438021	0.8352746411495456	0.1417250077016756	0.03787428271023529	0.02304764431082847	0.02110895389426665	-1.829280583027129	-1.779542655563513	-0.128260116113884	0.04008477077828694	-1.54249261432754	2.306426019403499	1.857017719879271	1.033062704003743	-2.162073803898806	-0.003680965520832917	-0.04552667679121247	-0.06703948082014934	0.1902095073837712	-0.02974146598054388	0.01389261208616856	0.005432082080859696	0.1753536375886146	-0.870409804367163	-0.3042900879543626	2.810595669728364	0.007912496441800294	-0.6390826533334873	-0.1300243209005048	-0.0923683297618053	1.175322437261897	0.9073121503748769	0.7826371108571349	-0.4515221528141204	0.2301967162828022	-0.0009980225308231848	0.1315328672181182	-0.01971625730878899	-0.07046447711603666	-0.06467674963669086	-0.1618827824833339	0.3852184054906412	2.40560970286226	-0.3374110842180076	0.8282173249108424	-0.0884214196003036	-0.05810761303646841	-0.04739892157314833	9.919322849330208e-13	4.111326110251185e-14	nan	nan	nan	nan	nan	nan
0.39	0.001496754480965307	-0.04979187428567407	-0.01729066513309765	0.7353666841787004	0.9213960554477957	0.003564856864252719	0.4516787367390036	-0.01527245592229868	0.1594700016586696	-0.1003889566993315	0.08119013979247972	0.01563330758193612	-0.08508093350715058	0.1110916453410669	-0.006055927181496759	0.3164773951385385	0.2458998914652782	-0.3164773951385397	-0.24589989146536	0.04083754985025908	-0.16337684105282	-0.0047933856811205	-0.3260384081993623	-0.006602488199645627	-0.001950168847192983	0.0885862002756401	0.2657614997233891	0.8192713734682817	0.5741522948181601	0.07659443656519417	-0.01739906317858476	-0.01354731303264058	0.05374337446051008	-0.4020705492684148	0.2722323049058341	-0.717749189628653	1.294267617847189	-0.3564436445279228	-0.005185596013750802	0.3747068407047242	0.09148439542585136	1.292695381384444	-0.3715750039725735	-0.3534511694355288	0.842066506824575	0.02073412642570653	-0.261741775464093	0.5261034991968097	-6.502426251151857	1.641909853740845	6.502426251151854	-1.641909853740855	1.783689205920539	-0.252191379638086	0.1198534465162562	-0.7539335125258282	0.234376747754398	0.2444890829462142	-2.1824058495465	1.89378395897385	1.255224638565536	-0.4784675171361307	-0.004657735630724804	-0.1252907313538566	-0.04766218664945036	0.3708778972411974	0.001177762853271896	0.02042623799989942	0.05642848737126157	0.08571621668069621	0.001010943899090993	0.004146519192265248	0.001642309528471849	0.003633825808759487	0.4418918438433803	0.3917431430837977	0.001119727407081252	0.007901730168962583	0.001018982950893743	0.02168809137589005	0.001003815114373908	0.005352939544339701	0.001047669694089042	0.01931127915779097	0.5644607979334543	0.548424721497326	0.01367459141354976	0.03270364419516639	0.4422883377661926	0.4350253573049414	0.001788222368619886	0.0103535693391747	0.001129739074534709	0.009383924460035147	0.001251338831434085	0.01013918834673957	0.001026235398673368	0.009817059294389887	0.6535299596800105	0.5387678323769808	0.02135904361861339	0.03714119944147076	0.001027320798176678	0.005315044410708123	0.001032452530028469	0.01648133021273597	0.00102379248947686	0.04366001777725154	0.191680997559778	0.2089260944493549	0.01629056135033565	0.008280186986376451	0.003186915847878419	0.00773510434223473	0.6700494380209744	0.5974996000664102	0.001027152706467085	0.04647797212329705	0.00100927426581778	0.008618796271264826	0.001003468226459148	0.005804077908369815	0.001007009653608225	0.005858237540944401	0.02829134626215182	0.03534314881601164	0.04236429174088607	0.04655916563611659	0.002374597423836088	0.006638115657495803	0.001448531012294886	0.01374589134434475	0.01888728792815812	0.05781010873641095	0.1733107664206796	0.1853610204573743	0.1813331112677462	0.2101287146665459	0.222370385295617	0.2107095923900765	0.03140878736533643	0.06633796412757499	0.002274632278344903	0.1388320618659718	0.001976089302111898	0.02398153012421766	0.001478288506131125	0.05147511944546163	0.001072161961678076	0.02968037201157445	0.001037324534666966	0.007752157818292584	0.001052388976432982	0.01185493170614003	0.002816078462806699	0.0315897480763897	0.01579425357293853	0.03508340614568348	0.007734165246023493	0.02914767607143846	0.03884835841281493	0.03836648439188136	0.1195072708783914	0.128904990521877	0.008473576286536329	0.03044975153307984	0.01984673687188917	0.0237839331127517	0.00186614671706814	0.04495415651841489	0.001330598949239302	0.03329348822212708	0.08446793976785118	0.09647181354646224	0.0218264336658906	0.0501700555290157	0.07885194489171198	0.1160000209138203	0.03321953543590121	0.04483777215065475	0.001651863304186359	0.03142433561660216	0.001054201336297776	0.01748827842197698	0.03041439864486827	0.02901789749933155	0.02560412044057155	0.05441690772765739	0.001975490008263018	0.008320388006683449	0.001890897183460155	0.01299815494350546	0.001026215946118771	0.01520620553919194	0.05730387097559324	0.03547930600541881	0.1560903560200174	0.1501636415556305	0.004289992909164642	0.01047830948375797	0.01063275139700639	0.1001751143972023	0.001956925513896779	0.007403299760561436	0.001481116939906479	0.004151275263500206	0.001759666267416033	0.004817737960908455	0.05637642533890291	0.01488543262287917	-0.0007507740936815695	0.04584803354926024	-0.007819121932180123	0.001563994375616265	-0.007977805229226963	0.0005256510346349582	0.001105372210130436	0.02303351209929042	0.001009643218336753	0.00103087476217842	0.4342385129757627	0.001129708767997097	0.001016009507907274	0.001003666228987971	0.001066003036870018	0.6306155628949613	0.002004532163895689	0.4741520380728588	0.001008346155666831	0.001116187407257644	0.001217160901040459	0.001025874525720325	0.6023290895611898	0.01348076655328596	0.001023999240301012	0.001027196372205218	0.001031459470209308	0.1940789025390853	0.002040087099455108	0.001104447668468717	0.7103661658681365	0.001026293580917715	0.001009829020302219	0.001003623180852443	0.001007391992325735	0.006465954763961227	0.01728006407127376	0.00105246300611849	0.001044545834462574	0.01622275035136603	0.2001636461590383	0.2083681772394069	0.2485805927064844	0.006468859065441865	0.002247673157975731	0.001670702787436395	0.001323940627204504	0.001043260786413132	0.001022718674586034	0.001058139603022871	0.007441136206265852	0.0368622188157839	0.001428864784316178	0.03966372250835348	0.1603915790460037	0.00602639424798292	0.010304044042538	0.0022911142819439	0.001381514073747035	0.1067145440603142	0.0482491775191533	0.09940317906446515	0.02748799431736209	0.001796401773346786	0.001041621800095562	0.03054789674219377	0.03076753262403492	0.001029567347807973	0.001098419983732704	0.001018213786389557	0.07278880997574456	0.1757324628612412	0.001208442162700015	0.01777052184654944	0.001804068880461905	0.001407909395649239	0.001642975471741781	0.05066510729223311	0.01701528533614148	0.0006176210753152277	0.04845366952162433	-0.01417567429001196	0.002531044892483853	-0.008000741523359606	0.002143919270065613	-0.8026119667930129	-0.5610880193685065	0.0400481948764896	-2.032446306078728	0.02181814479622408	-0.03626982796281559	0.02596417730034955	0.002126004317777394	0.02345341852264206	0.006562157047655366	-0.0299455516569357	1.008903979810772	-0.7383481852926482	0.8586737406927354	-0.01711181333700411	0.04870757280591474	0.0160153047430682	0.03046361887820762	-1.551238320447971	-0.4665169778122342	0.015008725615329	0.003035550860941254	0.1042410750520715	0.07421706396711623	-0.4822935214591449	-0.1134670594691141	0.4920711513661226	0.1525532838175954	0.01231240489658626	0.008833631037466951	0.008973665852872622	-1.184493022323726	-1.366424056193136	-0.05944494177542652	0.0634827035394173	-0.0271248116519562	2.550653407467096	1.951248571354866	0.6601113762651679	-1.484953636323826	-0.009290558361582364	-0.07015557538313341	-0.09287494142950908	0.1506623766136338	0.0006802801046294915	0.006871235618055969	0.2712594850018235	1.254086751871424	-0.4173723455768372	0.01336409201251397	1.620931631023935	-0.2041795751140475	-0.5090632693807157	0.009398646887913432	-0.02618670483079444	1.534906527556559	1.385621748000986	1.490917066699625	-0.3444351600045079	0.121750377578837	0.005255746722667439	-0.01136232710059805	0.304295952141926	-0.04761259625222767	-0.008387477181352633	-0.1224302047124883	0.4262672057831328	1.87977919013661	-0.2576310190794676	0.5854057626394568	-0.0744198769493285	-0.03834241163482412	-0.04100939402590908	7.847334404112571e-13	3.462058903650418e-14	nan	nan	nan	nan	nan	nan
0.4	-0.003022737745444964	-0.0463499765847998	-0.02553716675202436	0.7483924049994779	0.9178312224329512	0.003658439509365353	0.4559899253325447	-0.01490471799033796	0.1675606377106713	-0.1038488462218459	0.07685215490709933	0.02457247976226425	-0.08414855127654501	0.1072855353048586	0.0001633415770588136	0.2562487222392556	0.2618758144834902	-0.2562487222392598	-0.2618758144835377	0.05823563133985901	-0.1655112181069091	-0.003677672959339957	-0.3338589953730471	-0.004705663997663792	0.0003600501454413201	0.0701362021619627	0.2841168574896863	0.8326341953322851	0.5701315876795849	0.08110317449527395	-0.01864227127420874	-0.01430229879112142	0.05753484558750369	-0.4915854354933301	0.4106779466897064	-0.9416759198836816	1.311484388989325	-0.3543705805113678	0.02459891872052381	0.4784408645337234	-0.0242621165527766	0.2912979689085529	-0.3328288418246101	-0.5103189293552824	0.9546019477705571	0.1549475607344498	-0.4933933230842572	0.7317026381216462	-5.518647988073265	1.548680204110897	5.518647988073265	-1.548680204110898	1.687120752905944	-0.1784070915203171	0.1000204381463668	-0.813207798590782	0.1460871765606161	0.2176878043548895	-1.275720401348222	1.764854253018179	1.430853092126318	-0.3159954285319248	1.019760723512733	-0.1220539830380069	-0.1208227655081855	0.3882244775295348	0.001138922530315488	0.0207460734488212	0.03782501502040714	0.06656189512283348	0.001010155603653928	0.004248693030150612	0.001347570198404313	0.00339573642293492	0.439248783855492	0.3924868546329934	0.001136151487833387	0.007940088519222505	0.001017357304070023	0.0219730450315961	0.001003732550226105	0.005367028423672813	0.001064672611591748	0.01916695990055471	0.5860655074087425	0.5572369923962983	0.007948008382344437	0.02709036433641783	0.4541112107236943	0.4441270054815036	0.001413713018009285	0.01069292673889451	0.001121803107205834	0.009932576037028707	0.001231253922375223	0.010260633018079	0.001026227187415498	0.0101639848065459	0.6371451559549577	0.5248131639860046	0.01698191873472732	0.03302690620534802	0.001025355804120568	0.005755007013133915	0.001029868603051833	0.01657498427372293	0.001029462445070414	0.04469282049098836	0.1929537591950195	0.2099490517435619	0.009298195381537436	0.004775126444104548	0.002181437495713513	0.006872915785884616	0.6820432913775027	0.6011090043184629	0.00102682812875995	0.0482069433059706	0.001009659068614709	0.008807114761879254	0.001003578988861687	0.005925061625182386	0.001007276233976583	0.005976715676921972	0.01693059080479064	0.02549369397657454	0.02895387103445726	0.03487483468792522	0.001736030314275676	0.006222248899278313	0.001256346465347228	0.01444328143872732	0.02088117869732059	0.06155390391328312	0.1833361577162964	0.2051685152904043	0.1950199605023081	0.2237364368355374	0.2326605045557622	0.2162796244150677	0.01845900112137834	0.05418411755376135	0.002263066580010229	0.1387255516877136	0.001814416017505923	0.02328054293242146	0.0013928241553482	0.05060459143808715	0.001058711467956039	0.03158083434501052	0.001030501882577596	0.00826002947801408	0.001054541249777637	0.01189837982199351	0.00676196378811056	0.03521157242814033	0.03251424724164216	0.05139013477526649	0.004741051008259703	0.02627157940399026	0.04056875750575135	0.03974840669235084	0.1368972040150713	0.1398065391566998	0.006532032753531702	0.02771554972001288	0.01416765373801811	0.01903825205679221	0.002199323269594323	0.04592384105700174	0.001359245398802177	0.03365718223816961	0.09872117991539442	0.111232883887945	0.0413223177505702	0.06404729079010971	0.09291776297904712	0.1338184292152577	0.02997668889873481	0.0416853211510246	0.001740261988095334	0.03205590634971456	0.001047362618554813	0.0175397054121381	0.02710045007056672	0.02777685029785353	0.02988884367246938	0.05846570276949294	0.001522413558639156	0.008116906580088614	0.001513890268939111	0.01304000144927361	0.001021223669630456	0.01461363412315644	0.06640611080849938	0.0398795435694767	0.162745104073516	0.1580903793593006	0.002810159665235553	0.008615223874796797	0.015471646679462	0.1042653350976655	0.001697331574004584	0.006703467750239562	0.001346001296890926	0.003823592264649366	0.001551360510763591	0.004425663592885977	0.04982310665084595	0.01689758924579393	0.0006502201623986972	0.04840735878538518	-0.01358117359479828	0.002571632291785639	-0.007944032486176851	0.002621966669861031	0.001090783594636738	0.008472365020237951	0.001009058915497991	0.001026283223040546	0.4325771919699021	0.001171238903494984	0.001015303490347804	0.001003626725669752	0.001095274208339658	0.6441663876251619	0.001296518118323726	0.486168947831299	0.001007450549796969	0.001111083209947855	0.001204023050384562	0.001026463773804864	0.5919262266557929	0.01086970764107999	0.001022678525048336	0.001026982289047673	0.00103855678386758	0.195961653510059	0.001104857143893628	0.001077906325278605	0.7130423080109859	0.001026607590137312	0.001010251652180231	0.001003752930303688	0.001007688168066469	0.001928712854720844	0.009582614805887185	0.001036622746591348	0.001050747477665142	0.02834745702612192	0.1999103034540526	0.2259712213099315	0.2532155502825315	0.001225670071449412	0.002252515077669719	0.001616226962718347	0.001283224404558264	0.00104478499472905	0.001023400332653188	0.001055965616358669	0.0136971496673774	0.06297901409957614	0.001485657047238501	0.04491008097384008	0.1656488602114614	0.003203026067566985	0.005814638848723062	0.002754253907497776	0.001396555932910303	0.1277256872995986	0.0764458423123615	0.1221207390126756	0.02510635564130125	0.001864587012546795	0.0010387720231301	0.01781976993382346	0.03799544447649208	0.001032383513916129	0.001109998517791083	0.00101411008058952	0.0822963439220987	0.1716614965524839	0.001192346520579549	0.02319774853714045	0.001137963406652361	0.001050723960085998	0.001098506842582432	0.04284878764209453	0.01885089782353404	0.00206751396202069	0.05094352865339028	-0.01904597490981123	0.003599563907606037	-0.007881905224534923	0.004957306004984153	-0.8119097801263304	-0.5421183964535392	0.01092806167383404	-1.800081572439981	-0.01356693370656554	-0.008167507234584977	0.1307422745073837	0.005867922518768025	0.03183291197716959	-0.008708632703214893	0.01868527243414239	0.7965317255506456	-0.4333345321761615	0.9765272530140943	0.1165279280886082	0.06185045399588281	0.002802155171432344	0.03971528225639635	-1.226256002969628	-0.3738567895635206	0.09887947419263232	0.02040880849262078	0.1048736378860906	0.1282256848897911	-0.2215595686271049	-0.07036622221085662	0.2459981065390385	0.1992128312228797	0.03307144645539858	0.01951181123815998	0.01829867804923977	-0.8345364423022302	-0.9738694687532918	-0.03034813838726471	0.07381825109451359	0.633412018210465	1.134038511858926	0.515259150364318	0.4872420247989753	-0.9734121203689211	-0.01143374250219892	-0.06509334077589651	-0.07373471164688111	0.2530930589109228	0.1148524569662371	0.002212093264374266	0.4363090848411525	1.942146795641255	-0.1965494081377538	0.2494207873129569	0.5850001966826606	-0.3279386156351176	-0.4522787530749046	0.1916815900319798	0.1107116256266554	1.321870925317328	1.295004095923339	2.04747810779571	-0.2957964144632032	0.002815715465430351	0.003733678122340034	-0.2533650315517668	0.4808940351543872	0.01325171615909399	0.01052777493508121	0.02129463119404033	0.4510731672248521	-0.6241076907718824	-0.1024131324769069	0.2106472129123893	-0.06657216328084491	-0.02891758373494612	-0.0379626022024829	2.60273706842426e-13	-4.613055101594796e-14	nan	nan	nan	nan	nan	nan
0.41	-0.00814920707418332	-0.04173599545053539	-0.03615202306646821	0.7616086048384968	0.9143464752326048	0.004052040877152119	0.4609033308765453	-0.01576072798638369	0.1656425864403269	-0.107261071063522	0.07109824621337718	0.03468750010708518	-0.08214651956123917	0.101423189370541	0.00866915666247994	0.2054678190151971	0.2767967952094397	-0.2054678190151996	-0.2767967952095608	0.0744543424828818	-0.1670281814894932	-0.002818800114214324	-0.3423269692373634	-0.003641541327951626	0.002424438563622948	0.06477417048056837	0.3008057720701343	0.8479976885934872	0.567945542172538	0.09567456150723512	-0.01973990211384518	-0.01511383391772709	0.06153995855930957	-0.5360655279981649	0.5070089078577962	-1.166739726803961	1.331930602053488	-0.3419156625509267	0.05258868698882423	0.5096655945547334	-0.1369845882171731	-0.626329265727112	-0.3462845932357125	-0.6353406505760805	1.051154232317921	0.2514526268436599	-0.6707515112082215	0.956435123382996	-4.649654354857358	1.434780566377167	4.649654354857359	-1.434780566377204	1.557668912461079	-0.1254352972003027	0.07204187659120803	-0.8752033640367156	0.06847439051041436	0.1976724440469739	0.1042309490786062	1.565859979282815	1.622938855480786	-0.1317899554497958	1.758164335220253	-0.09495249386035665	-0.04618648339915648	0.4124636833635753	0.001117193557299463	0.02115188048013678	0.02471390904302659	0.05286658983767506	0.001009577068758521	0.004351870940921058	0.00119001987839788	0.003260413614390275	0.4377550007266614	0.3945102932485652	0.001233114741885765	0.008047039670113047	0.001016276470473569	0.02233477338097002	0.001003652629953285	0.005370624634627919	0.001077295796898122	0.01898275813003273	0.6018883507719047	0.5627604020819422	0.004713027900595008	0.02395384463813341	0.4673797480540307	0.4552299169563995	0.001214797070620297	0.01131583039630507	0.001115604475161185	0.01055314024091635	0.001217922420965783	0.01040439010010527	0.001026081809652012	0.01054302679303808	0.6234239642920761	0.514203178396972	0.01471667974197956	0.03092396716594486	0.001023811195331147	0.006221551066393793	0.00102814481568619	0.01668931685505964	0.001036130908861442	0.04567754320524795	0.194550982238198	0.2114620204494988	0.005328629899022942	0.002898757326356578	0.001640449346269761	0.00638354648831439	0.6912033893367816	0.6028481997196935	0.001026714178768756	0.05024177129693932	0.001010003809129061	0.008988170846386655	0.001003679221957456	0.006038042636030022	0.001007514378585413	0.006086768960720143	0.01026107822563173	0.01968281390411228	0.02392646318837457	0.03020194165057868	0.001392917929182918	0.006033792349130499	0.001161174300449341	0.01519880198958324	0.03294120839831304	0.07477366288176854	0.1860231062919275	0.2079676306617592	0.2032473458695536	0.2209144658165431	0.239363784478492	0.219463137674041	0.01022684671013638	0.04665476453962636	0.00224764939180564	0.1386336671878222	0.001748498364012437	0.02278762401635751	0.001346742787626499	0.05002720219330455	0.001066352773456635	0.03448359701674646	0.00103301058927347	0.009476017440180994	0.001051205873873987	0.01188708208132234	0.008611524980438282	0.03715536795742831	0.04791165630639699	0.06822660189851534	0.00319664617354023	0.02502821170615804	0.04602684174220038	0.04420292258060685	0.1441845189945205	0.1414101577427465	0.004866286589346564	0.02492192597741711	0.01070923756603991	0.01614733841606916	0.002304884032994094	0.04826420409453371	0.001353205709029977	0.03506183660782073	0.1090346238993277	0.1178984027303808	0.05221080317328647	0.07097505467252732	0.1120241677372935	0.1563774715694642	0.02858716546111292	0.04028188586392711	0.001737517366657485	0.03140042039371482	0.001043060311682798	0.01760704378128813	0.02061403875939856	0.02482481044343346	0.03680169307911134	0.06494146821073039	0.001286587223837002	0.008180307400778805	0.001328121794438386	0.0132519366505414	0.001017830274622271	0.01508413214609524	0.07381152422641817	0.04411762547329737	0.1645977833021664	0.145327944209232	0.002031496504094858	0.007756042154946603	0.0174074993337447	0.1033405417236818	0.001410518810991343	0.006146558985846614	0.001196756425397643	0.003593686718068586	0.00132048140121425	0.004111418625013529	0.04297645339204885	0.01872535905221416	0.001757183786003274	0.04767190430118356	-0.01428750720987385	0.003632621289903039	-0.008006538985535164	0.004780440189952712	0.001097773910205007	0.01038986613690586	0.001008903974717341	0.001025558438022075	0.4361182306433272	0.001471885584276161	0.00101502311750174	0.001003521006106272	0.001086341608513802	0.6360990757851631	0.001259678578406795	0.507168406850699	0.001007609631938567	0.001107516070031727	0.001204049379701013	0.001025479313530298	0.5880710760319363	0.01338048875989889	0.001021801827663206	0.001025816428046615	0.001046891131953452	0.1983669278629635	0.001088193676892543	0.001073386247174697	0.714664665732652	0.00102658542407178	0.001010456436576481	0.001003809424260806	0.001007824862923314	0.003868981242551535	0.02544986699148999	0.001033744998930894	0.001071615855923164	0.0623398291222901	0.1821142105252969	0.2093727674252232	0.2497839600238261	0.001209704471814411	0.002213770646241696	0.001733411314862687	0.001311833857157709	0.001099284657633926	0.001045961876988167	0.001040769619690536	0.007924849761429561	0.0687887631374386	0.001642980400956982	0.0591285351317768	0.1460939723614606	0.003016403561419224	0.007916950308766893	0.002128152540958481	0.001304903734231294	0.1197850678762308	0.05557201524545149	0.1532997573900697	0.02859730842579086	0.001624683061365199	0.001038421782428756	0.00946177385517258	0.05067987186518174	0.001047887626061374	0.001155199103065776	0.001014458160012935	0.08429226394050306	0.163934365141619	0.001237266995378414	0.01639873330663831	0.001088936623771246	0.001033288452893655	0.001063990020623104	0.03623193273321458	0.02045269784157757	0.002615883268794077	0.04431915033521686	-0.01118706666499985	0.004720056193860234	-0.00816875249369268	0.006797421058018573	-0.8210471640266537	-0.5222289069830078	0.0570431676168788	-0.9649133702063489	0.02232517001074696	-0.01475139441538202	0.2733024619900031	0.01484953334653784	0.04161569033095296	0.004845428579860276	-0.03874683378168672	0.3102129167329319	-0.2145749410659523	1.238083826456393	0.03974514799014887	0.0620806462886576	0.02047622899083576	0.03500716603589902	-0.9040752619344786	-0.07014394561907954	0.01900367006106782	0.007866967501562509	0.09319579305587376	0.1695992250794349	-0.1478776587070036	-0.03248714999998528	0.1029574903853807	0.2088579547981162	0.01006082365138659	0.006818458089955817	0.007042247180971588	-0.3640511847792753	0.0003949410750487348	-0.01008824421623104	0.07701248945849248	1.869713119562599	-0.4466043879992395	-0.9118248778658584	0.1442363967697143	-0.5470418397863941	-0.006475688464199734	-0.03284254684524841	-0.04139758905080893	0.3212404016678581	0.1230510873004395	-0.002887150047963315	-0.01170348640454838	1.454317739403458	-0.06619981953985511	0.6198052885771934	-0.2241575318664254	-0.2374476826246736	-0.1508668642457892	0.2545523691574235	0.1586145011692326	0.09497342589977184	0.1213500518240704	2.442584434384577	-0.007460657589602923	-0.118972759911663	0.009054796138126693	-0.3381150956587792	0.7894010655264347	0.006301651691154585	0.02893177682848845	0.06580630792842984	0.3848209086976898	-1.700176278977427	-0.06406919699901614	-0.3435096951250897	-0.04544242284048159	-0.01735239563923646	-0.02522019519747919	-2.475340245725164e-13	-1.171326175764263e-13	nan	nan	nan	nan	nan	nan
0.42	-0.0137911902600928	-0.03631198587298879	-0.04858084896377624	0.7750345175056119	0.911006173127836	0.004679559890838189	0.4662917442289312	-0.01744530386618154	0.1560056315398852	-0.1107079074205038	0.06424778507217543	0.04525060663135839	-0.07899962185039029	0.09403699213222695	0.01903153893310408	0.1630132011797049	0.2905567183167523	-0.1630132011797061	-0.2905567183167959	0.08940995832431088	-0.168028918295113	-0.002231080513292412	-0.3512593904490005	-0.003301435524263045	0.004363150321824407	0.07023915882365597	0.3152926833994513	0.864714838349212	0.5672842629192475	0.1135394143264549	-0.02049092733073223	-0.0153200729308339	0.06577743058543398	-0.5946882070164494	0.5726836353134466	-1.304469836457213	1.353426954608569	-0.3254815610371836	0.07138244790038853	0.5734424261426319	-0.1899752932858946	-1.252482757240836	-0.3397511449264661	-0.7296294188711319	1.044219183673621	0.3839207597324036	-0.7981635838686189	1.103016075170221	-3.853390910360241	1.316468680383618	3.853390910360241	-1.31646868038362	1.434501692588155	-0.0751617761282678	0.04578978930551969	-0.9060972680542432	0.00128380336420218	0.1925524723601501	0.8896836035534262	1.32445360279697	1.701584391031149	-0.01104217777970486	1.678453884970817	-0.05273285850386118	0.0002364571904877347	0.4346962883958668	0.001109827549622807	0.0216231332603404	0.01854538631963546	0.0467449500058761	0.001009210434771441	0.004457649512991507	0.001110854138972234	0.003183621735718616	0.4378379251051705	0.3979400441404644	0.001431882023127632	0.008223623701018893	0.001015596058144695	0.02282741748832836	0.00100355980353496	0.005372288069075243	0.001079136924671052	0.01872759907925727	0.6106033538891232	0.5634825048341818	0.00305012991900569	0.02238675484244609	0.4829518874659403	0.4687692577005086	0.001115365313309757	0.01212167658686711	0.001110721900457238	0.01117055415284226	0.001211270138846726	0.01056069695241117	0.001025516696782167	0.01084240914707629	0.6125541750927334	0.5065649758053704	0.01477000069786121	0.03115576874753835	0.001022600693404079	0.006626567085728412	0.001026700134111068	0.01684050887173586	0.00104363258796381	0.04657923411403856	0.196449474974771	0.2132456596208226	0.003295501370152613	0.001934305194492801	0.001367035605177236	0.006123582531724863	0.698169328552784	0.6031904844597188	0.001026646141502644	0.05240620615756374	0.00101027853691593	0.009146752299011733	0.001003757574431444	0.006136112130162749	0.001007701772993969	0.006184165989952177	0.007754843201954439	0.01748443802992089	0.02881775165558038	0.03410481510515518	0.001219693512603785	0.005965582563239926	0.001124019553249283	0.01597806383503211	0.05485963626106993	0.09613163318596658	0.1808880063474431	0.1987886485222034	0.202132411645947	0.2088565088041752	0.2423815538666762	0.2190598677460481	0.005929236694724347	0.04295161361177276	0.002220590011266823	0.1386053872987598	0.001774034912753297	0.0226366499073301	0.001337997226739951	0.04978355062220505	0.001097431221702583	0.03788126090294587	0.001045550038163983	0.01061517026065036	0.001041937653246656	0.01187232664888011	0.006689562267395179	0.0356944325516772	0.05856020001024678	0.0810599117713075	0.002496181816234483	0.02466606925098969	0.0554338067904869	0.05171097042871829	0.1406580876585903	0.136125767471983	0.003930595136769957	0.0228333650733327	0.009962315127019773	0.01552165698856883	0.002045224237956972	0.05057811547332471	0.001304364687473099	0.03659737731879156	0.111581991759971	0.1148071640605567	0.04836771983873272	0.06709031925206953	0.1355748707773927	0.1822351993297365	0.02951131755732272	0.04108470770626085	0.00161628530889306	0.02997525409342843	0.001040734852780217	0.01770721733929944	0.01313890312689031	0.02099310525810336	0.04630757681668029	0.07375656432876999	0.001176332464074161	0.008380403687717796	0.001257768528028173	0.01356008721594894	0.001016308491396732	0.01578978697231743	0.07876051588330492	0.04734151564658048	0.1627090092240235	0.1286509149850667	0.001663055359037422	0.007440920224530505	0.01509050942563239	0.09843706504810362	0.001242433114696493	0.005781962628491995	0.001113389193082001	0.003470766950427595	0.00118768719831913	0.003914583612294414	0.0362829990331961	0.02040248233304959	0.0024917511983873	0.04301050059433435	-0.009283679585024804	0.004733279146779623	-0.008218605998092553	0.006726674732005817	0.001104764225769777	0.01230736725357415	0.001008749033941087	0.001024833653006006	0.4396592693167523	0.001772532265056701	0.001014742744654505	0.001003415286561055	0.0010774090087037	0.6280317639451681	0.001222839038493374	0.528167865870097	0.001007768714136484	0.001103948930122374	0.001204075709017673	0.001024494853265311	0.5842159254080799	0.01589126987870959	0.001020925130285784	0.001024650567006001	0.001055225480042283	0.2007722022158676	0.001071530209890811	0.00106886616907197	0.7162870234543178	0.00102656325801279	0.001010661220974975	0.001003865918223566	0.001007961557782966	0.00580924963038247	0.04131711917711423	0.001030867251272581	0.001092484234165443	0.09633220121844853	0.1643181175965409	0.1927743135405152	0.2463523697651306	0.001193738872171699	0.002175026214813611	0.001850595667006653	0.001340443309756445	0.001153784320538248	0.001068523421311881	0.001025573623008455	0.002152549855486983	0.07459851217531735	0.001800303754675145	0.07334698928971568	0.126539084511462	0.002829781055268695	0.01001926176881053	0.001502051174418035	0.001213251535556005	0.1118444484528628	0.03469818817855624	0.1844787757674627	0.03208826121029405	0.001384779110242889	0.001038071541728913	0.001103777776523054	0.06336429925386983	0.001063391738191682	0.001200399688337301	0.001014806239439436	0.08628818395890754	0.1562072337307565	0.001282187470171531	0.009599718076116591	0.001039909840892172	0.001015852945702747	0.001029473198666376	0.02961507782433437	0.02205449785962092	0.003164252575567569	0.03769477201704346	-0.003328158420188682	0.005840548480115765	-0.008455599762850019	0.008637536111052892	-0.8292493473526016	-0.5012980103075024	0.02401721131233434	-0.2853484818267343	-0.01304680148445529	0.003538678731725638	0.4120047297720661	0.0197944986335798	0.05801606371806251	-0.009095187995567603	0.004493816309071706	-0.1637296611136432	-0.1194485517525047	1.463813106864618	0.1531164343448141	0.06122039559319861	0.005312109164771183	0.02378335576049349	-0.6318994034835139	0.09309133469359342	0.08657386734144468	0.02778070090547077	0.08826727680830684	0.1823597779711118	-0.03917617142457865	-0.02448515403606232	-0.03338402569936526	0.2251342050624423	0.02857652007894659	0.01652950789630204	0.01576742713604543	-0.1120356025755834	0.7412838296196936	-0.006298785563933263	0.07856650995548535	2.261054285344114	-1.261580990323476	-1.331938048310517	-0.230114612576491	-0.2081717030777112	0.001287179673295303	0.003295620629403083	-0.006987176914359893	0.3520733017960501	0.09948542862038801	0.001520554995358596	-0.2446371021611583	1.14151534556217	-0.02030435960330354	0.8601271792908322	-0.7926015746228431	-0.1869260478692572	0.000767689591213119	0.1863912582362745	0.1368888938851679	-0.6294805771327541	-0.8674957646397765	2.707215189009152	0.1454550114005811	-0.151120352702257	0.01030071547327853	-0.4292980977390196	0.9487601705240751	0.04059080935592967	0.02977084775246913	0.06832599184277759	0.24823482112075	-1.407026505592855	0.006398825391366497	-0.585089447275599	-0.02810968188194795	-0.00752042797750447	-0.0144806111859281	-6.813328575257303e-13	-1.448054686170216e-13	nan	nan	nan	nan	nan	nan
0.43	-0.02026076160850725	-0.03039048272394649	-0.06172026764560461	0.7886768845020998	0.907828169833387	0.005431907917515934	0.4727949044075413	-0.01930691975442728	0.1420439573735802	-0.1137923132327377	0.05667174304393328	0.05504871503213521	-0.07414847753624196	0.08565886944401947	0.03022634707925933	0.1283056811768766	0.3031650775725549	-0.1283056811768703	-0.3031650775726309	0.1032047619088942	-0.1685036290555828	-0.001900191102377734	-0.3602949798055362	-0.003583782434165912	0.006328013331618039	0.07989734555201863	0.3271999379264549	0.8814572410728334	0.5673869233222648	0.1268410281140785	-0.02084706937511116	-0.01524829360326495	0.07023736156368415	-0.7055644483317223	0.6059071072435827	-1.303469124748393	1.375207695043708	-0.3103687697048736	0.07723394311788248	0.7420591185219011	-0.1768799096278794	-1.492140316899426	-0.2698819770791408	-0.7770467316211557	0.8955205126622119	0.5952017961280123	-0.8676887481693417	1.118012737770752	-3.087489195028966	1.207284435182284	3.087489195028967	-1.207284435182342	1.321914737312794	-0.01976403282042105	0.01811185954060487	-0.8954077277312563	-0.05643524703119977	0.2019916244351851	0.9812469576286837	1.053568937471482	1.632838258662634	0.02271288971680836	0.9685872206327649	-0.01922390134234214	0.01005324214851136	0.4565283220997228	0.001106051165277199	0.0220992765988964	0.0141426830309686	0.04284481866645739	0.001008853482783237	0.004549151356820465	0.001068514911320866	0.003157940678221592	0.4393085910993655	0.4024795202526487	0.003564794078485187	0.01001011815432516	0.001015221124890477	0.0235205194270008	0.001003417912432759	0.005376051630264144	0.00107106150393008	0.01843435176955891	0.6135537078582691	0.5614958512808691	0.002142858285113397	0.02156232563577894	0.5023424406291811	0.4850143799150591	0.001062991899854611	0.01310405669655553	0.001104132102308018	0.01170461994353455	0.001203669042116868	0.01070033019578932	0.001023991616521055	0.01098057767404156	0.6039984529959932	0.501160217712927	0.01721384774081278	0.03377769029152113	0.001021174210499578	0.006923775862213381	0.001025670480452993	0.01704791568478221	0.001050506783831714	0.04737928174532159	0.198565896432475	0.2151023592485131	0.002208466989377545	0.001476730563227133	0.001220847129480268	0.005979033923198616	0.7028566123220522	0.6021088586646086	0.001025698482623648	0.05445447888283419	0.001010461997405103	0.009303380666514382	0.001003806071260883	0.006232475618606766	0.001007822908916152	0.006278102986124348	0.008557383463892091	0.01814607251012846	0.0361612055333488	0.04025905455558204	0.001128467677731729	0.005953448747821273	0.001814350167329768	0.01753478270053849	0.07601816667156847	0.1153640313760617	0.1733367082262602	0.1858007069270751	0.1986052591703051	0.1979188037912876	0.241847952497019	0.2146162147720017	0.003630728471506149	0.04130264087770515	0.002190122340807996	0.138606645868791	0.001774609724062959	0.02275085901704712	0.001351201058251704	0.04984169723635731	0.005085397598709389	0.04486421642013907	0.001247908741841081	0.01160561864554813	0.001033544518870338	0.01190908758335986	0.004367105938608377	0.03388362569446023	0.06389883892595508	0.08849902873685285	0.003715266695385904	0.02621118903954944	0.06333471965789361	0.05800956900789873	0.1297122690033234	0.1278204481166694	0.003420981951294956	0.02133176728973945	0.01022622922877238	0.01566860717648313	0.001755357031505372	0.0520813017313255	0.001248721243399628	0.03761603141868029	0.1089658924655436	0.1074408584737808	0.03819484804085322	0.05775186214528166	0.1573061903299429	0.2055484462345392	0.03049427377065407	0.04197454020103222	0.001488367080727489	0.02853874459699105	0.001039647775632082	0.01785997291305585	0.007338933428812884	0.01725604913226322	0.05433268065641025	0.08100972956386561	0.002996315010029323	0.0105183584711682	0.001298931140870575	0.01396918294769431	0.001015584045381449	0.01634883436434831	0.07959992476666924	0.04852234641295845	0.1616316547513895	0.1196523296443814	0.002873498213564113	0.008382795155565628	0.01150184353040518	0.09257895732644193	0.001141769851972413	0.005570523302377922	0.001065118723119584	0.003429639562076852	0.00110921926227952	0.003808898138634027	0.02758655204560988	0.02137339381343823	0.002882727290683638	0.03696237991739091	-0.002415793901224917	0.006124436971415084	-0.008427018995640122	0.008662108241258827	0.001099882068630488	0.006754628067410866	0.001008256072740383	0.001024104591153092	0.4451919742320288	0.00920445211757148	0.001014905530427785	0.001003147536349605	0.001050172343306	0.6140577621206131	0.001167452005314035	0.5635749207811063	0.001009062815023775	0.001091621916626291	0.001188710561014222	0.001020635648713346	0.5823947913189956	0.02330133849665851	0.001018644236153703	0.001024555133788279	0.001059723048394846	0.2033672255868536	0.001067718294079294	0.001068265642471636	0.712891810735954	0.00102314602832965	0.001010645906781855	0.001003848606922053	0.001007938327734038	0.01246837649846837	0.04751738920374046	0.001035668181080972	0.003753883926808061	0.1085832882162744	0.1580241259640718	0.1924385760743518	0.2360184859588223	0.00121162106071373	0.002144098077780135	0.001711407300812672	0.00138570393689862	0.01614121528958942	0.001788680674063877	0.001024161781187702	0.001701542782833097	0.06716576072632791	0.007696854771649378	0.07312016728476133	0.1015161206682088	0.00293234513191975	0.01092638065314898	0.001410903214048391	0.00117172138413833	0.09946747959684676	0.01857294236471803	0.1961649141997057	0.03122610789083351	0.001329751902390069	0.001038892650718649	0.001071039789152556	0.06477621919344259	0.008143859765904711	0.001461464461371327	0.001014850280236788	0.07587126164987186	0.1631634500964807	0.006557022317158885	0.00590115314703836	0.001034418430521234	0.001014034551486913	0.001025855367486848	0.01726728443504372	0.02179942205687986	0.003048483155072637	0.03032834556072611	0.005181983397745657	0.007742705589092215	-0.008612567379419022	0.01061719945467556	-0.8378955812502884	-0.4830632555513792	0.05873036454452214	-0.4619536728251571	0.01987978105354729	-0.005205488538627674	0.4946657802724191	0.3110030445084044	0.08081272591480308	0.005135645992374576	-0.04736718681647099	-0.238164424248324	-0.05373367951385995	1.80015827192966	0.0732599656078782	0.04604655560551819	0.01764797013794398	0.003397352835065165	-0.4583135921378054	0.4080946079195077	-0.00254220109019114	0.01873402182009237	0.07288322080168171	0.189462173949298	-0.0433479661472537	-0.007663014704705842	-0.1782633573353004	0.1847407478301594	0.008811057400091329	0.005968477108851284	0.006007283844610383	0.2158354708121572	0.5155739259583422	0.002400544830594098	0.2216357322063072	1.609853938350227	-1.275698640135763	-0.8241421425479448	-0.6421431505773427	-0.1127444611183009	-0.0006506591280847486	0.01679808672245	0.01641405896312157	0.9727678246148027	0.09720479749792464	0.006518511431505122	-0.1250334433316555	0.3761535280303199	0.2987017434263107	0.4202892771769721	-0.8945098234459971	-0.1180090789551025	0.02608246873242418	0.107773095404084	0.06763289150070889	-0.8172800608381501	-0.9920898107046022	1.948564839461065	0.03906646748218234	-0.1294740175351217	0.01926112276228533	-0.311341573526054	0.5308060582127971	0.3673977444530063	0.04916269500487147	0.0439355580496146	-0.02251368033745254	-0.4110054896073015	0.1787452541997742	-0.5779557991070449	-0.01417968509313484	-0.0005952094002196532	-0.006560723825800667	-1.065059614761113e-12	-1.506461124826173e-13	nan	nan	nan	nan	nan	nan
0.44	-0.028029246938821	-0.02430804147202574	-0.07425133595523248	0.8025418964138636	0.9047938042987608	0.00618717446550668	0.4814303167778806	-0.02087354256438757	0.1271170603828244	-0.1159605861522811	0.04887749554324403	0.06276337720857091	-0.06691771206822406	0.07687866128101406	0.04103313736277156	0.1012758951826302	0.3147440323081661	-0.1012758951826269	-0.3147440323081823	0.1157973673302271	-0.1684238720887284	-0.001914367989240901	-0.3690552874931319	-0.004403781698085372	0.008434412707375561	0.08864996228632784	0.3362954948461161	0.8970904456218305	0.5675612933403559	0.1326455257006545	-0.0208899723768182	-0.01520033141136661	0.07489276532435986	-0.8544710034499109	0.6048712558663796	-1.182799762020003	1.397955937663734	-0.2967540087901923	0.07196615216299292	0.9998928644296283	-0.1309766776194155	-1.445527322279334	-0.156524566410932	-0.7732705133848988	0.6275299388211648	0.8598449903938306	-0.8785806788177593	1.025412502652584	-2.317844108644057	1.1105877763454	2.317844108644057	-1.110587776345402	1.194062059939005	0.03573176933587972	-0.02322347025000656	-0.8510409342656178	-0.1062466674300226	0.2208597455538529	0.7085696047455921	0.7621140813271802	1.479744756106632	0.003299745236135492	0.1790306447683498	0.009914950018632988	-0.004526969944889161	0.4737908448855143	0.001101721694296474	0.02254811871288628	0.009138812662447465	0.03816035881346261	0.001008428492162427	0.004625897349734001	0.001046985799191452	0.003148899998710387	0.4420494259790246	0.4078088654980808	0.008311505779783712	0.01391365764201045	0.001015115181184154	0.02444784004601613	0.001003213059949271	0.005380755904162717	0.001053401542784285	0.0180957771705539	0.611525052171542	0.5586279488552264	0.001659498419230541	0.02114615345253427	0.5264448652306201	0.505071361856877	0.001037458345115181	0.01418488345512289	0.001094672690246883	0.01210056112597308	0.001192185302216198	0.01081432496710539	0.00102129892257443	0.01090129626771578	0.597409438495362	0.4972134764199667	0.0220422440558444	0.03885369358299513	0.00101932031565589	0.007067521282340536	0.001025108171846025	0.01731585656387998	0.001056192091599065	0.0480597179572116	0.2008568092857276	0.2170445436274918	0.001660186096531841	0.001247161645336534	0.001147424746834162	0.005905553296676132	0.7052070687813523	0.5997187728327275	0.00102351546251305	0.05610542926995971	0.001010546021641019	0.009444211526576448	0.001003821647425963	0.006319987418671899	0.001007871825974522	0.006364057901762895	0.01223373788237715	0.02123060689077283	0.0428795824891783	0.04493649093377117	0.001085254632388037	0.00598416390674946	0.003486209959826611	0.02018794786001501	0.09264704339716352	0.1288172836665218	0.1662070401990449	0.1744808494908257	0.1962637485946144	0.1930028821876059	0.2377856040478401	0.2065464613673691	0.002476830750760438	0.04087429204220266	0.002159423041553127	0.1386000702470745	0.001705366677334057	0.0229176493499534	0.00138042961462332	0.05006778298581927	0.01444207208208826	0.05590161785464032	0.001708946334009761	0.0125312771934078	0.001028643476853695	0.01201643446873376	0.002966192149180623	0.03304358020402205	0.06347506672036662	0.08917989194137604	0.007249213303427652	0.03002757264175802	0.06751125854953285	0.06053069078493484	0.1127918882482956	0.1177146204632656	0.003215771560789833	0.02038087209291355	0.01080591091512426	0.01599250877825717	0.001564617369913228	0.05260411942174147	0.001200129076111995	0.03796585445678392	0.1022307848619362	0.09899157243148747	0.02501316734034674	0.04741063995835252	0.1745747942514947	0.221069109069164	0.03060193146970732	0.04199713665385326	0.001396851144331774	0.02751992433103653	0.001039515202713175	0.018072654260028	0.004337038331930336	0.01490170486552255	0.05926215194001785	0.08495134912746519	0.007417289207213815	0.01533631051892155	0.001450013535631012	0.01448562904414897	0.001015244026937622	0.01667753956284814	0.07550292965135957	0.04668234178996402	0.1636896673969015	0.1200645066516832	0.006099033556758762	0.01095120717622106	0.007834648166146506	0.08704947502692653	0.001088687644119113	0.00549833889157707	0.001040079537580439	0.003461059568184085	0.001068177801594712	0.003785284330173869	0.01645587412355377	0.02152698043840674	0.002935873041119138	0.03003538872086542	0.005546929205331139	0.007856260985612483	-0.008601135072534873	0.01062702830675753	0.001094999911482716	0.001201888881250767	0.0010077631115427	0.001023375529301051	0.4507246791473046	0.01663637197008359	0.00101506831619466	0.001002879786155194	0.001022935677922046	0.6000837602960593	0.00111206497213509	0.5989819756921134	0.00101035691595861	0.001079294903134897	0.001173345413009451	0.001016776444169319	0.5805736572299113	0.03071140711460144	0.001016363342025124	0.001024459700488869	0.001064220616751603	0.2059622489578398	0.001063906378266862	0.001067665115871046	0.7094965980175899	0.001019728798650394	0.001010630592590488	0.001003831295625011	0.001007915097687288	0.01912750336655754	0.05371765923036834	0.001040469110894317	0.006415283619446209	0.1208343752140982	0.151730134331603	0.1921028386081882	0.2256846021525249	0.001229503249250493	0.002113169940746546	0.001572218934616842	0.001430964564040792	0.03112864625863202	0.002508837926817607	0.001022749939364612	0.001250535710181181	0.05973300927735024	0.01359340578862392	0.07289334527980434	0.07649315682495343	0.003034909208566613	0.01183349953748681	0.001319755253671173	0.001130191232722827	0.08709051074083204	0.002447696550851456	0.2078510526319495	0.03036395457139053	0.001274724694505849	0.001039713759712755	0.001038301801787126	0.06618813913301723	0.01522432779361331	0.001722529234404134	0.00101489432104731	0.06545433934083623	0.1701196664622031	0.01183185716414	0.002202588217954491	0.001028927020150263	0.00101221615727184	0.001022237536307547	0.004919491045752833	0.02154434625413842	0.002932713734577754	0.0229619191044085	0.01369212521567965	0.009644862698070059	-0.008769534995987654	0.01259686279829802	-0.8465520090674552	-0.4801271707118823	0.01855696627005751	-0.4422141846026477	-0.01599797170746525	0.006866754320047446	0.5699785564226727	0.4432035056271355	0.1048597999277742	-0.008907045447731783	-0.004571641657866021	-0.3399794355742314	-0.03779714716727055	2.226185052333755	0.1728057637012554	0.03359547392268076	0.000184414691148883	-0.019706630909205	-0.3402960435865997	0.5839076842640615	0.05588119600212749	0.03988751945773714	0.06434499294008601	0.1994567282332449	0.006424971268785156	-0.01027155765960051	-0.2950760330508789	0.1456697373349417	0.02541701859022063	0.01475917022122833	0.01417101102882566	0.3725443775805015	0.4459232151285988	0.002271009292411666	0.2978557687092471	1.105225105421645	-0.927964158548285	-0.1275813664693432	-0.9553346987105799	0.03595307668286176	-0.0002796586661010223	0.01381186526806267	0.02660065014632642	1.162962485254567	0.08652746121416054	0.01563774523928175	-0.05048482880847326	-0.2101354066605545	0.4339484031280492	0.1046318188672149	-1.152703234187626	-0.07678553043502777	0.03615797238548506	-0.00968245532627636	0.003122681511597623	-0.846076668235682	-1.068048780647609	1.148698374974454	-0.02799219704449714	-0.06758250587196826	0.02228586969574901	-0.1527557259332303	0.2864510362348486	0.5765902621863431	0.05124092068751505	0.02225755311977269	-0.3559322567511544	0.4751259640042102	0.3317062433151728	-0.51936436264665	-0.0002586988212403897	0.006989050902913826	0.001933721851398228	-1.148353917689501e-12	-2.549351329821693e-14	nan	nan	nan	nan	nan	nan
0.45	-0.0373586178265765	-0.01838947195920063	-0.08508265921725901	0.8166419102555509	0.9018946585411622	0.006842897909746433	0.4929338812253851	-0.02190090660362318	0.1136171978477426	-0.1169251073531473	0.04134814241222353	0.06731985916500774	-0.05694081042017258	0.06824637149612162	0.05049339214431343	0.08208744857967785	0.3254146390991518	-0.08208744857967308	-0.325414639099154	0.1269880629863971	-0.1678050362427797	-0.002424280200357633	-0.3772235667156819	-0.005688418959359852	0.01075660523866092	0.09400765682709364	0.3423797009662614	0.9109242552159584	0.5673894221900674	0.1319283779387801	-0.02066295963614856	-0.01533941046474514	0.0796862129382376	-0.9910096425006866	0.5767993264173586	-0.9785041798717304	1.422686710889854	-0.2813465257139775	0.05849860576011467	1.276855042554044	-0.07195310544903911	-1.262185657872138	-0.06031379099644395	-0.7318247661770146	0.2825418288804428	1.111904721059894	-0.8465446102537696	0.8635577996817992	-1.517869186932999	1.022519625527348	1.517869186933003	-1.022519625527407	1.042398756914658	0.08684597758559959	-0.08033131598098339	-0.7782081335644095	-0.1499615539152776	0.2427069453727625	0.3836988486939349	0.4506356428593752	1.283075011774099	-0.03451631231233584	-0.23366832467358	0.03226483895438564	-0.02404252733270833	0.4822881784124646	0.001096681753945866	0.02295685255971785	0.005280817820738688	0.03465333652160704	0.001007953864076471	0.004685687258455642	0.001034925315003432	0.003146085554325947	0.4448649790125379	0.413340624286487	0.01381495668252597	0.01828659794335693	0.001015386221816468	0.02560897205404657	0.001002964073003506	0.005372590945498518	0.001036655457474304	0.01773533734028647	0.6007254818060196	0.551398516584891	0.001384245926791939	0.02091501428865718	0.5551872290029535	0.5298284584041297	0.00102491973255502	0.01536844971468166	0.001083545693167148	0.01233256580613949	0.001177206127378044	0.01090259193306186	0.001018298248900064	0.01056323517814262	0.5910504201212639	0.493919663784346	0.02899675747507763	0.04609697986297234	0.00101722527923541	0.007062369155486295	0.001025689266588485	0.01763538972153124	0.00105917161114632	0.0486375020653055	0.2026135606590061	0.2186452604973435	0.001369424527890592	0.001151914473024391	0.001107702119230527	0.005859650439524956	0.7046923122188041	0.5963431182049014	0.001020681132212929	0.05711658159485172	0.001010584583374432	0.009584112314977194	0.001003823463225068	0.00640671094130602	0.001007888527526773	0.00644771402923386	0.01590869228041421	0.0240767759452525	0.04571668496152281	0.04641723538980049	0.001065623875081764	0.006039041222087912	0.01390325184784285	0.03126794016403468	0.1017824275849383	0.1350115903902368	0.1598637236154676	0.167015982909648	0.1938663549701125	0.193604503731534	0.2310218357731235	0.1964075909868201	0.001875483246097299	0.04116050054541693	0.002130144364250146	0.1385721744811005	0.002383008354259989	0.02359107605086549	0.001459537026445119	0.05033242249536724	0.02219352888961915	0.0646179086419033	0.002555595562385657	0.01346134011566257	0.001026652858130534	0.01218853335927878	0.002119830536074165	0.0328424520794298	0.05574096032404461	0.08186594346602866	0.01197298439602825	0.03489062140283617	0.06543315353876737	0.05815216852358215	0.09322348481941257	0.1052941280823879	0.005103968114138657	0.02143510567299635	0.01158865988560966	0.01642250782869726	0.001431125283501694	0.05232850120508556	0.001159951362619417	0.03783043837604795	0.09480870620437079	0.0921679655665206	0.01422619458652921	0.03800004191464317	0.1834206921279936	0.2259896727719939	0.02858636511145037	0.04007421018381475	0.001343500739488855	0.02706674817822769	0.001040160605943675	0.01833663770404101	0.002726774312229862	0.01352813908049034	0.05968965626785027	0.0846118960313398	0.02054293481633045	0.0272719764715197	0.005172864712123833	0.01857599970199081	0.001015025099733333	0.01680252626926933	0.06405526714979429	0.04103525634078162	0.1651339490332113	0.1261194016810414	0.01375441661517351	0.01607878371105353	0.005598386258523296	0.08291466736817556	0.001059881063254728	0.005551827310346259	0.001026719072385532	0.003560102913473496	0.001046133905717165	0.003835875477286893	0.003771314278266798	0.02069402359814288	0.002896530520601469	0.02273980268568168	0.01191748425681082	0.009844018501438501	-0.008708874681320793	0.01240027624128204	0.001088418627701684	0.001140688152494879	0.001007203395659218	0.001021523772437263	0.4514935876325398	0.02239432142507765	0.001016175938433137	0.001002557039480227	0.001016086263540635	0.551413885581994	0.001084664466096895	0.6441194878384896	0.001013149582698912	0.001065758412992087	0.001151675318937541	0.001013820644160912	0.5713227507192371	0.04213526576358666	0.001013929390091366	0.001027846102235946	0.001060625008667884	0.2052979039086257	0.001068198652130494	0.001065226611978955	0.6978823480789728	0.001016041254170622	0.00101061974161928	0.001003820324877399	0.001007898134138728	0.02057687563074943	0.04515376970043275	0.001049182389092336	0.04090216118394327	0.1087385155027057	0.1479926806395475	0.1878063817819748	0.2128412610754831	0.001261478472337367	0.002088017255507094	0.004376284373600516	0.001635938089668666	0.03040344373826037	0.004228975500900415	0.001026130381581339	0.001219596068191493	0.03422838182169201	0.0199717308318781	0.05402390107716602	0.05629148688569181	0.01052800317571931	0.0129428259772595	0.001268415029940695	0.001107891326060732	0.08221706584538582	0.001988110078005718	0.1890497696093693	0.02278120625524504	0.001299055483342555	0.001041778781881617	0.001031090791593244	0.05507655653438338	0.05159631368936642	0.01531375871784739	0.00101471513298468	0.03530417744942826	0.1650842808801428	0.03061506359145228	0.004078910974911774	0.001030713140888783	0.001013318948608673	0.001023993235817892	-0.009831786981009534	0.01918080863308163	0.002828241428902644	0.01526652351551709	0.01686832654119523	0.01199110065996165	-0.008768086038372523	0.01401625493019279	-0.856254060687518	-0.4877349968787392	0.05315806604647982	-0.2535882462849542	0.017139122587511	-0.004883988997947482	0.5352540717490406	0.435277850292527	0.1248390413143163	0.002154646056890507	-0.0540012706206964	-1.187530623636661	-0.01257210887175438	2.774334058482439	0.09113023947297476	0.01507577488161762	0.0133405045613118	-0.04768615509946295	-0.3239781897547846	0.847583159727077	-0.03200173837648442	0.02803539019956727	0.05358462793414519	0.1279704281295153	-0.01720521420902964	-0.001731127049503754	-0.3639329254330043	0.06062840380061305	0.007764055548138353	0.005287815014068151	0.005167816056889449	0.2136956840090233	-0.1088174651933895	0.006837799246641995	1.772549622641345	0.1666701838267638	-0.5781495664646394	0.1843792454326433	-1.044520280219838	0.03250450323835888	-0.004732426215804397	0.113431359798026	0.02405350175514737	0.5970232681756462	0.09809099573513337	0.01825796593045684	0.007394121173255015	-1.214803520190807	0.5263616854844475	-0.5475298170309076	-1.368783074042678	0.2584660762092567	0.04967140102026607	-0.03591247150282865	-0.02142441957012364	-0.5284016071897565	-0.7839999035235512	-0.1645450768417653	-0.3379139674936507	-0.0280579703402294	0.02844383603728801	-0.1136409735953048	-0.313969090991479	1.710653853328735	0.7054879097943056	0.005355053291620867	-0.780604423501976	0.6433547345161662	0.6706584062416568	-0.3200429605661243	0.01079805863246875	0.01277695774217394	0.008191524145657407	-1.191131029575481e-12	7.677590023122628e-14	nan	nan	nan	nan	nan	nan
0.46	-0.04744156915494744	-0.012812921347904	-0.09372220534205136	0.831008428236267	0.8992014461232865	0.007343547960868456	0.5064881179782221	-0.02226174417828696	0.1017185377612285	-0.117645544315635	0.03425650715300205	0.06838972131492953	-0.04515223001110669	0.05997442243415205	0.05824268027707397	0.0709580319442159	0.3351741456918431	-0.07095803194421484	-0.3351741456918275	0.1366117761808821	-0.1667107409824861	-0.003552441189038447	-0.3845313146307648	-0.007388628157771695	0.01327111530832492	0.09673853016584014	0.345226377706381	0.9226731028383875	0.5669341203538305	0.1297479966565347	-0.02030913078066989	-0.01569625569006606	0.08448631890306553	-1.005187091583791	0.536467475550766	-0.74444433457662	1.451256765469506	-0.255567340749176	0.0409514735394515	1.41002732543806	0.002328615288560012	-1.125286832706922	-0.1077077187297874	-0.6857269390494564	-0.06979402246479412	1.222180742486122	-0.8065125342270909	0.6832191729131168	-0.7060381151461846	0.9283677366865416	0.7060381151461848	-0.9283677366865439	0.8806655676030642	0.1308236522042034	-0.1468732257626824	-0.6789346727716951	-0.1893610548484295	0.2593232532304073	0.1832053643437597	0.1146082053122613	1.062752361767301	-0.05338639195245639	-0.1136160593001915	0.03527817297125245	-0.04808020433460578	0.4751225150816721	0.001090870836710224	0.02341064529171415	0.003283329326696087	0.03320063443687163	0.001007436670400687	0.004752343183791399	0.001027971227555451	0.003102133302669525	0.4470377844238874	0.4184915643428875	0.01938563292617386	0.0226970805622434	0.001016075754980998	0.02689406966646526	0.001002678187420533	0.005321460672167241	0.001024859421746015	0.01728605283294858	0.5786969076141381	0.5332448642795646	0.001232769579748385	0.02081188280886575	0.5885453788231759	0.5615400390539085	0.001020050060942275	0.0165519432651955	0.001071213268260992	0.01244748287878651	0.001158880418253409	0.01099856557898401	0.001015320005292423	0.009951961803752215	0.5838245038378006	0.4906236785005301	0.03796691336437916	0.05546202853826533	0.001014960694720887	0.006925684174098628	0.001027673679906649	0.01795688998381696	0.001058862245384522	0.04917886650098399	0.2034633440330226	0.2197496278379469	0.001226025615704382	0.001068441191763509	0.001086624679481382	0.005814488489882095	0.7009732616242234	0.592762553665645	0.00101741997584964	0.05739935086809012	0.001010598426613777	0.009703510966691172	0.001003818882538167	0.006479789333124195	0.001007888388171971	0.006519566254720722	0.01847998007161101	0.0258446455855727	0.04326971309505736	0.04357927880411128	0.001060169957509409	0.006083586801002201	0.03559263083450134	0.0527270789235477	0.1018286114086417	0.1328113662332497	0.154497459432734	0.1626550499859978	0.1907453363168201	0.195419938499819	0.221995199906419	0.1862144377059442	0.001589850126551216	0.04174869969306071	0.002102923621574799	0.1385167630891199	0.004118406673855208	0.02503743424359514	0.001601530032526993	0.0505033780207237	0.02578056016890052	0.06817663513774759	0.003835805190296629	0.01446521455807626	0.001027348996330932	0.01237111244902129	0.001679369336548618	0.03313416097310197	0.03970070131965342	0.06564083690157727	0.01746022603621647	0.04030881307940822	0.05577577141090395	0.05023622352664958	0.07280281499557016	0.08959120234156041	0.009751517109837345	0.02496687021311616	0.01253016247947919	0.01698252806526689	0.001338666266159775	0.05207644432139986	0.001128711581573735	0.03771299562695717	0.08840120689024918	0.0882284022390477	0.008301153475406789	0.03233206038015283	0.1816262463151427	0.2177790186836646	0.02390369026557318	0.03561243989237876	0.001328980253552524	0.02685866001836225	0.001041516122860857	0.01860019131520171	0.001911681394001921	0.01279521454297956	0.05489152450765059	0.07947941859702878	0.04428762207610706	0.04755160608528458	0.01371680947302871	0.02736848121827353	0.001014826051512177	0.01683694593094549	0.04383161434632515	0.03092786151157309	0.1640508434913674	0.1310816351950094	0.02665494682185504	0.02390136215290063	0.005392759685453683	0.08039969998821446	0.001046375567925836	0.005711133585439442	0.001020593279195924	0.003715745514726271	0.001035994062162122	0.003949255144629027	-0.01029105768800409	0.01884067957068339	0.002813768143312141	0.01517767694802668	0.01615847015764767	0.01207076298130954	-0.008743821912505608	0.013937620307386	0.001081837343908447	0.00107948742373093	0.001006643679772529	0.001019672015572358	0.4522624961177754	0.02815227088006349	0.001017283560663424	0.001002234292822439	0.001009236849154291	0.5027440108679294	0.001057263960056563	0.6892569999848683	0.001015942249459313	0.00105222192285128	0.001130005224862994	0.001010864844157375	0.5620718442085635	0.05355912441256667	0.001011495438156393	0.001031232503932444	0.001057029400589562	0.2046335588594128	0.00107249092599132	0.001062788108085085	0.6862680981403559	0.001012353709691539	0.001010608890649634	0.001003809354134419	0.001007881170592312	0.02202624789493828	0.03658988017049472	0.001057895667293792	0.07538903874841205	0.09664265579131123	0.1442552269474909	0.1835099249557615	0.1999979199984513	0.001293453695424078	0.002062864570267513	0.007180349812587299	0.001840911615298224	0.02967824121788968	0.005949113074978807	0.001029510823797187	0.001188656426201538	0.008723754366037581	0.02635005587513163	0.03515445687451897	0.03608981694642504	0.01802109714286588	0.01405215241703139	0.001217074806200811	0.00108559141939349	0.07734362094993837	0.001528523605096946	0.1702484865867883	0.01519845793911912	0.001323386272147148	0.001043843804052495	0.001023879781405023	0.04396497393575271	0.08796829958510213	0.02890498820128625	0.001014535944926855	0.005154015558020085	0.1600488952980841	0.04939827001877312	0.005955233731867853	0.001032499261628294	0.0010144217399488	0.001025748935330167	-0.0245830650077722	0.01681727101202456	0.002723769123227598	0.007571127926625977	0.02004452786671065	0.01433733862185444	-0.008766637080757018	0.01543564706208732	-0.866863421171491	-0.4996041871762754	0.02756874318873398	-0.03135014323851128	-0.01462476842591135	-0.001360807141076852	0.493814810023474	0.4507119692693614	0.1296529209476064	-0.01750010837853481	-0.02234057714874594	-2.524823442572702	-0.01219561044847286	3.617081872854647	0.1727912214256981	0.01017795239272212	0.001725750626295594	-0.07434908788249885	-0.3407305732253799	1.008260163410727	0.02957462502996709	0.04028094572429442	0.05706105845743999	0.1001868223861678	0.008779749495047878	-0.01012337618114137	-0.336058015335209	-6.873098274199798e-06	0.02131659125164749	0.0120301440583412	0.01181023063098658	0.1568844948189293	-0.417816993260878	0.0002046619963984332	2.373685059787587	-0.5736810707090497	-0.3071774270422761	0.115181278402334	-0.9661912788323527	0.09635120562211366	-0.005782783856595704	0.1683981636321715	0.007863853304759827	0.1314496269752034	0.1012897652451597	0.01773378512987629	0.04808257483795707	-1.992367024517067	0.544976986228537	-1.002852728229926	-1.80918990612569	0.4187206616608388	0.06216220963584848	-0.004970188763450619	0.006717347820980784	-0.2692679607369272	-0.3195254786951359	-1.477545183256856	-0.535760961417975	-0.01856490656807483	0.02219990270662776	-0.02462747645059721	-0.6721538313974643	2.245382994404534	0.9916630923729559	0.004144144143071737	-1.247994132754344	0.2565936609284427	0.8707066247187478	-0.1953963066948418	0.0209048724496597	0.01830890209031507	0.0144914259020576	-8.773568602882783e-13	-2.232672000295162e-14	nan	nan	nan	nan	nan	nan
0.47	-0.05675593204840181	-0.007659288520615894	-0.1000348437529288	0.845685556141018	0.8968411111083089	0.007660076654998162	0.5201848199513681	-0.02177722162491607	0.09043937636026977	-0.1198847783315911	0.02754407251341988	0.06609666217561802	-0.03331372671166244	0.05203825575434243	0.0642413409014265	0.06788219891801799	0.3439397807369458	-0.06788219891801983	-0.3439397807368984	0.1446086209598357	-0.1652209528343689	-0.005373644530136831	-0.3906898266415552	-0.00945729544004216	0.01591329276988337	0.09792986542998852	0.3445848579720744	0.9321507376479498	0.5663926246771449	0.1312499431914402	-0.0200572776108118	-0.01609652211056382	0.08907734384746342	-0.8364651202617652	0.4957146102478936	-0.5199814308046875	1.484980727057438	-0.2149286188836287	0.0220808374264943	1.297440412805607	0.1017601329760231	-1.141723012291484	-0.3618308937360215	-0.6618362995707721	-0.385196590241123	1.121561792045241	-0.7846880093721746	0.5184495803463657	0.0822721067780295	0.8283930118607615	-0.08227210677802931	-0.8283930118608045	0.7166442970702956	0.1654753619471168	-0.2170351150805943	-0.5468459397767912	-0.2224133359326526	0.2677183312227185	0.01749486356912256	-0.2424892917735796	0.8329329547907625	-0.06290086368429344	0.3479579128443616	0.01642773140125231	-0.02684999086200244	0.4366276567598049	0.001082066361549402	0.0239998920524201	0.002200823263758885	0.03295457803440072	0.001006869928654263	0.00483721878932744	0.001023572280883919	0.003004449279532021	0.447447601662665	0.4226535405808259	0.02311395798351776	0.02587265443954367	0.001017109431254333	0.02815823806678921	0.001002427426541391	0.00520165862036369	0.001016901980284819	0.01670639962116168	0.5497158108647225	0.5035108716527147	0.001144212142101794	0.02080046863475432	0.6218865563235441	0.6002893601328559	0.001018699689534717	0.01770222246479323	0.001060235144845453	0.01251009563830333	0.001139785094680187	0.01112994089940592	0.001013018005591944	0.009082267687784987	0.5743368421469718	0.486740977517355	0.04600093123221351	0.06411910253043913	0.00101299544429903	0.006713277485907947	0.001030326741033817	0.01822865226212226	0.001057684317728414	0.0497839323613696	0.2035821020896035	0.220647867613683	0.001152396655120854	0.0009825170194168165	0.001073797127734533	0.005744658747673298	0.6936596348523462	0.5899045607453807	0.001014549964379078	0.05698405058340215	0.001010627215194164	0.009813503723353767	0.001003821311179301	0.006545091471860318	0.001007900914778644	0.006583654837002987	0.0218836955672843	0.02837834517333959	0.03913521507942171	0.03969232472034033	0.003999612214059064	0.008409425899615783	0.05744973276197737	0.07383768837448954	0.09417769701862368	0.1241991971359062	0.1537255825352323	0.161764526552672	0.1865997453417658	0.1957739223905493	0.2124290098989978	0.1780469096981645	0.001537694124485818	0.04237081825733294	0.002081587038034917	0.1384645170057514	0.004860543857790004	0.02568318621444439	0.001677308586405684	0.05039813570019876	0.02588357493293097	0.06753488713601825	0.006189245400462978	0.01582613751758119	0.001067748283643586	0.01254428484484172	0.001435303736740971	0.03370476096777807	0.02442101986629644	0.04993348627404	0.02355570262089382	0.04598415004029746	0.04237106266502255	0.03993199886260288	0.05250794800862809	0.07051349610649844	0.01358066011593773	0.02748898469425588	0.01392084252888141	0.01794409708514501	0.001291918382822401	0.0524954638329357	0.001117320467076457	0.03800256157752442	0.08537211959455512	0.08823268751760209	0.005000645804858038	0.02933969493432684	0.1692411403557995	0.1976383496714304	0.0180077468542917	0.02999337544940807	0.003953086508486175	0.0288360987950966	0.001044244732144746	0.01880988699492112	0.00147653315007923	0.0126520446761167	0.04482981899426273	0.0698944869973871	0.06676223937220431	0.06729214806925939	0.02465648843340296	0.0379214989447906	0.001019105628576696	0.01679550127351933	0.02553518907524459	0.01965072147275699	0.1534366051735531	0.1297593500389228	0.03125139694036885	0.02934444557612998	0.005146022387153213	0.07807274893113188	0.001040987276644147	0.005953099213497486	0.001017995419475444	0.003916423471628674	0.001032082384209443	0.004112947084073035	-0.02366769456260899	0.01615127924414158	0.002540113048270489	0.008213405604232997	0.01879350246671171	0.0143446357052532	-0.008796189721749987	0.01372182468282731	0.001065339853907362	0.001055727927397517	0.00100597252754806	0.001018420366680963	0.4448444302290718	0.0265170822622533	0.001018948078172896	0.00100210907920671	0.001008098640220105	0.4604348656547658	0.001047521848130717	0.7140978828123308	0.001018438251770076	0.001045919166595921	0.001111354148688596	0.001010417031610697	0.5421009565528592	0.0572899960923176	0.001010488830804523	0.001034657916262176	0.001055974961083246	0.203036079884558	0.001078448369156471	0.001058460608578494	0.665678435337261	0.001010894118158875	0.00101069802874679	0.001003836093670065	0.001007941686227657	0.0287777203665182	0.03217838846929173	0.01217202787796283	0.09098357875766189	0.07219069854828609	0.1597256553217869	0.1762987592431192	0.1918552225836868	0.001643923938554242	0.002056271783167514	0.004336491461460288	0.001684775183756772	0.0228566381887439	0.01098499326010094	0.001177728361543267	0.001174097535063646	0.004931778459141251	0.03374876270038977	0.01820297347067609	0.01870558757607005	0.01745070456082853	0.01660521600211516	0.00126532669962427	0.001122271851442015	0.08466113067593375	0.001458361025906702	0.1303180205734409	0.008219360001852182	0.0112537302943115	0.001049826882563213	0.001021252568449506	0.02274554304871765	0.1001714699240921	0.04350592218681931	0.001031194222001556	0.003167233748461597	0.116039369910976	0.02532251765214861	0.00397841605716003	0.001037815427525317	0.001016027803134406	0.001029925124897307	-0.0363120350810844	0.01292908550329218	0.002119533093263392	0.001762956402525792	0.02042771445577664	0.01662434609591833	-0.008872199643788103	0.01213497115485891	-0.8784150195146682	-0.5136765712109108	0.07966641018759346	-0.0003402604496087843	0.02078507682159803	-0.01534006853896546	0.3170416286214407	0.2042997075616317	0.1220925691866969	-0.01076149378789018	-0.08023259929468933	-3.401622070447143	0.006487221368077104	4.077987065029451	0.08351682384443281	0.003624963614879438	0.0200263096098169	-0.09919455128532641	-0.4666867314380995	0.7431095512104714	-0.0484566583765151	0.01887759263713454	0.06544812812098919	0.07494467458553614	-0.01823600544433095	-0.005995346506069133	-0.2494407632750649	-0.07798000905006805	0.005550555356817762	0.003647691110177819	0.003576952741074381	0.3357209092914198	-0.3667384722815724	0.4232810971689239	1.828265827934169	-1.141120831915854	0.1549759912014777	-0.003181527828408169	-0.6913933662412566	0.04014779430504445	-0.003702925749773036	-0.0276903681952845	-0.02489530835289462	-0.2629456017327124	0.1541386125964464	0.01677602706475209	0.06639894339863553	-1.216618876863079	0.581157451966924	-1.075695216683395	-1.975222268278886	0.1069092599359045	0.1249521199886842	0.0681998655678204	0.03996650378703101	0.242282869963875	-0.2559612208148567	-2.528444829119417	-0.5883742463661338	0.3670756780648391	0.01846271757390495	0.001199708477276448	-1.225212553706676	1.673963038301735	1.097989315597663	-0.01513885267982373	-0.9608356871294589	-0.5291343178942095	0.1606696902749948	-0.264663176597275	0.02743559435465651	0.02186738109177657	0.01832403071474418	-5.652019278785083e-13	-1.168129979942689e-13	nan	nan	nan	nan	nan	nan
0.48	-0.06374646422138346	-0.002869518734623094	-0.1041597956219034	0.8607242810092341	0.8949342946104364	0.007779696150854705	0.5317994731060989	-0.02008285676757645	0.07866052621782145	-0.1253159983747952	0.02091825494802328	0.06075821381382059	-0.02320015667826368	0.04420131809400772	0.06865040445200343	0.07243148601719625	0.3518146807192317	-0.0724314860171921	-0.3518146807192011	0.150903480299902	-0.1634344060530825	-0.00788649694314896	-0.3953497976340559	-0.01179771356264147	0.01859760377570017	0.09633709093880957	0.3403850490789805	0.9393349290270838	0.5655163406742344	0.1353862058446219	-0.01995387074460331	-0.01613079372925571	0.09308977569748694	-0.5404209474846166	0.4636948672913263	-0.306907026205574	1.523576158162546	-0.1648636373481771	0.001569633884823762	0.9936175616862905	0.2442970760624952	-1.225224581142059	-0.746104924167055	-0.6684035242340728	-0.6788718669417279	0.8771940891700369	-0.7866667303290044	0.3652997581812259	0.8189859099288396	0.7502207241231434	-0.8189859099288395	-0.7502207241231453	0.540268479826802	0.1901753788376613	-0.2852030401451896	-0.379226469113374	-0.2437112229057539	0.2677499620829256	-0.3736165867178569	-0.5970496264571349	0.6040636756822518	-0.120344057196497	0.413247164360383	0.00558891220679192	0.02511875602537058	0.3594038962096407	0.001069413810918779	0.02479168951924034	0.001644876829793609	0.03354424676348768	0.001006250954872369	0.004951748465572091	0.001020747685023208	0.002852050510803002	0.4454143347589238	0.4244016207364628	0.02424749552291882	0.02718101274247617	0.001018458677127635	0.02931415725311212	0.001002239471023717	0.005020206960292999	0.00101235568728508	0.01594855016496487	0.5164504249557084	0.4656194831174386	0.001095058968378003	0.02087311615013765	0.6524632399413456	0.6420038747964455	0.001019273413537055	0.01874732384419156	0.001051595420217414	0.01254558943290574	0.001120911243740074	0.01130863169369381	0.001011643542078455	0.00797597445845059	0.5617029690415699	0.4806724017111941	0.05195605981549898	0.07072331788704475	0.001011509741943316	0.006428537091791516	0.001033366158603012	0.01843056354403702	0.001056568156167331	0.05051774935333857	0.2030603091126356	0.2211581921661259	0.001118560890905211	0.00085829265350608	0.001065220897222529	0.00565152607465715	0.6824960765012335	0.5874957345089428	0.001012385489705074	0.05594121418176315	0.001010686193348166	0.009911893979337576	0.00100383590139508	0.006605091303755055	0.00100793744780835	0.006642494647845198	0.02686721317999488	0.03227637350347979	0.03484114932125169	0.03610121638247727	0.01095443791261731	0.01371556753312514	0.07576131580846418	0.0888889754329824	0.07915273072360324	0.110141587931944	0.1593387684895176	0.1662726348265217	0.1812659139383937	0.1961803673918055	0.2032981690184151	0.1719049895098039	0.001686704203273014	0.04279316132117052	0.002067609896179718	0.1384619747155799	0.003819041097143468	0.02471477490500426	0.001637207472875992	0.05008581203471753	0.02266840374135003	0.06285479561487822	0.009854677748726864	0.01721286252890276	0.001162067677321715	0.01270413965125436	0.001305858482280333	0.03446937022709939	0.01429054627802115	0.03995814384656799	0.03020448112184394	0.05175330303914064	0.02697531927556438	0.02836825895143394	0.03287085995928656	0.05070933842821848	0.01523872314574099	0.0275291959201801	0.01587390121234589	0.01937758097830755	0.001292663708558439	0.05302895712252141	0.001129971360751526	0.03828773893242587	0.08680472187649138	0.09251721670864861	0.003286666049795835	0.02767256375865506	0.1458034066408964	0.1676529979026936	0.01151798274832595	0.02383850857990548	0.01017102033684752	0.03326063390967744	0.001048601243773835	0.01894391534926198	0.001257256014469695	0.01292333282024521	0.02934318510938676	0.0553675662192878	0.08394878263962111	0.08045561956964575	0.03711115225526117	0.04890924478360956	0.001029577377768249	0.01648005333598951	0.01454138412177116	0.01264311152671975	0.129232462319399	0.1203372763221365	0.02212083898749114	0.02596994856530845	0.004039450627318213	0.07521305102038595	0.001040953474328544	0.006258792296460999	0.001017500512487779	0.004153906972556878	0.001032216429351716	0.004317277133547744	-0.03594588690301949	0.01266268879613883	0.00204607066328072	0.002019867473569104	0.01992730429577726	0.01662726492927845	-0.008884020700185218	0.01144944220315417	0.001048842363895981	0.001031968431057144	0.001005301375317963	0.001017168717787323	0.4374263643403672	0.02488189364443031	0.001020612595677061	0.001001983865599865	0.001006960431287555	0.4181257204416132	0.001037779736202121	0.7389387656397856	0.001020934254061336	0.001039616410340953	0.001092703072511564	0.00100996921906956	0.5221300688971541	0.06102086777206488	0.001009482223450398	0.001038083328651339	0.001054920521582436	0.2014386009097041	0.001084405812318138	0.001054133109068825	0.6450887725341656	0.001009434526628568	0.001010787166843668	0.001003862833205109	0.001008002201862567	0.0355291928380876	0.02776689676808412	0.02328616008863701	0.1065781187669154	0.04773874130525888	0.1751960836960854	0.1690875935304767	0.1837125251689347	0.001994394181687383	0.00204967899606749	0.001492633110330609	0.001528638752215913	0.01603503515960214	0.0160208734452255	0.001325945899299275	0.001159538643920804	0.001139802552238324	0.04114746952564786	0.001251490066816747	0.001321358205738382	0.016880311978785	0.01915827958719681	0.001313578593053996	0.00115895228349998	0.09197864040193117	0.00138819844670336	0.09038755456009383	0.001240262064603013	0.02118407431650544	0.00105580996106617	0.001018625355503384	0.00152611216169035	0.1123746402630874	0.05810685617235117	0.001047852499089817	0.001180451938887764	0.0720298445238642	0.001246765285512607	0.002001598382452796	0.001043131593423332	0.001017633866320339	0.001034101314465529	-0.04804100515439667	0.009040899994559447	0.001515297063299357	-0.00404521512157515	0.02081090104484212	0.01891135356998349	-0.008977762206818783	0.008834295247630691	-0.8907288835859668	-0.5273103057419731	0.06807888431527563	0.1357948830202203	-0.008693954326810987	-0.01230375626346353	0.01103559356494624	0.07726885455185659	0.1080030782964543	-0.02983003003228463	-0.05797982607156616	-4.15630262427916	0.00461672735524874	4.210120589803707	0.1517556568838088	0.004754159380897393	0.01118884534627124	-0.1216689105662635	-0.7779055378224372	0.5976884363867369	0.01510788378282807	0.02631075179201605	0.08281128476654981	0.02260377772644893	0.001119710803194771	-0.01478396236289236	-0.246224678568797	-0.1255140965987737	0.01899609111496348	0.01096968269022072	0.01076047634202835	0.4297502433820442	-0.3586478441140666	0.5962651689648206	1.161820581307462	-1.662769092016696	0.7725489143927176	0.1256735005072057	-0.5610697150451569	0.05639610559100734	0.004157974794137985	-0.154434492427727	-0.03355241569524289	-0.6762190769043702	0.1064501756176756	0.01507026729065739	0.08688442776305251	-0.845965384537262	0.5637401938226332	-1.254755777602797	-1.954480194741247	-0.07765998928113005	0.1565451843210605	0.0179245668273668	0.005839628667391297	0.5867808217615522	-0.05447862447655951	-3.446481734556247	-0.6429214468551379	0.4708543617145433	0.00706643721534267	0.05826412571954584	-1.660551667095726	0.9299688976923156	1.078608714837682	-0.05065651191122822	-0.3940881141765933	-1.36336405121152	-0.8928094620959451	-0.3019456772499641	0.03365036343882626	0.02567001089198652	0.02261904791546554	-2.778752942560126e-13	-1.40515361595059e-13	nan	nan	nan	nan	nan	nan
0.49	-0.0673551540589772	0.001661290468209996	-0.1062461637497494	0.8761725033453727	0.8935532622081571	0.007687726236349323	0.5396168791915078	-0.0167222840101435	0.06609821846342809	-0.1349556069826627	0.014080693769033	0.0525857992400163	-0.01599389887709695	0.03623300921188247	0.0716058696908309	0.08392729976995865	0.3591074484333989	-0.0839272997699546	-0.3591074484333405	0.1553225312323665	-0.1614597420401752	-0.01105278641601967	-0.3982312850225652	-0.01428535455581673	0.02122410108429117	0.0893568661709106	0.3326831555472397	0.9443010423560935	0.563840873127969	0.1352749709902523	-0.0198809290836885	-0.01562379616234686	0.09618249320754325	-0.1884075099486692	0.439230627794465	-0.1173107649151269	1.566144117898486	-0.1122638985509381	-0.01962192806114664	0.5725779157516099	0.4229477053521455	-1.287776816975633	-1.165316453545565	-0.693829325342783	-0.9436174789734546	0.5714458128435369	-0.8018977597218403	0.2324676043177061	1.481706569176726	0.7252696663235031	-1.481706569176731	-0.7252696663235286	0.3358618293131416	0.2014869869665623	-0.3465602961271318	-0.2054952517691561	-0.2525595114977019	0.2545936868119574	-1.02156728810671	-0.9403785855635828	0.3976020766442559	-0.2010901303214393	-0.560055995363131	0.003797640477044794	0.07584862475786407	0.2498802166610232	0.001061184511716504	0.02581973779160936	0.001346657984980521	0.03480750984180352	0.001005845311945216	0.005088190868874886	0.001019194069454583	0.002669583861112941	0.4397129410037347	0.4220345473616525	0.02744638671968439	0.03038192518363161	0.001020308524950446	0.03030075862828315	0.001002110312207481	0.004793006512003913	0.001009498307998222	0.01503451102612321	0.4660118520597879	0.4141506208851491	0.001067136460435929	0.02101035434030193	0.6763483691610721	0.6815971695558575	0.001021884495001156	0.01970200210644175	0.001045443063196888	0.01257604502061578	0.001106913173083327	0.01153143055991508	0.001010822488133985	0.006707475651111794	0.5451519838936822	0.4704667239836045	0.05699498717573246	0.07640375570323302	0.001010495516686843	0.006121909823117464	0.00103595608549959	0.01855636965653689	0.001054510357386128	0.05143184754869669	0.2006477189297868	0.2199838644252358	0.001108163352308421	0.0007324206725544756	0.001060719357531714	0.005536459643125199	0.6646208215058077	0.5839951686390286	0.001010811906275308	0.05437738238402895	0.001010811270147045	0.0100252376183681	0.001003874958267664	0.006679172530752604	0.001008027075304203	0.006711571084775532	0.03103262301239781	0.03547509046407663	0.02936841215050064	0.03180122065628255	0.02186715075516702	0.02155577580475229	0.0845453318697664	0.09445076611454672	0.06001493927441721	0.09316965966571639	0.1726150823051516	0.1768643506468625	0.1835126029632838	0.2014298876316316	0.1933171332958411	0.1658620579324294	0.00174957771077225	0.04269572868940438	0.002051461488134329	0.1385249182110237	0.002640088170906644	0.02374923481880501	0.001530116986088292	0.04988555517551214	0.01761310283486556	0.05515183797889654	0.01087745035473187	0.01623059839275907	0.004757816887100194	0.01592587241736165	0.001263869206032198	0.03538415844375892	0.007975223911645951	0.03411183201382306	0.03443204845825212	0.05496636539747233	0.01482525736739734	0.01882634925327532	0.01808153367234135	0.03520745401269672	0.01629338768519189	0.02665003509092443	0.01696520138379655	0.02013976753941394	0.01050970891865778	0.05760908575260332	0.007952863785324659	0.04157033252397346	0.09698116355814047	0.1016261328595961	0.002334703918616171	0.02695565953636428	0.1157113093553076	0.1317874940602896	0.00653703832011362	0.01907726410287757	0.01607486812620401	0.03626242290639138	0.001053065205392637	0.01899465145131937	0.001141286523092206	0.01355567587615587	0.01621957162756972	0.0428113627276727	0.09147829549682045	0.08462614099754363	0.0459617980626526	0.05590384349340086	0.001038764402035585	0.01575736382509444	0.008117801357526658	0.009230979605681445	0.1109404821920244	0.1098897859376183	0.01218079904533821	0.0176597994814211	0.00294623190337513	0.07229725326621356	0.00112213859915455	0.006679685975578283	0.001070502683531033	0.004457763976885137	0.001092130268776353	0.004592660074997148	-0.04654255267419571	0.008616096589069845	0.001580767603916847	-0.002508885482053008	0.01807548214735731	0.01860958113883704	-0.00916282950050973	0.01019440323869532	0.001055813412113393	0.001038874096803473	0.001005526207519442	0.001017922731639578	0.4176447499874124	0.03635459323687261	0.001023605356677468	0.001001969160741751	0.001006155874403267	0.2875198668309372	0.001038314698955952	0.7315914148769325	0.001027705143116963	0.001038551143207463	0.001092032280550337	0.001009966988751248	0.491170652517638	0.06512547417504341	0.001009404285214593	0.001039132575377122	0.001050209140923197	0.1921948093912879	0.001108280604142116	0.001057641724843383	0.5979878696006077	0.001008954058403429	0.001011071964866198	0.001003960252348786	0.001008220313528539	0.03602571078022161	0.01899901360445412	0.04287517278311312	0.08701734437489043	0.02453841493028271	0.210287845690812	0.2031089219885443	0.1698793280464904	0.001663473018610337	0.002021821444335499	0.001326515999983028	0.001325176889554754	0.008545371889546091	0.008530139471484989	0.01462669742662957	0.001271386240130602	0.00114773559320386	0.03774373687353368	0.00117968659197649	0.001185247728947655	0.01793372037062957	0.01731620538629556	0.03637251400364774	0.02700792811444336	0.1272915982065548	0.001293873253928119	0.05332416788141253	0.001150461250333784	0.02358111597869877	0.001059320481403439	0.001022099146111983	0.001331067297002028	0.09220548336390694	0.05504931618322073	0.00104872694890612	0.001151240068417749	0.09433529910057406	0.001144185741272532	0.001625336877696396	0.001345005492385721	0.001217077444206151	0.001256360063131198	-0.05594045646120962	0.004229661657608286	0.001167840977047085	-0.005808574726058175	0.01403532488095021	0.02035047940348054	-0.009589692135786004	0.01002745066708782	-0.9046268769130508	-0.5422040573150245	0.1242367445368597	0.1326938412861387	0.02475589001495029	-0.02169111114565982	-0.5145774482407582	0.5274217005936142	0.08964832097456457	-0.01914595629986767	-0.1095951385963984	-6.073880205717946	0.01885916730651453	3.598518652661394	0.06408027562515153	0.001756550551293172	0.02811767144145369	-0.1283512837086306	-1.303323378438113	0.5388890408097031	-0.05346701550617383	0.004363485497097893	0.1008377183934864	-0.2581611885030924	-0.01981917772185838	-0.01019083441689346	-0.4931040675992166	-0.1801295541747556	0.008342394151669437	0.006437875805233103	0.005634819767302725	0.2283941810189871	-0.4993881343053103	0.936113191033627	-0.04511221603751134	-1.74697853483938	1.314714249213996	0.9774508548678692	-0.6611805437180699	-0.05530763744908436	0.00877963030930588	-0.04335067433361305	-0.003477710728110493	-0.8428308524483444	-0.2799365333445604	0.576903646434766	0.09633325936161366	-0.3670468618264008	0.1074340298840561	-0.6923344301084867	-1.169080330588443	-0.09746815877372583	0.007499288290074377	0.7209573702446914	0.5428961748482557	1.191716733794109	-0.07232338074869611	-3.701993443700023	-0.3358535231402465	0.1562994705711921	0.002747043610637364	0.07196089583644992	-0.9105054729098448	-0.09734176592286185	0.3598407873774949	-0.09006255270114402	-0.2737894062581644	-0.5844223516661541	-0.7040242867213234	-0.2832831997070787	0.05088293855862364	0.03561487010729292	0.03283573173137995	6.018231086302554e-15	-1.646488723639392e-13	nan	nan	nan	nan	nan	nan
0.5	-0.06765642421697939	0.005850366913125921	-0.1066448942307881	0.8920486795441537	0.8926705955284382	0.007394091362783055	0.5433053166276572	-0.01172129806254372	0.05289419293215394	-0.1482923205676896	0.007147256166157296	0.042125735611993	-0.01162347358668774	0.02826530862715977	0.07343324283328215	0.1020962119718003	0.3666588109976718	-0.1020962119717919	-0.3666588109976417	0.1574671193390579	-0.159470075049386	-0.01478781169968481	-0.3996281875330021	-0.01682375450773986	0.02363036125555452	0.07592296675176771	0.321636487254542	0.9474558322904223	0.5617677245025829	0.1216938487347069	-0.01998195352477616	-0.01462246388607384	0.09790219224788119	0.1210629884538838	0.3953483157152815	0.030620503143583	1.609166930691029	-0.06519049291577526	-0.03876335792734879	0.167823831764244	0.5723797140828	-1.353568136643598	-1.485525919576333	-0.6875788090239017	-1.136401677758953	0.3100275869151556	-0.7865450708403043	0.1396813389336948	2.153605599744437	0.8019396941442457	-2.153605599744437	-0.801939694144247	0.08537591467342578	0.1931759744142203	-0.3989502023037329	-0.08230949349875659	-0.2538630146479856	0.2237025346181584	-1.664351516956072	-1.266004578648875	0.2417989967466181	-0.1998802730198019	-2.280730315872702	-0.0292043081855698	0.1239856978975693	0.08480020226444715	0.001060558253056063	0.02701054389675307	0.001200835925880143	0.03651484576133965	0.001005755063982109	0.005222335365987821	0.001018794812261246	0.002468197538442535	0.429575740719103	0.413507528177383	0.0345355273383269	0.03701960809444305	0.001022730091530377	0.03111374615899257	0.001002038409438085	0.004566569900770422	0.001007667833107211	0.01406130465470221	0.3890701802436042	0.3454136713317309	0.001053446877115714	0.02117086462796213	0.6910698314290774	0.7117738536613992	0.001026576433126193	0.02052693495297241	0.001041835267368898	0.01258911229146321	0.001099580454518248	0.01176591999292483	0.001010411045886646	0.005482540127922131	0.5241757180139897	0.4538040667275801	0.06157180350799493	0.08151089698326237	0.001009949663247351	0.005818523221300297	0.001037775341369239	0.01862809360327385	0.001051125215216668	0.05255109100279681	0.1956640559716673	0.2159811311440313	0.00111490681818707	0.000591407684822489	0.001060224437616965	0.005408479176694106	0.6381717633648936	0.576849341713198	0.001009785144425205	0.05248107727251713	0.001011016246711701	0.01017213701156872	0.00100394321100313	0.006785675081775777	0.001008180976745703	0.006806791217643183	0.03343680197903567	0.03721227777074385	0.02226460575161829	0.02615271703281233	0.03667154833685778	0.03172456546709513	0.08089103368012911	0.0880737356913273	0.03838730474087908	0.07489477776311303	0.1939959443967889	0.1919453198015407	0.1977574223155032	0.2167937906373537	0.1817624004170859	0.1584080997682806	0.001615702690912856	0.04209850846264665	0.00202946680000256	0.1386445454421703	0.001963990501512317	0.0237542184279013	0.00137483398220599	0.05007668272840805	0.01132066928351725	0.04642901052268109	0.007704315451012916	0.0120734612520617	0.01310100345905656	0.0231947597899298	0.001298792028789588	0.03640123629031454	0.004719492525711383	0.03174220901363226	0.0350432874882132	0.05447321867768766	0.00833871699327204	0.01374740498860147	0.01006451362125163	0.02686405897135254	0.01734538257176389	0.02559391310178651	0.01663031486792714	0.01975970995225018	0.03196350814614391	0.06390522874827924	0.0239095239522586	0.04699000413323471	0.1175246025061171	0.1154858378920088	0.001809230947706857	0.02655767293006421	0.08133034461247247	0.09410564083317575	0.00393841885850468	0.01659091662365499	0.02021856455043201	0.03692254398724071	0.001057052213749539	0.01899218142562615	0.001085031535249478	0.01443767894409717	0.009121663028835795	0.03596112792719502	0.08699711939757547	0.07847924117495152	0.04921249989422524	0.05689665573636245	0.001043793190389044	0.01475517903276596	0.004785942602563586	0.007458300677471453	0.1091814176498452	0.1114830627694221	0.006907986406943384	0.01319338419006296	0.002208372122773101	0.06950600050517837	0.001313659258426814	0.007283542391164645	0.001196736029978484	0.004876473977331552	0.001233222324584555	0.004981555595335887	-0.05534107546912844	0.004059740295412363	0.001194029193294354	-0.005194042870249792	0.01294115732195682	0.02022977043102234	-0.009663719053262155	0.01057149386351367	0.001062784460323612	0.001045779762548912	0.001005751039721562	0.001018676745489033	0.3978631356344586	0.04782729282931007	0.001026598117671475	0.001001954455881934	0.00100535131751363	0.1569140132202678	0.0010388496617067	0.724244064114091	0.001034476032098877	0.001037485876074429	0.00109136148858698	0.001009964758434884	0.4602112361381226	0.06923008057802452	0.001009326346976644	0.001040181822182119	0.001045497760269104	0.1829510178728745	0.001132155395962317	0.001061150340614155	0.5508869666670511	0.001008473590180641	0.001011356762888325	0.00100405767149214	0.0010084384251942	0.0365222287223391	0.01023113044080113	0.0624641854775821	0.06745656998286562	0.001338088555307284	0.2453796076855342	0.237130250446612	0.1560461309240695	0.001332551855528024	0.001993963892603518	0.001160398889640889	0.001121715026898266	0.00105570861949829	0.001039405497752126	0.02792744895397763	0.001383233836338057	0.001155668634160204	0.03434000422141624	0.001107883117122638	0.001049137252209667	0.01898712876247605	0.015474131185392	0.07143144941422867	0.05285690394537022	0.1626045560111514	0.001199548061170262	0.01626078120273142	0.001060660436073329	0.02597815764091561	0.001062831001731195	0.00102557293674234	0.001136022432320406	0.07203632646472158	0.05199177619408527	0.001049601398733453	0.001122028197946322	0.1166407536772791	0.001041606197067057	0.001249075372953894	0.001646879391350365	0.001416521022101056	0.001478618811803125	-0.0638399077680244	-0.0005815766793430388	0.000820384890794952	-0.007571934330539366	0.007259748717057698	0.02178960523697873	-0.01020162206475285	0.01122060608654336	-0.9214352463583398	-0.5633742144943693	0.1006304507865781	0.2246094511851366	-0.009153535608950001	-0.01608769086239373	-1.220953568324463	0.7646229486628265	0.07328030956599339	-0.02967726262507366	-0.06981327262201395	-7.609920088569677	0.009271146762852567	2.326798459047002	0.1258065732146106	0.00127649597812377	0.01352695865573599	-0.1129562537566889	-2.069301443509153	0.4830291292483289	0.01575601709364448	0.01549432399082014	0.1238403364969327	-0.5430773303423634	-0.001908490523926191	-0.01736676935960172	-0.9752768897541723	-0.1920087594754622	0.02570724194759763	0.01745394749508681	0.01598921552808461	0.1374443127154802	-0.6283494235736835	1.061981447090744	-1.225943639648289	-1.923359819271988	1.670399581257098	2.148550053686189	-0.8432750325510413	-0.04356141334977518	0.01549472194628981	0.03967024663154547	0.04472446671569724	-0.8801930409610564	-0.528524425292603	0.8245011885902981	0.1073423537482153	-0.1506276180449965	-0.1775016217949274	-0.3621626908172966	-0.5227823199610109	-0.1130522211381665	-0.07190364529927543	0.361127439920417	0.4332552321747592	1.536938598075779	0.009304898908932777	-3.809751611497957	-0.1879420474543578	0.002520779288361854	-0.003574788748490073	0.1081961280882175	-0.5193579288891996	-1.133515352408055	-0.1217485785196176	-0.1065555682606435	-0.0661975155641565	1.044789392068184	-0.1240627035969614	-0.2770366784692989	0.07024291073896376	0.04864061011335058	0.04532156369755601	1.251225589799585e-13	-2.09477447201135e-13	nan	nan	nan	nan	nan	nan
[truncated: 371,971 more chars]
