# Supplementary material for: Transtibial limb loss does not increase metabolic cost in three-dimensional computer simulations of human walking
Source: PeerJ. 2021 Aug 4;9:e11960. doi: 10.7717/peerj.11960 (PMC8349165; doi:10.7717/peerj.11960)
Supplement: Supplemental Information 1 — Each subject’s simulation output and Matlab code for generating plots presenting the data. [file peerj-09-11960-s001.zip › TTA3D_solns_rev/Post/soln_walk_N50_wm100_TTA_S14.sto]

num_controls=79
num_derivatives=71
num_iterations=658
num_multipliers=2
num_parameters=6
num_slacks=2
num_states=216
objective=0.946684
objective_auxiliary_derivatives=0.001180
objective_contactAP=0.018093
objective_contactML=0.013103
objective_contactVE=0.035011
objective_control_effort=0.542738
objective_state_tracking=0.275511
objective_torsoGoal=0.061048
solver_duration=19039.080765
status=Solve_Succeeded
success=true
DataType=double
version=3
OpenSimVersion=4.2
endheader
time	/jointset/groundPelvis/pelvis_tilt/value	/jointset/groundPelvis/pelvis_list/value	/jointset/groundPelvis/pelvis_rotation/value	/jointset/groundPelvis/pelvis_tx/value	/jointset/groundPelvis/pelvis_ty/value	/jointset/groundPelvis/pelvis_tz/value	/jointset/hip_l/hip_flexion_l/value	/jointset/hip_l/hip_adduction_l/value	/jointset/hip_l/hip_rotation_l/value	/jointset/hip_r/hip_flexion_r/value	/jointset/hip_r/hip_adduction_r/value	/jointset/hip_r/hip_rotation_r/value	/jointset/lumbar/lumbar_ext/value	/jointset/lumbar/lumbar_bend/value	/jointset/lumbar/lumbar_rota/value	/jointset/patellofemoral_l/knee_angle_l_beta/value	/jointset/patellofemoral_r/knee_angle_r_beta/value	/jointset/knee_l/knee_angle_l/value	/jointset/knee_r/knee_angle_r/value	/jointset/shoulder_r/shoulder_flexion_r/value	/jointset/shoulder_r/shoulder_adduction_r/value	/jointset/shoulder_r/shoulder_rotation_r/value	/jointset/shoulder_l/shoulder_flexion_l/value	/jointset/shoulder_l/shoulder_adduction_l/value	/jointset/shoulder_l/shoulder_rotation_l/value	/jointset/ankle_l/ankle_angle_l/value	/jointset/ankle_r/ankle_angle_r/value	/jointset/elbow_r/elbow_flexion_r/value	/jointset/elbow_l/elbow_flexion_l/value	/jointset/subtalar_l/subtalar_angle_l/value	/jointset/subtalar_r/subtalar_angle_r/value	/jointset/mtp_l/mtp_angle_l/value	/jointset/mtp_r/mtp_angle_r/value	/jointset/groundPelvis/pelvis_tilt/speed	/jointset/groundPelvis/pelvis_list/speed	/jointset/groundPelvis/pelvis_rotation/speed	/jointset/groundPelvis/pelvis_tx/speed	/jointset/groundPelvis/pelvis_ty/speed	/jointset/groundPelvis/pelvis_tz/speed	/jointset/hip_l/hip_flexion_l/speed	/jointset/hip_l/hip_adduction_l/speed	/jointset/hip_l/hip_rotation_l/speed	/jointset/hip_r/hip_flexion_r/speed	/jointset/hip_r/hip_adduction_r/speed	/jointset/hip_r/hip_rotation_r/speed	/jointset/lumbar/lumbar_ext/speed	/jointset/lumbar/lumbar_bend/speed	/jointset/lumbar/lumbar_rota/speed	/jointset/patellofemoral_l/knee_angle_l_beta/speed	/jointset/patellofemoral_r/knee_angle_r_beta/speed	/jointset/knee_l/knee_angle_l/speed	/jointset/knee_r/knee_angle_r/speed	/jointset/shoulder_r/shoulder_flexion_r/speed	/jointset/shoulder_r/shoulder_adduction_r/speed	/jointset/shoulder_r/shoulder_rotation_r/speed	/jointset/shoulder_l/shoulder_flexion_l/speed	/jointset/shoulder_l/shoulder_adduction_l/speed	/jointset/shoulder_l/shoulder_rotation_l/speed	/jointset/ankle_l/ankle_angle_l/speed	/jointset/ankle_r/ankle_angle_r/speed	/jointset/elbow_r/elbow_flexion_r/speed	/jointset/elbow_l/elbow_flexion_l/speed	/jointset/subtalar_l/subtalar_angle_l/speed	/jointset/subtalar_r/subtalar_angle_r/speed	/jointset/mtp_l/mtp_angle_l/speed	/jointset/mtp_r/mtp_angle_r/speed	/forceset/addbrev_r/activation	/forceset/addbrev_r/normalized_tendon_force	/forceset/addlong_r/activation	/forceset/addlong_r/normalized_tendon_force	/forceset/addmagMid_r/activation	/forceset/addmagMid_r/normalized_tendon_force	/forceset/bflh_r/activation	/forceset/bflh_r/normalized_tendon_force	/forceset/bfsh_r/activation	/forceset/bfsh_r/normalized_tendon_force	/forceset/ercspn_r/activation	/forceset/ercspn_r/normalized_tendon_force	/forceset/extobl_r/activation	/forceset/extobl_r/normalized_tendon_force	/forceset/glmax2_r/activation	/forceset/glmax2_r/normalized_tendon_force	/forceset/glmed2_r/activation	/forceset/glmed2_r/normalized_tendon_force	/forceset/glmin2_r/activation	/forceset/glmin2_r/normalized_tendon_force	/forceset/grac_r/activation	/forceset/grac_r/normalized_tendon_force	/forceset/iliacus_r/activation	/forceset/iliacus_r/normalized_tendon_force	/forceset/intobl_r/activation	/forceset/intobl_r/normalized_tendon_force	/forceset/obtext_r/activation	/forceset/obtext_r/normalized_tendon_force	/forceset/pect_r/activation	/forceset/pect_r/normalized_tendon_force	/forceset/piri_r/activation	/forceset/piri_r/normalized_tendon_force	/forceset/popli_r/activation	/forceset/popli_r/normalized_tendon_force	/forceset/psoas_r/activation	/forceset/psoas_r/normalized_tendon_force	/forceset/quadfem_r/activation	/forceset/quadfem_r/normalized_tendon_force	/forceset/recabd_r/activation	/forceset/recabd_r/normalized_tendon_force	/forceset/recfem_r/activation	/forceset/recfem_r/normalized_tendon_force	/forceset/sart_r/activation	/forceset/sart_r/normalized_tendon_force	/forceset/semimem_r/activation	/forceset/semimem_r/normalized_tendon_force	/forceset/semiten_r/activation	/forceset/semiten_r/normalized_tendon_force	/forceset/tfl_r/activation	/forceset/tfl_r/normalized_tendon_force	/forceset/tricox_r/activation	/forceset/tricox_r/normalized_tendon_force	/forceset/vasint_r/activation	/forceset/vasint_r/normalized_tendon_force	/forceset/vaslat_r/activation	/forceset/vaslat_r/normalized_tendon_force	/forceset/vasmed_r/activation	/forceset/vasmed_r/normalized_tendon_force	/forceset/addbrev_l/activation	/forceset/addbrev_l/normalized_tendon_force	/forceset/addlong_l/activation	/forceset/addlong_l/normalized_tendon_force	/forceset/addmagMid_l/activation	/forceset/addmagMid_l/normalized_tendon_force	/forceset/bflh_l/activation	/forceset/bflh_l/normalized_tendon_force	/forceset/bfsh_l/activation	/forceset/bfsh_l/normalized_tendon_force	/forceset/edl_l/activation	/forceset/edl_l/normalized_tendon_force	/forceset/ehl_l/activation	/forceset/ehl_l/normalized_tendon_force	/forceset/ercspn_l/activation	/forceset/ercspn_l/normalized_tendon_force	/forceset/extobl_l/activation	/forceset/extobl_l/normalized_tendon_force	/forceset/fdb_l/activation	/forceset/fdb_l/normalized_tendon_force	/forceset/fdl_l/activation	/forceset/fdl_l/normalized_tendon_force	/forceset/fhl_l/activation	/forceset/fhl_l/normalized_tendon_force	/forceset/gaslat_l/activation	/forceset/gaslat_l/normalized_tendon_force	/forceset/gasmed_l/activation	/forceset/gasmed_l/normalized_tendon_force	/forceset/glmax2_l/activation	/forceset/glmax2_l/normalized_tendon_force	/forceset/glmed2_l/activation	/forceset/glmed2_l/normalized_tendon_force	/forceset/glmin2_l/activation	/forceset/glmin2_l/normalized_tendon_force	/forceset/grac_l/activation	/forceset/grac_l/normalized_tendon_force	/forceset/iliacus_l/activation	/forceset/iliacus_l/normalized_tendon_force	/forceset/intobl_l/activation	/forceset/intobl_l/normalized_tendon_force	/forceset/obtext_l/activation	/forceset/obtext_l/normalized_tendon_force	/forceset/pect_l/activation	/forceset/pect_l/normalized_tendon_force	/forceset/perbrev_l/activation	/forceset/perbrev_l/normalized_tendon_force	/forceset/perlong_l/activation	/forceset/perlong_l/normalized_tendon_force	/forceset/pertert_l/activation	/forceset/pertert_l/normalized_tendon_force	/forceset/piri_l/activation	/forceset/piri_l/normalized_tendon_force	/forceset/popli_l/activation	/forceset/popli_l/normalized_tendon_force	/forceset/psoas_l/activation	/forceset/psoas_l/normalized_tendon_force	/forceset/quadfem_l/activation	/forceset/quadfem_l/normalized_tendon_force	/forceset/recabd_l/activation	/forceset/recabd_l/normalized_tendon_force	/forceset/recfem_l/activation	/forceset/recfem_l/normalized_tendon_force	/forceset/sart_l/activation	/forceset/sart_l/normalized_tendon_force	/forceset/semimem_l/activation	/forceset/semimem_l/normalized_tendon_force	/forceset/semiten_l/activation	/forceset/semiten_l/normalized_tendon_force	/forceset/soleus_l/activation	/forceset/soleus_l/normalized_tendon_force	/forceset/tfl_l/activation	/forceset/tfl_l/normalized_tendon_force	/forceset/tibant_l/activation	/forceset/tibant_l/normalized_tendon_force	/forceset/tibpost_l/activation	/forceset/tibpost_l/normalized_tendon_force	/forceset/tricox_l/activation	/forceset/tricox_l/normalized_tendon_force	/forceset/vasint_l/activation	/forceset/vasint_l/normalized_tendon_force	/forceset/vaslat_l/activation	/forceset/vaslat_l/normalized_tendon_force	/forceset/vasmed_l/activation	/forceset/vasmed_l/normalized_tendon_force	/forceset/shoulder_flexionAct_r/activation	/forceset/shoulder_adductionAct_r/activation	/forceset/shoulder_rotationAct_r/activation	/forceset/elbow_flexionAct_r/activation	/forceset/shoulder_flexionAct_l/activation	/forceset/shoulder_adductionAct_l/activation	/forceset/shoulder_rotationAct_l/activation	/forceset/elbow_flexionAct_l/activation	/forceset/addbrev_r	/forceset/addlong_r	/forceset/addmagMid_r	/forceset/bflh_r	/forceset/bfsh_r	/forceset/ercspn_r	/forceset/extobl_r	/forceset/glmax2_r	/forceset/glmed2_r	/forceset/glmin2_r	/forceset/grac_r	/forceset/iliacus_r	/forceset/intobl_r	/forceset/obtext_r	/forceset/pect_r	/forceset/piri_r	/forceset/popli_r	/forceset/psoas_r	/forceset/quadfem_r	/forceset/recabd_r	/forceset/recfem_r	/forceset/sart_r	/forceset/semimem_r	/forceset/semiten_r	/forceset/tfl_r	/forceset/tricox_r	/forceset/vasint_r	/forceset/vaslat_r	/forceset/vasmed_r	/forceset/addbrev_l	/forceset/addlong_l	/forceset/addmagMid_l	/forceset/bflh_l	/forceset/bfsh_l	/forceset/edl_l	/forceset/ehl_l	/forceset/ercspn_l	/forceset/extobl_l	/forceset/fdb_l	/forceset/fdl_l	/forceset/fhl_l	/forceset/gaslat_l	/forceset/gasmed_l	/forceset/glmax2_l	/forceset/glmed2_l	/forceset/glmin2_l	/forceset/grac_l	/forceset/iliacus_l	/forceset/intobl_l	/forceset/obtext_l	/forceset/pect_l	/forceset/perbrev_l	/forceset/perlong_l	/forceset/pertert_l	/forceset/piri_l	/forceset/popli_l	/forceset/psoas_l	/forceset/quadfem_l	/forceset/recabd_l	/forceset/recfem_l	/forceset/sart_l	/forceset/semimem_l	/forceset/semiten_l	/forceset/soleus_l	/forceset/tfl_l	/forceset/tibant_l	/forceset/tibpost_l	/forceset/tricox_l	/forceset/vasint_l	/forceset/vaslat_l	/forceset/vasmed_l	/forceset/shoulder_flexionAct_r	/forceset/shoulder_adductionAct_r	/forceset/shoulder_rotationAct_r	/forceset/elbow_flexionAct_r	/forceset/shoulder_flexionAct_l	/forceset/shoulder_adductionAct_l	/forceset/shoulder_rotationAct_l	/forceset/elbow_flexionAct_l	lambda_cid33_p0	lambda_cid34_p0	/forceset/addbrev_r/implicitderiv_normalized_tendon_force	/forceset/addlong_r/implicitderiv_normalized_tendon_force	/forceset/addmagMid_r/implicitderiv_normalized_tendon_force	/forceset/bflh_r/implicitderiv_normalized_tendon_force	/forceset/bfsh_r/implicitderiv_normalized_tendon_force	/forceset/ercspn_r/implicitderiv_normalized_tendon_force	/forceset/extobl_r/implicitderiv_normalized_tendon_force	/forceset/glmax2_r/implicitderiv_normalized_tendon_force	/forceset/glmed2_r/implicitderiv_normalized_tendon_force	/forceset/glmin2_r/implicitderiv_normalized_tendon_force	/forceset/grac_r/implicitderiv_normalized_tendon_force	/forceset/iliacus_r/implicitderiv_normalized_tendon_force	/forceset/intobl_r/implicitderiv_normalized_tendon_force	/forceset/obtext_r/implicitderiv_normalized_tendon_force	/forceset/pect_r/implicitderiv_normalized_tendon_force	/forceset/piri_r/implicitderiv_normalized_tendon_force	/forceset/popli_r/implicitderiv_normalized_tendon_force	/forceset/psoas_r/implicitderiv_normalized_tendon_force	/forceset/quadfem_r/implicitderiv_normalized_tendon_force	/forceset/recabd_r/implicitderiv_normalized_tendon_force	/forceset/recfem_r/implicitderiv_normalized_tendon_force	/forceset/sart_r/implicitderiv_normalized_tendon_force	/forceset/semimem_r/implicitderiv_normalized_tendon_force	/forceset/semiten_r/implicitderiv_normalized_tendon_force	/forceset/tfl_r/implicitderiv_normalized_tendon_force	/forceset/tricox_r/implicitderiv_normalized_tendon_force	/forceset/vasint_r/implicitderiv_normalized_tendon_force	/forceset/vaslat_r/implicitderiv_normalized_tendon_force	/forceset/vasmed_r/implicitderiv_normalized_tendon_force	/forceset/addbrev_l/implicitderiv_normalized_tendon_force	/forceset/addlong_l/implicitderiv_normalized_tendon_force	/forceset/addmagMid_l/implicitderiv_normalized_tendon_force	/forceset/bflh_l/implicitderiv_normalized_tendon_force	/forceset/bfsh_l/implicitderiv_normalized_tendon_force	/forceset/edl_l/implicitderiv_normalized_tendon_force	/forceset/ehl_l/implicitderiv_normalized_tendon_force	/forceset/ercspn_l/implicitderiv_normalized_tendon_force	/forceset/extobl_l/implicitderiv_normalized_tendon_force	/forceset/fdb_l/implicitderiv_normalized_tendon_force	/forceset/fdl_l/implicitderiv_normalized_tendon_force	/forceset/fhl_l/implicitderiv_normalized_tendon_force	/forceset/gaslat_l/implicitderiv_normalized_tendon_force	/forceset/gasmed_l/implicitderiv_normalized_tendon_force	/forceset/glmax2_l/implicitderiv_normalized_tendon_force	/forceset/glmed2_l/implicitderiv_normalized_tendon_force	/forceset/glmin2_l/implicitderiv_normalized_tendon_force	/forceset/grac_l/implicitderiv_normalized_tendon_force	/forceset/iliacus_l/implicitderiv_normalized_tendon_force	/forceset/intobl_l/implicitderiv_normalized_tendon_force	/forceset/obtext_l/implicitderiv_normalized_tendon_force	/forceset/pect_l/implicitderiv_normalized_tendon_force	/forceset/perbrev_l/implicitderiv_normalized_tendon_force	/forceset/perlong_l/implicitderiv_normalized_tendon_force	/forceset/pertert_l/implicitderiv_normalized_tendon_force	/forceset/piri_l/implicitderiv_normalized_tendon_force	/forceset/popli_l/implicitderiv_normalized_tendon_force	/forceset/psoas_l/implicitderiv_normalized_tendon_force	/forceset/quadfem_l/implicitderiv_normalized_tendon_force	/forceset/recabd_l/implicitderiv_normalized_tendon_force	/forceset/recfem_l/implicitderiv_normalized_tendon_force	/forceset/sart_l/implicitderiv_normalized_tendon_force	/forceset/semimem_l/implicitderiv_normalized_tendon_force	/forceset/semiten_l/implicitderiv_normalized_tendon_force	/forceset/soleus_l/implicitderiv_normalized_tendon_force	/forceset/tfl_l/implicitderiv_normalized_tendon_force	/forceset/tibant_l/implicitderiv_normalized_tendon_force	/forceset/tibpost_l/implicitderiv_normalized_tendon_force	/forceset/tricox_l/implicitderiv_normalized_tendon_force	/forceset/vasint_l/implicitderiv_normalized_tendon_force	/forceset/vaslat_l/implicitderiv_normalized_tendon_force	/forceset/vasmed_l/implicitderiv_normalized_tendon_force	gamma_cid33_p0	gamma_cid34_p0	prosthetic_ankle_stiffness	prosthetic_subtalar_stiffness	prosthetic_mtp_stiffness	prosthetic_ankle_damping	prosthetic_subtalar_damping	prosthetic_mtp_damping
0	-0.07297006110606841	0.02565444062638119	0.1172767320357572	0.1602547980386193	0.8949818973040827	-0.006008884635792266	-0.2403575693342596	0.01316435302898304	-0.01140022865072544	0.5222165000194616	-0.03420582199220573	0.1790622520953456	-0.01053785192703024	-0.06768159757866904	-0.09527752203342532	0.1869255395030827	0.03501383177275237	-0.1869255395030643	-0.03501383177275827	-0.3948455768200412	-0.014689473800488	0.0245580100097532	0.1498556551816809	-0.1755037146047807	-0.0200660083380224	0.2112105621574767	-0.01239881938743433	0.550044740403775	0.9323164369864756	0.1159878557331105	0.002340752210043386	0.5830804207678534	-0.002000357275323239	0.001624869383362309	-0.5505673229416035	0.4339253108004115	1.692293048901895	-0.02764963273075705	0.03148578017325184	-0.5809177402405044	-1.159618421954	-0.7373694294013627	-0.1866584831448719	0.3977569620588241	-2.184615511307112	0.4398798229067267	0.8087392090726191	-0.7273308513771651	2.142005338813495	1.490347765734813	-2.142005338813493	-1.490347765734813	-0.2673353626283871	-0.1901304678266471	0.04023169708467858	-0.1515914580389786	0.03118437326199652	-0.311088627892954	-2.492007653527505	0.1754102585841528	-0.1451840572146066	0.448345833290735	0.9177631117906049	0.1448101296776396	6.296961759437417	-0.07135637762163956	0.06426739843275719	0.06667795614522376	0.0843988338879938	0.08491243865769862	0.01171927844878647	0.01403773656828078	0.05385902773370473	0.0615625294009095	0.08135743846419385	0.1114980695010296	0.1917650799814452	0.1690789622845773	0.01771032237206566	0.04897891823373202	0.001014877222557645	0.01281706651769459	0.001030535576585932	0.02325254176235526	0.00368892448516023	0.02073276834657811	0.03906235272851256	0.05656298854150516	0.02946994888027317	0.03535888298835467	0.08907057036471755	0.0935257945091764	0.1092933838244182	0.08612559443621719	0.0377667873900167	0.04033270113248334	0.03489492931264666	0.08187183772891665	0.186804471481635	0.2030797727598184	0.02807326387499664	0.04292193396430545	0.09475356945701754	0.08726128033712956	0.001008265028263842	0.01918638141208542	0.001007575895918743	0.02472127839009273	0.04345734265950633	0.07105273791951881	0.04648049362414338	0.05632647751652291	0.02092532096195131	0.03140114366137792	0.01404805547676306	0.01931697745895081	0.06907767303372221	0.1256905300747826	0.001008293530004718	0.004192604299686787	0.00100286965469592	0.004706317262657168	0.001004766768279084	0.006731348252321544	0.001009549725311357	0.02921092342338103	0.001011367283797981	0.04549128949062145	0.001001310872375441	0.005601046028875669	0.001003629829606368	0.002368708741401501	0.1613107494695753	0.1602161284309195	0.001466622746330774	0.01596478824827145	0.001804591171077367	0.01745464234393589	0.007991635478510563	0.01320521938248093	0.001003544391164814	0.02000471977698356	0.1669743764014585	0.1409411206309957	0.009505303260104597	0.09304396531404061	0.09028039290612215	0.1024949551369549	0.3551055157926915	0.2695238541077807	0.4952602076721273	0.3152072346131597	0.001000672413718706	0.00415915485489994	0.001004420474040819	0.008510963795938761	0.3833631827014832	0.3080710293119727	0.001013102031545304	0.02033517032855135	0.4708255117701344	0.4862224066020586	0.001003310443861916	0.01442275419744393	0.001017524542606096	0.008640567077299346	0.001027157593863069	0.01365952859731523	0.3873820687136075	0.3280793722555557	0.3534126449437566	0.2617556747777711	0.00113720950007469	0.01065240406017251	0.001004460788678939	0.007991377615235409	0.2628746039218717	0.2194978117977585	0.01332614862792119	0.03494681387523181	0.001003853012750916	0.004870486197817706	0.001006656798046454	0.01839090903286976	0.1201319127939693	0.1443122119611149	0.1245258457482941	0.1475619496201341	0.001004365665642792	0.002105926427097045	0.001007948346535338	0.00554100247519009	0.3941197434123208	0.2592757097607169	0.6060087327457512	0.6222152106312211	0.001059018619104981	0.008463607901807762	0.02755075533057702	0.1159934820848257	0.001003522856349658	0.04337141544755586	0.001004472298668304	0.005622000231202703	0.00100152429253419	0.006199515830600777	0.001002830672689897	0.008707360671117645	-0.01336401116816134	0.01875414693317937	-0.01153059481897671	0.002497139249216723	-0.03260541609599816	-0.001746686332480615	0.002575459065087714	0.01071830477967401	0.06392573526110068	0.06066558535192353	0.02494904376048673	0.05313182426445337	0.04366097216552801	0.1921839728689077	0.03789183832544126	0.001026266791285153	0.001007555097850981	0.001011078166499364	0.04154159538506969	0.004236632454083599	0.05326445032018273	0.1355596413471981	0.0398900314802969	0.005074100379901894	0.1135434313752332	0.0213349952446713	0.1097125214846959	0.001010699281122774	0.001009505299899585	0.02027176270861633	0.05441461900150147	0.03202147601018718	0.001076200768789873	0.03725385539533799	0.001012041097237802	0.001004145403018493	0.001006981568881864	0.001013543111425156	0.001015968368151925	0.001001721132886853	0.001004960827485881	0.1806663502960693	0.001005141584954429	0.001008154204728629	0.001543545136088469	0.001004347971864459	0.3099779919395359	0.007514297069110528	0.1245753301444833	0.3838382844769432	0.465227886189763	0.001000855711500791	0.00100437707225224	0.2422740352679842	0.001017985539389118	0.4662782719843757	0.001004297550075584	0.001023083325055691	0.001041435059981352	0.5716248822123325	0.4770574087268554	0.001056523467719242	0.001005707076098038	0.2814910004392237	0.009647603624030101	0.001004797866059306	0.001008984062949674	0.08199371899944104	0.1280623266755283	0.001006182030275573	0.001010974673790695	0.4219892519835091	0.4786387357590796	0.001001856221560831	0.001133558080358536	0.001004361068449	0.0010051039351806	0.001001638713502753	0.001003203304291471	-0.01537937732499946	0.01833296033969684	-0.01219114875804871	0.003732854903100115	-0.04217677069853049	-0.00400540370047351	0.002407939825327684	0.007889009352446521	-0.8158471582020854	-2.035596892632924	-0.2015925948974409	-1.299899734089294	0.5759946462417959	-0.5600531394150454	-1.872218302188168	-0.218045928458443	1.081676874061505	-0.02168653650907541	0.09240795990645309	-0.01729429352497536	-0.02377948438541744	-1.318009926271124	-2.129730082178573	-1.202537521943399	0.03035010677123782	-1.432054335062449	-4.5915724535297	-0.4276166436023652	-1.174206181395222	-0.01631201983747514	0.1218163580707836	-1.358026796979967	-0.06324689378068662	0.502903553181444	-0.5013578463711499	-1.633898556668223	0.0230763717324456	0.02076137574523912	0.01240171982203463	0.1090936968273413	0.201277139770046	0.03323342167362076	-0.0126902839241631	0.5000872847819456	0.0348055888277678	0.02079276422142275	-0.3439192970007967	0.06229581827296509	4.870410445524863	-0.0426691494344058	0.9246682983184336	-1.382267126630593	-2.736219510819856	-0.00630241197980724	-0.03463670983078002	-5.44179807047448	0.009642785792019536	-0.01504710632463168	0.1030365822259427	0.03495443408829152	0.02795552240888041	4.811277725715523	2.271048134808658	0.1215202874926151	-0.1052913211292119	-0.07025589718888207	-0.2127045147224083	0.04406110566128457	0.01999300920622145	-1.016428862859044	0.103820898506303	-0.0162688788570025	-0.009387599270598884	-0.3363868078307826	-3.536100013145	0.1084798974131173	-0.9347395103446433	-0.04952814804221117	0.0280771533459374	0.03012345026202729	0.03764560674728579	3.829690954843086e-13	9.756058345480789e-13	408.1855272164066	547.3276246115938	280.2501765662843	0.02971802570923782	1.670404932119809	0.6183048034587872
0.01	-0.07216239620931979	0.01945555166985194	0.1205796738237945	0.1774542190894331	0.8949049493751216	-0.005605952146356731	-0.2463327860417746	0.0009583035595648775	-0.01940868912589469	0.5192678108600763	-0.02824211740287348	0.1518658004049503	-0.006266531172425686	-0.05856323606549719	-0.1016461584157162	0.2095807194849619	0.05468135348837776	-0.2095807194849795	-0.05468135348840159	-0.3978225059735371	-0.01690811090117247	0.0247267959827931	0.1467911476376865	-0.174928770327433	-0.02324781208791951	0.1835908813045973	-0.006744656986939118	0.5492568422698212	0.9366191230658587	0.1230235716376529	0.001096920544792761	0.6481338354268272	0.0004325463229033921	0.1555960455973891	-0.6830980771197749	0.213740242091028	1.745978479551238	0.01241657165219127	0.04886561514622997	-0.598267551554431	-1.26659980981384	-0.8727575547331921	-0.4075102362981612	0.767893251233157	-3.177709586623357	0.4153459434649534	1.010541802789191	-0.5323105789344261	2.409367715622334	2.349567775916227	-2.409367715622333	-2.349567775916228	-0.3207045144111252	-0.2552009832726574	-0.003963766271776233	-0.4539251425717106	0.08903597789276876	-0.3239227934338717	-3.038794247366681	0.5195944453119516	-0.02345188859505796	0.3931981631814709	0.4640259562986533	-0.2735625951825061	6.699531147269823	0.3746828463752148	0.06240910966871323	0.06327339938307693	0.06965633920522453	0.07081019872622306	0.02494732583571337	0.02268673965536858	0.05396998900996662	0.05562484083004827	0.05996958381068753	0.09281350218922027	0.189059084371941	0.1643666092189072	0.03057915204488774	0.05928983455587735	0.004874628231219306	0.01586710576366179	0.00101860335525865	0.02435653536841051	0.002380864490807117	0.02114826001298744	0.03838630455416168	0.05434102849282869	0.01720729201931004	0.02476662637327058	0.06762465265374083	0.07215652663094696	0.1105105160221372	0.06939864069942403	0.03757939260896425	0.03937844066082354	0.0218276388989365	0.06988133341356691	0.1473108663590217	0.1553691872966493	0.02237114764525086	0.03732524832584287	0.1047881532056159	0.07574718823368386	0.001009237007843922	0.0192291606332829	0.001009210369666006	0.02617686939581355	0.03042111736982933	0.05843791688134718	0.04938444663997026	0.05406833208300927	0.02562179186299236	0.03421982106887626	0.007805052041087471	0.01475331900977171	0.05758416836294329	0.1110095830682554	0.002510063886540202	0.005682848523686872	0.002567116878179205	0.006255313065842046	0.002408554389423731	0.008280655492099028	0.001011832900870513	0.03050050238513224	0.006948354421364285	0.05305869908257936	0.001001438464265684	0.005815422345771864	0.001004064148574565	0.002217469908382504	0.1718365908054678	0.1653762151368699	0.001240256977061618	0.01625295907126019	0.001414095942549386	0.01756121253429511	0.005422516786797047	0.01117116978324473	0.001003662889211209	0.020731346405777	0.2286278129344785	0.1919269157534339	0.007705331508435319	0.09256339794967455	0.1083779419922404	0.1115522933904438	0.3630857530320999	0.2541348605919354	0.4803751364560893	0.2849509157816919	0.001000703456030147	0.004080191287055659	0.001003992164053565	0.007900350381995897	0.3174983841775941	0.2496799249073406	0.001014388879182672	0.02043667956919078	0.4666194403191793	0.4840498674735946	0.001003536711203127	0.01544090177548695	0.001018622352643812	0.008896886223687539	0.001030160789297613	0.01397570789650907	0.447449932086065	0.3697966739680026	0.3928481450369818	0.2816591434624425	0.001095861899574538	0.01147340074631326	0.001004667501337979	0.006870160185441022	0.2694748818712745	0.2175354191873634	0.0130647231028816	0.03498624269257219	0.001004016939614983	0.00495073181399865	0.00100731025763395	0.0185386593292662	0.09545275750274701	0.1322753186366505	0.1254631397028277	0.1478810695856602	0.001005014991562925	0.001927895434030028	0.001009017026112265	0.005423740857669906	0.3997659609408538	0.253249123377932	0.5587935800491967	0.5836537030221759	0.001030862239730713	0.009393956343019918	0.01508616965646959	0.107775035220292	0.001003639246419969	0.04273550936768134	0.001004371647407342	0.005907840578044428	0.001001448688602057	0.006506953010171034	0.001002758740740994	0.009085943524998983	-0.01365066017832518	0.01831559003171001	-0.0121284690947999	0.0029481642577582	-0.04220653022663392	-0.004290768868037181	0.002148334893828352	0.006132468994950703	0.05671298757375476	0.04121116693355984	0.0520765107172888	0.0549445973931724	0.02236704810378359	0.1777720087612052	0.05120349489790946	0.01560696890137646	0.001005025314621679	0.001006760673750857	0.03419980643272846	0.002622845146529744	0.02713739794891636	0.09169656730396747	0.03519075208209658	0.008278282723219526	0.05729003830269876	0.01130632281963116	0.1266344929228368	0.001009867109097103	0.001012101004149548	0.01064957703200181	0.0516078051224922	0.02992253805582473	0.001041257498502564	0.04774692744877133	0.006671814056539252	0.00690455833100184	0.006299265454435613	0.001014772415954872	0.02351904562036461	0.001001444428125862	0.001004139887871404	0.1957756613354041	0.001003696737727129	0.001005559070675819	0.003656875238467572	0.00100331090817028	0.3511071865962375	0.004310270245499907	0.1412805806050942	0.3758724987471168	0.4290790470664301	0.001000634272638414	0.001002843640059204	0.1249692154183262	0.001013818147640505	0.4488072502903023	0.001003327678428868	0.001016957174641486	0.001026391883396026	0.5823007152466656	0.4735663977229342	0.001049675245337459	0.001004185067701503	0.2821321459546471	0.01543466680440314	0.001003671145937599	0.001007149527474224	0.0415119922414253	0.1257844531865764	0.001005275053767892	0.001009413848224194	0.4027684948762957	0.4146386430325068	0.001001301486930491	0.001072170762225572	0.001003252131451521	0.001003558702092063	0.001001142664675532	0.00100224440994283	-0.01255433547115006	0.01786313688385028	-0.01267619964002409	0.002771436750026417	-0.05183145197975148	-0.007063143537644658	0.001513526777369424	0.0001414009242303385	-0.9335234137401507	-1.873080367404122	-0.4408036697580121	-1.495440848835766	1.099296642247857	-0.5717832849051439	-1.837081378645839	-0.6956383207371244	0.9787570032104941	0.5732973272432222	0.1220312839313505	0.0929495198856011	-0.3809322043015292	-0.8240494133144428	-2.154782450906735	-1.966518148729277	-0.1958230457980724	-0.9560973185532355	-4.844144979400619	-0.6769362535708915	-1.012807866574013	0.0139879819341772	0.1603737410183214	-1.177750643229134	-0.3437045512084833	0.1019055359801235	-0.3803281170530053	-1.275757872310994	0.2515945495204655	0.2651222602529338	0.2672936072515139	0.139430095990363	1.21229390647376	0.01470401410337468	-0.01732172300305305	0.5192456544099545	0.0297925738558989	0.01295498583837281	-0.08330244168094202	0.08160905827996245	5.256001061401551	-0.05268299911774899	0.8913995520398237	-1.705376013383773	-3.307320437385099	-0.008237756584833408	-0.07318201599576062	-6.24605062296243	0.008568259357933072	-0.4444129027121903	0.1026389661872301	0.01764935192313378	0.03255576704472372	3.403398287499491	1.659590448980482	0.0648857893226632	-0.1157518961077592	-0.3546405274719534	0.1880024492658426	-0.0134146753749832	0.01215889017504383	-1.37850186335045	-0.03765140439990456	-0.0194732116315497	-0.0136333934653566	-0.8738556339719461	-4.140971025507207	0.09129760719583233	-0.7039385356821659	-0.0768222478010788	0.03064387255281663	0.03304936677404104	0.04015001695559819	1.208848894198736e-13	3.92452154244667e-13	nan	nan	nan	nan	nan	nan
0.02	-0.06994438148163293	0.01211472690965555	0.1212930807835794	0.1951421139955618	0.8952333592310863	-0.005036274384789135	-0.2520057593713037	-0.0118678099251219	-0.02902407752768563	0.5139776775423303	-0.01938977105864835	0.1170473651661262	-0.002211700747114247	-0.04755858733897964	-0.1056420166893473	0.2355196349766958	0.08013341126149938	-0.2355196349767034	-0.08013341126151551	-0.4011127480350779	-0.01982557408509287	0.02452894940844632	0.1409248504940231	-0.1736183651331944	-0.02651747763363813	0.1502973626037812	-0.01072348600548732	0.5493545762514928	0.9398005358620198	0.1247612926027471	-0.0007302223424889867	0.716787243211482	0.001828214634344244	0.2836948355396944	-0.7789544836711999	-0.08398165484415653	1.789987819964882	0.05342192423936037	0.06483483459966394	-0.5204690646543605	-1.283631225007089	-1.058755014744129	-0.6549473148257847	0.9754853130327851	-3.709012220962717	0.3965817572079396	1.185996651676868	-0.2527752296629798	2.798752440784761	2.647254977234264	-2.798752440784761	-2.647254977234265	-0.3299979442372672	-0.3298956844759613	-0.03309481239300241	-0.7119493779730139	0.1782765566400526	-0.328660987057347	-3.626775223115557	-1.751188025239028	0.03194236591000719	0.2240911766461373	-0.1418358760948628	0.0281478852945602	7.016960384572913	-0.2788034349798829	0.05813191546092121	0.0586321845054599	0.05243291013252663	0.0555057697486158	0.04437691020425677	0.03493348283483853	0.0548544261752489	0.0512408894998435	0.03786025066305981	0.07530871755866664	0.1818874416944142	0.155741923148989	0.04336589166711919	0.06851907055485155	0.01397193686398031	0.02311507189363154	0.001011374359142948	0.02556597789340974	0.001720565282823745	0.0224428966060096	0.03458321720573788	0.04973795087646039	0.009883480840019053	0.01840573439051306	0.04328162580303145	0.05021696634269444	0.09260634499882621	0.05032193299442882	0.03527641647693153	0.03692382332223719	0.01633812224132251	0.06294887554703651	0.09877097749800545	0.1083248663659256	0.01450969371185382	0.02967889350324981	0.11754994655004	0.06932121045903157	0.001009306421932647	0.01924854329908699	0.001011325689910719	0.02775019116939176	0.01871980368918015	0.04724146040352334	0.04965793615839977	0.05034593932662157	0.02703899882984472	0.03426072653435128	0.004567114943875447	0.01233132964582524	0.05584881934853681	0.1007060320748465	0.006072447378982083	0.008756936819106664	0.006279464195286555	0.009530451974988774	0.005740573526933218	0.01147389797970244	0.001013588874643766	0.03181168535263127	0.02088044149414281	0.06773895017724091	0.001001363804859741	0.005996369758942248	0.001003870521139255	0.002026989474738567	0.1839922121453371	0.1703473534791557	0.001126275484173268	0.01669991968713504	0.00121725242417223	0.01796241630054021	0.005164696750562072	0.01113093417125475	0.001003203314032481	0.0216084919580879	0.2793499105396457	0.2446461915077999	0.005203580482256636	0.09200553181816494	0.1254508395406368	0.1204149501709699	0.3658160560658997	0.2352194451031819	0.4588306388578953	0.2492153022271924	0.001000608193269605	0.004019450623300665	0.001003011013163963	0.007333402615438991	0.229978652129451	0.1829574606028154	0.001012947278593541	0.02046471945611489	0.4582968418376104	0.4768351048809751	0.001003164606764215	0.0165164541779648	0.001016106450570334	0.009020353251041512	0.001024136629636487	0.01425615253047541	0.4904248661421845	0.393571651420062	0.4176636712817899	0.2939463806944907	0.001071766860322107	0.01239425463829819	0.001004009417596881	0.005740345067478922	0.2739538485201806	0.2117566431966858	0.01575107655832735	0.03805510628183487	0.001003535218070216	0.004894138835146182	0.001006719112130464	0.01868612367385023	0.06286469984429814	0.1169911334679924	0.1250832984742713	0.146855831552191	0.001004885774336758	0.001713744356988377	0.001008770300156914	0.005276961221263044	0.3974348791397318	0.2417000937762968	0.5058287708756458	0.5401003997842333	0.001016511661256955	0.01056371637311294	0.008429139975846782	0.1020149379089632	0.00100314266311135	0.04185158689447301	0.001003548340579243	0.006265936812889018	0.001001162755078392	0.006894210788549143	0.001002243102524206	0.009551942068790238	-0.01186284861248044	0.01785618876065505	-0.01265112777472462	0.002457560491889689	-0.05184335579099245	-0.007177289604670253	0.001409684804769642	-0.0005612152187681968	0.04950023988642117	0.02175674851520503	0.07920397767407791	0.05675737052189009	0.001073124042038162	0.1633600446535037	0.06451515147038363	0.03018767101144839	0.001002495531409147	0.001002443181022691	0.02685801748038984	0.001009057838978984	0.001010345577635334	0.04783349326074949	0.03049147268389941	0.01148246506655566	0.001036645230160924	0.001277650394578329	0.143556464360969	0.001009034937002677	0.001014696708398571	0.001027391355383019	0.04880099124348374	0.02782360010146547	0.001006314228221164	0.05823999950220548	0.01233158701583835	0.01280497125898648	0.01159154933998776	0.001016001720492667	0.04602212287259223	0.001001167723377311	0.00100331894826061	0.2108849723747392	0.001002251890503747	0.001002963936624734	0.005770205340842846	0.001002273844478476	0.392236381252939	0.001106243421889412	0.1579858310657052	0.3679067130172907	0.3929302079430973	0.001000412833779395	0.001001310207864318	0.007664395568668275	0.001009650755896419	0.431336228596231	0.001002357806793591	0.001010831024231904	0.001011348706818814	0.5929765482809974	0.4700753867190124	0.001042827022960427	0.001002663059302392	0.2827732914700706	0.02122172998477233	0.001002544425825837	0.001005314991999798	0.001030265483401501	0.1235065796976242	0.001004368077263145	0.001007853022659331	0.3835477377690828	0.3506385503059345	0.001000746752309568	0.001010783444087787	0.001002143194455184	0.001002013469003492	0.001000646615846791	0.001001285515593758	-0.009729293617301139	0.01739331342800275	-0.01316125052199962	0.001810018596953679	-0.06148613326097202	-0.01012088337481583	0.0006191137294110764	-0.007606207503986227	-1.192619783478683	-1.690092976698943	-0.4489242179944862	-1.540337543283135	1.295542664735301	-0.2493056912844748	-1.63626176593838	-1.000512529266807	0.8653408094307897	0.8178988403120495	0.1134977436829799	0.1585346918102698	-0.5000029979212731	-0.4717369998242286	-2.243788564119631	-1.672488315689452	-0.2697212666529523	-0.4204450452981603	-4.458319547034876	-0.837550480435132	-0.1565833157409527	-0.02099134179939594	0.1453625116461418	-1.074353884903145	-0.3560963583557498	-0.05265083520761529	-0.07302402936005507	-0.7584193540735966	0.3398451860119306	0.3659899969434466	0.3411887693863913	0.1134144979876139	1.623845440324233	0.02654764093298082	-0.02053860406271811	0.4622976120489015	0.06656354740811642	0.07971947940670891	0.05484350035328257	0.09239960293780936	5.217106571910602	-0.05812890285623558	0.8857320037293744	-2.087551521212437	-3.832078455429863	-0.002657831160577906	-0.02590358033514953	-7.108070050416979	-0.005051084953695144	-1.023491799152356	0.1145175471807564	0.008384010341464451	0.02080858936119066	1.222812873633088	0.747801844276492	0.1414917286548597	-0.1070108587676224	-0.8335325732454526	0.3931824396387346	0.01669338703778518	0.01993582238751703	-1.665887231666964	-0.1650507012896227	-0.02349289564957927	-0.01529120304636361	-1.440875451605704	-4.534459138921691	0.1563622151953338	-0.4430695996761753	-0.09913142667810154	0.04252833094897743	0.04608757002646594	0.05512874473230553	-1.411993166445613e-13	-1.90701526058745e-13	nan	nan	nan	nan	nan	nan
0.03	-0.06654594075742425	0.004124933952239891	0.1190086644383194	0.2132169720594117	0.8959719313946279	-0.00433679586679757	-0.2563728332039698	-0.024359271313897	-0.04033594561540939	0.5060471481863392	-0.009476945776427362	0.08024913274551179	0.001590336574953581	-0.03510104428894555	-0.1068068443527882	0.2660950748221211	0.1051804488138902	-0.266095074822128	-0.1051804488139905	-0.40420171837362	-0.02346175784113188	0.02411443610919905	0.1327067154912888	-0.1713499878235659	-0.02977601085289031	0.110975381612752	-0.02874900603376693	0.5495175482245758	0.940767151963174	0.1195191538062994	0.00117416196502392	0.7877887506766215	-0.0008995698289245994	0.3863641378186344	-0.8166739013956811	-0.3604733943645745	1.821905043124494	0.09454174826882229	0.07455620942073382	-0.3216841008880499	-1.214407737038508	-1.190022596979098	-0.9178899521243059	1.004892234705802	-3.633320587491359	0.3669976078004527	1.299916341622939	0.005829754830045922	3.343716401117765	2.384175350308916	-3.343716401117774	-2.38417535030895	-0.2708508999384724	-0.3929562202824881	-0.04625865835061343	-0.9234320447369474	0.2737178736040888	-0.3221057063798148	-4.238257056663298	-1.701562786419415	-0.02627857412036183	-0.04569963810206651	-0.9173012890767583	0.2674328527186187	7.119370635784725	-0.1994688001974476	0.04842718507522469	0.05065086020250872	0.03597743287843398	0.04122748963197469	0.0543288856048401	0.04113305210656012	0.05563337631287318	0.04957188813939928	0.02076918739853984	0.06206902424876496	0.1691924998988733	0.1434787726601127	0.04883892605650342	0.07228810001847809	0.02603824366509579	0.03253007916052682	0.0120327293533722	0.03782122215558443	0.006650650580808578	0.03078632919085698	0.02888454714856742	0.04419079526614943	0.005592059689230884	0.01471528067819642	0.02379644377691808	0.03249706858319232	0.06885383734650756	0.0362372283302794	0.02947024215845537	0.03210142320443508	0.01291644787593138	0.05838021338914945	0.06190794765114495	0.07302094336034119	0.008119839143997536	0.02344032274637101	0.1128056964486577	0.06251366812452086	0.001010398231085337	0.01924637933616681	0.001012217547423437	0.02919429518788961	0.01027322536804486	0.03918700862052228	0.05249950848021257	0.04884330103720836	0.02981687937892884	0.03554042407306683	0.002832577363498616	0.01137148356827175	0.05003402125726761	0.09139639234309412	0.01795088525888435	0.01755556089035656	0.01849672508647814	0.01877275430033216	0.01828644552673957	0.02160554365670656	0.01325230353092485	0.04580310461350538	0.05612754809856911	0.09808422842442159	0.001001533150223185	0.006128194164210549	0.001004416315691605	0.001790639916109686	0.1971751517781778	0.1740608297200718	0.001065500909222673	0.01730304724798711	0.001112243068892254	0.01867326026891653	0.00874083344143621	0.01447496318078537	0.00100306114605468	0.0225857031784909	0.3224262279483578	0.2955691580197783	0.004334774010773559	0.09210610174836534	0.1451514052003091	0.1298782839144011	0.3592889600003834	0.2121261853507274	0.4284491671443834	0.2086480740292773	0.001000527269817768	0.0039992492516927	0.001002171102459773	0.006901226051035591	0.1467395794150751	0.1205751246925927	0.002013415656312044	0.02131706455183522	0.4450621350736829	0.4629765610226265	0.001644972369901297	0.01837503519969418	0.001014812758124886	0.009019267891896153	0.001024137705583158	0.01448790987241355	0.5038435026567156	0.3913927277808605	0.4224311428106282	0.2954848290946436	0.001058460312328496	0.01341998577549502	0.00100342999741698	0.004779200338544496	0.2762144961776139	0.2007866624218839	0.02300064095801939	0.04560176954924233	0.001003240745819778	0.004760519857775452	0.001006709854951016	0.01882648277462029	0.03510742992890508	0.1048680551740901	0.1243406304806853	0.1451807689142382	0.00100917636600433	0.001453484778069118	0.001010499280282446	0.005093166893998217	0.38292394005593	0.2241877214557957	0.4528401274139468	0.4944952088166322	0.001008801077381768	0.01209883241242485	0.004834017324493461	0.0980436880011	0.001002769581771382	0.04072412251350201	0.001002759973078386	0.006725958346266383	0.001000896922067643	0.007394924995857927	0.001001752224417046	0.0101429183546551	-0.008549189042600614	0.01744827203850138	-0.01311727449802828	0.0006841182730790427	-0.05940012728918663	-0.01057406798817371	0.0005076028407222364	-0.007281096988431284	0.02525711117887448	0.01138179973461501	0.05518990004037497	0.05646366509604504	0.001048146725670871	0.1353503549977165	0.04753991910713275	0.04736130152113062	0.04305041776663534	0.02102556255731104	0.01840743767971705	0.001008188660983681	0.001007313166599015	0.02799186572836414	0.0161380679669907	0.00722269401249716	0.02186975812204854	0.001141410130199566	0.07271788456161164	0.001013649232383119	0.00101183343169966	0.001019546823659502	0.06214371677885138	0.03740561284432423	0.001010131848708192	0.02963203396396674	0.04656079624358819	0.04788396857736263	0.04915480762525037	0.04775138890865169	0.1425162022840254	0.001002167670856334	0.001006393347574381	0.2265585545249089	0.001002213569599196	0.001002832594988417	0.01828890871402094	0.001003454137715018	0.4183409372802032	0.005369548611744726	0.1895638969944835	0.3256759642067216	0.331392352431122	0.001000468625509263	0.001001285879068331	0.004336943906633564	0.004788846580124855	0.4010173802679741	0.00342335105827347	0.001015696107453327	0.001034960286934459	0.4813749376039024	0.399069253959173	0.001046117220697125	0.00100296572112412	0.2784698910593141	0.03942711497432493	0.001003264158518973	0.001007872261063625	0.001018080890037045	0.1230162704381719	0.00102148767009628	0.00101605998481209	0.3233293284662813	0.313945128261844	0.001000801757304842	0.001009888822342324	0.001002582803383056	0.001001876985916861	0.001000597994168598	0.001001204040199159	-0.004291445812960081	0.01708432220474614	-0.01354824040215491	-0.001990044204831916	-0.06528809400995211	-0.01433339406236333	-0.0004836878342763316	-0.01374089034565003	-1.932851636008853	-1.550902776462883	-1.129590940882502	-1.32613755984187	0.01761830137685608	-0.1174232122026359	-1.034713284961355	-1.451161883652218	-0.08252058474793841	1.042224511244689	2.129794913097596	1.401733041165701	-0.6121489610649951	-0.2698030372331664	-1.335680404304475	-1.214924544343855	-0.6777000425316475	-0.4812943837630246	-2.565513582098147	-0.4431180516977804	-1.190617338454923	0.009967240256365108	0.146668909042533	-0.5739591027166977	0.0355941794032834	0.2826039525300287	-0.08849239244117484	-1.10548489665308	1.344919336004392	1.4034157591781	1.579518941389507	2.426319761615488	4.175878825576377	0.005602627724488792	-0.02580924566473214	0.2703007788463558	0.06026494955968695	0.07306372419995255	0.5725908617602639	0.1028102334154601	4.921113037100219	0.0712519151240935	1.013007500744239	-2.52982569215679	-4.249454090376309	2.256581242183146e-05	-0.0482878326943802	-5.330419692094527	0.1571180328077714	-1.775518705983498	0.2505655968980558	-0.006508317410447412	0.02328317818406828	-1.657615159381553	-0.4563687733487439	0.08492166779118625	-0.08467579524908538	-1.353543217454032	1.059850825972476	-0.02871788511455394	0.01111164420110916	-0.7804282746874223	-0.1777106791890336	-0.02801322848981911	-0.02068582701987451	-2.066783201668429	-4.561667405110199	0.1620364459038114	-0.3418878450884154	-0.1228861805252622	0.05081218884605163	0.05556776608659335	0.06505289991324827	-5.240024703382053e-13	-7.108701328027418e-14	nan	nan	nan	nan	nan	nan
0.04	-0.06240968215520714	-0.004172146989048493	0.1143321772934658	0.2315186398645503	0.897129178989698	-0.00355524338850172	-0.2578142093692056	-0.03615089835177539	-0.05255260935112008	0.4958852505845079	0.000664323461725315	0.04472722692990988	0.005191689422407622	-0.02167217284146752	-0.1058050204357843	0.3029415804553868	0.1282573746088518	-0.3029415804553888	-0.1282573746088644	-0.4061908615631994	-0.02759700156163348	0.0236747600235863	0.1226211211560366	-0.1681776282947166	-0.03294079275295807	0.06551949983904719	-0.04170767785363197	0.5482903927125448	0.938587909466248	0.1062010787035976	0.002912512242303632	0.8578952464737702	-0.0008154682202037292	0.4312584110572355	-0.8404120804254768	-0.5623958147529371	1.835349768222642	0.1371570101465946	0.08124962666052117	0.06467046883284824	-1.143664354823104	-1.239714144360564	-1.101220964092352	1.021174104212955	-3.453746899937518	0.3564448624457746	1.380262331084173	0.1805550864123297	4.052965598352901	2.253232625748699	-4.052965598352901	-2.253232625748701	-0.1100325144445812	-0.4297076773703542	-0.03812736966624282	-1.085441244476842	0.3590730004839146	-0.3099107232205862	-4.853555379652748	-0.7378183835247794	-0.2460831311133029	-0.4050805429701271	-1.757023137343532	-0.005058920730856211	6.837958050974875	0.2835737794037347	0.03175510343603896	0.03639535972173225	0.02194441252576387	0.02876663695595448	0.04859823886677351	0.03675079109805725	0.05592486745049514	0.0482338526278092	0.01147401628201851	0.05415372408103158	0.150283648014636	0.1267377991733499	0.04391506689310562	0.0674489454989731	0.04024731715071266	0.04350200008249363	0.03760943976938205	0.06400675224228204	0.01889739235973811	0.04830918174978432	0.02180903641259857	0.03744055491663507	0.00339940046426605	0.01294068775384413	0.01309749602489632	0.02279356992589067	0.04596822569873761	0.02461400356195145	0.01949918728781844	0.02371099675863518	0.009060838149860837	0.05356284792192246	0.04923802380395739	0.0577536241636568	0.004752839152045678	0.02015744485427977	0.07967039483762434	0.04579501994332556	0.001013252100574272	0.01923606181624008	0.001011230917037975	0.03074778169005364	0.005864785966024443	0.03501382572892978	0.06007955530851482	0.05065833249326058	0.03578580509018696	0.03939307777660878	0.001959841873607837	0.01117053767125203	0.0335308229865339	0.07855680805406048	0.04014458182487869	0.03415611769450465	0.04124050526436678	0.03601767297960776	0.04235128203494475	0.04095184831498856	0.04156938837630209	0.07516708873355826	0.1158769677289109	0.1458698990180385	0.001002118007785584	0.006224130065535424	0.001006227046552677	0.001529245801231912	0.211101918056712	0.1755514319103219	0.001035100282127954	0.01802927837426876	0.001059670635232092	0.01963597898320779	0.01665930758384404	0.02175532260988851	0.001003580542906979	0.02366004847145162	0.3585200609592071	0.3421409783821037	0.006010620738036382	0.0932907506452451	0.1690357945704154	0.1407965553015821	0.340955049889856	0.1846484260024653	0.387659941346634	0.1648644822952048	0.001000514738876399	0.004048002119026896	0.001001739188893606	0.006612523958699286	0.08829916320902573	0.07710861555210276	0.004395230805988277	0.02323903868642755	0.4263823114367221	0.4407786960919962	0.00317323817900895	0.02139510491143535	0.001016599934028033	0.008932042198683338	0.001035949358899423	0.01467662207730051	0.4789196467215979	0.3604389970743224	0.4031151627367661	0.2844938730455571	0.001053455154668976	0.01451803137413096	0.001003291840758346	0.004057674997864778	0.2761834504915341	0.1848241861328226	0.03534261626425799	0.05812613504380344	0.001003453633422822	0.00461376708451982	0.001007984513606348	0.01896786952201699	0.01930711741476858	0.1009485710226774	0.1237007047043228	0.1431466409106776	0.00101988451098958	0.001164395620141686	0.001015468819496899	0.004878881388660728	0.353375024008573	0.2002607459594414	0.4036685409655065	0.4493652846717818	0.001004975115104652	0.01403195435595445	0.003003471614544246	0.09536303174339415	0.001002803051363917	0.03946336866405635	0.001002297712049346	0.007308904852198999	0.001000739750040221	0.008035816003321122	0.001001466151443754	0.01089272781651449	-0.003819403983079624	0.01710630564894536	-0.01353064999256639	-0.002440404334382129	-0.06445369162123778	-0.01451466790770656	-0.0005282921897519765	-0.01361084613942787	0.001013982471335214	0.001006850954021713	0.03117582240667425	0.05616995967019927	0.001023169409305539	0.1073406653419332	0.03056468674388437	0.06453493203080853	0.08509834000186609	0.04104868193362475	0.009956857879046481	0.001007319482988274	0.001004280755574808	0.008150238195969278	0.001784663250087475	0.002962922958418363	0.04270287101394181	0.001005169865822119	0.001879304762242352	0.00101826352772532	0.001008970155001823	0.001011702291935518	0.07548644231421837	0.04698762558718438	0.001013949469197403	0.001024068425719681	0.08079000547133836	0.0829629658957426	0.08671806591051445	0.09448677609681186	0.239010281695454	0.001003167618336882	0.001009467746884948	0.2422321366750783	0.001002175248697979	0.001002701253355647	0.03080761208718982	0.001004634430950147	0.4444454933074675	0.009632853801600255	0.2211419629232617	0.2834452153961525	0.2698544969191469	0.001000524417243328	0.00100126155027629	0.001009492244576018	0.008568042404355046	0.3706985319397149	0.005844344309805878	0.001020561190681234	0.001058571867057074	0.369773326926808	0.3280631211993338	0.0010494074184389	0.001003268382946985	0.2741664906485576	0.05763249996386453	0.001003983891226874	0.001010429530131179	0.00100589629668287	0.1225259611787195	0.001038607262937309	0.001024266946971169	0.2631109191634798	0.2772517062177525	0.001000856762312805	0.001008994200598836	0.001003022412313022	0.001001740502831582	0.001000549372493418	0.001001122564806245	0.001146401991380878	0.01677533098148914	-0.01393523028231023	-0.005790107006618118	-0.06909005475893237	-0.01854590474991091	-0.001586489397963827	-0.01987557318731362	-3.281722735663306	-1.505193218390419	-1.703759453586637	-1.176852055134821	-0.8208233912747837	-0.183112521514889	-0.5713831375089495	-1.896077128810065	-0.8562959872039011	1.12928157136497	2.899554908588558	1.994418686660276	-0.7406199457651914	-0.0885648422451529	-0.6405087436839481	-1.180192336676229	-0.9833265323013021	-0.4701857071795809	-0.4509987852552144	-0.2464119074711236	-2.138804485143638	-0.02262206408102566	0.1672390083825209	-0.2981001066101468	0.3074375907338729	0.461940397767307	0.0787560067496768	-1.464408265546219	1.900231732590105	1.966513267730259	2.184120565641658	3.187927469830359	5.111923909613257	0.01936994014672324	-0.02554751533131698	0.01772280191548235	0.09118426049353257	0.1300944285943273	0.8421095841905117	0.1118264174080811	4.346877341980053	0.1586868904856706	1.176719532481376	-2.964451440374717	-4.475351162664253	0.01113301662878607	0.002791314091203935	-3.324904696400888	0.2088747228170148	-2.691356013605804	0.3468152852769978	-0.008844056405595522	0.01219956195156551	-4.532148539836726	-1.758079045574695	0.1559546209300202	-0.05908698112116247	-1.832031676097631	1.388722885060855	0.01406662823312819	0.02014135525804463	-0.0251684031723829	-0.2368637744078718	-0.02925881144256193	-0.02138943865335942	-2.723796086779592	-4.439405774369526	0.2359633960420081	-0.1849508696353336	-0.1257893203459864	0.06711332546011189	0.07412293005889291	0.08689537993220173	-9.119426005267092e-13	7.843252899104247e-14	nan	nan	nan	nan	nan	nan
0.05	-0.05807241217097409	-0.01269114899361931	0.1083113149752099	0.2498500255137333	0.8987309874041737	-0.00274611935186642	-0.2544591971218091	-0.047387597000085	-0.0643918642912822	0.4838666987478559	0.01075426285302524	0.01096658861726537	0.008725416472597131	-0.007561304577947487	-0.1037961393263359	0.3476378929889387	0.1491131980001371	-0.3476378929889406	-0.1491131980001206	-0.406102340794208	-0.03198189324893519	0.02338430918007759	0.1111428195879895	-0.1642172525701141	-0.03598625017353841	0.01407088850527587	-0.04894456538053774	0.5442943012181474	0.9325396736232328	0.08409529556902255	0.002833178268121203	0.9220781050373384	-0.0002698630176632446	0.4386303035045364	-0.8579010356111906	-0.6316330193628129	1.829026477113085	0.1827541813863321	0.08041312449702791	0.6083674804590464	-1.1024241612718	-1.106385071585207	-1.312960756028578	0.9937630107162931	-3.285307817850679	0.3414894557186361	1.432569076648636	0.2124025352223033	4.885253898603743	1.901488796867735	-4.885253898603749	-1.901488796867767	0.119401743568547	-0.4457756604492934	-0.02350992916514311	-1.212889350171796	0.4274095324638874	-0.2989538157296834	-5.416482987839161	-0.6836475896618891	-0.5171926053941177	-0.7748965753462363	-2.643027229389879	-0.003468189943573644	5.814140058436987	-0.0883182660881764	0.01735680016072999	0.02386304291879754	0.01199795855847487	0.01980526300958723	0.0438201440197335	0.03272603753964916	0.05475988821860141	0.04646753824304455	0.006431407256944658	0.0494744655797687	0.1333972353577612	0.1118044402505601	0.03581161491079261	0.05933481841021599	0.05171341339243214	0.05205254157139324	0.05980959175474913	0.08661558272365727	0.03207331845580656	0.06643105863159457	0.01508248839659577	0.03103779660948519	0.00223131446674021	0.01218008167433902	0.007277509577297544	0.01735669798866177	0.03170129261925343	0.01690446251790347	0.01100575652536151	0.01647940394428197	0.01164651489965857	0.05165039795289432	0.0411818810199296	0.05239952818426147	0.002926744889702701	0.01839155289960226	0.0509359867421162	0.03038952583041809	0.001014933582566948	0.01921550292312893	0.001010606375747387	0.03229038134539963	0.003503851482187622	0.03287850372050854	0.0635811081101789	0.05267743400721114	0.0391423764737043	0.04189654875266075	0.001496483439892618	0.01157494341734482	0.01836135254354419	0.06579932699662176	0.06119953954922747	0.05063036483027475	0.06289975374237754	0.05318610787398381	0.06507320739486122	0.05980447661840512	0.07289887557699037	0.1052971922495824	0.1662531699760555	0.1865789812852236	0.001002727936649097	0.006295153584999382	0.001010742638992129	0.00125731189208891	0.2204952390317071	0.1722675710285767	0.001018968721856039	0.01892632424928599	0.001031792458511367	0.02093626928652413	0.02527967893961536	0.02976268930677102	0.001004094939316465	0.02478816514126225	0.3823191481909971	0.3805667367520982	0.01043187540112887	0.09555548699195289	0.1812586873124964	0.1511541803323211	0.3158315835475805	0.1541373966245244	0.3417645485739116	0.1207262767002407	0.001000528747159708	0.004180609807000002	0.001001573223204621	0.006518084415033279	0.05039153794870384	0.04938413370717166	0.01767900266385618	0.03403599587844529	0.402801077149622	0.4102905837631519	0.02346631089460513	0.04557584434616037	0.001018442588668524	0.008851246814512544	0.001057682044773382	0.01482142747640841	0.4457950778295757	0.3075808305873423	0.3801712778478597	0.2623407910057149	0.01200442461773306	0.02802503404181095	0.001003436491552424	0.003721115305478731	0.269221505188783	0.1638115915402678	0.04570339025044433	0.0685564598634945	0.001003962767400262	0.004586156797318693	0.001009107251711967	0.01910478904703088	0.01057942320935272	0.1020380744491454	0.123783771271392	0.1411352174261593	0.003847284324202753	0.002010914845066502	0.001490639939128674	0.00496164985302093	0.317102614258425	0.1712903513178698	0.3619502974884406	0.4066025797718064	0.001003056319885282	0.01651017008889704	0.002029078773623674	0.09394172904004196	0.001003113514251316	0.03830176021648501	0.001001993547663709	0.008027412007410254	0.001000636639927833	0.008836260660939167	0.001001278956831552	0.01183175399604963	-0.001417198394293045	0.0164236799951847	-0.01391182125127465	-0.002561392955245178	-0.06902794391068104	-0.01847123992247591	-0.001585692990200871	-0.01562524395086353	0.001021908603811523	0.001008189415219585	0.04385073578300196	0.05085937401206239	0.001019083875321535	0.1075643655639458	0.02246692847937777	0.06634209014388937	0.08793727343122074	0.05202353562677839	0.005655515914670756	0.001006845322681565	0.001003864563591387	0.02027076619156647	0.001592703535309956	0.02412981566047321	0.0218616412280975	0.001005264501443231	0.02391461639433521	0.001015346641373321	0.001010790865693794	0.001011207119070542	0.06149671278653614	0.03972307959394535	0.001012018979416617	0.001100450545088723	0.09206834368795898	0.09493147499048094	0.09838631860339812	0.1267858796385339	0.2446419057177529	0.001003527705573836	0.001020496718078077	0.2320411543477277	0.001002182916580024	0.001002838182837965	0.03836698014280082	0.001004626731506699	0.4208219730196966	0.01984375839073372	0.1831606369518435	0.2485231586290907	0.223230995544537	0.001000559322728805	0.001001518076880805	0.00101333259050687	0.05199056870333217	0.3337707014592686	0.07946852047983878	0.001020190309155884	0.001098688522217766	0.3716706686344972	0.3334207118473508	0.04282005629779086	0.001003856624738611	0.2398946877604767	0.05824775335651598	0.001004923033076078	0.001010145531853491	0.00100593644097005	0.1251089248803794	0.01168836555540901	0.002799066452995427	0.2251657634938516	0.2687976805717193	0.001001230970633976	0.00100904777306019	0.001003787046668343	0.001001623293949134	0.001000512384680161	0.001001051646300764	-0.001065873114045797	0.01545973355237995	-0.01427426528515449	-9.941033500947811e-05	-0.0735525075215229	-0.02236808007529717	-0.00264245666443926	-0.0142393783731392	-4.538831726258616	-1.543981902141257	-0.8801501334888685	-0.6456825717520687	-0.05790311914718644	-0.1914306631021947	-0.367759839305383	-1.132751228045731	-0.7842330898058191	0.6146376296740629	1.668710961256218	1.650092878041121	-0.5633285607400869	-0.05502923851325659	-0.4380591116003376	-0.4260947311146867	-0.5075729424386657	0.06171198763795965	-0.6996534764419217	-0.1191582393457813	-1.000887801411447	0.007601924852214276	0.1471232922336373	-0.1409676540585091	0.05455335640886011	0.04612326907053383	0.0272089428909719	-1.09644205138726	1.41131408599222	1.480523929378203	1.604517658049006	2.834074903155407	3.06263793747496	0.000295073480500588	-0.02833473319219823	-0.647897615165038	0.09373819365453211	0.138563284199826	0.7678685767491011	0.1123755328714291	3.240155826627461	0.2841704197635979	0.8004966962405963	-3.080342819718752	-4.272993218744271	0.01561376460343186	-0.01173679255217641	-2.223838807013225	1.770971892853716	-3.350244420472374	4.126827237014128	-0.006970850911478713	0.01457723198783123	-5.723992625526352	-2.536753888849931	2.358949472148238	-0.01195499309421579	-2.327279479175755	0.742773583169771	-0.00869311892843071	0.009769508770957979	0.2495735003968361	-0.1680749476250462	0.174405603955654	0.03295441165975981	-3.002391691410531	-4.059028333439376	0.2685966453373733	-0.09282293867755165	-0.1048017651972535	0.07711160275152971	0.08656461007746381	0.1020286271872086	-5.451304538727869e-13	3.529663577599588e-14	nan	nan	nan	nan	nan	nan
0.06	-0.05358838172994564	-0.02122042200312116	0.1019023894972184	0.2680611517169052	0.9007752527927222	-0.001950222022520335	-0.2456061497637035	-0.05817435730595481	-0.07424527534136474	0.4694166084091122	0.02047856840969686	-0.02071747053226521	0.01184525670092194	0.006792363791221997	-0.1017333417365815	0.4006257982323537	0.1659582854332596	-0.4006257982323582	-0.1659582854332474	-0.4039695251853181	-0.0364826147776607	0.02313361883772782	0.09830992853183308	-0.1597412898848626	-0.03891533016422331	-0.04241648193250448	-0.05486239900316292	0.538665391852104	0.9236833789650644	0.0537626593194532	0.002989942126688899	0.9704885755764707	-0.0008591440859332349	0.4606105024220705	-0.8424662814173655	-0.6400084466860009	1.811297879020423	0.2256484049974383	0.0786042852026789	1.164277490980171	-1.053676686330114	-0.8425453663637588	-1.587528664509649	0.9480473372745198	-3.03843106730894	0.2736674982333828	1.428822352126797	0.1913383824611723	5.711284140325499	1.451085434116998	-5.711284140325499	-1.451085434117	0.2988264535354088	-0.4528736456567903	-0.03017526943457578	-1.356359142098933	0.462190392613247	-0.2866352372416163	-5.861307200457036	-0.4740076026959907	-0.572646705442988	-0.9666923060009737	-3.402393760341226	0.04216064581673849	3.683480446087299	0.05659652523107719	0.009636932372791358	0.01724343252137476	0.006774264828116309	0.01524778876837783	0.04705633767850017	0.03411721274054992	0.05170310404333724	0.04397963321249837	0.003843640934053085	0.04673270176369899	0.1231345236649764	0.1032396431665705	0.02759490014204999	0.05141021051755328	0.05858595305633236	0.05647097074175675	0.07261125037025108	0.09831096693880545	0.04392168946455431	0.08171376307747494	0.009460990038461669	0.02570604680022758	0.001643785718781247	0.01201064568630958	0.004281448030346248	0.01420851833657646	0.02959711919537348	0.01480453175876523	0.00647624519699347	0.01266791967188218	0.02320824186251299	0.054277413160171	0.02696928701138843	0.04216389331839226	0.00200555891758614	0.01752644495013381	0.04429655345606744	0.02460539463538102	0.001014314722660427	0.01916993299240523	0.001011205060350458	0.03380709492572689	0.002309277067797374	0.03195440546829965	0.05919778999990418	0.05091281250849797	0.03751844477321178	0.04046293259064852	0.001263394578242428	0.01221639253751769	0.01023129423955079	0.05644088491751816	0.07722575829597685	0.06271632724291436	0.07954526461531948	0.06589515593182717	0.08212941731785918	0.07340445273611555	0.1031654012973268	0.1317682201923295	0.1965989226076571	0.2077775656406051	0.001003212880835808	0.006339237729888702	0.001018516450807427	0.0009726418033401638	0.2226281220891146	0.1631254268690187	0.00101091019656248	0.02001430783021912	0.001017926907674581	0.02257923770982349	0.03326505067064955	0.03728279057560892	0.001004348155582383	0.02587913145488003	0.3904798294680741	0.4049817248068224	0.01763658871343929	0.0987723598587084	0.1740347461237076	0.1549203136778487	0.2868783776504113	0.1241898019179759	0.2941496916628895	0.08099055267201789	0.001000553209388184	0.004364782283856826	0.001001618611179763	0.006576636713214735	0.02792458542900965	0.03255489672397315	0.04483630694074494	0.05506758008878971	0.3746075289699679	0.3748942483164058	0.06753342886652866	0.09668154235887667	0.001019177943845877	0.008799508571328524	0.001088609105428208	0.01492448099932362	0.4231397678735884	0.2522689872044933	0.3661071186769416	0.2364744647395368	0.0374181062196423	0.05796709200775899	0.001003803049849445	0.00374397442117368	0.2525612770387778	0.1391427518140633	0.05141823419371151	0.07389023679317164	0.001004687014167805	0.004657816044506735	0.001009526285284772	0.01921379891336106	0.006022186206955694	0.1060701292691819	0.124891148689489	0.1397320614556157	0.01051990762386748	0.004169366649716328	0.002613997170511354	0.005438195224484623	0.279262927186021	0.1415707351337016	0.3301326444034261	0.3692668554467048	0.001002284600800318	0.01958222515854665	0.001539685982236043	0.09363630761702485	0.001003651177596285	0.03740194543979448	0.00100178290840112	0.008861606850608633	0.001000566607843353	0.009779080377136613	0.001001149929851235	0.01295567578451204	-0.00209131326831541	0.01531907315785794	-0.01426490167274022	0.001192075285539769	-0.07352766318222223	-0.02233821414432319	-0.002642138101334028	-0.01253924667855921	0.001029834736295137	0.001009527876425748	0.05652564915933086	0.04554878835392571	0.00101499834133733	0.107788065785965	0.01436917021487591	0.06814924825696542	0.09077620686057496	0.0629983893199357	0.001354173950297952	0.001006371162376115	0.001003448371608193	0.03239129418716273	0.001400743820534812	0.04529670836253719	0.001020411442251069	0.001005359137058775	0.04594992802642568	0.001012429754984937	0.001012611576386558	0.001010711946204329	0.04750698325885445	0.03245853360070324	0.001010088489634282	0.001176832664459041	0.1033466819045777	0.1068999840852163	0.1100545712962794	0.1590849831802575	0.250273529740056	0.001003887792809057	0.001031525689276495	0.2218501720203772	0.001002190584466482	0.001002975112325154	0.04592634819840425	0.001004619032060719	0.3971984527319253	0.03005466297986676	0.1451793109804254	0.2136011018620291	0.1766074941699272	0.001000594228218209	0.001001774603486413	0.00101717293643287	0.09541309500230814	0.2968428709788232	0.153092696649907	0.001019819427635764	0.00113880517737927	0.373568010342186	0.3387783024953678	0.08459070517713445	0.001004444866531073	0.2056228848723956	0.05886300674916468	0.001005862174922637	0.001009861533585511	0.001005976585254293	0.1276918885820396	0.02233812384788171	0.004573865959020237	0.1872206078242238	0.2603436549256866	0.00100160517897469	0.001009101345523103	0.001004551681023462	0.00100150608506674	0.001000475396865972	0.001000980727795101	-0.003278148219472702	0.01414413612327035	-0.01461330028799883	0.005591286336599803	-0.07801496028411307	-0.02619025540068351	-0.003698423930914742	-0.00860318355896485	-5.401101611194795	-1.631337163027229	-0.5212181725601888	-0.2960721141220227	0.2623623606151212	-0.3274306506695137	-0.1838842004717646	-0.622364761034798	-0.8183921480021116	0.3028591077177666	0.7168656553431028	1.42658419948462	-0.5264182461956934	0.0296691760368791	-0.1827702867004864	-0.05827027982331863	-0.2993048239695537	0.4377073280990016	-1.427306562556606	-0.06625510639413544	-0.2145319015914647	-0.0276242824793102	0.1620617933861258	-0.05585535534640156	-0.4493070117996282	-0.325477029834179	0.1261646815656668	-0.7846004698667991	1.022574787964435	1.074635900422682	1.133590128500909	2.456112355180228	1.20982432725745	0.01398206523639991	-0.02809475126648556	-1.15393385364632	0.1293718016730892	0.1986300525911938	0.7446564985229933	0.1043963461329404	1.544723278926195	0.3491141945008676	-0.1415788045599664	-2.851764506097174	-3.594854849318816	0.02144597440647726	0.03338968247212638	-1.145855723973074	2.255800126477095	-3.673000637180003	5.731807000902385	-0.003032628152434042	0.003849186704968456	-5.02288391901429	-2.500727890844903	3.442965680564321	0.01279678049008697	-2.563280702827319	0.3694133070683639	0.03392053547667141	0.01455942706104904	0.5633418755366256	-0.1152102716098986	0.2331277044930849	0.05736594276243991	-2.873640395305581	-3.354009659392087	0.3547312633859211	0.03822538643675601	-0.07343058614385987	0.09025086305675063	0.1025979417759665	0.1238745017183024	-1.112292159439831e-13	-2.496418503783839e-14	nan	nan	nan	nan	nan	nan
0.07000000000000001	-0.04873985897780726	-0.02941315592691098	0.09532533957076285	0.2860556412016669	0.9032252887741231	-0.001141448347699971	-0.2314378565239909	-0.06837931246446791	-0.08143896578522837	0.4520690906067441	0.02987868728749517	-0.04912319292197566	0.01397001232921926	0.02080871886204856	-0.09969207027198197	0.4615306736258345	0.1787308538831357	-0.4615306736258325	-0.178730853883108	-0.4004251831684503	-0.04102410810081733	0.02272236843429636	0.08394857937311324	-0.155081133841057	-0.04167733326817894	-0.1028572431995745	-0.05617575942395003	0.5337812136833532	0.9139381638817065	0.01744912596645525	0.003228564116369813	0.9918909476896849	-0.0006839117246199237	0.5145018830848881	-0.7874725242307684	-0.6751692516604324	1.78636805831453	0.26357355245134	0.08360266675116319	1.651138099510989	-0.977930625998386	-0.5954861282735981	-1.887620538581457	0.9287541645741032	-2.628652296550845	0.1409876142734646	1.36181054294034	0.2215050990957413	6.424607375529221	1.090316686424343	-6.424607375529229	-1.090316686424388	0.41482793187341	-0.4511238693600141	-0.04956682691435401	-1.501556743745121	0.4673873429897173	-0.2608015134413794	-6.259175833319167	0.1477972235737148	-0.4084547043831249	-0.9940258872027715	-3.839009214569344	0.004798280229606001	0.5716776719721423	-0.002431928161733535	0.005471058169061776	0.01365343387173051	0.00397320075190244	0.01291502875387096	0.04551685437303431	0.03270014713353178	0.04714746293745756	0.04013309700824195	0.002463297125422239	0.04504584847510552	0.1140821264739786	0.09666994669989572	0.01974218862226426	0.04367703007475352	0.06365616597360474	0.05916590796841861	0.08590927520075864	0.1077621304746595	0.06075709109855484	0.1009139394244856	0.005496833220383539	0.02178261076946719	0.001331728958349132	0.01215017064137154	0.00268298377058285	0.01229494139395045	0.02704197580641167	0.01340328870250136	0.003969109923750193	0.01055457888189143	0.04246671067623572	0.0607470573101014	0.01473173097854931	0.03080734254872868	0.00151607326670203	0.01709717103751473	0.04212867268484676	0.02177151755404525	0.001013329128443119	0.01908898958487302	0.001098358515161375	0.03550186946097315	0.001674329182848391	0.0316588407735886	0.05278764637913775	0.04568394248034762	0.03412836016919074	0.03714922984060655	0.001140509102441584	0.01315612030292908	0.005862848700329642	0.04956001885360169	0.08820751272310769	0.07103388270571112	0.09097886380312824	0.0746507647780104	0.09384689889944806	0.08264507626602312	0.1320387442361532	0.1547502663011367	0.2190381927510791	0.2176823566511102	0.00100608237754346	0.006364895740821153	0.001022401143140554	0.0006856707309521922	0.2167047192815208	0.1496656353975324	0.001006973904552969	0.0214226598424445	0.001010602711047385	0.0246808842475829	0.03970576763303342	0.04356202466373599	0.001004721656811637	0.02685998539231395	0.3814098016067146	0.4102525785028246	0.01982376560790132	0.100487524098311	0.1481193094958757	0.1469273114564753	0.2448755035580787	0.09630758603274339	0.2411130857851567	0.04907759779443368	0.001000591961568005	0.004570375103435859	0.001001719712932563	0.006737858146913384	0.01525000749450734	0.02281611918514983	0.07004894171130101	0.07327177911225188	0.3438785314741484	0.3384767507718691	0.1149946228648849	0.1517700423846256	0.001036960479365598	0.008744400489954401	0.005370305743760882	0.01911844704430935	0.3832218280029597	0.2063980164611122	0.3283093854738433	0.2117356381472684	0.07727149772571495	0.1032314911832944	0.001004367235080193	0.003913765532603575	0.228553267999874	0.1141984753532618	0.05555288674218361	0.0772673169381478	0.001006136119188743	0.004744573540035312	0.001010491777972701	0.01927897537161443	0.003586369481563802	0.1121792200391403	0.1232721974669065	0.1363712729892641	0.01344132464250404	0.004752720567736103	0.003107771806461459	0.005437983849749926	0.229824375006765	0.112457628183993	0.3025146373811883	0.3383283335200567	0.001001869409406123	0.02342727839590956	0.001279028691850312	0.09414882082603235	0.001004861685896137	0.0367313826940704	0.001001794678690118	0.00981268394748188	0.001000571983212218	0.01086347376701609	0.001001171937375482	0.01427533099404615	0.0004328208885849917	0.01374881364478538	-0.01460685134687404	0.003502317496877142	-0.07366891095065781	-0.02564652067489283	-0.003823709828295734	-0.01249693092426046	0.001020534168885801	0.001007266225783582	0.03255867071926406	0.03819451526457764	0.001014412621954863	0.09488783298707049	0.007934002855303088	0.0716800359987934	0.1145392325798688	0.09737434722303315	0.001194218451939228	0.001006350437150452	0.001003197282356796	0.01705331254003969	0.001246535611936715	0.0815356891468743	0.001024497174013487	0.001004990459897542	0.03402918646348927	0.001012196427818957	0.001338380154407652	0.001011218676835199	0.04249560184331962	0.02819423863779075	0.001014586735834866	0.001204506750508624	0.1023795816011585	0.1057760180679779	0.1093082657567115	0.1866303714286453	0.2639632809200146	0.001013452011279754	0.001022144574010313	0.1925169893014707	0.001003458505453749	0.001002984610529141	0.04838027795001253	0.001005526049569011	0.3303989719371067	0.01553655760763525	0.07311192677016884	0.1230474804028399	0.1089155071876012	0.001000664492776462	0.001001867504068956	0.001012580935617357	0.1064122581331377	0.2643936715375521	0.2021492754620254	0.00108562997269827	0.017254087388032	0.2268085747458612	0.1699248864026183	0.1637095972699485	0.001005385453898372	0.1666352091594718	0.06219209800931749	0.001009151905557457	0.001012879967007384	0.001020236472707278	0.1149418796440795	0.01167994520498842	0.00282039394791074	0.09411140710731331	0.2357036694743669	0.001001295318147388	0.001005842090772554	0.001007449582117672	0.001002061465054662	0.001000664030040129	0.001001375996203984	0.00592573033193157	0.01186229614892436	-0.01494364186810823	0.004141384636435826	-0.07033331925232947	-0.02851983942482988	-0.005105510273162418	-0.01556961306219802	-5.973575578975268	-1.710755314992025	-0.2317183623731981	-0.1688357600417578	-0.5075699425723053	-0.433134049272149	-0.1424331688508465	-0.6905940706995618	-0.735833291699109	0.2311720074673934	1.119376109412684	2.311687749283303	-0.2816448140493016	0.01087200245830766	-0.1786729232372711	-0.2323473796504233	-0.1418865559028566	0.8417787542109183	-0.8571970841831147	-0.02456970484805624	-0.342356256861839	0.0006865172611695647	0.17628717538518	-0.00606643063638246	-0.5623018848536789	-0.3401276195309355	0.07990098518164857	-0.5941230179017164	0.6256509762336893	0.660300505744092	0.698401919500816	2.136223981917119	0.7853974655156409	-0.003911028106548727	-0.02795516179501567	-1.504258801595907	0.1563668818258404	0.2299706193168889	0.527535070653426	0.08967234989318652	-0.4939739138575486	0.002359195438124988	-1.501609304777034	-2.761785831646163	-2.805069325681371	0.02033880541154217	0.009565977929374161	-0.7782819481459704	1.424379775531919	-3.592222082470664	5.233284662697787	-0.006601928375991737	0.761903966080327	-4.323478355090524	-2.607874159888574	5.521553320332929	0.02258087127167171	-2.3891994046003	0.3056300837542819	-0.003673855255477534	0.001026515782140702	0.6683008667174924	-0.5317553832235332	-0.09041917797101788	-0.04713460529658843	-3.034196960403607	-2.875498879157975	0.4287056794863884	0.06494864541679597	-0.05873312314739103	0.09940733189943902	0.1136585733206321	0.1398952911177666	4.952243227986084e-14	-8.197250923947035e-14	nan	nan	nan	nan	nan	nan
0.08	-0.04319018736583558	-0.03679771290486628	0.08840365020314608	0.3037638736909588	0.9060310190667518	-0.0002691243482706502	-0.212948248922407	-0.07754529543852587	-0.08614086602446135	0.4315512847860076	0.03898920622725519	-0.0730092941816291	0.01445908872494244	0.03377581226717279	-0.09721145598207664	0.5282162744860683	0.1875023877729238	-0.528216274486072	-0.1875023877729107	-0.3955772469071485	-0.04541906917240564	0.02219244198622613	0.06856587257494748	-0.1504426124881963	-0.04403208303087448	-0.1682466142061455	-0.05317722043076886	0.5304109822429249	0.9035693576903754	-0.02259145105812827	0.003070598293527088	0.9814158029242488	-0.0005254201529962346	0.600840274394504	-0.6808308922537752	-0.7089363349047422	1.754046479926479	0.2967872672829233	0.09131435012447145	2.028540363361494	-0.8458822494339492	-0.3441873254645053	-2.221586268182356	0.8901273496580617	-2.134506841292872	-0.05346834812136515	1.218970018894248	0.2792069475101936	6.867429233676231	0.650878522100494	-6.867429233676232	-0.6508785221004957	0.5595453024224719	-0.423567195344542	-0.05391047836275562	-1.560630669988268	0.4578634544237589	-0.205184568989773	-6.851029148359054	0.3883722800985167	-0.2698573597789683	-1.091410527595824	-4.147802494657069	-0.03715691668866645	-2.692022929643569	0.053248367296901	0.003339628461828321	0.01191032917289829	0.002551925868552644	0.01190395614192432	0.03348995466718344	0.02472992467820439	0.04126015898390422	0.03549180304524408	0.001768224593875766	0.04410510415467325	0.1033006961159275	0.08944737098447673	0.01246607584903331	0.03654175766051763	0.06799922167541042	0.06099528428881532	0.1034050027710214	0.1196186702787888	0.08486080190255306	0.1259122516504994	0.003394762429586953	0.01960563343722824	0.001175515221621229	0.01248080948501719	0.001877404931224283	0.01106050344297336	0.01832205793454687	0.009950203200050871	0.002622407090667995	0.009459724115708945	0.06878346765036188	0.07082413329086486	0.008235200572170996	0.02475608177857855	0.001270646815432545	0.01693565027929767	0.03539294677442872	0.01795601465425303	0.001012719809649856	0.01896868155468799	0.001304812362654759	0.0373207196678966	0.001356217420377414	0.03177689991502424	0.04695085366347056	0.04035007699093813	0.03030476920437005	0.03360309821300918	0.001081306778279714	0.01417681451452788	0.003643376700920319	0.04450741905986988	0.09388818827178635	0.07492364020040042	0.09685980180592903	0.07877745878537507	0.1000675106161419	0.08704983796658422	0.1593250594290151	0.1744112421374341	0.2377984210842567	0.2237707867643507	0.001012300868810905	0.006359805866723654	0.001019649772816907	0.0004404245954586183	0.2020488792329537	0.1337155636182012	0.001005640991342617	0.02322301108778699	0.001006947078411198	0.02734407738327405	0.04422732386803016	0.04816038701934915	0.001005362049813261	0.02763053662320034	0.3534506974211256	0.3950338190470356	0.01388500842884336	0.09898835460785205	0.1022004452990031	0.1239963742810334	0.1830045174946129	0.06821194207110028	0.1797873526969573	0.02454250216872474	0.001000646477989486	0.004784882710142622	0.001001816712030817	0.006982183745156147	0.008503362886838541	0.01746161447465114	0.08808785023008636	0.08434197754573072	0.3119226353869782	0.3034153424521498	0.1601268554970421	0.2002950687817194	0.001078765729673791	0.008695211199169446	0.01541786989883905	0.02870175919661419	0.306754831086103	0.1623560575941548	0.2436655284708001	0.1811002468962775	0.1313132098314143	0.1666309417301802	0.001005119715405612	0.004223980436088564	0.1984116802037524	0.09208626741671258	0.05929558291843723	0.07999538570499673	0.001008505992124946	0.00484224256533703	0.001012484254698009	0.01928534228825429	0.002360785090238339	0.1196326383687983	0.1170577534655525	0.1296007945598913	0.009686560676244432	0.002881737948536839	0.002480705040523978	0.004700975366752391	0.1611474572641468	0.07918247661029189	0.2753274319120551	0.3109207947991073	0.001001506909731146	0.02844486465630829	0.001146958780725587	0.09494870832645387	0.001006916309896773	0.03626625977418556	0.001002078391998645	0.01083860900021781	0.001000669034294042	0.01203980858597551	0.001001380670448595	0.01575035662545804	0.007410117975154694	0.01170416715753014	-0.01494106229165835	0.003305797100546366	-0.06859489951894757	-0.02830234553451355	-0.005155624632114854	-0.01712711200831619	0.001011233601483923	0.001005004575147847	0.008591692279201207	0.0308402421752306	0.001013826902572899	0.08198760018818335	0.001498835495734366	0.07521082374062243	0.1383022582991603	0.1317503051261333	0.001034262953581846	0.001006329711925651	0.00100294619310464	0.001715330892919635	0.001092327403339776	0.11777466993121	0.001028582905778741	0.00100462178273579	0.02210844490055243	0.001011963100549771	0.001664148732427153	0.001011725407467847	0.03748422042778639	0.02392994367488059	0.001019084982037677	0.00123218083655579	0.1014124812977392	0.1046520520507393	0.1085619602171434	0.2141757596770315	0.2776530320999712	0.001023016229755965	0.001012763458744623	0.1631838065825648	0.001004726426445609	0.001002994108740381	0.0508342077016131	0.001006433067074828	0.2635994911422885	0.001018452235406314	0.001044542559912072	0.03249385894365048	0.04122352020527509	0.001000734757339273	0.001001960404654001	0.001007988934800959	0.1174114212639668	0.2319444720962798	0.2512058542741474	0.001151440517768084	0.03336936959868213	0.0800491391495361	0.001071470309867855	0.2428284893627534	0.001006326041267137	0.1276475334465484	0.06552118926946474	0.001012441636189404	0.001015898400474404	0.001034496360160304	0.1021918707061202	0.001021766562095613	0.001066921936801326	0.001002206390400533	0.2110636840230468	0.001000985457321965	0.001002582836024263	0.001010347483214378	0.001002616845042537	0.001000852663217333	0.001001771264613609	0.01512960888333569	0.009580456174577989	-0.0152739834482177	0.002691482936271868	-0.06265167822054586	-0.0308494234489763	-0.006512596615410176	-0.02253604256543116	-6.223889439606246	-1.822163096442562	-0.1518393824885051	-0.03173463364444493	-1.04826900902675	-0.4863822024183597	-0.03466240683389876	-0.7529406107907938	-0.6988105423173699	0.1297469265345244	1.197940909002652	2.58621137529157	-0.1771265065058782	0.06789195374118512	-0.04694248842866416	-0.4686387691914138	-0.09560761927061351	1.159193694266561	-0.3662485626563615	-0.01270447546663532	-0.4108570652970515	-0.03549721788168562	0.1868769277249003	0.02686941190945718	-0.4703061040559376	-0.3719628053318316	0.1423579708117531	-0.4189472158187508	0.1370151943475253	0.1488529326662922	0.1664177626375125	1.791898300684153	0.4465521478060719	0.007832488239954324	-0.01974976391870475	-1.651989915215645	0.2077716482928079	0.3109393721759418	0.4084821519795225	0.06233580478898119	-2.55319935143209	-0.2937525515107637	-3.129165795373801	-2.894450121379935	-2.119282998946053	0.02322893183306209	0.05001051539259337	-0.2690011582331798	0.8290000084773284	-3.401782792210478	4.419112275160746	-0.00184886998859856	1.0817184081613	-4.657081543731604	-3.680040822588725	7.069975954829734	0.04088153889704623	-1.996866997977185	0.2396110314620859	0.0361028417939217	0.002797522277979563	0.8322073874780466	-0.7971482642127202	-0.2577396029640104	-0.08999347889562802	-3.706049320103217	-2.647813018250792	0.5892378679971183	0.09570024472638897	-0.03234262094855066	0.105220454227938	0.1209862275930788	0.1549485860941951	1.721601842658031e-13	-1.385269967045158e-13	nan	nan	nan	nan	nan	nan
0.09	-0.03675781326947777	-0.04295813941161491	0.08131937344026015	0.3211080358017023	0.909115549374058	0.0006783805714718527	-0.1912217062920573	-0.08523399154409572	-0.08821767858865288	0.4078163400182445	0.04759473796554207	-0.09183122384461831	0.01288631074061211	0.04502969323622422	-0.09418695479689387	0.5977406658283976	0.1919130375729067	-0.5977406658283988	-0.191913037572875	-0.3890403231295893	-0.04940052112937861	0.0217052574569965	0.05313803878036689	-0.1459337380355863	-0.04570221249260535	-0.240112171252296	-0.04920769849364999	0.5279585613442225	0.8915346028956044	-0.06591040408789425	0.002559343003517697	0.9352621786281543	-0.0003685172203603945	0.6672649142436554	-0.5633634666477683	-0.6975721055321111	1.71364958925204	0.31625047416636	0.09764265418947449	2.315597986995442	-0.7085782709423213	-0.05331856966777467	-2.49193579535664	0.8390190808989908	-1.632587660587947	-0.2399103796574125	1.042021322540294	0.3167533106578095	6.998803307341163	0.2522089527131692	-6.998803307341177	-0.2522089527132045	0.7470644863377113	-0.3731833908232906	-0.0431423617183053	-1.519868961371694	0.4454795587146705	-0.1300012032161348	-7.19359655857919	0.4285083713281957	-0.2249614193878575	-1.316923302851528	-3.96752539768026	-0.06587119691888729	-6.432823144086096	-0.01052331645676734	0.002202160760386515	0.01106854851087415	0.001795521394727908	0.01157345422816031	0.02091263737866134	0.01647805551035862	0.03305221887372747	0.02975675054948612	0.001399468036778304	0.04366114527512166	0.09434527412415283	0.08357089106004029	0.007126079441213397	0.03102874866188661	0.06915221441827232	0.06052936210800253	0.121907859126746	0.1313305016351775	0.1198742928833753	0.1587348874805041	0.002239888755087192	0.01832636174732733	0.001093277103400846	0.01292055585844717	0.001449465774497253	0.01023580636231118	0.01032135180284705	0.006624673967840505	0.001865936638437287	0.008878209979733188	0.08609986737216831	0.08032369066328308	0.004743325386177722	0.02159349449260769	0.00114042977380196	0.01691357041956266	0.02658382680623882	0.01389230679680903	0.001013064149317197	0.01881975514856155	0.005598557952625712	0.04256034724668414	0.001188384698775283	0.03213221514594796	0.04019858606248528	0.03528427253702301	0.02538386657455863	0.02934663421595459	0.01272827318129265	0.02638609083738168	0.002437967758646444	0.04076106074929298	0.09494895115252196	0.07479451018834744	0.09795377315938211	0.07869662703336534	0.1013711837377794	0.08706658458819704	0.1768744246794915	0.185524993250001	0.2467497255307411	0.2246046376845303	0.001044947871744022	0.006361292751851732	0.001041041269013813	0.0002937314644847165	0.1915702394836556	0.1213593313975552	0.03787124493949783	0.05712598247132188	0.03666138471731453	0.06789194826043114	0.04774046958550151	0.05179604931389418	0.001005945523555888	0.02814649637073372	0.3157897369437088	0.3601843656471044	0.008592598521795782	0.09658321960384092	0.0590336736644988	0.09198073933827534	0.1213502039727205	0.04194932988737543	0.1217320262464018	0.00800759117483142	0.001000697500437681	0.005010349997103624	0.001001906209237368	0.007304786661076196	0.004871583049809793	0.01457632862046701	0.1031845183148119	0.09233486286804017	0.281466993692007	0.2711944448620221	0.188600234594504	0.2304250412667428	0.001104307814896273	0.008683106909114143	0.02570698284636531	0.03829638513449483	0.2211428307202049	0.1174316342982903	0.1546175156906705	0.1403962866501132	0.1868129244360279	0.236445209195368	0.00100592456492836	0.004695984145665406	0.1736150338658549	0.07602218690954747	0.0613208882336704	0.08103305935746287	0.001011107621953796	0.005030607849305482	0.001013431473121366	0.01923817246020128	0.001710277497023488	0.1278908221019985	0.1129549220149404	0.1245220837088597	0.008192345055613157	0.001824767882805429	0.005127911086707797	0.00602368601319964	0.09731031492524861	0.04467086954501776	0.2545288624056419	0.2863902730546992	0.06780772474096569	0.1015844051480519	0.001082108718782698	0.09577085135263481	0.001008759269145489	0.0360691792951091	0.001002260520347782	0.01190382621447244	0.001000735509402848	0.01326831130449293	0.001001525320583617	0.01733426830934576	0.0143536648947322	0.009482558834523178	-0.0151387161024029	0.002724823356733251	-0.0614733294546896	-0.03055935069426013	-0.006457862287637466	-0.02006160063763921	0.00100933915408242	0.001004492457685631	0.00479936560057332	0.01705002470683549	0.001015689905278864	0.08174721387226914	0.001278200488668902	0.06667553220194712	0.1572370397899798	0.2012950985866432	0.001025444394576971	0.001008766408183871	0.001002976949045789	0.001441259210169848	0.001060116826990281	0.1007992517005558	0.001033860444698559	0.001004965662887567	0.01157483953336672	0.001014657222462897	0.01726205561741846	0.001015076047777256	0.02749569556066388	0.01621908183221645	0.04558922511117528	0.001124021115206062	0.09205188302990365	0.09495505940899179	0.09850924347363207	0.1967345993916413	0.2497780005758393	0.001126231047182544	0.001106067824477735	0.1830314639189996	0.1459903575289931	0.1410260518747577	0.05296215519088514	0.001006653985200082	0.216950572738152	0.004420207032029161	0.001078735806583755	0.01674936233332166	0.02111487219419426	0.001000764000183812	0.001002032294415534	0.001008105193594909	0.1296658005694783	0.2129518308287494	0.2194495442556333	0.001113514173431219	0.04037544566538045	0.0405292757579375	0.001037196160611693	0.3011068854141739	0.001007131151828011	0.1360865302859873	0.06244008808475823	0.001014977240967142	0.001013164098610871	0.001027244993345812	0.1111984172464613	0.01128425816402484	0.01370508449905556	0.001001319653064033	0.2192747077897666	0.2733454820500631	0.001024750571022592	0.001010956213582566	0.001002308939305494	0.001000764096823112	0.001001595128104315	0.02067645662342665	0.00718263263947195	-0.01522815603649577	0.00217052194928975	-0.05340908037774645	-0.03258429765023399	-0.007716312480942004	-0.0210165357247285	-6.233085050406442	-2.037341773451123	-0.03913770540565063	-0.02671312778664895	-0.6461260118692136	-0.6608221429230968	-0.04179017641496347	-0.4536317991569627	-0.4221893388936493	-0.1997284374500811	1.179942546431674	3.89450179317066	-0.08965774709032678	0.03215669863543339	-0.09540304454855802	-0.2263036794439805	-0.03249531546297414	0.7329097021190945	-0.253195518869312	0.004786992116710126	-0.4037079081164695	-0.004334459882883636	0.8065576221086839	0.04287068182333	-0.5418082174643496	-0.4769313116381536	2.112484584509262	-0.3255110372851689	-0.1599107589232414	-0.1616462817097123	-0.1627078647400708	0.4929980152409893	-0.2831209445532331	-0.002200879169888745	-0.008825920321727441	-0.8241828676561966	6.037499893047656	7.006137626706177	0.3214501536730759	0.04382793472893805	-4.279960311870697	-0.2501721186571753	-3.060381629159259	-2.231033183002906	-1.166368760188369	0.02303493173886891	0.02439231651699808	-0.2643324731178269	0.7731144173778451	-3.048400257847056	1.707844801562263	0.003377370182077599	0.8547837285520442	-3.801992757969229	-3.978675380172361	7.155274076859005	0.05528507339577375	-1.217500469137909	-0.01543253363960976	0.0162577466455588	-0.008567349594559225	0.8246537941801414	-0.2466821603376598	0.01864813245277724	0.321350735237055	-2.941022285107444	-2.243854920523307	12.31509379582082	-0.01181137520889568	-0.001460639828305227	0.1077669264931481	0.1245596231654795	0.1618018331883939	2.750082609538339e-13	-1.083304732650895e-13	nan	nan	nan	nan	nan	nan
0.1	-0.03021228169286056	-0.04830716338813685	0.0746591463355481	0.3380141384167066	0.912278662150992	0.001672849142258766	-0.1666596926966812	-0.0920512868427245	-0.08685010506409964	0.3823819066799792	0.05593038950351194	-0.1057152187790803	0.01008441851512136	0.05482054166955579	-0.09105518934644033	0.6674194260838729	0.1929657171233973	-0.6674194260838729	-0.1929657171233898	-0.3806514565154319	-0.05289194088415444	0.02133727606720124	0.03826983589865635	-0.1415016588615335	-0.04665530469237558	-0.3055488313319005	-0.04414752772390362	0.5258250618666451	0.8772032342034937	-0.0909727047393678	0.00173763324309488	0.8548769157523171	-0.000508997195849075	0.6234717704566395	-0.5185503862116673	-0.6241264032524991	1.666434580778624	0.3125037613112726	0.100707080333355	2.595634556369907	-0.6716020880429905	0.3446898922475565	-2.561483982268652	0.836151309585325	-1.146919895585409	-0.2992911961950192	0.9263635116555216	0.3006598005528072	6.898303016305488	-0.02071552779758042	-6.898303016305488	0.02071552779757924	0.9299338697422317	-0.3255607549063949	-0.03006985047617503	-1.448704487414319	0.4425043987117911	-0.06177711659774469	-5.565249755051158	0.6065020466364022	-0.2060730755544956	-1.550733307063968	-0.4964720189940223	-0.09924781076968463	-9.538350645593191	-0.006228214325516674	0.001629404119030041	0.01067515595402847	0.001415768197322731	0.0115227460122611	0.01232566587172045	0.01092698069434523	0.02205651199558785	0.02227148326296499	0.001215756946776063	0.04351608447966258	0.08901735271289922	0.0797492064998422	0.00427278922120307	0.02773000925266676	0.06598949136320971	0.0574647740453131	0.1401346328272235	0.1439278648906001	0.1670744378699157	0.2021260075631393	0.001654852449428128	0.01759388018291265	0.001053379673659353	0.01336593101145521	0.001235144262963765	0.009604320214496817	0.006019435472429549	0.004827397566003095	0.00147026623847948	0.008573815655028277	0.08817725559813286	0.08532616577130027	0.00296926250328112	0.01995363891451042	0.001075481906089546	0.0169613598941014	0.01680062973254535	0.009845388453250867	0.001014583907785505	0.01868106431758109	0.01539761745740556	0.05236205279163513	0.001106111506668592	0.03260785450267629	0.03184505297924093	0.02953484402685156	0.01907514417756547	0.02411244562913719	0.03976680539212429	0.05268625201975482	0.001777630926217049	0.03809346649451344	0.0915457723074555	0.0717840337786487	0.09444522921240969	0.07561199317836949	0.09785443931189632	0.08380289214330185	0.1806692846743084	0.1855141243105654	0.242426965799045	0.2180415882576602	0.001112888685217724	0.00642247292430688	0.001098401323139376	0.0002791650278279005	0.1924313648252829	0.1171333794902023	0.1197824374512537	0.1332665542414023	0.1160071893880686	0.1516168863864067	0.05059826826046751	0.05464538702748047	0.001006347627996308	0.02856653111767557	0.2739518445388321	0.3121692331432869	0.007541517379023978	0.09272695884755641	0.03294886342126485	0.06706033297814989	0.07423560161829518	0.02613206105827039	0.0753393528936122	0.001641735757829941	0.001000737627538258	0.005268989468526688	0.001001986898290727	0.007667675050126542	0.003022544356816449	0.01304943580269699	0.1167771554691685	0.09987501312113714	0.2542692005425856	0.2423272666546035	0.1934134453191037	0.236471216407224	0.001098104466430228	0.008841745767229597	0.0342551324519153	0.0461489727503596	0.1457146817990018	0.09683240958426462	0.09288582631860774	0.111168256222358	0.2400493947691387	0.314984354040366	0.001006729543768481	0.00536499931153142	0.1610592733138161	0.06770523072030102	0.06104403964333627	0.08001961037906966	0.001013676210391246	0.005461148134798803	0.001012537047052874	0.0191872780976266	0.001380449384009309	0.1362302029527845	0.114280268167547	0.1241053862662453	0.01246687076554913	0.002700751450166732	0.01267577603765634	0.01046429261246383	0.05592946319588771	0.02546702706496175	0.2437072785191478	0.2663324245907628	0.2120392413141954	0.2402752118821438	0.00106077618162623	0.0931016861079091	0.001009984802550866	0.03634930367858952	0.001002197507161355	0.01299282628749983	0.00100072442417961	0.01452790719040999	0.001001509495699731	0.01898575493935431	0.02036607902798523	0.007143473703449835	-0.01517404909816992	0.002183858117474483	-0.05293774087140388	-0.03246826854834751	-0.007694418749832929	-0.02002675895361163	0.001007444706683634	0.00100398034022453	0.001007038921948503	0.00325980723843999	0.001017552907988094	0.08150682755636089	0.001057565481603878	0.05814024066327583	0.1761718212807998	0.270839892047155	0.001016625835573095	0.001011203104446327	0.001003007704986075	0.001167187527422564	0.001027906250643918	0.08382383346990242	0.001039137983618789	0.001005309543039834	0.001041234166182329	0.001017351344331006	0.03285996250241101	0.001018426688091954	0.017507170693542	0.008508219989552977	0.09015936524031649	0.001015861393855638	0.08269128476206902	0.08525806676724555	0.08845652673012187	0.1792934391062514	0.2219029690517079	0.001229445864604234	0.001199372190211716	0.2028791212554344	0.2909759886315384	0.2810491096407771	0.05509010268015262	0.001006874903322907	0.1703016543340152	0.007821961828657619	0.00111292905325686	0.001004865722993225	0.001006224183113675	0.001000793243027944	0.001002104184177355	0.001008221452387054	0.1419201798749897	0.1939591895612192	0.1876932342371185	0.001075587829096993	0.04738152173207794	0.001009412366338819	0.001002922011355987	0.3593852814656106	0.001007936262387964	0.144525527125426	0.05935898690004865	0.001017512845731418	0.001010429796775441	0.001019993626531246	0.1202049637868028	0.02154674976595454	0.02634324706130914	0.001000432915725996	0.2274857315564866	0.5456899786428159	0.001046918306030674	0.001011564943953779	0.001002001033566972	0.001000675530425815	0.001001418991593593	0.02622330436351755	0.004784809104365541	-0.01518232862477393	0.001649560962307432	-0.0441664825349471	-0.03431917185149175	-0.008920028346473874	-0.0194970288840258	-6.088895948459645	-2.4257862393874	-0.0621617615503291	0.02422410589270518	-0.5081101386535586	-0.8364251605737879	0.02511720999083284	-0.3419815379689252	-0.2559566244704941	-0.389986249778597	1.375047288817015	4.699908225820154	-0.06776848142720035	0.06901770964861366	-0.008300301919534797	-0.1629882032488577	-0.04018365708217877	0.2597772413891802	-0.06170222108734074	0.001269391439678332	-0.4074991625354693	-0.03345011372070068	1.099292520963394	0.05093423709461086	-0.6070309153164799	-0.5675077232753529	2.96053494272094	-0.2031944046454909	-0.4392540851788955	-0.4519074879271511	-0.4896700506604519	-0.4330257097067732	-1.032827921597008	0.01977114571443762	0.006675574914173426	-0.02593385255929854	8.655291725597639	8.946352821939415	0.2512172357632863	0.04315080463700825	-5.186335172209598	-0.5839777019470204	-1.710120078854134	-0.8053814504576932	-0.08547188357285423	0.02986336872662786	0.05806761003007177	0.002677449119999919	0.7384529946330632	-2.731038915660911	-0.3976471937605972	0.03229975968058189	0.7333107437543172	0.2079581726363982	-1.384854858904782	8.814951430785044	0.08028383015220208	-0.447442134394734	-0.1706134946800047	0.08453784246369297	0.0020526189121137	0.8484468109947658	0.1352544174701826	0.1288511236402105	0.5335857116605233	-0.6444964030676502	-1.753278362155338	13.69949111647458	-0.6025614094521258	0.06309835158417811	0.1099770259839314	0.127204861075336	0.1684635753210476	3.739949375837357e-13	-6.120692330771755e-14	nan	nan	nan	nan	nan	nan
0.11	-0.02473953007858025	-0.05348069166998946	0.06906175652514682	0.3544241659419662	0.9152994608828469	0.002667051476605232	-0.1390908866693261	-0.0987486004841157	-0.08080273472561626	0.3573312532525821	0.06432265326669445	-0.115175821820519	0.007445723460690289	0.06370492187129149	-0.08842098589923085	0.7359194644103227	0.1919301825100044	-0.735919464410311	-0.1919301825100102	-0.3705228823863391	-0.05595165213609266	0.02108881777397776	0.02411967760878637	-0.1370542224986487	-0.04700225120226728	-0.3348615663626359	-0.03740783401975914	0.5238601280643187	0.8607044944345228	-0.0635544127231507	0.0005003749669976994	0.7639619993593226	-0.0003036459672886391	0.4701949170500307	-0.5071761082890394	-0.4913083416666231	1.616145406987903	0.2919620788706729	0.09693918451673324	2.915013266210762	-0.6484293251960446	0.8454785758780313	-2.447633888185634	0.8285621915592629	-0.766811814311858	-0.2256474478362239	0.8422844623343593	0.2216131293081076	6.782463561544765	-0.1877617291554789	-6.782463561544778	0.1877617291554591	1.087474651667547	-0.2878351800711534	-0.02202265613577991	-1.383595625020783	0.4466602651156876	-0.01045803663014446	-0.4929013534102266	0.7243245644335846	-0.1694589155628574	-1.740599966974386	5.458243944535946	-0.1402198634882023	-8.541315488918723	0.03312678251967169	0.001324790722740009	0.01047367674750913	0.001214079567516641	0.01158833013515198	0.006871938623601966	0.007424556782916533	0.01284537181980925	0.01541461442410622	0.001119730503862823	0.04354469018340959	0.08623240939509592	0.07726567648102957	0.002701399460579042	0.02567142029953688	0.06041645179967391	0.05316062161787056	0.1550224300687041	0.1566395837448689	0.214512326369082	0.2461370971148785	0.001342603225840186	0.0171368070686341	0.00103403688370265	0.01378672563863491	0.001121507434053269	0.009150949415704476	0.003642487397543616	0.003789390046200713	0.001255013795123415	0.008396777538353908	0.07951837928068178	0.08561993329297113	0.002029917027852707	0.01916865988466503	0.001041395293092704	0.01704065027460425	0.00925478281604677	0.006626706676514857	0.001015275399461877	0.01858011149751753	0.02555537254654987	0.062341029242376	0.001064763939930437	0.03311095343371326	0.02415551273296214	0.02405390363436982	0.01323958300751949	0.0192306588901176	0.07549595802129749	0.08514263783854391	0.001404066554725729	0.03624580055571413	0.0865929667245583	0.06741629761388303	0.08931922127259957	0.07107304060822281	0.0926533367955967	0.0789917800341689	0.1728242284717635	0.1754888342417109	0.228373748053449	0.2041175291512043	0.001140159401417233	0.006459197420182243	0.001270043473342244	0.0003669950716584351	0.1954614471350693	0.1157860915710661	0.1755311865505285	0.204871686197777	0.1599706544269521	0.1987064522455264	0.05237461870468642	0.05617761690905945	0.001006510918761494	0.0290054861517186	0.2374354410742873	0.2654620253987837	0.006796287324478523	0.08588491065683196	0.01805083185437229	0.05584939277707828	0.04187172174075494	0.02438361511700735	0.04258116115742552	0.003548890414835792	0.00100079748620016	0.005577243947906044	0.001002347978693573	0.008125386660539941	0.002348708427570844	0.01263020656497661	0.1245899596497681	0.104060768316174	0.2283600192583041	0.2152650616565957	0.1854440157723651	0.2292389170596079	0.001887702891604049	0.009921640866419321	0.03874313093276229	0.05021301315631806	0.09225433649996306	0.1076123606583191	0.05432200076301714	0.1054961978665061	0.2630461376319159	0.3628062219806203	0.001008312822345443	0.006304782835531586	0.1518242125604327	0.0631779423284692	0.05799888260893583	0.07660737654875578	0.00101644067846368	0.006129353895017981	0.001011701234695118	0.0191677036848444	0.001208160243677334	0.1442216024154807	0.1167559040192337	0.124825648836519	0.01652520317609744	0.003516996873964267	0.01930080977530715	0.01456618224212571	0.03104439110702503	0.02708286366806801	0.2361834996337798	0.2502352219977845	0.2867188429191311	0.2943551075566788	0.001050293955010069	0.08393046099802251	0.001023790439356138	0.03730555860320783	0.001002145301414179	0.0141411446397303	0.001000718855999346	0.01584378062858073	0.001001505707892626	0.02071235090253666	0.02274777957175726	0.004660591433731823	-0.01513065215924497	0.003652967147306306	-0.04605786410548601	-0.03386256687348283	-0.008811059039934578	-0.0187289013699123	0.001006985588554735	0.001003886460328812	0.001005457319326398	0.002146352782139732	0.001021578656503313	0.08328313482990539	0.001043921859513039	0.04921689873720098	0.1795561035549408	0.3131804393846945	0.001017354186362542	0.001016189365793841	0.001003301233913593	0.001102010101905791	0.001033045383511425	0.05412869774330181	0.001052950998998278	0.001006426242932537	0.001030291255118115	0.001014847442007369	0.04025541529262427	0.001024507669628109	0.01353330747252065	0.005395963329561782	0.1458676244664429	0.001013181479904475	0.07741464848219461	0.07974713550221757	0.08289475406938451	0.1429656094154345	0.1863857587816361	0.00111702345447693	0.00165983467340363	0.1985101919758737	0.2311643809574121	0.1735809481900373	0.05409092044384248	0.001006516670635653	0.1686995875263801	0.004461346541869446	0.001072256536355229	0.001076843602812242	0.001263996146962512	0.001000916074140219	0.001003247944353324	0.002179309370272702	0.1307601007053998	0.1699439582121091	0.1583656535023503	0.00409483334816364	0.04107842162049452	0.02368390015689631	0.005561541331710254	0.2552132876479061	0.001011673228086075	0.1309104998032705	0.04971525537379646	0.001020844798025958	0.00101117120175594	0.001035988292404134	0.1204443955343914	0.02043574262029415	0.02672912316677575	0.001000514228066653	0.2181943555658024	0.2984461498223932	0.001033007803056573	0.001060658732768338	0.001002167067887643	0.001000744815626941	0.001001571799984363	0.02234906028212078	0.002078335027506431	-0.01504591404789699	0.006724801125137699	-0.04069109259599905	-0.03489158121621137	-0.009840523884804922	-0.01681654177492204	-5.856076574240021	-3.008319729838345	0.005893811572973751	0.001141882937694113	-0.227985898239781	-0.5414017030891634	-0.004857809056122023	-0.1562227348056536	-0.1599483189736541	-0.4801755766286813	1.117132964531514	4.089665844822676	-0.02964652098680845	0.02834730149751657	-0.06010994522131978	-0.06151570611550786	-0.00325241247932512	-0.2781322838396607	-0.07449451435851005	0.01227283765873928	-0.2451419486161242	0.002406650747380748	0.8982904442005312	0.05023261943981943	-0.4892414777946161	-0.4220431351630874	3.500101616108808	-0.1633832635659083	-0.4388764864767252	-0.4586867171426153	-0.4793816882283806	-1.551464470748296	-1.7457331212009	-0.007057552454390955	0.01216044521760843	-0.2085724295253512	5.241531574561746	0.7727153766756901	0.0682191730010583	0.04305430047367995	-4.116597599875217	-0.7439199198461921	-0.6736636844910537	0.2612515640475777	0.358734383194025	0.03198429003903752	0.04205531912992798	-0.03942410155263894	0.1119125343610253	-2.666076306597575	-1.116702178038714	0.1729164512396238	0.1118815902527779	1.125322192064482	-0.2493468227472168	0.7558070584328431	0.1036318928280154	-0.463115829875976	-0.4992598638945008	0.05735848617655938	-0.003552437651443159	0.7594932186464441	0.02822375872238309	0.04091058112071773	0.3035990620891026	0.5750363491433143	-1.481764964691087	-1.830702308978746	-1.121101981664897	0.1244421689805514	0.1186454671864702	0.1349896388923486	0.1763320144664913	2.006787517667833e-13	-4.871233053737578e-14	nan	nan	nan	nan	nan	nan
0.12	-0.02082605605831929	-0.05827110231571678	0.06491384384547538	0.3703485362108672	0.9181240256037498	0.003587748791640324	-0.1084216950302269	-0.1046312470459708	-0.07032664553800748	0.3334494852172347	0.07222684830516314	-0.1214836770975603	0.005627476897037894	0.07150166958818656	-0.08671428195203905	0.8026838755659229	0.1891830758546747	-0.8026838755659217	-0.1891830758546779	-0.3590680895702598	-0.05867771817717884	0.02084880598518789	0.0105525543090383	-0.1325749057341621	-0.04692138244995182	-0.3193189404463769	-0.03000327903042417	0.5227849789423525	0.8425595284591362	0.007754444597294626	-0.0009070844073579302	0.6861169488557054	-0.0001298950958015581	0.3116162516480014	-0.4419268589836713	-0.3342309771032976	1.569303129506902	0.273256959087405	0.08600607647108213	3.215711678719622	-0.5086686721339542	1.230433662062592	-2.327706903867893	0.738537564636329	-0.5163703427054804	-0.135201497884746	0.7088370145921175	0.1151599005383843	6.551177582135645	-0.3630299361852359	-6.551177582135645	0.3630299361852351	1.19517760713958	-0.2588317127371775	-0.02838054958976531	-1.33209748938993	0.4488804790316047	0.0237859358435874	3.405822434349242	0.7394743036711701	-0.02811613948306635	-1.879978548347287	8.281641041850532	-0.1332880304168701	-6.92437746771749	-0.01254828573836624	0.001172089302713798	0.01047359001108243	0.001113133486169294	0.01179056695570497	0.004068933278824589	0.005655037637498916	0.007464663952207852	0.01131438728338891	0.001073729516641151	0.04370969350222181	0.08541033159051789	0.0765947864230683	0.001902823247216391	0.02444729981663489	0.05327264150533757	0.04767463569478887	0.1651430523942158	0.165267253831148	0.257877919082328	0.2836664476654696	0.001186664253598915	0.01688094217183007	0.001026863447852494	0.01419699875545695	0.001064831014073676	0.008847399561836842	0.002407234837609051	0.003259035334332288	0.001149885556891025	0.008348198480285229	0.06137872001970084	0.07822134915880118	0.001565049318981881	0.01887973003774355	0.00102491609019292	0.01716049970779513	0.0053316965273074	0.004764454364565149	0.001014368382667168	0.0185121392447461	0.03422294208490595	0.07036361517596045	0.001047137093570126	0.03362344829813748	0.01815181135514299	0.01974832817863198	0.008678876517457119	0.01540771271323611	0.1178198334908212	0.1220754722433565	0.001215672662797569	0.03488491161421829	0.08146261890945271	0.06291483727505627	0.08398747437898473	0.06638218501467638	0.08725700614610066	0.07407867203747796	0.1537579984629826	0.1548961915619703	0.2062054662863324	0.1832519414035113	0.00109756210867325	0.006388695757025528	0.001585979188531943	0.000547774159228983	0.195697789635391	0.1136609569345152	0.1833991623608082	0.2296131239103281	0.1414654256756548	0.1730942944557247	0.05288061719124892	0.05626957913632913	0.001006413317313059	0.02939589909285247	0.2124461528430535	0.2306074566821013	0.004752941046594126	0.07865880077763342	0.01001977134114338	0.05075514482562873	0.02313708424799991	0.02746827837611539	0.02367220649681237	0.006653054786172259	0.001000888847161309	0.005912610527117917	0.001003100597106737	0.008680393574409938	0.002594323796588347	0.01320293767462106	0.1245516024817981	0.1023775536080735	0.2024854945581495	0.1893122560695266	0.1691827646063324	0.2127793828008824	0.003786963578466328	0.01208481861391025	0.03815845877019157	0.04903428961168652	0.06819894679732684	0.1028846564232651	0.03343712510897327	0.09618551955771922	0.2402112163571938	0.3302281932321867	0.001010973469908014	0.007356817531681345	0.1407346890683945	0.05834090840468968	0.05193703518801596	0.07028588125124019	0.001019489010846128	0.006773421393733471	0.001011654428088106	0.0191645306562745	0.001129976163349924	0.1516132700679374	0.118298688637139	0.1250583746834256	0.01804766154424638	0.003649215472448829	0.02284442607735969	0.01687241081053767	0.01705591002036592	0.02911520655691948	0.2279641885025065	0.2363850691319004	0.2426236399252137	0.2247173591543105	0.001038096601846484	0.07289127909170456	0.001055247305060782	0.03876393777113006	0.001002202271129175	0.01534491208572453	0.001000750733624797	0.01720809621494786	0.001001580258055911	0.02250192317172692	0.02095885036541667	0.002028647959252805	-0.01502524346168547	0.007526163599137387	-0.04144764522421451	-0.03470893922500787	-0.009796936162189239	-0.01650929076927658	0.001006526470426219	0.001003792580433604	0.001003875716704553	0.001032898325836059	0.001025604405022804	0.08505944210345671	0.001030278237415174	0.0402935568111301	0.1829403858290802	0.355520986722232	0.001018082537150759	0.001021175627145777	0.001003594762841506	0.001036832676389824	0.001038184516379099	0.02443356201670016	0.001066764014377751	0.001007542942825774	0.001019348344055693	0.001012343539765753	0.04765086808283813	0.00103058865116996	0.009559444251498661	0.002283706669573178	0.2015758836925693	0.00101050156595351	0.07213801220231987	0.07423620423718973	0.07733298140864704	0.1066377797246177	0.1508685485115637	0.001004601044351908	0.002120297156593383	0.1941412626963134	0.1713527732832847	0.0661127867392967	0.05309173820752878	0.001006158437947414	0.1670975207187452	0.001100731255080705	0.001031584019453477	0.001148821482638277	0.001521768110814535	0.001001038905249153	0.001004391704525167	0.003350397288159472	0.11960002153581	0.1459287268629995	0.1290380727675801	0.007114078867229953	0.03477532150891207	0.04635838794745861	0.01012016065205918	0.1510412938301896	0.001015410193789004	0.1172954724811151	0.04007152384754541	0.001024176750295366	0.001011912606718743	0.001051982958277729	0.1206838272819808	0.01932473547463331	0.02711499927224208	0.001000595540428983	0.2089029795751182	0.05120232100196976	0.001019097300078356	0.001109752521575795	0.001002333102208579	0.001000814100829657	0.001001724608376042	0.01847481620072364	-0.0006281390493530264	-0.01490949947102017	0.01180004128796862	-0.03721570265705099	-0.03546399058093109	-0.01076101942313604	-0.01413605466581832	-5.606778465788836	-3.462962846204122	-0.02188326762599494	0.05155464538991596	-0.1615291854416534	-0.2850968209429274	0.05239673300246395	0.02054645415964502	-0.08906293045213322	-0.6263529488584028	0.5582375352257589	3.403560425592033	-0.027526837950845	0.06691340756261224	0.0216638870064031	-0.06145764179266094	-0.01449184542327172	-1.278693089777859	0.03750761549072367	0.009381202032520269	-0.1362132696038173	-0.02685401112097556	0.7080144175340805	0.05281342378676275	-0.3719579279750098	-0.3557396108414493	3.855824659926811	-0.1058390051785362	-0.4659989199906939	-0.4822880926088501	-0.5100692281717979	-2.54649623187599	-2.421133649839552	-0.001674086081351592	0.02526538363214121	-0.181503196046299	-0.7174471231696425	-5.593991907847152	-0.03683629511579604	0.03344238602030688	-2.815807366645261	-0.6607900396430035	-0.4867816289408294	0.1612403896207812	0.1539300592999072	0.03528578869443743	0.07752667073390972	0.2010695186690287	-0.4353409859964951	-2.509159033467599	-2.243094175990887	0.248956289366315	-0.3152420463674436	-2.893572889194812	-2.112578849495515	-7.265027906968379	0.1027340645804371	-0.5093912407851672	-0.7524657880886414	0.07971019051121261	0.005332899287222922	0.7285004489647642	0.03774707279454958	-0.007954241441171819	0.174453499404376	-0.561195145920985	-1.303868416735447	-11.0440376989111	-0.9761527687496326	0.1635232002542869	0.1210668447375531	0.1368932907166442	0.1810588365247913	-4.245868083141379e-14	-4.509695755858018e-14	nan	nan	nan	nan	nan	nan
0.13	-0.01833983727831915	-0.06220173817507655	0.06230485457785272	0.3858402687637739	0.9208011791662259	0.004377681815085667	-0.07506040692891716	-0.1086732618832992	-0.05726204456311065	0.310502611629939	0.07898273161900785	-0.1257927883887408	0.004618981572571841	0.07781277201092084	-0.08605696061116486	0.8654519225330448	0.1845930005089796	-0.8654519225330279	-0.1845930005089766	-0.3468463461780316	-0.06118890938670703	0.02047540249112811	-0.002614131402142283	-0.1280667271099512	-0.04658765771262444	-0.2866323885663747	-0.02266393868443897	0.523770476667883	0.8233083494605619	0.08373179437947265	-0.002179007441352252	0.6202502074967496	5.434806031996519e-05	0.1901053603378677	-0.3462719404223641	-0.1897015155308524	1.530314549837549	0.2625835678464324	0.07193143793414294	3.444163111608106	-0.3033225085427307	1.351413418066236	-2.270917651392438	0.6153132035808815	-0.3572142431204434	-0.0683496056739534	0.5571561104965205	0.01767232427162075	5.984348654090651	-0.562630641932334	-5.984348654090669	0.5626306419323105	1.246539357287883	-0.244698153679698	-0.04579956978841924	-1.305423376145864	0.4529474124851083	0.04104125573702826	3.049949597560546	0.7287897246611463	0.2221153587893731	-1.961271273904953	6.646805087992881	-0.120911369321627	-6.256433033170709	0.03797010169589136	0.001090922053225146	0.01060130246020614	0.001059542497414732	0.012123652120145	0.002573735358392005	0.004706153685841186	0.004341464757937488	0.008874371856203701	0.001051302228829835	0.04401717118987675	0.08296961124605674	0.0749809109184278	0.00147332867386388	0.02370625278027811	0.04638477524049267	0.04212316247716362	0.172124280569125	0.1694994294896139	0.2948110019181472	0.3131455639368586	0.001104209800245731	0.01674317254477554	0.001025132580623251	0.01462605515302673	0.001034909808841378	0.008677509444675383	0.001738881727795978	0.002970843467490982	0.001095621863469501	0.008373319240367159	0.04203238740271358	0.06286200118685417	0.001314428576223623	0.01892387273026582	0.001016459426145259	0.01731549317930946	0.003231642022435326	0.003617206800526605	0.001013295757832691	0.0184686284473985	0.04032957409233748	0.07605127906507107	0.001038839707751096	0.03414170261999388	0.0136321140193792	0.01640809648688875	0.005451473139474632	0.01260624466435467	0.1572878240047981	0.1601632762269479	0.001114874032580024	0.03379300303643441	0.07597050762252297	0.05806804630873761	0.07827283774939409	0.06136492408176739	0.08150507521924145	0.06881591516446889	0.1328833847798366	0.1324716370173476	0.1827004991523325	0.1600228331893479	0.001052258771979866	0.00628304602780724	0.003457976661828962	0.001399668740616658	0.1957160759102359	0.1141728717149273	0.1821754051922715	0.2211492435235666	0.1140433678954846	0.1313183178560901	0.05402628894353473	0.05682630574817644	0.001006523072045198	0.02970328691590458	0.1937598403520577	0.2058960018366255	0.003007689983223943	0.07307091853595016	0.005674064072407762	0.04713622959286553	0.0135870324085307	0.02291884303594309	0.01347966916931911	0.005024645091592595	0.001001004954560311	0.006250798808512998	0.001004077059149792	0.009293524114354601	0.004873541089450884	0.01596293100935004	0.1223428073244537	0.09928553717703555	0.1782187400743736	0.1660409200244535	0.1528731702472997	0.192432565253163	0.006846082453209747	0.01518395688854596	0.03674177163028473	0.04666489889851223	0.06417412794064917	0.09634219685771891	0.02421648080215204	0.09069485495446135	0.2273039403072641	0.29095877214566	0.001052939103904141	0.008359537046440487	0.1294745570334556	0.05407100508683599	0.04600222610766763	0.06395514066614948	0.001023963572199511	0.00728038583207511	0.00101183282620703	0.01916826260322991	0.001092988106230957	0.1580662953028431	0.1187000342104905	0.1252639818758053	0.01973123054679839	0.003952706854547716	0.02661482938324936	0.019576269972385	0.009374055392896728	0.02224258498469017	0.2167559364570499	0.2233139564868758	0.1853660168125853	0.1469631168751137	0.001028037677159318	0.06468267285109382	0.002680440212184918	0.04197310683660346	0.001002296679164602	0.01651504196179555	0.001000795825380535	0.01853143843386481	0.001001682039121933	0.02426207809801708	0.01871946155404039	-0.0002867486400253003	-0.01486114428060863	0.009880429341618894	-0.03817190967526113	-0.03527898429907299	-0.0106251048970843	-0.01469764490361202	0.00100631257973481	0.001003720177483104	0.001003287119906438	0.001025537323841402	0.001029948126400415	0.07505218795785651	0.001020836597709803	0.03596489559400698	0.1837131947526592	0.3723980212091399	0.001018583079953413	0.001025154900754125	0.001003910486403435	0.00104345885433392	0.001039920467080467	0.01286729346613392	0.001041670551012227	0.001007755672153888	0.001016998193713309	0.001012040562114395	0.04735882015970722	0.001029877660158788	0.007912132410575678	0.001786853362061801	0.2298872521005562	0.001009406851674595	0.0657348510817823	0.06757432690879861	0.07070923322300436	0.09559383712972094	0.1359305459762181	0.001005520964675401	0.008208867748297823	0.1971623584060743	0.1878652519553586	0.07890190501888497	0.05745748846102688	0.00100704244185268	0.1569464882929682	0.001230349206009644	0.001029995033570171	0.004520771863984369	0.00268431765359815	0.001001199290147598	0.001005686799131125	0.01058967715896919	0.1186476389061049	0.1299602082003429	0.1249923280311271	0.01259507687285942	0.03532903886069848	0.0697857288876978	0.01656158066209305	0.2498825727361971	0.001165324547959226	0.1082388303536499	0.03764127725986649	0.001032380225592263	0.001012108092427858	0.001056591784514059	0.1180633324409089	0.02353090075067858	0.03408200433055284	0.001000597241742407	0.1864202127230038	0.1126983743234097	0.001016274911467957	0.007142972125944837	0.001002447235882427	0.001000866991197349	0.001001841560044433	0.01667578902531742	-0.002329032911841656	-0.01465836094720257	0.01069900552702063	-0.03566113974087569	-0.03570102434765197	-0.01134454201113813	-0.01333527122818232	-5.323946743265881	-3.650918208362534	0.03225905960431663	0.0261120221296377	-0.05005470510448917	-0.1968693814709727	0.02361496509692755	-0.3229965974051276	-0.05885755594379815	-0.5003810179363237	0.292379728520257	2.522747799579229	-0.004748082366893708	0.03120764309534275	-0.03529626601212155	-0.009001863468845347	0.0120982299122282	-1.684724673932648	-0.007224633917148684	0.01933221517845123	-0.09341939685882479	0.007411893018423968	0.4293691399656416	0.05173820532116554	-0.2930234824070419	-0.2148630662591801	3.723998098446636	-0.1074363905604319	-0.5055754750461759	-0.5228763747477345	-0.5453831054074681	-1.969647460500001	-2.183683239836277	-0.01450250837060117	0.1379925092237406	0.2385276321022985	-0.8885181006692653	-2.849330158029647	0.1354349716385761	0.02775820624581506	-2.158586308654145	-0.4447284674110339	-0.2516251727072747	-0.7948589663333836	-0.3405803398177652	0.03305330298788119	0.05360330307804335	0.3791903778687191	-0.2077230932803835	-2.150541824210867	-1.79860077936068	0.3626665440286962	-0.1747754214123799	0.7813798074774235	0.4605844374017017	-1.430279455584801	0.09849602745011252	-0.3731566438283869	-0.5327931482136916	0.03419477823463084	-0.001935672748265988	0.5710485403943061	-0.003590928673476542	0.05982866151976952	0.3522270957530482	-0.6858483619475687	-1.344921248466102	-4.741773690081077	-0.6380391334079744	0.450975612325912	0.1138718834871191	0.1285872381160351	0.1718288255044663	-4.697101586514311e-14	-4.158446113270469e-14	nan	nan	nan	nan	nan	nan
0.14	-0.01693439173123698	-0.06523797367408295	0.06107712075267767	0.4009802505829913	0.9233838932490234	0.005025395744077287	-0.03978608939669899	-0.1107694614811504	-0.04391983947377411	0.2878461354339185	0.08458659448603288	-0.1288632085118334	0.004223444011755329	0.08272024460803939	-0.08633347633403007	0.9220091855037327	0.1777775528363483	-0.9220091855037306	-0.1777775528363491	-0.3341899367048665	-0.06359751374078713	0.01994282617814598	-0.01563958767985391	-0.1235121141509161	-0.04613891245288976	-0.2599507153769606	-0.01541956535443739	0.527165279602153	0.8035138225303049	0.1353500698252957	-0.003321607652563291	0.5608390436103701	0.0004009706327831271	0.0954616050688072	-0.2630467869129274	-0.05797988861237173	1.498952982769051	0.2543690631677742	0.0575622575803401	3.598317564902045	-0.1195056242354331	1.285954484937772	-2.269627425611506	0.5081334752666208	-0.2686321090897032	-0.01260994500432389	0.4281110493736558	-0.07160751221957617	5.30902078284972	-0.8081044015729503	-5.30902078284972	0.8081044015729495	1.282110823327042	-0.2383143416487536	-0.06021511337469063	-1.303851602696132	0.4581673459959088	0.04679004032489996	2.204846696233064	0.7204809004772971	0.4537449022642387	-1.98864813468398	3.409826174579551	-0.1074234658592085	-5.633261973202083	0.01992759753056399	0.001050234599094071	0.01081543724529842	0.001032716846995572	0.01253380009057673	0.001820422453940068	0.004217801531207146	0.002751676247594193	0.007497737314527246	0.001042265163663005	0.04447231601541022	0.07721313953914348	0.07054135362806303	0.001253482573948888	0.02327592711526174	0.04060344935979883	0.03733822887100364	0.1766594015246406	0.1711984910426627	0.3238579126549518	0.3347311030749514	0.001063234894127758	0.01669156062621657	0.001026258095367266	0.01506734704003073	0.001020112361951977	0.008548387129574123	0.001407000624783189	0.002822575425957091	0.001069362451705281	0.00844180772734467	0.02571826740439392	0.04669589229373334	0.001176460160505394	0.01916432622070847	0.001012339425769263	0.01750143847011816	0.002169516560065254	0.002892403353996399	0.001012608101483226	0.01844557782391677	0.04340490019913011	0.07894801356881764	0.001034337063770278	0.03467622769932759	0.01048272201139189	0.013949157089814	0.003561915501950998	0.01090427004153886	0.1906279914226895	0.1958006734453777	0.001063925629138817	0.03283831019946335	0.07002885677789963	0.05275900373867146	0.07209052429119819	0.05589041190420817	0.0753204501782898	0.06311299074977716	0.1154821557058702	0.1148785866829899	0.1618899931902602	0.1403983716699363	0.001030073298762796	0.006197712617552454	0.007412450401836599	0.003165203875118715	0.1968632775847969	0.1175243391759899	0.1876981441830198	0.2135789789672328	0.1025071924022878	0.1143451563761321	0.05663058091708628	0.05872334565209987	0.001007020144658504	0.02994552377054589	0.1779470779654159	0.186793676384932	0.002191928460692039	0.07000539025509044	0.0034526194429859	0.04543016626951275	0.01021010952254121	0.01709646887583362	0.008677835245262142	0.002622081157688993	0.001001143211980299	0.006587705294964094	0.001005212915895746	0.009922536952636831	0.009591531299652645	0.02135196982453096	0.1206445209088475	0.09772987588106312	0.1565104314043986	0.1461927466120066	0.1411306051623375	0.1773607382975046	0.01107915810257195	0.01917405306407354	0.03624515892244702	0.04521599468049001	0.07231521615357775	0.1024382292005497	0.02236756719844382	0.09431997847693334	0.2543434423122445	0.2847941412155237	0.001148891285918351	0.009340461862206063	0.1189517947350091	0.05030643110725627	0.04163177708482055	0.05924780190157414	0.00103030340541361	0.007707558583455702	0.001012019786007898	0.01917883397964184	0.001076803206204226	0.1632131197235557	0.1178525320512498	0.1248472502228183	0.02262351937619411	0.004669311575892469	0.03187499447894327	0.02363512798132277	0.005383340566506005	0.0179478554494155	0.2012277986322318	0.2087953014386189	0.1703748015998514	0.125182626689621	0.001021598518356871	0.06068108334282361	0.006488305173920961	0.04723675000762039	0.001002400955019281	0.01764060481569017	0.001000844818431454	0.01979608267827632	0.001001791409339554	0.02595563321726549	0.01677364716664419	-0.002192476748110641	-0.01463901887103795	0.009931160748480673	-0.03604362254815968	-0.03562702183490892	-0.01129017620071753	-0.01355990732329976	0.001006098689046862	0.001003647774534918	0.001002698523109948	0.001018176321844582	0.001034291847781277	0.06504493381225997	0.001011394957997705	0.03163623437688831	0.184486003676239	0.3892750556960463	0.001019083622754972	0.001029134174362657	0.00100422620996778	0.001050085032275917	0.001041656417783309	0.001301024915567716	0.001016577087648136	0.001007968401482376	0.001014648043371566	0.001011737584516467	0.04706677223657713	0.001029166669150619	0.006264820569650809	0.001290000054555207	0.258198620508543	0.001008312137396281	0.05933168996124531	0.06091244958040827	0.0640854850373624	0.08454989453482516	0.1209925434408734	0.001006440884998108	0.01429743834000039	0.2001834541158352	0.2043777306274328	0.09169102329847249	0.06182323871452049	0.001007926445755056	0.1467954558671911	0.001359967156939549	0.00102840604768765	0.007892722245326835	0.003846867196381263	0.001001359675040884	0.001006981893731025	0.01782895702977801	0.1176952562763999	0.1139916895376893	0.1209465832946757	0.01807607487849013	0.03588275621248448	0.09321306982793365	0.02300300067212549	0.3487238516422053	0.001315238902118406	0.09918218822618467	0.03521103067218549	0.001040583700882369	0.001012303578130904	0.001061200610750602	0.1154428375998375	0.02773706602672337	0.04104900938886313	0.001000598943037995	0.1639374458708892	0.1741944276448484	0.001013452522858819	0.01317619173030666	0.001002561369555351	0.001000919881564715	0.00100195851171244	0.01487676184991127	-0.004029926774330584	-0.014407222423385	0.009597969766072358	-0.03410657682470033	-0.03593805811437308	-0.01192806459914031	-0.01253448779054623	-4.991537739720427	-3.738573525512401	-0.004598800526925085	0.06696720655293018	-0.06942282602793222	-0.07242064383218777	0.08193016056701002	-0.5445899030420023	-0.0269186561934188	-0.4730450265276905	0.05161471415162144	1.824844998939822	-0.01029529626651338	0.06936050542767985	0.02981744736229433	-0.03347287684638699	-0.005818300107417664	-1.440045274010076	0.07676977506596303	0.01557156594961592	-0.05172444613094549	-0.02276198720314666	0.1498285404615189	0.05606757528713033	-0.1956994690447742	-0.1358409256298735	3.365743306895657	-0.07839585700683471	-0.5584492407395955	-0.5737383415408321	-0.5981027365081609	-1.580195389816003	-1.700204310884419	0.002389177721408297	0.207993494235869	0.3864073400781175	-0.5387239570847462	-0.6334288839121958	0.2312263632902339	0.02041219230264015	-1.693981487888821	-0.1563192474748241	-0.1042112470680406	-0.0933473743718755	-0.0009007885749259992	0.03502942970764677	0.08070313042021375	0.7268786148304511	-0.1280699589856096	-1.824526506942274	-1.188096057584642	0.4271478695691571	-0.131144747341829	-0.3658745075296536	-0.2894212243453001	-0.6440698756920002	0.09837512477465044	-0.4083253731318056	-0.4277854239531522	0.0637518534665284	0.00670078871513226	0.4672602861432006	-0.08672069628306299	0.07466842639197133	0.4454532688179602	-0.04561673854005039	-1.593376897381305	0.1507127198285589	-0.1347494222838106	0.5744180213868861	0.1121534403034832	0.1251536958177082	0.1677388751188184	2.590857263554968e-14	-3.810533007534384e-14	nan	nan	nan	nan	nan	nan
0.15	-0.01631777681653204	-0.06747763904190968	0.06107262222421098	0.4158420352279363	0.9258884207016918	0.005537522692877113	-0.003403871223123566	-0.1111730221355305	-0.03173562672034815	0.2648957433735858	0.0891898377382795	-0.131402047785458	0.004283645363288107	0.0863994246292093	-0.08742735721250405	0.9716842044586033	0.1682741767898476	-0.9716842044585813	-0.1682741767898494	-0.3211600283417229	-0.06593608415143778	0.01929435775401101	-0.02875722582680091	-0.1189321458263328	-0.04566704103471162	-0.2375817076987448	-0.008716114877930944	0.5325270841275512	0.783703104823796	0.1548967572295546	-0.004302029518274885	0.5060588669102284	0.0007741110764507578	0.02878238593047623	-0.1822877273224092	0.05107456823535687	1.474168121006366	0.2461731378320861	0.04555307418238912	3.671023357521802	0.03681170573445806	1.147709405353514	-2.320177650175046	0.4111807684405281	-0.2415626181822482	0.02447502687987855	0.3046673628718042	-0.1418704159954159	4.622849894874398	-1.088704600838914	-4.622849894874435	1.088704600838895	1.322496662829239	-0.2284503958223872	-0.0692701766581631	-1.322612174584011	0.4558091715526816	0.04702292774504159	2.332105159668775	0.625587993097666	0.6132190486674253	-1.966661611534192	0.7012730220751635	-0.0855627907771609	-5.296531299709511	0.04494678008141156	0.001028703573847492	0.0110983921174139	0.001018544580958721	0.01304353437240313	0.001420133501174057	0.003947217085350618	0.001903847681038473	0.006714104472858434	0.001037751109327485	0.04510789641835079	0.06935042834411118	0.06434015379105554	0.001134666680935943	0.02305019626289194	0.03407908983628461	0.03201447448553212	0.1779756919451646	0.1698681664967791	0.3463279020756925	0.3499168907003521	0.001041829312341846	0.01670074392574274	0.001080385160431097	0.01559771950371124	0.001012447672550783	0.008489681136616878	0.00123359555381164	0.002718688176249799	0.001056130324770522	0.008538504727193591	0.0141459239369477	0.03448086908473656	0.007579828086601605	0.02602315572648258	0.001010193752902046	0.0177177931719632	0.001604469032960531	0.002364723205732699	0.001012354259574194	0.01843722688852403	0.04449082618057357	0.07967963093036479	0.001034793918325327	0.03524155595144918	0.007973191723641955	0.01200762366750091	0.002428925075965981	0.009830564894087903	0.2211154559068571	0.2281669232772896	0.001036634685010617	0.03191667523763903	0.06270119009480762	0.04656151391023208	0.06445059155206481	0.04951238030423186	0.0676193102965626	0.05640330964395252	0.1016899367985353	0.1013845448077858	0.1442076860058052	0.1250484600910214	0.001019445364721745	0.006130670664779321	0.01304312852359129	0.005709860444356107	0.1977358659119904	0.1218579763514217	0.1945128943879001	0.2053056837745808	0.1011949281504996	0.1105115911072231	0.0593769430810519	0.06077408229458721	0.001008015575613844	0.03011405380303473	0.1646439540525111	0.1712575581251632	0.001758124465419332	0.0693391209797794	0.002267942024763633	0.04512369155390184	0.008192925460911044	0.01612422681341719	0.005967483044772929	0.002166496743437659	0.001001312990990855	0.006922638380553734	0.001006123146467223	0.01058183673375248	0.01139780975360707	0.02399320347123936	0.1189984983614479	0.09686002030233035	0.1373809779575245	0.1293798158451918	0.1317310923356959	0.1657854684571655	0.01397816090642748	0.02182925001580694	0.0362255500423447	0.04426356711790238	0.07686775009428386	0.098014804873129	0.02184913361120151	0.09468916570322465	0.2801651158980729	0.2598015684280077	0.001237318509075722	0.01032434813194027	0.1089156027030801	0.04625031721007694	0.03827133504692606	0.05555378150315912	0.001048131804543888	0.008127313239493212	0.001012445234108762	0.01919188588207904	0.001068346152014008	0.1668791086916941	0.1154446060139105	0.1233552658786428	0.02624059021621165	0.005595395963707804	0.0378614309731395	0.02848442042254516	0.003249775823181747	0.01689380893468985	0.1824164554875291	0.1916307093662263	0.1722505797688093	0.1310991346386508	0.00101746842202734	0.0609080584188438	0.01055663624599015	0.05246411486171927	0.001002548947626954	0.01868196625256133	0.001000909649261113	0.02095794706224542	0.001001933273589951	0.02752376428345355	0.01484891847028711	-0.003862348967459917	-0.01437042744392655	0.009980973692130158	-0.03446944257343532	-0.03547526972933771	-0.0118299578451228	-0.0125998830718427	0.001006458424473645	0.001003918700002934	0.001002425995542453	0.001015899098204188	0.00103200445007322	0.05395941244031191	0.00101052769614951	0.02193330581106064	0.1762848992451413	0.3939655451523769	0.001019942360697032	0.00122775647926393	0.001004677740391409	0.001055307328848567	0.001042949538394762	0.001160430394231678	0.02561188048852427	0.001007954244724814	0.00101418170463821	0.00101238825743507	0.04469985563465886	0.00104043286011783	0.00444916806488476	0.001199049845027481	0.2865036824311302	0.001008157577525952	0.04814292443130479	0.04919592784122832	0.05205001834578064	0.07979528734356954	0.1124985395255879	0.001010028371585105	0.02318046284077047	0.198356909790849	0.2072811735399182	0.1059752024349354	0.06365771259105313	0.001010003410330916	0.1397748425157279	0.001258493276500156	0.001024133879604533	0.004452523083140167	0.002430547277552036	0.001001599665078441	0.00100714530142549	0.009507330739061454	0.1156367892137238	0.1022474596564494	0.1144732028214867	0.0162990782288116	0.03647595669217794	0.0737284999189855	0.01979070426518806	0.3097842398812855	0.0013413901438294	0.09030945510503288	0.03349151521231438	0.001088774488669047	0.001013382494313403	0.00105814009784117	0.1089153750266828	0.03252761771321683	0.04809324103634614	0.001000550804571559	0.1391726072027835	0.1762464181447573	0.001012931103648602	0.01637041036888135	0.001002822756346027	0.001001025542131115	0.001002184464576176	0.01290191507023019	-0.005398158941313182	-0.01407240003324855	0.01033718977662656	-0.03318555519769881	-0.03495328691573836	-0.01229125408631408	-0.01169217504542282	-4.581493532270462	-4.013183174389654	0.04647830147073925	0.04484223845144227	-0.002246946943998344	-0.07374637783665552	0.05813966836857269	-0.6908507067595333	-0.01594076770696615	-0.5876411642350353	-0.3096178128607183	1.204875755586013	0.00789772979518423	0.0470569487573045	-0.0217731479930004	0.00292245309861969	0.01813022120500813	-0.9886769410308379	1.220889795851214	0.02544301674444739	-0.04911838632941046	0.01064047918309443	1.070379594701989e-05	0.05738467415431133	-0.1885801922671955	-0.08205908762058177	3.11053419346268	-0.09858159937344524	-0.6768404610336569	-0.6984342356170901	-0.7399003751414294	-1.149798835492627	-1.379749044467902	-0.01112112343272794	0.2992674059301308	0.4738191965184815	-1.087425225565438	-0.1961373711855311	0.179489763186078	0.01315259486852801	-1.410598873880372	0.0113673607963101	0.02722697382208019	-0.1065800216449538	-0.05966862346417752	0.03288940181875477	0.05966289163171263	-0.1017293499716844	-0.05504345371341498	-1.56643038073399	-1.125801179899977	0.1276697849986594	-0.07007491225901606	-0.6278983720978701	0.1873621065662835	-3.859295714451158	0.09957827215750892	-0.415592973928405	-0.3218462456811154	0.03140451967746715	-0.001277215499631499	0.2756321243806033	-0.2131535861923633	0.1082161410970338	0.5212045345220766	-0.1015848258238365	-1.834819755600422	0.7997818493391697	0.1665683329263534	0.4780809483935852	0.09699375554724181	0.1080745468457662	0.1468506537964459	3.578684270677006e-14	-4.324365757290394e-14	nan	nan	nan	nan	nan	nan
0.16	-0.01634032385091356	-0.0688317570331658	0.06197849982371167	0.4304788964989573	0.9283000902143275	0.005950256067211286	0.03349232350797138	-0.110072863119098	-0.02102922457470583	0.2414480491565048	0.0927835217202834	-0.133742998326489	0.004709440782214427	0.08875244002479925	-0.08906491970445547	1.014403521136177	0.1560807849572247	-1.014403521136174	-0.156080784957227	-0.3077674871777294	-0.06814753476383061	0.0185615905409225	-0.04215055412933124	-0.1144362736671645	-0.04520968020928211	-0.2120456057783955	-0.00280022952699523	0.5393217214925532	0.7643172662013095	0.153410764582819	-0.004970901137972696	0.4554332589585344	0.001104832011982929	-0.0323707847475411	-0.08593731159633684	0.1240953369821215	1.453968307984224	0.2357974751420484	0.03768354268721237	3.701112876407076	0.1812383099282445	0.9903923633645295	-2.369087856965011	0.3062216212130389	-0.2290543625741035	0.0605088686216197	0.1628781241633185	-0.1803438349244877	3.917880327390852	-1.346107558797964	-3.917880327390852	1.346107558797963	1.354637383497112	-0.2128903819983271	-0.07707487116575784	-1.35898963381279	0.4413481129124759	0.04388792177501264	2.838265544660937	0.5629678753635633	0.7403114701844009	-1.903672317879696	-0.7967098356220671	-0.04511341665635076	-4.802348223512308	0.01144369590400365	0.001018122186304507	0.01145077380418615	0.001011597028922821	0.01362789663205557	0.001219538111729586	0.003821804916370445	0.00147713336878816	0.006234000691242017	0.001034350835663873	0.04589418434954812	0.05994430537959849	0.05682032664427674	0.001074817466389871	0.02300284669286171	0.02596863166326786	0.02566669931317748	0.1756329132425812	0.1651673709948342	0.3626104357298209	0.358679882775632	0.001031559957956747	0.01676483069449906	0.001206768463111901	0.01621534524396272	0.001008842979230422	0.008508634128426252	0.00114946171235571	0.002685565010736466	0.001050163469005942	0.008663862573355479	0.007949119177587168	0.02720800200825144	0.0227366920596759	0.04209999553297248	0.00100911435537118	0.01796517165214143	0.001321019926613091	0.002003899570974389	0.001012552855078607	0.01844936088027456	0.04397817734002225	0.07901854308368192	0.001040657803047115	0.03583165316274831	0.005795107595278083	0.01025809370749964	0.001813743859148536	0.009199908613776727	0.2499062441481907	0.2580719079941328	0.001022916731510684	0.03101366893183889	0.05353690066320381	0.03930635979627831	0.05487367742594861	0.04199040204858671	0.05787380317507904	0.04839364543723768	0.09148493042493569	0.09125889296780652	0.1298448017381588	0.1126039699891851	0.001015928331295665	0.006068819045918765	0.02019143358484624	0.009117143720032755	0.197594275417081	0.1268707051365314	0.1998094083819448	0.192400671573548	0.1064498566807602	0.1091653449261129	0.06170095930204272	0.06232451687542503	0.00100955203950905	0.03020575128109965	0.1535996765391498	0.1586345647110154	0.001490022404373063	0.06999877683867178	0.001670103126145137	0.04566091914338831	0.005463438496977692	0.01485528877226099	0.003885987100549065	0.002039658104564131	0.001001517893345533	0.007264137619540417	0.001006659777543926	0.01128591610212399	0.008214066190755358	0.02125543353613292	0.1171782888206434	0.09644616086772978	0.1207957335765458	0.114296724310946	0.1234119231449947	0.1548678493111263	0.01458180512395132	0.02220301404868012	0.03649315535106255	0.04359981349359737	0.07078816802236183	0.08769850147565993	0.02003177411960076	0.0945492893475669	0.2829501738296123	0.2175112062736753	0.001294593448586077	0.01135555016516093	0.099228826086445	0.04174066027619126	0.03566028568546128	0.0525943251892568	0.001081146498941049	0.008559757819215761	0.001013197588570084	0.01920955355958356	0.001062588258173502	0.1689196545493298	0.1113138767052944	0.1205546302261199	0.03039151174894872	0.006786988196271881	0.04427722433760372	0.03399520497366111	0.002171718970132838	0.01718831370449578	0.1608908705954284	0.1721933415565257	0.1741902653404321	0.1365221232636672	0.001015143504245296	0.06374092791002843	0.01416648487867983	0.056938888955087	0.001002753666049717	0.01959797809619001	0.00100099490536864	0.02197468093261055	0.001002117203491633	0.02891191260678038	0.01289077771838038	-0.005331127818564976	-0.01405768204146522	0.01049039134704993	-0.03333070149719275	-0.03476817156172432	-0.0122520113847071	-0.01171833315794142	0.001006818159904563	0.001004189625474365	0.001002153467977268	0.001013621874562767	0.001029717052366401	0.04287389106836468	0.001009660434293494	0.01223037724523617	0.1680837948140436	0.3986560346087084	0.001020801098637918	0.00142637878416196	0.001005129270818276	0.001060529625418239	0.001044242659006731	0.001019835872900571	0.05020718388940004	0.001007940087966359	0.001013715365904282	0.001013038930392887	0.04233293903274089	0.001051699051086856	0.002633515560118257	0.001108099635505235	0.3148087443537174	0.001008003017657125	0.03695415890136492	0.03747940610204851	0.04001455165419959	0.07504068015231478	0.1040045356103027	0.001013615858178333	0.03206348734153861	0.1965303654658628	0.2101846164524037	0.1202593815713991	0.06549218646758197	0.001012080374902514	0.1327542291642647	0.001157019396060205	0.00101986171152393	0.001012323920951569	0.001014227358721005	0.001001839655111201	0.001007308709114463	0.001185704448342485	0.1135783221510475	0.09050322977521297	0.1079998223482983	0.0145220815791346	0.03706915717187147	0.05424393001003471	0.01657840785825131	0.2708446281203651	0.001367541385535436	0.08143672198388111	0.03177199975244246	0.001136965276450959	0.001014461410494127	0.001055079584931954	0.1023879124535281	0.0373181693997096	0.05513747268382842	0.001000502666103963	0.1144077685346778	0.1782984086446674	0.001012409684438498	0.01956462900745116	0.001003084143136661	0.001001131202700883	0.001002410417441008	0.01092706829054887	-0.006766391108296032	-0.01373757764311218	0.01107640978718118	-0.03226453357069724	-0.03396851571710387	-0.01265444357348795	-0.01084986230029944	-4.073971569994312	-4.427607066947556	0.009286562309529926	0.08189280208425243	-0.04038837064698479	-0.01171483180710614	0.1120716661993308	-0.8083153650588144	0.008757600293670356	-0.677849183876739	-0.6224794770528321	0.540285888924384	0.0006853975697344558	0.08681116072077959	0.04534924426399074	-0.01932006011538833	-8.613090921803375e-05	-0.4516140475108967	1.920371835207398	0.02177632167893654	-0.0183531434574269	-0.01866501262363575	-0.1287125011859589	0.06102136712242687	-0.1572987765821079	-0.04723115221504413	2.873490283882942	-0.07467012578703494	-0.769982097843647	-0.8025276726778895	-0.858099356687992	-0.9065173827668583	-1.119120015466829	0.003427244520963389	0.3805188355146876	0.5222256620083369	-1.46506735876243	-0.1359650663521602	0.1311659509602763	0.005045681387220181	-1.11135651876454	0.1088657793658958	0.06452921393930368	-0.1526865701203418	0.06484836649390151	0.03634266038991985	0.08965904789755035	-0.3489221014616612	-0.03687073016138642	-1.478558660438581	-1.056565918733208	-0.02913871418041159	-0.07340995968985106	-1.544450321546498	-0.3912339407291794	-4.103627749058679	0.1078382774803265	-0.4990339804746886	-0.2808726070145293	0.06628983855099424	0.007623947265721339	0.1421716640664661	-0.3484509579575735	0.127769995330849	0.5777516907943173	0.22409351835967	-2.047932044842176	0.05200885502775041	0.3864294607392523	0.4238998692778562	0.08708352165714829	0.0961275930993892	0.1317423265496161	2.046458540620181e-14	-5.182896849243236e-14	nan	nan	nan	nan	nan	nan
0.17	-0.01703287700661784	-0.06907554452313165	0.06338668843858269	0.4449291069624798	0.9305900074959749	0.006308666723103239	0.07062353464984186	-0.107488107833989	-0.01194146295024256	0.2177288149251687	0.09521679496502548	-0.1358886123022498	0.005559688408149082	0.08951137397390282	-0.09088598627018442	1.049967836707773	0.1416943149647059	-1.049967836707745	-0.1416943149647117	-0.2941168109721098	-0.0701703973622553	0.01775724154567247	-0.05599390212524807	-0.1101547199956326	-0.04480074931861082	-0.1816075333086102	0.002595340131367378	0.5473042037700833	0.7457546393824109	0.1429811608375857	-0.005276543923793555	0.4091453174399032	0.001401385432560776	-0.1084392353172353	0.04216011133035516	0.1494221179416305	1.43620429320475	0.2214593922375241	0.03460739573100192	3.724855220466573	0.3392053829928938	0.8222477649012377	-2.359686565161961	0.1749633793883897	-0.1925429259975276	0.1110680104101332	-0.01630120175228865	-0.1768623848782769	3.193967982007554	-1.505363317237496	-3.193967982007595	1.505363317237479	1.374001298921331	-0.1915376818623807	-0.08331150868435226	-1.412837528373982	0.4132092833381313	0.03723738365894675	3.197833823957926	0.5278819094104852	0.8556806951545635	-1.799337345733034	-1.213114136156729	-0.01749094755556398	-4.436887250024196	0.03998645932725816	0.00101268375901867	0.0118552493745449	0.001008072022236907	0.01429080147386429	0.001113004571127586	0.003779647413596461	0.001250006373339107	0.005956602035394522	0.001465742048851618	0.04716529411638459	0.05027607985632325	0.04898726851053455	0.001042917921792085	0.02313895144434882	0.01806206656255607	0.01963929134242082	0.1710602321831023	0.1584445953400873	0.3734348309188083	0.3611135336566967	0.00102630067940022	0.01686878701598781	0.005033558320703392	0.02061311701255674	0.001007267736744908	0.008681730072691794	0.001107369350960095	0.002728668435407646	0.001047178508910121	0.008809818461425331	0.00459142746374099	0.02298431482866985	0.04854506617622714	0.06806601727752667	0.001008882162960472	0.01824032201201685	0.001170766459454406	0.001810645795150739	0.001013073477556251	0.01848963529671373	0.03936268907479483	0.0759557899499745	0.001122829060219047	0.0364958614955665	0.004061470198494696	0.008829194529626003	0.001455651242709983	0.008801037023603159	0.2766348136199993	0.2852079552487223	0.001015790626863586	0.03018494203171478	0.04167516507912938	0.03087082903144511	0.04260273922849622	0.03319788546989364	0.04514485926993479	0.03883116046873557	0.08434682390402415	0.08338797756054413	0.1181947619985801	0.1020476835153862	0.001016469567067984	0.00599995315803034	0.02769401555655411	0.01310275372254735	0.1961605763657402	0.1323151419193178	0.2062014770389375	0.1793269889134166	0.118031565388273	0.1095749741354449	0.06268714098599545	0.06250384543000781	0.001011978694506486	0.0302227668432384	0.1441045353033654	0.1484578004287856	0.001317127767606384	0.07113805590469256	0.001351172899176687	0.04647510033045906	0.003295842182699429	0.01364224801238471	0.002483621112330709	0.002218580370362175	0.001001754604151094	0.007620655351414466	0.001006851936030476	0.01207490268093664	0.004785175715464893	0.01819233694638104	0.1149183835170135	0.09603026306204515	0.1060998636560046	0.1008052336931809	0.1117908121278089	0.1411584518112443	0.01423310407355594	0.02154820408004549	0.03681982324097179	0.0428996011778046	0.06590155989862319	0.07714328097442837	0.01816278399708084	0.09319030350891695	0.2812357465953647	0.1906922293205224	0.001284050614952046	0.01244440619106213	0.09038937928156757	0.03741439813081369	0.03330956196109957	0.04986878515080714	0.00110393945892983	0.008974904448351296	0.001014315259373935	0.01923701633868334	0.001058525114671609	0.1693110439248739	0.1056550220004195	0.116486208960357	0.03508467939217428	0.008315989987960366	0.05049526304882902	0.03979499132692247	0.001598786780361612	0.01853049448351689	0.1382779472282354	0.1511361819487619	0.1793038860069532	0.1353301435582404	0.001013797021957131	0.06786565698339704	0.01438506727630826	0.05817603358627263	0.001003019951773857	0.02035953311930045	0.001001102574044747	0.02281765033594617	0.001002347017518553	0.03007894018208131	0.01131718869712407	-0.00666649378825456	-0.01374495702970308	0.01131946422564903	-0.03226399092219003	-0.03340046605802524	-0.01249184402877412	-0.01008762806202027	0.001007197875164892	0.001004584518599275	0.001001992751460077	0.001013038988661292	0.002664278189823275	0.03432333726118964	0.001009758570856973	0.006619672717179968	0.1597086544518239	0.3937442271011903	0.00102084880931948	0.01550334150776731	0.001006050680280833	0.001066094194014905	0.001043926900108107	0.001029639709674254	0.103298286177644	0.001009233144504527	0.001014706490615838	0.001014102880515895	0.02660712024212272	0.001340926900529057	0.001889495341144194	0.001060066786686056	0.3365710488656229	0.00100868823931977	0.01899090333242009	0.01924461103318338	0.02051583550034604	0.07433452644026634	0.09837073044062385	0.001019923897233407	0.03962237494406876	0.1912660233658125	0.2232492481003774	0.1471724391976284	0.06259038805521998	0.001016554815205257	0.1263746333629037	0.001119924193791632	0.001017548579487318	0.001008432543333513	0.001009590265418061	0.00100213740404747	0.001006834642358513	0.001101900919697189	0.109964397310717	0.08003551628659522	0.0834880732893427	0.01328368112248413	0.03731783763066102	0.06417758491794884	0.0156734752061911	0.2842695151640862	0.001193123538019966	0.07538921037826948	0.02954042975384496	0.001119799417830874	0.00101633894669581	0.001053632639154884	0.09343803815307616	0.04326498854045447	0.06050963600685053	0.001000462725596316	0.0931013883100988	0.1958928322514484	0.001012383889325041	0.01040933389462815	0.001003477221005205	0.001001285200476663	0.001002734887002668	0.01005569600112759	-0.00792194190191146	-0.01343813552721367	0.01234298065502254	-0.0311968462283815	-0.03157832082706342	-0.01260159703707017	-0.007847135575475761	-3.435385556179137	-4.90961563180026	0.05723288912364662	0.05955766370791512	0.0156455244315902	-0.033567277290616	0.147521494553243	-0.7647005062984772	0.02062742863614423	-0.5423999311633795	-0.7110926538861455	-0.04607918151563968	0.01605268992657418	0.7434277140384475	0.006739247851287771	0.01870997796982838	0.02249034174255677	-0.3759739931186987	3.201908296613778	0.03089091163961947	-0.015362514833371	0.01618178598191443	-0.4911956616638178	0.07075123122702819	-0.1268477039651991	-0.03262872846492539	2.537654864666596	-0.08305172120848045	-0.9180501615168455	-0.9587440267594173	-1.056367254003096	-0.680026280118903	-0.9926272057306017	-0.01245015768380369	0.419463834669582	0.5575934585833782	-1.096848621664326	0.2421074121343711	-0.08196860782310299	-0.001798722099052862	-0.9250498285086888	0.1180924014437423	0.09257992096441765	-0.08402262177582023	-0.007406215322049435	0.03570702522296025	0.07600519915334145	-0.2393237066324401	-0.05093667123244629	-1.244362836247595	-1.679852737021606	-0.09791733940914088	-0.07175275716635068	-0.5953717537531704	0.0223588318374478	-1.427425268560878	0.1106047323056955	-0.3766213635048264	-0.2675549250393526	0.02747633322055415	0.0005858763256528256	-0.05379517250033612	-0.4681719389861364	0.1776116489689009	0.5816803232677346	0.09618070281502103	-2.147455385858078	-0.1958534941260733	0.4342446336077094	-0.1366701865454426	0.06629505801086773	0.07354975047575661	0.1029403126973589	-4.332444656448624e-14	-5.204015785184496e-14	nan	nan	nan	nan	nan	nan
0.18	-0.01855509633521615	-0.06788894885125828	0.06480453682152872	0.4592055925328521	0.93271474627929	0.006654580126058698	0.107983945287346	-0.1032189027414168	-0.004682513209382322	0.1945557663365308	0.09617339634138324	-0.1374433467148879	0.006961348068783962	0.08832221864066582	-0.09246202553526413	1.078262584677879	0.1264899810617319	-1.078262584677876	-0.1264899810617349	-0.2803173923734092	-0.0719753992843554	0.01690502875129504	-0.07047045595686231	-0.1062071547614527	-0.04447814999008663	-0.1491192318059872	0.007992125723241964	0.556425249592318	0.7285208332900059	0.1306704174050093	-0.005350236230016729	0.3670625705618638	0.001746950620847089	-0.1983040193275867	0.2001393207773387	0.1260272905976496	1.419223329354162	0.2027617753970098	0.03518409209991644	3.746952775534432	0.5181282714203403	0.6246299866238995	-2.259850728433995	0.01088724753013541	-0.1108784499531718	0.1707912757066717	-0.2267397323979191	-0.1313383748038012	2.463966807093364	-1.509680340889493	-2.463966807093364	1.509680340889492	1.384385862113371	-0.1693182467344173	-0.08664763099156231	-1.485630800952261	0.3745504254417	0.02662160934544157	3.248311351229821	0.5632110620648964	0.9680241791247588	-1.6379081725811	-1.172937773093195	0.001276679263347772	-3.961309295393749	0.02124604944653985	0.001010155773335113	0.01230791833296861	0.001006507918306018	0.01499643985453386	0.001059654986356665	0.003808488491820037	0.001136072605284081	0.005766607587046984	0.002497352705646439	0.0489520383881347	0.04096712534015912	0.04139823162557549	0.001027022459646601	0.02345867683869345	0.01116115696408146	0.01452335027225613	0.1649861786504761	0.1511651779173382	0.3790834825282826	0.3579078297692659	0.001023696074282662	0.01700482095695261	0.0138671422763666	0.03009758994541452	0.001006941437439755	0.008992805150258975	0.001089109863470226	0.002875149227565726	0.001045528696536208	0.008977930071959312	0.002889068354834387	0.02003151005157835	0.08538490733636415	0.1047196771234498	0.001009412972170288	0.01853573311245972	0.001096113112084521	0.001795351211502189	0.00101386585452472	0.0185622342929087	0.0294703693324725	0.06904747912822655	0.001308519768518829	0.03722529642298029	0.002815001625492291	0.007753806728745072	0.001252325744754871	0.008545622791300576	0.3010576345797578	0.3085037192400773	0.001012571984807522	0.02951310516842921	0.02668107837866943	0.02092683443804519	0.02725114322060383	0.02276015383938294	0.02894735807175785	0.02722690801733513	0.07993454301723581	0.07741115573677086	0.108866961937548	0.09274162734581176	0.00101989557624617	0.00591482118056935	0.03512344824200339	0.01756363380706529	0.1932814416169513	0.1378412095888657	0.2150208039105132	0.1715201101722675	0.1356814646627613	0.1144918232471107	0.06192680064227554	0.06095177736349446	0.001015429728400045	0.0301666537760987	0.135748827264155	0.1401124983242945	0.001212077580989502	0.07234267221964316	0.001190363033693442	0.04739797551236374	0.002198464778340948	0.01329281553829839	0.00177536676288613	0.002324687758294513	0.001002021849442938	0.007993200908804734	0.001006710815610838	0.01296335871129165	0.002999096895974955	0.01695642960127496	0.1120880414680863	0.09533487063793614	0.09289563856529083	0.08891700012319077	0.09451693967010169	0.1213800114550865	0.01344977966331614	0.02032278606343027	0.03710979403210986	0.04206235327626947	0.06758245857255994	0.07521550689951757	0.0167550381899672	0.09305490716114322	0.2847635546242061	0.1856175483626654	0.001191564292341832	0.01358108090354138	0.08264315678218316	0.0340001747080035	0.03100539247384113	0.04717683620153774	0.001106745939389263	0.009324021406009875	0.001015813057504884	0.01927561647686847	0.00105577055745479	0.1680457234287538	0.09855774920732344	0.1111324185705378	0.04032501011209164	0.01033084689486772	0.05626471402912295	0.04561830630721713	0.001311594767718293	0.02014868906815853	0.1155322537984105	0.1295651236564003	0.189138158745538	0.1344960794208693	0.001013111201881172	0.07234038617559627	0.01000938359019552	0.05500150035454151	0.00100334966554999	0.0209452307573712	0.001001233419064903	0.02346734520031944	0.001002624183249362	0.0309962613445123	0.01021174416375757	-0.007881982973894882	-0.01344108728184997	0.01244020243040968	-0.03119662916897861	-0.03135110096343199	-0.01253655721918467	-0.007542241880164093	0.001007577590427844	0.001004979411726012	0.001001832034946234	0.001012456102760729	0.004298839327276682	0.02577278345401241	0.001009856707416315	0.001008968189133286	0.1513335140896055	0.3888324195936714	0.001020896519999787	0.02958030423136874	0.001006972089743711	0.00107165876261025	0.001043611141209505	0.001039443546449062	0.1563893884658882	0.001010526201044191	0.001015697615327486	0.001015166830714591	0.01088130145150485	0.001630154749970701	0.001145475122170909	0.00101203393787133	0.3583333533775283	0.001009373460983848	0.001027647763474872	0.00100981596432008	0.001017119346492381	0.07362837272821837	0.09273692527094528	0.001026231936291978	0.04718126254659739	0.1860016812657622	0.2363138797483507	0.1740854968238573	0.0596885896428537	0.001021029255507233	0.1199950375615427	0.00108282899152335	0.001015235447450173	0.00100454116571603	0.001004953172116273	0.001002435152979568	0.001006360575597526	0.001018097391056871	0.106350472470386	0.06956780279797382	0.05897632423038352	0.01204528066583501	0.03756651808945047	0.07411123982586128	0.01476854255413117	0.2976944022078067	0.001018705690499312	0.06934169877265789	0.027308859755247	0.001102633559209427	0.001018216482890975	0.001052185693378307	0.08448816385262398	0.04921180768119865	0.06588179932987183	0.001000422785083654	0.07179500808551967	0.2134872558582287	0.001012358094209784	0.001254038781803352	0.001003870298874402	0.001001439198258971	0.001003059356566724	0.009184323711706211	-0.009077492695527094	-0.01313869341131517	0.01360955152286391	-0.03012915888606577	-0.02918812593702311	-0.01254875050065246	-0.004844408850652045	-2.599438602244504	-5.327490637417064	0.01892523982971278	0.09043950982679066	-0.02618865444446966	0.005766009711291937	0.2151985671612723	-0.7595111153618517	0.0454817289068016	-0.4955558037462635	-0.7338078306475652	-0.5875850647666079	0.007100921459653331	1.104151393558784	0.07294507087951708	0.001355413283765775	0.004345013520021458	-0.1974375670147712	4.057899455479697	0.02582846985878139	0.01723869494959919	-0.01220010751531468	-0.8978240387960136	0.07406668603878762	-0.08659650118386385	-0.01853968066628886	2.105433631236998	-0.04329211840157544	-1.071674863558755	-1.131570683046644	-1.266452853270387	-0.5276986660670431	-0.8690739546213789	0.0001740266116690202	0.4755728519146689	0.5385518393560798	-0.4117065749683959	0.7654789141134922	-0.2151133732496177	-0.009580044492358065	-0.7450640832167955	0.1219332291518022	0.08626801289282289	0.02003508703463979	0.05028539091248988	0.03954822549715951	0.1095529382383668	0.01651574753430495	-0.09276965384753462	-1.157907250895335	-2.270374489995565	-0.1432603237562508	-0.1008170768430846	0.1810389637152276	-0.1465160425477399	0.2452314499983139	0.1174020148118055	-0.316626235962996	-0.2741543891407628	0.05308390460458406	0.009851422617481278	-0.1891703102365242	-0.6055247827732305	0.2249410183701861	0.5824574162009053	0.2792962794788347	-2.150711781760655	0.1235919686366491	0.4564294844990134	-0.4584357032593861	0.05191204465326594	0.05747268531014258	0.08180104398019611	-1.306125207994749e-13	-4.819116706089836e-14	nan	nan	nan	nan	nan	nan
0.19	-0.0210259621631872	-0.06504702031178848	0.06575639466544826	0.4733113155646005	0.9346296047060932	0.007020532975765306	0.1455440419302957	-0.09713525898905712	0.0003917746531699691	0.1729274340195155	0.0953746922549005	-0.1379634306009771	0.008980907783341215	0.08497129543363083	-0.09338235493099073	1.099312249580146	0.1122230266535168	-1.099312249580117	-0.1122230266535195	-0.2664468462708301	-0.07357979140735145	0.01603229699424324	-0.08573525598156523	-0.1026716215140931	-0.04426746064386538	-0.1171154520659834	0.01384797857790133	0.5666820403602184	0.7131382751368358	0.1196308325009587	-0.005375349959041247	0.3291826366671161	0.002173907105996235	-0.2920663202656231	0.3639991188423408	0.06272216534745588	1.402151402488947	0.1799544441897278	0.03789076797752043	3.758443184445763	0.6918299235577072	0.3892689988702499	-2.062984423628894	-0.1673970662816132	0.008605344061004576	0.2294889947976947	-0.4368528858510136	-0.05141909414108007	1.748638472639782	-1.331998671101786	-1.748638472639807	1.331998671101767	1.389675138533974	-0.1534281797676922	-0.08782252943817745	-1.562516285017101	0.3342499295048069	0.01716374700556856	3.145601064591387	0.6087339468803259	1.082196712419209	-1.44726571620893	-1.018344224933286	-0.008430804811852818	-3.605720272743652	0.0583762895135627	0.001008983695604934	0.01277933008995325	0.001005883117447429	0.01572999330693443	0.001031307170450176	0.003875786967987849	0.001076136441001323	0.00565158133950491	0.01448078349125578	0.05940525796304823	0.03328388943844118	0.03505139492985093	0.001019109847104397	0.02394847773706802	0.006260521616827538	0.01090006115156292	0.1562288177780994	0.1432464238331682	0.3811610132863774	0.3515154214557603	0.001022253159035915	0.01715320518294909	0.0282305972148327	0.04474238922770466	0.001007335677141596	0.009447843287657808	0.001079187377368472	0.003092514063263152	0.001044338108945519	0.009154875369577358	0.001983513131716307	0.01798849457604092	0.1334921983634145	0.1499047230978821	0.001010383053035504	0.01883649393070609	0.001056891956083474	0.001935124075694075	0.00101531240509883	0.01866420135579427	0.01949619522096089	0.06114926105171866	0.005978887914171973	0.04211666450943375	0.00310280528909628	0.007763891459212017	0.001142273923897174	0.008379192739000913	0.3231349101385257	0.3272584452061316	0.001010991115457637	0.02907691029044515	0.01457378763501904	0.01268472319267332	0.01487844843289993	0.01398908046792931	0.01580950842969051	0.01746728844160581	0.07703755382273589	0.0726410079771231	0.1011069188146189	0.08458344629198522	0.001680978162837438	0.006311747044037908	0.04153605860576755	0.02223833808394116	0.188463220130225	0.1426049232878216	0.2241272871425887	0.1702558608936264	0.1533557997877107	0.1235512273008773	0.05927092967449243	0.05776959878675746	0.001021246956960152	0.03004808530774292	0.1284159708503237	0.1331715135671094	0.001151770344756367	0.0734401615231966	0.00110516461747786	0.04827704687842987	0.001614268981721523	0.01355138462780932	0.001397999285724348	0.002539324404741991	0.001002313068425765	0.008379028833212353	0.001006588752764683	0.01396607275731012	0.002031230757166868	0.01672681253631692	0.1080457825785456	0.09388471320708724	0.08152420159480192	0.07848313753211526	0.07269990346175928	0.09726082149050037	0.01136944640308563	0.01792502449224876	0.0372445011174415	0.04104285549744478	0.06866171734221617	0.07693212049382178	0.01539119600485763	0.09265055894023295	0.2862226631569614	0.189146149644845	0.001105745678655671	0.0148559202278148	0.07587031784330123	0.0312757276204018	0.02825335215112042	0.04412001212642998	0.001094078007862978	0.00960600921137311	0.001018018936263504	0.01932506591385719	0.001054090374145724	0.1652624736899215	0.09030954604292774	0.1045786881357453	0.04570097211984835	0.01287440791009744	0.06073268932720564	0.05083716819951353	0.001159181438007864	0.02216414487833808	0.09452428740340341	0.1086286823388323	0.1991375434349238	0.1368098870219082	0.001013029800560395	0.07669636692984576	0.005745732711580392	0.05175778153593037	0.001003770956225032	0.02135036090783008	0.001001397005987475	0.02392189921222591	0.001002968824075626	0.03165684837638418	0.009566969188435956	-0.009088437764417883	-0.01310191346778697	0.01353717884132925	-0.02896950307014053	-0.02849895718802322	-0.01240677629714968	-0.006041074045473041	0.001007921555031596	0.001005447360649751	0.00100177536372034	0.001014820987502516	0.04685976003988821	0.02292536241225379	0.001011736087463052	0.001005619429075171	0.1344119352381661	0.3826185593326306	0.001020628690773496	0.05681415441434799	0.00100840071473382	0.00106648867383968	0.001042665507203674	0.001032765009977046	0.2415932921460382	0.001012125680041775	0.001016373559535694	0.001018214696479579	0.005944482111087525	0.01873140397713728	0.005314990801514108	0.001040876516221204	0.3741932325198897	0.001009322561345022	0.001015891173814545	0.001005599691730078	0.001009769492903556	0.07283965616014845	0.08788594319185461	0.003506838863623801	0.05072695274544325	0.1754363550458876	0.2434232667119819	0.1860232272546338	0.05268831767705606	0.001032607690958803	0.1151553194415737	0.001094160388484507	0.001017478361050223	0.001003821107722601	0.001003896169077004	0.001002769255030851	0.001006547302606061	0.001017944657962857	0.09872500020306919	0.06314255806781367	0.03000146021998757	0.006627532798535596	0.03726282196064381	0.06653395107820095	0.01315099257934792	0.2812730601361527	0.001014422561314057	0.0647713329385235	0.02320464494295457	0.001062492816739334	0.001022089909798195	0.001052473367597185	0.07415153479895083	0.0546334619981047	0.06669730247847948	0.001000423876290435	0.05868482393820737	0.2181264249784615	0.00101344172426135	0.001135620011160397	0.001004496277491299	0.001001675584611256	0.001003554339884966	0.009228310594497918	-0.01030364861005402	-0.01273331569890157	0.01457625710702141	-0.02581465231856207	-0.02509547841341478	-0.01216341601231255	-0.005497238366638842	-1.85236716975141	-5.61287884613222	0.06176496032087518	0.06507149430893477	0.02371123035738442	-0.01990381169452385	1.732914107363053	-0.5269673955110963	0.0535423277996579	-0.252972874393644	-0.8654341487470077	-0.6784635668800781	0.01893783170452688	1.776156070719904	0.03311500845409832	0.03286145184127125	0.02458719439326412	-0.1959982032910526	4.96457259443453	0.03217259661991975	0.01401496831318465	0.02181069707589161	-0.6805086598766174	0.834308271763809	0.08119216148611201	-0.01413579332131986	1.661512461217865	-0.03817805454062764	-0.6007336294365057	-0.6446442620440093	-0.7146639437681552	-0.424428738262199	-0.7573780764796437	0.07638575034084813	0.4616134520425271	0.4042127400177767	0.1220758765855958	1.004949942043242	-0.4067780395157391	-0.01433223007165239	-0.641717820773668	0.09934009075206954	0.08723713977641884	0.03853486673336296	0.006838053041697141	0.0382045860488644	0.09779946212970926	-0.02772560083433808	-0.196492396985134	-0.9388830083292704	-2.545439877164159	-0.3196988627391626	-0.1041124291889632	0.1232487318382827	0.0251706263588667	0.4007992194362384	0.1370799416905361	-0.2317932642006238	-0.334613580455313	0.01457919576982667	0.002568392337881545	-0.3571776141901619	-0.7070677793846216	0.2853140534962107	0.4627726092823728	0.1649802578495033	-2.018145411718187	0.3048597010920469	0.4165774058290435	-0.2136988976540145	0.03006781917386785	0.03441656900755221	0.05158729017256116	-1.284773354115629e-13	-4.082911479261907e-14	nan	nan	nan	nan	nan	nan
0.2	-0.02432036621996402	-0.06069391183921562	0.06602653787168727	0.4872532230926106	0.9363087258478214	0.007410081287762269	0.1830203416040961	-0.08951771538032234	0.00308369502749932	0.1533527040912988	0.0928900749869325	-0.1372363664071894	0.01147849451808251	0.07971700138592937	-0.09346423921417214	1.113288800116259	0.1000842450326265	-1.113288800116255	-0.1000842450326254	-0.2525248540000941	-0.07508132291751636	0.01515010198220986	-0.1016245232777645	-0.09948828206179539	-0.04410192530781555	-0.08634408115774538	0.02018229342112077	0.5780464385999977	0.6994022738027265	0.1106362325619944	-0.005561479921120788	0.2951273093232504	0.002799097249731554	-0.363011665086872	0.5023753074027295	-0.01031563693900283	1.386460228606504	0.1556143183177019	0.0399031845579902	3.730193381703121	0.8249082426934092	0.1481564889563033	-1.849130250678169	-0.3262953887727153	0.1385511660200282	0.2663966798889668	-0.607413900622381	0.03635064769621591	1.049343933863281	-1.084045783424874	-1.049343933863281	1.084045783424874	1.394675095744831	-0.1487461241690025	-0.08854028198817183	-1.61052425525156	0.304111666428989	0.0175908073110095	3.001829584877367	0.6589034597765281	1.189545673499979	-1.308596808769041	-0.763940780077474	-0.0309265673491798	-3.196387985217288	0.06089278116486124	0.001008570011433589	0.01327137451355912	0.001005804964251222	0.01647387601356324	0.001017110032832744	0.003963970712559118	0.00104735644751362	0.005545880303834454	0.04069491834846355	0.08075969572611265	0.02779098771940083	0.03051666028032911	0.001016095456471005	0.02455080093585043	0.003747768225846417	0.008986475704580834	0.1441334085480172	0.1335466716911646	0.3805548985215235	0.344587219052798	0.001021398059394807	0.01731081575031502	0.0482249242710057	0.06464766351616417	0.001008247366315098	0.009956154356006863	0.001071641766886229	0.003347256223233285	0.001043270048805086	0.009340536927003353	0.00152547251333156	0.01641489248172323	0.1932133918406377	0.2037203861126916	0.001011667985402335	0.01913616310205187	0.001037624916170411	0.00214163238598575	0.001017559953102209	0.01878279166573141	0.01179599829190559	0.05546352426324363	0.01668982649165932	0.05251348866848968	0.005319288919405735	0.009229224242610261	0.001101666385230233	0.008275117653883484	0.342786101997779	0.3420539864492954	0.00101017560231491	0.02886492013087167	0.008142663492491584	0.008432436970802431	0.008302070041583181	0.009427263182458475	0.008799776955250476	0.01234977150401947	0.075054133124085	0.06896062392353274	0.09449928857478819	0.07769774940949403	0.003248479398430526	0.007386028272519083	0.04655448058774418	0.02684081181961871	0.1814294324669632	0.1457259011808609	0.2324262224713882	0.1732260108509232	0.1684126202633075	0.1337617829960507	0.05463452479205154	0.0531071026250556	0.001029946048818374	0.02987603755655972	0.1220339608768942	0.1273064428577512	0.00112728443677233	0.074364983218547	0.001063688807853086	0.04909653589695004	0.00132107228082402	0.01420063559024415	0.001208512278706836	0.0027453711123935	0.001002625739675193	0.008769037163130952	0.001006621162083087	0.01505553977754208	0.001545021144309496	0.01709618877912498	0.1024713442900885	0.09142041140498278	0.0721307461382109	0.06993898513635614	0.04685783989535214	0.07063168642701252	0.007636590601327672	0.01426067136362587	0.03717399693306545	0.03995950568710127	0.06588330731345853	0.07689978107014529	0.01390016413991476	0.0927488042482502	0.2814868680207581	0.1924397410113692	0.001060695586965736	0.01631296157042656	0.06999992073675623	0.02929370777111224	0.02484215900221249	0.04053650150129854	0.001067668388002338	0.009840916110943563	0.001021058987224946	0.01937758291007677	0.001053394516634613	0.1611082116120039	0.081053615090947	0.09695413347883287	0.05104932526829323	0.01606798534122897	0.06353028128603683	0.05490291143336863	0.001082953918470335	0.02427200173095916	0.07629945772079284	0.08957083682272239	0.2070318743688719	0.1399070764331362	0.001013531198402093	0.08070814908171482	0.003508520776669654	0.0502597056581451	0.0010042946422163	0.02156566381562803	0.00100159701112309	0.02417524561924048	0.001003388674000623	0.03205342570359947	0.009381368785189713	-0.01030802663761034	-0.01271860372149026	0.01454730803440762	-0.02535078999219194	-0.02481981091381481	-0.01210662633091143	-0.005975904444567289	0.001008265519634763	0.001005915309570763	0.001001718692501187	0.001017185872248564	0.08942068075249608	0.02007794137049096	0.001013615467510313	0.001002270669016352	0.1174903563867287	0.3764046990715902	0.001020360861546665	0.08404800459732369	0.001009829339729345	0.001061318585069553	0.001041719873197448	0.001026086473505235	0.3267971958261876	0.001013725159044673	0.001017049503745231	0.001021262562307206	0.001007662770672215	0.03583265320430259	0.009484506480856829	0.001069719094574717	0.3900531116622513	0.001009271661706107	0.001004134584160255	0.001001383419145588	0.001002419639322231	0.07205093959207916	0.08303496111276459	0.005987445790956734	0.05427264294428774	0.1648710288260129	0.2505326536756131	0.1979609576854104	0.04568804571125343	0.001044186126411685	0.1103156013216047	0.001105491785445751	0.001019721274650424	0.001003101049728803	0.00100283916603748	0.001003103357079411	0.001006734029610983	0.001017791924870399	0.09109952793575198	0.05671731333765331	0.001026596209585483	0.00120978493123847	0.03695912583183701	0.05895666233054235	0.01153344260456477	0.2648517180644989	0.001010139432128237	0.06020096710438912	0.0191004301306622	0.001022352074271811	0.001025963336702549	0.001052761041816652	0.06381490574527721	0.06005511631501008	0.06751280562708636	0.001000424967498792	0.04557463979089493	0.2227655940986943	0.001014525354312478	0.001017201240513058	0.001005122256109509	0.001001911970972089	0.001004049323206474	0.009272297477289486	-0.01152980452458107	-0.01232793798648801	0.01554296269117914	-0.02150014575105831	-0.02100283088980649	-0.01177808152397267	-0.006150067882625587	-1.444728941329399	-5.756006779979341	0.02305177306291779	0.09250536064548134	-0.02201160076342655	0.007631052104565535	2.395442204777626	-0.3970907061721395	0.06798618904028449	-0.1536150689821582	-1.090007442214147	-0.694743882648819	0.008946189731278295	2.156246394784722	0.0835996570281453	0.008830878050213466	0.006088265420008966	-0.1035548907767258	5.784022863554029	0.02561014054175286	0.03058578414246509	-0.008875468942117553	-0.4553277811937277	1.17515790055836	0.204453109399179	-0.006068687273868939	1.313596686660048	0.001548825297050226	-0.2737098588700363	-0.2897194658567105	-0.3380323256538998	-0.3097459248550679	-0.6145771203551231	0.1356450996106845	0.4611267436803419	0.2100046781691655	0.4351732722181237	0.9957092423947045	-0.5111768902211322	-0.02027590108324729	-0.5298812736513482	0.08739970751213309	0.07435154337529365	0.09817146161488283	0.0485674031494731	0.04038430660489144	0.126903533117406	0.1363144091586228	-0.2955985280984445	-0.7799652118373763	-2.772363509773276	-0.3965786352266138	-0.1135874831515512	-0.168751639882166	-0.04599733675571566	0.1982294668663253	0.153842418493741	-0.168140788302513	-0.3794916991068838	0.04366772379647228	0.01046493799397027	-0.4633727780253556	-0.8196896272003851	0.3549443015520564	0.3518336845147493	0.2977764879632566	-1.774992621467538	0.2802683306739168	0.3875897640194861	-0.1093071150404188	0.01394659612778229	0.01723116433588173	0.02899910305535614	-7.441896701680511e-14	-3.142722037621112e-14	nan	nan	nan	nan	nan	nan
0.21	-0.02814780751457363	-0.05518153088347184	0.06560502511701803	0.5010500476291462	0.9377440550148473	0.007808551245790283	0.2199533494106389	-0.08086925431233324	0.003444629478890985	0.1357680873192754	0.08902946251161124	-0.1352506579551942	0.0141940605049218	0.07307279482679481	-0.09271081240555297	1.120354572935725	0.09050696947185827	-1.120354572935699	-0.09050696947185229	-0.2385423961136818	-0.0766051207160626	0.01425680298032141	-0.1178014386128325	-0.09652602167043645	-0.04387525543606288	-0.05710113679531697	0.02704445259630751	0.5904168110699626	0.6866764428390143	0.1046552602044287	-0.00599042245737579	0.264766367679565	0.003625771050954989	-0.3985030180076004	0.5948313553644825	-0.07769237838783723	1.373278513915245	0.1314343516002307	0.03979075254655091	3.648085568551453	0.8975107524394371	-0.07628041935484914	-1.671247515542509	-0.4402594742742592	0.263306283540762	0.2733132840995643	-0.7134803723657763	0.1183297737073287	0.3648394048199081	-0.829832765612197	-0.3648394048199152	0.8298327656121814	1.402012551939435	-0.1576963573795108	-0.09098515114660213	-1.622686609341079	0.2901168940792863	0.0293837441630217	2.836990415309516	0.720593600080191	1.279990136313633	-1.236349944278613	-0.44486898422153	-0.05437662987400347	-2.871421117038701	0.1001768642524021	0.00100879713881694	0.01377082823010717	0.001006490813148015	0.01724148315898236	0.00100959067513113	0.004046675781098655	0.001036446482645183	0.005460436260404583	0.0756807791327009	0.1081362422060328	0.02478153849291233	0.02803547530308861	0.001015052379073698	0.02520700451113764	0.002407797481528293	0.007903909375912973	0.1285506719339634	0.1213836315337622	0.378486201359955	0.3386247366308764	0.001023418568794825	0.01746984829157281	0.07244325059371716	0.0882689989451006	0.001065123196767746	0.0105464991743936	0.001065802634841362	0.00359939989130173	0.001043820510997436	0.009527116748104593	0.001279972765021929	0.01525763584017778	0.2592766766269544	0.2633983488064944	0.002659746540919604	0.02110725618639331	0.001027360311904126	0.002358285134632088	0.001019472716370544	0.01890221645439913	0.00659355293122445	0.05193423373907178	0.03161673179187901	0.06654877560214142	0.009885308476726286	0.0122816472276294	0.001116873141477429	0.008215995068370294	0.3611352336833825	0.3543222233327328	0.001009709014970232	0.02885956666030365	0.00468160513080971	0.006224439565203421	0.004763427531597133	0.007050399726277002	0.005023136101137363	0.009636393440409998	0.07480589285165738	0.06705430798181497	0.09018030030663107	0.07281525669902869	0.006241761877390149	0.009530124299833093	0.0494961291369628	0.03100012122044723	0.1721620356263142	0.1466348575779483	0.2402148149474783	0.178757316217586	0.1817924716949749	0.143679730699933	0.04990988950177975	0.0486395775828722	0.001036026182831934	0.0296577101160905	0.1164421371540537	0.1223401967608658	0.001122672684567017	0.07505892771089824	0.001043107149773242	0.04978594765194163	0.001165259797514437	0.015168459058716	0.001107645076474039	0.003046758986943227	0.001002902530741699	0.009155100584457154	0.001006832764429332	0.01621638822340963	0.001567179453168312	0.01812740571085801	0.0960048048344057	0.08832415467243437	0.0649869215982368	0.06331831371763463	0.02583391122638331	0.04880775250030745	0.004521674710121389	0.01127050709231575	0.03732948264227379	0.03921634568709984	0.0643557140602103	0.07630788921324948	0.01239207504671541	0.09300651988925927	0.2790929618672209	0.19633663080298	0.001035794412892283	0.01791032734239214	0.06475329479337311	0.02791373511358186	0.02112766009844435	0.03675673807455716	0.001044931571471303	0.01007081734279958	0.001023242447704631	0.01942462326737123	0.001053935009991128	0.1558081171613	0.07116643323125009	0.08854424942260995	0.05575903558482367	0.01990399359966914	0.06442181112629575	0.05753945990927434	0.001042523835964783	0.02661395739731117	0.06099052372140121	0.07319436030292731	0.2138861140591326	0.1425062034975692	0.001014412689700277	0.0841959964044815	0.002291597539482468	0.0495106120260864	0.001004973620241369	0.02158982172316645	0.001001853916386512	0.02422833523059606	0.001003923265950932	0.03218683092817812	0.008472590280624439	-0.01140119899108266	-0.01229298678586862	0.01492938396409453	-0.0213917520068892	-0.02075486994515733	-0.01102245514566604	-0.005017024974204983	0.001009683290920447	0.001008295385375471	0.00100180443529598	0.001031779411145849	0.1452699121307472	0.02244689898735414	0.001014264099206136	0.001001697286652203	0.0939948819509539	0.3720406223849987	0.001029887684489506	0.119134535585416	0.001221189870608525	0.001058375859779379	0.001046655537333561	0.001022395398883453	0.4183206395521207	0.007229709114121322	0.00101636180900415	0.001021633238547569	0.001005545672650148	0.0592274788049159	0.0192245340903201	0.001185996455445812	0.4068481776731229	0.001009182634633632	0.001003041417840632	0.001001018981650512	0.001001782660871387	0.07657504276403655	0.08531423713627452	0.01229286942916821	0.05202530906979382	0.1500680746598283	0.2574743365251504	0.2084742694240793	0.04272563543150096	0.001040804368335408	0.1065114572829082	0.001128345199345021	0.001023344884223426	0.001002833731699653	0.00100241783844006	0.001003264378058509	0.001007322832410329	0.002074576022004768	0.08343615526660794	0.05495910154954231	0.001016213436895981	0.001220925379964835	0.03798538398450003	0.06536522250635336	0.01009052932574559	0.2830973881764972	0.001009652740177583	0.05613147356885287	0.01512628775955514	0.001020345403594929	0.001025135459399251	0.00105596687446776	0.05328902504647177	0.06286432168575071	0.06386494620242392	0.00100045141926546	0.03747604628375791	0.2283555763839465	0.001016010926991783	0.001014510437575985	0.001006152302989932	0.001002298354418275	0.001004843656499627	0.006924046018727043	-0.01239148691775665	-0.01183940888975163	0.01482059691211401	-0.01734599902625105	-0.01649156022078081	-0.009333782857775516	-0.003151711177106089	-1.227025456654307	-5.758824719176332	0.06355676061108359	0.06887131267086365	0.02345295442426514	-0.0169489426899255	3.031506612353577	-0.1190438274237652	0.06452899886178118	-0.07335479523930788	-1.346494211399331	-0.5136339785676639	0.01942553587555072	2.549201000183273	0.04915070119096458	0.03426578873613055	0.02505243061560574	-0.1145596056643707	6.128184990698376	0.3402970222595286	0.01821250793157967	0.02221410910119748	-0.2523774823372801	1.593633815878678	0.3973556608200506	-0.004877221941494603	1.155504940231417	0.004153804122792345	-0.1668755054440939	-0.1825179996919754	-0.2049080569714667	-0.08122224366740882	-0.3655102316887846	0.2843797103548492	0.368319250984795	-0.03404766870258377	0.6587862860394958	0.9936638506301343	-0.3923012414277934	-0.02323172944499764	-0.462225911518897	0.05516853906253148	0.06350726613323263	0.1009756582552171	0.02007225213418266	0.03743318685148683	0.1119973751344966	0.1032852271375079	-0.3283394091880024	-0.5507489081162888	-1.639746249860242	-0.217125547700917	-0.04217953597460831	0.06172577518730367	0.07162314855385878	0.5972679985893892	0.1650168196944478	-0.1091970885500636	-0.378734407330746	0.0116393699952211	0.001604432775110515	-0.5873922814798527	-0.8657724320443093	0.4134739064840762	0.1758946297100806	0.2011028637835816	-1.495270307771231	0.2586201464646456	0.3150565986779716	-0.04967031694339764	-0.008308004349359219	-0.00580795975206972	-0.001199714101024023	2.07209496310499e-14	-7.399156552947393e-15	nan	nan	nan	nan	nan	nan
0.22	-0.03221095506304419	-0.04890267529895004	0.06439858101606417	0.5147262700753186	0.938937069611411	0.008205895248102861	0.2558156007540376	-0.07171296470102477	0.0015518702266753	0.1198586655447147	0.08419623814208432	-0.1318759255531668	0.01687669553400059	0.06560633471450487	-0.09101774254651777	1.120606163708464	0.08351912098261358	-1.120606163708459	-0.08351912098261133	-0.224480681553262	-0.07826890850163071	0.01331308630420611	-0.1340348114161522	-0.09365041453540635	-0.04348143888205867	-0.02979965029753441	0.03473546991911854	0.6035554676427033	0.6746796637110686	0.1014865470218274	-0.006639306318013462	0.2377864715121151	0.004717332238236136	-0.4101529158556976	0.6556702331593153	-0.1673019061970807	1.362339810533836	0.1071514042298489	0.03967799341490549	3.516042089069428	0.9264739513549535	-0.3025822517858988	-1.514091251182683	-0.5208177676186517	0.4163559560245063	0.2598104884847649	-0.7718646113447176	0.2242792577704544	-0.3134924754814485	-0.5661603691201474	0.3134924754814485	0.5661603691201468	1.41052643054642	-0.1767441215739967	-0.09862381683378943	-1.621815748901969	0.2867810151629677	0.05102014376122257	2.613538011948037	0.8246750893021951	1.343202494054567	-1.162786441615929	-0.2014889450858762	-0.07491483222686024	-2.520178889970165	0.1138702583772644	0.00100961988203582	0.01427686553220443	0.001008024196207175	0.01800840715141306	0.001005875653889328	0.004131036600088198	0.001038293653002946	0.005362319812129875	0.1177141262660523	0.1404226183960795	0.02433117024627068	0.02773783296853187	0.001014855562795541	0.02586687037048101	0.001733208920301002	0.007310247830209731	0.1093596353791323	0.1065389150204546	0.3756710207893367	0.333996911944846	0.001029193951505227	0.01763063081490429	0.1004567378361328	0.115255289703435	0.001199251946872955	0.01123279627020657	0.001061412203912505	0.003885930660641086	0.001046564502914527	0.009718080175028298	0.001155277875331027	0.01439043700576741	0.3303651228882957	0.3258163922365019	0.006569520116585634	0.02537587446638125	0.001021886189468848	0.002615237391277746	0.001020614021369113	0.0190161473878918	0.00392274142117795	0.05037903144258538	0.05008303312779073	0.08362085158021215	0.01693538354678907	0.01700282092330116	0.001182625071749325	0.00819514537236102	0.3787629290042693	0.3654731702579821	0.001009431300596825	0.02908346268416549	0.002920422723004412	0.005115209198077306	0.002962441508872513	0.005839607702411901	0.003098582250807961	0.00824631496656803	0.07665391639017051	0.06714207944659586	0.08867539049694059	0.07031576857667955	0.01084898975943581	0.01289773456962709	0.05004712927847283	0.03415887912939816	0.1606379220629988	0.1449282624077822	0.2476432697768548	0.1861557062702509	0.1938873286126553	0.1537507310536276	0.0459586209570496	0.04506161533260761	0.001037373220075336	0.02941456011870259	0.1115512595509246	0.1180847653115089	0.001131797087026843	0.07554394096188241	0.001034632635954642	0.0503662103897698	0.001087196231274839	0.01633179727886032	0.001056999874321416	0.003314057762541798	0.001003121407332819	0.009529797084055601	0.001007233061185222	0.01743011166218781	0.002106012005790514	0.01982901832151661	0.08896335770849996	0.08475989140570764	0.0601812850105567	0.05879241024979182	0.0142072871861176	0.03689030194416659	0.002944802424074987	0.009604733836404856	0.03789212699748495	0.03897321458504577	0.06636793425031583	0.07836134670756754	0.01091166827077046	0.09366292089131407	0.2838528310833278	0.2047074911258246	0.001023104895141696	0.01960101964027138	0.05999147734104511	0.02708289909316633	0.01726214975776334	0.03291634493325268	0.00103256340608376	0.01026024046273524	0.00102391954196849	0.01946289758703579	0.001055808717286971	0.1495454425953273	0.06083832199270201	0.07956897987792648	0.05957409002711819	0.02436179459793783	0.06327963424313789	0.05842917640848452	0.001022328111206113	0.02890382337613468	0.04858810614099476	0.05976607816169915	0.2202278833826948	0.1454607406474817	0.001015596366295789	0.08711081901814133	0.001678243905861847	0.04908312520822058	0.001005828220002978	0.02141564393416264	0.001002175593538408	0.0240751920705055	0.001004587793538271	0.03205179830244261	0.006604163140061009	-0.01234004470435724	-0.01182542840950388	0.01457516542128024	-0.01730264152858337	-0.01639237584292121	-0.009031532306452948	-0.002698494013737801	0.001011101062205283	0.001010675461179892	0.001001890178102213	0.001046372950048392	0.2011191435089966	0.02481585660421341	0.001014912730903435	0.001001123904295714	0.07049940751518084	0.3676765456984066	0.001039414507434283	0.1542210665735065	0.001432550401479303	0.001055433134489565	0.001051591201469619	0.001018704324261254	0.509844083278054	0.01344569306920486	0.001015674114263797	0.001022003914792645	0.00100342857462734	0.08262230440552848	0.02896456169978192	0.001302273816315125	0.4236432436839946	0.001009093607560431	0.001001948251518717	0.001000654544158878	0.001001145682418921	0.08109914593599421	0.08759351315978484	0.01859829306737911	0.04977797519529831	0.1352651204936434	0.2644160193746878	0.2189875811627483	0.03976322515174405	0.001037422610257865	0.1027073132442116	0.001151198613244609	0.001026968493796634	0.001002566413671189	0.001001996510844842	0.001003425399034843	0.001007911635207883	0.003131360119157924	0.07577278259746303	0.05320088976143145	0.001005830664206921	0.001232065828693923	0.03901164213716311	0.07177378268216297	0.008647616046926194	0.3013430582884957	0.001009166048225521	0.05206198003331663	0.01115214538844847	0.001018338732920247	0.00102430758210108	0.001059172707119421	0.04276314434766623	0.06567352705649046	0.06021708677776039	0.001000477871042555	0.0293774527766205	0.2339455586691987	0.001017496499671027	0.001011819634640289	0.001007182349871685	0.001002684737873429	0.001005637989796393	0.004575794560164554	-0.01325316931093231	-0.01135087979301526	0.01409823113304884	-0.01319185230144374	-0.01198028955175515	-0.006889484191578394	-0.0001533544715866907	-1.120825772806807	-5.626180149266245	0.02436849008555815	0.09236873002590944	-0.02168045067521193	0.005096571145661188	3.377408146796006	0.03961782232391362	0.06871864590181997	-0.05583411237148336	-1.626342713401395	-0.4278123354611074	0.009296186144446161	2.829237460662251	0.1027901124653335	0.015708298226656	0.006964986525238458	-0.04554332935288329	6.332039010794855	0.4851151797225041	0.03864568571861348	-0.009974250815268586	-0.0605101356555155	1.782515709443443	0.5382032515282379	0.001585890580469098	1.090138695023688	0.04739872419989725	-0.05395645117226643	-0.0565051793903122	-0.07337240769704424	0.08907155644364291	-0.1379762027346687	0.3803479481016057	0.2610164453146639	-0.3131056352841015	0.808590209417702	1.026319772357018	-0.3332643318033187	-0.0252404124952312	-0.3877183441456364	0.04561345923940519	0.05252173993639418	0.1372744119485743	0.04174958335787742	0.0381109222663954	0.1374785317382234	0.2703935450125949	-0.389199834932207	-0.3610116216667958	-0.7910668356449474	-0.13170043213413	-0.0135817035668018	0.3603182303581893	0.03373973545960533	1.093023573111289	0.1725077236828475	-0.05831346088153986	-0.3916176419812112	0.03557210176018764	0.008711733993430396	-0.655888801055606	-0.9327667248946431	0.4793028495239901	0.002467289179862	0.2873585504551741	-1.185353745751998	0.3513503477699458	0.2729848221960958	-0.04498575216114881	-0.02572054317027689	-0.0240153899480817	-0.02468846699855191	1.441929685224198e-13	2.671592065435464e-14	nan	nan	nan	nan	nan	nan
0.23	-0.03629445982500416	-0.04214719420030463	0.06209819774214435	0.5283027255425286	0.9398871431234238	0.008608820253791302	0.2901066799084786	-0.06246747293798275	-0.002671081849245066	0.1054665799260419	0.07870310277437551	-0.1267546606737274	0.01933804727524441	0.05776529290350742	-0.08805120642450996	1.114087174656765	0.07926034263068046	-1.114087174656743	-0.07926034263067769	-0.2103414814705429	-0.0801706523503674	0.01225735129496608	-0.1502720864475312	-0.09076857181341785	-0.0428348807276971	-0.00488156358185698	0.04344073847124715	0.6171955538607667	0.663659368829423	0.09998004022444003	-0.007546282752955913	0.2139547950776297	0.006091140992230683	-0.4008110437688541	0.6868663795459029	-0.2917767060117005	1.353138487472639	0.08301943269059574	0.04045510781865501	3.333667093279229	0.914913005166191	-0.5311749638920213	-1.370749193734271	-0.5695594972622743	0.6040234059194179	0.2267150662826971	-0.7844153971232707	0.3675044181868576	-0.9879985955517924	-0.287675871288437	0.9879985955518128	0.2876758712884258	1.415795700416969	-0.2061546673493655	-0.1139489239361011	-1.632819181267558	0.2904930523114098	0.07797365204868756	2.370679631067919	0.9171955604210912	1.385352105088129	-1.01538172774626	-0.1157531044677424	-0.1026267349399087	-2.245412829143674	0.155710991919975	0.001010835165419608	0.01477077183816472	0.001009739748859134	0.01877219306354056	0.001003933847688701	0.004206536456530493	0.001046114630340869	0.005272620857283787	0.1619504291240687	0.1741235556249524	0.02482962772102267	0.0282373715378278	0.001014348821933627	0.02647982225531105	0.00137480619172142	0.006959703769971299	0.08924714379882459	0.09045655364288673	0.3745643835115652	0.331799559423389	0.001037746849787618	0.01778311831959397	0.129836797465862	0.143505721577308	0.01089426661145491	0.02172658745954948	0.001057128592328572	0.004203883835670524	0.001048814718066275	0.009903437729308948	0.001088222523408538	0.01388691689799674	0.4013725826444167	0.3878425987362668	0.01377753519733816	0.03289013638652954	0.001018428123947336	0.002925079360867849	0.001020835524356115	0.01911604367747351	0.002498307411863677	0.04992322348343727	0.0701906271177687	0.1019743594655008	0.02410715078036171	0.02199796665295268	0.001241515386017435	0.008163203284184295	0.395596905331619	0.3762150884980176	0.00100925229351289	0.02958619275341803	0.001982931309654715	0.004581018750546647	0.002003910556850747	0.00524590264887013	0.002073961875984148	0.007543728998240933	0.08074985084317755	0.06931673696906934	0.0901674638553025	0.07025455934727232	0.01703360580811907	0.0174731991376455	0.04856945151604598	0.03615258151127729	0.1469489706187835	0.1403304624955781	0.2542265934117754	0.194532518263227	0.2041813492622098	0.164122655345658	0.04433760295404494	0.04354637368541328	0.00103873042644842	0.02917668410010498	0.1072695565760968	0.114421193969284	0.001137896768018722	0.07591783022106008	0.001030917624571786	0.05087049586003002	0.001045701574146134	0.01772013795159175	0.001029998044149809	0.003631185656874409	0.0010032622358562	0.009884920933644271	0.001007496623751837	0.01868470704971465	0.005840508871201259	0.02538554384439617	0.08170176013161544	0.08081629613030621	0.05706171562937318	0.0558593423581706	0.007864228545855945	0.03029222269920165	0.002089447499584495	0.008522777806375817	0.03867496204216351	0.0390734520770939	0.06866184762749757	0.08142127224769505	0.01011944435723641	0.0945419581959341	0.2893738446352776	0.2145643614608937	0.001016083374768255	0.02132028571713463	0.05512691768646329	0.02657187887822022	0.01400653979928114	0.02965091215159495	0.001025386814459369	0.01038476916652655	0.001023300941233133	0.01949010756789244	0.001058650435660204	0.1425392443613097	0.0502649470660877	0.07016332677392402	0.06228043892154587	0.02936663694102765	0.06063375397806146	0.05785698494684652	0.001011634343065086	0.03123934969955556	0.03852061014788819	0.04921418638451339	0.225837992305239	0.1494869673013378	0.001016601328738076	0.08961048656419913	0.001351575817702315	0.04864621057879152	0.001007123109599623	0.0210433311422246	0.001002621840496399	0.02371555599157753	0.001005527141064884	0.03164929790127675	0.003051298766473376	-0.01295515530316041	-0.01132670684454871	0.01388526950510079	-0.01509844711043486	-0.01270106300389811	-0.006381959838464724	0.001832466786002404	0.001012945023929197	0.001012244001212594	0.001001932384493597	0.001060923763073662	0.2532904300553659	0.02588405274768146	0.001012898128547797	0.001000925483649797	0.05308594275625155	0.37631011085098	0.001052769373437736	0.1877325476394635	0.03793335875029736	0.001050331862338632	0.001050789323204773	0.001018156045616609	0.5827447966057707	0.02840624334452359	0.001014114283662883	0.001020272467135941	0.001002793558942842	0.1064871970665065	0.03475294935554783	0.001303331143578911	0.4383450310219981	0.001009042643862033	0.001001585885655663	0.001000530848236923	0.001000932171942492	0.0905479598531901	0.09617853004704925	0.02817391376402212	0.04418424645873481	0.1168979198863163	0.2679812989290864	0.2239670633777624	0.04462086272649989	0.001042444691521028	0.09981469274719364	0.001138365934600412	0.00102712092438323	0.001002459115911616	0.001001806162920675	0.001003394742458813	0.001007651846063268	0.01539605964020566	0.068595441830715	0.05310676871056481	0.001004980958651581	0.001161923273423607	0.0401003716960937	0.07145862537514372	0.009790075297136241	0.2987607110669483	0.001008445586896497	0.04646070323221965	0.009827121334266824	0.001017561249325557	0.001021260721658611	0.00106366906823219	0.03228037626690832	0.06570312327515485	0.05476794896111573	0.001000527906996359	0.02390934524757985	0.2373024253794694	0.001017774731208825	0.001010189254658269	0.001009560724472935	0.001003425939531917	0.001007238015468239	-0.001721162242067489	-0.01333185469574646	-0.01080864692082032	0.01302500428656309	-0.01441952853947929	-0.009586368926589523	-0.003326367887985521	0.007952084591813822	-1.074796953376591	-5.370043019451288	0.06146549465459614	0.06772750059804593	0.02181974401854863	-0.01676711993619322	3.367681792111325	0.06008510409882616	0.05431117570143393	-0.02123106659399054	-1.591830626670686	0.009210692036551145	0.01788495943481236	2.830975405160987	1.846888404925774	0.03956349833388057	0.0240341757303044	-0.04718320411137997	6.046488103708758	0.9734071683550019	0.0266465034827803	0.0192485977939294	-0.0234494225339574	1.881545829446767	0.4625933204692176	-0.006552598597619193	1.075497485665867	0.05730865942231386	-0.04569075090412524	-0.05285683749781815	-0.05934185664099943	0.3407163470799774	0.1269490287206576	0.5275225861106387	0.1316527362820182	-0.6125992338034655	0.8528973391857133	1.037530428685845	0.008807510136914514	-0.02248127536339899	-0.3438183990812138	0.03204863041997276	0.048474990290992	0.1448630921913521	0.02675161062597881	0.03358428104600424	0.1193533505918793	0.8211866255607355	-0.4025286200331707	-0.2282233375196387	-0.5238982190528365	-0.08732748000222684	0.03048003866500421	0.2411205027518004	0.1249253130492213	0.8592048518807032	0.1717106644896867	-0.04560071436535245	-0.2718976523171626	0.0003987036834033253	-0.0007409302305204221	-0.736967496638683	-0.9528256547332229	0.5185897194240864	-0.1198940717813583	0.2034880028396659	-0.9333819510297033	0.4471352004222701	0.232029837903084	-0.04418150936539572	-0.04785559588806097	-0.04706626775432604	-0.05462569689169837	1.664930181942724e-13	6.814033891815021e-14	nan	nan	nan	nan	nan	nan
0.24	-0.04011243608261715	-0.03533653984793882	0.05858300774734398	0.5417927839161715	0.9406005809573694	0.009005959405824175	0.3223188096487836	-0.05356893251964204	-0.008854965061252532	0.09231521524691166	0.07297004437034493	-0.1198729297136867	0.02129610099154815	0.05015659384577304	-0.0836981251517408	1.100892326583586	0.07772399215630213	-1.100892326583582	-0.07772399215630536	-0.1961951252565216	-0.08244300223186911	0.01100559304711986	-0.1668347935193633	-0.08782244302756549	-0.04192832254230443	0.01762594832143088	0.0530957199134872	0.6312732568550896	0.6548898452955033	0.09885267113092792	-0.008614766620316842	0.192893086284923	0.007727942066605971	-0.3570472149890523	0.6667048838973965	-0.4102632503741154	1.345060391820411	0.05982426875536344	0.03852082268379497	3.10025220623357	0.8570836824126581	-0.6947684790243991	-1.26594706326908	-0.5688023748853989	0.7684491721423541	0.159150883645324	-0.7253960607846932	0.5015882879142368	-1.648664279776523	-0.02167479360909519	1.648664279776523	0.0216747936090945	1.411957656806951	-0.2508653281274374	-0.1378284645552202	-1.686902156992608	0.2996382279356365	0.1030201499673879	2.131423049470158	1.014617667325758	1.430725849305877	-0.7126321720708387	-0.1256614043123311	-0.1072163187106911	-1.966185361614441	0.1664687224541715	0.001012364938727841	0.01524722989541031	0.001011381753544178	0.01950973812710369	0.001002984542077079	0.004268217921535538	0.001057301777790014	0.005152362256969743	0.2069556585479626	0.2078743041009461	0.02559994874709924	0.02893543930149628	0.001013087783518524	0.0269618827777272	0.001195263384784316	0.006746499160100823	0.06970725265298022	0.07466828119579361	0.3766160668787935	0.3345985030029814	0.001048701608036118	0.01792200289635791	0.1597612307844037	0.1720773276276397	0.03325116853025021	0.0451889699588997	0.001052435950558641	0.004510823857737804	0.001049538242399165	0.01007731671702992	0.001054424893206576	0.01360632268538313	0.4701311208406159	0.446211870601692	0.024627131530998	0.04395741711479707	0.001015919607515756	0.003214643366385882	0.001020080049718142	0.01918702101667535	0.001780871356980657	0.05005408366476297	0.0913116089181268	0.1211189674058221	0.03052902005295901	0.02629003585402916	0.001271482501975312	0.008092527592387301	0.4115879688269136	0.3873281706249245	0.001009137339836351	0.03031286326823151	0.001511961985261086	0.004345211928619163	0.001522443612518897	0.004970050828896392	0.001559081912701735	0.007215536420334664	0.08714031885779942	0.07385353436877314	0.09469314015219223	0.07287904258842592	0.02477874238950135	0.02330373870401932	0.04519178287472498	0.03667050795956788	0.1311355888612088	0.1325533799987718	0.2597020931909002	0.2029361560541612	0.2123934229286707	0.1742906464800841	0.0457035979664854	0.04480959569126029	0.001041920860541479	0.02896200492843014	0.103546807006866	0.1112319478342457	0.001134527849205688	0.07624259832674099	0.001029137184940811	0.05133850291906331	0.00102490662044381	0.01931844651455766	0.001016406879418708	0.003950602277403773	0.001003317278448965	0.01021489137294278	0.001007498380349961	0.01993543477091437	0.01373639999180821	0.03585825215307938	0.0743965012009199	0.07664913100738276	0.05529847236276029	0.05417551588211061	0.004590212978589365	0.02650535344949009	0.001624908697150487	0.007805450113786906	0.03959938796356408	0.03951983209207231	0.06978982199065391	0.0829728292643018	0.01027700078351413	0.09581857890406403	0.2920802184522706	0.2215086753229937	0.001012213819665179	0.02304253638616052	0.04988669165959104	0.02613668216069065	0.01167612417430446	0.0272698171279253	0.001021411175663269	0.01048951583359833	0.001021467652789472	0.01949865516949141	0.001062319787070597	0.1349737596448948	0.03954420214594714	0.06042323160669162	0.06377572615136233	0.03467207099310658	0.05670972389658131	0.05597152516743587	0.001006314924267352	0.03344840920512645	0.03044539753641178	0.04093129231421534	0.2305976625332811	0.1542682490043482	0.001017242749648926	0.09185303879394216	0.001187229653999816	0.04816380830848004	0.001008960007519973	0.02047626040312556	0.001003215639143805	0.02315077787714384	0.001006796991284222	0.0309830026915806	-0.002330960559544053	-0.01321264909263767	-0.01079897774143365	0.01293981963538391	-0.01518216646307574	-0.009874678307446847	-0.003123358146740074	0.008746413094849416	0.001014788985653739	0.001013812541245648	0.001001974590895057	0.001075474576101565	0.3054617166017345	0.02695224889114503	0.001010883526194946	0.001000727063009852	0.03567247799732354	0.3849436760035533	0.001066124239442296	0.2212440287054199	0.07443416709910421	0.001045230590188866	0.001049987444939881	0.001017607766971302	0.6556455099334872	0.04336679361984846	0.001012554453063057	0.001018541019439761	0.001002158543258834	0.1303520897274842	0.04054133701131482	0.001304388470839873	0.4530468183600015	0.001008991680162654	0.001001223519795485	0.00100040715232057	0.001000718661469931	0.09999677377038528	0.1047635469343134	0.03774953446066262	0.03859051772217008	0.09853071927898892	0.2715465784834848	0.2289465455927764	0.04947850030124967	0.001047466772781568	0.09692207225017568	0.001125533255956422	0.001027273354968909	0.001002351818154251	0.001001615815001665	0.001003364085883015	0.001007392056918991	0.0276607591612644	0.06141810106396587	0.05301264765969783	0.00100413125309177	0.001091780718156657	0.04118910125502408	0.07114346806812491	0.0109325345473462	0.296178363845401	0.001007725125566193	0.04085942643112273	0.008502097280085007	0.00101678376573514	0.001018213861226577	0.00106816542934539	0.02179760818615079	0.06573271949381848	0.04931881114447041	0.001000577942960822	0.01844123771853935	0.24065929208974	0.001018052962746285	0.001008558874674648	0.001011939099078024	0.00100416714119807	0.001008838041143696	-0.008018119044299648	-0.01341054008056059	-0.01026641404862535	0.01195177744007761	-0.0156472047775148	-0.007192448301423983	0.0002367484156073509	0.01605752365521459	-1.057968159965458	-5.007159672633525	0.02087884025793086	0.08712056028901662	-0.02444412896506261	-0.00101535794824081	3.387370396216834	0.07932366116623665	0.04254037346605461	-0.02836622228491057	-1.567524927316136	0.5714468847604878	0.006575600553383211	2.893472295954831	2.696508374435601	0.01350566756596992	0.004669273154345508	-0.0009581503176071225	5.600652083926725	1.195718941386138	0.03459009288243632	-0.01575805172645805	0.05682349244478662	1.940735720452523	0.3975879458128506	-0.006160830185505426	1.164371472399379	0.09218681333019656	0.005720273951392221	0.007065467326875349	0.001506270390928406	0.5614995318894407	0.3991622913749421	0.6313629477718918	-0.03413874139016056	-0.9489621522061686	0.8139553690082919	0.9855331408358585	0.2224283988521622	-0.02060104313485101	-0.2928533027083589	0.03578922853898056	0.0452660576864541	0.1792679899947941	0.04220732859641129	0.03308024021574583	0.1367049985119934	1.253630102217359	-0.4339138044322477	-0.1111633385594036	-0.2288248365484388	-0.05877476464062455	0.05564680101464237	0.05864452565319972	0.1132564161689574	0.5105122785153029	0.1731046421250363	-0.04314876140018908	-0.2147500903452814	0.03161569476453749	0.004979261664928747	-0.767746097517109	-0.9996551375428747	0.5394211913311618	-0.2601863743684431	0.262065186883614	-0.7315542043719903	0.5023613576000013	0.2215617589310985	-0.0540832802996137	-0.06467213258760436	-0.06504379704287887	-0.07744742869275295	1.063566485020736e-13	1.15520516561311e-13	nan	nan	nan	nan	nan	nan
0.25	-0.04328464907239823	-0.02904875611198315	0.05405092841792962	0.5552052455309631	0.9410891562130138	0.009358006472669846	0.3519462875297058	-0.04547276732638795	-0.01611465677677749	0.07994740881679813	0.06755174858703465	-0.1116448970863747	0.02236449543504212	0.04356981849511769	-0.07820276150027082	1.081189221914173	0.07873153775975263	-1.081189221914159	-0.07873153775976384	-0.182126883745132	-0.08524686925109891	0.009474863999604139	-0.1841198667837685	-0.08474368834027829	-0.04076601059094084	0.03783365748243035	0.06357382339363955	0.6458294559842168	0.6498151710247068	0.09750504089957863	-0.009631347324736328	0.1743337291758078	0.009590727796428215	-0.2700274704714019	0.5794292589851315	-0.4893714537028083	1.337476143871711	0.03817024160999979	0.03099004993682566	2.816551077899923	0.7552302494670122	-0.7354877627779548	-1.218838844958097	-0.5032922633027894	0.8678125561366381	0.04656121261488471	-0.5772164322356033	0.5901723632141914	-2.288560233623622	0.2156209462302312	2.288560233623674	-0.2156209462302442	1.403130546137571	-0.3120615135312398	-0.1688138968307947	-1.757496290569531	0.3208874123687557	0.1311473325928427	1.910603480080345	1.07717063525065	1.474447640298304	-0.3329087407436384	-0.1342332065607821	-0.09395178533274644	-1.746227485212869	0.2010842045694198	0.001014491190042145	0.01568590088887695	0.002702731429989412	0.02204292020742726	0.001002498914211527	0.004297465764041077	0.00193195056164691	0.005628804194226031	0.2500738541234784	0.2404759775282456	0.02615639108870046	0.02942256925697027	0.001012107041819041	0.02722619012874344	0.001099943079565034	0.006589567323697932	0.05165549292174	0.05966829873549213	0.3802708934412941	0.3424998949568006	0.002455104160831837	0.01940024524917626	0.1880071141738018	0.1998698633538523	0.05964023994412913	0.07196709743530925	0.00104874621172715	0.00475180795970223	0.001050804083019632	0.01022811518495345	0.001036266769908673	0.01352266225342624	0.532983479525184	0.4990183687501479	0.03609840113152685	0.05548304549838837	0.001014167497039334	0.003425288732521746	0.001018977382657378	0.01921234691367917	0.001399653328137699	0.05061668986159336	0.1115348433151398	0.1395479360129981	0.03771728570655782	0.03052187805362125	0.001694092778842691	0.008325129467665476	0.4264701989152424	0.3999303469342257	0.001009232480812678	0.0311888604574984	0.001261835841345129	0.004274748632832179	0.001266815222971722	0.004875645598167036	0.001285671800755191	0.007092493696016828	0.09254422327521956	0.07880665851200599	0.09847606268341506	0.07664604361582242	0.03120457014205233	0.02835276423589216	0.04089714473024368	0.03595467801545112	0.1145825806846382	0.1224364332085579	0.2640338460882073	0.2108129871184401	0.2191237628838077	0.1838205984199609	0.04768630671557149	0.04703256150647724	0.001041764296521784	0.02877870141341286	0.1003181243748818	0.1084627297191889	0.001133148247178882	0.07655120670047141	0.001028640655969678	0.05176769831420844	0.001013897345584922	0.02117638408415303	0.001009161726805896	0.00432038077633878	0.001003430338293697	0.01051512693225792	0.001007899076940094	0.02114022377524629	0.02627147786185213	0.05136879442785572	0.0668571971411137	0.07201454039727261	0.0537093539014897	0.05292319305882725	0.002842265007315742	0.02422645816435158	0.001360858132989981	0.007359081418061545	0.0399285250191949	0.03979548700305339	0.06934515547385603	0.08284589101057657	0.01032646040060138	0.09686750525102597	0.2946227838657926	0.2266070210126566	0.001010112316800606	0.02475380729681901	0.04365364482003847	0.02537739752644952	0.00959954140698667	0.02517162300092726	0.001018742515112966	0.01064569731008091	0.001019926537344523	0.0194826413537883	0.00106600706423323	0.1270662367353345	0.02925099742401495	0.05085041800624538	0.06437347406898071	0.04009647602111519	0.05230618141241292	0.05333020756191671	0.001003537250020538	0.03562608401679876	0.02479525386479445	0.03479379343576774	0.23472184206995	0.1592995915439087	0.001017950516864569	0.09393372248412574	0.001099631650764562	0.04769879367168009	0.001011587912031434	0.01972632072411825	0.001004149910522339	0.02238993866905415	0.001008765981791076	0.0300661012724748	-0.007173840642802783	-0.01314685526736166	-0.01023135874639144	0.01135221698198004	-0.01501642542929654	-0.00769193928893745	-0.001411033484175742	0.01083688243858156	0.001018324282817568	0.007392704347494654	0.001002009560210652	0.004340387933035212	0.3446154909334299	0.02664653106052062	0.001011257997313981	0.001000656814417425	0.02300069399554965	0.3907402483554498	0.006340693623150015	0.2447134496121558	0.1061292407464968	0.00104463088346714	0.001053927357621804	0.001017163253436275	0.6959702957772503	0.05433578327412052	0.001012166014458375	0.0010172279651744	0.001001888602314716	0.1479185149106574	0.05082850440997769	0.002837302946437396	0.4642499258287393	0.001009619004677601	0.001001073512323699	0.001000354782568957	0.001000630305949212	0.09978749682507515	0.102778596945397	0.03919183526370784	0.03332871250677681	0.08295439015558977	0.2725944955514076	0.2325371759369604	0.05060428884231958	0.001036638567984533	0.09481012510645155	0.001136939463893179	0.001028843485786111	0.00100251371423035	0.001001626452472289	0.001003703600989067	0.001009097876785892	0.05093566667943605	0.05335701428479204	0.05065037276755915	0.001003612414109407	0.001080268522472091	0.03957255420440819	0.06672378798988247	0.009910295076594779	0.3025581499543704	0.001008094600887031	0.03203683503890054	0.006395349594098159	0.001015272499075357	0.001018414681425061	0.001071266384146623	0.01335140488998538	0.06461693809942838	0.04473428426026602	0.001000704628875439	0.01825102191254882	0.2433730551720821	0.001019223648634038	0.001008302998824855	0.001016339572176036	0.001005930233010132	0.001012487851262196	-0.01134129800486422	-0.01287011359152682	-0.009635695509562123	0.009284965962098296	-0.01434606091694274	-0.005908793060438721	-0.001016934341437929	0.008750838809007217	-1.05765570912126	-4.560576334608152	0.05422654905274998	0.3978841100642607	0.01576475134209407	0.09223336937394237	3.13989483955579	0.02346714210303512	0.01046738500536643	-0.008764656674248748	-1.43197967738719	1.009245179151398	0.2646456609825992	2.673469919823201	2.623401783509594	0.02763247540624635	0.01962293943886993	-0.009353953907594695	4.947259219479565	1.112384708990808	0.01179829392869229	0.01016536049583547	0.06328519046475274	1.758780583341244	0.4475249972611883	0.04873186800447195	1.371621316253434	0.08701564127873955	-0.01168469600883745	-0.0157872674514272	-0.01669063739638573	0.4422907988966878	0.353733206203277	0.3991474972701007	-0.1140875414038055	-1.074902917252654	0.7647402051021231	0.9207011748543068	0.2253528768972322	-0.01608665475785865	-0.2599190463524558	0.02676835250972229	0.04014528893250518	0.1954261473775121	0.03456119821220308	0.02754645816223745	0.1093578420815094	1.811070588129093	-0.4943561296676771	-0.1357337291172961	-0.2052471863933707	-0.03138847319869768	0.002386769870987671	-0.08191806990664295	0.09336427831766007	0.5427416359756599	0.1686909868237053	-0.1129683165779341	-0.2067378419390845	0.009692508060944932	-0.005673108586493641	-0.806591074917846	-0.9237150394299465	0.5392873655187379	-0.2739227717871837	0.1911813294813556	-0.4975622286940862	0.5016024999738828	0.1950249751608911	-0.038876821002968	-0.08445771627050015	-0.08631761124634597	-0.1047588972426322	-4.825909556978222e-14	1.497961713033301e-13	nan	nan	nan	nan	nan	nan
0.26	-0.04536562724166558	-0.02397640675376196	0.04893120190942937	0.5685431910483923	0.9413695749744262	0.00960778958902115	0.3784759853656828	-0.03860270966593348	-0.02313107829100137	0.06771394590407566	0.06313548947399947	-0.1027035745346562	0.02206798939660892	0.03890711674242593	-0.07204091947081165	1.055189050320799	0.08188515171941851	-1.055189050320798	-0.08188515171942397	-0.1681037163204262	-0.08872730125847228	0.007619384072922971	-0.2017323952243884	-0.08130920072331306	-0.03927127404471206	0.05584771187003459	0.07456248474938755	0.6606408829366571	0.6476195493075155	0.09636063570762966	-0.01045084159007786	0.1579577080805968	0.01164954177917856	-0.138800250897061	0.4236180083429978	-0.5277926861922347	1.33015717234793	0.01819297008494974	0.0180680325849245	2.480696197232272	0.6118621758494996	-0.6461144387874961	-1.239078359792773	-0.3683950408328707	0.911107157020563	-0.1138292125886194	-0.3405813412824137	0.6348839635032921	-2.908077664568075	0.4075388776340666	2.908077664568075	-0.4075388776340673	1.402942839470265	-0.3861783257562889	-0.2027786403884426	-1.752393192235566	0.3707848138712083	0.1695050689404121	1.692692094789856	1.11672924244356	1.481771413967907	-0.1368216613498301	-0.08501639643326146	-0.06779903089230975	-1.529518158833736	0.2056743730400961	0.001017322293779793	0.01607918468793455	0.006714394538459082	0.0270347854139225	0.001002273716558621	0.004292934025857885	0.003995668394460243	0.00691562212389569	0.290140271963215	0.2708108118983097	0.02630090237957725	0.02951207838686813	0.001011804236406587	0.02717415624368644	0.001052248520011043	0.006456315793140772	0.03555620840586401	0.04603852539512403	0.3846095027265533	0.3547916800490348	0.005779467995592233	0.02272637193538254	0.2136066392547863	0.2257154274348274	0.08726620877629421	0.09694269888226746	0.001046602116913904	0.004922299816853355	0.001053407505103226	0.01035242588539107	0.001026968838035969	0.01354764325065769	0.5876490962839941	0.5448892884655884	0.04711086463000269	0.06626467076804485	0.001013097548734568	0.003535795516434037	0.001017769428256554	0.01917717070565592	0.001208628753279255	0.05147153634496542	0.1301111918061999	0.1565690307198452	0.04625240693791539	0.03521542586234894	0.002670373302759049	0.008988178207423821	0.4400817794771303	0.4150717474858162	0.001009593845172749	0.03213323642913119	0.001136598989942991	0.004274082750460827	0.001138870433878115	0.004857490400326132	0.001148798193350623	0.007070207229602025	0.09550775579091285	0.08296266038952352	0.09979192009485584	0.07994361255448058	0.03521211768005139	0.03170079542285964	0.03611830194799262	0.03428755125218496	0.0980585945409326	0.1110458074253831	0.2671947709148298	0.2182975473813319	0.2246597675687111	0.1927095485314724	0.04926919757904499	0.04938041548388284	0.001036269580938813	0.02863973193531318	0.09754882921540396	0.1060549923862061	0.001138163129459566	0.07679468350297028	0.001029177927435295	0.05213285404951717	0.001008476172708879	0.02328910193118524	0.001005546178704811	0.004698082782088392	0.00100365668298959	0.01077741226655809	0.001008952658957489	0.02222469240751667	0.04355924951899107	0.07133150862374207	0.05899233304134068	0.06673497217252516	0.05176342242474463	0.05153219123933447	0.001960552178935306	0.02283455040382095	0.001222942120692278	0.007159890675871606	0.039350615944103	0.03962561926323796	0.06713224135385688	0.08137674999599843	0.009849011071651585	0.09762257297236694	0.2984751922821769	0.2330352035736701	0.001009246904427461	0.02640718505913263	0.0361445393970041	0.02379211280651619	0.007499879260190903	0.02309807815177756	0.001016652815794934	0.01088480414893664	0.001019256811837137	0.0194353713573831	0.001069401038359562	0.1189852863361873	0.01965385893345022	0.04177278168038	0.06420409614989621	0.04533436932852038	0.04778730378817726	0.0503761572307144	0.001002212477104877	0.0376262668753641	0.02171034032932779	0.03094771459280693	0.2383207686111259	0.1642542059970746	0.001018889852986473	0.09576253821827742	0.001055706437314933	0.0473871284100315	0.001015102517852154	0.01880426781667975	0.001005498798686308	0.02144055431885657	0.001011575787790744	0.02891130390454263	-0.01100358664426558	-0.01276463966624731	-0.009621673388668523	0.009045141778859319	-0.01409374917765547	-0.006108589455444107	-0.001676047101351192	0.00666258232235397	0.001021859579983353	0.01377159615373584	0.001002044529529057	0.007605301289968459	0.3837692652651251	0.02634081322989073	0.00101163246843606	0.001000586565830468	0.01032890999377486	0.3965368207073466	0.01161526300685603	0.2681828705188916	0.1378243143938832	0.001044031176744629	0.001057867270303439	0.001016718739899396	0.7362950816210134	0.06530477292839662	0.001011777575854401	0.001015914910788829	0.001001618661372359	0.1654849400938306	0.06111567180864032	0.00437021742203089	0.475453033297477	0.001010246329191623	0.001000923504854285	0.001000302412821793	0.001000541950431371	0.09957821987976434	0.1007936469564797	0.04063413606675017	0.02806690729138296	0.06737806103219124	0.2736424126193305	0.2361278062811445	0.05173007738338693	0.001025810363185495	0.0926981779627274	0.001148345671830246	0.001030413616603007	0.001002675610317154	0.001001637089961448	0.001004043116095815	0.001010803696657866	0.07421057419761619	0.04529592750561776	0.0482880978754201	0.001003093575130006	0.001068756326791001	0.03795600715379251	0.0623041079116401	0.008888055605843428	0.3089379360633396	0.001008464076207072	0.02321424364667859	0.004288601908113835	0.001013761232409455	0.001018615501645938	0.001074367338948115	0.004905201593821225	0.06350115670503775	0.04014975737606163	0.001000831314831061	0.0180608061065577	0.2460868182544244	0.001020394334521794	0.001008047122973095	0.001020740045278918	0.001007693324828387	0.001016137661386512	-0.01466447696542881	-0.012329687102493	-0.00900497697049886	0.006618154484118764	-0.0130449170563706	-0.004625137819453557	-0.002270617098483296	0.00144415396279955	-1.062985527062463	-4.054267620097709	0.01180140128908583	0.5788571854978161	-0.03120004510679378	0.1610598405294563	2.934002584767577	-0.0002005039710474539	-0.02072787370002327	-0.02363016110601289	-1.29348310333862	1.449525512455214	0.3761524672240117	2.504077966909019	2.336003168531124	-0.0005927814567194107	-0.0006282804010588589	0.02077013553003924	4.213536397323591	1.046918318628595	0.01456237641697171	-0.02785848356387251	0.1152715497575146	1.659160940389745	0.4899290676376171	0.07992854267458441	1.672216320858727	0.1058625698244496	0.01967975663664455	0.02231547390784214	0.02165752197491476	0.4020750787489141	0.3052758736279842	0.2911640787986813	-0.2243981052067326	-1.203697950800235	0.7355012087303201	0.8573327751626822	0.2474060313482039	-0.01173423577137424	-0.2205571462936562	0.0227629142915052	0.03245812571892782	0.2302240454828813	0.04379202995994466	0.02549019521992758	0.1126409241434336	2.144064486467969	-0.5629093273535608	-0.1388991378047238	-0.05142733157746105	-0.009339173937711887	-0.03345772914902921	-0.2097960265191166	0.05448469105196975	0.7764796527837042	0.1615260124722955	-0.2083487785407875	-0.2098202347390194	0.04820076759232175	-0.001271970951534109	-0.8024315954220886	-0.9006196826304061	0.5021188472201344	-0.3227329194982951	0.2265667962620975	-0.2732701972718748	0.4870157403214049	0.1711881677252155	-0.0234134052241422	-0.09909477826211772	-0.1027528254569335	-0.1250266184462541	-2.935750390461088e-13	1.71491484060253e-13	nan	nan	nan	nan	nan	nan
0.27	-0.04592183621894716	-0.02077773638064003	0.04361386329594645	0.581808864781542	0.9414568636522456	0.009704454464080969	0.4013826826279078	-0.03333900186131466	-0.02861812791363425	0.05492883113429721	0.06039398406828211	-0.0935560950677035	0.01992625692677278	0.0370115713070185	-0.06563033806671512	1.023086447337477	0.08672249849513254	-1.023086447337475	-0.08672249849513247	-0.1540138363495419	-0.09300160665959252	0.00542832192284503	-0.2187746671541848	-0.0772133107088515	-0.03735767024828697	0.07167785820843556	0.08573980613397326	0.6752952365006808	0.6460624782359542	0.09608652029252697	-0.01100286466119242	0.1435114456691955	0.01386371439887902	0.03325951504073187	0.2121699632682842	-0.5330724796176824	1.322932585139398	-0.0006992793109930164	0.001007184273596348	2.092898900163044	0.4403989520193844	-0.4359993200819208	-1.327286751783085	-0.1756314135221973	0.9170483909412057	-0.3221180697057393	-0.0339459915171455	0.644706937853315	-3.506095142671406	0.554502692702357	3.50609514267145	-0.554502692702378	1.417652099735623	-0.4690505702254708	-0.2338013440863391	-1.647007630168579	0.4500379487295523	0.2128976960388124	1.468952272464719	1.118540969551771	1.444833382258384	-0.1934085790770793	0.0376946208178444	-0.04267145689800229	-1.363203585785461	0.2329409333161761	0.001019000559018494	0.01641047473964591	0.01840550759769865	0.03955154020420865	0.001002174685390214	0.00424650482330148	0.009468358693578574	0.01028147056376903	0.3262075944376586	0.2986756286547061	0.02474989828753234	0.02814782549123105	0.001012065423677076	0.02672700483757622	0.001026932921995294	0.006319868720935682	0.02268696413305744	0.03480812415610749	0.3890319698964158	0.3707312630221715	0.01271539145379076	0.02937164192387644	0.236231035460552	0.2496857357739005	0.1100732227763319	0.1137720651486946	0.001049142334585589	0.005018391070579847	0.001056492916133832	0.01044239856019256	0.0010264669955705	0.01370280928661709	0.6347035882181659	0.5838255221055269	0.05669218456366347	0.07539486373445417	0.001012738092833187	0.003550096465616374	0.001017816352927205	0.01906816439024365	0.001107192035838451	0.05262600157030026	0.1462019491640807	0.1716520512427387	0.05553975889020769	0.04002995566814404	0.005205470623975145	0.01084084847034403	0.4535135872062505	0.4337157629192465	0.001010680930145117	0.03309389777016979	0.00107011181083628	0.004321526896346079	0.001070975348925812	0.004896070165922136	0.001076154329253548	0.007112892264725913	0.0961792779029796	0.08634074766199225	0.09925709366961397	0.08292379046813197	0.03719354876991249	0.0336163266313607	0.03234794004344972	0.03269011564155774	0.08341286004837196	0.1001248007314867	0.2697452546411742	0.2257582431660398	0.2294775419246157	0.2011362507343867	0.05033438111758175	0.05173310848993627	0.002342036789095852	0.02975023414359701	0.09522683177828999	0.1039886872326929	0.001154390203556506	0.07693140398914852	0.001030871255128369	0.05240001283408183	0.001005707043480478	0.0256921242456068	0.001003649710805133	0.005105261020928097	0.001004012414326741	0.01099378150388105	0.0010119791250159	0.02312468846523293	0.06195509755863138	0.09087308935593506	0.05162038776510595	0.06145820439494858	0.04963069243278502	0.05014582675134397	0.001491994000707824	0.02204190860022478	0.001144771572060725	0.007173497859666726	0.03831611253086931	0.03930611584389512	0.06356272965658992	0.07889236338755669	0.008456892452817177	0.09801464420795732	0.3019025639894329	0.2413895495833789	0.001009033248027231	0.0279426964545025	0.02864489317009568	0.0216514592793981	0.005940491533702441	0.02154339790675431	0.00101499652703585	0.01123405533788576	0.001019882564315126	0.01935001090438532	0.001070130480861211	0.1109124266995978	0.01214423672096171	0.03456661924232528	0.06467920903255733	0.05074113369158217	0.04404681025345921	0.04784905304791542	0.001001576955629849	0.03949151337338778	0.02036471374701818	0.02885861195447916	0.2416721206063595	0.1690882761769089	0.001020231940932114	0.09723469483908932	0.001032459054096055	0.04734022507724301	0.001020165962917349	0.01772965441491518	0.001007238219884119	0.02031828653374875	0.001015033206113265	0.02753998705817642	-0.01230125117946375	-0.01227862619376447	-0.008981290719091237	0.007435031678655327	-0.01143014719060667	-0.004621256125786632	-0.002382685247286337	0.002591707253587557	0.00101980598978215	0.04584696782254829	0.001002094552437712	0.0218032953716985	0.4086341034633773	0.02013872243405246	0.001012933543753966	0.00100058141348865	0.005821153016546139	0.4001661167433693	0.02740916312591544	0.2831091555282251	0.1448734182086843	0.001058347889416846	0.001061258842345549	0.001033750613888204	0.7590713871975761	0.07114021784405965	0.001012860170078988	0.001019515218511563	0.001001519379403167	0.1749874805412581	0.07188699472886985	0.01084028063592613	0.490614074060287	0.001013137172996615	0.001000866877742199	0.001000279805821343	0.001000506926761439	0.09495794710806692	0.09653040581804248	0.03855253229128529	0.02785133614128966	0.05993538421936239	0.2753356215740675	0.2397005706779927	0.05155269905248219	0.005971453096729339	0.0914220732858417	0.001190696572999319	0.001034511954451774	0.00100295182089627	0.001001709085431451	0.001004669861366301	0.00101878815998241	0.09347975214193584	0.04003054887941458	0.04592981793508941	0.001002901713921843	0.00105880361377446	0.03635601927032102	0.0561667154380757	0.00533457878843123	0.3082911249690043	0.001009104333335468	0.01716774037693617	0.004277827458099566	0.001012859524231961	0.001022156881312851	0.001067947427617755	0.003026424238584246	0.06681902711336637	0.03899331741253829	0.001000986886543947	0.01954217383883126	0.2491895168892403	0.001022673077437152	0.001008444134279596	0.001029408531730851	0.001010194934629177	0.001020741299307769	-0.01170833508588977	-0.01175176399429869	-0.008321959048387867	0.006478423334080705	-0.007474729310946587	-0.003130817441195624	-0.003178977912263928	-0.0005611251825482336	-1.072735157051579	-3.534736803607808	0.04260738631053185	1.822875878404969	0.008016972578717063	0.4859219449186636	2.634368542808225	-0.2525295499473392	-0.0674598231316781	-0.008902248731054252	-0.9593432486405623	1.701519818455143	0.9056674028349021	2.286837674377191	1.060110181141132	0.01380925830636165	0.0131907741389652	0.01505621399544182	3.576148910198906	0.793572241308099	-0.006767135201503336	-0.004474849528008727	0.1218740577680381	1.369790849092311	0.4714376357212589	0.2742308663060448	2.058084365081069	0.09100984765357684	-0.002447141305978088	-0.005050704192284593	-0.003802968833716161	0.2725239289874977	0.283139075357427	0.1042178880899609	-0.1005183792289469	-0.9843984756986104	0.7651439447842959	0.8360442234678991	0.224413745253864	0.2160734683552917	-0.1921037393525542	0.005238877171865174	0.0207339438957239	0.2520270905119312	0.03901017916537838	0.01838684925874033	0.07254744406176228	1.792041816459199	-0.4978099790534969	-0.1372641803072715	-0.08383259909290597	0.01113803735812866	-0.03322916496747565	-0.2899793942316783	0.02280783362169361	0.8883146286667316	0.1453408039795104	-0.2250918098753395	-0.1096740069703846	0.03070315619476279	-0.01336671148973366	-0.8053174207320888	-0.5647278161549726	0.576331984464708	-0.1928962725503648	0.1592962539432067	-0.1469989559978034	0.4884104146279085	0.1232927245202522	0.01339681652840987	-0.1145826675447456	-0.1204858182109341	-0.1476193874094388	-3.804259653305682e-13	1.41064906261252e-13	nan	nan	nan	nan	nan	nan
0.28	-0.04458641574818511	-0.01981192954786357	0.03832180345484489	0.5950009429684386	0.9413563084894414	0.009622778110854891	0.4201790762678571	-0.02980433928685096	-0.03154514137976275	0.0409813677164296	0.0597083537394702	-0.08438941362444947	0.01547361223748989	0.03831983199689392	-0.05919728830304426	0.9851941032559031	0.09286664987723203	-0.9851941032559062	-0.09286664987722647	-0.1396982954251194	-0.0981156689778574	0.002976006102090745	-0.2344914765566713	-0.07227554655461491	-0.03501968001006613	0.08513905931081486	0.09692942284196755	0.6894522322502851	0.6433750572036694	0.09726455427207131	-0.01130558819931426	0.1306242511181278	0.01622397609382793	0.2395256387131833	-0.0229546997225177	-0.522736931717186	1.315438063097297	-0.01937579806187188	-0.01760021307225306	1.658635472763082	0.2660531298148764	-0.1341072075122	-1.471548089413235	0.04277997454017501	0.9149475522768105	-0.5760116563250159	0.300179883685955	0.6393776354088885	-4.066025884218246	0.6688997989112326	4.066025884218247	-0.6688997989112333	1.448075030177961	-0.5541297091850506	-0.2550293745238036	-1.487300686773702	0.5391596418260676	0.2543823572995152	1.21890304758475	1.119188307122459	1.38229985108345	-0.3628916534946947	0.2054134824952911	-0.01793912429160218	-1.217704586767031	0.2348921880899242	0.001018812004508919	0.01669434795836928	0.03949283910772736	0.0614599450988094	0.001002150219079433	0.004175328837040261	0.01913076040375867	0.01611030297172046	0.3576283860836187	0.323406338280396	0.02095928408209624	0.02486389789207074	0.001012846808761576	0.0258498114693489	0.001014277346406545	0.006173410910669646	0.0135785896801716	0.02671673833877156	0.3931880718609764	0.3880846511438609	0.02383975392527866	0.03989503743924282	0.2556213047602063	0.2713892603918049	0.1256682409770731	0.1187497044328479	0.001057573181090186	0.005078449504534619	0.001059731450063644	0.01050760054313776	0.001034735963191701	0.01394463037737891	0.6741411829106971	0.6164610382602626	0.06444221530949515	0.08242515492751136	0.00101310001341756	0.003499153839791238	0.001019640774924569	0.0188770322066312	0.001056423097773214	0.05403406874952212	0.1593743304457249	0.1842118013997799	0.06535377464370315	0.04461339342076842	0.009670208595632045	0.01414530266122859	0.467396937372842	0.4562633867724779	0.001012670333290148	0.03404823636783456	0.001036845372672563	0.004380015647426009	0.001037021881863826	0.004947452648435715	0.001039819725849983	0.00718049877528388	0.09459191768715393	0.08839277003415999	0.0971369668666021	0.08545398138675744	0.0372670863145315	0.03403066768855618	0.03023498916508729	0.03216859642147962	0.07160808896754102	0.09127993615697838	0.2719901261159016	0.2337705462085049	0.2338214539233277	0.2095911641617884	0.05082933032061272	0.05389431389730635	0.005453731927870143	0.03260597712089626	0.09334415017985671	0.1022249205002829	0.001183680965347121	0.07691261493092706	0.001033767621255438	0.05254273918148804	0.001004461334683634	0.02836257720367134	0.00100273796579765	0.00550561759255052	0.001004503720706134	0.01115721319208425	0.001017485768587518	0.02377942442236439	0.08020309089145271	0.1077281480828693	0.0451267889672429	0.05667145757366542	0.04738672234246216	0.04880909922288821	0.001257167436334106	0.02162326702336788	0.001100708028914699	0.007364199956119033	0.03701520767809496	0.03890531175887978	0.05881669798569708	0.0755192001301058	0.00599196704281879	0.09805629519598985	0.3039314253499636	0.2506799977371891	0.001009246759563714	0.02930929188645064	0.02174036312677022	0.01918407894913538	0.005144657388532895	0.02073343415851068	0.00101371770766989	0.01167994099636818	0.001021966829585195	0.0192167053259646	0.001067283877629683	0.1030153961449015	0.007304030681443125	0.02999592513372428	0.06642271608548253	0.05680296819931361	0.04148142989209172	0.04631406466997166	0.001001337181405152	0.04106846696625	0.0203794092116136	0.02795876296078566	0.2449238243567511	0.1741946566692841	0.001022042573071611	0.09822938407037334	0.001021038317706172	0.04764234629836803	0.001027032715545529	0.01653751915673186	0.001009358918110524	0.01905513622173825	0.001019063984531861	0.02599126342471614	-0.0107630447715037	-0.01173133963080723	-0.008312484547824829	0.006805174211895333	-0.006828821364640953	-0.003129264763728772	-0.00322380517178515	-0.0001021038662329485	0.001017752399579612	0.0779223394913548	0.001002144575346185	0.03600128945342718	0.4334989416616294	0.01393663163820691	0.001014234619075818	0.001000576261155234	0.001313396039314295	0.4037954127793904	0.04320306324497297	0.2980354405375593	0.1519225220234832	0.00107266460208731	0.001064650414386861	0.001050782487878362	0.7818476927741389	0.07697566275972423	0.001013942764303614	0.00102311552603871	0.001001420097437602	0.1844900209886859	0.08265831764909909	0.01731034384981912	0.505775114823097	0.001016028016803243	0.001000810250634687	0.001000257198827194	0.001000471903096467	0.09033767433636937	0.09226716467960502	0.03647092851581974	0.02763576499119699	0.0524927074065351	0.2770288305288039	0.2432733350748402	0.05137532072157971	0.01091709583027631	0.09014596860895609	0.001233047474168997	0.001038610292300856	0.001003228031480856	0.001001781080913526	0.001005296606638414	0.001026772623309941	0.1127489300862589	0.03476517025321205	0.04357153799475892	0.001002709852719002	0.001048850900760934	0.03475603138685007	0.0500293229645126	0.001781101971018397	0.3076443138746678	0.001009744590463982	0.01112123710719411	0.004267053008090525	0.001011957816042316	0.00102569826101775	0.001061527516287325	0.001147646883348214	0.07013689752169482	0.03783687744901588	0.001001142458272523	0.02102354157110519	0.2522922155240544	0.001024951820352522	0.001008841145584847	0.001038077018184913	0.001012696544433092	0.001025344937230908	-0.008752193206350855	-0.01117384088610418	-0.007638941126276716	0.006338692184043186	-0.001904541565522624	-0.001636497062937762	-0.004087338726044554	-0.002566404327895659	-1.083531142088859	-3.088900850966701	0.002318034599315244	2.457187206346262	-0.0361494018535407	0.6536566341421869	2.307181158623997	-0.3841354446833779	-0.1067362660744642	-0.02563230871112127	-0.6656800190070046	1.73228654217826	1.151777572594808	2.050721222676022	-0.03434222792654983	-0.007799345464117507	-0.005582418830268779	0.03810114650538747	2.953392900282771	0.6269379639818782	0.001513661396207014	-0.04428366803220966	0.1659919405378825	1.154506867221877	0.4437106570019238	0.3702853282379645	2.452938004820181	0.1045980211728163	0.02188867767694639	0.02487601729424407	0.0266418170645902	0.1368620986926202	0.2152784746259765	-0.009073951449402751	-0.009214827085785884	-0.7884695269267671	0.8458226602814897	0.8629750200605761	0.2091085116675073	0.3373139180243599	-0.1600494620731554	-0.008338994591312262	0.007571638289673484	0.2837101742148693	0.04242769651704069	0.01490268540280045	0.06358890406416282	1.606760085435577	-0.464905136089284	-0.1289717459003882	0.02337271381485923	0.02607980858048021	-0.04971786228857917	-0.387551356323901	-0.01559935845146022	0.9637000816043895	0.1277428198061504	-0.2736941391723996	-0.06087693535485555	0.06752766185757672	-0.01086099251416221	-0.7672657790345121	-0.3735260167456069	0.633132876161986	-0.124309758521878	0.168908215230628	-0.03541946834148151	0.541477802831945	0.07569468982257378	0.04639150561041099	-0.1225991495418525	-0.1309293308335211	-0.1605079758625129	-2.881425243546558e-13	5.171793044251064e-14	nan	nan	nan	nan	nan	nan
0.29	-0.04104404561586263	-0.02120150842201629	0.03314912494545236	0.6081155952810393	0.9410679304788253	0.009356326911708995	0.434428548384255	-0.02794495967566874	-0.03110250011479411	0.02536439811962502	0.06121654676771795	-0.07518764087244481	0.008271502058010687	0.04295477867901032	-0.0528173512966978	0.9419827601580605	0.1000654481036908	-0.941982760158069	-0.1000654481036675	-0.1249970026015189	-0.1040648396024897	0.0003731004485584066	-0.2484616237381655	-0.06645729293296225	-0.03229122916379044	0.09591028254076972	0.1081014235669359	0.7029053018734533	0.6387942289300703	0.1001988006693757	-0.01140580704217248	0.1189198506040869	0.01870938862833513	0.4669995596233801	-0.247585887768246	-0.5127131833270309	1.307369397482402	-0.03866544814434077	-0.03521404535505922	1.193156185654311	0.1136824417192259	0.227083335323825	-1.649985663413852	0.2513228393855896	0.9287165078665703	-0.8636635076797931	0.6158549213809246	0.6381638474474056	-4.56206845856936	0.7722517948861041	4.562068458569362	-0.7722517948861226	1.494224864152261	-0.6328526891682158	-0.2630876672575674	-1.308744054920927	0.6208171825311347	0.2894076280771669	0.9352868744174222	1.120905987043896	1.307561362197236	-0.5446658312517711	0.3629180281434436	-0.003866479103221992	-1.121904175681742	0.258776744229225	0.001029810514022234	0.01695434863168307	0.06512731465929604	0.087906919498356	0.001002196233996324	0.00408728561521845	0.02870117242306467	0.02177673148457527	0.3843512586707281	0.3447178970294184	0.01596958905884579	0.02059087882767683	0.001013203516097883	0.02455686258030856	0.001007566330242505	0.006011611409729259	0.007640402467415673	0.02133126867819316	0.3952262479302572	0.4033496203602813	0.03671209573813012	0.05193609113737001	0.2741870811589275	0.2922283809500144	0.1293392856765127	0.1116473251000132	0.00106422221282643	0.005122061255048856	0.00106933439648887	0.01055969828393211	0.001037343865129061	0.01428523097859076	0.7063774287191632	0.6427281573936048	0.06984177076240253	0.08705077088757872	0.001013351247521853	0.003427416010445156	0.001021311840488365	0.01859587917430637	0.001029478933088348	0.05573362435519012	0.1694631966264838	0.1940887520507421	0.07472967032480536	0.04862249560671085	0.01523714535399939	0.01815839749686042	0.4825997823786702	0.4825945417879379	0.001013770809083917	0.03500534123501139	0.001019187921766328	0.004463755758833705	0.001019004914329691	0.005028570559476042	0.001020537719070678	0.007280045752413315	0.09185771077554608	0.08937495620466016	0.09426111680258947	0.08739569374477181	0.03587147945747345	0.03320350133143014	0.02898304149628698	0.03218524675035116	0.06313887215020468	0.0852416170158041	0.2739218141284813	0.2427848676840942	0.2370816148183692	0.2184616328997285	0.05349879309015269	0.05818004083391869	0.01491954923740903	0.04095531517865821	0.09152244254883343	0.1006415610591765	0.001200173452225684	0.07671339957262144	0.001035747372669615	0.05254267242451804	0.001003934691052981	0.03128078249849044	0.001002297016535453	0.005898310726910464	0.001004990197765279	0.01126435639240293	0.001103292054860506	0.02423721684292711	0.09300694818465023	0.1173202208113152	0.04001025661117735	0.05285301596982869	0.04547404642821672	0.04781064157029581	0.001132595331769227	0.0214628004358722	0.001078181780140435	0.007698912024072125	0.03575642157392214	0.03854980968967139	0.05556490083161325	0.07252087094271298	0.004437393781416848	0.09856692703334009	0.3044448028978353	0.2603411827477419	0.001009789015158799	0.03048680567791922	0.01860717520759509	0.01857977207546947	0.005927193205735253	0.0214276507976662	0.001013055609199844	0.01222180384875381	0.001025244652906614	0.01902580565605404	0.001063183187455218	0.09549935904885959	0.004338085494444114	0.02733084958066536	0.06800571092404618	0.06255977423247232	0.03947196312643615	0.04517648892354725	0.001001268636910279	0.04234275076093036	0.02105320547494022	0.02786742724921031	0.247076351468433	0.179938860698909	0.001023385939616231	0.09868499552582367	0.001015395766869358	0.04835925438573788	0.001032116582116017	0.01527590683743029	0.001010912587499415	0.01770007428056953	0.001021926667079182	0.02432341205124701	-0.006697690129467454	-0.01086198070929299	-0.007846626276151611	0.007391595879946301	-0.001865585654387505	-0.00200154113607559	-0.004072254935524494	-0.001277278478913241	0.001061144500384684	0.1127041653858009	0.001002328343730823	0.0424229596347929	0.4463185115503567	0.007481748170875893	0.001013016438028194	0.001000587066640742	0.001159687067517181	0.3958135940401059	0.05860733076078861	0.3184441093505365	0.119640871501298	0.001069855826948063	0.001091750776194582	0.001030984312313378	0.7900634330691986	0.07656288925656603	0.001013333457022596	0.001022996309259857	0.001001446438080554	0.1864831194394355	0.09043673130355318	0.02463758163954875	0.527285859474073	0.001013975302018076	0.001000810555695075	0.001000249869207667	0.001000466980830134	0.08617078002835141	0.08857603343071609	0.03232137149322924	0.02746833502224381	0.05202733896904247	0.2780579799165355	0.2426363145495263	0.06142286778102853	0.03717551788120387	0.08805782215004575	0.001204064381024233	0.001037128972013667	0.00100352080449272	0.001001886401915816	0.001005665562696019	0.001332921688893187	0.1079826640243575	0.03313641826128156	0.04280809029072053	0.001002983745293357	0.0010597071058828	0.03387298331420278	0.05276414267199565	0.003648280835920163	0.3034948521371913	0.00101086839256521	0.01848787212632884	0.008862336042303819	0.001012712382395575	0.001031158638714921	0.001056704137452469	0.001231996447376709	0.06994771582152474	0.03644123617493218	0.001001243709447805	0.02246933409133258	0.2498533033943274	0.001024642093590538	0.001010100560368364	0.00103684145905966	0.001012388156090641	0.001024534577175628	-0.0009887330259244326	-0.009743133646329479	-0.007546916124378193	0.008820340504719554	0.003128814784774231	-0.001165852766932857	-0.0049086376668478	-0.001421152412407865	-1.097845483789709	-2.753422205040775	0.03802590480541548	2.81805759512912	0.005073659292016057	0.487822348361746	1.946802149067765	-0.4648302177330347	-0.1483343858734007	-0.01156289861942133	-0.4136572396386803	1.28544362461327	1.249082517312038	2.112068969069925	-1.309162549855253	0.01090116933720051	0.01069857472201474	0.03351272608458222	2.286599413566309	0.3148133468192043	-0.01103008413700111	-0.02196519531749234	0.1782601873729337	0.8258608188687355	0.3595601075473482	0.4283268618769384	2.791210168133034	0.0918135407058914	0.001830077742041216	-7.817864739222844e-05	0.001983070132814659	0.04923274141817342	0.1619845037925636	-0.1491489982693644	0.01354400992939755	-0.425062137436908	0.9412377202206902	0.8993742169598681	0.6215360732361408	1.255072909412426	-0.1575819694919179	-0.02861374653060613	-0.00612997727556723	0.3012275048528718	0.03744472703688004	0.007421790573194976	0.03286458548539195	0.4074221532038131	-0.3061128411823563	-0.0738614274619029	-0.03338436819656187	0.0399848558090256	-0.02693557117825012	-0.2069731341916178	0.103702613074081	0.9211825992424568	0.1096817917634095	0.1430376535349016	0.1806206921560627	0.04981210170236381	-0.02462150045213743	-0.730824448950198	-0.173039525418526	0.5161629511036601	-0.1051545149857317	0.09699786819977572	0.01567039637269628	0.6008657185355352	0.02021792679300865	0.09614412303528144	-0.1282987585784548	-0.1386470288966199	-0.1711629125842158	-1.824529014626857e-13	-1.831849545981325e-14	nan	nan	nan	nan	nan	nan
0.3	-0.0352854011175853	-0.02461614355566634	0.0280492515250358	0.6211458708793883	0.9405756866422347	0.008928016831221689	0.4440801446836216	-0.02737349746672354	-0.02691451717722304	0.008018857779264841	0.06458409469285162	-0.06574889327231428	-0.001784720476781156	0.05041783979650387	-0.04640292972248488	0.8942362196201651	0.108339524744968	-0.8942362196201682	-0.1083395247449564	-0.1097729715498803	-0.1107156882299018	-0.002236465464618512	-0.260706663763019	-0.05993268090351889	-0.02926953112610557	0.103843702319396	0.1194614255663371	0.7155884052671196	0.6326539039780901	0.1041525594584699	-0.01141815447785217	0.1082115944117092	0.0213312394867749	0.6827805119214861	-0.4279659516099935	-0.508175913923991	1.298562720246938	-0.06014896336815468	-0.04997198934053308	0.7390603093459343	0.008469649363298694	0.6149611269789743	-1.817262238121621	0.4146509539063941	0.962342521898219	-1.146834127233942	0.8658027706753694	0.6462745489730315	-4.973065372228789	0.8839554818749759	4.97306537222879	-0.8839554818749764	1.552622675785665	-0.6944653097408423	-0.2563614264528203	-1.142279255445685	0.6804313233840324	0.3130317955813168	0.6513423573187818	1.156788562009564	1.228306605182482	-0.6747909891710826	0.4093159608517695	-0.0003648428601290935	-1.018475722433112	0.2621798528771216	0.001057012389139319	0.01722174214840442	0.0937292211930931	0.1175380954326675	0.00100231116059964	0.004007460058864487	0.03662773798721627	0.0260306155376304	0.4061872053575621	0.3621758124194853	0.01021559335712395	0.01568005654679929	0.001012772395380297	0.02295350626956685	0.001004217824679493	0.005845446795479477	0.004504651962297939	0.01839872701540651	0.3940481496941836	0.4130882501063339	0.05046972479458514	0.06472967479110095	0.2931022331356076	0.313529961375253	0.1182272116036841	0.09410587521151012	0.001066140437414211	0.005184062366191842	0.001087688966465804	0.01061550419165363	0.001028743680047503	0.014684759946131	0.7315160096113861	0.6619243962751995	0.07262610312278658	0.08905398423984787	0.001013172001222953	0.003375175019423097	0.001022087300102728	0.01823736305430388	0.001016025000375087	0.05768609263253388	0.1763131308853919	0.2008285688951308	0.08327377383395215	0.05183360211894223	0.02159745256369353	0.02263170435832464	0.4996357025447289	0.5116459335323263	0.001013293921014167	0.03598431895100587	0.001010363044886743	0.00455603186502332	0.001009996528156961	0.005117374204289134	0.001010898214400154	0.007394470013394505	0.08849604181635247	0.0891705769827614	0.09102364852059332	0.08847208159893932	0.03317659988980071	0.0311918941574211	0.0282437630276942	0.03245945896149974	0.05816251130725229	0.08266133668558831	0.275535481666296	0.2522792223206483	0.2389268794740948	0.2273437582896455	0.05949489168091278	0.06579501931405674	0.03224523138247572	0.05615781962674712	0.08958130520370494	0.09905409024356955	0.001193924693955982	0.07639814661102574	0.001035995814011284	0.05244923988413484	0.001003817961953156	0.03441305970285342	0.001002129340776327	0.006281188066925349	0.001005417884406574	0.01132356572187473	0.001299262769731137	0.02453461624120641	0.09808790227687847	0.1177919450061005	0.03648001923878095	0.05040260761995206	0.04408632984161025	0.04726903781673725	0.001070437485923543	0.02139721292218139	0.001072351941430047	0.008146342088089701	0.03467139356162926	0.03825553994274857	0.05501448318535163	0.07148256438553233	0.004578624115538832	0.0998498852006416	0.3033688525986298	0.2681565632967795	0.001010622186804088	0.03154136478742754	0.02052727694399126	0.02184892980171929	0.008591813314502261	0.02396385658114466	0.001013102188805578	0.01285552689569411	0.001029614243846334	0.01877822417237376	0.001058720976446192	0.08850125099045604	0.00287449692943732	0.02626412599420748	0.0687973175143268	0.06708491963409549	0.03774226298721459	0.04417199188581916	0.001001285033585067	0.04322941082014136	0.0220975711341351	0.02824253229517788	0.2475836386581387	0.1860820253488815	0.001023902369129395	0.09872954911674857	0.001013205812101973	0.04954830898310943	0.00103403927341006	0.01400003509996706	0.00101153476720944	0.01631091621385651	0.001022951952770669	0.02260599289796127	-0.0001669317951710096	-0.009618389575604814	-0.007629990184328131	0.009241501983080692	0.003144397149228375	-0.001311870396187925	-0.004902604150639756	-0.0009055020728150194	0.001104536601189075	0.1474859912802451	0.001002512112115607	0.0488446298161582	0.4591380814390838	0.001026864703535285	0.001011798256983377	0.001000597872143254	0.001005978095722771	0.3878317753008242	0.07401159827660332	0.3388527781635154	0.08735922097911014	0.001067047051806027	0.001118851138001902	0.001011186136749221	0.798279173364258	0.07615011575340776	0.001012724149741268	0.001022877092243289	0.001001472778730111	0.1884762178901853	0.09821514495800716	0.03196481942927738	0.5487966041250492	0.001011922587233767	0.001000810860765036	0.001000242539602352	0.001000462058574802	0.08200388572033365	0.08488490218182654	0.02817181447063957	0.02730090505329332	0.05156197053155173	0.2790871293042679	0.2419992940242135	0.07147041484048004	0.06343393993212679	0.08596967569113526	0.001175081287880172	0.001035647651726941	0.001003813577509138	0.001001991722924249	0.00100603451875182	0.001639070754475483	0.1032163979624564	0.03150766626935259	0.04204464258668258	0.001003257637875142	0.001070563311005714	0.03298993524155626	0.05549896237947505	0.00551545970081998	0.299345390399717	0.00101199219466641	0.02585450714546375	0.01345761907652254	0.001013466948738963	0.001036619016467024	0.001051880758617375	0.001316346011406429	0.06975853412135591	0.03504559490085016	0.00100134496063468	0.02391512661155969	0.2474143912646029	0.00102433236683008	0.001011359975150305	0.001035605899934311	0.001012079767745651	0.001023724217119704	0.006774727154502045	-0.008312426406554618	-0.007454891122479626	0.01130198882539541	0.008162171135071171	-0.0006952084709279507	-0.00572993660765107	-0.0002759004969203173	-1.113577615427737	-2.543013826661483	0.003796603188689595	3.094027513292029	-0.03450586876746435	0.3711477421829963	1.536452486830451	-0.5116960879701525	-0.1688177503666923	-0.02650533136835059	-0.1750944194505804	0.6270186481152199	1.302283563714766	2.14321319607872	-2.122156339054966	-0.004121473387202148	-0.004840785502487103	0.04988681978250128	1.539216849933027	0.1024574424446064	0.005413029041660993	-0.05975629639667006	0.2165744748743088	0.5270801059089256	0.2841115222598957	0.4623277333783305	2.996985350606763	0.108972590955682	0.02359587663410404	0.02641316405136798	0.02961727383737155	-0.100450979783866	0.04221357385981564	-0.2459621148122237	0.04229754937743187	-0.09686176474262581	0.9418292924772037	0.8653063504574494	0.8749588204177193	1.707947196082317	-0.1608717369732954	-0.03154651525670092	-0.01110151839298727	0.3265245561286655	0.04046453764883672	0.005315911241190334	0.03151029964596903	-0.2173096212792065	-0.1912984852941501	-0.03760096609750786	0.04234852861647755	0.0486234077748075	-0.03747139783780821	0.004453169717165294	0.1388659075510327	0.5945391893015047	0.1031518834347721	0.5009987808077137	0.3075208935259771	0.08589970113175831	-0.02219735175292668	-0.6636799714981092	-0.05385562343471888	0.3868007498610515	-0.09769401677970109	0.09138346813870792	0.05786868317008759	0.621269926909382	-0.006516883081693597	0.1408208076706676	-0.1254510331731262	-0.1377485559443599	-0.1704215318265558	-5.888836934930655e-14	-6.260752147358081e-14	nan	nan	nan	nan	nan	nan
0.31	-0.02756298279523232	-0.02948667985027591	0.02292281574262294	0.6340837320283413	0.9398519007134015	0.008373546616673352	0.449402911703015	-0.02753388187011859	-0.01885693646176654	-0.01073912614496011	0.06921845955050959	-0.0558378762054259	-0.01449222760881019	0.05988169554686052	-0.03982051707977973	0.8428081915175757	0.1179052883310246	-0.8428081915175751	-0.1179052883309961	-0.0939265010437848	-0.1178626109499	-0.004704536576961048	-0.2714191658814024	-0.05296279510752622	-0.02607143119001629	0.1093170572509724	0.1313735495936608	0.727491944842211	0.625581511152643	0.1078212838194516	-0.0114507164239343	0.09865981313533891	0.02407553768244895	0.847493692381197	-0.5332819702385411	-0.5183199520434264	1.288992102304334	-0.08549157281521455	-0.06018014171263423	0.3421791879947254	-0.03037846870757801	0.9922936939111311	-1.916939484531541	0.4990970396251075	1.01935112934767	-1.378561917482889	1.008387352330658	0.6705813099969128	-5.30664056567509	1.034988681347203	5.306640565675082	-1.034988681347214	1.614884626593097	-0.7305109140788978	-0.2352988309099291	-1.004860824732401	0.7083048140632776	0.3254637565119557	0.4615941169443615	1.23360919787716	1.15835729592276	-0.7322100073224365	0.3117891658959815	-0.007412210099789191	-0.8824770257738238	0.2836828470627217	0.001837919853023661	0.01826712541135734	0.1181572163181194	0.1450648350440151	0.001002420990369605	0.003947718059110025	0.04200170375364968	0.02878847642920255	0.423737612910413	0.3754830111633278	0.005772098006217607	0.01188450647249692	0.001011746636331721	0.02119675833058824	0.001002451164438301	0.0056887238374943	0.002798949237998373	0.01677223014680322	0.3940659530046715	0.4190194077642005	0.06248205550437452	0.07617208367567682	0.311571486403935	0.3347520172359111	0.09593198582263006	0.07230921252207671	0.001063782013267731	0.005288789172813346	0.001102945847592388	0.01067162417575527	0.001019639609279822	0.01517690433324351	0.7499647685849606	0.6728586234990356	0.07300329815541215	0.08884763446729529	0.001012559601797947	0.00339496060473074	0.001021248550979099	0.01782448326666308	0.00100894745307539	0.05989993666448791	0.180932144305898	0.2050743292802019	0.09008112909189063	0.05419848693655434	0.02727399578100393	0.02658406795453237	0.5193895662916549	0.5418980595441586	0.001012104326817465	0.03703599479446257	0.00100569715760464	0.004683590301882532	0.001005218208020891	0.005243522930324909	0.001005790712764033	0.007547387241150141	0.08505224010237854	0.08778784364134169	0.08818155945685159	0.08856520070369009	0.03020314586219222	0.02877868220591248	0.02722624630062306	0.03241172706908825	0.05501521202515819	0.08199144947295264	0.276691235097035	0.2607163368418731	0.2400067559082468	0.2351265504046469	0.06931939331754673	0.07711624647057627	0.05180101638245541	0.07322123967116517	0.08738547159162734	0.09741033280697686	0.001182947892651938	0.07610501545479471	0.001035494457563203	0.05235361019150615	0.001003922254456501	0.03779933538739398	0.001002086899673211	0.006822167373583056	0.001005708452552345	0.01134968015773851	0.001384764519362727	0.02452861221767882	0.09548572069090035	0.1116982781337038	0.03414048439792691	0.04898834321963345	0.04294830873288078	0.0468774705320794	0.001037863908733327	0.0213458037098566	0.001063795674032666	0.008659378810699676	0.03360707281132377	0.0377845400342165	0.05418995273475782	0.070721818821897	0.005005167334229428	0.101036090854721	0.3009662063191861	0.2710691517525475	0.00101171594028855	0.03260939342559365	0.02641159003393347	0.02886817003102787	0.01278043251279224	0.02798737225728554	0.001013843014780907	0.01359149258146574	0.001033083106612709	0.01848257434478422	0.001056038154551441	0.08211012059341317	0.002453968663467468	0.02635668895068657	0.0679544568224683	0.06972329377678167	0.03566161170525738	0.04275546597976713	0.001001338568327816	0.0438705787881486	0.02246690278576613	0.02855787791992297	0.2477615009160453	0.1918622457752196	0.001024157606246301	0.09863941747994462	0.0010131211539025	0.05126736276386178	0.001034010353836931	0.01275284168245607	0.001011600652134261	0.01493440555339589	0.001023024873354403	0.02089875586287262	0.008099638784957406	-0.007995093328885334	-0.007433789527280158	0.01281221053899444	0.007981620503852946	-0.0008916787878414658	-0.005593179152124525	-8.639935152055221e-05	0.003961463847989162	0.1568746037022386	0.001002554895288387	0.04791972719405804	0.4643618437917895	0.001017219980922262	0.00100973223477973	0.001000625134651722	0.001004938048536119	0.3997327756797365	0.08031370022333796	0.3555093797679533	0.04419980718326341	0.001056487475972295	0.001118809486740968	0.001009300044171275	0.7942184398693755	0.07119814493185031	0.001011243813835081	0.001018259110100876	0.001001673931958678	0.1885210392233881	0.1001560344125848	0.03513138353059226	0.5797952942380767	0.001009972596287596	0.001000867204679111	0.001000247877339122	0.001000486582437382	0.079011949128968	0.08382011877676797	0.02556627112220201	0.02501159163799123	0.05068902092026119	0.2787048013009	0.2419216487354158	0.09075239651154546	0.08509596394166959	0.08305438043312773	0.001168500818305872	0.00103440152785082	0.001004214568583129	0.001002085890530036	0.001005990810213284	0.001334006251237918	0.08202274721361219	0.03131551477309449	0.04118955829183318	0.001004551554005865	0.001041627473812668	0.03183585875955031	0.05116626923553811	0.005403971110679948	0.2935032842012608	0.00101358355706067	0.03915813709312655	0.02055212111304402	0.001015584512696447	0.001036756423828398	0.001054400529817216	0.002603062946923257	0.06437797129425096	0.03165787167233754	0.001001436008646811	0.02199864330404615	0.2486834074038047	0.001024500136541137	0.001014448605241343	0.001032604805471067	0.001011321859525151	0.001022573270287207	0.01742613866944986	-0.006117930620030311	-0.007220707594072368	0.01759109646578782	0.01267440335350283	-0.0006286634330261359	-0.00617434818918816	0.0008843042860938356	-1.132964208276571	-2.414275980233961	0.1820108745060508	2.40614786848381	0.009077561625962979	0.1858753345769105	1.127820730088702	-0.2665653568769746	-0.1783845101895201	-0.009584200311151848	-0.1374548177905338	0.5850887309123002	1.000125142614269	2.061054468525978	-2.250523659568576	0.01884724705128707	0.01087416350340202	0.05067996833493568	0.6473352367970349	-0.1345743421175292	0.00201042666064078	-0.03243641404853224	0.2287107101730065	0.3216112608471504	0.1910320694835231	0.3379633572607716	3.033192496609152	0.1054349033268437	0.007829384525977021	0.006188930676276709	0.008778289908371959	-0.1800917374074503	-0.02305433940099944	-0.238183866739975	-0.04527572068621947	-0.02764824109715872	0.7246871367632443	0.6759414887546986	1.356520943172941	1.703666148769978	-0.1678592792906189	-0.02513664420541278	-0.007050475777056011	0.3554865209076809	0.0660674999406442	0.0009828737411198137	-0.02391572875830021	-0.9587228688031179	-0.09284216409502898	-0.04201629561318003	-0.03078500091096843	0.05392967753066145	-0.05861571017698301	-0.1621914120227555	0.09672730607775051	0.004916988526072496	0.1136807571271077	0.9007802468137097	0.4832096258804471	0.07066328342786556	-0.03382300085832218	-0.6153648724130193	0.06519533144148244	0.1434211022675446	-0.1802938615081288	0.04725120056377857	-0.0001319754194005007	0.5230202379626838	-0.007157683781564898	0.2023213764678587	-0.1239999811775066	-0.1375651888058302	-0.1706892644315652	2.39840698716893e-14	-7.447382006580489e-14	nan	nan	nan	nan	nan	nan
0.32	-0.01861971647282066	-0.03502459621834145	0.01765867829454884	0.6469253647807991	0.938848188176061	0.007739252233529614	0.4512574503126043	-0.02777770561441625	-0.00715386974332914	-0.02997203066714141	0.07430353592554657	-0.04537206592804566	-0.02903385119118328	0.07021396630093907	-0.03298383691409511	0.7882214019589695	0.1291551272920557	-0.7882214019589703	-0.1291551272920447	-0.07751101499483121	-0.1252377401080285	-0.006903362780760264	-0.2808966733877086	-0.04587140505733554	-0.02278274469837113	0.1134408944172272	0.1442930686123739	0.7388746709072662	0.6181592552035495	0.1101355478673656	-0.01159169195460854	0.09075012403758528	0.02694495764412479	0.9269501119545925	-0.5614419662883194	-0.535716247056516	1.279317040947892	-0.1161342852539701	-0.06593682305961096	0.04541462736881365	-0.008218218824326117	1.344058327543534	-1.912246357705772	0.5047932573721312	1.073301163992943	-1.513657417151519	1.039485771335015	0.6971280535598392	-5.604817663432172	1.220770556869926	5.604817663432172	-1.220770556869926	1.666425784357405	-0.7401065973669285	-0.2025124447442777	-0.8952803330303813	0.7047321742234872	0.3311491066924772	0.3814388042556841	1.358267560290175	1.124143903174685	-0.7447636139004674	0.1384238982355484	-0.02204755977455363	-0.6900572867094545	0.2872042060772852	0.003652178390744252	0.02039657613973948	0.1356598362973618	0.1655576019924606	0.001002497279788047	0.003919413147483783	0.04441143691314139	0.02985714019809505	0.4372472153242518	0.3847888963842651	0.003495610481981484	0.009965720809817403	0.001010200488002172	0.01946876261107169	0.00100158191556305	0.005558863987633684	0.001938463720956924	0.0159046333893369	0.3978916140987892	0.4253075416736902	0.07172747889505297	0.08501071623166769	0.3291756188063464	0.3539481805951851	0.06367743118717795	0.04882845280553928	0.001057321375741162	0.005436615553583372	0.0011105507074616	0.01072917508475505	0.001014146105074179	0.01574111752687274	0.7619158763416557	0.6748652338504005	0.07102435652673063	0.08654555849447347	0.001011513020827149	0.003484710325246625	0.001018519247365626	0.01739629960671615	0.00100551097657974	0.06231063440912085	0.1837816606709386	0.2072515799069204	0.09473741004008078	0.05569757607303708	0.03170401912185543	0.02958733893128514	0.5423907556168631	0.5719048363614648	0.001010534344853764	0.03817446352953429	0.001003393534055369	0.004830891031312567	0.001002832880834104	0.005388599808247534	0.001003250467309418	0.007726278175475183	0.081786989049469	0.08548882125647	0.08609545592714989	0.08802170308110779	0.02738885215105169	0.02639814499766654	0.02559990851279055	0.03168530869121497	0.05288703636529762	0.08229772059728867	0.2773102738272132	0.2663548355558053	0.2406691531612249	0.2405563763889531	0.08313623012033919	0.09227012482358779	0.07167950885564776	0.09020972932149755	0.0848710663278712	0.09569731407885139	0.001174169372457969	0.07593427516251447	0.001034620551496141	0.05232770925571776	0.001004174971010349	0.04161790892364445	0.001002112797573884	0.007569261590932824	0.00100583179845233	0.01136474115298766	0.001274991843818916	0.02423220917836814	0.0848639493958495	0.09947150531814788	0.03280347753281066	0.04852000895152878	0.04193934640944649	0.04640263580884763	0.001022229820062765	0.02121842030776868	0.001045045291830861	0.009223850454168767	0.03249843061784783	0.03704548321296286	0.05176486383603962	0.06812695355354471	0.005164349087703685	0.1017514729786445	0.2973824184032279	0.2685936728007515	0.001013058617427972	0.03387951818875246	0.0357367310617729	0.03982315437316158	0.01834821874686346	0.03334859678232197	0.001015272542963892	0.01445618951592376	0.001034885488557037	0.01816395644839073	0.001055957675637772	0.07617757825223787	0.002884360844361385	0.02742457495714862	0.0650864456231476	0.07000428215124468	0.03295805126171591	0.04067246071408286	0.001001410869189563	0.04438245633347151	0.02173693062739399	0.02813324444284105	0.248329057921607	0.1963073517001096	0.001024369090769842	0.09867343065105036	0.001014623909355265	0.05358136507285274	0.00103249468135419	0.0115197888594387	0.001011254438888568	0.01355938018457115	0.00102248557408069	0.01919893982449908	0.01795610332163194	-0.005990997388962389	-0.00721226695599246	0.0181951851512276	0.0126021831010155	-0.0007072515597916055	-0.006119645206977579	0.0009601047442537858	0.006818391094785306	0.1662632161242326	0.001002597678460215	0.04699482457195749	0.4695856061444954	0.001007575258304128	0.001007666212577149	0.001000652397194026	0.001003898001347804	0.4116337760586459	0.08661580217007257	0.3721659813723904	0.001040393387412601	0.00104592790013632	0.001118767835479228	0.001007413951592788	0.7901577063744932	0.06624617411029206	0.001009763477929413	0.001013641127809603	0.001001875085197785	0.1885658605565912	0.1020969238671622	0.03829794763190681	0.6107939843511044	0.001008022605342833	0.001000923548611697	0.001000253215109388	0.001000511106323385	0.07602001253760335	0.08275533537171012	0.02296072777376687	0.0227222782226934	0.04981607130897307	0.278322473297531	0.2418440034466166	0.1100343781826123	0.1067579879512107	0.08013908517512033	0.001161920348731717	0.001033155403974535	0.001004615559653529	0.001002180058131122	0.001005947101674726	0.001028941747998337	0.06082909646476761	0.03112336327683841	0.04033447399698472	0.001005845470146767	0.00101269163662292	0.03068178227754514	0.04683357609160378	0.005292482520540733	0.2876611780028027	0.001015174919455546	0.05246176704078944	0.02764662314957041	0.001017702076649672	0.001036893831233065	0.00105692030101693	0.003889779882440168	0.05899740846714841	0.02827014844382709	0.001001527056647361	0.02008215999653341	0.2499524235430034	0.001024667906251976	0.001017537235334365	0.001029603711008114	0.00101056395130317	0.00102142232345461	0.0280775501843976	-0.003923434833505907	-0.006986524065664997	0.02388020410618074	0.01718663557193455	-0.0005621183951243687	-0.006618759770725264	0.002044509069108188	-1.153474167627246	-2.189327801442274	0.2206100961862371	1.687232980707948	-0.02821845115084162	0.03330831764886438	0.7361897822471158	-0.1363432056207025	-0.1630673064239134	-0.02113270974092149	-0.02331439720952387	0.6984138984480101	0.7815282979985058	1.738034695797155	-2.458975744457705	0.004498441399520221	-0.004554600580411287	0.06430058110070574	-0.2463065245612178	-0.3166877975846251	0.01940585606322844	-0.06281708168650005	0.2559452174098346	0.1133781542396331	0.110952386034284	0.2725092094622351	2.947915511702236	0.126331169295868	0.02754433514865371	0.03019879443106009	0.03481201515331802	-0.2837087884727469	-0.08510977160393578	-0.2394271661525361	-0.09343974771559807	0.09836990264094242	0.3821061310164192	0.3947131243169613	1.641489059754042	1.692961117263535	-0.1747239952796764	-0.007068342475572188	0.00284423297622845	0.4129841264787691	0.08168751979062788	0.00310522312780515	-0.02656950346522647	-1.443930809891467	-0.002112458851789218	-0.05425445381694229	0.02715369070591466	0.05891039192419852	-0.09108278039001602	-0.3623707712233589	0.04470120154102405	-0.4830742922139388	0.1435711084566462	1.288147603369802	0.5750626633102927	0.1116459512286969	-0.02679096200719322	-0.5719623603149384	0.1412089865514086	-0.08467640378436468	-0.2309898887077668	0.06552538360481647	-0.09012713719213498	0.3542470266132388	0.01831207849831713	0.2598105133826104	-0.1226229142750593	-0.1374514976191376	-0.1689373324857779	4.260583610471005e-14	-3.514633851874912e-14	nan	nan	nan	nan	nan	nan
0.33	-0.009375377307637987	-0.0404892084845431	0.01224775051061321	0.6596728644004047	0.9375098720070428	0.007066756800468613	0.4507473405447229	-0.02753900629901411	0.007938469081195405	-0.04859538228033877	0.07909772145640419	-0.03452554723834442	-0.04434125446953392	0.08033204389205537	-0.02596252392614339	0.7306987846346388	0.1423720914963896	-0.7306987846346372	-0.1423720914963633	-0.06065584559412829	-0.1325754940278026	-0.008716663140156291	-0.2894138967848879	-0.03896684507236068	-0.0194656876376005	0.1168488110324597	0.1585896136140206	0.7501299888000856	0.6107658944024131	0.1104969536654247	-0.01191717081560308	0.08471847714378639	0.02991393186931458	0.9028180760108879	-0.5243770794364746	-0.5416678029031833	1.270495881744645	-0.1524875167015992	-0.06824842223632666	-0.1239616264101244	0.05857481318140545	1.669628724229568	-1.793422869135139	0.4481034342666483	1.085162881039339	-1.523767852718084	0.9735077116330227	0.698454844503714	-5.900598177402311	1.42025424559533	5.900598177402315	-1.420254245595335	1.703024542619499	-0.7234216233184071	-0.1580463587355022	-0.8130370515978406	0.6725554735424092	0.3312712799851968	0.2793331806522925	1.502577821389957	1.13049630572613	-0.7311746190041422	-0.04336449545582109	-0.0415693451590448	-0.5269373583293285	0.3046854782118373	0.004471536183821225	0.02150767430166657	0.1461080573474224	0.1784273642674397	0.001002510811491899	0.003913076936571041	0.0431949604370238	0.02914933568065238	0.4471532302818392	0.3905913053429846	0.002280586085365632	0.008961416488293779	0.001008584511928536	0.01792996272393392	0.001001127714158423	0.005461817428488381	0.001481043945201499	0.01543494514401552	0.4058560593331153	0.4332526485947097	0.07736643737031698	0.09066501003229648	0.3457696792153346	0.370283223083771	0.03558903970481415	0.02931382586235207	0.001049779613744035	0.005594476249588649	0.001107203691317329	0.01077975399706728	0.001010544126751215	0.01635417098071662	0.7670055730635537	0.668365931248243	0.06706285257377799	0.08258327706947179	0.001010311894984563	0.003615225340437909	0.001015911111102032	0.01699302202803987	0.001003832212737162	0.06488026200281022	0.1854630359820029	0.2079031415767449	0.09690219898976424	0.05641087207177124	0.03433387188208566	0.03142583333121036	0.5672145534861508	0.6003650144680515	0.001009010911455432	0.03938670829081101	0.001002209200632639	0.005008096243084701	0.001001575643433404	0.005568040245360929	0.001001925193702387	0.00794400695049133	0.07871131043536875	0.08236774244048686	0.08414498016073679	0.08650379030830119	0.02523695965920419	0.02448677283910398	0.0215218850411843	0.02867865102584038	0.04969111247044369	0.08132455045824061	0.2779488734218061	0.2691932126665274	0.2411255537973433	0.2438670803687195	0.0996398998928089	0.1096230437419184	0.08841963146278019	0.1051667028435496	0.08282199727446254	0.09404740301406189	0.001202313551800087	0.07592654041137402	0.001035853009059715	0.05237323341154059	0.001004425816929412	0.0461367942749721	0.00100213046326365	0.008436620378776655	0.001005934584235841	0.01139188625093242	0.001152221651953221	0.02390742788525361	0.06951286715924369	0.08413547798485423	0.03127118948118227	0.04783592797836642	0.04069689077251191	0.04549447812265706	0.001019360280038823	0.02103981719030749	0.002288733406521168	0.01115808101624414	0.0315421752653483	0.03620361234274651	0.0455737489123562	0.0624144587698152	0.004669572646511176	0.1017856630553987	0.2958289920191249	0.2651853089755465	0.001014686200849108	0.03555692163310995	0.0432327559927535	0.05059742023012411	0.02418603983832077	0.03895659974597655	0.001016552794882035	0.01550471992901872	0.001033654950439471	0.01785116456460414	0.001056631139199564	0.07051387620005441	0.003712466978590694	0.02897613736205716	0.05689215183055854	0.06544162997830655	0.02863431542171541	0.03703812571499438	0.001001483583051892	0.04482951238505992	0.02074494383990106	0.02715242111777718	0.2491490564388405	0.1997787787072412	0.001025847704302087	0.09896089570813049	0.001016686436748706	0.05657709558443522	0.001031570918435564	0.01029048829560976	0.001011206150565306	0.01217544331054801	0.001021852949822941	0.01749747275140691	0.02863560579752782	-0.003761574907824986	-0.006902439845852282	0.02413537336433635	0.01633119240312001	-0.0006116989851817406	-0.006540064167995636	0.002071708258852678	0.004072474153774919	0.158242538751047	0.001002463311562252	0.03722278277720532	0.4687512794336577	0.001006104764030955	0.001006256829287902	0.001000657276870935	0.001003523352684269	0.433258608737346	0.08308823786667667	0.3859742470315269	0.001022945410088294	0.001038546744383716	0.001090986306013768	0.001006272250680437	0.7703926345482451	0.05825675056241916	0.001008468266226782	0.00101282071416311	0.001002262884205519	0.1879696767290132	0.09796726184846863	0.03659637594263426	0.6395844264002182	0.001006920249604856	0.001001021658436229	0.001000279161196054	0.001000575549809378	0.07341963866803754	0.08045449548980305	0.02264707807843663	0.01200290581331945	0.04230026939786037	0.2799122830003524	0.2420479965171736	0.1326645087343775	0.1138344638623365	0.08001765135279107	0.001290599394210794	0.001040503470937172	0.001004747199684055	0.001002122440820098	0.001006121464798979	0.001020470355661781	0.0392945639832555	0.0281115480859662	0.03826144089636689	0.001025281598480618	0.005764299552810556	0.03022582383905449	0.0304970698581995	0.0031771426125066	0.2973814696903643	0.001017399696501995	0.05175471878414492	0.03330739890626717	0.001018040109643342	0.001028550225887223	0.00105768057066533	0.005167304367511468	0.03585618277981699	0.01971344088172201	0.001001586496027128	0.01925780704697097	0.2512701799266664	0.00102968681444938	0.00101992924228167	0.001031460440758614	0.001011656729442216	0.001021001826219088	0.03976155276392752	-0.001402664486142966	-0.006525345359861913	0.03027969698396937	0.0193758471701728	-0.0005558108826179802	-0.00689752664682998	0.003205071125246988	-1.175151226072913	-1.868811690951294	0.009343781824798418	0.8711427145128308	0.01361705361622712	-0.1766243567697539	0.435187277710976	-0.06982387076598397	-0.1416119778374849	-0.002981841255655128	-0.05335007107929016	0.9134284035156128	0.3580098401066063	1.514515480716566	-1.473297933131784	0.02102169251014243	0.009513529507373265	0.05961968520466613	-1.023514662882086	-0.4740047543846598	0.009880280728711605	-0.02742917543118417	0.2590187688327684	0.01504895648504084	0.03188778277486385	0.1039339929749894	2.728934798000615	0.1186523246246048	0.01296702029687238	0.01204545229107988	0.01570759289613036	-0.3396753696812325	-0.2148699414088231	-0.1490115218778012	-0.4977513831151448	-0.2659978153068988	0.2410979531795708	0.3072119046498799	1.811987813404969	1.312400171809091	-0.1513342798007526	0.002859386240401976	0.004146306675545424	0.4877707373538879	0.09076975801512911	0.003352180983753425	-0.03331283960920849	-1.630372420443667	-0.1231917662343643	-0.1256073336576543	-0.04081724120617045	0.3124452482125427	-0.07986983945890913	-0.7850536338334896	-0.03287059047157344	-0.1025165370797114	0.1942327210505196	0.8872923005282554	0.5487116212460575	0.1075482820480606	-0.03248710063098835	-0.562316848846321	0.1686689701131538	-0.8441255549837708	-0.4848610780753915	0.02667289441983063	-0.1068037390295943	0.3706544722913489	0.03362601805037536	0.3388541340299676	-0.1230220661549142	-0.1391234875435177	-0.1708908307928963	7.644535733624529e-14	-3.467690532168968e-16	nan	nan	nan	nan	nan	nan
0.34	-0.0009453478538054421	-0.04537006965631962	0.006921352373121472	0.6723415423912307	0.9357792664800745	0.006380560614558908	0.4492477168749507	-0.02655387472548698	0.02614309047831263	-0.06546046613361435	0.0831467963204581	-0.02388560216548864	-0.05902810052806821	0.08947167982763705	-0.01918833401467796	0.670191590891578	0.1575128514358893	-0.6701915908915785	-0.1575128514358798	-0.04348219520571933	-0.1396257213091534	-0.01002226458753846	-0.2972548685235252	-0.03249278257112437	-0.01617713960820877	0.1186113312674399	0.1743753526672567	0.7615561296284822	0.6035904413699115	0.1097238228215447	-0.01239350151247599	0.07999807154542597	0.03300056399338054	0.7640881697002457	-0.4446917473970715	-0.518810317767913	1.26355271519195	-0.1945921569386252	-0.06867697362934967	-0.1524881530243529	0.1410682327938202	1.966514842028952	-1.560592805717008	0.3557711240027446	1.031986440618951	-1.389545973038299	0.8437974401450536	0.6477034382539009	-6.201732947178208	1.605529703903134	6.201732947178208	-1.605529703903134	1.73012198189874	-0.6826012696824377	-0.1009726623416674	-0.7600300013220485	0.6186326774757043	0.3254473004166857	0.05235952820108049	1.656106370614232	1.158308490289483	-0.7011820601736277	-0.08848343015568014	-0.05221792695560394	-0.4278090276213569	0.3107357858525377	0.003516188645813106	0.02073813668792237	0.1490797629346086	0.1826689210871946	0.001002450356344638	0.003925071112664962	0.03799041758339533	0.02628955035007533	0.4536653570354031	0.3937105473027551	0.001668812936983925	0.008463119153319312	0.001007071878789959	0.01669813691817205	0.001000903169994946	0.005405122379178039	0.001251718864511002	0.01518309558341424	0.4181247794294172	0.4440325280992676	0.07894661650975802	0.09234450059338524	0.3612621011383738	0.3839493237854226	0.019575515031121	0.01877552836395289	0.001042318078286456	0.005736009297596068	0.001091635456454124	0.01081630860362995	0.001008172871226232	0.01695970274187724	0.7649753720045808	0.6549957272525191	0.06127126253464824	0.07710073806764568	0.001009063700175095	0.003745978614678884	0.001014197219330088	0.01665590116218365	0.001003187247176015	0.06751177913586835	0.1862752706699055	0.2075148545718186	0.09637973032650859	0.05633895110978955	0.03491606547823787	0.03184090523962019	0.593026284540595	0.6261798260891582	0.001007698116992477	0.0405982008554898	0.001001666412158419	0.005191637699082205	0.001000960321741015	0.005756632040079589	0.001001295129010807	0.008179907094343386	0.07582963684516111	0.07871194596367509	0.08203645709892678	0.08379636108389923	0.02395693612534954	0.02329462943376506	0.0141882137560552	0.02193308907369593	0.04448731895007985	0.07751788659389174	0.2789179609891569	0.2722873678604557	0.2414910432980612	0.2474962991422369	0.1183172562510132	0.1281677428818469	0.1006304804462056	0.1167370644509442	0.08160555868847248	0.09274910724038443	0.001280724730939725	0.07593822276709278	0.001040144607979399	0.0523683495589756	0.001004617029815591	0.05131287954209702	0.001002110468369149	0.009364367155962049	0.001006073176628348	0.01145235246323224	0.001086589215200063	0.02366743069767195	0.05098002045920347	0.06672210163592918	0.02903320443131528	0.04628641301772124	0.03906466659463607	0.04392588413089391	0.001027648746458236	0.02084321694377688	0.005273513700743136	0.01516294597278433	0.03082099716188926	0.03539651750757793	0.03457696884448137	0.05232737191058941	0.003368075960397306	0.1011939130836898	0.2981357924246269	0.2684649807741175	0.001016612520318934	0.03781063542265185	0.04685040711229408	0.05798073503381121	0.02987845772294679	0.04436630304366465	0.001017361711035836	0.01679691817346753	0.001028866278292911	0.01757982075314265	0.001057348031090674	0.06490046530088141	0.004762597593174277	0.03078926387296141	0.04170311232322331	0.05279634056789442	0.02225016131888884	0.03119555981320901	0.001001549656333757	0.04497165557601166	0.01983203971418953	0.02598184543806784	0.2501459582966011	0.2043327630955598	0.001029097273899156	0.09923485271471184	0.001018913777141618	0.06034881865591391	0.00103203802657166	0.009063650183040117	0.00101172867518598	0.01078115822660579	0.001021326438318619	0.01579042823541706	0.03998477500917946	-0.001337920515870434	-0.006491711671936751	0.0303817646872315	0.01903366990264692	-0.0005756431186410496	-0.006866048405738113	0.003215950801144684	0.001326557212763423	0.1502218613778598	0.001002328944664074	0.027450740982453	0.4679169527228199	0.001004634269751421	0.001004847445997598	0.001000662156566407	0.001003148704024808	0.4548834414160491	0.07956067356328086	0.3997825126906625	0.00100549743276365	0.001031165588628749	0.001063204776547188	0.001005130549768387	0.7506275627219969	0.05026732701454494	0.001007173054525313	0.001012000300562542	0.001002650683221594	0.1873734929014352	0.09383759982977508	0.03489480425336214	0.6683748684493319	0.001005817893868765	0.001001119768279572	0.001000305107343345	0.001000639993331325	0.07081926479847307	0.07815365560789608	0.02233342838310835	0.001283533403952157	0.03478446748674934	0.2815020927031747	0.2422519895877321	0.1552946392861439	0.1209109397734613	0.07989621753046164	0.001419278439690382	0.001047851537900781	0.001004878839720445	0.001002064823517535	0.001006295827921354	0.001011998963325283	0.01776003150174242	0.02509973289509607	0.03618840779574988	0.001044717726838821	0.01051590746899954	0.02976986540056447	0.01416056362480043	0.001061802704471913	0.3071017613779266	0.001019624473551688	0.05104767052750094	0.03896817466296882	0.001018378142629409	0.00102020662053751	0.001058440840313639	0.006444828852582779	0.01271495709249017	0.01115673331961919	0.001001645935420886	0.01843345409740857	0.2525879363103329	0.001034705722647457	0.001022321249232732	0.001033317170508615	0.001012749507579226	0.001020581328982816	0.05144555534345743	0.001118105861220058	-0.006064166654058793	0.03667918986175769	0.02156505876841114	-0.0005495033701117182	-0.007176293522934732	0.004365633181385727	-1.194858172584044	-1.499219107531107	-0.1555170590317409	-0.03840811034034172	-0.024552373759872	-0.3970878449751086	0.199556382454499	-0.03514180826740914	-0.1016724900955473	-0.01306240777327285	0.02025333975017543	1.265368415165503	-0.01343234990906389	1.20424633840784	-0.6637098554835046	0.001232911763484281	-0.007359461786718816	0.06279624258334576	-1.620486803275019	-0.6207393129227746	0.01945350785205513	-0.04958574994999526	0.2683231252832831	-0.09459158071004718	-0.04609100610777066	-0.01217528886599689	2.418842214606954	0.1261807299930704	0.02881158399458242	0.03202906595418518	0.03844628892250757	-0.3906523206401006	-0.3230130619222222	-0.09558141550569924	-0.841220605078422	-0.4683288424331234	0.4332617476595531	0.4584160830687384	1.87984510410766	1.015638734334152	-0.1044009370571892	-0.00318492111329311	-0.007237368701002042	0.544424109642612	0.09376511765866678	0.009769446010213191	-0.00961268230780608	-1.859400612996146	-0.1751992563523947	-0.1863417149388199	0.02355426492639978	0.4730372708082521	-0.08412757338992914	-1.237289186330294	-0.08048680813759271	0.8545328325421255	0.2588331775141198	0.6099573927115679	0.5354027301122011	0.1603795178455386	-0.01850134404250296	-0.5619041297062557	0.1935218077398541	-1.701203851285268	-0.6726360692523872	0.004542811478754166	-0.1280776081197256	0.5707585028587666	0.01561046839826305	0.4150090254180784	-0.122130424024911	-0.1395211395973006	-0.1700528210674452	1.389300644473367e-13	2.592967178827116e-14	nan	nan	nan	nan	nan	nan
0.35	0.00551314370776684	-0.04932856653062768	0.002005482967769258	0.6849539389358872	0.9336003700343624	0.005696142768567098	0.4481681930387825	-0.02479006067584766	0.0471174419486086	-0.07945461927224325	0.08620700915416514	-0.01413592470898508	-0.07161880700055612	0.09712609834588304	-0.01324457124477313	0.6066196567408479	0.1743524956851192	-0.6066196567408432	-0.1743524956851003	-0.02606570883944932	-0.1461544257193484	-0.01070019963444572	-0.3047123333659799	-0.02664145371879235	-0.01297481101553204	0.1177101642570088	0.1916207306102594	0.7733023161128997	0.5967618475762475	0.1097495089496498	-0.01297511123072369	0.07604124042570484	0.03618633036290433	0.5208509382375861	-0.3418416495294412	-0.466961628370458	1.259660851598619	-0.2408398513657292	-0.06744221436442958	-0.05773052180954771	0.2076139182475172	2.205772267779024	-1.235999099773857	0.2524276765724292	0.9172891223834745	-1.118504879133241	0.6801226199812502	0.5405327743044801	-6.516174008694018	1.753299906330723	6.516174008694019	-1.753299906330723	1.754152237802575	-0.6193483442682512	-0.03447739323138905	-0.734260772499159	0.5496063828403918	0.3142358093931421	-0.2269641288744606	1.788946314584838	1.186991481623665	-0.6647433910961527	0.08820106592948816	-0.0641829974778754	-0.3618095647254304	0.324654965187277	0.002408166562468012	0.01974370838430773	0.145821318238784	0.1787902986205673	0.00100234407403596	0.003939357955357649	0.02982552382970885	0.02154737830617025	0.4575260452522649	0.3950891979899137	0.001343691676699223	0.008186120875308614	0.001005763202450557	0.0158478005450627	0.001000777651325576	0.005387737243065263	0.001129968855627625	0.01507168437866724	0.4344647807553074	0.4584701937383267	0.07707250556915389	0.09055733674285209	0.3757037610068638	0.3947450168603567	0.01072268731534767	0.01323016917271732	0.001036267802118571	0.005834735652927799	0.001074853715421619	0.01083747116247248	0.001006584745656104	0.01753403350303059	0.756671750745072	0.6368800572585817	0.05438352621377548	0.07069273331397831	0.001007923956946488	0.003856324773494119	0.001012363868242519	0.01641510296391561	0.001003057215933413	0.07012675942628981	0.186814555561929	0.2066837877356536	0.09242391745590388	0.0552575702760305	0.03270726479241065	0.03037907067913274	0.618715905468025	0.6485688773626791	0.001006651384514285	0.04173693806527043	0.001001416506279635	0.005385929621368427	0.00100064940791712	0.005962970187469155	0.001000991373832473	0.00843980956579107	0.07195205330307186	0.0739174624208342	0.07886587798703135	0.07967814690050126	0.02182136825067186	0.02157388142584837	0.007952277562870763	0.01574389802896281	0.03682396405147198	0.07047870445841063	0.2822983852509257	0.2786625914079593	0.2434146534831118	0.2532455629098582	0.1379815501902141	0.1462364663059483	0.1054709592325069	0.1237279437931357	0.08088396611546492	0.09189186458920026	0.001341416562675301	0.07576755647484747	0.001044804862368991	0.05219983479964724	0.001004846874826438	0.05709489110082412	0.001002097802309804	0.01037990289063138	0.001006175899952119	0.01155852174754048	0.001049899430523566	0.02351874127428024	0.03382789752016709	0.05045130923429039	0.02550747609923419	0.04331523959758302	0.037386748754624	0.0420185548410747	0.009840856169212113	0.02866459115775831	0.006596178852348237	0.0177018407110749	0.02982669517851004	0.03426047590818734	0.03069198746362144	0.04604801596918361	0.002445253706723721	0.1007594252159478	0.3044051542818348	0.2812565598642335	0.001018525175246599	0.04075154811741143	0.04652938622539444	0.06155409461161992	0.03419293755053583	0.0484744214101765	0.001020936682119791	0.0183881928018344	0.001023365492310566	0.01738414206165199	0.002043728060866014	0.05944536851424258	0.005768652345377647	0.03254490956518818	0.02687949078729351	0.03797098511545495	0.0156937727201265	0.02498466677954406	0.0010016557117412	0.04469950416619945	0.02002500088166909	0.02508329243087727	0.2515202100898641	0.2106392007796501	0.001031595682895002	0.0990776466151069	0.001022090555862222	0.06496101892031859	0.001069317013468809	0.007887255935996439	0.001018119981812617	0.009411073309571106	0.001040705904395417	0.01412018755675302	0.04977013676562464	0.001099452157318957	-0.005942575859671425	0.03533891848003442	0.0194616720282212	-0.000435898275379571	-0.007089438504061916	0.003693487670179036	0.001178456217708869	0.1324992173500188	0.001002152688527072	0.0142414076547011	0.4646211209729745	0.0010047114077949	0.001004023784812639	0.001000634228202709	0.001003193335995189	0.4842132220873006	0.0703074793450333	0.4114184106351456	0.001003993702138296	0.0010289595235642	0.001052459395910637	0.001004764003780785	0.7222911524206701	0.04190780583283685	0.00100636959655951	0.001009149104450707	0.001003151362830875	0.1880091449309297	0.08103246345606897	0.02607229176567575	0.6919302137009211	0.001005345602765465	0.001001187460979584	0.001000343400018224	0.001000705108172953	0.06349399661229745	0.07162712733634113	0.01694524919037677	0.001145940895031597	0.02167413739633414	0.2952016133640355	0.2510321048009093	0.1774861995250604	0.1046693183914025	0.07994615268403212	0.001392264078210239	0.001051181570869996	0.001005261404682385	0.001002101371425601	0.00100627178227339	0.001011460998045969	0.00944152272747641	0.01841515670802733	0.03473945690955717	0.03454013328500673	0.00585242798319637	0.02775498375027783	0.03630793680331824	0.001829299881861954	0.3251955167441087	0.001021269797088684	0.04192314213095009	0.03935422667154927	0.001029969986344474	0.001015469317313763	0.004776680055330734	0.007159649122480551	0.006861054419349993	0.006094343343509115	0.001001867732908516	0.0217754299045674	0.2553361405624029	0.00103376466263113	0.001027998876640079	0.00117140899586077	0.001034943233205622	0.001094968443631332	0.0582151636598032	0.003521901867387134	-0.005296167411896283	0.03922385516745899	0.01820696476164346	-0.0002052693563324263	-0.007243344587287584	0.00363330813024803	-1.211843888498665	-1.226652785815896	-0.05929430703488883	-0.7179265188766237	0.01483567184901445	-0.5576267303402054	0.08713669378535185	-0.02072343452450284	-0.06762970575622179	0.004615235300993926	-0.02559793064739349	1.582284717242797	-0.3389894295744691	0.9668525925937647	-0.4334739431291226	0.0145214999531841	0.007021699172524728	0.0534601162205444	-1.969214354097513	-0.6662080276455278	0.007287519620910729	-0.008855644362488783	0.2557991841708073	-0.0735904723507214	-0.1815396848507107	-0.2743084599221139	2.05333934224385	0.105914655328198	0.0144730734991543	0.01477562769387401	0.01980873756746505	-0.5537624106484819	-0.4882487355246707	-0.2392352747807602	-0.4249167764482537	-0.9093714778899831	0.8297011708293212	0.6858787633926183	1.740864307824297	0.3514583760084423	-0.06722418524853541	-0.02838282045479581	-0.02467972633645666	0.6132512235163164	0.1098949473887018	0.01170740859438172	-0.01585296437390155	-1.419908575161602	-0.4041712694010662	-0.1914487382929627	1.427893741726979	0.05997135969806621	-0.1391777501172739	-0.04039940242774815	-0.01293585934301531	1.614573229132308	0.3265217980179924	0.1134935389735834	0.3024998671013837	0.1636057708710503	-0.01816735052876	-0.5294881253440074	0.1620834383432783	-1.279248923106308	-0.580884844681526	-0.05275297998884668	-0.04809156517637567	0.6783909366618875	-0.04385694931934279	0.5015690178271025	-0.1135984046698775	-0.1346086018525697	-0.1639181293856496	2.093786596471226e-13	3.218247240200426e-14	nan	nan	nan	nan	nan	nan
0.36	0.009336486823409025	-0.05210358308786793	-0.002469841495551405	0.6975494445804993	0.9309694150721425	0.005047003950792524	0.4482068282865767	-0.02248320953848905	0.06980687214854325	-0.09013567368423928	0.08811847452884217	-0.005553018283846313	-0.08119638926274715	0.1029348593559744	-0.008388005357160054	0.5397977082031937	0.1923968647702407	-0.5397977082031954	-0.1923968647702361	-0.008379611520724856	-0.1519368628328973	-0.01070907337605292	-0.3119960400801259	-0.02154118911737692	-0.009908075594868466	0.1141846247182215	0.2100738208909596	0.7852172127615054	0.5902914396972404	0.1113794523431467	-0.01367874107763923	0.07279683288287207	0.03945841283981594	0.2370584805239168	-0.2079956839808339	-0.4307013293606677	1.260174535183089	-0.2850038602897272	-0.06162116798590058	0.07114366375108737	0.2496756503321808	2.309530587922779	-0.897973060387662	0.1260216321901401	0.7986322343424691	-0.7869211308291364	0.4746659384344083	0.4302640617867704	-6.851735824563019	1.846474671081487	6.851735824563019	-1.846474671081488	1.784044172389746	-0.5333478103536211	0.03283959871812128	-0.7252783756604089	0.4684198272924209	0.2983286660140663	-0.4725149774663182	1.897648838159577	1.192050523126468	-0.6295448772423532	0.2323680229213406	-0.07662195268894299	-0.2853243122432066	0.3279990073294974	0.00177708601007857	0.01923373643953431	0.1367423565394242	0.1686981879918251	0.001002202786989609	0.003970303140536566	0.01911661598628064	0.01501141241261443	0.4591586569581657	0.3956725399546164	0.001180976794115946	0.008039338719553282	0.00100469715256405	0.0153608443789596	0.001000700952694883	0.005398024180187768	0.001069108450517217	0.01500988997162797	0.454730798700207	0.4748806225360707	0.07194088843157216	0.0856649318143453	0.3891113956580344	0.4035255819575898	0.006096552124046131	0.01034381029396107	0.001032140420407544	0.005946622109382075	0.001061090766958236	0.01086533709889603	0.001005607711180995	0.01805670919790156	0.742615764474359	0.6162800969988688	0.04674185613458721	0.06366964971830859	0.001006952437685415	0.003985164921059129	0.001010021301744402	0.01627315307353984	0.001003242699626106	0.07265028784667772	0.1873901143962056	0.20600367140825	0.08462452082482476	0.05248106692864705	0.02735080252459185	0.02647239930714815	0.6436156925046551	0.6671340389769408	0.001005892014451859	0.04280345282947571	0.001001325480465316	0.005569624629808907	0.001000513186412126	0.006162885877381888	0.001000872147619419	0.008701572489726519	0.06651836761056386	0.06792633729623604	0.07420539782762878	0.07427900715804428	0.01810590103690514	0.01869658216407045	0.004666492942897256	0.01286877009296012	0.02647398906707078	0.0599331791714057	0.2892357012989308	0.2886397554567846	0.247788560116344	0.2611027162688119	0.1581631799359373	0.1631243235808549	0.1013840901992299	0.1231446568092222	0.08049806918960174	0.09140109169403643	0.001358256008431668	0.07542187669550818	0.00104879968172202	0.0519104721688054	0.001005153118098926	0.06360336444073179	0.001002109755694862	0.01157332446600253	0.001006215207167723	0.01169136059010717	0.001031290921131027	0.02343581617072097	0.0203827561594415	0.03782091597626825	0.02044056821799924	0.03850027079510489	0.035811260020504	0.04017041745958316	0.03037334953814365	0.04714455505548194	0.004947823449453875	0.01686696682364886	0.02834590566283542	0.03269102243254202	0.03900006383910546	0.0510830358524352	0.002364185125758552	0.1008046940182056	0.3146553978884752	0.2989722502298044	0.001020304099930407	0.04428452011469892	0.04213446419793295	0.06042618613571778	0.03663218104245376	0.05074187886374301	0.001028521918280456	0.02018364085506718	0.001018246579551237	0.01726581465206876	0.004388159637801366	0.05430324483961647	0.006628575994752241	0.0341204547924802	0.01599408849892322	0.02690372842758074	0.009789246569299342	0.0193510167754782	0.001001819667554922	0.04404099824528752	0.02173465095416536	0.02509084269737992	0.2533814747887946	0.2176578198827655	0.001032373568038863	0.09842160850830677	0.001026518328056861	0.07026295882021028	0.001157013224657082	0.006782682503911762	0.001032416047523105	0.008086731028792945	0.001087598767432305	0.01251360935329003	0.05754499622866991	0.003514440385826723	-0.005247531094141319	0.03868774661476977	0.01736561006556742	-0.000159827318439639	-0.007208602579738503	0.003364449925765334	0.001030355222651996	0.1147765733221784	0.001001976432390965	0.001032074326947883	0.461325289223129	0.001004788545838743	0.001003200123625054	0.001000606299841849	0.001003237967970941	0.5135430027585518	0.06105428512678662	0.4230543085796288	0.001002489971519224	0.001026753458496197	0.001041714015271804	0.001004397457795156	0.6939547421193433	0.03354828465112764	0.001005566138595007	0.001006297908573401	0.001003652042440678	0.1886447969604243	0.06822732708236262	0.01724977927798953	0.7154855589525104	0.001004873311665125	0.001001255153682255	0.001000381692744439	0.001000770223028648	0.05616872842612465	0.06510059906478888	0.01155706999764563	0.001008348386110048	0.008563807305920089	0.308901134024895	0.2598122200140847	0.1996777597639781	0.08842769700934601	0.07999608783760273	0.001365249716730343	0.001054511603838725	0.001005643969643759	0.001002137919333876	0.001006247736622222	0.001010923032766538	0.001123013953213232	0.01173058052096078	0.03329050602336618	0.0680355488431775	0.001188948497389733	0.02574010209999204	0.05845530998182591	0.002596797059249643	0.3432892721102883	0.00102291512062831	0.03279861373440001	0.03974027868013493	0.001041561830052325	0.001010732014031866	0.008494919270348209	0.007874469392377851	0.00100715174621041	0.00103195336739923	0.00100208953038898	0.02511740571172598	0.2580843448144681	0.001032823602614896	0.00103367650404653	0.001309500821213419	0.001057136958833837	0.0011693555582807	0.0649847719761487	0.005925697873554088	-0.004528168169733752	0.04176852047316061	0.01484887075487577	0.0001389646574467719	-0.007310395651640468	0.002900983079110397	-1.224549141591272	-1.050819039608004	-0.05862578734577094	-1.281105742764976	-0.02122070527476097	-0.7558466149009523	0.04049463796097245	-0.009098583765369537	-0.02899644864232434	-0.00752799312785938	0.03017669930404661	1.659921046907088	-0.6344805655043965	0.8012207428668325	-0.1319097929926826	0.00386493195975003	-0.006018786323983782	0.05246522934373622	-2.11734485643028	-0.7437550812940575	0.02315230557894799	-0.02981609919391221	0.2500327512761695	-0.06440147895746588	-0.3851155088313977	-0.501142651191101	1.654064282755782	0.1117362408910695	0.02669220122671425	0.03074457446095814	0.03881837942248725	-0.6299806369978218	-0.5791981737358516	-0.3268916662793581	-0.1784079833477698	-1.169597472753867	1.153649847921956	0.8799940013345042	1.643671874301334	-0.4991945308856375	-0.03110698585282381	-0.03818761854405792	-0.03140694300392083	0.6897164658832425	0.1293422857982896	0.01510335767418444	0.003540181718047906	-1.131320784252725	-0.543958332827977	-0.1745033332833265	2.155272201681062	-0.2017164543424763	-0.1708099486520145	1.025585978596388	0.01546452586565441	1.839355087635365	0.3772450380301673	-0.3302962180345618	0.1672705475085874	0.2012142031524184	-0.003031084164605439	-0.4993095072961144	0.157501714742558	-0.9495840983839512	-0.5571874633404538	-0.07272809074088012	0.05314304662071196	0.7131947866619325	-0.08415593304245558	0.5529569525623241	-0.1077662610339994	-0.1303726123351214	-0.1573203260278889	2.978787345146175e-13	-6.951644833840535e-15	nan	nan	nan	nan	nan	nan
0.37	0.0103333652411542	-0.05337956984516335	-0.006841860249518798	0.7101776781452201	0.9279276986524972	0.004491063991723374	0.4493618433714249	-0.01994154432045479	0.09265862716255853	-0.09762299076328031	0.08862209884595185	0.002051826898805112	-0.08741469708829772	0.1064672276159396	-0.004427217035790751	0.4692668368685359	0.2110697303796584	-0.469266836868539	-0.2110697303796561	0.009620369775673937	-0.1567612933908465	-0.01007868739347039	-0.3192538102002871	-0.01729990394704856	-0.007021734640747545	0.1084221190350913	0.2294179904016565	0.7970773425475166	0.5841727002178003	0.1131371804699471	-0.01456006465315386	0.07039671900886213	0.04278342384806349	-0.02950014408430092	-0.04402740302838407	-0.4552766351533734	1.26620353729368	-0.32130512874106	-0.0483550400604046	0.1564894839371768	0.2515691186112379	2.205531738044083	-0.6130000569585162	-0.02954650554701909	0.7320089538393432	-0.4651779103848899	0.2268469549025379	0.3747319706072832	-7.200689283777685	1.878968146020532	7.200689283777679	-1.878968146020529	1.811914031310877	-0.4303360535532367	0.0893273109769904	-0.7281048115126857	0.3790613022355889	0.2781545349379779	-0.7513832885362217	1.962312831049716	1.185241697142485	-0.5910619035912482	0.09541294325721925	-0.09819351283763314	-0.1755353577202919	0.3363437828097389	0.001408892200085325	0.01900782762046041	0.1221840951647778	0.1536260363099681	0.00100204047807415	0.004019840047129265	0.01048680320503194	0.00906797433062295	0.4592181891533869	0.3961640394731337	0.001094964485894182	0.007963594336381644	0.001003875819247955	0.01518424235589893	0.001000651713337454	0.005420955555164751	0.001037195399574475	0.01496876771999124	0.478467861959407	0.4913439082334639	0.06401228994905266	0.07818621410131966	0.4010042115926191	0.41081916252754	0.00361924946056431	0.008960032954592098	0.00102905810130891	0.006118254935145913	0.001050204950072746	0.0109133148231135	0.001005060319515518	0.01855521574789736	0.7251708186116443	0.5953605296589976	0.03903437176004194	0.05654011143548202	0.001006146116817538	0.004182953628621245	0.001007975414730958	0.0162200020070864	0.001003656761044402	0.07504798952798331	0.1880515206025972	0.2056277637107995	0.07405523208274217	0.0477073909993309	0.02055186645298586	0.02124200567655792	0.6660113769503884	0.6814761537526807	0.001005370759120946	0.04387267644356201	0.00100130562974097	0.005748069048661928	0.001000455830802772	0.006363769775002704	0.001000833706357244	0.008968944919969343	0.05700617388319783	0.05927338736599806	0.06440336676325457	0.0659719036261964	0.0136275810377201	0.01527019831564726	0.0028834734198019	0.01175012033287888	0.01707009762976358	0.05077267310892353	0.2997509374852967	0.3010287402558563	0.2543263627073861	0.2708683725998365	0.1767393633953709	0.1771818873593014	0.09114137436488658	0.1154456058361796	0.08028163270203209	0.09123617568066107	0.001327345824114699	0.07507362053094614	0.00104853561430485	0.05161053930084306	0.001005204983051564	0.07101319639135992	0.001002040124772735	0.01295806044260434	0.001007153142861264	0.01182263657856852	0.001028095112746531	0.02339431614229833	0.01333013591531281	0.03093792514517496	0.01493035078991456	0.0330667566217363	0.03258012124520109	0.03726980628929803	0.05623283462778946	0.07005826142505865	0.003206129546351603	0.01567838452441526	0.02544091638777173	0.03003959007402285	0.04776292736771212	0.05930313799133598	0.003933343290616223	0.1012538980296476	0.323107345453937	0.3143125949908493	0.001032205625485007	0.04815648974481077	0.03598582956110376	0.05673341724880485	0.03634926942512787	0.0504952733273013	0.001058681602886617	0.02205643817670871	0.001014144931494983	0.01721531619810043	0.009641996945197717	0.04987835230028859	0.006454393751392305	0.03459768550100816	0.008811848359192466	0.01961049607391873	0.005551649855683063	0.01535982379501886	0.001001916582436372	0.04307876516583956	0.02448128865891994	0.02590214771369649	0.259672420029017	0.2265733037243369	0.001031273126028422	0.09759440235601313	0.001056645922457544	0.07592805242503561	0.004091166122424326	0.007002639228999007	0.004073488839628135	0.008157585207981799	0.004260672814415112	0.01249368701058937	0.06117867710523979	0.00568857002394018	-0.004378039205700636	0.04145365155678567	0.01247174881012873	0.0003762328690748902	-0.007251406623485999	0.002787282240813291	0.001020166529158513	0.0879641350323765	0.001001782843565162	0.001020116477856968	0.4575723259429373	0.001005928440904736	0.001002869583624656	0.001000595540359409	0.001004603554313185	0.5485919437036728	0.04758344161670275	0.4295459121823899	0.001002010780620284	0.001025085769591007	0.001036471356429404	0.001004569512955834	0.6701069176327511	0.02660381745597665	0.001005087725591651	0.001005464070147894	0.00100445623777881	0.1896021258669703	0.05297582233119164	0.009173949548367331	0.7259264645817876	0.001004790210215272	0.001001310200171932	0.001000408368706073	0.001000813566727857	0.03536461595894304	0.04025201505063532	0.006300223656439058	0.001007239647557811	0.00479352844406796	0.3301628483320441	0.2721128869701864	0.2124970188026587	0.06704754270674548	0.07999234520086762	0.001235811902270269	0.001042971935374418	0.001004933206024763	0.001001823610083887	0.001009721152163535	0.001036483706252264	0.009250784541724313	0.006395196843833865	0.02499598334654269	0.1036040861481504	0.001526311818025712	0.01906349296831013	0.05802980336385129	0.008104960973136901	0.3369424073134385	0.001062933095021702	0.02522000103866331	0.03282787539958607	0.001131117808079097	0.001009152214005834	0.02094959664578113	0.004907986462007631	0.001005544793547163	0.001022530395176238	0.001001956443781261	0.02965678878751759	0.2830465197489276	0.001027846920805656	0.001133969183542001	0.01212022546468061	0.01250623151590432	0.01301523108863186	0.06176748208508252	0.00767299738236214	-0.003388444146033535	0.0439676613657013	0.005676189998892507	0.001102107625891801	-0.007247019444709901	0.002119153885223687	-1.23582439907499	-1.040410188321147	0.001355787211437751	-1.736726361549225	0.01875541529087484	-0.4429423360442363	0.060474751328582	-0.00548782287987558	-0.00626760193084732	0.007291854514351612	-0.02217321889465999	1.619850016519652	-0.8637873361274935	0.6643904289316342	-0.1198823353739344	0.02602672614234651	0.01109718863429099	0.04808261141438939	-2.047717568825454	-0.6923558289933047	0.02007020159465111	0.008689915340117347	0.2309499300018445	-0.01401758801664843	-0.5701473267846442	-0.5502528568692566	1.211208501656329	0.1069126727100233	0.01295265750898487	0.0143492810605772	0.02039892837724172	-1.08554744997547	-1.0947430608299	-0.3577139212419116	-0.05388666602538803	-0.696393826263172	1.422088125789369	1.172402556635437	1.200410530079408	-1.048026315743581	0.0004887571437760459	-0.03314294807745844	-0.03196754949731909	0.7658467983130058	0.135521642074072	0.01152646140033957	-0.006895153311290182	-0.2926339005572048	-0.5460765871264018	-0.3952300633415102	2.389446774810251	-0.05520656884261643	-0.3495503230556816	0.5945658105476406	0.05680130188325613	1.407830047970086	0.3855663395340804	-0.4318278092073849	-0.1964409237929197	0.1739991665575005	-0.004830378250251464	-0.3796451106641342	-0.0455459478208871	-0.5220659666686455	-0.2651597968677993	-0.1296399279660374	0.1115872402786443	1.229672448528764	-0.08560183844847274	0.5616915401730901	0.1322111758658253	0.1236965623395439	0.1296971358275034	3.572972044715706e-13	-5.360980286208017e-14	nan	nan	nan	nan	nan	nan
0.38	0.008910136999388427	-0.05292064585913287	-0.01180685847294497	0.7228881425171352	0.9245839983991737	0.004104138824365443	0.4512692205795206	-0.01759359265974032	0.1128117333723042	-0.1026658688541088	0.08744254968259219	0.009280603825913303	-0.09066869699107553	0.107372583280083	-0.0006365985827235094	0.3968589056994742	0.2297936215950071	-0.3968589056994751	-0.2297936215950121	0.02777790799390868	-0.1605195389504431	-0.009000732892992833	-0.3265947195732088	-0.01397548116347326	-0.004360684693563853	0.09772901635993139	0.2491426328533573	0.8090273719656501	0.578533023926496	0.1128124180245868	-0.01561362634277065	0.06966938782524208	0.0461721002657926	-0.2469628513746923	0.1389864646865656	-0.5492972232519576	1.276620696621903	-0.3454006269679041	-0.02781820964365532	0.2216160883871768	0.2109329388644632	1.769800827028472	-0.4090852627477759	-0.2106130639090233	0.7234185832307886	-0.1940595461269147	-0.05073658080831703	0.3962300881176986	-7.227147791443826	1.856679792267732	7.227147791443825	-1.856679792267733	1.81555555675705	-0.3201108106837236	0.1223533022968459	-0.7419062262125908	0.2850473499417597	0.2532704646266054	-1.458634375875962	1.973743426365632	1.21003044955026	-0.5337322396153238	-0.1841300915147088	-0.1110695755074332	0.04923222583534521	0.3407320892250587	0.00121943537035384	0.01901908745657163	0.1022041907995578	0.1338956254019549	0.001001862521162683	0.004097958020163084	0.00597675922853938	0.005950539000780732	0.4580947502460821	0.3969354246929058	0.001052530814961559	0.007940831662278625	0.00100330000559525	0.01523661942161334	0.001000621723732123	0.00544741299825737	0.0010219273692949	0.01489098420857863	0.5054259715286331	0.5070199013454557	0.05347230130317647	0.06833869791122012	0.4110957577542165	0.416951291692389	0.002365093396658861	0.008445430376397146	0.001026683403311176	0.006378458491003922	0.001042141680977893	0.01099693802044385	0.001004872831692467	0.01903529204149155	0.7058407469552495	0.5757027664767316	0.03158239228451889	0.04961846806429084	0.001005503830837969	0.004459864265918863	0.001006535807344495	0.01623703186082359	0.001004265987520715	0.07729813334705221	0.1888246528455011	0.205658569098236	0.0612181281343102	0.04106756739791297	0.01304579659946634	0.0153610065307124	0.6848360612099497	0.691295205595324	0.001005068690338413	0.04503779009941882	0.001001323246706492	0.005907797279303649	0.001000440512477832	0.006548213018562956	0.001000836178456372	0.009224407492319432	0.04214513392432793	0.04651662627810729	0.04758856108841476	0.05213373537749683	0.008728863735188455	0.01155572738248477	0.001983612233216812	0.01161974282499832	0.01026005070964337	0.04532750091558749	0.3138333068705834	0.3190403382505406	0.2628638642825426	0.2865360732368392	0.1927390897488933	0.1877839271565463	0.07588549328767785	0.1020359174539296	0.08015794558817302	0.09145816631623234	0.001247171206601612	0.07472543105965362	0.001042631350957902	0.05120336280066846	0.001004875342268478	0.07839223788840728	0.001001848092557296	0.01404209195848191	0.001009359445373194	0.01192938224592607	0.001039283918617969	0.02339681378694098	0.01360651500269311	0.0310211075933892	0.009448878692948628	0.02751209734686355	0.0269255662739699	0.0324735929412755	0.08531544196948798	0.09417304460321829	0.002495296160083226	0.01537870418001665	0.02070803869861493	0.02589853997122339	0.0521958357037861	0.0624969792907032	0.007448731313384502	0.1015892205651487	0.326541971495664	0.3307111748571869	0.001058170975935199	0.05176419593625555	0.02909431284419264	0.05131822495434977	0.03294737991064459	0.04721607500768255	0.001118547248414917	0.02367670229711653	0.001011304805006646	0.0172139716896061	0.01835068418247422	0.04683082042446039	0.004895354016591098	0.03353972834028967	0.005088986381197623	0.01620233720762242	0.003382754368796706	0.01356564755568261	0.001001898438184845	0.04124977162958045	0.02806892355166048	0.02737197317567959	0.2724867737433348	0.2454466781909309	0.001028233678532314	0.09662324091866215	0.001121865550414555	0.08112938505961265	0.010893722504953	0.009035977417493129	0.01124225099930739	0.01014372455894483	0.01168761220299736	0.0146347776366067	0.060245044136719	0.00757814624251661	-0.003328392560420267	0.04384171379915115	0.004725341220993659	0.001197014910542943	-0.007223423833448089	0.002073673549904878	0.001009977835665292	0.06115169674257571	0.001001589254740822	0.001008158628767659	0.4538193626627456	0.00100706833597099	0.001002539043621642	0.001000584780879313	0.001005969140660636	0.5836408846487936	0.03411259810662069	0.4360375157851503	0.001001531589727939	0.00102341808068401	0.001031228697584779	0.001004741568117867	0.6462590931461589	0.01965935026082509	0.001004609312590361	0.001004630231955717	0.001005260433117042	0.1905594547735162	0.03772431758002005	0.001098119818743659	0.7363673702110647	0.001004707108768268	0.001001365246662176	0.001000435044672272	0.001000856910427793	0.01456050349176117	0.01540343103647781	0.001043377315231356	0.001006130909008002	0.001023249582212642	0.3514245626391943	0.2844135539262901	0.2253162778413395	0.04566738840414389	0.0799886025641323	0.001106374087810349	0.001031432266910487	0.001004222442401744	0.001001509300818741	0.001013194567707106	0.001062044379755477	0.01737855513024105	0.001059813166706948	0.01670146066971949	0.1391726234531239	0.00186367513865828	0.01238688383662895	0.05760429674588244	0.01361312488702413	0.3305955425165912	0.001102951069419251	0.01764138834292594	0.02591547211904374	0.001220673786117024	0.00100757241392895	0.0334042740212144	0.001941503531637242	0.001003937840885911	0.001013107422954233	0.001001823357165822	0.03419617186330923	0.3080086946833924	0.00102287023899614	0.001234261863039751	0.02293095010814769	0.02395532607297518	0.02486110661898285	0.05855019219401615	0.009420296891169942	-0.002248720122333371	0.04616680225824189	-0.003496490757090717	0.002065250594336727	-0.007183643237779354	0.001337324691336884	-1.245572956029311	-1.182350469528529	-0.01119205638979491	-2.212757587999901	-0.01550449200078067	-0.1906460644713528	0.09647177820999059	0.001497758102166821	0.0167993691628236	-0.006822779508745139	0.02284444736144125	1.502462529832241	-1.108240260922671	0.5689304618462944	0.0419251592217219	0.02157907795814723	0.001110308250604195	0.04877917807733174	-1.864984024909304	-0.7021760989362452	0.03897669150081445	-0.01577992598145507	0.2205211788285147	0.01694113802002939	-0.7583450432488207	-0.6312637542659788	0.7494516961371486	0.1309142492528169	0.02294896358571653	0.02745644365104005	0.0364364078463808	-1.450742868538763	-1.685411117108246	-0.3845090832286597	0.01924646706022532	-0.4265306989397438	2.278172487047465	2.060402862532432	0.952567078092724	-1.641322012728047	0.04627434393685877	-0.03817427990420105	-0.0528556694488569	0.6835583751677462	0.06920139364943494	0.01019729347056851	0.01233971639786374	0.2619138716203916	-0.5681873531383956	-0.5536237688437982	2.395487563401085	-0.02393606337818398	-0.4687334975211534	0.02033381069172239	-0.007311769315509206	2.05100210869828	0.3243923503012496	-0.6747808995467843	-0.4392480091530837	0.150707563233586	0.006799708427181861	-0.2238373745927248	-0.1495358591164813	-0.1725694009302378	-0.117784115127083	-0.2460801821064189	0.184847135756281	2.704772911677105	-0.1129469900578757	0.4602047585647594	0.2549100316449953	0.2526844220243	0.2748822677129366	3.361819992916375e-13	-1.211037661615673e-13	nan	nan	nan	nan	nan	nan
0.39	0.005640379721763777	-0.05058893682422511	-0.0180612370120566	0.7357195343134824	0.921072732037362	0.003956162781933989	0.45388100859418	-0.01584650330670996	0.1264757125144706	-0.1061337942851973	0.08436044702378956	0.01671189945527554	-0.09157007908644271	0.1054167277186998	0.003799849456557287	0.3271485516824578	0.2480481272162848	-0.3271485516824579	-0.2480481272163076	0.04579912797701608	-0.163176846532077	-0.007727873634461822	-0.3341181480121365	-0.01160129440660098	-0.001967340104116715	0.07968175825983125	0.2686263012099414	0.8214780783704062	0.5736019358489985	0.1117380146301229	-0.01673979449548861	0.07056957843780055	0.04964482028632147	-0.3981673659968595	0.3203423369481501	-0.7086770004296012	1.29026079950883	-0.3548795749248541	-0.001323585721894912	0.2983782759393268	0.1326916294805782	0.93682547753002	-0.296327744416946	-0.4000578038025069	0.7688315903352622	0.005048894551648946	-0.332358912507076	0.5021166070798269	-6.668789982761697	1.787813575124303	6.668789982761698	-1.787813575124304	1.780528946990449	-0.2149868731055249	0.1288856668785698	-0.7651952218116415	0.1913268036048139	0.2255248059640812	-1.943003015532922	1.910212670479355	1.291011308187025	-0.4447290241904059	0.07276109728112665	-0.113224994187441	0.1125822786148065	0.3540545771568966	0.001116972303766308	0.01919391527098285	0.08195038350607287	0.1131383832210795	0.001001707353011831	0.004196375132090476	0.003559778562029215	0.004323169037589614	0.4569086651675716	0.3984797230798457	0.001031198843787998	0.007956036431653572	0.001002901799262196	0.0154462857201732	0.001000604042580658	0.005467645536147032	0.001021269158730649	0.01478103108031524	0.5302612446451446	0.5185374737125146	0.04273158179620835	0.05806106263371946	0.4204412436633184	0.4230046150631147	0.001698236181641186	0.00847557267755727	0.001024889382034632	0.006726981328172068	0.001037022303023163	0.01111893460348936	0.001004896287690993	0.01951585550740966	0.6872718165636038	0.5585460481109066	0.02527538577632528	0.04367622040412403	0.001005007249219566	0.004815007886033548	0.001005485954389775	0.01630270125644254	0.00100504171639222	0.07940502405093358	0.1897599294231936	0.206116225698373	0.0473839210925653	0.03294105369015533	0.007285279100969279	0.01067130509309763	0.6998601769345741	0.6966687992856352	0.001004925957362721	0.04639216548202128	0.001001357977398769	0.006057124487668256	0.001000442369037748	0.006725596045347349	0.001000855787070153	0.009473604794235273	0.02775752497590826	0.03413411492839864	0.03110351957823074	0.03744048646274338	0.005001676462008058	0.008736437172456762	0.001505413468551724	0.01187325646588973	0.0058013719354339	0.04303003960977323	0.3283609053658416	0.3457633217761029	0.2732894446472508	0.3092772065667884	0.2054284034956815	0.1952011965919428	0.06001254207129041	0.08618348353022465	0.08011756842937569	0.09182662664583176	0.001177880702351569	0.07411370119451528	0.001037015299034624	0.05051215407041773	0.001004594504801962	0.08443299860848209	0.001001683479975118	0.01469057949507606	0.001016539271874014	0.01199654804126695	0.004320305959345799	0.02646112988098524	0.01947385195386465	0.03686827729026943	0.005386180659842218	0.02340207288833427	0.02150501168010914	0.02784184154018718	0.1099797331998635	0.113219520801857	0.002262282025590821	0.01510398326979497	0.01570048050393701	0.02155074533052729	0.05392604796548708	0.06365563603779703	0.00994354908024871	0.1012088547068899	0.3326740591139384	0.3545162976084619	0.003965296055339375	0.05632045739969566	0.02491821061373982	0.04780659585345284	0.02864462645399487	0.04298062122031615	0.001207710957558852	0.02457905700591501	0.001009430054120043	0.01724335602287225	0.0235066416245174	0.04445564817228673	0.003878377028032117	0.03292091715127236	0.003099594708098613	0.01481718255848955	0.002225871507555293	0.01278867543595968	0.001001791717367299	0.03855891083273068	0.03227913576919524	0.02960795131124283	0.285917205152238	0.2735531638600963	0.001025464358470988	0.09499295565397373	0.001511767266964199	0.08481851976626117	0.01414825824448933	0.01006828153102119	0.0146226080296852	0.01112975188541987	0.0151734936665563	0.01550662534846485	0.05653138608254597	0.009289431462735927	-0.002244368767435722	0.04596983986713147	-0.00209821368170439	0.002148183058465813	-0.007304454444573921	0.00250429437889561	0.001010521476362525	0.04809808071583454	0.001001509170337451	0.001006698406364547	0.4546248317390266	0.001010626562267002	0.001002443697459202	0.001000586371292864	0.001032949531663755	0.5917474736986623	0.02584959182988579	0.4450843536560156	0.001001375159351842	0.001022687331620304	0.001032087654371613	0.001005072256948735	0.6363820415007677	0.01668531358858896	0.001004389910063345	0.001004192927540959	0.00100634698143345	0.1919952903081971	0.02383030658740307	0.001058429111843702	0.7377813173690921	0.001004836904979876	0.001001418550260403	0.001000452132813724	0.001000892507867646	0.007803995927791552	0.008224418308384459	0.001026100670252092	0.001006466199498053	0.001043070828715224	0.3626594796240674	0.3003639328496698	0.228343921170535	0.03431094422298858	0.08012909531658535	0.001105156331594654	0.001030948131482208	0.001004369759103544	0.001001514601960471	0.001033163400670988	0.0134251391389431	0.03320272209424048	0.001045969406486988	0.01426187479078925	0.1481503685902642	0.002149561051629991	0.008268975420967032	0.05472484328564556	0.01175426394540528	0.3579534985241499	0.01200770542065562	0.02228411793323063	0.02178168427485812	0.001368148093100735	0.001007399980765869	0.02566496747244947	0.003537230955417451	0.001004382680436944	0.001013675653818326	0.00100155991919693	0.03961669331390357	0.3145183815492512	0.001022338397141333	0.002496601987245994	0.01316278829024764	0.01342481885587738	0.0138930908533891	0.05120268313919675	0.01089602434020745	-0.001156863890533261	0.04794039602222353	-0.007803146924093002	0.003165697177691934	-0.007482134021135534	0.003868490957933593	-1.25574230123006	-1.212805811427033	0.03478745591868779	-1.938435617085382	0.02271191291317589	-0.1296060104737519	0.2169909589327861	0.001839147593803748	0.02516984885141217	0.006320949024820497	-0.02874687810096461	0.8612695768914791	-0.9637401943394642	0.6460455000280049	-0.00880950597849273	0.04301562282691643	0.01842735013859625	0.0487778317362849	-1.551855388484817	-0.5039976088740367	0.03479474506146259	0.01859036626165757	0.2022059089226886	0.07160129070664704	-0.8593678604351261	-0.3316403215341574	0.3485737768762636	0.1435513579636	0.01039156284313466	0.01233959430608141	0.01862589606971492	-1.059342303747076	-1.268878292448526	-0.1952942232560121	0.033388096251609	-0.06381469682968545	2.765546727377721	2.170917728577893	0.5604969492912069	-1.517011717692371	0.02632153738406369	-0.08112879185688446	-0.07853437285185964	0.5623079407626759	0.07648965884112453	0.003890867897901456	0.5603108161424457	0.8803168764069322	-0.2765404783237103	-0.385909313255007	1.448320911336336	-0.03526176756151835	-0.4080723738412438	0.2492091889294348	-0.0312966312076236	2.389866199403653	0.5312214087021513	-0.06616505874543807	-0.4131255182966104	0.03650602978042339	0.001594383383277718	-0.255035860633332	0.01224843505519031	-0.09357582932681309	-0.04315984099202973	-0.258862996959399	0.2603727958178797	2.473498205279241	-0.2072774799133898	0.2638514726604282	-0.03704943903917658	-0.04508738687661271	-0.08467249074590952	3.0041385019675e-13	-1.681362455222931e-13	nan	nan	nan	nan	nan	nan
0.4	0.00112321444222057	-0.04665405922685709	-0.02612236879863795	0.7487054212446486	0.9175258683134234	0.004086735371772845	0.4571895213258693	-0.01505562611551947	0.131024852444931	-0.1088289821613608	0.07955638688777843	0.02477705658644156	-0.09074240374862359	0.1008869174083515	0.009626875305593868	0.2644057666282165	0.265421737960195	-0.2644057666282126	-0.2654217379602085	0.06322529707623843	-0.1648919997619377	-0.006489677206085764	-0.3419469392142278	-0.01011820904798959	0.0001523384797311019	0.06302524062147678	0.2870913347734742	0.8350656076650761	0.5697935704765564	0.1163378736633463	-0.01785934500944532	0.07155656103630861	0.05325804505444737	-0.4964444517844773	0.4596201771694199	-0.9106478727449542	1.307519723585709	-0.3525200993879202	0.02789151681040809	0.3609610317549357	0.01969050649571462	-0.05316701536066956	-0.2545377517732575	-0.5550045593558258	0.8501908835888928	0.1517519406576223	-0.5655275306790208	0.6743456500601516	-5.83363399888883	1.680500816794259	5.83363399888883	-1.680500816794259	1.696545379980155	-0.1316799403299973	0.1154207362654811	-0.8029787788453912	0.1068270702894314	0.1985372635067131	-1.180486283525322	1.770016467758108	1.437395027532347	-0.3091876986043038	0.9507223940215711	-0.1097460477546338	0.06659062302543788	0.368833038744402	0.00106601060011478	0.0194874333071342	0.06425804113764212	0.09513201768197614	0.001001589745756106	0.004302676248798733	0.002336031165525072	0.003462857145198939	0.4563404316205346	0.4013673050666545	0.001022316867286215	0.007983533651148542	0.001002655099687164	0.01574073556516904	0.001000596002119583	0.005482865217454131	0.001034436538133126	0.01463781054484714	0.5498438810938321	0.5254496455495723	0.03295362076312881	0.0487348260291099	0.4296464889944648	0.4299584274475391	0.001363744606800567	0.008810984116735341	0.001023627238893565	0.007136573614397462	0.001034893367022341	0.0112682518583995	0.001005073437366796	0.02003973500894051	0.6711626927866207	0.5449557439024546	0.02049926888450109	0.03918403237156842	0.00100464932636619	0.005210613417662649	0.001004742487278989	0.01640237030088717	0.001005972931827257	0.08136923046501647	0.1908836513706139	0.2070308170863546	0.03319284249209282	0.02403200694661036	0.004300883889356092	0.008228924334294943	0.7109170780266374	0.6987328158318492	0.001004919557478641	0.04798062787263545	0.001001401999276246	0.006185130231297999	0.001000451845292632	0.006881393556710535	0.001000883394184921	0.00970138228439648	0.01667931998995565	0.0246581221561862	0.01860515844851887	0.02644337699643212	0.003094415980682442	0.007330937627759394	0.001266007282632005	0.01232614145243544	0.003531511170914575	0.0434341442867209	0.3416417458131854	0.3683337229843289	0.2855426715312422	0.3236163063107815	0.2143723535408407	0.1995860689487289	0.04579281721395944	0.07193874418654107	0.08015612795495816	0.09196267337193409	0.001142624630143804	0.07316371324775695	0.001033966280872086	0.04976970941866524	0.001004527851788303	0.09039268014205602	0.001001603867393836	0.0158917560388033	0.001030116462649695	0.0120202996499905	0.01205342923304934	0.03379877638475615	0.03003126995444337	0.04808338129454155	0.003306141187426526	0.02152682898512871	0.01747285564428322	0.02449175063843244	0.1273492397719551	0.1238297275301699	0.002288109406721467	0.01458839585091645	0.0110813936503557	0.01759215362979568	0.0535536877185659	0.06823739607333523	0.0102871960407458	0.1017125833636883	0.3458271835014029	0.3721053740021776	0.01080163137123358	0.06127585343662949	0.02493093133309232	0.04922252101716417	0.02438933702855865	0.03884790924181633	0.001326013214531505	0.02454167592105336	0.001008406890797523	0.01729620389533663	0.02242664284200198	0.04165332751594684	0.004158895807572798	0.03351419331614922	0.002095364619511902	0.01454853461231429	0.001644522262794078	0.01259146009224442	0.001001606597991855	0.03673709129652281	0.03702652491018088	0.0325399151812721	0.2968199827064487	0.2860561219588731	0.0010238142829027	0.09259434297973726	0.002336934449776451	0.08613100031130215	0.01100919387723978	0.008522984034681555	0.01117688968788537	0.00944980821843818	0.01157247199756201	0.01325813251355006	0.05039516069460877	0.01084367816883385	-0.001155123348574258	0.0478616110657794	-0.007243836093938333	0.003198870163343535	-0.007530458503853405	0.004335278832957193	0.001011065117058924	0.03504446468909649	0.001001429085935056	0.001005238183960627	0.4554303008153076	0.0010141847885711	0.001002348351294796	0.001000587961709713	0.001059929922687997	0.5998540627485307	0.01758658555315318	0.4541311915268814	0.001001218728983052	0.001021956582556604	0.00103294661115722	0.001005402945781285	0.6265049898553766	0.01371127691635231	0.001004170507539256	0.001003755623262463	0.001007433529749855	0.1934311258428781	0.009936295594783115	0.001018738404942281	0.7391952645271198	0.001004966701194653	0.001001471853859061	0.001000469220957191	0.001000928105308436	0.001047488363822749	0.001045405580294522	0.001008824025274707	0.001006801489985215	0.001062892075214483	0.3738943966089402	0.3163143117730486	0.2313715644997332	0.02295450004182706	0.08026958806903865	0.001103938575378795	0.001030463996051645	0.001004517075806522	0.001001519903102323	0.001053132233631228	0.02578823389813515	0.04902688905824294	0.00103212564626734	0.01182228891185957	0.157128113727403	0.002435446964599196	0.004151067005305423	0.05184538982540349	0.009895403003785188	0.3853114545317098	0.02291245977188638	0.0269268475235347	0.0176478964306788	0.001515622400134842	0.001007227547580632	0.01792566092368534	0.005132958379196347	0.001004827519987944	0.001014243884680835	0.001001296481235047	0.04503721476449839	0.3210280684151063	0.001021806555286279	0.003758942111455079	0.003394626472347517	0.002894311638780471	0.002925075087795526	0.04385517408437722	0.01237175178924467	-6.500765873321715e-05	0.04971398978620521	-0.01210980309109526	0.004266143761047014	-0.007780624804491741	0.006399657224530476	-1.265817103661111	-1.093900463587948	0.01254598788243082	-1.662582259653441	-0.01392769106124757	-0.0372344503077852	0.3651284981818954	0.00395624818574988	0.03375607849903233	-0.007825350831599085	0.01619096592760806	0.5813824238392523	-0.9179605263521975	0.7490282645864758	0.102978986795231	0.0337929677535941	0.006574442581501711	0.05744238521373778	-1.151701193434763	-0.4121641733831573	0.04706907377679315	-0.008980007046419568	0.1919843208696654	0.108328095589026	-0.9148516503988361	-0.1817996185259866	0.0875362673186416	0.1777316508586614	0.01868467064001311	0.023139340568923	0.0321524454978523	-0.8694391530493895	-0.9461832274182802	-0.1017509501655097	0.05912073616313017	0.1137824975974015	1.447656023577724	0.3799961453394262	0.3460876624016333	-1.319783096717683	-0.0002083767622883119	-0.1058258962392469	-0.06310285374408829	0.6673425378773158	0.179739195082493	0.001514456156077942	0.8670057983833813	1.335500733100402	-0.1212312420869682	-0.2972916689901961	0.7082336693410802	-0.07210936510740293	-0.3908929095424197	0.7049544683809944	0.1695071337090887	0.8077928371837948	0.4042192650037499	0.310729953372338	-0.4186996474180626	-0.03723959517383061	0.01149241976022471	-0.309267055426939	0.09288161165340893	0.05073193964426882	-0.001832759936673032	-0.07227192997359513	0.3240442826513446	-0.4159326024062874	-0.2666124719659907	-0.01512607370125918	-0.2606102903315375	-0.2805097766679062	-0.3491858416457772	2.14026440304748e-13	-1.444835985491165e-13	nan	nan	nan	nan	nan	nan
0.41	-0.004203131267916905	-0.04158878284341819	-0.03624315444751018	0.7618788387375208	0.9140504969956558	0.004502443870016057	0.4610422664074483	-0.01540730794555874	0.1259957035826975	-0.1113365724902498	0.07342059981480142	0.03362184876713899	-0.0885849140827584	0.09435755372987391	0.017330119872663	0.21031697599511	0.2815706857234784	-0.2103169759950922	-0.2815706857235205	0.07959177638427364	-0.1659024919168582	-0.005458593452937309	-0.350201183155417	-0.009414286531252893	0.002025884995573823	0.05743781286663546	0.3037881501787099	0.8503205400970673	0.5675166610364608	0.1289027776358263	-0.01883526494141457	0.07269586056934875	0.05704540316946011	-0.5749252606881907	0.5472391538327663	-1.10037500905428	1.327243983060098	-0.342223626635398	0.05378666780980932	0.4225999486014139	-0.08188413872002395	-0.9033635534596158	-0.2391045046613992	-0.6653646644912016	0.9034790472920972	0.2894627822685314	-0.7302503088512102	0.8553958985449878	-4.990338706086549	1.549714341611494	4.990338706086549	-1.549714341611504	1.575774744399855	-0.07164624988929018	0.09036222538862476	-0.8441787576759844	0.03591304907739578	0.178565443903301	-0.05236496701167054	1.563134862657194	1.597683878449044	-0.1541248911516873	1.426540410082643	-0.08340154199520157	0.1552398790043497	0.3881303677354846	0.001039758339719565	0.01985075850114473	0.05221289091508771	0.08240399467135573	0.001001506734705559	0.004403069918861127	0.001685050622777859	0.00302217466797698	0.4570912414580363	0.4058678804484299	0.001018809164330029	0.008000931324705408	0.001002487589693252	0.01609987601266177	0.001000587450440181	0.005492701329902126	0.001041055151784737	0.01447192946230353	0.5630856463197358	0.5293345838501062	0.02431050174345468	0.04036872610721248	0.4407476535951382	0.4388928136168749	0.001186189648011451	0.009366542885090928	0.001022653490070522	0.007556053149277239	0.001034723146779498	0.0114292059739101	0.001005159453367161	0.02059166435812302	0.6580032679202792	0.5353648312001261	0.01775801827956177	0.03663108429120109	0.001004367536743283	0.005596742760068881	0.001004395144102742	0.01653231306099373	0.001006972771784318	0.08319384016853346	0.1923756987905054	0.2084068351577719	0.0212153027368668	0.01587953159336762	0.002700091939565899	0.00690181571166885	0.7190005243219336	0.6988429121534259	0.001004930353833374	0.04978518179751531	0.001001442120935087	0.006301697490491467	0.001000462018898949	0.00702644612588299	0.001000909263775397	0.009915432952011468	0.009353869867733964	0.01822386772829018	0.01189311442007684	0.02031986611884712	0.002075467589858833	0.006606371299988982	0.001147483395056363	0.01289144922176442	0.007558570948832652	0.05009758566607552	0.3507593404118762	0.3735374662184927	0.2949472916192809	0.3191340001906746	0.2200930546376885	0.2015449142268918	0.03425439786931203	0.06043314099594034	0.0798353252862853	0.09199526897388396	0.001125497947461469	0.07222905446702713	0.001031389089226845	0.04930848428770482	0.00100464719706412	0.09799976553109063	0.001001584467300508	0.01780986166549124	0.00103512918941692	0.01200878762577565	0.0165568766405651	0.03860228857271646	0.04012505759007492	0.05989460062246448	0.002327789661570672	0.02085095995770117	0.01779689161105757	0.02467560680115125	0.1347525757209256	0.1268043077360581	0.002279608836911784	0.01369853364046734	0.007780910146855017	0.01472985964524864	0.05001337653008688	0.07170884729767418	0.008963622595913623	0.1035928335848904	0.3600347117114768	0.372706701872818	0.01388082687553956	0.06175381866605941	0.03106735638330178	0.05759314958812402	0.02195187595529392	0.03642038605268635	0.001356952531686945	0.02358572415212293	0.001007696623231865	0.01737476133646896	0.01813433977794485	0.03835307256454676	0.007177943749788329	0.03666334156389283	0.001569223905819155	0.01492520941000761	0.001353893266175645	0.0126820622164006	0.00100141252548415	0.0365834889236187	0.04191494301038859	0.03590060776552194	0.3039887147446927	0.2729130260671521	0.0010222926647569	0.09013174833042309	0.002734807739674506	0.08446863536690577	0.007023046429102031	0.00644834244677909	0.006933719631998898	0.007242980880793618	0.007152151696844175	0.01049345271234501	0.04350776982537725	0.0122078069124497	-0.0002365293883429518	0.0468392876869373	-0.008164469753811292	0.004300024869160514	-0.007726109943323369	0.006334527947316687	0.001013590204737982	0.03880714597755511	0.001001412954169556	0.001004627793733991	0.4617939096456539	0.001015982412721895	0.001002283582129414	0.001000570588724101	0.001037802287322992	0.5895332971886347	0.01169888189423594	0.4753214585232359	0.001001211142127894	0.001021372268588606	0.001035899219374206	0.001005118691884416	0.6246537136939349	0.01556373585563806	0.001003992870439619	0.001004268851910263	0.001008503820780922	0.1961545666919356	0.005492693246087555	0.001017121745412507	0.7391126509955802	0.001004920343021893	0.001001494044645305	0.001000475470457547	0.001000943021881903	0.001649965263958022	0.007444236405364778	0.001008194425738733	0.001038622930429637	0.0209277584865529	0.3654343121526184	0.3101738516112487	0.2289384281794601	0.01847014186893857	0.07866613056105955	0.001110819806045555	0.001027220043925344	0.001004986574981092	0.001001601823255234	0.001029528159662014	0.01774186421775804	0.05433564355391674	0.001530846325994032	0.0235208790539489	0.1357770952941491	0.002131277101508046	0.004307708242996602	0.04035860948151267	0.005547517951648759	0.392918602328969	0.0123261538842882	0.04759457000547877	0.02053269824472438	0.00128218934710518	0.001006728952734833	0.009469998626686226	0.01481725508028688	0.001032639954048876	0.001081819206725784	0.001001137863852957	0.04997941177131604	0.3152507126064119	0.001019780456545904	0.002635959248141989	0.002201396156037406	0.001948525644742078	0.001964923190148445	0.03634245554894514	0.01344077975462876	0.000544847188200551	0.04351720262868112	-0.005928836743857041	0.005428284461468224	-0.007878149493858634	0.008281673639905061	-1.276033737508744	-0.9515909729669262	0.04886078522576427	-0.8963035762919834	0.0218887597136121	-0.04210509024032087	0.5298382870293072	-0.0002062803097625517	0.040068374954718	0.005582438572737078	-0.03393147701942293	0.202135344387025	-0.7683827503744458	1.031325178954297	0.03542756133562208	0.04497260939445661	0.02078587616437158	0.05219389544991744	-0.7818587040377941	-0.1209210584291398	0.03276524122996677	0.02527895142188435	0.1731080166406625	0.161282326592937	-0.7076050519192897	-0.09186203964289993	-0.06569907693264912	0.183106328076319	0.007823496698910319	0.009812853784234216	0.01555821322614468	-0.4486952841074798	-0.3055907758910157	-0.04807713184884936	0.05734365016982435	1.107645946128171	-0.2240587270878479	-1.016835332992736	0.04148683473626159	-0.9813470300499817	-0.0009010485100079588	-0.07819679943405121	-0.03051235291064578	0.829331198786207	0.1959710646306415	-0.002239201169667768	0.1415856504130434	1.050319011747526	-0.02189401319447332	0.2913117633013362	-0.08518270732410663	-0.1015912155650843	-0.1982304872736763	-0.0539963767156665	0.1837438827588434	-0.4823951360504885	-0.2568144598011432	1.290168372459409	-0.09309782238534846	-0.1355236298122167	0.007231446191734463	-0.3593908682706644	0.499603778525425	0.03930934592159692	0.01906258744522918	0.02822781883308217	0.3408793436261657	-1.848677088968864	-0.2168707977484999	-0.2937576127028046	-0.1638712298772934	-0.1710983369397892	-0.216265712358177	1.179945854608704e-13	-9.938057979388929e-14	nan	nan	nan	nan	nan	nan
0.42	-0.01049730218047689	-0.035833195063568	-0.04786718402015093	0.7752519050673883	0.9106880065353992	0.005133198426830995	0.4659017595786196	-0.01653045421444552	0.1139435654477208	-0.1134535560676721	0.06638485741315245	0.04254086742707731	-0.0847588123067169	0.0864838091538318	0.02651664598021772	0.1644747009394348	0.2964245369073438	-0.1644747009394276	-0.2964245369073614	0.09472127721969666	-0.166349479944552	-0.00469110847786891	-0.3587566893334302	-0.009360835746105502	0.003771515442615154	0.05967062728979419	0.3182297970139354	0.866701133625688	0.5665524586187789	0.1421543220571035	-0.01948664791645718	0.0745407705248318	0.06101048807870819	-0.6900094922862273	0.5976824564477682	-1.211296657499456	1.347449490984786	-0.3299439277041213	0.07090072852475514	0.5623106496623694	-0.1346023812770921	-1.457764869963335	-0.1764164015001191	-0.7349956250960276	0.8650361794342597	0.4854743628404268	-0.8344037102684064	0.9710019581480536	-4.184330883402783	1.421481500910726	4.184330883402782	-1.421481500910726	1.449149685457818	-0.01897911488570212	0.0627009806490522	-0.8632312262102348	-0.02326727602870015	0.1729540497464088	0.3835621520711297	1.318982753758214	1.662527246857591	-0.04664629412164107	1.088050483778626	-0.0448386563762023	0.2077127075141738	0.4043783975925453	0.001027899916706657	0.02023948369708626	0.04718665567736009	0.07694032147958124	0.001001457180268868	0.004498098135681698	0.001358318641016653	0.002796694438351679	0.4595835985931239	0.4118611049843567	0.00101795536430313	0.007984816708674307	0.001002371476333949	0.01658203034385845	0.001000574485824437	0.005510311293855505	0.001033294221135571	0.01426789511255115	0.5692500870838914	0.5296229545997404	0.01686303554231764	0.03310470517455224	0.4549358832776277	0.4504544552200958	0.001097371711999686	0.01006543123224874	0.001021874548995687	0.007933419205556043	0.001036115033168199	0.01158735929416558	0.0010050602414524	0.02106862113459791	0.6481024059910193	0.5290110226815604	0.01723114128702918	0.03631569888851389	0.001004137849412787	0.005918087172485938	0.001004478261970415	0.01671415706810511	0.001008007852977168	0.08483479873399266	0.1943296945218787	0.2101445997761804	0.01264311214206573	0.01004067327499219	0.00189262707396413	0.006226884868445264	0.7247229700508072	0.697415192814584	0.001004912558555479	0.05164129831332511	0.001001473272591775	0.006405494475294188	0.001000470229453711	0.007156484242789586	0.001000929654067936	0.01011055705296347	0.005849300890404977	0.01505854544234641	0.01152838771346123	0.01979012492267632	0.001563237141699017	0.006271098661590116	0.001104126760272396	0.01354107110486181	0.01927273460917086	0.06336186656627797	0.3540343885275559	0.3675095214357241	0.298955662593146	0.3084720403782895	0.2227947146938913	0.2003319144737485	0.02583480417240392	0.05231161381276279	0.07895382692457155	0.09179208148848543	0.001120377920836222	0.0716579584684402	0.001028478352593591	0.04913205875126851	0.001004941707456594	0.1064844372949179	0.001001615753144176	0.01965296001894659	0.001025826965157972	0.01200706882339657	0.01491922108209461	0.03758826961733292	0.04783626019681594	0.06956127911467204	0.002084899012249409	0.02092991972516555	0.02359682507319161	0.02946296313966991	0.1304256776874472	0.1226887718005333	0.002123537631409746	0.0126420087680477	0.006170616720546439	0.01329425188604528	0.04278403278284755	0.06629082547498162	0.00614157629491328	0.1049314804635436	0.3719582003743187	0.3665601138212536	0.01024655608705663	0.05717579942707239	0.04391751252069037	0.07356134069913765	0.0220634888491896	0.0364600961540195	0.001255712568526624	0.0221997459040985	0.00100709225736986	0.01750108040851523	0.01177551009243577	0.03429337148207848	0.01344991213434745	0.04275938369918895	0.001319457891780465	0.01562884805103668	0.001242201006221168	0.0129548998945935	0.001001236189529289	0.03703517494200436	0.04678754323266758	0.03921320424233962	0.3067108993273835	0.2563627699188927	0.001020518682475699	0.08843764022772896	0.002373830091691083	0.08072763410743906	0.004392526050128133	0.005054495384511705	0.004292837087152634	0.005822988557956446	0.004411531258825103	0.008682506391037872	0.03620349384534496	0.01337520180391071	0.0004762384963566597	0.04236732178897408	-0.00435070340894342	0.005441836904713633	-0.007856343549391289	0.008255621929019498	0.00101611529241839	0.04256982726601546	0.001001396822405605	0.001004017403508146	0.4681575184760002	0.001017780036879292	0.001002218812962372	0.001000553215741819	0.001015674651962982	0.5792125316287406	0.005811178235320908	0.4965117255195896	0.001001203555281425	0.001020787954621078	0.001038851827590409	0.001004834437989654	0.6228024375324931	0.01741619479492371	0.001003815233342872	0.001004782080682217	0.001009574111812134	0.1988780075409929	0.001049090897386239	0.001015505085878787	0.7390300374640406	0.001004873984852638	0.001001516235432142	0.001000481719959642	0.001000957938456289	0.002252442164093245	0.01384306723043827	0.001007564826202154	0.001070444370858203	0.04079262489788608	0.3569742276962964	0.3040333914494489	0.2265052918591887	0.01398578369604387	0.07706267305308027	0.001117701036712834	0.001023976091800538	0.001005456074159597	0.001001683743414131	0.001005924085691505	0.009695494537388605	0.05964439804959611	0.002029567005716961	0.0352194691960387	0.1144260768608971	0.001827107238415782	0.004464349480687802	0.02887182913763	0.001199632899511059	0.4005257501262263	0.001739847996691358	0.06826229248742161	0.02341750005877684	0.001048756294113474	0.001006230357861554	0.001014336329690511	0.02450155178137618	0.001060452388094353	0.001149394528768014	0.001000979246476385	0.05492160877813354	0.3094733567977201	0.001017754357807103	0.001512976384825598	0.00100816583973018	0.001002739650710929	0.001004771292506046	0.028829737013513	0.01450980772001248	0.001154702035134285	0.03732041547115691	0.0002521296033812925	0.006590425161889368	-0.007975674183225548	0.01016369005527962	-1.28637920925042	-0.8482552080904562	0.01762598819935335	-0.2097122958985883	-0.01500078172836987	0.005805999215517853	0.6636583290101082	-0.002746209685811355	0.05835885528952628	-0.006270580539047453	0.008560312464783861	-0.1379310863353198	-0.697544728517202	1.274479351363725	0.1316449025175524	0.02537027201789753	0.006014283490953287	0.04244787068515863	-0.5042803566825755	0.03534836218385645	0.03411208775061947	0.001400231523521945	0.1552540932603412	0.1806774049870564	-0.4521282434051401	-0.05136406266081047	-0.2200268647641491	0.1880441690438133	0.01613061576318013	0.02013645011787081	0.0283671321676539	-0.2156527246731521	0.1725707088536198	-0.02389221229121573	0.07598355888130927	1.433950401755477	-0.7986815798085282	-0.8559345931158457	-0.2882813438355804	-0.6429678952135325	-0.0473649942318773	-0.03311333982090753	-0.006142934832102914	0.8428598128384629	0.1647377404387924	0.003473100542888018	-0.2965004302573687	0.9065925659504793	0.02973451687509862	0.6234083661545644	-0.7097895589338878	-0.1054418974945046	-0.1055556644882406	-1.072940141025922	0.06118646521414899	-0.5417903472588207	-0.6069776286658868	1.830242461381767	0.07474701062325151	-0.123244890660969	0.02104474942801991	-0.4611562816519497	0.6822603891567199	0.1161247082823609	0.03461435085952163	0.04878574828648069	0.3144250611655255	-1.097364653710294	-0.1129151626423112	-0.430853336645878	-0.124451385211315	-0.123142773718849	-0.1584391456764237	-2.090146916911999e-14	4.105742465933854e-14	nan	nan	nan	nan	nan	nan
0.43	-0.01823128555990829	-0.0297655647419942	-0.06006184496161068	0.7888277488840351	0.9074411912342275	0.005882576172769473	0.4727243403676132	-0.01798064302344461	0.09803170297028638	-0.1145750630200643	0.05891734307116465	0.05053202281765083	-0.07856282267756844	0.0779000415813428	0.03637942785239898	0.1265175016650205	0.3100764035589594	-0.1265175016650099	-0.3100764035589973	0.1085912170344116	-0.1662754966532598	-0.004209415297911365	-0.367355168438912	-0.00984622227410129	0.005533099253890156	0.0633891919139925	0.3300755151286771	0.8830909790132535	0.5663315535838266	0.1497022609029267	-0.01979883095831375	0.07648414233231882	0.06514959835218281	-0.8509366875566516	0.6126486052058724	-1.210137326927527	1.368062395408651	-0.3186863066916681	0.07727654878262388	0.8042179738224777	-0.1485251647281296	-1.688781224410072	-0.05518664523230475	-0.7541419550509114	0.7165629657185975	0.7486409958782185	-0.8763698182568843	0.9862766234719752	-3.39742216359136	1.308305899063843	3.397422163591364	-1.308305899063866	1.324310893474399	0.03403020912853625	0.03168404369968287	-0.8501505322710395	-0.07292448809963105	0.1806209227634288	0.3547311894107771	1.046133056219982	1.601493147683563	-0.005065988713993639	0.4491280807157058	-0.01746464513558945	0.1795151871801402	0.4227742739544337	0.001022522107751917	0.02059638420338595	0.0433470982521502	0.0733511826650515	0.001001408987435608	0.004573275897494428	0.001184669486900552	0.002709791403423557	0.4635260836692103	0.418871540767237	0.001437685135768423	0.0082780848646945	0.001002299745188881	0.01723158417727038	0.001000550757962183	0.005536503551282887	0.001022983758188045	0.01407120924353986	0.569293969896401	0.5277740396359661	0.01095771152266027	0.0272491021575958	0.4739317605676914	0.46528276693703	0.001050282364580363	0.01090241701856085	0.001020463031611973	0.008214250867886455	0.001036398884997793	0.01172054534593865	0.001004673793680223	0.02138342482473439	0.6400140229331773	0.5245969566584464	0.01941808880710061	0.03870217167073163	0.001003842866630593	0.006132779571952283	0.001004545194868057	0.01696015694711325	0.0010089065346366	0.08625796132415006	0.196631326011338	0.212075841563665	0.007055617334100926	0.006337577600842422	0.001462866856397729	0.005866612887271011	0.7284597133726924	0.6945319223089186	0.001004670313780403	0.05334442552935425	0.001001491881466704	0.006508917902800823	0.001000474888836048	0.00728560756351203	0.001000942096855614	0.01029970790819394	0.005856053242469276	0.01496823813077822	0.01522128944627392	0.02266054432575126	0.001291136087958576	0.006130165004094404	0.005491147472448578	0.01892444640716076	0.03345469518616376	0.07749253837244931	0.3526346121766335	0.3594830908376563	0.2986301551842476	0.3027513263193213	0.2226875627681741	0.1959534171045245	0.01901335873001756	0.04612206042068413	0.07761646555661518	0.09100815791979637	0.001112695912107041	0.071512664748713	0.001025818836013085	0.04915896929656107	0.001005593899684582	0.1144222377562608	0.001001761474775228	0.02116048132122114	0.001015917466041351	0.01206310913743899	0.01130646622026934	0.0345476908548223	0.05165848839042946	0.07516645151535561	0.003712592053171281	0.02288702706815408	0.03006021920605473	0.03467673155662244	0.1177411274893837	0.1143664873118051	0.002141351280062288	0.0118728902780085	0.00603954368091219	0.01308843720168788	0.03469566327756439	0.05565180962611547	0.003750578011559003	0.105348446655904	0.3785737064288011	0.3605452301635066	0.006046248524440063	0.05212489632174346	0.05895557338515926	0.09123324578535286	0.02242690307008501	0.03677365130464572	0.001148935263818222	0.0209547213298186	0.001006742538927224	0.01769156035013968	0.006585397465025352	0.03025910377711713	0.01966766541787612	0.0485258146649921	0.008716116763782061	0.0242743665874117	0.002952349624629536	0.01511434561175757	0.00100112439135351	0.03745208432627335	0.0484511706465091	0.04102301206615024	0.3060424273878775	0.2505163317131446	0.001018857387055574	0.08778707275924261	0.001893149957535491	0.07635075820306395	0.002742116101433601	0.004168624704472235	0.002688423799618336	0.004930030286421501	0.002750419635796303	0.007512796349571146	0.02679854097630208	0.01400528316345164	0.0008982457011856551	0.03633796738423267	0.0009595134610923506	0.006811715415082756	-0.007978075528348116	0.009882036655318531	0.001017610227059145	0.03542335709726357	0.001001326693771663	0.001003553501043538	0.4762340855519487	0.002600085165913164	0.001002230413320005	0.001000503093543508	0.001009357806489472	0.5605026883368844	0.003414781756348054	0.5349384102237379	0.001001315000652435	0.001017476175594344	0.001034868886419954	0.00100379543788457	0.6178034087663992	0.02559819246105273	0.001003299531958499	0.001004473289306393	0.001010068264319655	0.2019623677728725	0.001033117790832281	0.001013539661901924	0.7366808503023258	0.001004032594495968	0.001001507026701757	0.001000478060563681	0.00100095259815318	0.008915452476962965	0.02382423991924508	0.001007435582735627	0.01774154530713635	0.05702591979452914	0.3432521765603433	0.2926002336296297	0.2189478845193655	0.009120442023196874	0.07480116028435448	0.001093696477090515	0.00102226812318295	0.001006963495521431	0.001002107196878192	0.001005333513354952	0.005415725979526028	0.05344231766043385	0.008287619778903122	0.03926853861851217	0.08561332674854367	0.002441639720813487	0.007116247770052589	0.02193609590074659	0.0012445784884961	0.3852856718815058	0.001397216817142514	0.08522409085291627	0.02233670454556455	0.001028399583860653	0.001006504030648097	0.00100986725726663	0.02819154763007974	0.02964715331244832	0.007778087243698838	0.001001032413622358	0.04662870762209358	0.3004852413804374	0.001016598819535353	0.001287383731772552	0.001006550009622604	0.001002197422093957	0.001003810540278179	0.01576863127749022	0.01423174487774301	0.00111508783885575	0.02952265450995225	0.006835637417297093	0.008358626128006388	-0.008101728583403038	0.01128312866164859	-1.298323546786939	-0.7710632766779009	0.04478716567167925	-0.475531407459882	0.01872637571721041	-0.01512453225857045	0.7463917281567434	0.05692787845738765	0.07175191310630868	0.006627398766225322	-0.03500857809492464	-0.3099420605533293	-0.487671868344571	1.736757846789152	0.06094760541711441	0.02711899671278463	0.01674901415684934	0.01773413977138496	-0.3810304603151651	0.414359203893682	0.01190919319677303	0.0372540641738282	0.1307781369942544	0.2086066830297608	-0.2856782594966527	-0.02401609514287185	-0.34279740481567	0.1517153497533891	0.00710228167860327	0.008898499681453967	0.01369250164182185	0.1653726360983769	0.3985288706866233	-0.006662924813520932	0.9270381061556655	1.376706936830944	-0.8111338269556265	-0.3571853288635515	-0.5648080816082688	-0.5900865785518868	-0.1072440370333918	0.001588958232171774	0.01018847245891315	0.7383373035263664	0.136447706968557	0.008068542164240024	-0.3158997730315901	0.2568725828029712	0.3349180132062223	0.4357656625619015	-1.009154147396353	-0.05317759845120765	0.05053867334077919	-1.034434460160361	0.020853928906684	-0.6881222810621487	-0.4111647656159511	1.694584257098079	-0.008111655840745339	-0.1175738128734209	0.01904839622864688	-0.3420749740290869	0.4865194367888499	1.490954054023845	0.3688349195346298	0.03690615192529265	0.0396396568793466	-0.1901169029856258	-0.02223249946414918	-0.4360985421684688	-0.05796927901633817	-0.06017515908726338	-0.08186524844732786	-1.54249765110205e-13	1.527432120472956e-13	nan	nan	nan	nan	nan	nan
0.44	-0.02739902601067151	-0.0236441230123101	-0.07171996648132697	0.8026200154369534	0.9043289369201093	0.006644763964307594	0.4820263683684581	-0.01936275319332281	0.08088446898122451	-0.1147033220971532	0.05138932407736204	0.05653948808220937	-0.06988764372986024	0.06907601250737236	0.04593662259324473	0.09671999382542444	0.3225789362815459	-0.0967199938254215	-0.32257893628156	0.1211969474089728	-0.1656637870424059	-0.004096499836768718	-0.3756334187265616	-0.01080161467873222	0.007409098102969629	0.06665685941084515	0.3390719018788727	0.8984520229198918	0.5663005133275897	0.1516886995779427	-0.01983327468190507	0.07810214493237491	0.06945258589484257	-0.9767609065759865	0.608444738064602	-1.103988773152067	1.390734038239071	-0.3030317301801491	0.07346273764468537	1.058200092009541	-0.1209866534577853	-1.704839172343391	0.02223317354384216	-0.7470965554647053	0.4682981542294455	0.9813122267023081	-0.882456010638656	0.9098845318721507	-2.552392596439198	1.191614715104992	2.552392596439198	-1.191614715104993	1.19630779742714	0.0885661490256809	-0.01105456311417726	-0.7991854626438929	-0.1172684513560985	0.195837057307279	0.2933827266036275	0.7491164808488644	1.45676695067149	-0.00867333837865239	-0.02424955038494109	0.0107092072745374	0.1426388660282671	0.43715385143128	0.001020582232824016	0.02095588806206812	0.03794127811400098	0.06808137452116328	0.001001349821056234	0.004646426482346049	0.001097578392774017	0.002655445272047277	0.4687400367916219	0.4269481975593089	0.002437444437178824	0.009033935029493857	0.001002269701157224	0.01802106864075567	0.001000513826155887	0.005545226603906914	0.001014670852760151	0.01382550171371633	0.5637527548776502	0.5218623103059763	0.00671840104265909	0.02306934793810156	0.498731710025375	0.4861011092512191	0.001026799671311279	0.01178829035355681	0.001018100928179873	0.008402257864924729	0.001034548394270206	0.01184486132278974	0.001003960905033713	0.02136772937872349	0.632814307754157	0.5213404612277608	0.02447583805713733	0.04405114315938207	0.001003437468525093	0.006217927057201185	0.001004424128906952	0.01724832464119705	0.001009602850170093	0.0874783557183763	0.1992209991141384	0.2143774480471723	0.004174664799223459	0.004383360723840774	0.001246628669666553	0.0056800477341933	0.7304441960400104	0.6908358413493101	0.001004128345130045	0.05465828682015423	0.001001496574458936	0.006598504347688138	0.00100047538670809	0.007398659949535591	0.001000945643567432	0.01046899634109091	0.009148924049930854	0.01772162563895878	0.02192677256892588	0.02770101631476082	0.001154896281660754	0.006090472053290955	0.0158596021204424	0.03060876531940124	0.04824082727635392	0.09058646484991292	0.3471697736013581	0.3511962591536043	0.2944966371097597	0.2999487915972999	0.2198497364151668	0.1894879538097212	0.01305874233220403	0.04060700633496389	0.07587074393041057	0.0896907143972675	0.001096849989900608	0.07164042488011027	0.001023635303340772	0.04930909677186349	0.001006673919550779	0.121123923847327	0.001002046132863135	0.02237553789737151	0.001010669517021407	0.01217511126493079	0.007340129635001294	0.03118458514103744	0.05087669069752163	0.0755473441428761	0.007628471313852746	0.02709290121885544	0.0353127869206176	0.03850668329728841	0.09804080346944814	0.1014159526809204	0.002456902963030739	0.01148254084039759	0.007285167194045456	0.01402794426720055	0.02703846764466648	0.04601070764343299	0.002562741232213665	0.1053215021547734	0.378083650113049	0.3522589502645871	0.00372949182571384	0.04879326865057156	0.07448782510156497	0.1072619398658409	0.02209593617278609	0.03637634952964691	0.001085359514631398	0.02001199387630691	0.001006704684930488	0.0179219915144827	0.003919887449262325	0.02752431770769268	0.0246016502730907	0.05279964509061135	0.02624869803816244	0.04300743023205729	0.007095764401594964	0.01976280082445098	0.001001095117859923	0.03781949844766144	0.04552588977837493	0.03984806044557898	0.3025387276575908	0.2501965535482144	0.001017449086786679	0.08789230687022258	0.001539470000011547	0.07217412930613716	0.00190945354615628	0.003790179239814165	0.001879678738707403	0.00452495980629255	0.001912648662481879	0.006917953705499161	0.01495615286260578	0.0140299350551186	0.001012505305276429	0.0291296752751827	0.007118590960381594	0.00844714222928369	-0.008102689121452115	0.0111704673016641	0.001019105161697382	0.02827688692851642	0.001001256565138798	0.001003089598580659	0.4843106526278967	0.004182390294948421	0.001002242013674938	0.001000452971350263	0.001003040961032069	0.5417928450450281	0.00101838527737497	0.5733650949278859	0.001001426446033796	0.00101416439656716	0.001030885945247186	0.001002756437782982	0.6128043800003047	0.03378019012718145	0.001002783830576313	0.001004164498092751	0.001010562416827489	0.2050467280047521	0.001017144684276275	0.00101157423792177	0.7343316631406109	0.001003191204143353	0.001001497817972206	0.00100047440116998	0.001000947257851326	0.01557846278983276	0.03380541260805507	0.001007306339270283	0.03441264624340459	0.07325921469116978	0.32953012542439	0.28116707580981	0.2113904771795459	0.00425510035034974	0.07253964751562879	0.001069691917468524	0.001020560154565259	0.001008470916881192	0.001002530650329663	0.00100474294101659	0.001135957421671252	0.04724023727127849	0.01454567255208767	0.0433176080409857	0.05680057663618971	0.00305617220320888	0.009768146059416852	0.01500036266386053	0.001289524077484175	0.370045593636786	0.001054585637589515	0.1021858892184102	0.02125590903236195	0.001008042873593498	0.001006777703389083	0.001005398184843351	0.03188154347878286	0.05823385423679316	0.01440677995862696	0.001001085580756905	0.03833580646605402	0.2914971259631522	0.001015443281263735	0.001061791078716705	0.001004934179515539	0.001001655193479245	0.001002849788051543	0.002707525541467188	0.01395368203547319	0.001075473642577165	0.0217248935487478	0.01341914523121286	0.01012682709412332	-0.00822778298358055	0.0124025672680177	-1.311239650584259	-0.7378424062258448	0.01814665860805202	-0.5458461617896228	-0.01540621714125497	0.01231737992801288	0.876902530847501	0.08977019210345974	0.08634498135498463	-0.009764421510500618	-0.001244019739254406	-0.9504939595782702	-0.3623749690394384	2.472485470817376	0.141422412207683	0.006805338943147604	0.004240268468908205	-0.02365195653163581	-0.2727662381967044	0.6278481035021399	0.008203104877229403	0.009833783707603438	0.1147004540777655	0.2547503441914901	-0.1023524839489827	-0.01662269704648418	-0.3825889555518316	0.1101909839923284	0.01336321924060723	0.01692226318016563	0.02439464770330583	0.3530862392621003	0.6065812260223781	-0.003644070944660228	1.336172280853373	1.226601336009818	-0.8507617970047976	-0.272298725726125	-0.7056745289346649	-0.5080680339164763	-0.1540689849995705	0.02149743039166321	0.01850045117597329	0.5956369387807368	0.1062447952150447	0.01466546326133432	-0.3610058205006624	-0.1382633887008838	0.4794878784058227	0.3466450308811356	-1.635439587361187	-0.02968808699698634	0.123508685471423	-0.8733573677963884	-0.02759567347043205	-0.9960695954928035	-0.2631225418172359	1.501600260236678	-0.06742437456919465	-0.06278546617834745	0.02903499744851921	-0.201259954548868	0.3837402811146072	2.133633729924262	0.5324162499580046	0.03888669570995221	-0.2825268277104194	0.007967354453685092	0.03824515324710302	-0.3908039350706385	-0.02296634213350506	-0.02556521543279375	-0.0434656661970062	-2.543115089178537e-13	9.191569704362588e-14	nan	nan	nan	nan	nan	nan
0.45	-0.03742398265654315	-0.01760965777366089	-0.08182583770821601	0.8166538104006548	0.9014120250873483	0.007319501539797955	0.4936545911298341	-0.02022387588354038	0.06428333030592212	-0.1145518536062056	0.04398060723295055	0.05962912318044412	-0.0593119059761309	0.06027802850522204	0.05430227209166186	0.07584159042225301	0.3338582375082293	-0.07584159042223881	-0.3338582375082527	0.1324990715649831	-0.1645000419667268	-0.004479990590099923	-0.3831978911039182	-0.01218226805630293	0.009456032762806692	0.06935604898626443	0.3449625880523528	0.9120534607498951	0.566067164296627	0.1503679178050877	-0.01962454712975832	0.07943107282287197	0.07387038971202595	-1.010842721053736	0.5953637106271805	-0.9094404003684673	1.416780570553826	-0.2788165415363796	0.06046448639013984	1.249249317254288	-0.04755756820816275	-1.614292229923965	-0.01222509228013013	-0.7327528378328655	0.1456384104593143	1.114229483859198	-0.8741932303998334	0.7569417485636205	-1.613665374929864	1.064258105180276	1.613665374929875	-1.064258105180305	1.061479527421458	0.1426663773291582	-0.06727326304254222	-0.7094978812507151	-0.157451299018375	0.2128994345338533	0.2388232801167395	0.4248932997022556	1.259458688222902	-0.03828964054210101	-0.1971734589958024	0.02766174112527424	0.1243565256310546	0.4432967334471903	0.001019287720145405	0.02136019331776058	0.03007946122941856	0.06088329120765953	0.001001276479982612	0.004722679448470443	0.001051202253714355	0.002616347855803203	0.4736803444379695	0.4356654307615231	0.005820400361920561	0.01177417833545817	0.001002293570546402	0.01891175937677739	0.00100047008017456	0.00551183711818712	0.001008744420580277	0.01350565097456871	0.5499209985984738	0.5071653977299915	0.003947768292202988	0.02035650598856945	0.5286138809306797	0.5146180547825541	0.001014451917849476	0.01271285572802778	0.001015466184884446	0.008498052728318205	0.001031320190113931	0.01197505928844119	0.001003227691828511	0.02086435858604695	0.6246079438671441	0.5187919188166763	0.03155899584754722	0.05151913476225245	0.001002997369810476	0.006166172409210026	0.001004393630105988	0.01754979262428107	0.001010003985184709	0.08855429943987192	0.201347763268979	0.216629626250136	0.002634591454691887	0.00336922224462169	0.001131274103728319	0.005565200417730216	0.7296488898438718	0.6870540194496866	0.001003495616909158	0.05536975948491634	0.001001496822732543	0.006677235348979059	0.001000474689136616	0.00750009908417632	0.001000946271041852	0.01062265545408806	0.01331674015629439	0.02104438359584051	0.02674640850580653	0.03125263240950191	0.001090537478214427	0.00608583954018664	0.03109767208056695	0.04632841569056537	0.05860161381939463	0.09874601484945882	0.3403608905651236	0.3429877431599592	0.2894329906700621	0.2970651401273242	0.2148061585449483	0.1822047861215116	0.008434519660677339	0.0362620936492914	0.07373563005778073	0.0879662611504058	0.001148634726792961	0.07189862636742703	0.001025774461680142	0.04948831753689972	0.001008009028045309	0.1261224972385576	0.001002412723078518	0.02319802703799991	0.001008063912726899	0.01232568162867408	0.004313314329260304	0.02874832728065361	0.04570627463391492	0.07121753815116873	0.01260887884801136	0.03217580812089138	0.03562331220189471	0.0385265586966734	0.074764344346746	0.08324790960819632	0.003620407546069176	0.01180994893995237	0.008713471762887868	0.01506688050072246	0.01959884760731943	0.03789211368985018	0.001904701160252574	0.104940681761495	0.3716369893662375	0.3431762213024749	0.002431009624491211	0.04674527130296722	0.08670952928414333	0.1179595631657386	0.01968022997508622	0.03399673649978802	0.001069270302741855	0.01937560014271726	0.001006787448975591	0.01816163298703146	0.002497660321340252	0.02581085034588066	0.02642109344354335	0.05409066616697378	0.0476572261242592	0.06488693200545212	0.01391468103718755	0.02688897410436504	0.001001115111821642	0.03814170071548729	0.0376834619832109	0.03542708153959055	0.2980715257330688	0.2498855383151235	0.001019519990646088	0.08837460684536612	0.001332197706673286	0.068607099427345	0.001466783033946315	0.003715266599575813	0.00144997732154126	0.004407498227467056	0.001467411158198464	0.006670049850684526	0.001772294605503432	0.01329193045857125	0.0009743374402772048	0.02166763968503116	0.01195638631588098	0.0103029185784196	-0.008263521737343092	0.01217117978570836	0.001016955038247275	0.01465589590984249	0.001001152429516817	0.001002787881182569	0.4853776364926393	0.0137891607235327	0.001002383049361523	0.001000400512805692	0.00100218392979461	0.4946544156075686	0.001013145230817543	0.6199047462970069	0.001001748703298993	0.001011505557296998	0.001025484979413075	0.001002217779631019	0.59712474624398	0.04465817453787908	0.001002332535391829	0.001004528828036836	0.001010302173251377	0.2048945576287307	0.001016453306066166	0.001010772279691515	0.7215955358191452	0.001002537591749368	0.001001496457676616	0.001000473592668312	0.001000946641626757	0.01971280835689146	0.03077101572499989	0.001037254461466004	0.06006541330736485	0.06966347916315171	0.323603169614392	0.2782466134843621	0.2011948958695318	0.002758504448827119	0.06955897570668379	0.001314961417940063	0.00103429625176277	0.00101018324670143	0.001003017228148798	0.001005867791713818	0.001077037219550537	0.03271474540921266	0.02086565693556173	0.02968625101182752	0.03162455862371592	0.006351287011637183	0.01063539225663551	0.008014950013200111	0.001154993059515837	0.3472455340989714	0.001080639221705478	0.1035083049863891	0.01335071267197925	0.001090153502219253	0.001006954724110313	0.00100422957321167	0.02556537518667236	0.08523858713249358	0.0270823370419054	0.001001178509245673	0.0197854741007463	0.2874033703616966	0.001026948033467153	0.001162098046580527	0.00100480701525398	0.001001614399414557	0.001002778299504613	-0.01215974840037021	0.01202452460050145	0.0008552606134376091	0.01415980100390666	0.01562397453911511	0.01229956811499232	-0.008452945356243977	0.01298678228390491	-1.32604012833424	-0.7320766512556355	0.05374670288151234	-0.8780731555380341	0.01932424163852418	-0.01293112774136457	0.851298881050063	0.430267151078729	0.09131510147142199	-0.001340384339570219	-0.04992256971186738	-1.976723876785109	-0.191432311038171	3.237768255439388	0.06684112612625634	0.009055292054854676	0.01781259479691558	-0.07663215577339597	-0.259966594359257	0.8514413736821599	-0.01503463224710486	0.03993937089842732	0.1028258210043907	0.1984349096580209	-0.09030721884039006	-0.00815509022776939	-0.3634071706141606	0.03403047765089931	0.004754576101965607	0.006311521170813287	0.01028728727374347	0.3163632825086264	0.1460037570929188	0.001423174832189239	1.76319128230142	0.447496302116014	-0.7600871530002632	-0.2871784494220481	-0.741940377772889	-0.360881985208079	-0.1906539127118146	0.02719832346041927	0.01580283392426243	0.3967755958793297	0.05657372567036094	0.01550360620832659	-0.1460695174655685	-0.7052096042479405	0.5309200489357405	-0.305088678944741	-1.993869035671658	0.08383384697549021	0.08719135401082859	-0.7585856262466589	-0.04258663602964286	-0.8070199372679954	-0.1507883333613021	0.6537793076287221	-0.3877403412866668	-0.06012243843012746	0.02096022100601992	-0.1368227367461746	-0.08977919476822141	2.212475125482565	0.8612601411641945	0.0257242554653891	-0.6196135689425842	-0.06444502931335033	0.05153499753559968	-0.3245564435686512	0.00549227663057265	0.0001146494106201708	-0.00920187791477394	-3.420227234361512e-13	7.620815096676919e-15	nan	nan	nan	nan	nan	nan
0.46	-0.04726812640044717	-0.01179854078007921	-0.08975387305146657	0.8309707391691931	0.8987832879866271	0.007833647870275873	0.5066474518530275	-0.02024029823016123	0.04862055103807759	-0.1153535362808462	0.03677214683258336	0.05937244719226298	-0.0479951708548123	0.05165109908646275	0.06094938517949653	0.06463914051218873	0.3438643498839844	-0.06463914051218665	-0.3438643498839897	0.1423737878303389	-0.1628407892715431	-0.005474558607463374	-0.3897391537200543	-0.01392242215635262	0.01165407799111082	0.07128068684588057	0.3474872187899516	0.9235599581422003	0.5655288570621775	0.1485998973017507	-0.01934753109987784	0.0806134717161963	0.07825631699261783	-0.9405983261901391	0.563775089051834	-0.668421596427071	1.447360799206473	-0.2453967836752564	0.04134448864219786	1.331127684359469	0.04795341525426639	-1.51716729090073	-0.1683970595838076	-0.7070452666636805	-0.2009640630555219	1.129511700373197	-0.8482450940317041	0.5661772497477894	-0.6172018978178005	0.9369769449194254	0.6172018978178009	-0.9369769449194264	0.9108262192963533	0.1876676729258016	-0.1332700159207555	-0.5945435103998957	-0.1891685958522831	0.226059171000682	0.1384723834404664	0.07590539366836803	1.037778863131282	-0.06966497907608996	-0.1136972964852208	0.02436690282026449	0.1133330665939686	0.4307785441145539	0.00101756519365336	0.02185146832608902	0.01934042710750643	0.05083385831758937	0.001001187733716462	0.004806259940340673	0.001027869413416784	0.002540937425931007	0.477416991418621	0.4436692706094135	0.01224242404873259	0.01707905169118394	0.001002376053053653	0.01983780938314382	0.001000421975650941	0.005429880742861302	0.001005353887948032	0.01308312148700627	0.5260183741972723	0.4825711263469207	0.002540638323917772	0.01901592391372897	0.5631782579205128	0.5509937667598228	0.001008441993167678	0.01359212214429854	0.0010128193744049	0.008517396872246126	0.001027005088259826	0.01212137862110966	0.001002591804485431	0.01984288718795976	0.6141926805308109	0.5156806423337987	0.04033063245769724	0.06079379376555975	0.001002551669564171	0.005987622456500924	0.001004560602123618	0.01783670311067393	0.001010074267440819	0.08958162275416634	0.2026181931704931	0.2184011385054622	0.001858428441968603	0.002780576208230095	0.001073189437985089	0.005480779450076661	0.725418920002757	0.6837750630121722	0.001002852440535053	0.05537743494685912	0.00100149626631704	0.006741027771425265	0.001000473936082175	0.007583809521427201	0.001000946276358765	0.0107537443341393	0.01743595353745871	0.02414684989688988	0.02778616997649657	0.03146632673975783	0.00107334126547393	0.006093047680157544	0.05075975199373251	0.06498126074386679	0.06251634362733241	0.1003801436565771	0.3338135160372102	0.3366116010680884	0.285088870303225	0.2945502849858007	0.2078282115838879	0.1748295188729447	0.00531850349677253	0.03339001699121272	0.07121975759485941	0.08588099117624892	0.001297160471829111	0.07212550047699606	0.001033714705996617	0.04959433609223268	0.001009532837021924	0.1289133928930841	0.00100283933728332	0.02347342626595591	0.001007324451261199	0.01248628332369912	0.002747368894725468	0.0278667194738716	0.03612795157928785	0.06189291616550199	0.01819408899102871	0.03758783313617262	0.02934621540460162	0.03315653515945623	0.04975878696022393	0.06162457179767218	0.005839347152531174	0.01293250058144747	0.009861782062910582	0.01583002720284199	0.01227795396596111	0.0306745110518633	0.00150739415944744	0.1045894048173634	0.3598256478733526	0.3363876767124502	0.001790640358518578	0.04569127387038305	0.09403362038471355	0.1206546241761442	0.01458659003253511	0.02903670050530829	0.001102297198076708	0.01889696195292013	0.001006917378644036	0.01838253444822543	0.001781074912784446	0.02488007859405906	0.02434562721844329	0.05171919861666769	0.07083044767782018	0.08666110275628373	0.02347443155673355	0.03635683835049473	0.00100117159171301	0.03833739350915163	0.02464672884101107	0.02709689675760409	0.2937167267418875	0.2490221603971484	0.001026310010014979	0.08878940993596653	0.001278624731114415	0.06564391237803222	0.001244986523785316	0.003850194023362917	0.001234735992763402	0.004488087789448192	0.001244354595000667	0.006672180684253261	-0.01253384077475586	0.01175982396974058	0.0008148061325175975	0.01413689945842015	0.01503887097298245	0.0123700047087107	-0.008467240857748911	0.01289422729098104	0.001014804914794609	0.001034904891176087	0.001001048293893492	0.001002486163787856	0.4864446203573825	0.0233959311521168	0.001002524085045282	0.001000348054269144	0.001001326898551584	0.4475159861701093	0.001007905184261064	0.6664443976661282	0.001002070960573929	0.001008846718025726	0.001020084013576537	0.00100167912148316	0.5814451124876561	0.05553615894857502	0.001001881240208128	0.001004893158010177	0.001010041929676129	0.2047423872527097	0.001015761927854412	0.001009970321458979	0.7088594084976795	0.001001883979358806	0.001001495097382477	0.001000472784170898	0.001000946025404455	0.02384715392394944	0.02773661884194439	0.001067202583670705	0.08571818037132062	0.06606774363513269	0.3176762138043949	0.2753261511589156	0.190999314559522	0.001261908547306538	0.06657830389773861	0.001560230918413364	0.001048032348964249	0.001011895576528911	0.001003503805990227	0.001006992642420643	0.001018117017435758	0.01818925354714817	0.02718564131903467	0.0160548939826678	0.006448540611249106	0.009646401820063055	0.01150263845385368	0.001029537362545842	0.001020462041541442	0.3244454745611566	0.00110669280582292	0.1048307207543682	0.00544551631160959	0.001172264130815378	0.001007131744828129	0.001003060961583374	0.01924920689456287	0.1122433200281923	0.03975789412518249	0.001001271437769167	0.001235141735439724	0.2833096147602447	0.001038452785674531	0.001262405014443055	0.001004679850995236	0.001001573605357431	0.001002706810962469	-0.02702702234220756	0.01009536716552948	0.0006350475842979736	0.006594708459065222	0.01782880384701759	0.0144723091358611	-0.008678107728907449	0.0135709972997921	-1.342550964881855	-0.7406884851447096	0.03554060907163475	-1.116116077132768	-0.01394071201454311	0.005054777202837498	0.7342238599825401	0.6026962020891263	0.09341683547619743	-0.01947779944494115	-0.02177976942947165	-2.929965720996427	-0.08792299411997162	4.044238760007508	0.132362620510686	-0.008484804964956452	0.007464541839043506	-0.1272720776018584	-0.385313052555133	0.9891815836233528	-0.01715595609843535	0.006922273540172815	0.1049763726419769	0.1586171546634218	-0.01725399537091453	-0.01053742727979383	-0.2820158631293779	-0.03056845658306518	0.010375503472711	0.01337652370417001	0.01988060111628542	0.3090279080808858	-0.06100312689799305	-0.001275940322786896	1.922811217277591	-0.07848290247555388	-0.4842870166485473	-0.1985394600349442	-0.7240944410020328	-0.2135008283740482	-0.2262323304583289	0.01523195483110304	0.003860009239416537	0.1541013914304121	-0.003173187320284065	0.01667172953933215	-0.05007580978481081	-1.137226587520991	0.5453115010452768	-0.7313347564546226	-2.326498534924578	0.1293406214090865	0.06835077917732239	-0.6931591046889233	-0.02168698362996177	-0.5372327210760818	-0.06432255879005674	-0.09891219766069798	-0.5835089675829797	-0.03123435711722414	0.02528699865049063	-0.04472083255683772	-0.348757444224521	2.11256752540969	1.000754443197296	0.01358480087657706	-1.06436800291174	-0.1025051825158593	0.02474577633488662	-0.2700353690841201	0.01900167067578913	0.0140450127368123	0.006541271482137393	-3.210492802081595e-13	-2.831868959511263e-13	nan	nan	nan	nan	nan	nan
0.47	-0.05583220467867853	-0.006414514079311938	-0.09519121037092272	0.8456205315280327	0.8965373706554887	0.008136760660997579	0.5197289545587673	-0.01925423680156618	0.03368884334934921	-0.118374362094909	0.02986714048861316	0.0556769868693102	-0.03718550733818052	0.04337025040485823	0.06563849624280586	0.0635281763577218	0.3526261775007064	-0.06352817635771113	-0.3526261775007128	0.150644903442288	-0.1608032314352971	-0.007160748568305638	-0.3950306345026534	-0.01592225905908903	0.01395539252504991	0.0719854589221233	0.3464094578021267	0.9328040812278295	0.5646976333063677	0.1484989017205696	-0.01917219823326691	0.08175275056106737	0.0823784565257208	-0.7546573717678878	0.5118168868795985	-0.4244456461427952	1.483411403795679	-0.2025062908425175	0.01934039882487963	1.256648007611122	0.1497907097963389	-1.471080069561826	-0.452749876868635	-0.67560561280359	-0.5311321836861943	1.012273352744336	-0.8082973826554233	0.377304892692415	0.3862094659971457	0.8206558354141441	-0.3862094659971431	-0.8206558354141718	0.7401184744960718	0.2172579205057111	-0.2035655252940147	-0.4605811821665353	-0.2088122685598003	0.2329967414159894	-0.01906058268902645	-0.2918858972715113	0.8122953774967054	-0.09962564024074896	0.03846724642579043	0.01180304923792622	0.1175757887919214	0.3877444340636251	0.001015281212065055	0.02246731072654561	0.01060742290431924	0.0426689848659566	0.001001091801334745	0.004894776943709213	0.001015429287315509	0.002439174575068741	0.4786802812580286	0.4497045965834144	0.01797458295402705	0.02196691548651737	0.001002525563835573	0.02071980988850487	0.001000380809612943	0.005290194649774934	0.0010033412773134	0.01256176249601977	0.4954938197638645	0.4505263660586974	0.001790841687556911	0.01835172067050296	0.5972243526535235	0.5928012349547834	0.001005487595941249	0.01440720722053907	0.001010593165410266	0.008479722598518185	0.001022818738278967	0.01229189480347897	0.001002114871251981	0.0183424843151534	0.6014388030153915	0.5108517504914972	0.04848594998470401	0.0696131859003935	0.001002180162605173	0.005709849367599187	0.00100471156494641	0.01807821964887242	0.001010032158084797	0.0906791215604953	0.2028694030525009	0.2195680709826988	0.001445995871500958	0.002426701709511855	0.001042188419009993	0.005393379811884102	0.7168135909448347	0.6814612052146338	0.001002316683450925	0.05467412800470464	0.001001499622153853	0.006799203658298135	0.001000474569331912	0.007660437046932518	0.001000948793180333	0.01087245820987266	0.02055079261235166	0.026401420783381	0.02576556119497872	0.02951320272813458	0.005901272384574961	0.009874072860787281	0.06889392037373025	0.08132519624576022	0.06012014318564963	0.09652241990813455	0.3306732230960299	0.3337924150364899	0.2792484598993147	0.2927275798243041	0.1993443678365476	0.1679758516199512	0.00335537243701527	0.03160244823849866	0.06870484213870627	0.08358413228320725	0.001383256368425036	0.07215905124314122	0.001040106054988607	0.049574214065775	0.001011217263327621	0.1290934181331237	0.001003389194267464	0.02310538199995623	0.001973942936733743	0.01351251231875354	0.004034291950239414	0.0298959037807054	0.02899851251039599	0.0548517833086978	0.02344474306658934	0.04237555209769957	0.02121101471749286	0.0262872770532489	0.02932193411692163	0.04186077190760868	0.006592039584016916	0.01294332022368281	0.01076551005836549	0.01639954950821541	0.01294529829952244	0.03003261256461295	0.001277997167743495	0.1045553280060599	0.3495042845668289	0.3335090062763598	0.001445406663446091	0.04525975505614917	0.09402816536998043	0.1148358172805457	0.009624824923658641	0.02417882167607848	0.001128399194166508	0.01835904139531628	0.001007423633994935	0.01855716710869375	0.001400149917382887	0.02466317965647441	0.01962110394182736	0.04698706880884972	0.09090939045621123	0.1045831931156071	0.03409223510841181	0.0461486593233271	0.001001273391091392	0.03834165482543659	0.01354027964628749	0.01786576416581538	0.283507608295586	0.2467920542613634	0.001030742294049079	0.08881414884253537	0.00123929658029998	0.06305576066842392	0.001127466830637488	0.004114163556247165	0.001120583339343122	0.004694509122917409	0.001126099873481139	0.00684218324875043	-0.025842504132365	0.009430930498983468	0.0006307997436125873	0.007341356230262407	0.01668271372901944	0.01449808132919257	-0.008636466200255887	0.01256635532994638	0.001011296060698589	0.001020525053993634	0.001000944310715303	0.00100247883644993	0.4771385034661678	0.02494771937706042	0.001002814050782237	0.00100032943693586	0.001001179012545119	0.4036113381603967	0.001006199043389534	0.689448931349956	0.001002702348748244	0.001007793739458245	0.001017089200542637	0.001001567282472555	0.5606208494050902	0.06061831243408906	0.001001719348071373	0.001004847876812257	0.001009942989256662	0.202023233396439	0.001015634033926913	0.001009876539670045	0.6830044509751154	0.001001653506382088	0.001001509897602539	0.001000477296311927	0.001000955970176491	0.0241296480297439	0.01982617507939239	0.01936454383561059	0.09667176649688196	0.04935703797658607	0.3302310586639454	0.2616031168822831	0.1793470909991622	0.001306014260358091	0.06448348952957005	0.001399099168112953	0.001045680099845614	0.001013879514160544	0.001004348593530573	0.004652884118413277	0.009080172345008767	0.02284664858355532	0.0310941170799337	0.008540053818642899	0.003741067763663607	0.005471843595240225	0.01193718392483831	0.02432785099826058	0.00105450476445135	0.3313594545976561	0.001067151760040207	0.08459490900591479	0.003229529882031341	0.001141450980450191	0.001008643238111093	0.001002605301170653	0.01014792212055011	0.1220436061669781	0.05177511199837052	0.001001470616327845	0.001125721262925523	0.2463879176726206	0.001032734484119836	0.001144114381557699	0.001005416258245322	0.001001817464433733	0.001003149745999473	-0.03820355292210049	0.006570487694988547	0.0004433950821590171	0.001143131219063223	0.0174096843906581	0.01664677570433956	-0.00877237831984184	0.01143476979303458	-1.360940542807654	-0.7532984283736947	0.07891133838424584	-0.5494705362707947	0.0207017183474927	-0.01909983675428861	0.4513911012001736	0.3937623408883116	0.08257430573267106	-0.01257839636295385	-0.07039627605888318	-3.478017060670019	-0.04573875746480847	4.269985519376574	0.0529158643507552	-0.001715091402296614	0.02277780153122522	-0.1707908664180139	-0.5997216711145625	0.789825833107906	-0.03437566426978478	0.03106446133616462	0.1169473901584251	0.07371990399416636	-0.0429106548805839	-0.008181951612408291	-0.1983492918151654	-0.1052912552677988	0.003478287724452332	0.004677117192709985	0.007596825136830911	0.1567500096193714	-0.31395873336532	0.6909389919437511	1.334101875483133	-0.667825707554403	-0.0727592946247986	-0.1638627332570766	-0.6539594801813667	-0.1411801445729876	-0.2297661028937779	-0.00377506142648515	-0.005620894616810109	-0.1214014697876628	-0.07211854614136967	0.174710037275338	0.4144644352848662	-0.3303593183686321	0.4189251141066249	-0.6555225311859244	-1.623694799410172	-0.1088890797932257	0.04748980915240456	0.4749835538473584	-4.621713161233173e-05	-0.08182761292567249	-0.02408385022155765	-1.037845321273761	-0.4046183674680824	-0.06963038458934148	0.0118200289040051	0.005101830589141897	-0.58348952652718	1.444518285445592	0.9508630956386364	-0.01467106684320055	-0.7477406176762859	-0.3490180975819617	-0.01200833075648468	-0.2481447107292365	0.03226608248533204	0.02625568281368574	0.02547458901651978	-2.99435202194158e-13	-5.434896570260029e-13	nan	nan	nan	nan	nan	nan
0.48	-0.06201007468171163	-0.00158647032652955	-0.09835078154779583	0.8606552418699019	0.8947587700029458	0.008221702432658587	0.5312099150211237	-0.01723384724776975	0.01916083319198513	-0.124748169290553	0.02322704236320248	0.0488897198756062	-0.02815265680251296	0.03547769662531117	0.06860868162886066	0.07218733781367384	0.3603828117318937	-0.07218733781365688	-0.3603828117318914	0.1571105887483208	-0.1585473503378729	-0.009537820094302082	-0.3988873480843294	-0.01805893720488594	0.0162898729319976	0.07046862290236489	0.3416409347237296	0.9398308581621554	0.5634754268942594	0.148268623553782	-0.01908940254045848	0.08302604922027378	0.08589310710503295	-0.4633566711755691	0.452578499451828	-0.2128683679159907	1.524344395812424	-0.1519334479847487	-0.002289715169940859	1.011019235639973	0.2548190402925363	-1.436427784673416	-0.8389933359074213	-0.6540636229598772	-0.8193253972054407	0.7741491043372408	-0.7705861136890522	0.222392114289969	1.336823224265957	0.7359382678126163	-1.336823224265956	-0.7359382678126173	0.5497401581132351	0.2313323251609325	-0.2714463289516846	-0.3075900702152999	-0.2165368444647425	0.2326923456023943	-0.30584923573318	-0.6622470244531719	0.5943096328700259	-0.1478615103358124	-0.1395538136020068	0.005859468045018394	0.1401370294617957	0.3092807533565695	0.001012384485505357	0.02325536444046883	0.006040031933830113	0.03919220913023433	0.001000991841427119	0.005001446420231977	0.001009208311188672	0.002285090903262421	0.4766908853182572	0.452268087961067	0.02163079811242505	0.02533201418749206	0.001002745337909522	0.0214811163010745	0.001000350923644821	0.005095933271633177	0.001002261494056148	0.01191711101997694	0.4604773822231207	0.413030170653009	0.001413818471772293	0.01808472670548677	0.6276979577005263	0.6354480899552174	0.001004326976173032	0.01509566882292193	0.0010089538521368	0.008429794211641082	0.001019228404523291	0.01249971678939318	0.001001820577550892	0.01646742247048982	0.5862587861750712	0.503301081807316	0.05513005050227669	0.07689289022335437	0.001001913515979927	0.005380569119000711	0.001004764313873234	0.01825166077389435	0.001009961619117462	0.09196905058806916	0.2020108834862571	0.2198545478495339	0.001239373164753573	0.002134568100619953	0.001026646137715229	0.005292351392879788	0.7032246985991552	0.679456205267106	0.001001933645415192	0.05336764337289714	0.001001508703098149	0.006854965802374715	0.001000477143022474	0.007731914581215305	0.001000955025877523	0.01098037385902432	0.02228546211055006	0.02757912489722121	0.02090862345533787	0.02550041091350161	0.01727117787063588	0.01858098782890868	0.08337404844841134	0.09142581810120073	0.05120753458434146	0.08752835229867939	0.332765252081827	0.3352922330764724	0.2706280574511405	0.2913158071007734	0.1895881269250008	0.1616039198574682	0.002385751021038502	0.03062306965183492	0.06636702271131178	0.08135313602349828	0.001345748766048878	0.07214493405183967	0.001042123641875419	0.04952718859812716	0.001013051514290933	0.1264192609698916	0.001004086590526548	0.02199739773786531	0.004272763499285423	0.0157032034252729	0.00866883301226643	0.03532704346211617	0.02739009533545547	0.05409854310730858	0.02800554940738439	0.04610019187516451	0.01325530446309149	0.01978597120769167	0.01669285574373137	0.02920200868282314	0.004900611184255371	0.01112047124920145	0.01143754330363607	0.01681854593086726	0.0245344937378975	0.03837826506079525	0.001180233047960097	0.1042901237045292	0.3448057379985526	0.3338845995182709	0.00125277515070093	0.04516754394272075	0.08530573878878256	0.1004377949543858	0.005973943573838078	0.02061330177071118	0.001126034856874618	0.01763874166074746	0.001008432770860432	0.01866254497022711	0.001209179229126303	0.02505733091668926	0.01272321983443667	0.04033298790226983	0.1060488944604303	0.1150048232450323	0.04516563806170994	0.055239167148644	0.001001423904697807	0.03800520158778189	0.007618885957044269	0.01282444235946037	0.2638687250730302	0.241931757386519	0.001030096951115216	0.08870503660594387	0.001160478457206525	0.06067002340640197	0.001069068909495329	0.004464992604793548	0.001063624152805134	0.004993530022953112	0.001067187641281825	0.007141979416593333	-0.03772974563816362	0.006304713028369859	0.000441695945884775	0.001441790327542483	0.01695124834345885	0.01665708458167212	-0.008755721708381271	0.01103291300509597	0.001007787206601286	0.001006145216808565	0.001000840327535487	0.001002471509117614	0.4678323865749522	0.02649950760200253	0.001003104016518055	0.001000310819606914	0.00100103112654868	0.3597066901506888	0.001004492902516872	0.7124534650337814	0.001003333736928814	0.001006740760888941	0.001014094387506255	0.001001455443465891	0.5397965863225237	0.06570046591960084	0.001001557455934016	0.001004802595485828	0.001009844048838084	0.1993040795401685	0.00101550613999654	0.001009782757880385	0.6571494934525511	0.001001423033408359	0.001001524697823509	0.001000481808455451	0.001000965914949895	0.02441214213553638	0.01191573131683881	0.03766188508755076	0.107625352622444	0.03264633231803886	0.3427859035234939	0.2478800826056474	0.1676948674388081	0.001350119973415226	0.06238867516140167	0.001237967417811645	0.00104332785072722	0.001015863451779874	0.001005193381025187	0.008298775594398402	0.01714222767258225	0.02750404361996099	0.03500259284083228	0.00102521365461376	0.001033594916085758	0.00129728537041554	0.01237172939582248	0.04762616463396818	0.001088547487351305	0.3382734346341535	0.001027610714262128	0.06435909725746011	0.001013543452457098	0.001110637830086882	0.001010154731437514	0.001002149640763611	0.001046637346538579	0.1318438923057648	0.06379232987155853	0.001001669794805497	0.001016300790406636	0.2094662205849898	0.001027016182566267	0.001025823748672715	0.00100615266549719	0.001002061323510394	0.001003592681037904	-0.04938008350199348	0.00304560822444723	0.0002517425800200527	-0.004308446020938464	0.01699056493429849	0.01882124227281785	-0.008866648910776296	0.009298542286277321	-1.379125140501889	-0.7654283757622506	0.0699828717047811	-0.1784965339900851	-0.01031021740813642	-0.00540938698631215	0.03985694071275794	0.2981431832503412	0.06927801697248361	-0.03039285647174031	-0.0464382664442292	-4.020252744498826	-0.008481138494041049	4.212116121107902	0.1070379256728851	-0.01093562760589242	0.01492570252082882	-0.2022038719651369	-0.9296684209311405	0.6812440212852158	-0.0274573880722404	-0.006692819920480004	0.1434624168956405	-0.0174739674185031	-0.004905817390039625	-0.01326318343134014	-0.2202442931265095	-0.1512039945331385	0.00989275491433594	0.01234652546149026	0.01772095580193013	0.0936545535389614	-0.4729366875210287	0.9839020171743774	0.6741484879881379	-1.105751674676536	0.3795137976638768	-0.1163529724435353	-0.6277473429120697	-0.05186279514489036	-0.2130598037913068	0.005698363326676553	-0.001520679002565475	-0.4167350892380102	-0.1511611865440291	0.2495641518331246	0.6303152651170026	0.1203519435330935	0.3326956642247388	-0.6577443043343242	-0.9054912018886883	-0.2373931019103858	0.03824560262024818	1.104351091979936	-0.06791248169566871	0.1136200145258245	0.003538981383150726	-1.814755283771307	-0.3250371829189918	-0.06771019217894481	0.01143604233385036	0.07748920698891143	-0.7331476639852867	0.6124754794292622	0.8604918136919145	-0.05455810991668695	-0.226405845825719	-0.6285433303398432	-0.002024452316317496	-0.2295524794832149	0.03637357381259037	0.03256492606014384	0.03249999215401265	-2.679980574613358e-13	-3.36049851849325e-13	nan	nan	nan	nan	nan	nan
0.49	-0.06483742405596557	0.002661835689680958	-0.09969069589162259	0.8761211035572992	0.8935125472411286	0.008104558433218933	0.5393812589711233	-0.01416637427986328	0.00504704909523376	-0.1353371100088296	0.01670786459297486	0.03953139971044516	-0.02199968071431782	0.02790384501560447	0.07032465670033039	0.08982063953388884	0.3675302629466559	-0.08982063953378661	-0.3675302629466455	0.1615584758948517	-0.1562284989844076	-0.01256533063575546	-0.401171264260766	-0.02022236603353864	0.01857378756617531	0.06517820982418204	0.333189082391984	0.9447664668181714	0.5617249239825637	0.1431223744402415	-0.01902411468506637	0.08460241922634074	0.08846401259826536	-0.1117837439986682	0.3980279077310177	-0.0646837426530089	1.568806733699464	-0.09838417365862684	-0.02058798066161339	0.6253608141726749	0.3552848873613643	-1.395914893913768	-1.257908920502651	-0.6494897018516328	-1.038182061569379	0.4673914608501012	-0.7434716786900691	0.1304664669348985	2.179510476758716	0.7120054617600494	-2.179510476758691	-0.712005461760072	0.3326238559856004	0.2300966726879707	-0.3326287136012463	-0.1566002368307907	-0.2157860936506328	0.2221577827411308	-0.7983027679412105	-1.022862109461684	0.3984160341735046	-0.1913870344062803	-0.9972294275561594	0.003360529980045631	0.18077010581934	0.1954601674366213	0.001010724502764	0.02423967855666781	0.003592365042991392	0.03828435408349992	0.001000930956553494	0.005125064499005917	0.001006006496031155	0.002110585941359113	0.4704105166811622	0.4497615092731546	0.02706561100519565	0.0304087064377279	0.001003064385946175	0.02206495251879961	0.001000330570422188	0.004860775672134148	0.001001630432098199	0.01117769509654208	0.4085192787988706	0.3633073346628483	0.00121334166965941	0.01802636778813282	0.6510274272980839	0.6743378263738325	0.001004453370131226	0.01568610645935568	0.001007815914240734	0.008405205031581608	0.001016811976774761	0.01274521011761441	0.001001627991808016	0.01437516596657974	0.568703229422263	0.4918291214644033	0.06109237640513525	0.08343004978238552	0.001001730392681014	0.005068537882970878	0.001005333948092168	0.01834590277924864	0.001009803976523056	0.09356412906009717	0.1990129862471593	0.218203558848993	0.001131038090890604	0.001897538035200996	0.001018868059411129	0.005172628107333647	0.6823999205610646	0.675987093498116	0.001001660587661871	0.05163934597854204	0.001001528582959066	0.00692706602695486	0.001000483220140756	0.007818803127333789	0.00100096856978675	0.01109850398927226	0.02594322757132379	0.03043501486451323	0.01708123947324874	0.02225846729714662	0.03118718683945463	0.02878654786525709	0.08967832267616734	0.09299593619484786	0.03893166505579287	0.07612543209082649	0.3390933987588628	0.3407988187846094	0.2660274845286179	0.2926077129720336	0.1781579859727951	0.1547351110559058	0.001834190069293579	0.02984449973537181	0.06383853755241775	0.07918286858992842	0.001263257035554567	0.07244954153898209	0.00103817314498161	0.04962607569243416	0.001013995609776081	0.1207886457715927	0.001004831559420952	0.02008757029737464	0.009982807084070951	0.0208133457174547	0.01087718367108659	0.03835208529210037	0.02409419690627894	0.05165475531973245	0.03175368358904563	0.04870700511768791	0.007369263217826722	0.01494152560276114	0.009192856543679163	0.02160327631901409	0.0077160031021397	0.01217373018121753	0.01293379829488208	0.01795944969039131	0.0593166546543499	0.05584635292963554	0.01890167918059166	0.1079040383729455	0.3506434275629852	0.3361095794272552	0.00114069736273135	0.04519536880560283	0.06914669712553993	0.08024850974229726	0.003560524213507838	0.01823791492659707	0.001514178637017214	0.01702109632736334	0.001009077065035218	0.01868755532303248	0.001107846445673257	0.0260173092159076	0.00709644801465095	0.03485763037491299	0.1110620446335953	0.1153177918242654	0.05262625933865758	0.06032887595354521	0.001001672505760485	0.03713959000900489	0.004414946297833297	0.01069942860640547	0.2447772635106816	0.2376850260969483	0.001025785375026819	0.08911633051023606	0.001094165236467724	0.05843692380572378	0.002445021638564143	0.00589702676556905	0.002468382818486749	0.006447024623031134	0.00224847712391993	0.008516663449202745	-0.04756714042224289	0.002626106650002916	0.0003283849261984144	-0.002977028528059608	0.01512991057796113	0.01857179541264817	-0.008956831207779129	0.01024319316132821	0.001010020484815032	0.00100785052282758	0.001000890666485477	0.001002846030228541	0.4455903956503178	0.03891581801399295	0.001003643801565064	0.001000308179503134	0.001000925119128835	0.2323960296990266	0.001004423648957551	0.703913234253842	0.001005643494448643	0.00100653936670587	0.001014468659516262	0.001001403993170972	0.5146738669072944	0.07099115098730849	0.001001524901272165	0.001006877819185651	0.001009467206153245	0.1891418999772785	0.001020508372112171	0.001011610793758822	0.6065572999406617	0.001001336989198244	0.001001570062546653	0.001000496089652549	0.001000996836007066	0.03489085637413324	0.01360637835404537	0.05473621569363263	0.0898701884666227	0.01686076158595863	0.3601326262313832	0.2657639107855572	0.1517399705098988	0.00117962395510606	0.05908392987374877	0.001125994400452081	0.00102622114655589	0.00101422909112102	0.001005956649102802	0.02264944112534195	0.009918282644827981	0.01426397607883237	0.03695606980441988	0.001018723860750532	0.001019300535876667	0.01866208032036749	0.01640824865951419	0.1468722779439464	0.06939249186698845	0.3843955172167833	0.001020894740845072	0.03358793760553951	0.00101048865944556	0.002602260806702577	0.001009403116537147	0.001002477567827343	0.001029983729791977	0.1061530870207607	0.05985933745449551	0.001002152402763614	0.0010143815276605	0.2093589682989982	0.001016459956549695	0.001024527293419411	0.006314120839407791	0.006416330207457944	0.00557735127711693	-0.05595418074252115	-0.001388100987920067	0.0002763877834546921	-0.006330713389359029	0.01182004932739456	0.02028694875548816	-0.009230086544779274	0.01020919401760107	-1.398699823806995	-0.8678008048373653	0.1159913399503357	-0.00886279589272088	0.02385036942982367	-0.02374996390438341	-0.57236060111318	0.6854629889492643	0.04963292491057656	-0.01982630024034518	-0.08829383461416679	-5.914069188216287	-0.001998773624609866	3.448858143472016	0.03315406184276019	0.002493066165163834	0.02966229205247017	-0.211764076840093	-1.397474934018554	0.6280923935979849	-0.03147083982184518	0.01636779865687665	0.1762072375353276	-0.31489029826336	-0.03290573467406376	-0.01150558471465678	-0.5379399046605345	-0.1884675257459695	0.006809660479335937	0.007782105681555042	0.009673629596565692	0.4518578311983839	-0.1924028476423395	1.048121082118291	-0.3445589642962749	-1.183553674830047	0.7283815297323165	0.4724409195245663	-0.7695528124468227	-0.08984742317691667	-0.2232685769980075	0.05999067322124151	0.02274332211716975	-0.7139520392222873	-0.2325535662054152	0.7284323426311198	0.01824479383522944	-0.5662788323381251	0.1965969805141699	-0.3380019661081563	-0.6001408513136888	0.3823275471679051	0.1785334072253483	2.18956807188209	0.6385861168714063	0.400586617509248	0.0008922448010179483	-2.211783496228538	-0.1650129724551213	-0.05463184005586385	-0.003073556750292622	0.1166433888005551	-0.3911955750158954	-0.5441118686734161	0.194919985880376	-0.1228559183269903	-0.1769835462632588	-0.1132894974035292	0.09673349919307854	-0.2196457511122453	0.2411206376166347	0.2478153232169598	0.2311990649906347	-2.350091869148137e-13	-1.213753551847225e-13	nan	nan	nan	nan	nan	nan
0.5	-0.06443916036694802	0.006392991907496684	-0.09983584123676963	0.8920309523846504	0.8927696251458054	0.007820964899984234	0.5437593565011996	-0.01019596281924838	-0.008949181871490769	-0.1494886299551962	0.01024289291101809	0.02840921012952805	-0.01858592063292384	0.0206225136420898	0.07141128230613096	0.1155710144886029	0.3749919906993459	-0.1155710144885821	-0.3749919906993375	0.1636187975638954	-0.1539922423410802	-0.01616185305160256	-0.4021674942561325	-0.02236740252563327	0.02069437261697	0.05358117978253545	0.3212889191832425	0.9479112575624131	0.5598647269580697	0.1261733666335293	-0.01909894340185833	0.08675411401801923	0.0896135068966879	0.1817659415658181	0.3491485397999767	0.0260854318141719	1.613141823803194	-0.0512733143679613	-0.0355796219289487	0.2523699517345434	0.4354067388322532	-1.412917158705045	-1.55150918152339	-0.6432224053084535	-1.172099280352999	0.2263059031376828	-0.7120820665138236	0.09652222114941825	2.960237871165654	0.7987935753983086	-2.960237871165652	-0.7987935753983095	0.07222706261595375	0.2148133831330127	-0.3852487038304805	-0.05005283400122688	-0.2128583771537483	0.2000264289257298	-1.567172628447995	-1.351909199858175	0.2361460505146427	-0.1698003328954718	-2.500105552239354	-0.02216384639020933	0.2552019865845704	0.02499851439262009	0.001011012101980864	0.02535741900723658	0.002354473101461784	0.03889918680113565	0.001000925711884746	0.00525478453390604	0.001004593727427987	0.001924924454976766	0.4591741683117574	0.4401971174824555	0.03574219396224478	0.03840662840988718	0.001003493858376532	0.02251664876663628	0.001000319078256774	0.004635654530398274	0.001001262030383583	0.01041425600021972	0.3303502424938148	0.2949536921947674	0.001113014675081199	0.01806858865990162	0.6649544392895593	0.7020857924418206	0.001005671994060782	0.01620083926367285	0.001007146479264231	0.008409161026243934	0.001015791559961333	0.01300274920880722	0.001001506009664168	0.01232180797324606	0.5487969165975183	0.474696557399606	0.06669750047242777	0.08949282815723901	0.001001622591864739	0.004820712708442714	0.001006656711088314	0.01839554819214176	0.001009536679735727	0.09550627453931619	0.1933095081533687	0.2135134125727613	0.001079367669552818	0.001668342627739586	0.001015895225497248	0.00504575747802638	0.6528580037891261	0.6674101702940833	0.001001481084092705	0.04971805202954793	0.001001561211743105	0.007036806421520308	0.001000493401406413	0.007942575133248593	0.001000990806711532	0.0112492176379507	0.03280846950552428	0.0361029693467027	0.01590905582330766	0.02131333772267379	0.04623656520816112	0.03936163131166835	0.08553833643576275	0.08484595691452633	0.02472306995000464	0.06368285264339769	0.3490408596036396	0.3499914273865888	0.2692991312926732	0.3027187609478932	0.1648250631876814	0.1457420957072323	0.001472454610748588	0.02910619648780436	0.06095118016543996	0.07684226660202867	0.001166009525378121	0.07344009829847643	0.001027641540254491	0.05001095952542551	0.001013649847903753	0.1120489384092847	0.001005585681370054	0.01731134112071962	0.01983156562343846	0.02939121099849253	0.008434402727703552	0.03656297319789719	0.01596866692914669	0.04362957983465106	0.03463202306772858	0.05019073141006206	0.004335104005996527	0.01248878889645743	0.005292861167479946	0.01748148004723524	0.01761891929332413	0.01745267536991306	0.01566394280379919	0.02016117923406912	0.1199079035793929	0.07817565830021257	0.05954179384148744	0.1140196600718544	0.3696479695719292	0.3432805448732209	0.001081293063301884	0.04516271391083639	0.04590340697097744	0.0564284902782402	0.002337796601113904	0.01701358658913084	0.002452860170159115	0.01656984555189998	0.001009023072156242	0.01866828217037482	0.001057343099697179	0.02743293741140698	0.004194412700041544	0.03192364173120889	0.1031461958608381	0.1042379837697659	0.05481482784713541	0.05988696763809426	0.001002038169840444	0.03546224897145347	0.00278623479489876	0.009717038604745947	0.2321995266834725	0.24181623604209	0.001018349957802401	0.09088871191003099	0.001060364130311838	0.05622554217561514	0.005770861273129447	0.009109152942615316	0.005861125340855975	0.009743463072630408	0.005114127085051226	0.01154120572887172	-0.05522900351062056	-0.001555901617698007	0.0003070447219260029	-0.00579814639220771	0.01107578758486002	0.02018717001142017	-0.009266159463580387	0.01058705436762134	0.001012253763032621	0.001009555828854977	0.001000941005436045	0.001003220551343841	0.4233484047256839	0.05133212842598495	0.001004183586606564	0.001000305539397853	0.001000819111710478	0.1050853692473682	0.001004354395399438	0.6953730034739064	0.001007953251959361	0.001006337972521842	0.001014842931526269	0.001001352542877776	0.4895511474920653	0.07628183605501539	0.001001492346609866	0.001008953042718238	0.001009090363469918	0.1789797204143896	0.00102551060422439	0.00101343882963636	0.5559651064287727	0.001001250944990351	0.001001615427270153	0.001000510370850919	0.001001027757064937	0.04536957061272957	0.01529702539124981	0.07181054629971396	0.07211502431080176	0.001075190853877853	0.3774793489392755	0.2836477389654732	0.1357850735809984	0.001009127936794563	0.05577918458609569	0.00101402138309744	0.001009114442386979	0.001012594730466282	0.001006719917206406	0.03700010665628396	0.002694337617067808	0.001023908537688892	0.03890954676800733	0.001012234066883211	0.001005006155686597	0.03602687527032108	0.02044476792320624	0.2461183912539143	0.1376964362466249	0.4305175997994209	0.001014178767430436	0.002816777953615158	0.001007433866444392	0.004093883783332712	0.00100865150168909	0.001002805494902691	0.001013330113047648	0.08046228173575601	0.05592634503743007	0.001002635010797577	0.001012462264912451	0.20925171601302	0.001005903730531555	0.001023230838169502	0.01162208901331998	0.01183059909141343	0.01015110987319902	-0.0625282779830495	-0.005821810200287674	0.0003010329868892463	-0.008352980757779399	0.006649533720490618	0.02175265523815822	-0.009593524178782281	0.01111984574892432	-1.42173126550052	-1.105248873142356	0.09666813852462949	0.1260410188315913	-0.009089826209177658	-0.007640691882103631	-1.371705679843508	0.8823891276713269	0.04285002305348639	-0.02838556493742578	-0.05124290102595014	-7.746414040112947	0.01163481931661565	1.983762050987098	0.09189695917907544	-0.005226592672948741	0.01733485509389275	-0.194424169845968	-2.061789165307503	0.5863677844913192	-0.01461617580783899	-0.01561214923487582	0.2128758183376448	-0.625305422560108	-0.003338885777932194	-0.01469265216702769	-1.241806580136001	-0.1898033054870755	0.01742078891196877	0.01972321742234884	0.02423765948972478	0.656067456509087	-0.01357387916212521	1.05780669918121	-1.269870986805749	-1.313683522587735	1.116718376441802	1.647475448479941	-1.052588652371656	-0.04380946135247696	-0.2471267146571375	0.1428882177746979	0.0556786687221597	-1.038553522055148	-0.3244415337757086	0.9431087496126517	-0.3325155197267974	-0.9959255959826248	0.1080782741868082	-0.1794025246076981	-0.2101039835390735	0.6077441494515784	0.2504107594383199	2.076594592320165	0.4324289243990431	1.102817121920271	-0.008556970145669238	-2.540902134156853	-0.09482548173211069	-0.03443128025244963	0.00257934471195823	0.1686191862229486	-0.2248738872683431	-1.666079847317624	-0.2458316103786442	-0.2169040016708661	0.002118904463120276	1.047044916622586	0.2701930467688151	-0.2252088852983065	0.3923919770681872	0.4011536959776278	0.3624716415677554	-1.275374773106972e-13	4.405643329002602e-13	nan	nan	nan	nan	nan	nan
[truncated: 371,624 more chars]
