# Supplementary material for: Transtibial limb loss does not increase metabolic cost in three-dimensional computer simulations of human walking
Source: PeerJ. 2021 Aug 4;9:e11960. doi: 10.7717/peerj.11960 (PMC8349165; doi:10.7717/peerj.11960)
Supplement: Supplemental Information 1 — Each subject’s simulation output and Matlab code for generating plots presenting the data. [file peerj-09-11960-s001.zip › TTA3D_solns_rev/Post/soln_walk_N50_wm100_TTA_S28.sto]

num_controls=79
num_derivatives=71
num_iterations=635
num_multipliers=2
num_parameters=6
num_slacks=2
num_states=216
objective=1.027868
objective_auxiliary_derivatives=0.001271
objective_contactAP=0.017898
objective_contactML=0.015622
objective_contactVE=0.030009
objective_control_effort=0.612289
objective_state_tracking=0.287321
objective_torsoGoal=0.063457
solver_duration=18647.813547
status=Solve_Succeeded
success=true
DataType=double
version=3
OpenSimVersion=4.2
endheader
time	/jointset/groundPelvis/pelvis_tilt/value	/jointset/groundPelvis/pelvis_list/value	/jointset/groundPelvis/pelvis_rotation/value	/jointset/groundPelvis/pelvis_tx/value	/jointset/groundPelvis/pelvis_ty/value	/jointset/groundPelvis/pelvis_tz/value	/jointset/hip_l/hip_flexion_l/value	/jointset/hip_l/hip_adduction_l/value	/jointset/hip_l/hip_rotation_l/value	/jointset/hip_r/hip_flexion_r/value	/jointset/hip_r/hip_adduction_r/value	/jointset/hip_r/hip_rotation_r/value	/jointset/lumbar/lumbar_ext/value	/jointset/lumbar/lumbar_bend/value	/jointset/lumbar/lumbar_rota/value	/jointset/patellofemoral_l/knee_angle_l_beta/value	/jointset/patellofemoral_r/knee_angle_r_beta/value	/jointset/knee_l/knee_angle_l/value	/jointset/knee_r/knee_angle_r/value	/jointset/shoulder_r/shoulder_flexion_r/value	/jointset/shoulder_r/shoulder_adduction_r/value	/jointset/shoulder_r/shoulder_rotation_r/value	/jointset/shoulder_l/shoulder_flexion_l/value	/jointset/shoulder_l/shoulder_adduction_l/value	/jointset/shoulder_l/shoulder_rotation_l/value	/jointset/ankle_l/ankle_angle_l/value	/jointset/ankle_r/ankle_angle_r/value	/jointset/elbow_r/elbow_flexion_r/value	/jointset/elbow_l/elbow_flexion_l/value	/jointset/subtalar_l/subtalar_angle_l/value	/jointset/subtalar_r/subtalar_angle_r/value	/jointset/mtp_l/mtp_angle_l/value	/jointset/mtp_r/mtp_angle_r/value	/jointset/groundPelvis/pelvis_tilt/speed	/jointset/groundPelvis/pelvis_list/speed	/jointset/groundPelvis/pelvis_rotation/speed	/jointset/groundPelvis/pelvis_tx/speed	/jointset/groundPelvis/pelvis_ty/speed	/jointset/groundPelvis/pelvis_tz/speed	/jointset/hip_l/hip_flexion_l/speed	/jointset/hip_l/hip_adduction_l/speed	/jointset/hip_l/hip_rotation_l/speed	/jointset/hip_r/hip_flexion_r/speed	/jointset/hip_r/hip_adduction_r/speed	/jointset/hip_r/hip_rotation_r/speed	/jointset/lumbar/lumbar_ext/speed	/jointset/lumbar/lumbar_bend/speed	/jointset/lumbar/lumbar_rota/speed	/jointset/patellofemoral_l/knee_angle_l_beta/speed	/jointset/patellofemoral_r/knee_angle_r_beta/speed	/jointset/knee_l/knee_angle_l/speed	/jointset/knee_r/knee_angle_r/speed	/jointset/shoulder_r/shoulder_flexion_r/speed	/jointset/shoulder_r/shoulder_adduction_r/speed	/jointset/shoulder_r/shoulder_rotation_r/speed	/jointset/shoulder_l/shoulder_flexion_l/speed	/jointset/shoulder_l/shoulder_adduction_l/speed	/jointset/shoulder_l/shoulder_rotation_l/speed	/jointset/ankle_l/ankle_angle_l/speed	/jointset/ankle_r/ankle_angle_r/speed	/jointset/elbow_r/elbow_flexion_r/speed	/jointset/elbow_l/elbow_flexion_l/speed	/jointset/subtalar_l/subtalar_angle_l/speed	/jointset/subtalar_r/subtalar_angle_r/speed	/jointset/mtp_l/mtp_angle_l/speed	/jointset/mtp_r/mtp_angle_r/speed	/forceset/addbrev_r/activation	/forceset/addbrev_r/normalized_tendon_force	/forceset/addlong_r/activation	/forceset/addlong_r/normalized_tendon_force	/forceset/addmagMid_r/activation	/forceset/addmagMid_r/normalized_tendon_force	/forceset/bflh_r/activation	/forceset/bflh_r/normalized_tendon_force	/forceset/bfsh_r/activation	/forceset/bfsh_r/normalized_tendon_force	/forceset/ercspn_r/activation	/forceset/ercspn_r/normalized_tendon_force	/forceset/extobl_r/activation	/forceset/extobl_r/normalized_tendon_force	/forceset/glmax2_r/activation	/forceset/glmax2_r/normalized_tendon_force	/forceset/glmed2_r/activation	/forceset/glmed2_r/normalized_tendon_force	/forceset/glmin2_r/activation	/forceset/glmin2_r/normalized_tendon_force	/forceset/grac_r/activation	/forceset/grac_r/normalized_tendon_force	/forceset/iliacus_r/activation	/forceset/iliacus_r/normalized_tendon_force	/forceset/intobl_r/activation	/forceset/intobl_r/normalized_tendon_force	/forceset/obtext_r/activation	/forceset/obtext_r/normalized_tendon_force	/forceset/pect_r/activation	/forceset/pect_r/normalized_tendon_force	/forceset/piri_r/activation	/forceset/piri_r/normalized_tendon_force	/forceset/popli_r/activation	/forceset/popli_r/normalized_tendon_force	/forceset/psoas_r/activation	/forceset/psoas_r/normalized_tendon_force	/forceset/quadfem_r/activation	/forceset/quadfem_r/normalized_tendon_force	/forceset/recabd_r/activation	/forceset/recabd_r/normalized_tendon_force	/forceset/recfem_r/activation	/forceset/recfem_r/normalized_tendon_force	/forceset/sart_r/activation	/forceset/sart_r/normalized_tendon_force	/forceset/semimem_r/activation	/forceset/semimem_r/normalized_tendon_force	/forceset/semiten_r/activation	/forceset/semiten_r/normalized_tendon_force	/forceset/tfl_r/activation	/forceset/tfl_r/normalized_tendon_force	/forceset/tricox_r/activation	/forceset/tricox_r/normalized_tendon_force	/forceset/vasint_r/activation	/forceset/vasint_r/normalized_tendon_force	/forceset/vaslat_r/activation	/forceset/vaslat_r/normalized_tendon_force	/forceset/vasmed_r/activation	/forceset/vasmed_r/normalized_tendon_force	/forceset/addbrev_l/activation	/forceset/addbrev_l/normalized_tendon_force	/forceset/addlong_l/activation	/forceset/addlong_l/normalized_tendon_force	/forceset/addmagMid_l/activation	/forceset/addmagMid_l/normalized_tendon_force	/forceset/bflh_l/activation	/forceset/bflh_l/normalized_tendon_force	/forceset/bfsh_l/activation	/forceset/bfsh_l/normalized_tendon_force	/forceset/edl_l/activation	/forceset/edl_l/normalized_tendon_force	/forceset/ehl_l/activation	/forceset/ehl_l/normalized_tendon_force	/forceset/ercspn_l/activation	/forceset/ercspn_l/normalized_tendon_force	/forceset/extobl_l/activation	/forceset/extobl_l/normalized_tendon_force	/forceset/fdb_l/activation	/forceset/fdb_l/normalized_tendon_force	/forceset/fdl_l/activation	/forceset/fdl_l/normalized_tendon_force	/forceset/fhl_l/activation	/forceset/fhl_l/normalized_tendon_force	/forceset/gaslat_l/activation	/forceset/gaslat_l/normalized_tendon_force	/forceset/gasmed_l/activation	/forceset/gasmed_l/normalized_tendon_force	/forceset/glmax2_l/activation	/forceset/glmax2_l/normalized_tendon_force	/forceset/glmed2_l/activation	/forceset/glmed2_l/normalized_tendon_force	/forceset/glmin2_l/activation	/forceset/glmin2_l/normalized_tendon_force	/forceset/grac_l/activation	/forceset/grac_l/normalized_tendon_force	/forceset/iliacus_l/activation	/forceset/iliacus_l/normalized_tendon_force	/forceset/intobl_l/activation	/forceset/intobl_l/normalized_tendon_force	/forceset/obtext_l/activation	/forceset/obtext_l/normalized_tendon_force	/forceset/pect_l/activation	/forceset/pect_l/normalized_tendon_force	/forceset/perbrev_l/activation	/forceset/perbrev_l/normalized_tendon_force	/forceset/perlong_l/activation	/forceset/perlong_l/normalized_tendon_force	/forceset/pertert_l/activation	/forceset/pertert_l/normalized_tendon_force	/forceset/piri_l/activation	/forceset/piri_l/normalized_tendon_force	/forceset/popli_l/activation	/forceset/popli_l/normalized_tendon_force	/forceset/psoas_l/activation	/forceset/psoas_l/normalized_tendon_force	/forceset/quadfem_l/activation	/forceset/quadfem_l/normalized_tendon_force	/forceset/recabd_l/activation	/forceset/recabd_l/normalized_tendon_force	/forceset/recfem_l/activation	/forceset/recfem_l/normalized_tendon_force	/forceset/sart_l/activation	/forceset/sart_l/normalized_tendon_force	/forceset/semimem_l/activation	/forceset/semimem_l/normalized_tendon_force	/forceset/semiten_l/activation	/forceset/semiten_l/normalized_tendon_force	/forceset/soleus_l/activation	/forceset/soleus_l/normalized_tendon_force	/forceset/tfl_l/activation	/forceset/tfl_l/normalized_tendon_force	/forceset/tibant_l/activation	/forceset/tibant_l/normalized_tendon_force	/forceset/tibpost_l/activation	/forceset/tibpost_l/normalized_tendon_force	/forceset/tricox_l/activation	/forceset/tricox_l/normalized_tendon_force	/forceset/vasint_l/activation	/forceset/vasint_l/normalized_tendon_force	/forceset/vaslat_l/activation	/forceset/vaslat_l/normalized_tendon_force	/forceset/vasmed_l/activation	/forceset/vasmed_l/normalized_tendon_force	/forceset/shoulder_flexionAct_r/activation	/forceset/shoulder_adductionAct_r/activation	/forceset/shoulder_rotationAct_r/activation	/forceset/elbow_flexionAct_r/activation	/forceset/shoulder_flexionAct_l/activation	/forceset/shoulder_adductionAct_l/activation	/forceset/shoulder_rotationAct_l/activation	/forceset/elbow_flexionAct_l/activation	/forceset/addbrev_r	/forceset/addlong_r	/forceset/addmagMid_r	/forceset/bflh_r	/forceset/bfsh_r	/forceset/ercspn_r	/forceset/extobl_r	/forceset/glmax2_r	/forceset/glmed2_r	/forceset/glmin2_r	/forceset/grac_r	/forceset/iliacus_r	/forceset/intobl_r	/forceset/obtext_r	/forceset/pect_r	/forceset/piri_r	/forceset/popli_r	/forceset/psoas_r	/forceset/quadfem_r	/forceset/recabd_r	/forceset/recfem_r	/forceset/sart_r	/forceset/semimem_r	/forceset/semiten_r	/forceset/tfl_r	/forceset/tricox_r	/forceset/vasint_r	/forceset/vaslat_r	/forceset/vasmed_r	/forceset/addbrev_l	/forceset/addlong_l	/forceset/addmagMid_l	/forceset/bflh_l	/forceset/bfsh_l	/forceset/edl_l	/forceset/ehl_l	/forceset/ercspn_l	/forceset/extobl_l	/forceset/fdb_l	/forceset/fdl_l	/forceset/fhl_l	/forceset/gaslat_l	/forceset/gasmed_l	/forceset/glmax2_l	/forceset/glmed2_l	/forceset/glmin2_l	/forceset/grac_l	/forceset/iliacus_l	/forceset/intobl_l	/forceset/obtext_l	/forceset/pect_l	/forceset/perbrev_l	/forceset/perlong_l	/forceset/pertert_l	/forceset/piri_l	/forceset/popli_l	/forceset/psoas_l	/forceset/quadfem_l	/forceset/recabd_l	/forceset/recfem_l	/forceset/sart_l	/forceset/semimem_l	/forceset/semiten_l	/forceset/soleus_l	/forceset/tfl_l	/forceset/tibant_l	/forceset/tibpost_l	/forceset/tricox_l	/forceset/vasint_l	/forceset/vaslat_l	/forceset/vasmed_l	/forceset/shoulder_flexionAct_r	/forceset/shoulder_adductionAct_r	/forceset/shoulder_rotationAct_r	/forceset/elbow_flexionAct_r	/forceset/shoulder_flexionAct_l	/forceset/shoulder_adductionAct_l	/forceset/shoulder_rotationAct_l	/forceset/elbow_flexionAct_l	lambda_cid33_p0	lambda_cid34_p0	/forceset/addbrev_r/implicitderiv_normalized_tendon_force	/forceset/addlong_r/implicitderiv_normalized_tendon_force	/forceset/addmagMid_r/implicitderiv_normalized_tendon_force	/forceset/bflh_r/implicitderiv_normalized_tendon_force	/forceset/bfsh_r/implicitderiv_normalized_tendon_force	/forceset/ercspn_r/implicitderiv_normalized_tendon_force	/forceset/extobl_r/implicitderiv_normalized_tendon_force	/forceset/glmax2_r/implicitderiv_normalized_tendon_force	/forceset/glmed2_r/implicitderiv_normalized_tendon_force	/forceset/glmin2_r/implicitderiv_normalized_tendon_force	/forceset/grac_r/implicitderiv_normalized_tendon_force	/forceset/iliacus_r/implicitderiv_normalized_tendon_force	/forceset/intobl_r/implicitderiv_normalized_tendon_force	/forceset/obtext_r/implicitderiv_normalized_tendon_force	/forceset/pect_r/implicitderiv_normalized_tendon_force	/forceset/piri_r/implicitderiv_normalized_tendon_force	/forceset/popli_r/implicitderiv_normalized_tendon_force	/forceset/psoas_r/implicitderiv_normalized_tendon_force	/forceset/quadfem_r/implicitderiv_normalized_tendon_force	/forceset/recabd_r/implicitderiv_normalized_tendon_force	/forceset/recfem_r/implicitderiv_normalized_tendon_force	/forceset/sart_r/implicitderiv_normalized_tendon_force	/forceset/semimem_r/implicitderiv_normalized_tendon_force	/forceset/semiten_r/implicitderiv_normalized_tendon_force	/forceset/tfl_r/implicitderiv_normalized_tendon_force	/forceset/tricox_r/implicitderiv_normalized_tendon_force	/forceset/vasint_r/implicitderiv_normalized_tendon_force	/forceset/vaslat_r/implicitderiv_normalized_tendon_force	/forceset/vasmed_r/implicitderiv_normalized_tendon_force	/forceset/addbrev_l/implicitderiv_normalized_tendon_force	/forceset/addlong_l/implicitderiv_normalized_tendon_force	/forceset/addmagMid_l/implicitderiv_normalized_tendon_force	/forceset/bflh_l/implicitderiv_normalized_tendon_force	/forceset/bfsh_l/implicitderiv_normalized_tendon_force	/forceset/edl_l/implicitderiv_normalized_tendon_force	/forceset/ehl_l/implicitderiv_normalized_tendon_force	/forceset/ercspn_l/implicitderiv_normalized_tendon_force	/forceset/extobl_l/implicitderiv_normalized_tendon_force	/forceset/fdb_l/implicitderiv_normalized_tendon_force	/forceset/fdl_l/implicitderiv_normalized_tendon_force	/forceset/fhl_l/implicitderiv_normalized_tendon_force	/forceset/gaslat_l/implicitderiv_normalized_tendon_force	/forceset/gasmed_l/implicitderiv_normalized_tendon_force	/forceset/glmax2_l/implicitderiv_normalized_tendon_force	/forceset/glmed2_l/implicitderiv_normalized_tendon_force	/forceset/glmin2_l/implicitderiv_normalized_tendon_force	/forceset/grac_l/implicitderiv_normalized_tendon_force	/forceset/iliacus_l/implicitderiv_normalized_tendon_force	/forceset/intobl_l/implicitderiv_normalized_tendon_force	/forceset/obtext_l/implicitderiv_normalized_tendon_force	/forceset/pect_l/implicitderiv_normalized_tendon_force	/forceset/perbrev_l/implicitderiv_normalized_tendon_force	/forceset/perlong_l/implicitderiv_normalized_tendon_force	/forceset/pertert_l/implicitderiv_normalized_tendon_force	/forceset/piri_l/implicitderiv_normalized_tendon_force	/forceset/popli_l/implicitderiv_normalized_tendon_force	/forceset/psoas_l/implicitderiv_normalized_tendon_force	/forceset/quadfem_l/implicitderiv_normalized_tendon_force	/forceset/recabd_l/implicitderiv_normalized_tendon_force	/forceset/recfem_l/implicitderiv_normalized_tendon_force	/forceset/sart_l/implicitderiv_normalized_tendon_force	/forceset/semimem_l/implicitderiv_normalized_tendon_force	/forceset/semiten_l/implicitderiv_normalized_tendon_force	/forceset/soleus_l/implicitderiv_normalized_tendon_force	/forceset/tfl_l/implicitderiv_normalized_tendon_force	/forceset/tibant_l/implicitderiv_normalized_tendon_force	/forceset/tibpost_l/implicitderiv_normalized_tendon_force	/forceset/tricox_l/implicitderiv_normalized_tendon_force	/forceset/vasint_l/implicitderiv_normalized_tendon_force	/forceset/vaslat_l/implicitderiv_normalized_tendon_force	/forceset/vasmed_l/implicitderiv_normalized_tendon_force	gamma_cid33_p0	gamma_cid34_p0	prosthetic_ankle_stiffness	prosthetic_subtalar_stiffness	prosthetic_mtp_stiffness	prosthetic_ankle_damping	prosthetic_subtalar_damping	prosthetic_mtp_damping
0	-0.07809114138019438	0.01789636946172094	0.1261955184073023	0.1631559747837414	0.8954856067835072	-0.00705457823129497	-0.241148572183527	-0.001562990679633893	-0.02073835592649413	0.5240441308914799	-0.03547683672214343	0.1284131138528151	0.00129322865084786	-0.06016300469319358	-0.1015297292638409	0.1481118178212636	0.03535356575932953	-0.1481118178212602	-0.03535356575934294	-0.3947913580300607	-0.01462376592443272	0.02348751193624019	0.1584469407371243	-0.1796658282172781	-0.0184572570035846	0.2279967427428681	-0.01179478478345821	0.551324908547711	0.9387268519065314	0.1268088044339756	0.001323109501757806	0.5158846640527154	-0.001654552207533884	-0.05498924676080566	-0.5559651781128381	0.3556764696396725	1.732991304066213	-0.03335216924892041	0.02119713918416624	-0.8402303072527767	-1.180838957858317	-0.8114354487269729	-0.3803908902014865	0.3833632566892039	-2.41046873664479	0.5758111004214473	0.9110382672776683	-0.6478166250416608	1.665861245139296	1.04356242527782	-1.665861245139297	-1.043562425277821	-0.3906845089975949	-0.2433379808337327	0.009154784368161454	-0.1460449513769915	0.125190945981356	-0.4229332200168165	-2.348476758538836	-0.4988738172418955	-0.1208223044646085	0.5375276988001717	1.325533993058682	0.2369290681430426	6.126970067190598	-0.3174562198454375	0.06966001122129258	0.07357814214788198	0.08209531615532636	0.08399261396366159	0.02043106059804424	0.01934192454787014	0.06737731027623148	0.06864447513781857	0.08086092701663079	0.1131757063415306	0.2229234019009159	0.1898611752298199	0.0247091370765526	0.06798393125605624	0.001026711072220694	0.01197465635771598	0.001014461830949375	0.02518810525312196	0.00316219463705021	0.02332008039621286	0.04139727071011452	0.0619045888389563	0.02212947261571547	0.02690271467858124	0.07307081923744141	0.08425009846970774	0.1073932029486979	0.08261936198096753	0.04443869997449833	0.04535618446214222	0.02300709489298427	0.06320472085700157	0.1878672716030149	0.2061583304269795	0.02709765368528689	0.0391096810477012	0.08556122919624241	0.07695615382822581	0.00100997005732755	0.01956655893726408	0.001008727236684704	0.01967463668804358	0.03396339964634473	0.06454857999127905	0.06479425929521421	0.0634803380720949	0.02939345518215787	0.03753584876738858	0.01140392877542133	0.01883665185902325	0.0640771041030968	0.1064111363567209	0.001010702464421574	0.005597967946436095	0.001003662764477173	0.006554887132122498	0.001007777495412471	0.00448897755572748	0.001012917341119975	0.03156548467439145	0.001016451316338291	0.0461377545687799	0.001001734609280993	0.005249208747397129	0.001004997679320736	0.00184978488688711	0.1460947401437356	0.1527338209976377	0.001573353530278098	0.01938088666897861	0.001658620550164551	0.01487051186095038	0.008922167362261051	0.0137069494576486	0.001003444638650501	0.02979036949463237	0.06465992365481206	0.07082169661648324	0.04522562132738159	0.08909210700499269	0.1641677551010404	0.133734253283732	0.6776212185618805	0.4601660206280604	0.6603267247834691	0.4051289416875481	0.001000929717948697	0.003853095613529096	0.00101010361648194	0.008300356079227576	0.3706706904611369	0.2925516218079754	0.001018764732675448	0.0240047870485916	0.4140589017774625	0.4314925210461508	0.001003345035810043	0.01737951286794651	0.001023359284200603	0.01063643397227823	0.001033037511647409	0.0131691057422541	0.4328309394900254	0.3702410550204162	0.3266723002190544	0.2118258082566533	0.001042059030355111	0.01035977491356824	0.001006949705555879	0.006244918508506062	0.2434881816377963	0.2039157371638134	0.001033458438345466	0.01931316430858633	0.001005021939792381	0.00563201807544303	0.001006231186126571	0.0188389032028575	0.1427921485323432	0.1718718075473495	0.1117733799001127	0.1381709502521635	0.001006001251261053	0.001260661688516229	0.001009816183837776	0.005209896228952436	0.4595173336465713	0.2420976683366339	0.5646611699079518	0.5910456821945601	0.001020876105501605	0.01527673841153823	0.1212066788415941	0.09670645354919562	0.001004910835656763	0.03950334379452904	0.001005511549269616	0.006965551627860953	0.001001971836196026	0.008046049538663731	0.001004103661243543	0.005507986388470103	-0.02122800523932603	0.01616904529703391	-0.009815896138581175	0.003946173110054775	-0.05824597302191781	0.003439543880575971	0.003670679438758322	0.003498419606056647	0.06272165952672049	0.05654232961823882	0.03494096856736931	0.05988242293033059	0.03402779185622727	0.2186607670870949	0.04962199802777195	0.001050362276855115	0.001018638873792741	0.001016036175249421	0.03792902568155374	0.001164113465886349	0.003738342329189701	0.07042508183212966	0.0414922469699172	0.00111005214788547	0.09580224936313242	0.01735400173020867	0.03778264429185247	0.001015732966509081	0.001012296722937889	0.002608154587273916	0.06778807627798554	0.03661434938552995	0.001047822062370718	0.001792205501903169	0.001017861485499228	0.001005823673924043	0.001012565295229237	0.001021225839482114	0.001028069706970053	0.001002365020191309	0.001007023823625954	0.1690802908310069	0.001003775623285465	0.001006908970980622	0.007414637478213076	0.001004466331671742	0.1503715082419094	0.03799799011348645	0.2204078872953576	0.6763957089402277	0.6389282322200832	0.001001149757267411	0.001004719321914364	0.1971442493370842	0.001029999530561851	0.4220558256216895	0.001004752666509522	0.001033019261466482	0.001052207571470114	0.7097034455684589	0.4429890918018797	0.001031379744104117	0.001008028730883912	0.2601798401616995	0.001027401328920701	0.001006391271893059	0.001008596606925203	0.07117448999084799	0.1147041929737798	0.001008791433366724	0.00101447349583231	0.4818183320853852	0.4300320499061621	0.001001341146634394	0.06855262235251418	0.001005947082331042	0.001005711659097169	0.00100176345410723	0.001004129584864799	-0.02340891230325884	0.01577924142529716	-0.009931622303612745	0.008198674851204891	-0.0702829348701107	0.001093262585624787	0.003451587022156798	0.0001446683605136128	-0.7287761189235247	-2.169514390995062	-0.5919103634504495	-1.433484777136595	0.5764865992814362	-0.8677014385060783	-2.263455780875645	-0.4353863434993213	1.136523893980304	-0.01896066095987657	0.08231154771224172	-0.000907992632971547	-0.3561012756860822	-1.104429353662009	-3.597075182022179	-2.54655077004865	-0.250398996214108	-1.073911231072105	-5.333661994755264	-0.5996731877316556	-2.000238605079827	-0.01149962541832573	0.1016853568119589	-1.860969960571601	-0.3466708943179543	0.2598408476753623	-0.4527355761740172	-2.281153566366977	0.02994234346877772	0.027087880110216	0.0128043730857527	0.09662032405133941	0.2219584178644069	0.02022375577697891	-0.01161303880357438	0.6445114408642794	0.03881178996350042	0.01534014446601053	-0.06880792376387754	0.1052612274484871	3.495431404828264	-0.08308920394783141	1.312159587888246	-2.056240575795733	-2.663734275834754	-0.007314959150615748	-0.03075589636725064	-5.518653796769369	0.01396930481842559	0.416825970342053	0.1264522630566918	0.01384511318998122	0.01316865321251422	7.320406480489279	2.434949016184703	0.0856326676432989	-0.09004571168239363	-0.07753460494867341	0.02336690962556418	-0.007659049233951696	0.02497346514666855	-2.611653996982613	0.07888890499788613	-0.01265482733437877	-0.007727047308942927	-0.9419841050068104	-3.527363761756453	0.1402073057027082	-1.003932021493634	-0.05770461853403619	0.03214452783598144	0.03442688192386465	0.02512228802341686	-4.15912009147538e-13	3.430797723014396e-13	403.8156482264237	549.4526145032518	217.1830469504608	0.01001369799572131	2.024159837011188	0.6020102279913825
0.01	-0.07823277851978659	0.01219006356311804	0.1282026071308972	0.1807429792867652	0.8953157604907254	-0.006710461461377711	-0.2491864045169129	-0.01320772363342505	-0.02937240944693651	0.5198026867961445	-0.02996757794554484	0.1016327159238551	0.007266532291175528	-0.05065121889785906	-0.1066092641849953	0.1665482429262578	0.05150993583478725	-0.1665482429262719	-0.05150993583484783	-0.399346222208197	-0.01735121697679349	0.02336538765335574	0.1550355316182291	-0.1782524882510469	-0.02285963344094576	0.2020884890880543	-0.01027028592228831	0.5515301571098944	0.9440338009772976	0.1375237370100026	0.001249240768012748	0.5788996422474808	-0.0002522778356818201	0.03096035553910257	-0.5886899904178742	0.04221129320234465	1.782377655732574	0.0003925791426856335	0.04675446502806598	-0.7545056556716172	-1.145914672835407	-0.915266001506382	-0.4844230384324477	0.6992061031217799	-2.898452870978871	0.6097674689027346	0.998728259890193	-0.3640515065712083	2.050994726532563	2.079337272428587	-2.050994726532559	-2.079337272428602	-0.5013422463855266	-0.3036838627050619	-0.02844877457097512	-0.5234677638343441	0.1645083624429049	-0.4548025400574214	-2.831687764647057	0.3736310204301348	0.1291505781598248	0.4963126569463042	0.793588488157702	-0.170425095138853	6.459313142170874	0.3920849934822039	0.06756910697534038	0.06926770374764857	0.06739398528109228	0.06920584218574684	0.03699360403956838	0.02974270322951704	0.0690155791361908	0.06181137826983159	0.05656570440314512	0.09168875743370634	0.2170089649561652	0.1822678454085598	0.03849975484550212	0.07805353672762065	0.00808206100372145	0.01767051811501675	0.001014303447994197	0.02617722046299953	0.002112066807005263	0.02391984394263768	0.04268965448634772	0.06097694962644816	0.01215206692060187	0.01831922435814433	0.04205307380921064	0.05476216093237723	0.1060119633479393	0.06774702115992859	0.04345862001903278	0.04347848770357919	0.0131944531218685	0.05448346126142614	0.1429371954037734	0.1506535960869305	0.02044403925857689	0.03269530310113906	0.08982303751554234	0.0686033166110924	0.001011421719758756	0.01965656163737939	0.001009521638130534	0.02094983116755603	0.0191243695563762	0.05021818940533029	0.06930249691099917	0.06000898357095171	0.03560734871959944	0.04098182237075145	0.006401781286651268	0.01491203941779311	0.04915990951365733	0.09194455779595376	0.00264720112648575	0.007471653944685831	0.002730073701231479	0.008460344003698782	0.002112664788808477	0.005605523364422294	0.001021528064665306	0.03291326725478121	0.01365947115148839	0.05961005778557022	0.001001945909437514	0.005384966317533555	0.001005679066613714	0.001703744718078288	0.15852465446492	0.1589859176279769	0.001294197973213291	0.01965280387402282	0.001339001819647486	0.01496390830846079	0.008706306965734224	0.01361699602453611	0.001003680673383228	0.03101543180979424	0.1179063888145986	0.1092342620785467	0.04528611579810417	0.08887142341117855	0.1924952534267861	0.1470509785419187	0.6709195339067038	0.4346479835822841	0.646966576756043	0.3741162552772351	0.001000954579695104	0.003792553391592087	0.001007021265269501	0.007776969733248647	0.2967736216606263	0.2370399350164813	0.001022644490063543	0.02415512965994916	0.4150892471195582	0.4332242716530462	0.001003858034607287	0.01854941152754259	0.001024883032846274	0.01082872292088344	0.001038787899762224	0.01342231222668016	0.513728703715969	0.4348881126491146	0.3625133228687423	0.2328302269157851	0.001034165542747291	0.01116581886038377	0.001006825727085218	0.005371097274357048	0.2497705132816724	0.2008615443549102	0.001073577174647333	0.01963228227975729	0.001005241778595695	0.005614231878102744	0.001006971726716722	0.01903229782758496	0.1063715444873904	0.1436047019284921	0.1125852009265257	0.1383423919737713	0.001006989522429448	0.001116591066592078	0.001011125208251976	0.005099216097473872	0.4622954006263215	0.2300176971870277	0.5152555732298916	0.5536813074462892	0.001011203608786377	0.01666659470581396	0.09467029497515975	0.08398689936438597	0.001004968697098408	0.0388173950900358	0.0010051255181115	0.007301952530911777	0.001001723274640939	0.00840875282572701	0.001003771172121733	0.005758368493056067	-0.01962294345509703	0.01623162615858614	-0.01006639764426329	0.005136460292272076	-0.06869994006620986	0.0003008125020442505	0.002920082705400944	-0.001869884367049435	0.06672307686944483	0.04086321179958899	0.07396856899210812	0.08077476862687991	0.01754595350829661	0.1959491245146212	0.05846381313093822	0.0277931864035387	0.001010330998822642	0.00100897787722682	0.04961938550445218	0.001085102898115868	0.002372825850875555	0.132779235379115	0.04295725998907603	0.003313618133817396	0.0484750745022752	0.009197934448435103	0.144594074166893	0.001010562922699192	0.001008699893419489	0.001814050305651818	0.08137190788196601	0.04810132436000274	0.001025625275995542	0.05421690376704295	0.007180640387604046	0.00751768449411689	0.00517106382875838	0.001038327336130115	0.0493133800319125	0.00100199724898915	0.001005850356780955	0.1856527782628334	0.001002704183870213	0.001004739855903798	0.009373830973491286	0.00100346940464181	0.2249194404302683	0.05164132632512695	0.2549221210539644	0.6343243634784458	0.5915656134983486	0.001000837206859621	0.001003047077096919	0.09909647463067756	0.001023875608193237	0.4130812630260515	0.001004086660951561	0.001020926640432236	0.001038482314339656	0.6809347532438014	0.4285197090715694	0.001021355824887194	0.001005569699410266	0.262156424402374	0.001189736335208786	0.001004691562239381	0.001007019687655552	0.03609211032362043	0.112918257382126	0.001007363604163721	0.001010807170645874	0.4565471079975427	0.3696919398936039	0.001000964558471401	0.04666030488958871	0.001004252064583007	0.001003887957195234	0.001001211752176258	0.00100282915528802	-0.01498910659233749	0.01665611480676918	-0.01042471942246589	0.003876975827343462	-0.07788751126737978	-0.003471878943351495	0.00174428251863885	-0.008849830522206325	-0.8467588254390217	-1.870681579896759	-0.2671659508775882	-1.490886312692264	1.414887004278741	-0.436172654054804	-1.991713476540604	-1.04594402165848	0.8683218778211855	1.053184652842957	0.108830898785768	0.1104678338369908	0.154803244488929	-0.6319389006331037	-2.338152033617466	-0.5249170779889836	-0.123552693527697	-0.6722107414543136	-5.552371068579689	-0.6808675461784635	0.2694338859856173	0.0184390565380221	0.1418547560944602	-1.058915103691823	-0.2894783848780177	0.4332100058889787	-0.3108763642916516	-0.6683036544277853	0.3155413113858588	0.3254836553932129	0.1882922587475704	0.1523864234685777	2.255082999165225	0.009804383329400224	-0.01731573967423255	0.5937575573861137	0.02504681266335894	0.01172291734820581	0.04604746195288292	0.1364035561125936	4.159861891535169	0.06836675320852818	1.365435089113163	-3.044468701711668	-3.52786132597377	-0.004800703866059423	-0.06152473363610526	-5.751450481292879	0.01277770543145023	-0.06333125135520405	0.1139522199977688	0.01972660960400287	0.03050875634899454	5.380871036291044	1.707592445474079	0.07913796790436388	-0.08415051212866791	-0.5475091448802116	0.03803795274499653	-0.0001254142207230037	0.01634396494054581	-2.948390022408807	-0.04305694555432708	-0.01644358967332675	-0.0136956335768923	-1.465555242995765	-3.946414121674057	0.1474570208062977	-1.499931117636357	-0.07780909718509599	0.03728521082622029	0.04042310797790021	0.02718092846452208	-1.009839331584313e-13	2.299244356274808e-13	nan	nan	nan	nan	nan	nan
0.02	-0.07738596353574378	0.006054689877718788	0.1269691446338506	0.1987628890823565	0.8955136517346849	-0.006136923926628813	-0.2559820752221289	-0.02443742493549319	-0.03904149087972812	0.5140251679315216	-0.021878362569672	0.07138721599685478	0.01330693485512703	-0.04004025213399386	-0.1087299823429188	0.189723131365392	0.07477282486011039	-0.1897231313653977	-0.07477282486011291	-0.4044392813529651	-0.02072807583990881	0.02302115377228414	0.148232967631794	-0.1762350346648874	-0.02749851725678019	0.1713927116054988	-0.01292501575587694	0.5532534913360311	0.9481021158773228	0.1422032935173565	-0.0004598380057014549	0.6447366783043069	0.002070625647439853	0.1427011779139856	-0.6417787354596993	-0.2924337744879054	1.819572362579688	0.04019533798830986	0.06708129215049383	-0.5917979816357637	-1.097832627529748	-1.018441031215128	-0.6876058440935744	0.8993545765525307	-3.103489136232919	0.5892308852544942	1.130874460918643	-0.05605327240275833	2.613553911967639	2.46486621525086	-2.613553911967639	-2.464866215250861	-0.4983235023244535	-0.3732195429856274	-0.03526713526948169	-0.8242759248852206	0.2460136699669416	-0.4702346957115684	-3.305981524085624	-1.334719556196742	0.1827948283259142	0.2898008646519099	0.1184587793261371	-0.09011293982332122	6.691381639601182	-0.1333303975929238	0.06818153621182635	0.0682950504441691	0.0519001395648444	0.05483455302494632	0.06333560286218601	0.04586402197824371	0.07911697601296008	0.06117592767745797	0.03491091855167686	0.07418584729376677	0.2048305644037878	0.1696890067791522	0.04968330398731617	0.08516886236238762	0.02457795271524104	0.03093938222316958	0.001010068312716242	0.02723111131866902	0.00158087376904038	0.02532157971142756	0.04876920398990996	0.06468524995454343	0.006870876943432378	0.01387053286192257	0.0234761243432638	0.03673426363443382	0.1308739290878004	0.07018102674415012	0.04360895008342695	0.04291688383044713	0.009109859982015774	0.04972310495930996	0.09429927101820326	0.09940918514902802	0.01297699453363226	0.02553902723297475	0.1365088455775725	0.08114008603363405	0.001009560857508436	0.01971411779835024	0.001008119331865234	0.02228175614975083	0.01074750611151543	0.04229413897669198	0.07777377576365226	0.05885320279516979	0.04420600770013556	0.04627717154309379	0.00382623773498477	0.01304533552817991	0.06433602017386693	0.09192223309526595	0.006524950456897174	0.01132372327808532	0.006824785798405827	0.01249416346362034	0.004734579351864433	0.007810572132440331	0.001034385957360987	0.03420221777281156	0.04287929734626673	0.08689103002558266	0.001001867526318453	0.005502828915480174	0.001005432558547136	0.001509055199088466	0.172381198868878	0.1643659655889343	0.001153952649211243	0.02007132615463548	0.001177922691993505	0.01527264565418418	0.009561398769510784	0.01453250319211857	0.001003299914218652	0.03245148702680855	0.1759620245040233	0.1534745385261795	0.05157583960290784	0.09104772742984592	0.2222671019697992	0.1613279475732708	0.6539278331379217	0.3993346092267998	0.6236294614542043	0.3347905487731657	0.001000810649165237	0.003756937163433609	0.001004644307936386	0.007317794191435016	0.2095143061877794	0.1741672737878312	0.001021520026120507	0.02419391091674647	0.4129444530615214	0.4303687879712231	0.001003781232121296	0.01978705229224738	0.001019595389514586	0.01093324482685545	0.001034796114665739	0.01364000312324765	0.5588031878038856	0.4732957955670558	0.3811456837483274	0.2448108117627898	0.001025206222331625	0.01201377119501301	0.001005533634372731	0.004573268726460068	0.2544852082463046	0.1926814505052447	0.001174815760491603	0.02002554872552297	0.001004501358403499	0.005544965312192794	0.001006552970859312	0.01921855264575753	0.06857484089269517	0.1147715491869292	0.1123142452266872	0.1373406836435042	0.001006769135392737	0.0009261040426758573	0.001009945326324985	0.004950250465796151	0.4563679209317117	0.2129556611150569	0.4615890622537979	0.5120993410855607	0.001006181195895729	0.01841974018086533	0.06911341964555949	0.06750878515311068	0.001004149675795983	0.03798068235461765	0.001004020287316651	0.007754247005498337	0.001001323065395919	0.008900698348034941	0.001002954466703435	0.006096140869257767	-0.01347471905307222	0.01683706870008458	-0.01047862955872613	0.002652090003770527	-0.07725431334581878	-0.003788858976783575	0.001531680791936487	-0.009655651613231727	0.07072449421217289	0.02518409398094019	0.1129961694168357	0.1016671143234302	0.001064115160365391	0.1732374819421577	0.06730562823409846	0.05453601053019317	0.00100202312388346	0.001001919579242829	0.06130974532735169	0.001006092330353322	0.001007309372580105	0.1951333889261025	0.04442227300823916	0.005517184119735551	0.001147899641423218	0.001041867166652511	0.2514055040419214	0.001005392878862379	0.001005103063905894	0.001019946024021599	0.09495573948594596	0.0595882993344824	0.001003428489638673	0.1066416020321886	0.01334341928969294	0.01402954531428895	0.009329562362275078	0.001055428832801327	0.0975986903568614	0.001001629477793036	0.001004676889939917	0.2022252656946594	0.001001632744467286	0.001002570740833353	0.01133302446876639	0.0010024724776174	0.299467372618628	0.06528466253677538	0.2894363548125712	0.5922530180166637	0.5442029947766139	0.001000524656455871	0.001001374832286694	0.001048699924247347	0.001017751685834353	0.4041067004304175	0.001003420655443046	0.001008834019405292	0.001024757057225142	0.6521660609191441	0.4140503263412592	0.001011331905675577	0.00100311066793613	0.2641330086430482	0.001352071341493621	0.001002991852589919	0.001005442768378794	0.001009730656392011	0.1111323217904715	0.001005935774963245	0.001007140845463975	0.4312758839097002	0.3093518298810467	0.001000587970400267	0.02476798742666326	0.001002557046837559	0.001002064255293815	0.001000660050237909	0.001001528725709478	-0.006569300881416148	0.01753298818824084	-0.01091781654131915	-0.0004447231965178663	-0.08549208766464872	-0.008037020472327521	3.697801512082131e-05	-0.01784432940492668	-1.106998004314579	-1.577055223843021	0.07564665584657455	-1.350388253703092	1.720594612718291	0.3718278166164674	-1.466648027292355	-1.432488105060407	0.5456679266352532	1.495639809218425	0.09526667680625416	0.1594864518469789	0.5710866324055925	-0.277469588805197	-1.305067134091553	0.9147185109511591	0.01281958081478522	-0.2817305724199207	-4.481597314309661	-0.7480527719688326	2.177682722758099	-0.01798894241021064	0.1130314573198646	-0.5797019290392734	0.1164438507514882	0.6297159614812253	-0.04115386592095947	0.6076972056346994	0.4256190104833795	0.4527603977651272	0.230504964937371	0.08485391160584496	2.983692222514883	0.01664476133047834	-0.02134290883921052	0.4701017069758094	0.06813280508046504	0.05840832411065629	0.1322841962929699	0.1474598077541265	4.660973601943791	0.3963083185813237	1.504208342523053	-4.015308037739236	-4.326338294589497	-0.002329760413757542	-0.01791373542030094	-6.990848684089191	-0.008342966094209545	-0.5006208874032438	0.140000684256541	-0.003708295234115682	0.006065535695018743	2.072531538336972	0.6301822537563789	0.09401434517114567	-0.07484717441575106	-1.102714813105661	0.03819660447315498	-0.01795512285745205	0.02354550796052124	-2.724863421501737	-0.1557411053793283	-0.02193810772300906	-0.01538414732964561	-1.93839708948196	-4.370882084246396	0.2128651418710487	-1.755644026784044	-0.08785742469803783	0.05532324215056241	0.06027532897592086	0.04260034235494897	2.139441428306753e-13	1.16769098953522e-13	nan	nan	nan	nan	nan	nan
0.03	-0.07492975529017835	-0.0008937838986284479	0.122660543871391	0.2170828183923918	0.8961687822187824	-0.005410873236541189	-0.2610592742304242	-0.03545530826246347	-0.04945737455606495	0.5051863922959124	-0.0122547320745421	0.04041559886563727	0.01842480629229588	-0.02765468069530082	-0.1080513582596809	0.219470858161609	0.09703954396092247	-0.2194708581616117	-0.09703954396101275	-0.4087341690190239	-0.0248233218904756	0.0227237558233857	0.138930744630534	-0.1732025052564476	-0.03219803036081272	0.1361104734952381	-0.03092897578689601	0.5542835786913488	0.9492383093062825	0.1394152796411777	0.0005706229725579108	0.7119002841272015	-0.0003660819972775787	0.3393575623885499	-0.7416559405156333	-0.5591311839363495	1.840668689972624	0.09102227201663692	0.07791558791728388	-0.3903079927115331	-1.099479499070661	-1.051096729605334	-1.05644700901107	1.019843464361386	-3.073915905533462	0.434859653756792	1.335097016079586	0.1812330469704283	3.369129973130594	2.044704040280051	-3.369129973130599	-2.044704040280087	-0.3430637749170292	-0.4403155589182822	-0.02242971624939058	-1.024193464336064	0.3571483769335631	-0.4661122343655153	-3.751294862658001	-2.02038914756085	0.000715985380225109	-0.07621645187599844	-0.690193146240351	0.2206294462820595	6.680138832460403	-0.2620172299224724	0.06107732941740849	0.0624996064572719	0.03682069289384643	0.04183226341886596	0.07594536053314636	0.05301332282805197	0.08517038709736612	0.06391672180795303	0.01912140275906273	0.06216822314402839	0.1868765662262793	0.1537633721790062	0.04968796881555829	0.08355185133995	0.0413650386684704	0.04392979874267429	0.01473116557167604	0.04163941932054935	0.005030308244840294	0.03179147020392018	0.04731450520708044	0.06365327569272934	0.00402233164670914	0.01165150290716837	0.01282498564762164	0.02592158599949944	0.1361691253770901	0.06928602995816688	0.0386556672001284	0.03894395995941503	0.01001072732214108	0.04827048636238804	0.05414419761610805	0.06261960297285871	0.007227361181148024	0.01999033399388893	0.1561542650038936	0.08463778117490857	0.001009825268408981	0.01970057969632606	0.001006748694279591	0.02339749302608603	0.006048510256296677	0.03803625085958396	0.08443211979119949	0.06050381871786149	0.05102958626144311	0.05107638884207348	0.002449963282172821	0.01258016289005191	0.07059777403392091	0.09123629569643732	0.02094802324145684	0.02303039175000347	0.02114184023634636	0.02410287675137641	0.01594918120210205	0.01555161959520614	0.02185750946783169	0.05650226841619216	0.08931882512514748	0.1261240856057974	0.00100230015918871	0.005632520694092033	0.001006940442129455	0.001260352359548531	0.1860765531630385	0.167343099888613	0.00107932038095386	0.02062886741662713	0.001091999214764135	0.01579438174147243	0.01572523565152236	0.02026307023974974	0.001003315710982989	0.03402921680813602	0.2258765958535217	0.2003920936953354	0.06855927264465546	0.09739500414338156	0.2497051347989737	0.1767747047152197	0.6249550474371627	0.3548624044204849	0.5892448122389385	0.2882484771119572	0.001000684806281224	0.003746053145765699	0.001003028410817301	0.00692005861124834	0.1304782963963964	0.1120072922022847	0.005842502002166127	0.02862633178146313	0.4060726392769961	0.4223846804983555	0.01214585349453126	0.03400760334223257	0.001015902834425185	0.01104411651751926	0.001039160611030191	0.01385971493213184	0.5690914860715146	0.4758457248092148	0.3812123442753114	0.2448481094800992	0.001019058302201324	0.0128783302481706	0.001004405343915293	0.003906614225935359	0.2558512397808989	0.1784409885323179	0.008539033674333635	0.02773040802528133	0.001003978802506583	0.005531002391711775	0.001006723435615462	0.01936376851531173	0.0384756609667623	0.09345229001658888	0.1118598783365184	0.1357873491629771	0.001101501398138375	0.0007138727544367509	0.001023669284079521	0.004766889078042253	0.4389049287825699	0.1914027846068097	0.4096671554674476	0.4669447031161807	0.001003464599872427	0.02065482716603244	0.05489357408675062	0.05291877506452088	0.001003497528702543	0.03710052375454396	0.001003021298966189	0.008358799094954735	0.001000982302876524	0.009568056575241776	0.001002223115691023	0.006550118720433405	-0.006830671003105706	0.01734597143228329	-0.01087800142421252	-2.273412944684422e-05	-0.08240544305922666	-0.008348912012836116	-0.0002115242324083831	-0.01671765675105164	0.03587116003229526	0.01309510315668059	0.07363075627735706	0.08584394455575323	0.001044158799572099	0.1416997532007134	0.03441249322981802	0.06612526468557139	0.0535076654957627	0.01512799832257109	0.03192192325432842	0.001006529357735653	0.001005449833387475	0.09814424247865064	0.02276533454143092	0.01560045453205253	0.001121639253123106	0.001023260202422519	0.1263014895666178	0.001014083366156714	0.00100550776410544	0.001014936160242966	0.09180701116969366	0.05902892770310048	0.00100761864873451	0.05383375621379285	0.05655476369887989	0.05614032521071714	0.04393494474993916	0.0813487616857809	0.1930365975933225	0.001003698767973588	0.001011752505680117	0.214055057885409	0.001001604797278778	0.001002503415150288	0.03183322600669809	0.001004059503648672	0.3192237067402872	0.1111785192257249	0.307113442141244	0.5190810246958152	0.4709240780577811	0.001000578542256764	0.001001323051425891	0.001027373754368006	0.01928237965790188	0.3794789584418973	0.04350127903546402	0.001014789157813024	0.001059733193293581	0.5400098458797608	0.351793748533514	0.001013783422203986	0.001003333098068501	0.2532442885834951	0.02900225121880775	0.001003809922395437	0.001008134505782832	0.001006678158712893	0.1112736770720338	0.001364393305613872	0.001064021206778039	0.3714713767258079	0.2800856783339762	0.001000679372313	0.04693241300524963	0.001003040366388374	0.001001911809570803	0.001000600296380401	0.001001405580292171	-0.000395719050489503	0.01770526075971572	-0.01124552119601374	-0.00235996700900803	-0.0850872570882957	-0.01315847828129531	-0.002153531054776612	-0.02287832376577106	-1.850481603558687	-1.364868770732757	-1.193513090204598	-1.261854558402338	-0.1634505370195009	0.1040582785012213	-0.9509009706396844	-1.758917644545685	-0.8036498398284164	1.136921040972774	2.53364447635201	1.051974459637171	-0.7404785837594634	-0.1643582366224536	-0.8472190751593358	-1.026535695413599	-0.7706508594704108	-0.004333344257619113	-2.938442300259665	-0.3914002585109675	-1.17411367253391	0.005923722825216937	0.1149615080997404	-0.2950686608881476	0.154898519618491	0.3313577137418781	-0.03226872940183972	-0.7114233778477983	1.812353285166301	1.77284836078777	1.237213420667782	3.921682089316789	4.672109411339897	0.01001213541348963	-0.02766414455907935	0.1162625425260546	0.05179454749249834	0.05381027042248521	0.9507265645386703	0.1650235338499407	4.638331801408885	0.8774287097611202	1.566493706421131	-4.853801133596535	-4.949237753818008	0.001342962809369977	-0.0466623580412899	-5.309416184672405	0.8059500641857241	-1.150616524459477	2.488668323028828	0.01664440559536253	0.02900813008597758	-1.512218173422718	-0.6307267439381552	0.08291476350881805	-0.05621114505162067	-1.733737719046591	1.377067308705177	0.006680673620472271	0.009247001020227394	-1.534588472750602	-0.1613471792381247	-0.02082971141469178	-0.02061454890998797	-2.374391760626918	-4.583535058494722	0.2437882917001956	-1.080791730876307	-0.08758391928996809	0.06765878079510679	0.07551489226245525	0.05033850856590982	-3.815141442501618e-13	4.654778756410376e-14	nan	nan	nan	nan	nan	nan
0.04	-0.07078247046448109	-0.00865322734608636	0.1159896248364366	0.2355013666927976	0.8973379274361925	-0.004582877327748842	-0.2631215585302351	-0.04630172414146253	-0.05979064598306801	0.4933702732313324	-0.001592054444700346	0.01024726557583866	0.02201445296276554	-0.01356116802773525	-0.1053162222451824	0.2577685013451055	0.1167914343729611	-0.2577685013451143	-0.1167914343729702	-0.4109487517319713	-0.02942410485411547	0.0226082142124981	0.1279886025656909	-0.1691589438219933	-0.03674964812950792	0.09635023905851979	-0.04841913265791718	0.5528176778964425	0.9463047013794845	0.1281167987589807	0.002441237136235127	0.7771154411031981	-0.001329840922614797	0.4809164938529907	-0.8039726696573999	-0.7648974289855773	1.839296160653796	0.1429982843013453	0.08747033589143903	0.0111849600466436	-1.063539137952115	-1.001918581364969	-1.283074529981191	1.107164003484564	-2.942832367943365	0.2835859320108375	1.472462706641365	0.3552491138356996	4.323537189424058	1.961900477496649	-4.323537189424058	-1.961900477496651	-0.08226251170257426	-0.4743269256010735	0.001104132332730928	-1.152259737602177	0.4482200751695522	-0.4406556286442186	-4.201580789376744	-1.231958924174763	-0.3164028017191035	-0.5241594064996906	-1.583634621875289	0.07791769727475924	6.301691870220948	0.161259346264796	0.04113818836096262	0.04524923589980061	0.02276335762008633	0.02936176403907853	0.06526755052786483	0.04514068935297608	0.08166706983566623	0.06181163862782291	0.01058657028584928	0.05488734452122185	0.1633072355281396	0.1343850772970394	0.03437412704581905	0.07040427139201806	0.05529756015546961	0.05436735396885607	0.04638932822626884	0.07284899190134085	0.01370235613524912	0.04471072516447858	0.03280463654220239	0.05061573629914765	0.002577983018517677	0.01062293144041645	0.007210653159079156	0.01999486848802407	0.09887500767090542	0.05099395629025404	0.02574474039279647	0.0282389365513748	0.01539670771855011	0.04972563412819372	0.03012241689585112	0.0393978755571532	0.004259398992833536	0.0171167344101395	0.1166484665274863	0.06373841302196998	0.001014304735204129	0.01964544018001095	0.001006266167438055	0.02467789811479354	0.003640638584548222	0.03592890642963064	0.08678250585674217	0.06077555690416151	0.05441430944377119	0.05292893012646651	0.001759348352872738	0.01279219958644184	0.05011457027002771	0.07836299168931483	0.04847460513225408	0.04550356100675302	0.04810499119272853	0.0460284526994448	0.03803748015612298	0.03094501840686185	0.06923138694389744	0.1035663770040885	0.1528953149271249	0.1765170286086221	0.001003551536103908	0.005717442444129512	0.001011233582853257	0.0009704425981921115	0.1988631331829513	0.1665099642307166	0.001041994783163567	0.02127559910798279	0.001049006404664178	0.01650627860419034	0.02869130329243241	0.03228498150832339	0.001004117519994657	0.03569070540992756	0.2625643470384231	0.2445570619447524	0.09761413045401454	0.1086819353377242	0.2730207907311832	0.1922848341127668	0.5827696473123538	0.3027652223534392	0.5429559759660235	0.2364625593735253	0.001000648873586828	0.003807596537992292	0.001002194964957179	0.006683967482757272	0.07699907695324512	0.07061357906305779	0.01719384039968361	0.03853537070335	0.3934956081391194	0.4062681391362113	0.0379883691140492	0.06525159469971378	0.001017036435919564	0.01108136838475362	0.001058837197564034	0.01404279180537861	0.5427462554261211	0.4440579824282612	0.3609932933121284	0.2320361962111794	0.001017212087957756	0.01375241242603056	0.001003952753863163	0.003494497438334212	0.2528624658068311	0.1582394933729813	0.02561113972613383	0.04505273596371827	0.00100412689884302	0.005508941482683678	0.001008155184916217	0.01947847940895781	0.02118022997981483	0.08416777852870377	0.1116535777654044	0.133985312288509	0.001328083167916294	0.0005030785846926495	0.001058980204221002	0.004551431114149058	0.4079158891667917	0.1654235549333328	0.3635809757848307	0.4219588489383482	0.001002152700591325	0.02348822674568657	0.05686364825126534	0.04752427573673276	0.001003413402415485	0.03624081148953551	0.001002445795731802	0.009148854722600483	0.001000782116292054	0.01045736770925692	0.001001796021640829	0.007145776654381152	-0.0005002670991646726	0.01763045405733254	-0.01122959514917115	-0.002191171382179923	-0.08385259924612633	-0.01328323489749862	-0.002252931953788282	-0.02242765470422082	0.001017825852431822	0.001006112332434028	0.03426534313788004	0.07002077478807506	0.001024202438779549	0.1101620244592721	0.001519358225529545	0.0777145188409475	0.106013307867648	0.02925407706593141	0.00253410118131634	0.001006966385111241	0.001003590294184103	0.001155096031179657	0.00110839607462815	0.02568372494436244	0.001095378864817649	0.001004653238205404	0.001197475091295563	0.001022773853353801	0.001005912464296582	0.001009926296459794	0.08865828285344134	0.0584695560717164	0.001011808807834804	0.001025910395377722	0.09976610810806935	0.09825110510715131	0.07854032713760513	0.1616420945387579	0.2884745048297832	0.001005768058160852	0.001018828121425874	0.2258848500761581	0.001001576850102743	0.001002436089476853	0.05233342754462521	0.001005646529682345	0.3389800408619463	0.1570723759146761	0.3247905294699169	0.4459090313749666	0.3976451613389485	0.001000632428059634	0.001001271270574525	0.001006047584450621	0.0375470076299662	0.3548512164533741	0.08599913741554403	0.00102074429622995	0.001094709329375867	0.427853630840377	0.2895371707257688	0.001016234938731915	0.001003555528200659	0.2423555685239416	0.05665243109609343	0.001004627992202363	0.00101082624321896	0.001003625661024938	0.1114150323535951	0.001722850836275423	0.00112090156812235	0.3116668695419159	0.2508195267869044	0.001000770774297537	0.06909683858383515	0.001003523685941135	0.001001759363847905	0.001000540542529078	0.001001282434876268	0.005777862780437407	0.01787753333119045	-0.01157322585070839	-0.004275210821497821	-0.0846824265119424	-0.01827993609026295	-0.004344040124674048	-0.02791231812661518	-3.223788176090164	-1.270012611007102	-2.215338658340409	-1.244030208444144	-1.283792252216239	-0.5973476455113678	-0.5192989219153961	-2.123020161379398	-1.760445858430159	0.9850675505909192	3.455519592584023	1.449359345520802	-1.830026393988882	-0.03937789115893024	-0.3278751091614436	-2.564696865460045	-1.333600326656158	0.2998227001123962	-1.768026362210303	-0.2130340408381657	-2.701729936113773	-0.02630923439144857	0.1459650997914056	-0.1495931915314587	-0.1593316965295153	0.04038075856607563	0.09428800100565514	-1.829776116022703	2.57891916745145	2.516132929830865	1.760975234717846	5.037665500509729	5.215669707035967	0.007690755611635862	-0.02958429318820602	-0.2919522845500783	0.085970890953716	0.09644047920150116	1.390553040411115	0.1642115717814054	4.110456217996506	1.384239214752298	1.516882793644019	-5.540303489887209	-5.375107510037324	0.01215572154386547	0.01441515498650102	-2.837594994632744	1.086980645331896	-2.127107665263697	3.544688745883739	-0.01843225977471442	-0.001261451394572097	-4.795002786286316	-1.93965994349186	0.09591897009721878	-0.02393963181474253	-2.294921450391495	1.961690332161292	-0.01957472047677777	0.01744451691858893	-0.3179138849512885	-0.2054815841675161	-0.0216506840093153	-0.02180346251958603	-2.823667722527013	-4.337125325935916	0.332527660775473	0.08345812537980629	-0.08376815766629479	0.09242394979983951	0.1046659103408826	0.07093635891864328	-1.015712276568018e-12	-2.184654402597232e-14	nan	nan	nan	nan	nan	nan
0.05	-0.06578223407594783	-0.01663089888125924	0.1077188509747415	0.2537824714138506	0.8990157042940365	-0.00367599179575107	-0.259880131395163	-0.05640973366276085	-0.06890223959638316	0.4800899536480777	0.009403893815012176	-0.0178427365856429	0.02439458856381922	0.001247210205940721	-0.1013059760151093	0.3064760999649108	0.136494940243284	-0.3064760999649144	-0.1364949402432595	-0.4102226237772995	-0.03417318135717343	0.02274976531334304	0.116018030558944	-0.1643794671456301	-0.04098142329265939	0.05210693026518997	-0.05621485689926667	0.547956827037906	0.9387669720676959	0.10744551527698	0.002782581148125366	0.8355146644966663	-0.0009378614401228205	0.5219208561728789	-0.7847827462438174	-0.8728955046072847	1.81515751554218	0.1920173641723292	0.09326346682597747	0.6363695599658422	-0.9579785512042374	-0.8027567412120576	-1.391076697845717	1.082650483301177	-2.673290011087384	0.1834683191854711	1.476854696117973	0.4328590963293452	5.411628233400029	1.936786251554777	-5.411628233400038	-1.93678625155481	0.2167488209729406	-0.4734754704769082	0.02296276055549131	-1.244540658064416	0.5009812363361122	-0.4051696829174758	-4.620943218173051	-0.4079738947427006	-0.6147960992753908	-0.9471835182171116	-2.50924487523695	0.001733822560186379	5.160816313416739	-0.02942641491333339	0.02259137965037619	0.0288428724019799	0.01243962897701586	0.01992434659361359	0.05428135536375682	0.03721913855413129	0.07499282370431659	0.05584922178634417	0.005966044476243985	0.05038703893012798	0.1421744939944446	0.1172180773999001	0.01897931346627832	0.05681827456888254	0.06612299916093352	0.06244451197923737	0.07347256006981104	0.09991172940413685	0.02637352853521368	0.06159678299605204	0.01850748497125994	0.03693419292707976	0.001809788537566548	0.01018287678997846	0.004197188937703343	0.01671603653817058	0.05989837987687629	0.03191624546447945	0.01411864012076449	0.01843116355111207	0.03025515728481231	0.05610873537946375	0.01648654502935295	0.02635949282035269	0.002672209085174073	0.01558073742050296	0.07900188925809691	0.0447721521173113	0.001016507685667847	0.01957194918546787	0.001006917379331876	0.0260533559233054	0.00235642443325972	0.03488843574448199	0.08378522306884496	0.05814495861025408	0.05420660924686265	0.0521962121922379	0.001393124084832111	0.01341983895490562	0.02773790415543689	0.06305687811052421	0.07468741245503867	0.06900011463621476	0.07415262187938555	0.06925440408442522	0.05981190212645995	0.0470824213345833	0.1119539180433836	0.1425910883118604	0.2035727713596081	0.2156193399214259	0.001004736521562474	0.005726230342906816	0.001027736150535431	0.0006587357280204866	0.2051704606748391	0.1595301363184339	0.001022194343376034	0.0220896680439886	0.001026209880647438	0.0174911555358415	0.04269154162880263	0.04536453546743162	0.00100499696141425	0.03734863607498883	0.2841930238899134	0.2806407803256244	0.1193071584473628	0.1222659900405292	0.2846706062410412	0.205871259705592	0.5327989470309585	0.245917256260424	0.4897878009705263	0.1823599121380139	0.001000648885926331	0.003967756319513073	0.001001810277280627	0.006716311581485479	0.04351660083662186	0.04643561155394943	0.03601059881691226	0.05323299609150567	0.3756648101985208	0.3808199887011103	0.07693608191480023	0.1097277575882466	0.001021466577724532	0.01101660188918743	0.001115965609942983	0.01416719243992661	0.505660759115243	0.387104446804949	0.336896099107077	0.2079513322110719	0.001016682064717295	0.01460578787017543	0.001003910250258803	0.003487295654444849	0.2418371479116839	0.1331123836758932	0.04110947852347932	0.06057349187365975	0.001004651049736305	0.005497955702631088	0.001009637400774384	0.01957197228738219	0.01158438915959591	0.08254253013602408	0.1118664094343183	0.1320080900640361	0.004097912931834593	0.001024156344004375	0.00125387089742212	0.004395900159186742	0.371712391274861	0.1360887160671814	0.3285048814857072	0.3824143037860004	0.001001533851500374	0.02711871775291992	0.05731051952164033	0.04961443193828285	0.001003709343291466	0.03550738198510482	0.001002084147737189	0.0101511125684858	0.001000656492533424	0.01161093010140599	0.001001526749497893	0.00790292529735283	0.002587932401369689	0.01753386146135826	-0.01165815262390952	-0.001620616202506071	-0.08382424933963695	-0.01839715652862437	-0.003936895482664503	-0.02274063627274501	0.001022445153900065	0.001007073346917021	0.04562413152024924	0.06284013577142919	0.001018396846977324	0.1079559132274077	0.001271845000587644	0.08145727093543607	0.1082123688373628	0.05004032382614824	0.001970022357654901	0.001006300073959748	0.001003288566409848	0.01316295226411615	0.00116051820818398	0.06513214577213423	0.001067280937386266	0.001004354580536474	0.04681703662779347	0.001015438334764163	0.001009018721699373	0.001009143283997433	0.07203420644664889	0.05005721503761573	0.001010583098323918	0.001177397080976781	0.1143562194113899	0.114226857252198	0.09282063129823538	0.1763057810820266	0.2825458835933047	0.00100614031482769	0.001066979320922824	0.2070440342507138	0.001001593987495862	0.001002522413908132	0.06478923841075458	0.00100613693599436	0.3121592662155262	0.1435773983822151	0.2905891774123299	0.3843575235401381	0.3362070078168895	0.00100066283423794	0.001001527273002084	0.001008104791978934	0.07441940768357923	0.3222196824543971	0.159744141770903	0.001030589138869258	0.001243740769893564	0.4103611935918786	0.2849067035279576	0.001016042057423089	0.00100412871633148	0.2032632195026857	0.06106157014300131	0.001005677541984732	0.001011479202907407	0.001003936232820613	0.1128296240492031	0.011467044736845	0.001741030947186379	0.2781298146268181	0.2606948951233503	0.00100099056575966	0.04814194992290848	0.001004434975470168	0.001001664156620214	0.001000513252984004	0.001001216144751652	0.00312418759865025	0.01716233136951821	-0.01215465151720873	0.001073614672359874	-0.08310935769530357	-0.02360485451043936	-0.005295143297933075	-0.01891627235817287	-4.58320020868098	-1.255554373733728	-1.160546518210548	-0.6757626834847548	-0.3809444320597666	-0.5881212160758369	-0.3711948451264938	-1.343616727675391	-1.018060455147298	0.6387382574454779	1.996035072080204	1.875044554731071	-0.9848011562182505	-0.03650161592938462	-0.2986060029233849	-1.324365254648868	-0.6856578499956998	0.9387644187569104	-0.9086216138081886	-0.1044644099398311	-1.125353481020396	0.001133786243608604	0.1327993562188558	-0.06424227142682612	-0.3803528581032665	-0.1965065573499143	0.05220232665748396	-1.256772113544913	2.097275418658404	2.104821081504278	1.459682860311373	2.909884726049132	2.676466722193221	-0.003285676437065605	-0.03226057270203807	-1.064479051899908	0.08419561744479288	0.1064036257776676	1.24718234065043	0.1624904711384478	2.991850251282446	1.247806824415575	1.11455968729628	-5.709781034263591	-5.342080680258438	0.01916983179239117	0.001579061405686185	-1.975131410562157	1.76638535720914	-2.891979683194102	5.205244548287569	-0.0002048487709816106	0.01888893908605163	-6.209451051559947	-2.744231262647023	0.0792389413584491	0.01869064681400023	-2.667785871399862	1.193937129170992	0.01054669621623091	0.004070539545696613	0.01652874531873774	-0.1906390712971972	0.1062011923392558	-0.01026569964054991	-2.979290192947906	-3.519283986447832	0.3987279885620983	0.2058597885812764	-0.06186744247299459	0.1087933299062468	0.1268595964812168	0.08151953781864096	-2.992444315490012e-13	-2.22503680079164e-13	nan	nan	nan	nan	nan	nan
0.06	-0.06028825189380276	-0.02421330444800001	0.09885895151921288	0.2717691716434322	0.9011674802599196	-0.002730474065342825	-0.2504087854709758	-0.06545961086405747	-0.07549291280572121	0.4651869930517613	0.01987345191819635	-0.04318097358065739	0.02550436196719721	0.01572876101449533	-0.09693786103561884	0.3658739799903482	0.1546868705036931	-0.3658739799903564	-0.1546868705036742	-0.4068285609458595	-0.03885335617300043	0.02298260287797726	0.1030440695180647	-0.159273199570636	-0.04484244736648994	0.004454129717389532	-0.05819436996579303	0.5413411813251486	0.928085089767965	0.07875944523997845	0.002703567936625113	0.8759850374704532	-0.0008496285239125335	0.5796656525727877	-0.724919475975045	-0.8827225477462645	1.780415262359501	0.2377981059782488	0.09519677557353413	1.257168717857648	-0.8519126739808838	-0.4977345005817215	-1.607602732590153	1.001885972171355	-2.39247933465785	0.02951349257768575	1.407097221555715	0.4268228637097899	6.46159347055095	1.659585355515107	-6.46159347055095	-1.659585355515108	0.4513244636507843	-0.4605465881554182	0.01936142509058725	-1.352937544428954	0.5135782548952411	-0.3665054107801318	-4.883479140270614	-0.06871668923300812	-0.6673617725635189	-1.152990004088217	-3.186591932874645	-0.006153747402651018	2.715921786284027	0.1005100329999697	0.01245386931632832	0.02014605599491587	0.007007758155972682	0.01520032231265803	0.05327968960888727	0.03591327022190453	0.0680246470975804	0.05018950444050659	0.003598859821730738	0.04765479464227296	0.1281488101591691	0.1068480045510575	0.01055777520591986	0.04881692331042052	0.07362913744515306	0.06730960323768491	0.08861716205541562	0.1135498366250199	0.04256549148464799	0.08115546293809123	0.01055246521532854	0.02934933565833148	0.001424018248615796	0.01013552758227854	0.002667565502574268	0.01460845398807543	0.04197665943606859	0.02303625209851011	0.007986974946678672	0.01337170801863761	0.05607629530849313	0.06774025987570254	0.009183328689810841	0.01984601470791537	0.00187233207631551	0.01482146515512915	0.07589270763638858	0.04055471867782662	0.001013939060799816	0.01945857082861484	0.001008796724901239	0.02740734312538192	0.001709965233261257	0.03452923448361178	0.07480791541091124	0.05289720182509629	0.0502526950954386	0.04880715474074978	0.001209140642502642	0.01425549519912818	0.01536573106736122	0.05272103914267444	0.0948371217685694	0.08698674658427757	0.09481772281560387	0.08764014901631598	0.07751481033708112	0.06000222580281119	0.1407632683996572	0.1646162308251917	0.2307385773424692	0.2314798463858519	0.001005514936594847	0.005704678903615021	0.001060069118579661	0.0003351613068148409	0.2020518217929216	0.1460110681128103	0.001012306715621132	0.02310656588082173	0.001014859231509992	0.01875172549274988	0.0556562829681895	0.05766512010555622	0.001005681785627901	0.03884283303018098	0.2886904317833805	0.3021053228324608	0.1259336976995283	0.1319427737980358	0.2803075836513446	0.212859175106174	0.4784377256634345	0.1909597755572409	0.4328881531540158	0.1316877709045311	0.001000664102881258	0.004176865114256312	0.001001746097700738	0.006906056644359255	0.02401390337632675	0.03156829278836149	0.06247371215706855	0.07213989634569318	0.3527988271480565	0.3498394002436022	0.1283229226936449	0.166450499995079	0.001028605295021616	0.01096359522185114	0.001219046364090997	0.01427551780286261	0.4740426361170915	0.3275940271333912	0.3189179932287374	0.1798132028359268	0.001016320694445908	0.01542684770557695	0.00100417574858831	0.003792137810356569	0.2204865000572615	0.1061380682975221	0.05110250539681926	0.06996100413400941	0.001005438033365664	0.005583258042902509	0.001010704792029386	0.01961621985679103	0.006552889849176224	0.08497164421352099	0.1125797695474053	0.1301590066512044	0.01029531543729923	0.002233801560759792	0.001661202726370075	0.004326857697952273	0.335565374363863	0.1071179482294499	0.3077322350446013	0.3526231635711078	0.001001334535619668	0.03156593547479097	0.04798225892578466	0.0490672049813683	0.001004313114911579	0.03502446865518436	0.001001855787824551	0.01134003553140864	0.001000580060993242	0.01301082020676378	0.001001359020047209	0.008796690773703436	0.001848215447023343	0.01702486262158521	-0.01218862222648918	0.002135452519955961	-0.08276608682638162	-0.02365174268578393	-0.005132285441129236	-0.01684759961662469	0.001027064455378154	0.001008034361414011	0.05698291990262303	0.0556594967547835	0.00101259125517126	0.1057498019955583	0.001024331775656687	0.08520002302991285	0.1104114298070725	0.07082657058637036	0.001405943533995392	0.001005633762809146	0.00100298683866261	0.02517080849705224	0.001212640341742428	0.1045805665999086	0.001039183009957418	0.001004055922860066	0.092436598164285	0.001008102816127729	0.001012124979110111	0.001008360271530952	0.05541013003985674	0.04164487400351476	0.001009357388803405	0.001328883766574797	0.1289463307147071	0.1302026093972396	0.1071009354588627	0.1909694676252982	0.2766172623568277	0.001006512571491068	0.001115130520430687	0.1882032184252685	0.001001611124913295	0.001002608738359594	0.07724504927687824	0.001006627342303189	0.285338491569106	0.1300824208497559	0.2563878253547427	0.3228060157053092	0.2747688542948302	0.001000693240425574	0.00100178327543522	0.001010161999476482	0.111291807737193	0.28958814845542	0.233489146126297	0.001040433981525426	0.001392772210416221	0.3928687563433816	0.2802762363301468	0.001015849176114916	0.001004701904463046	0.1641708704814299	0.06547070918990053	0.001006727091767643	0.001012132162624985	0.001004246804622919	0.1142442157448096	0.02121123863741392	0.002361160326244471	0.24459275971172	0.2705702634597967	0.001001210357261615	0.02718706126198251	0.00100534626500107	0.001001568949393818	0.001000485963446174	0.001001149854629816	0.0004705124168632844	0.01644712940784574	-0.01273607718370908	0.006422440166217277	-0.08153628887866442	-0.02892977293061563	-0.006246246471192088	-0.009920226589730836	-5.567540018456632	-1.327987220163713	-0.673429240281337	-0.3013515755344124	0.0393442411409107	-0.5368077463800081	-0.165686661269523	-0.7636347517053447	-0.6435167454618845	0.3426542002724474	0.7705935361964023	1.983883767642919	-0.6106891733835301	0.03916319743358217	-0.09362522910620179	-0.5251533734725274	-0.3839368331830501	1.349507349105939	-0.4630454373279855	-0.05768909591006043	0.2480355569511605	-0.03428671600334005	0.1416709785110409	-0.01333930657165949	-0.6827633947783981	-0.4908871448785885	0.1358913761740769	-0.8357211937919703	1.476934831173355	1.548091639213858	1.117455542822329	1.637751741622603	0.5673087373571845	0.001622887983258449	-0.03195780341049625	-1.599800343226826	0.1265366711182761	0.1515790842562553	1.234759176152576	0.1314648297398706	1.186621043190125	0.6027850256937547	0.1971807551959125	-5.16220641192223	-4.68900630963433	0.02194552416576763	0.04589534787273945	-0.9754652455155676	1.928835618532682	-3.233595269744292	5.994004649589223	-0.01608029400223416	-0.004476505701806389	-5.306379595937918	-2.750313018501708	0.08945584833324435	0.03846915616704703	-2.664362586651517	0.7350416022353692	-0.0003170963210305874	0.007595459248695939	0.4929586091291241	-0.1798538218355887	0.1160628074714736	-0.00450576377535865	-2.750853516845347	-2.38644433844233	0.4958730037080329	-0.4440185063104197	-0.03366492274495562	0.129756973217836	0.1539314529863372	0.09825972560366503	5.37282611455514e-13	-4.349175098624103e-13	nan	nan	nan	nan	nan	nan
0.07000000000000001	-0.05386457464926012	-0.03106841314987006	0.09027165685118514	0.2893903187023839	0.9037563705283317	-0.001775619461401392	-0.235356650899887	-0.07354031568481144	-0.07892802940024525	0.4472205656724529	0.02942737877451009	-0.06571127374356461	0.02458727089102374	0.02925187447605666	-0.09287393305863079	0.4349652342976729	0.1691317037265364	-0.4349652342976648	-0.169131703726515	-0.401545147094535	-0.04337474504175243	0.02305715311878362	0.08886449860733193	-0.1542288521947344	-0.04827541921368153	-0.04566538197798221	-0.0576493507331332	0.5355998962684081	0.9166346463042054	0.04514899550609813	0.002627819028005318	0.8870042891820479	-0.0006369114792984347	0.7013865064941512	-0.6455237391193704	-0.830381725299703	1.743398737254194	0.2780910531302771	0.09576125805191453	1.738242023939028	-0.7639008082148034	-0.1930978025133862	-1.982250931417757	0.9115074699316411	-2.104824307733254	-0.2087509780782275	1.293161389198101	0.3854538501420841	7.294524068073343	1.224181630085553	-7.294524068073355	-1.224181630085577	0.6064540883002336	-0.4409149690472391	-0.002734514539115376	-1.472140549544744	0.4947653905420449	-0.3162784911072524	-5.187542889659968	0.1705799973126362	-0.4894094522318035	-1.147732777755779	-3.511685028890549	-0.0113109853587414	-0.4756085997508219	-0.02640151099110151	0.006947214570519694	0.01552267313215463	0.004093740349957772	0.01290616208184783	0.04821104991545044	0.03247095315426349	0.05861710631442925	0.04372240644769725	0.00233641346213133	0.04598522441613971	0.1176627216898218	0.1003049765197902	0.005950943004932398	0.04359544203348417	0.07744842658769123	0.06853901752660292	0.1028995580678738	0.1224578515331895	0.06535186205377021	0.105710797200232	0.006087019115468593	0.02494973999697708	0.001219213944566926	0.01034607682294596	0.001853870762314721	0.01310862240510622	0.0313112497616599	0.01790185916173295	0.004685772434932634	0.01069828857716124	0.08230481015285321	0.08009651046115397	0.005241630202574435	0.01642805095469978	0.001447366610970784	0.01445073765901877	0.07293378725383438	0.03701622724893745	0.001011376403131787	0.0192895435505352	0.001503624310829082	0.02931342525489436	0.001367053097549783	0.03457994810728502	0.06305301587843475	0.04507480853387485	0.04362019265943274	0.04308713944428284	0.00111629794173188	0.01540326797725536	0.008616851906496293	0.04552571900338276	0.1080690969600111	0.09824378871914297	0.1084875976451376	0.09950837191920087	0.08945406334354022	0.06848328498381674	0.1630519462419094	0.179211036389933	0.2477137861478638	0.2352090604963586	0.001055624756120435	0.00572188635264506	0.001302016929556655	9.72320970551875e-05	0.1883565750986461	0.1282365946046675	0.001007115540369381	0.02449198509195246	0.001008865615841272	0.02039248592209007	0.06708330791971533	0.06896239023779363	0.001006277920121667	0.03998845389629846	0.276530275849351	0.3038073823055601	0.1136532745770904	0.1323505238816577	0.2565807127510992	0.2080676968289905	0.4117111131795591	0.1424125940052855	0.3668302304754212	0.08865439043829193	0.001000694625687634	0.004393463011717958	0.001001808633782957	0.007169181504724945	0.01311780185620474	0.02278014829179663	0.08153481424893111	0.08449326939618719	0.3270459658107599	0.3179627598376371	0.171537716367527	0.215029576134105	0.001054069375116988	0.01096414172097328	0.006617147949988376	0.01938677956046327	0.4174513741899964	0.2784102438010767	0.281475821276143	0.1523134471107688	0.001016835251393012	0.01635165500672901	0.001004745987799876	0.004214775069140669	0.1906657300721214	0.08122287789763684	0.05779487635742192	0.07564440179384949	0.001007120228648888	0.005747374955572694	0.001011186587485107	0.0195861520474867	0.007142671823234036	0.09168013581611165	0.1100759198273603	0.1260691045013701	0.01293537305005963	0.002206537092812737	0.001824763026704291	0.004064634077163495	0.2916221626454525	0.07972420380004226	0.2937187406877641	0.3325841420551446	0.001001223392410336	0.03703837865239845	0.03528142920692071	0.04154890253307164	0.001006024374470571	0.03482005223134806	0.00100201131327014	0.0127068427819992	0.001000628352254694	0.01464495356028098	0.001001466806086712	0.009812567659539711	0.00327641601401243	0.01582617522107703	-0.01268994968037614	0.003400818111049108	-0.07809836427450427	-0.02810179775037858	-0.006390717054586931	-0.01458091052672385	0.001018300189478985	0.001006472667206232	0.0291086690013597	0.03894426869930014	0.001012389103572907	0.09915262398066539	0.001018216750034763	0.08006312577579582	0.1331828075014086	0.1130638026732035	0.001224805513323658	0.001005962698132288	0.001002811540116212	0.01333211446797076	0.00115021721523841	0.1258354656639492	0.001040820087618421	0.001003902406577987	0.04868550864056612	0.001009222574657068	0.002871125053170362	0.001010355817567347	0.04141150595712748	0.03039860103212782	0.001028298937550838	0.001264461233721288	0.1243601380499325	0.1251980340814617	0.103863923870083	0.2035680624328138	0.2797416026535476	0.001193458310875221	0.001925305708438413	0.1448966710789732	0.001001799312522644	0.001002644270291329	0.08512630056857748	0.001007127566638782	0.2244979615831939	0.06554775652638929	0.1720289848407675	0.2066806040663942	0.1769980372982955	0.001000754436691892	0.001001950230909493	0.001008842123524085	0.1015534845023479	0.2606576696799266	0.2418053315650554	0.001114534269976194	0.02153682992344963	0.1970491411811725	0.142746533548321	0.001018658155188498	0.001005878812008514	0.1173087142227558	0.06657024848638707	0.001010684654220718	0.001011312216912741	0.01348447875158277	0.0997334932558708	0.01113927193802166	0.001685727384306304	0.167534692987419	0.2623978366655369	0.001001020897269373	0.01409581813309367	0.001009885744756397	0.001002684378589394	0.001000841599786154	0.001001942046896537	0.00694933945872103	0.01413072447115395	-0.01315437513159678	0.002248886058006907	-0.07068030203929937	-0.03188947267078362	-0.007764725134760616	-0.01604276858641685	-6.159698471577411	-1.432024918994817	-0.299128433140416	-0.1609642416631261	-0.6958722040874916	-0.7530108401469339	-0.1499011499580071	-0.5727594954122737	-0.419336838267982	-0.06614986647720551	0.9909334190134997	2.829780442628723	-0.3059971829851597	0.01512141909592183	-0.1693399647183148	-0.5110599521928936	-0.1760363156980295	1.127948929959013	-0.2390532399553259	-0.02104269438618136	-0.828638237442287	-0.00899769456403152	0.2336477339179603	0.02120933327139312	-0.8571732388901513	-0.6527407465227222	0.1070212595121908	-0.6069287003274537	0.774096891654949	0.8235674652127619	0.5840537736615111	1.2641359194023	0.1909825779267446	0.002911435333144726	-0.0156216743235943	-1.93479495665431	0.155582743784543	0.1817831715200492	1.037690904611921	0.09690117880902838	-0.827532846873311	-0.6058461798190532	-1.195983391918726	-4.579892047075806	-3.939446405049621	0.02179400337635623	0.01785986082871178	-0.7326642171806453	0.614925445835688	-3.142894725595634	3.781805028866689	0.009466636705987758	0.9331598432346546	-4.817972682903898	-2.858204178891256	0.1002425554663382	0.04595564181162905	-2.313797454524622	0.416484983857632	0.0262558374236352	-0.009668582945649458	0.8435469682574531	-0.6145435244069625	-0.09545001626189516	-0.0428445441354162	-2.758662472305933	-1.694240102886926	0.6125244578395191	-1.002030878962161	-0.007548134277377365	0.1437252066718916	0.1727722318864115	0.1054059702422963	5.304282900413665e-13	-3.309873092362958e-13	nan	nan	nan	nan	nan	nan
0.08	-0.0463341875600462	-0.03711220872438963	0.08233841022437055	0.3066288381450666	0.906691523431235	-0.0008155066480320776	-0.2159442684405206	-0.08073107738977013	-0.0794310485398745	0.4256106106610035	0.03815576273363103	-0.08510233193162046	0.02141295700137058	0.04150470716661565	-0.08923896166372981	0.5105217948949765	0.179066509925916	-0.5105217948949726	-0.1790665099259144	-0.394677563546197	-0.04761533122300237	0.02296224983498324	0.07381798029063523	-0.1493884083546755	-0.0510918078376198	-0.100239121892936	-0.05492558078824967	0.5313827080115291	0.9049177524310135	0.009002004362369692	0.002431049208767039	0.8672021223597774	-0.0007463564819725361	0.8010076215026954	-0.5626568505068673	-0.7519129394983972	1.703889739105692	0.307050632909426	0.09624841745911143	2.12921829550894	-0.6739240508468552	0.08868499038659503	-2.336308259023977	0.8367773927214669	-1.764630939698796	-0.4219310700115969	1.153041067285669	0.3410315472842632	7.754654728547352	0.7575799508235783	-7.754654728547352	-0.7575799508235798	0.768158403053129	-0.4043860506553991	-0.01452927983092366	-1.526327025621955	0.4727975477262151	-0.2431887661296213	-5.774324784186297	0.3670334532281228	-0.3625424125913925	-1.206280085974745	-3.693900214843703	-0.03035792952830663	-3.448361920489388	0.03607762354626343	0.004112629245814694	0.01320586531351527	0.002614700330328281	0.01191136205826368	0.03243820272986375	0.02263453515187396	0.04571547067304024	0.03520130787825597	0.001701262712305441	0.04502329632343738	0.1086476285303863	0.09483704182522419	0.00359077384801351	0.04005903997832438	0.07732109643824706	0.06659903542930838	0.1204275667646193	0.1329669844768629	0.09578969496526316	0.1358030189477289	0.00371283125971029	0.02249404751604791	0.001116918582590409	0.01068145133271742	0.001445423160715273	0.01196167714946237	0.01987816109216328	0.01262835828884846	0.002976237340814554	0.009345196492084809	0.1053976079889023	0.0904233617143832	0.003232291769215194	0.01469483137615701	0.00123444525332017	0.01430888544696308	0.05156482057700502	0.02652386603534819	0.001010655806174092	0.01908903774708619	0.002678753621668058	0.03196234353421818	0.00119637386170603	0.03490796718960604	0.05005171694988919	0.03624457753878395	0.03475394646521639	0.03575984316814764	0.00107934967942876	0.0166630819909593	0.005093216598150783	0.04051074781140014	0.113630259934462	0.1024611503345325	0.1141186702177574	0.1040717887976492	0.09468630887041268	0.07178925088176903	0.1810232723308182	0.1895574801747583	0.2595060743164081	0.2355484678080259	0.001174165181949161	0.005784764280345757	0.001827757036361088	2.285510418934477e-05	0.1630113595305695	0.1077211570146615	0.00100461534372989	0.0263189322100547	0.001005888008242024	0.02249159232131483	0.07674194405124932	0.07867885928372013	0.001006826074523556	0.0407656933121977	0.2470209921000483	0.2859281919289093	0.07869706755245863	0.1181336267848218	0.2102357718951308	0.1881293676420599	0.3262682519535116	0.09870869164360244	0.2871764355618289	0.05246331037485526	0.001000740492992655	0.004621144142533385	0.001001923406262277	0.007485858593973282	0.007367872587710334	0.01790499718111432	0.08758488647685786	0.08590013434776111	0.2997345678109675	0.286958267448783	0.1993597230051265	0.2432864895853217	0.001103858665564218	0.0110184688143859	0.01915151113997121	0.03106733438789942	0.3132135213679875	0.2254826612277645	0.206495702481233	0.1204777982109138	0.001018497567271046	0.01752643768608719	0.001005619714421521	0.004709197571212054	0.153199501649326	0.05995967998303105	0.06189772650105346	0.07858764489384407	0.001009940673414289	0.005970681963597312	0.00101101720812729	0.01950165700250185	0.01356636066740168	0.1017387287164196	0.102512626695779	0.1183397978376343	0.009322533549549246	0.0008461149315317121	0.001569114206763201	0.003571855140214486	0.2342959026734362	0.05132935671789077	0.2815663186743448	0.3172807587506218	0.0010010730707557	0.04409460115212128	0.02210662400927264	0.03017880948984388	0.00100915044501703	0.03486691052457996	0.001002647034814111	0.01421695426040169	0.001000830394596287	0.01646380512792173	0.001001916969686629	0.01091461655222505	0.008071700897580782	0.01388234279644646	-0.01313592413026363	0.001040237235939263	-0.06930513219763565	-0.03155828259868888	-0.007822513368118619	-0.01790704216121379	0.001009535923593445	0.001004910973015936	0.001234418100100163	0.02222904064381854	0.001012186951970668	0.09255544596578025	0.001012101724421293	0.0749262285216752	0.155954185195745	0.1553010347600411	0.00104366749265139	0.001006291633454035	0.00100263624157463	0.001493420438883879	0.001087794088735186	0.1470903647279895	0.001042457165274812	0.0010037488902931	0.004934419116841588	0.00101034233307018	0.004730125127226132	0.001012351363611625	0.0274128818744	0.01915232806074454	0.001047240486291586	0.001200038700862312	0.1197739453851591	0.1201934587656853	0.1006269122813042	0.2161666572403301	0.2828659429502669	0.00138040405028081	0.002735480896445438	0.1015901237326774	0.001001987500163606	0.001002679802244264	0.09300755186027292	0.001007627790969594	0.1636574315972818	0.001013092202996286	0.08767014432679282	0.09055519242748	0.07922722030176116	0.001000815632968146	0.001002117186389054	0.001007522247553342	0.09181516126750158	0.2317271909044322	0.2501215170038167	0.001188634558441457	0.04168088763648393	0.001229526018958884	0.005216830766493531	0.001021467134271776	0.001007055719556255	0.07044655796408236	0.06766978778286226	0.001014642216683646	0.001010492271262121	0.02596471069855509	0.08522277076693084	0.0010673052386266	0.001010294442378366	0.0904766262631185	0.2542254098712767	0.001000831437269554	0.001004575004205005	0.001014425224536558	0.001003799807789084	0.001001197236130927	0.001002734239166046	0.01342816650057882	0.01181431953446206	-0.01357267307948451	-0.00192466805020335	-0.05982431519993441	-0.03484917241095165	-0.009283203798329217	-0.02216531058310257	-6.356089115321594	-1.553132068526445	-0.2121142315783188	-0.0414795341239469	-1.239475945793865	-0.9476078617076124	-0.02415823455399441	-0.5486160843887683	-0.3065009010995463	-0.2912250768745953	1.090817143301701	3.091261264737958	-0.2219085373616327	0.06412825131269383	-0.02304796359704681	-0.5529749606573184	-0.1198713619924466	0.9436274826579895	-0.1260966023771545	-0.01191403899947042	-1.142738399925824	-0.04058243020152983	0.2902382084684232	0.0421217852854764	-0.8843309355569053	-0.8123433408092644	0.1582996233334031	-0.3996514042830703	0.06899872728446929	0.08713043433645255	0.08243688622043099	0.7880793856367601	-0.1106526224136207	0.01075698370673358	0.0007526399103506069	-2.147993159604499	0.2148422525124492	0.2432482782334737	0.9185989588439256	0.05778853962827017	-2.729628926758882	-2.32214441035693	-2.83218942675429	-4.193550573870256	-3.320546229074389	0.02416217081197073	0.05660579369727241	-0.1928665679226081	-0.2604660012565327	-3.059165666318588	1.929572112029884	-0.005324175051942573	1.309382108274888	-6.055139444132782	-3.617491653438915	0.1394509239557636	0.05282620484676605	-1.933964089602096	0.1870106902813142	0.01152092284002908	-0.003289983754275728	1.162978868720275	-0.9077347246078336	-0.1505687311916608	-0.05061682700839427	-2.951074047397821	-1.439316696152803	0.812628868133271	-1.214376625296728	0.01659002068040967	0.1584178187931463	0.1908750958155294	0.1154941269840448	4.058928480106616e-13	-1.82916081111201e-13	nan	nan	nan	nan	nan	nan
0.09	-0.03825118697641939	-0.04244403006245895	0.07523089158913439	0.3234565629967312	0.9098308487875187	0.0001527998079378603	-0.1928493168117663	-0.08712444322074651	-0.07736861241970903	0.4012436636363001	0.0463501227101183	-0.1006353545993789	0.01664061769326557	0.05238046545955617	-0.08600804952221601	0.5886131024339266	0.1848256257609282	-0.5886131024338963	-0.1848256257609488	-0.3860799323952367	-0.05142285030658005	0.02281438865349529	0.05864545996379623	-0.1447042950581564	-0.0530922782061497	-0.161539942893219	-0.05021226974348467	0.5278025793999833	0.8918285043982433	-0.02909507205379436	0.001846718440761903	0.8176036481079192	-0.0005900784139830225	0.7984690579243614	-0.5113830719549708	-0.6655621137590154	1.661681997871998	0.3177297759959214	0.09713036412104377	2.482579215521577	-0.6155720359236206	0.3320319931859098	-2.510537119483482	0.8086156150488882	-1.345100689216997	-0.5110327960426346	1.028918063225168	0.3016715617887719	7.809022430640214	0.4036805254520073	-7.809022430640219	-0.4036805254520284	0.9428239331266909	-0.358827905863107	-0.01578350064341604	-1.507016852480253	0.4654647767367384	-0.1586178605316254	-6.320148777057117	0.5632676306335561	-0.3442309470797448	-1.408629928269626	-3.507859992807335	-0.08419711049262425	-6.364821691185767	0.002884958047506509	0.002598762476591488	0.01197333029097278	0.001827636233729391	0.01151019941633768	0.0178068437002218	0.01350236270842307	0.03237655126719012	0.02609898543773191	0.001364671716776404	0.04451197050203554	0.10167872838514	0.09003742253867425	0.00233203928165992	0.03744626136007646	0.07447956341916374	0.0632718301574411	0.1394801466624281	0.1450779403971958	0.1385079135465282	0.1747812275444301	0.002406978270535245	0.02101995277864279	0.001063722065101165	0.0110542568447222	0.001228610742800851	0.01111351412646587	0.01106700205530122	0.008516978129497673	0.002047775371395109	0.008605606231994471	0.1164786345703343	0.09845429456027203	0.002165243873175164	0.01376377832862869	0.001121499523853318	0.01427407524466698	0.02984864092481444	0.01692671614952284	0.001010634409726411	0.01889078372393665	0.0103892062021494	0.0403874744816058	0.001108152076216138	0.03538606956374182	0.03809052902694819	0.02805555403505397	0.0258345061808157	0.02835699565079101	0.02035684426501851	0.03492786451749655	0.00317360566169629	0.03702853805954489	0.1139618255888312	0.1016435272839334	0.1145175241920032	0.1034234877643826	0.09537256682586701	0.07157351240060955	0.1897710863281771	0.1926945270428973	0.2618261375788974	0.2313975739892198	0.001233055376582755	0.005809236404421586	0.002148971953420965	3.746801635399932e-06	0.1409052183056475	0.09070190348309438	0.008088060529351725	0.03626976372695365	0.0181521385722633	0.0449325885487392	0.08332529697220485	0.0853428352023418	0.001007229297259977	0.04128665156725859	0.2101569575203404	0.2513767110768576	0.05069278132370618	0.09798267252942724	0.1563038871283821	0.1545362807631143	0.23795179114499	0.06073007366979558	0.2068943322177186	0.02374157372249569	0.00100079372096416	0.004867310077293605	0.001002096598248038	0.007851351139513294	0.004281443027332788	0.01529296189583883	0.08995529928337545	0.0841625932856276	0.2725367146103757	0.2572144057233623	0.2122558476841532	0.2555143158819834	0.001146898068661292	0.01110314879330876	0.03132589684977758	0.04227522900060352	0.2051867591946329	0.1629317000999674	0.1295699436239765	0.08197982486009181	0.01535785683126801	0.03517602121282445	0.001006946266631732	0.005234624771801439	0.1198564930359243	0.04391286765457306	0.06318798491907197	0.07896106145462178	0.001013444563718023	0.006261601381117896	0.001010583304913721	0.01940332679713368	0.02185302860864608	0.1125347378797222	0.09620793418571545	0.1116321839607	0.006432553313498476	9.152617361991821e-06	0.001297501578219247	0.003157293232793528	0.1728173220890412	0.02464644288928037	0.2724744028986887	0.3033851775804499	0.04009476171164956	0.09014473460416114	0.01670192237342874	0.02254425291798541	0.00101280455755823	0.03513504111336628	0.001003260602455595	0.0158230336984225	0.001001037294434951	0.01840621511947245	0.001002350554135386	0.01206148662957389	0.01200352849698036	0.01143931361743689	-0.01342798811072498	0.0001806577979314004	-0.05994221697335739	-0.03429058224218616	-0.009173155473268631	-0.01916451502392641	0.001008121378281048	0.001004403124922401	0.001120245833723856	0.0117529279260308	0.001014906144678614	0.09118640958453239	0.001011972838895993	0.06714092751806207	0.1782338115737824	0.2397339925200833	0.001031449556422371	0.001010078035912369	0.001002721979335082	0.001292880554474838	0.001065733588033512	0.1191245766032574	0.001051590048926198	0.001003988515639414	0.002988837008431043	0.001010840382869041	0.0303362749237879	0.001019618497003283	0.02052530683281047	0.01250012046651114	0.07534598269123609	0.001110475130490454	0.1097819817263338	0.1106390573072328	0.09257002871556845	0.1936390281590323	0.2511761712855972	0.001221586947309429	0.002271745358537288	0.1101854407877378	0.0278995988244333	0.06686535141386787	0.09120428955517446	0.001007666809280036	0.1270469214394563	0.02600880658985985	0.04777907250205858	0.04579108646608586	0.0401217430550764	0.001000877440753526	0.001002411909046458	0.001009957113707292	0.09434586774010797	0.2096387195060576	0.2201553403500769	0.001194307456900017	0.04795435029628971	0.001122428879786153	0.003111009784958691	0.05591238250302116	0.001009402207614172	0.06781886371944053	0.06236036194056255	0.001019162969723851	0.001009826725966733	0.03527719492713767	0.08929458795156882	0.005264427602024688	0.001017804163414609	0.0457405424587393	0.2559890171957384	0.1551615413727118	0.01879909412797637	0.001018453704324268	0.001003983155784906	0.001001299457667278	0.001002858911118532	0.01479564569350125	0.008696279704807172	-0.01360430411617865	0.001005339038430696	-0.05067362316781769	-0.03657600975067104	-0.01043575891837017	-0.01802135143929803	-6.336426955041311	-1.769785018552058	-0.06287139768939624	-0.03180724399278774	-0.6437387231080518	-0.8692335963117059	-0.05719230148276864	-0.4206408564742284	-0.2223210448906572	-0.3779553554917016	1.331380084350679	4.607305061264536	-0.09436081906547572	0.02361188312609574	-0.1118106096105385	-0.2942912586783745	-0.04209103045315981	0.6206709292369876	-0.06370930242602539	0.002281334313990268	-0.773606217473179	-0.00870594000670398	1.304311281589149	0.05263107881193702	-0.744111701043261	-0.6804799399089785	3.169198864436706	-0.2950809182036014	-0.238121128375574	-0.2200407131745975	-0.1336736536428853	-0.1397992604041856	-0.7194802492697043	-0.003018314413048433	-0.002838148174767251	-1.269019019459702	1.6822590017028	3.897270865208533	0.4429239805235627	0.04753277769223101	-4.037550819074451	-1.676541702271566	-3.778493828365561	-3.314053602435473	-2.357722823427367	0.0254073319042536	0.02711225371629574	-0.2638417454848755	-0.09585557125887477	-2.881959757263676	0.5245160576611445	0.0189903008974692	0.9537717893940175	-5.792032430708495	-3.747212520920355	3.223529891090231	0.05503680698828739	-1.287928515207374	-0.102091381045847	0.04267756002867872	-0.01259928601883153	1.015554669998924	-0.4570240565503724	-0.02954662269883119	-0.03234226592060553	-2.265033242681653	-1.35034907627924	7.494996688576482	-0.3966432734702851	0.04051687153436203	0.1627373714689358	0.1973642807637382	0.1142757375273614	1.156170986482314e-13	-1.081465303010401e-14	nan	nan	nan	nan	nan	nan
0.1	-0.03070727514682745	-0.04749338325999212	0.06910774142494827	0.3398630134354855	0.9129844257033686	0.001121450441641352	-0.1664365404243588	-0.0932589765202318	-0.07262581348541522	0.3759307488004124	0.05445849528410298	-0.1120668876233871	0.01162238099290759	0.06221921786886507	-0.08327511681260323	0.6656105565357023	0.1873288666202874	-0.6656105565356942	-0.1873288666202964	-0.3759919627639696	-0.05482609213633099	0.02263176893856643	0.04370084698635186	-0.1400503195167724	-0.05429841610735901	-0.2233282846578061	-0.0439074506773481	0.5246831363226578	0.8768039457118204	-0.05280209398216541	0.0007933292706382908	0.7420359133100595	-0.0005345179611041153	0.6931898706941595	-0.506163222399197	-0.5550392452851644	1.619634856523633	0.309900944772761	0.09631725300582378	2.792783247243065	-0.622157544573632	0.624757553208165	-2.525501821278367	0.8195799122090827	-0.9443330109622989	-0.4711105483541915	0.9456398904850591	0.2414356608965049	7.535884041112957	0.1064049556931434	-7.535884041112957	-0.1064049556931446	1.066226099114064	-0.3235305998903723	-0.02148098651918994	-1.48074555574314	0.4667699966986672	-0.08432227266556992	-5.871828937044286	0.685335057504754	-0.2704053057475634	-1.593342216705388	-0.8158893172864755	-0.12416960995046	-8.642214029689015	0.01593410052486687	0.001835554741436269	0.01137886486343157	0.001432440367788028	0.01141413218312342	0.009892103915561124	0.00862415708530209	0.02009085043356625	0.01788909655368302	0.001197523038672056	0.04429774285911777	0.09701906977095401	0.08623756302419548	0.001698804886584592	0.0354872946336368	0.06943778745686843	0.05896514076062077	0.1593571499921266	0.1595947070356244	0.1951969300863853	0.2260076123063515	0.001743819169519101	0.0201778229552006	0.001039023596024751	0.0114172696367078	0.001120180222032847	0.01042094558534448	0.006362657741915388	0.006242729366497389	0.00157046156955463	0.008222489073623168	0.1111576379360091	0.1019990171534907	0.001633548682035927	0.01334873942188431	0.001065141849145081	0.01430109884992256	0.01682740810151599	0.01111344888212847	0.001010872832710156	0.01872216754422757	0.02662080733790105	0.05623903517759771	0.001067676845398127	0.0359432365523286	0.02827861942418792	0.02154958480076775	0.01786403351733377	0.02190516882493565	0.0643795796336863	0.0735378989292927	0.002159830076517444	0.03464332200559498	0.1099885192992673	0.09758677194760772	0.1107698347363223	0.09960597309046659	0.09231780693378258	0.06895399638512488	0.1865697003753477	0.1871789099987692	0.2520825025269965	0.2211597806642011	0.001183073196086255	0.005781282881296504	0.002078169702111515	8.151854579463702e-07	0.1306131329761763	0.08207754717045609	0.02467165711160758	0.05810281126088804	0.05744054290177459	0.09348340758461048	0.0862120695809233	0.0881118940067106	0.001007450326054713	0.04173894219152951	0.1719426924525234	0.2080395040389386	0.0458445354136487	0.08523288750765062	0.1044471686885538	0.1147181734881199	0.158458031862188	0.03419000796409269	0.135733716525427	0.006630419465780715	0.001000851240959857	0.005136017095636355	0.00100233058656144	0.008240494434814572	0.002715550913154832	0.0139421371483757	0.09238620937208077	0.08380675572080012	0.2465122544062611	0.2294720107335955	0.2091036676338444	0.253947268945623	0.001171247007514278	0.01133287743415043	0.04047997431605809	0.05057426967842297	0.127440772628785	0.1229024196279634	0.07682330024162612	0.05223135770856872	0.04839135546846012	0.07865831770157375	0.001008783038533128	0.0058654851453958	0.09793901258743622	0.03395050689644873	0.06151338033524591	0.07675053721489195	0.001017457108280596	0.006744525152025852	0.001010033538208452	0.01932520674957178	0.03050446169295641	0.1224364562376377	0.09427743903225817	0.1087345965913118	0.00703383778924295	7.246563562531401e-07	0.001165324108403706	0.002924075593217892	0.1135210025387919	0.008438201377016761	0.2671172263415891	0.2900627864570694	0.126716002539659	0.1759465122497101	0.02244272980759607	0.02056377233251801	0.001016645910718562	0.03574686344398709	0.001003658950700976	0.01747048774302619	0.001001191828373093	0.02040623830862229	0.001002629603558812	0.01320804828369096	0.01422579049206192	0.008546277337997125	-0.01354643012867482	0.001847469377684324	-0.05072078387718699	-0.03635257368316487	-0.01039173958834594	-0.01682103321562753	0.001006706832970761	0.001003895276840717	0.001006073567358087	0.001276815208243662	0.001017625337392199	0.08981737320329405	0.001011843953371744	0.0593556265144458	0.2005134379518178	0.3241669502801348	0.001019231620190875	0.001013864438390815	0.00100280771709816	0.001092340670061449	0.001043673087329457	0.09115878847852324	0.001060722932578845	0.00100422814098735	0.001043254900013306	0.001011338432679659	0.05594242472034805	0.001026885630415165	0.01363773179122264	0.005847912872283672	0.1496447248962114	0.001020911560109516	0.09979001806750848	0.1010846558487806	0.08451314514983296	0.1711113990777317	0.2194863996209256	0.001062769844333858	0.001808009820608458	0.1187807578427977	0.05479721014871327	0.1327280230254966	0.08940102725007396	0.001007705827586827	0.09043641128163071	0.05100452097668057	0.007888000677323438	0.001026980504687949	0.001016265808390016	0.001000939248546191	0.001002706631705444	0.001012391979877059	0.09687657421271374	0.1875502481076814	0.1901891636963386	0.00119998035536673	0.05422781295609565	0.001015331740614183	0.001005188803430468	0.110803297871759	0.001011748695682493	0.06519116947479918	0.05705093609825566	0.001023683722775131	0.001009161180668239	0.0445896791557249	0.09336640513620574	0.009461549965416717	0.001025313884457974	0.00100445865435966	0.2577526245202005	0.3093222513081663	0.03659361325174908	0.001022482184127688	0.001004166503783424	0.001001401679215984	0.001002983583076358	0.01616312488642377	0.005578239875152326	-0.01363593515287277	0.003935346127064407	-0.04152293113570094	-0.03830284709039058	-0.01158831403841117	-0.01387739229549362	-6.215083379890589	-2.154383360758842	-0.08450031269083583	0.01953954755730217	-0.3886825817441791	-0.7691211504179251	0.03526140118966407	-0.3486641300206026	-0.1757385227525081	-0.487121901759441	1.571979286926552	5.540896497794273	-0.09551555463369281	0.06216970738445701	0.008070932803133233	-0.1855486813383905	-0.0485767417367193	0.04638543212457853	-0.02289377419973794	0.0004527226284379909	-0.3859618761476043	-0.03465487063036455	1.775524158189699	0.05793470829041887	-0.5477200816787315	-0.6221392025175285	4.227350000417461	-0.1802526646468699	-0.5788277298578189	-0.5467122937902748	-0.3983186206400007	-0.9424533968162786	-1.328032523654024	0.0002718542339520851	0.003987977161975337	-0.4690137158207239	2.591285455929268	5.465212839923026	0.1396155359551852	0.04405501340129632	-4.486774163931163	-0.8419105637031229	-4.077193505965323	-1.905840120238205	-0.9984297499364764	0.02867038750179563	0.06133594368934082	0.05937554005037589	0.01587469820254973	-2.658872319180029	-0.8294025345774297	0.02368555739758452	0.7276113213067614	-1.550803312971401	-1.867590413587168	5.305993516332669	0.07391283946091345	-0.7170737755471532	-0.3297774697834585	0.04992179358015754	0.0007520519481544086	0.9841207076574564	-0.1457294230870306	0.01513813942817546	-0.01434797340660132	-0.8561395841405518	-1.324678686793004	8.762957706838792	-0.0835614280212052	0.08532836900865388	0.1666927401185502	0.202397735339675	0.1154324423464192	-2.069982228764868e-13	1.659755945546033e-13	nan	nan	nan	nan	nan	nan
0.11	-0.02465193857320122	-0.05259599954612822	0.0642754439874398	0.3558570012090842	0.915983830951052	0.00205933620681429	-0.1370735221427589	-0.09955577294067076	-0.06440636586843607	0.3510881254271514	0.06266267267487487	-0.1200125152970318	0.00756350814678981	0.0713306414761169	-0.08133811601874039	0.7392490621730874	0.1870544243942735	-0.739249062173074	-0.1870544243942929	-0.3649866922041883	-0.05794613017542646	0.02236491785670044	0.02894289211930036	-0.1353694964437785	-0.05483579750017194	-0.2651923455690926	-0.03705207243838782	0.5227820290156363	0.8602865568259094	-0.03434355719465061	-0.000542872402430293	0.6587374910635082	-0.0003281405950317145	0.5173883290836427	-0.5066670930577692	-0.4096882485213754	1.579689129060389	0.2901177154153425	0.09038705571909247	3.074407249217523	-0.6199105262119213	1.004958633916185	-2.440409316585027	0.8104801737297946	-0.6631487429051696	-0.3385254331873382	0.8699892463691277	0.1438246545093706	7.183081493282899	-0.1560816344580713	-7.183081493282896	0.1560816344580466	1.13163585145507	-0.3011097230021629	-0.03196805118754879	-1.468307064994103	0.4695801625886035	-0.02456035495439126	-2.474782250897444	0.6903779717509324	-0.1061014238167191	-1.711504439882545	4.113637781658015	-0.1360282193831377	-7.908508527074404	0.02093276743896627	0.001429868182665395	0.01109718340139196	0.001222557771343815	0.01148363959806421	0.005595087281378783	0.00599616239596657	0.01109861544141388	0.01165317714828596	0.001111504685357936	0.0443165318162925	0.09346779253737558	0.08289638875269706	0.001362625725759108	0.03401807927180076	0.06285635503116228	0.0538314035560617	0.175388917147599	0.1734915025161974	0.248178192038263	0.2748996326442247	0.001388742335980117	0.01965602961072695	0.001030644082605256	0.01177748414675303	0.001062747072284566	0.009912173926927826	0.003794625711912971	0.004884680126697369	0.001312850670610567	0.008014917418770104	0.09628077201604596	0.09920741431947203	0.001358274023865906	0.01322285701343324	0.001035549619296771	0.014365402594728	0.00926938308896392	0.007502894956938532	0.001010972079452405	0.01860056019830679	0.04064770633164709	0.07138386534695362	0.00105007187168986	0.03652550127886039	0.0206668752459632	0.01675968984799751	0.01156589007480151	0.01675257741146437	0.1113046397054412	0.1172428231077057	0.001601061119313461	0.03294927315778659	0.1039639766228464	0.0913281503431404	0.104847643471789	0.09354571907604925	0.08743119748913393	0.06473615327130612	0.175188489366711	0.1748853476324513	0.2353852505551798	0.2058166441772405	0.001116519365069553	0.005748613577954949	0.001840485991313349	1.891506405634594e-05	0.1276251133484021	0.07849134201966902	0.04330359943482196	0.08027627318715921	0.07796088491663029	0.1210644899022209	0.08686650291145101	0.0883048522679845	0.001007554934675035	0.04224075627908391	0.1404781050055653	0.167998536679549	0.04211890267380408	0.0757507218969657	0.0626055944830809	0.08131663327975756	0.1003748907620257	0.02535720095393484	0.08171668992317492	0.002894935261891832	0.001000928244974873	0.005435205528429034	0.001002886812563019	0.008701959139008158	0.002019388182522884	0.01346161001168295	0.09385406312055351	0.08353049949551648	0.2217265556195492	0.2037362656824503	0.1971807256845165	0.2432330047327454	0.002706661174744187	0.0132129622269458	0.04536634500352659	0.05493621591611926	0.08330732468680781	0.1237102654841212	0.04891351427030824	0.04411416324130901	0.07560314849884311	0.1200509438011731	0.001015334606799561	0.006719428612818207	0.0824022635377786	0.02707057301577523	0.05805043912324936	0.0729504001306312	0.001024587226787032	0.007441437998059814	0.001009727131248396	0.01928645591750457	0.03436611187525352	0.1298862093583655	0.09489475988242825	0.1080390145653389	0.007639264575608137	6.016936046576835e-05	0.001100057273406868	0.002786511837882928	0.06615400665724488	0.004710054155232158	0.2613202897904839	0.2766044411481892	0.1684619533399598	0.210371675862594	0.02460313781354441	0.01632582804957029	0.001665541253213465	0.03749473287826686	0.001003882228685206	0.01916291334055503	0.001001297026908119	0.02244662445329344	0.001002782855301429	0.01436137647044163	0.01526727323314205	0.005562136843420806	-0.01366657161305285	0.003914821077898402	-0.04253674332265628	-0.03789632350461677	-0.01130045887011802	-0.01498720875278336	0.001006573514546572	0.001003828588302889	0.00100507760009618	0.001158005909629714	0.001025579881125377	0.08748498376629468	0.001012218122427926	0.05019776670112086	0.2015188292675961	0.3548788376376062	0.001017706293134418	0.001028740398715372	0.001003083219130012	0.001068699318760008	0.001044833136314665	0.0615847473198543	0.001080157167373976	0.001005187764980961	0.001029908212515141	0.001010852737474792	0.05767332793319763	0.001035859695772489	0.0107149436547669	0.003677613394893912	0.1958332051659846	0.001014725897639606	0.09161765034270372	0.09238534889958311	0.07754589429188222	0.1434942903034326	0.1920702988569234	0.001034063090690451	0.001409690502417265	0.1269818452369509	0.07363567019625469	0.07827590452180358	0.08631736551701628	0.001007628243011683	0.09075892628400443	0.02616294906731536	0.004465857231610116	0.02240852249611938	0.006316548274535869	0.001001066871717001	0.001004107862668724	0.001526601111665065	0.09498917636845784	0.1678512731437149	0.1649128960702432	0.006942701337104222	0.04858442182869969	0.03613254572250058	0.02332659954553533	0.108630702447881	0.001030955721738037	0.05771795068026137	0.05081499484633051	0.001039050737373235	0.001009617325536107	0.03386311974601124	0.09780560201962027	0.007283138123620686	0.001037843717113051	0.001008065878257782	0.2440012038065094	0.1590121558378086	0.01880189463552731	0.003458017988848672	0.00100407066380263	0.001001410585635371	0.001002907445240825	0.01559207465159681	0.002565113923459211	-0.01381122226557494	0.005965752738779646	-0.03516375251769002	-0.03911485445744967	-0.0119788940172557	-0.01404123745577087	-5.9833081285081	-2.701946161934869	0.006030168332923359	0.003980984818288073	-0.1671511890113625	-0.480145487618901	-0.01064933793447033	-0.3127545432027374	-0.1215727215912492	-0.5480694290561166	1.170904456239109	4.262509338573017	-0.02481149915646161	0.02280921436124209	-0.07694810086218788	-0.09547509815245503	-0.003431471270555419	-0.640972065490851	-0.002700752193844343	0.01035924983799705	-0.3112137461849215	0.0001835638464401421	1.238516289969462	0.0585080353373328	-0.4115215971558671	-0.4226167995952057	4.448514852414041	-0.1539304995396536	-0.6663149801349546	-0.6584634841446554	-0.4465335372740534	-1.526290658673178	-1.736188732452216	-0.005604272428105527	0.0008627217674671479	-0.235219528661648	1.827526315132713	0.2288215042288923	-0.08695403156040146	0.05356807997224242	-3.477148522321554	-0.9888805619180739	-2.54852929372744	-0.04705054055072778	0.06262924085444957	0.03104612774724813	0.04056876835677139	-0.08535250470375418	-0.07413705731802224	-2.477387722766184	-1.350581367761512	0.3253169754947064	0.1662371922760142	0.9919099511406245	0.007174354336299241	2.931055134321659	0.09402669824969338	-0.6509470466661118	-0.4350911496167197	0.0802368947237095	-0.005475284880191055	0.552136204254024	0.006374591209111219	-0.001408521594671777	-0.0120147839879244	-0.03082343704026588	-1.364926426928906	-1.281169918563472	-0.6351991009116708	0.2524416437206813	0.1722239881645012	0.2062043361870991	0.1160116065714634	-1.669776320735386e-13	1.129789458491631e-13	nan	nan	nan	nan	nan	nan
0.12	-0.02036929086338068	-0.05747286628530593	0.0609486163283777	0.3714673246340627	0.9187895322247811	0.002911734669358948	-0.1050566586371692	-0.1053113627788427	-0.05281010753249279	0.3271748332050664	0.07045259091448101	-0.1256969868644247	0.00489464408379751	0.07948589110361137	-0.08044142058981892	0.8090974745397143	0.184311469259748	-0.8090974745397115	-0.1843114692597501	-0.3534230889626688	-0.06086094089784627	0.02199083148813208	0.01438547273994088	-0.1306550053712384	-0.05481775018759498	-0.2722999097894618	-0.03000714361305644	0.5226354024830907	0.842546479326063	0.02159148378836863	-0.001786385011305549	0.586044980619565	-0.000204034717317621	0.3386520979326968	-0.4610133130089426	-0.2539452895932529	1.542901986799586	0.2711601499917519	0.07921979248016932	3.323552292037358	-0.5139162281422149	1.300119697004331	-2.33963559105158	0.7367280819666091	-0.4921017897256503	-0.1931087916250874	0.7544050944589535	0.03337458790132043	6.777865386961764	-0.3872976260095909	-6.777865386961764	0.3872976260095899	1.177892635461206	-0.2824851365554921	-0.04292804385977905	-1.440638458204796	0.4735035966074446	0.02676346841232901	1.079470401141152	0.7232451747756393	0.08049084914744513	-1.837879939492465	6.67941152181506	-0.1056317971052857	-6.521031669167064	-0.0005201971441104187	0.001226632047149546	0.01105679118996031	0.001117521625368897	0.01168613286644741	0.003399457403481059	0.004676436647229636	0.006337093954268537	0.008244531662011933	0.001072474942014866	0.04450184153714069	0.09042110381679198	0.08011879578097067	0.001194511767056351	0.032986476762345	0.05503942245107113	0.04783487438246162	0.1853862166677896	0.1822832891014918	0.290810003812993	0.3117578344536173	0.001210198468446444	0.01936222527375953	0.001033897401526338	0.01213217431905819	0.001034174269140415	0.009539526840820172	0.002482225617023822	0.004144948773472415	0.001184507655839917	0.00794398200675654	0.07467198361572965	0.08845425451246106	0.001230206803767061	0.01328636348409963	0.00102123869532215	0.01446730831810423	0.005338549802867484	0.005387877213480625	0.001010778679824772	0.01852284197804286	0.04867132850073731	0.08071084926275714	0.001045761420822324	0.03711319322623521	0.01522502500766611	0.01329389909191076	0.007228337215159547	0.01316807844442217	0.1549928027433876	0.1612057963204904	0.001317908363414357	0.03165724412303864	0.09697639269375852	0.08439210456292935	0.09769863970903131	0.08657420390653466	0.08160535467822984	0.05999765493664855	0.1573232561331497	0.1564524651808233	0.2144938521598548	0.1865241268409115	0.001068887056251878	0.005693226281694965	0.001522432045841715	4.268408504017174e-05	0.1291859683237158	0.07763331231073899	0.06145068640828193	0.09433572527963903	0.06462998903991495	0.1016161952817307	0.08590395958602931	0.08665421041799617	0.001007568400936847	0.04275550930756211	0.1207391708635597	0.1393819493049908	0.02841827751336825	0.06676811619979429	0.0357256122123813	0.06483929245319128	0.07223898451626048	0.0295224119778537	0.0500512279306233	0.004108930916796857	0.001001030571406817	0.005754516224116412	0.001003865754931569	0.009244105226509572	0.001926703184921116	0.01363765631158007	0.09388423349570801	0.08226379229327069	0.1982126362985249	0.1801420356440011	0.1800271779906135	0.2261930203950482	0.006326044583899567	0.01729892843117606	0.04535487293459024	0.05432819884489208	0.07126889835012552	0.128331367989293	0.04297943401334388	0.04763530147952134	0.08893578036346025	0.1364498890025683	0.00102821676282965	0.007689035994683294	0.07005050153932049	0.02109088504144378	0.05330825225132557	0.06795189017205949	0.001035837543039886	0.008164785428745732	0.001009802203263985	0.01927623976314875	0.03132043059702374	0.1344053060779597	0.09714001361675643	0.1088573198819603	0.006867927484604306	9.367764948253978e-06	0.001073694357385273	0.00270677978694646	0.03707779292484276	0.004995061099625775	0.2526732681693117	0.2628055368795514	0.1316655248329104	0.1622582151922899	0.01712844121108492	0.01043635686743336	0.003204547129035519	0.04055961883533631	0.001003945866763529	0.02092359968198789	0.001001354054832287	0.02454082188427451	0.001002821353926385	0.01554384864658374	0.01523373399028413	0.00255867271076657	-0.01382347684964699	0.005957542719113261	-0.03556927739247227	-0.03895224502314008	-0.01186375194993848	-0.01448516403868671	0.001006440196130122	0.001003761899775787	0.001004081632833699	0.0010391966110179	0.001033534424870135	0.08515259432930408	0.001012592291481243	0.04103990688779566	0.202524220583373	0.3855907249950756	0.001016180966072318	0.001043616359059633	0.001003358721169106	0.001045057967454517	0.00104599318529528	0.03201070616118711	0.001099591402167973	0.001006147388985821	0.001016561525014757	0.001010367042356146	0.05940423114604754	0.001044833761144888	0.007792155518314368	0.001507313917510786	0.2420216854357537	0.001008540235165287	0.08344528261789939	0.08368604195038634	0.07057864343393205	0.1158771815291351	0.164654198092922	0.001005356337070092	0.001011371184245803	0.1351829326311035	0.09247413024379346	0.02382378601810513	0.083233703783957	0.001007550658432685	0.09108144128637806	0.001321377157969781	0.001043713785897753	0.04379006448754699	0.01161683074068047	0.00100119449489353	0.001005509093635166	0.002040810243473145	0.09310177852420115	0.1481522981797476	0.1396366284441517	0.01268542231884078	0.0429410307013041	0.07124975970436469	0.04564801028765177	0.1064581070239994	0.00105016274781254	0.05024473188572325	0.04457905359440244	0.001054417751977584	0.001010073470370031	0.02313656033629987	0.1022447989030338	0.005104726281829769	0.001050373549775206	0.001011673102154271	0.230249783092818	0.00870206036744256	0.001010176019305007	0.005893553793552899	0.001003974823821061	0.001001419492061416	0.001002831307407059	0.01502102441676993	-0.0004480120282339017	-0.01398650937827712	0.007996159350494981	-0.02880457389967903	-0.03992686182450876	-0.01236947399610027	-0.01420508261604795	-5.677627218507381	-3.094890953133062	-0.03624246268138925	0.04613671816839185	-0.1270287936335065	-0.2036663666087299	0.06856555395934395	-0.2359478701372112	-0.08821595228025177	-0.6596802954571326	0.5509775078815207	3.134132792099575	-0.04991775317643889	0.06106483988330177	0.03529584728519085	-0.06188510396482915	-0.02124949324480141	-1.545925962471397	0.01498400164032487	0.007973118473765551	-0.0868546397099394	-0.02587705461276849	0.611954907481324	0.05902015253965343	-0.2828992423598561	-0.3085207132551423	4.278959807289713	-0.09984870196787593	-0.7143125650044905	-0.7289645248091648	-0.5024496648051324	-2.170317413874903	-2.117908693522286	-0.004271744409540755	0.005121805640097381	0.07662137255148174	0.9684834891695558	-3.940662547699309	-0.2291044863305816	0.04664280151677459	-2.20189816696333	-0.7419985809964876	-0.6923536296037445	0.6937634865700953	-0.008533778177084481	0.0326948400529103	0.07747222039118358	0.1906902277352416	-0.1822154971898241	-2.230569316629038	-2.094546559549133	0.4648618397356666	-0.2663813404695029	-0.7881519831884236	0.4600761275254779	0.3072573366809614	0.09704562233006947	-0.5370245942929313	-0.5694520445965999	0.0552087105458072	0.00645899164388694	0.39798942742798	0.1570480454462498	-0.006911120473043119	-0.002781632518834966	-0.05350875091770919	-1.392790478743349	-7.744767149806451	-0.4138668078585613	0.3487316735100024	0.1803448889110947	0.2131599926072993	0.1212612402350678	-3.397347400708629e-14	1.062580146249296e-15	nan	nan	nan	nan	nan	nan
0.13	-0.01770720572875527	-0.06166044961294164	0.05910857395091466	0.3867314414039276	0.9214401954848696	0.003637631183714045	-0.07080717879728253	-0.1095091671579682	-0.03927269644188115	0.3041244597780287	0.07726105335754134	-0.1299940684820757	0.003539189019946078	0.08630115623890917	-0.08059143190483424	0.8738750981485567	0.1793965332855826	-0.8738750981485534	-0.1793965332855816	-0.3414253978838039	-0.06360324771600995	0.02150675604012768	0.0002087904029593431	-0.1258855518876529	-0.05433828985037171	-0.2593063260509166	-0.02263159450950981	0.5243503065537055	0.8234143447931889	0.08251542311745402	-0.002796077031300455	0.5249687801398661	9.820732348660528e-05	0.2002255053465581	-0.3755792331733725	-0.1189394489717389	1.510941980481421	0.2594983399498971	0.06622530841671792	3.513097853027596	-0.3265880138395388	1.37895216054604	-2.280210215929046	0.6258730022970009	-0.3729074397843725	-0.08352878208186483	0.6090190269143163	-0.05926284306749906	6.162983549412492	-0.6015221010801618	-6.162983549412501	0.6015221010801408	1.220072773796515	-0.2665314827743531	-0.05387453298740603	-1.398111982509783	0.4800423524036486	0.06556566869700012	1.417231585297047	0.7418645894713393	0.2606332869322757	-1.978036990711959	5.301375397005149	-0.09705980108727108	-5.716947538186925	0.04987252973920243	0.001118682243542764	0.01115938266699209	0.001061748225731186	0.01200863026485927	0.002229729097312119	0.003975917475766786	0.003758920347309781	0.006395981446563665	0.001056026377667948	0.04484283261967493	0.08558200691672659	0.07631456328903452	0.001104948271885905	0.03230128110829712	0.04776752673108752	0.0420670157266405	0.1919894776992479	0.1863426009972533	0.3261576167857199	0.3390710273605352	0.001115070291330104	0.01919515777407755	0.001041647413093641	0.01250234335037641	0.001019197328139494	0.009325841000034826	0.001778525377886953	0.003741616406820808	0.001115836523556713	0.007948931762588572	0.0522740251682583	0.07037578044028929	0.001159091770632451	0.01346057105794153	0.001013922204736599	0.01460020047604533	0.003233939606082796	0.004125424793086321	0.001010424011378944	0.01847742985736694	0.05339457269112582	0.08538024136224948	0.00104713249785807	0.03770124456316543	0.01135836931436822	0.01079106746194063	0.004412707006438234	0.01076164081799307	0.1948913322220753	0.202655218499693	0.001166279963137776	0.03060310588581022	0.08963146357237856	0.07722069454910868	0.09015742646991104	0.0792631335892222	0.07553458184328919	0.05505045049662001	0.1393450445736127	0.1372111466463774	0.1938605526394406	0.166044651213678	0.001038157214461233	0.005615821210651676	0.00127763963784057	0.0001434737192034216	0.1339562069854574	0.08011524948973919	0.07857055168160855	0.1048465247627601	0.05170468579291449	0.07618206792728367	0.08526589219665627	0.08516435373166058	0.001007835901324028	0.04322073900286844	0.1069574738143899	0.1210340641118787	0.01564793806007237	0.06056122662187223	0.01956858405089333	0.0582443757698756	0.05785992973796394	0.03126894381632852	0.0320027694241604	0.00301750397840572	0.001001148264600449	0.006077158666406007	0.001004917273294973	0.00985458929479509	0.003256695655228672	0.01539546988954284	0.0944366005163589	0.08158740436136865	0.1769668066011784	0.1596338036869359	0.1631199680711495	0.2061391699279164	0.01207124793586375	0.02331650415262517	0.04455318735839477	0.05245946670524509	0.07219777476982023	0.1267121825982704	0.04395269543415672	0.05066584410891098	0.1030208497536775	0.1458467917412705	0.002074900605379958	0.009615025452354667	0.06003428034802517	0.01636726602576035	0.04919968992448271	0.06338049394650348	0.001050526731008747	0.008784680336238032	0.00101007072852097	0.01928160635684424	0.02553497995785324	0.1376380659001246	0.09954765067979655	0.1104641228903824	0.005609512983002675	9.448824116608101e-07	0.00112350768669189	0.002738571218959957	0.02030843631206017	0.004022011236445014	0.2403495334724919	0.2484960361534965	0.09089277522684019	0.1110350355182649	0.00941719346921813	0.007550377906193045	0.0123904595938183	0.05111316201914346	0.001003947342447604	0.02268677460428243	0.001001388001718326	0.026620441846212	0.001002811022196083	0.0167089993248241	0.01432587037356602	-0.0001275716003484035	-0.01397404115097202	0.007356134501994015	-0.03105256716846763	-0.03958666857916524	-0.01258976718686754	-0.01370764083174848	0.001006119688329485	0.00100362253747841	0.001003485320413728	0.001028463625171474	0.001043448365050105	0.07372364280064012	0.001010923146211993	0.03694157613191915	0.2034115147976081	0.4042600052140678	0.001015866961137745	0.001054872470498143	0.001003822104574901	0.001041194053342999	0.001042925920058255	0.01664882809637552	0.001072710715649191	0.001006443285118827	0.001014657367945458	0.001009790753207497	0.05897450201692229	0.001051711797528825	0.006605284335949112	0.001360429002876307	0.2747892388323973	0.001008162751172829	0.07616194691783262	0.07640093958178308	0.06484467431731665	0.1074739923040103	0.1528707495478173	0.001006860430135677	0.001031900064659117	0.1462621181719809	0.1077021012150873	0.04522498919121981	0.08542037061986885	0.001008591162148567	0.08356034067205952	0.001251919510431197	0.001037376049522182	0.03576928726151336	0.009408597352888338	0.001001335257047464	0.001006436696034317	0.006857047374866823	0.09701130296756023	0.1355359682879199	0.1321518286088368	0.02293957548957412	0.0441413264016527	0.07526221995614049	0.04466423688432108	0.1363710482296798	0.004957383904977672	0.04465216439719571	0.04379167473461299	0.001075459329248827	0.001010584330727966	0.0153223005099989	0.1034516736277959	0.003571638823052895	0.001281121280128229	0.001008354302365335	0.206785428864697	0.05104201366256979	0.001009731228557926	0.03604098938810979	0.001003926926443057	0.001001426575833187	0.001002774010657379	0.0128618835222847	-0.002557463569154999	-0.01411463087045293	0.008242706406073821	-0.02833425155949399	-0.0399489375389158	-0.01349201697641043	-0.0125321641973708	-5.331806647207661	-3.240999012298065	0.03618222047666275	0.02737872939795028	-0.03293773570477419	-0.1552995749493183	0.02058590767752967	-0.5101179314990683	-0.05210264988318734	-0.5112132746472448	0.2676984393077844	2.35394668136923	0.002493426086843559	0.02524512745101263	-0.04808474955092047	-0.02461425286544019	0.01263879995162674	-1.975828437615771	0.02125183529560868	0.01666163770533137	-0.1340812913929631	0.006714392633944842	0.3291027989578749	0.05909296524589425	-0.2153105481998753	-0.1802222327330674	4.001909794105152	-0.1045521980062586	-0.721541740991088	-0.7336675167091204	-0.4903515895689233	-1.693738227803619	-1.932563887854784	-0.009202006221233513	0.01402500993635927	0.4041143311314399	1.072985259836986	-1.305606153276631	-0.07884645055077415	0.0446024558117336	-1.517857712505255	-0.4903313699122183	-0.5826398277319221	-0.2358903566877611	-0.1719478032169618	0.03190528596842922	0.05330777576843645	0.2149095946512461	0.03425975043119107	-1.872563088074152	-1.884603923607798	0.7142273745718648	-0.124847988459576	0.1061357236189048	0.1166685094748871	1.249199934626895	0.2788926010955088	-0.4132190662399706	-0.3632911165903125	0.06368790568909259	-0.002206148960016598	0.2615521641267212	0.1623924362869981	0.002991126780158691	0.008838314635237309	-0.1172629639217413	-1.489251346170095	-2.807955069688266	-0.1719345625957372	1.636007948317936	0.1729784014640308	0.203398703258124	0.1127989303101316	7.454756659974519e-15	-1.17453183995352e-14	nan	nan	nan	nan	nan	nan
0.14	-0.01623556922861146	-0.06496596856143357	0.05847230208742754	0.4017065765099354	0.9239900157823603	0.004241556797739817	-0.03505961803483718	-0.1118619903790972	-0.02579927153299861	0.2813752064556461	0.08298822287357248	-0.1332669937799272	0.003113137224356855	0.09167369352744892	-0.08154439729451506	0.9320636298200687	0.1721643765928653	-0.9320636298200654	-0.1721643765928676	-0.3290530896170977	-0.06620267566727571	0.02091359108344682	-0.01364504637661122	-0.1210610532772878	-0.0535776954203612	-0.2459955733089573	-0.01536985295280967	0.5278109346608406	0.8031959390392399	0.1235389727884858	-0.00374264491689153	0.4712512476276065	0.0005714943661568446	0.1005623710446034	-0.2846004371843069	-0.01319118679745583	1.485105654028178	0.250991557525623	0.05482561241430628	3.623168476545798	-0.1449199965584944	1.287322460660447	-2.279411570118858	0.5204694965525073	-0.2872705257843913	-0.007228137874344556	0.4658595250322751	-0.1272162270388699	5.460046999495884	-0.8507417697206369	-5.460046999495884	0.850741769720636	1.252816073028938	-0.2539093631760983	-0.06474594559516592	-1.376069346722674	0.4845126219629443	0.0829902869697043	1.142904201825838	0.7004836654103255	0.4296356564513062	-2.055134183707445	2.699333590201358	-0.09300697022135636	-5.049298075678138	0.0336888032299462	0.001064543738957593	0.01136886484602699	0.001033797810945777	0.01241402681122186	0.001641312414207916	0.003620428032179639	0.002447854993540477	0.005353422193458387	0.001052763917751918	0.04533262459335665	0.07783290856654913	0.07021205108516307	0.001059332745512486	0.0318788343378209	0.04187509036821121	0.03726417211172336	0.1963926496271916	0.1877735292484532	0.355071819687603	0.3593455859227055	0.001067348511524108	0.01913187725220346	0.001051151083149894	0.01288260008958558	0.001011943858414182	0.009176797167846631	0.001423610287813627	0.003536006046998157	0.001079969224250807	0.008004745115993491	0.03231166849474199	0.05081649404706949	0.001110090019973532	0.01373928663353558	0.001010413667165771	0.014761667565314	0.002169715191368971	0.003337342446352577	0.001009958444372949	0.01845552498285165	0.05574111150253896	0.08743649097272856	0.001051258187037935	0.03830510953962342	0.008782319333919892	0.009034818836405561	0.002910905840168542	0.009414525375310118	0.2304793467496029	0.2410636955136707	0.001090254843756638	0.02969473511342139	0.08223272309991975	0.06992982367848143	0.0826424213488781	0.07189249401122348	0.06955545932261455	0.05012341581790433	0.1248484064712145	0.1222618619289518	0.1761410410164107	0.1487812999652108	0.001023549913621794	0.005549331428944367	0.001165409537535714	0.0003029620587078984	0.1412355553293302	0.08540256429105483	0.09443445621393544	0.1145816075240238	0.05416176801960165	0.07231520761448343	0.08584994758249455	0.0848776894143931	0.001008490096590277	0.04361154478855939	0.09556328466661988	0.1080212182379424	0.00881256530108329	0.05714244809427356	0.01082738465000687	0.05406629348520482	0.0460536309842104	0.02697594008785475	0.02096685489727418	0.001426050978160972	0.001001277498047969	0.006394054694477489	0.001005906800783498	0.01048392439231412	0.006313198559303219	0.01901659034359335	0.09642028145382457	0.08269542409434921	0.158562850406522	0.1426610536168757	0.1495889529237331	0.1891333341281579	0.01994280275443786	0.03109495732342229	0.0446755869525221	0.05148158105577797	0.07448462682951944	0.1232904988343922	0.044019132053945	0.0493813938914448	0.1233964487659401	0.1549754221663876	0.00454315413957776	0.01308169465413083	0.05186553894046906	0.01271610656860464	0.04659050551892462	0.0603167895192429	0.001068392933585355	0.009336896237467866	0.001010460498256211	0.0192957073044402	0.01871100706606627	0.1398961419027304	0.1014386637306918	0.1120667662088234	0.00421161841147439	2.44819570071243e-05	0.001263792243019176	0.002877513993801354	0.01121254592645263	0.003126566977025362	0.2238345439060565	0.2326176763620795	0.08379434297425936	0.09993738810480425	0.005410345732026222	0.006825554051515504	0.03146450582766587	0.07076039750279917	0.001003924119205905	0.02439693382979441	0.001001408510242516	0.02862149001909046	0.001002777196122077	0.01782042795089264	0.01258382190500308	-0.002429287398000877	-0.01410964357953089	0.007986696466673389	-0.02923344886700953	-0.03981286024077845	-0.01358013425271735	-0.01233318748365106	0.001005799180541271	0.00100348317519641	0.001002889007996368	0.001017730639324544	0.001053362305237468	0.062294691271979	0.001009254000937496	0.03284324537604509	0.2042988090118437	0.4229292854330597	0.001015552956200842	0.00106612858194548	0.001004285487998361	0.001037330139228236	0.001039858654816638	0.001286950031564711	0.001045830029127148	0.001006739181255707	0.001012753210874033	0.001009214464113632	0.05854477288779666	0.001058589833923794	0.00541841315358577	0.001213544088248309	0.3075567922290423	0.001007785267179036	0.06887861121776606	0.06911583721318024	0.05911070520070175	0.09907080307888592	0.1410873010027124	0.001008364523200728	0.001052428945078139	0.1573413037128576	0.1229300721863827	0.06662619236433694	0.08760703745577977	0.001009631665855065	0.07603924005774085	0.001182461862889514	0.001031038313144443	0.02774851003548024	0.00720036396509618	0.001001476019200691	0.001007364298429934	0.01167328450627778	0.1009208274109189	0.1229196383960843	0.1246670287735283	0.03319372866031012	0.04534162210200188	0.07927468020791793	0.04368046348098913	0.1662839894353568	0.008864605062128359	0.03905959690866774	0.0430042958748191	0.001096500906519057	0.001011095191072064	0.007508040683699726	0.1046585483525573	0.00203855136427377	0.001511869010481192	0.001005035502578097	0.1833210746365759	0.09338196695770068	0.001009286437810932	0.06618842498265456	0.001003879029064778	0.001001433659609409	0.00100271671390931	0.01070274262779956	-0.004666915110076123	-0.01424275236262875	0.008489253461652519	-0.0278639292193089	-0.03997101325332292	-0.01461455995672061	-0.01085924577869375	-4.972184518788479	-3.359446525048917	-0.01486432240404056	0.06271654767193396	-0.0580228480633506	-0.04246817416359801	0.09832573219911969	-0.6956038126118747	-0.03566617555648916	-0.4666772871683992	0.02530077898117169	1.72640592315583	-0.02916035763992368	0.06308238147577329	0.04822424902355487	-0.02234070252122885	-0.01107677379467399	-1.842088426682461	0.03588560200669461	0.01368810486803222	0.008019375139683954	-0.02117561448317396	0.08932640968030368	0.06218288049883702	-0.1335826414974655	-0.0966562765460373	3.670770774246846	-0.07069520889607325	-0.7382047363645657	-0.7408783769473288	-0.4984157125415471	-1.311910650471386	-1.474683817765574	-0.002088686536448421	0.01686154671779497	0.6376968970180684	0.8133401448008301	0.3727908606332435	0.01153398745140091	0.0317580195306388	-1.134890303126306	-0.1843763710015947	-0.208986749863305	-0.5141436268181816	-0.1085389905430302	0.03154555718114708	0.08124242627503446	0.5633516032718646	0.1746660357886456	-1.52347293920432	-1.484943626091987	0.8170373296548705	-0.08821204242584091	-1.14865165775766	-0.4029224418456414	0.253602873958953	0.4051815711187435	-0.3225326826014616	-0.2679136848811187	0.04167290931511212	0.008205866582812934	0.203052663498798	0.1562161074663068	-0.0005191290271548422	0.01864863603541831	-0.03798763017579138	-1.70656229181418	0.2803393023136925	0.01836421346541276	2.167470133451873	0.1697417495742749	0.1974456348049446	0.1105168298169872	1.918268654885428e-14	7.590069700235824e-15	nan	nan	nan	nan	nan	nan
0.15	-0.01556566272133972	-0.06739984381104781	0.05872932414134754	0.4164561597262459	0.9264596614751245	0.004748387391345954	0.001321755727195859	-0.1126170489563327	-0.01380909512966474	0.2583004989958316	0.0877664222323055	-0.1358479960674813	0.003278902057746594	0.09567990834717176	-0.08303491092520716	0.983121141186727	0.1622327582617232	-0.983121141186728	-0.1622327582617286	-0.3164079293398194	-0.06868665350117589	0.02021462080821505	-0.02745050528284539	-0.1162224303974286	-0.05274892087667434	-0.2315992873384979	-0.008865831128166026	0.5328864849208702	0.7826721856906064	0.1403469248523027	-0.004605761903411891	0.4225383035522884	0.0009990105809208349	0.03350280195045038	-0.1983007632419612	0.05874481568958414	1.46536840904107	0.2424883322719734	0.04713499583413034	3.648986759827265	-0.005731725723663104	1.105255096890139	-2.332027250320591	0.4316119974685884	-0.2307173369190596	0.04039296475544541	0.3310847885334763	-0.1660564793940089	4.750462016265312	-1.126511824441025	-4.750462016265323	1.126511824441005	1.274785396042969	-0.2421262566864868	-0.07457572113241641	-1.389506600052647	0.4810339116584472	0.08111604866754583	1.766963666908001	0.6094245573826605	0.5824950737854636	-2.038659900407196	0.7765763931588869	-0.07571632699625191	-4.671341021443604	0.04645569443340566	0.00103586967985631	0.01164861376945145	0.001019024693722777	0.01291161337920542	0.001328698323684143	0.003420584240309883	0.001747999755632605	0.004776851670498375	0.001054989638794892	0.04600781575062824	0.0684153739367333	0.06273487034895597	0.001034763754827925	0.0316449823442059	0.03517736442775336	0.03191130894055619	0.1974767955051946	0.1862298402592689	0.3775931049645929	0.3736608358947474	0.001042276229939213	0.01913225585442349	0.00108994510350863	0.01332356709869838	0.00100832764740505	0.009119769780633946	0.001234792096266871	0.00341891751141645	0.001060055948956364	0.008087764202720192	0.01776568273427582	0.03525735424896367	0.002922264912463001	0.01595203080921512	0.001008676617823778	0.01494881867306351	0.0016036026853736	0.002799439606940379	0.001009966509119752	0.01844978683772408	0.05554586047825632	0.08709883301025929	0.001057148103097895	0.03894006442854445	0.006856680822323052	0.007725520995924847	0.002069557522725673	0.008610773983291188	0.2633433736887864	0.27653453621833	0.001049866101973139	0.02886884455245524	0.0723098510628607	0.06127178054165061	0.07269123017062756	0.06325084135412234	0.0614943471459066	0.04414154869174903	0.1136374528375669	0.1112838882613191	0.1611642352017098	0.1357658816513142	0.001017279681358321	0.005505522466723875	0.001149387272857503	0.0004861519160751129	0.1486508991021379	0.09211135055235932	0.1033689200251623	0.1175850654827399	0.0594177993859429	0.07500426024883347	0.08633077505627509	0.0846508223727076	0.001009669280122083	0.04391074162340847	0.08591408578244879	0.09769493649923862	0.005117436192871307	0.05571116806854902	0.006096009459528521	0.05224598877715655	0.03829922541412494	0.02442955853364732	0.01460270501246125	0.001173352054993272	0.001001429772900856	0.006701085991362308	0.001006569099658538	0.01112401579709261	0.007521548217171509	0.02085353476907993	0.09871188010381002	0.08475564447356118	0.1422493253593045	0.1281489831451146	0.138041002574814	0.1747548812233833	0.02644490863423338	0.03733118745996392	0.04512299004725851	0.05092683239670388	0.07390942635608448	0.11422793516016	0.04118018493943643	0.04478131587209798	0.1413035325757315	0.1484006596939285	0.005650397574454613	0.01537957460019448	0.04504491049281091	0.009910593361259053	0.04472280694418881	0.05803231847614334	0.001095632862001561	0.009858773322956786	0.001011007730862896	0.01931343239279082	0.01254648819283681	0.141416815108305	0.1020430163187178	0.1129488012866273	0.003488231131462021	9.770745937396697e-05	0.004037070029185897	0.004781603408197989	0.006286203359523868	0.002977509464389445	0.204310983495083	0.2143985751940972	0.08667489413868823	0.1012140981091318	0.003267721716818092	0.006926802836688168	0.04715245662774888	0.08691808129390759	0.001003978452455869	0.02599093668428852	0.001001452635998477	0.03047122141886971	0.001002792688253624	0.01883894857347226	0.01091433248292435	-0.004510684753733961	-0.01406148957685797	0.008640692045512188	-0.02834927077061011	-0.03938539374291723	-0.01450969085073522	-0.01099988017734739	0.00100621375428041	0.001003789760569092	0.001002635020295837	0.001015542384806093	0.001060643320871382	0.05081656623171867	0.001009137723479578	0.02250573338934349	0.1948996516489465	0.4259527979653433	0.001016708475571044	0.001184646015552932	0.001004800080929546	0.001038646708313722	0.001038878130958447	0.001187985389713318	0.008006029613381494	0.001006978590631934	0.001012133410438365	0.001010618234707166	0.05251312743002882	0.001067245924679147	0.004279759636236243	0.001168097989127965	0.3368011425808724	0.001007855823242802	0.05089931369546582	0.05130923877229862	0.04438770670061813	0.09567212775779459	0.1333601462862505	0.001012775584585239	0.001200619578112338	0.16242131820476	0.1094483197629831	0.06537410466196415	0.08643454616877184	0.001011966546794094	0.06987372987202824	0.001182603707269369	0.001027019118857005	0.03009178579986742	0.007862276555637105	0.001001683188847757	0.001007168695520302	0.006363934192794135	0.1027281412908859	0.1114450366894735	0.1164334461288242	0.0342021957756765	0.04593558171220553	0.06786309629854549	0.03273772849653681	0.1695673721327297	0.005080351119982327	0.03475034889571404	0.04201022986778805	0.001147246954904014	0.001011985100781056	0.004316786358389522	0.1013504248182701	0.003309558220202708	0.01153846304737846	0.001004058903466521	0.1586996770495997	0.08807825880074223	0.001008348196813032	0.0650879802670902	0.001004166956507126	0.001001553464231835	0.001002886731804375	0.009414114944945406	-0.006467097824393198	-0.01386832534556845	0.009415838491438717	-0.02785336591525163	-0.03848943163673158	-0.01535535216396483	-0.009779080389966562	-4.524237723997097	-3.655403750703726	0.05129498933877341	0.04505209707350303	0.001938911646951146	-0.05963040863038523	0.05540119217210763	-0.7960894250982131	-0.01210731592665002	-0.5979590934204021	-0.3309232382571492	1.113370429420536	0.01627304068096015	0.03564426333146342	-0.03024807981840424	-0.004028402386768696	0.01878264111347545	-1.248563359518751	0.3837752580232797	0.02187895435369904	-0.07995861887645962	0.0103607389424247	-0.155674813605128	0.06455807460359499	-0.1242323089457	-0.06387778877531287	3.414717523882993	-0.0869209542783025	-0.9913810939589356	-0.9866388282415433	-0.6927272937140709	-0.9235574434526289	-1.156762619930871	-0.005559414029994486	0.01972238296495788	0.7038308870985248	-0.1897683382920178	0.1289532124385933	-0.05957880857727873	0.02653763073719612	-0.9327584255213529	-0.09477927171901995	-0.1379930969322573	-0.02822320843265574	0.03346898220375164	0.03039369779391657	0.05651480400205919	-0.09231704295431932	0.2287278031721582	-1.382877299418377	-1.39314888305696	0.4495460968701886	-0.03753629466055199	-0.7892153195484504	-0.5339887705470747	-1.362628610076468	0.07360151732272338	-0.2431416806868556	-0.1990258186388962	0.05679260862928392	-0.001256740083178235	0.1058581746023222	0.02441320177842516	0.01301582146004049	0.3414992977421025	0.006214449922033115	-1.926930417245912	-0.05979088125400707	0.008403507131618479	1.122512482394367	0.1499266498576088	0.1734289959908786	0.09436660619229044	1.3773724513205e-14	-5.401857848263029e-16	nan	nan	nan	nan	nan	nan
0.16	-0.01556383575813453	-0.06885450683583373	0.05953018276331397	0.4310250930869834	0.9288307974519449	0.005196146504495723	0.03783772684105174	-0.1119694250305621	-0.003803324057528846	0.2348047148802083	0.09154929526860613	-0.1379170886223655	0.003921233724401167	0.0982094162898192	-0.08476892648837334	1.027053004993959	0.1498155415452354	-1.027053004993956	-0.1498155415452386	-0.3035859934239626	-0.07103000186265411	0.0194315244271642	-0.04152486168822542	-0.1114839358911247	-0.05198834590901177	-0.2100440864779896	-0.002999284647835101	0.5394012497011391	0.7626418727433462	0.1413568920635639	-0.005178969455075848	0.3782634215576281	0.001393433349038077	-0.0330535377674477	-0.08875799221690057	0.09557612681252337	1.448975682913566	0.2312896142984952	0.0430113163230345	3.6500879469061	0.1356165040296014	0.890441394420786	-2.363626901288252	0.3214042320615609	-0.1848885792676776	0.08808522887040535	0.170518149542909	-0.1759166135409218	4.034917487610849	-1.347861446790482	-4.034917487610849	1.347861446790481	1.288171200744083	-0.2257834686917901	-0.08157116675904766	-1.429848846551921	0.4644869472515148	0.06935037176474489	2.574687179836474	0.5729885965498163	0.7174785604989691	-1.956446103432762	-0.460263380311923	-0.03502508324850234	-4.161685659545893	0.02707011390108972	0.001021745065576908	0.01200438227648881	0.001011794662901595	0.01348009537477215	0.001172089632743277	0.003336902704232971	0.001395875243523344	0.004425124456806928	0.001059743988542335	0.0468144222950567	0.05792945117387224	0.05436512077296501	0.001022425593658188	0.03161662616460863	0.02667308802687751	0.02542371531714696	0.194615934058625	0.1812173712545667	0.3935143259611387	0.3811475216744969	0.001030322491512665	0.01919807731765039	0.001168607385976341	0.01380615021588635	0.001006777841279618	0.009159468504565484	0.001140990069834935	0.003396410044399364	0.001049612160854021	0.008202438937276858	0.009906510335568549	0.02626875032485181	0.007280293112438277	0.02095703229216966	0.001007928282634986	0.0151619834071591	0.001319542630935225	0.002450996553059049	0.00101067273620176	0.01846939474054174	0.05269461615691189	0.08434665847201291	0.00106442156990183	0.03959127057835322	0.00531401633073708	0.006631065010314234	0.00162441673968259	0.008141293860902978	0.2940175063384837	0.3091844491352593	0.001029712821563268	0.0281075550093199	0.05861882560988668	0.05014265774014031	0.05906368690940828	0.05217598397100042	0.05029584955614733	0.03637347832311463	0.1055262721936784	0.1029932458519323	0.1487823511714163	0.1250787920682654	0.001016352594641376	0.005460416986061249	0.001215482697156182	0.000696328881935887	0.1550755463561791	0.09947459267017826	0.1027349114138871	0.1112438450534721	0.06170259320050366	0.07417294278727786	0.08609626086778951	0.08363268498675212	0.001011426601591046	0.04411142306889882	0.07764468291948061	0.08931820210935841	0.003234942294216742	0.05538886990786685	0.003671609532723071	0.05164805344297915	0.03517773646188354	0.02574966543101509	0.01160253539064157	0.001604826148150013	0.001001609509016116	0.007012588562047578	0.00100680223193449	0.01180899945919341	0.005500182193798755	0.01924316299162672	0.1007907141064777	0.08709697542019036	0.1275578151113315	0.1149247847433809	0.1276672775511531	0.1612223179029515	0.03026342910069414	0.04047262724561008	0.04563768050011719	0.0504348830572015	0.06853382787311715	0.1049991075942408	0.03453230676577066	0.03836370631003912	0.1529985841791184	0.1318413851323277	0.004326747648584417	0.01493786698506294	0.03931248714385053	0.007761838518388086	0.04325351203168862	0.05613536724901905	0.001134627645764316	0.01035455042725586	0.001011726403980249	0.01933865472098839	0.007774472929847529	0.1421088293341666	0.1009920451959692	0.1126394761182193	0.003756515835877564	0.0002418302253575368	0.01037540221341178	0.009294100966540569	0.003761140789715678	0.003211622420859176	0.1824507767149409	0.194285618507867	0.0860047468184659	0.09804569888359649	0.002184576966474161	0.00712398346546992	0.05477124022398463	0.094379564303119	0.001004149642096219	0.0274128233978356	0.001001534620535812	0.03210863695580354	0.001002885482637	0.01973134630477441	0.009498750886995288	-0.006404605681856348	-0.01379582023126016	0.009476413924982604	-0.02804750253577213	-0.03825518383256934	-0.01531340452157068	-0.00983533414942799	0.001006628328034708	0.001004096345961658	0.00100238103260108	0.001013354130285092	0.001067924336508692	0.03933844119145988	0.00100902144601614	0.01216822140264592	0.1855004942860493	0.4289763104976256	0.001017863994940037	0.001303163449162009	0.001005314673869759	0.001039963277397948	0.001037897607094793	0.00108902074788049	0.01496622919762658	0.001007218000009273	0.001011513610007203	0.001012022005341244	0.04648148197226085	0.001075902015441488	0.003141106118887977	0.001122651890012431	0.3660454929327019	0.001007926379315435	0.03292001617316782	0.03350264033141836	0.02966470820053601	0.09227345243670292	0.125632991569788	0.001017186645977902	0.001348810211149403	0.1675013326966621	0.09596656733958289	0.06412201695959052	0.08526205488176586	0.001014301427725052	0.06370821968631558	0.001182745551655898	0.001022999924566797	0.03243506156425432	0.00852418914617818	0.001001890358493833	0.001006973092607606	0.001054583879326958	0.1045354551708522	0.09997043498286746	0.1081998634841194	0.03521066289104018	0.04652954132240898	0.05645151238917227	0.02179499351208431	0.1728507548301013	0.001296097177833551	0.03044110088275942	0.04101616386075675	0.001197993003280855	0.001012875010485138	0.001125532033079666	0.09804230128398292	0.004580565076131984	0.02156505708427379	0.001003082304357211	0.1340782794626235	0.08277455064378204	0.001007409955813143	0.06398753555152289	0.001004454883953798	0.001001673268864783	0.001003056749705944	0.008125487262091242	-0.008267280538710337	-0.01349389832850817	0.01034242352122497	-0.02784280261119437	-0.03700785002014039	-0.01609614437120913	-0.008698915001239321	-3.906955424385941	-4.082674432069659	0.0003395941883307946	0.07689563309820219	-0.03479039690890927	0.002500487685544245	0.1246088096236034	-0.8741175806594853	0.005432987287024493	-0.6936233775172694	-0.6684552241126942	0.3606930847054704	-0.01607178545006546	0.07140560308977786	0.06756947126338078	-0.003424488714658674	-0.004745644277908611	-0.5279812519109774	0.5943370634878128	0.01889083027179218	0.04591133237764818	-0.016106413980711	-0.3935769054725795	0.06543313270916287	-0.09061427055256867	-0.02980202267555982	3.10658521670153	-0.05777500522029368	-1.232420669302028	-1.227519322154156	-0.8556563610390724	-0.7744443988232693	-1.009018071591324	-0.002347990206041387	0.02225896839197018	0.768588068326181	-1.055595532794973	-0.3312831585470462	-0.1467200814357615	0.01205494161909632	-0.7449808333594196	0.03742000195890795	0.03548712492631348	0.2591540634981689	0.02829561272644833	0.03243981191355462	0.09022087777866307	-0.1261116370359564	0.230888149275645	-1.265898525166611	-1.315765709249348	0.1980792595258946	-0.07565217850418421	-1.181904436094126	-0.7664287503863577	-1.74329954386953	-0.1427359411336427	-0.1911810097176214	-0.1904097216238487	0.03645291310155296	0.009705318714884075	0.03732086752471044	-0.08205594175929341	0.01366032369342695	0.5403302648164059	0.03864646363745196	-2.085333395461896	-0.6086825436573253	0.03755058219433787	0.4282299770612731	0.1353185214085155	0.1549824622460927	0.08529225157932346	1.510005707744207e-15	-1.965669870382151e-14	nan	nan	nan	nan	nan	nan
0.17	-0.01633589653236142	-0.06900363326928706	0.06050133954908447	0.445436611660064	0.9310676274000785	0.005620181555295527	0.07443725394510715	-0.1097252316890399	0.004020301333496445	0.2113748056842089	0.09400471469039975	-0.1394732857836685	0.005137110336690924	0.09889354168566732	-0.08644010136684015	1.063799656668879	0.1357640789139689	-1.063799656668895	-0.135764078913978	-0.2906664127823332	-0.07317383181051317	0.01859504315480804	-0.05611560869494635	-0.1069876237223126	-0.05137400041935587	-0.1816995579878755	0.002619162636156008	0.5471789761143286	0.7436976892374473	0.1329857788307781	-0.005393218799788209	0.338322159585586	0.001780640449831009	-0.1219365587954774	0.06201460443725854	0.09379763581696482	1.433316545765036	0.2154728724552061	0.04214706471255924	3.669515618627813	0.3152711729023037	0.6749729659748682	-2.309110107546142	0.1654712366866908	-0.1216802933058834	0.1546554097027238	-0.03660149420778559	-0.1542639609636449	3.314624981771508	-1.43748369953286	-3.31462498177151	1.437483699532844	1.295107625010891	-0.2029430204176434	-0.08542646455905498	-1.490574031960132	0.4332088416564215	0.05355190777496828	3.046275483627099	0.5594664765311326	0.8375307072439483	-1.823657702720912	-1.135033485920839	-0.01042871243772518	-3.817330772821895	0.04601113588019956	0.001014475251414412	0.01241665073771712	0.001008142327326799	0.01411899109326717	0.001088903435469718	0.003328512618984593	0.001208668489666978	0.004243877212532248	0.002520605759181027	0.04891495484706853	0.04752244132707643	0.04598734924658565	0.001016022287429422	0.03183662418616326	0.01842105519943002	0.01930311328558035	0.1894622598195501	0.1741097221807979	0.4047016031618825	0.3822842732375661	0.001024409731418072	0.01930599195543349	0.006098663075120756	0.01908433603194485	0.001006182523372437	0.009393402413935504	0.001092171519975105	0.00347649847506545	0.001043583738556821	0.008340279962465572	0.005637749651393424	0.02153140364778044	0.02653115496047603	0.03917636672924779	0.001007878257515748	0.01539734293951715	0.001168708206739504	0.002311817399004333	0.00101152909106292	0.01852439377016603	0.04438420761844936	0.07784125443216328	0.001221290425546927	0.04036618173659044	0.004258799500804496	0.005869244454633121	0.001374651130605104	0.007853003338022647	0.3224600177978242	0.3380670980127291	0.001019236084710316	0.0274589317464415	0.04321999472320218	0.03791296892157524	0.04366594790720984	0.03989539959117184	0.03741341610355398	0.0277893376436903	0.09992683067608039	0.09601383795012551	0.1383952073883721	0.1151233548219673	0.001023404678068729	0.005397229066906866	0.002654237382178269	0.001286975851903742	0.1598661974946916	0.1072062015010486	0.09935443044356594	0.1005478029359294	0.06398368546121629	0.07146705621139224	0.08431246890586735	0.08097051351668987	0.001014955720963178	0.04420662893570883	0.06996039225942409	0.08219711442717127	0.002239093140233659	0.05585472991710217	0.002379477899882956	0.05198884033974785	0.03342260216669113	0.02787345290150607	0.01039029471603157	0.002076424021452065	0.001001817397285578	0.007342231900438435	0.00100676060902421	0.0126014152810696	0.003331910065579095	0.01755427151459286	0.1021734001079638	0.0891273556925604	0.1141052827248326	0.1027783990869822	0.1145867758899444	0.1454748808918127	0.03170354061836194	0.04090187495786294	0.04646521820593664	0.04996001544948761	0.06144821071629288	0.09455708107311372	0.02772345951131905	0.0312752789371072	0.1552624026302267	0.1175318991064924	0.00281436921467669	0.0141522800786026	0.03468557617712147	0.006292000551834074	0.04167827362572251	0.05409926978437129	0.001161778245969643	0.0107879367953811	0.001012967499808295	0.01937827687787911	0.004539374171566465	0.1418759074350043	0.09825722008937483	0.1110396356274978	0.004779327434910789	0.0004432578568894109	0.01794210038476909	0.01501721471932266	0.002415100523383955	0.003517345365547076	0.1593184980296697	0.1730627407103856	0.08534745398714058	0.09268215054721111	0.001608829381723284	0.007406151966844516	0.05245300189195633	0.09263931773980416	0.001004424450098578	0.02862231270628269	0.00100165353054823	0.03349262605846267	0.00100304953135217	0.02047726563358875	0.008387277758618356	-0.008189580254245645	-0.01358046623970176	0.01050125115497621	-0.02751821920883799	-0.03633892224475567	-0.01559021694053134	-0.008078539462944878	0.001007146997276435	0.001004548596874323	0.00100221317267851	0.001013841307779112	0.006565482615416531	0.03069965702956063	0.001009642968367016	0.006587749877217701	0.1766658353637216	0.4285197104063613	0.001018587484853686	0.0197334997336045	0.001005773069101235	0.001042514461837677	0.001036811288084285	0.001068665399360081	0.07576565494488449	0.001008340775408891	0.00101165438531439	0.001012757230879761	0.02380519847812528	0.001645845404559458	0.00314828442789496	0.001107099780643935	0.3892497466112603	0.001008675729631306	0.01696751336245892	0.01725361404526225	0.01533760568335005	0.0918640027530512	0.1196146441798142	0.001042214766297126	0.006533562876396905	0.1673370674634229	0.09346076468718387	0.06924561583805214	0.07901502229739507	0.001022289519771832	0.05664750610324443	0.001206700623365973	0.001025054819117881	0.03047395160682514	0.009554573339502182	0.001002155052902878	0.001006500865492199	0.001037411074803396	0.1037360799383352	0.08952132469149562	0.08428382685121276	0.03177950299549472	0.04826642095698259	0.04892679147703723	0.01820880593953397	0.1463951678442729	0.001164430203900879	0.02822113838390884	0.038751391349581	0.001183324962154958	0.001015430186316061	0.001087463751465705	0.09132429392079104	0.006937486718746735	0.03012256491967319	0.001002632740919697	0.1109882833010653	0.08592012382986207	0.001007682668563448	0.03715414211168218	0.001004926654216133	0.001001865275411527	0.00100335858876193	0.00748523702746342	-0.009912394599063077	-0.01343436657709824	0.01165315049197069	-0.0267292691600183	-0.03388751843663433	-0.01546228741494986	-0.005825444345826195	-3.171122600918703	-4.56355330077518	0.06293964233877969	0.05834150186552649	0.01756225483377236	-0.02708427786592525	0.2931986089538146	-0.8077436044342685	0.03657689766094214	-0.5465598793191626	-0.7427285868146891	-0.1083096465587123	0.02519759044026007	0.9173050159981241	0.004472468293033642	0.01605921652051075	0.02359969061188855	-0.4053454023194424	2.855428479674748	0.02621707829387308	-0.03989794215473917	0.01711249622681981	-0.9321071054613808	0.08704917108704317	-0.06038305252701334	-0.02570672285688734	2.663008752691046	-0.06444163489021983	-1.217461794727333	-1.232398296863261	-0.8659960442450739	-0.6239201032394747	-0.9716691829037907	-0.008549892619095965	0.09310110640725519	0.7729519508486805	-1.028383651947733	-0.1988164237132417	-0.3708574125929716	0.005459807422185272	-0.6829066436816293	0.06026230513671152	0.04477812533052603	0.1609436027891515	0.05970602467942403	0.03362221750463408	0.07640187897689571	-0.1599606332995574	0.1766729288282061	-1.165069415239142	-1.821956888987994	-0.09533650205658509	-0.02750866786053637	-0.9192277433055349	-0.6376417639152619	-1.195360760976133	-0.02325402189519281	-0.110819623928215	-0.2179686316109145	0.04528023940248729	0.00136901026369304	-0.0786150003313988	-0.2353819074032097	0.02517138208939637	0.6044563663015728	0.02650488320058376	-2.15371499522794	-0.4570976573972579	0.02342136328612509	-0.7388714287934155	0.1077309400838673	0.1231100565662521	0.06522913416308197	-6.234243287787894e-14	-2.50713271479068e-14	nan	nan	nan	nan	nan	nan
0.18	-0.01801412576777018	-0.06755257676836424	0.0613089835890844	0.4596911942836173	0.9331281848430651	0.006046115215788662	0.1112220021080342	-0.1056230214001879	0.009709920905753235	0.1888874093371236	0.09477455169037663	-0.1402572832948937	0.007005648241612194	0.09741921792826255	-0.08777311768395636	1.093349747317351	0.1215648151530352	-1.093349747317348	-0.1215648151530386	-0.2776965869752068	-0.075088072261756	0.01772896759903686	-0.07138181187077758	-0.1028510919550789	-0.05091664412133978	-0.1500774374966615	0.008365357208443228	0.5561411435480939	0.7263433765894588	0.1202347379515998	-0.005439622238681923	0.3021015253420563	0.002226452659100259	-0.2142872300046215	0.2312785946608171	0.06287357765856094	1.417588493008098	0.1960351132246732	0.04339103826170296	3.687132158671294	0.5072198934880504	0.4636402306652175	-2.175124331511397	-0.01571225230121259	-0.03044864926464536	0.218617487484429	-0.261171681179966	-0.1082849012778621	2.595605282320273	-1.377421672724392	-2.595605282320273	1.377421672724391	1.298220233842916	-0.1798655693685786	-0.08749002344210555	-1.564940080374072	0.3925308669354983	0.03795253343667358	3.230205580057427	0.5985380542067349	0.9543667646139141	-1.638471931850645	-1.336248909592544	-0.001455902082029542	-3.417560113842662	0.03879113559695916	0.001011101478427244	0.01287968600751887	0.001006543281489205	0.01479608523643252	0.001047229506537944	0.003377145300353256	0.00111526313510568	0.004116752073149555	0.005982273181661668	0.05263241263753123	0.03775339126411592	0.03808411108707248	0.001013133020160248	0.03230836973132365	0.01134748649945277	0.01417126072117639	0.1828786846235939	0.1665697195948455	0.4121124317555116	0.3794819912540399	0.001021816585634784	0.01945288667507029	0.01758064158310587	0.03081371965336631	0.001006114325011993	0.009754021024112713	0.001069042586765909	0.003649935209288966	0.001040027371020305	0.008500149575112718	0.003446966589412099	0.01844469590142305	0.06422675772158404	0.07418357500090975	0.001008414925857678	0.01564704501622426	0.001093339204766136	0.002330022131936749	0.00101232481873022	0.01861177010066367	0.02919441107497706	0.06521245230353725	0.001584572197898728	0.04128225544326306	0.00372996333541694	0.005450739720646343	0.001241867760595666	0.007670146584001303	0.3485734248841718	0.36230590806703	0.001014374882890281	0.02696888256180393	0.02714538423081688	0.02571452783924932	0.02745258420252401	0.02745200317269204	0.0235490712454001	0.01895707205021343	0.09648987971633356	0.09046518535309893	0.1296405685409625	0.105853412305508	0.001039448687445324	0.005324213153723154	0.005949425593891553	0.002502964625945578	0.1626921627371152	0.1148379967472038	0.09632963022054625	0.09178075678982703	0.06752415254523432	0.07041816897134874	0.08058118043350757	0.07651267273417296	0.001020715380074328	0.04419009073064393	0.06246121469599148	0.0755866704236358	0.001750617827332673	0.05668432211497184	0.001730407013327572	0.05278577336790571	0.03156478282966632	0.02887534093058104	0.01027744845336905	0.002672587896657359	0.001002053702921084	0.007687700146677317	0.001006503575891692	0.01349982888678026	0.002227498203361276	0.01707807082926076	0.1026318769083379	0.09066013446939426	0.1016637608334776	0.09158958025624209	0.09669018121113897	0.1250184762028758	0.03083625333934292	0.03890376150538194	0.04770992454562046	0.04972096320362242	0.05408188620127274	0.08636001522467612	0.02237530943837665	0.02588317023746581	0.1461286315307301	0.1063989079192569	0.001986653098780127	0.01429533491233021	0.0311574484781234	0.005384785233091699	0.03977783841715877	0.05175281741124156	0.001168014199951895	0.01116127279331388	0.001014865969638478	0.01942903291986248	0.002876326739931981	0.1406423342675226	0.0938120894099899	0.1079824429499232	0.006461279252302731	0.000716181456623101	0.02587980906862522	0.02138650590378174	0.001737497137456298	0.003821855242816728	0.1355457660908616	0.1513218619794136	0.0863348433079361	0.08904233506010968	0.001320374282376641	0.007683175635526014	0.03878081132351937	0.08035029294584907	0.001004797789055565	0.02959047419577331	0.001001809007473576	0.03459673205281294	0.001003282510250233	0.02106267938776285	0.007589953226074403	-0.009881314485277118	-0.01346899374157567	0.01171668154547116	-0.02659943579907556	-0.03361994732648037	-0.01525991644267875	-0.005577294130508411	0.001007665666526267	0.001005000847795643	0.001002045312768734	0.001014328485274849	0.01206304089431893	0.02206087286766071	0.001010264490709275	0.00100727835179147	0.1678311764413935	0.4280631103150969	0.001019310974766793	0.03816383601804563	0.001006231464334669	0.001045065646275186	0.001035724969070265	0.001048310050841646	0.136565080692162	0.001009463550814968	0.001011795160627185	0.001013492456492606	0.001128914983985948	0.002215788793678221	0.003155462736902363	0.001091547671276813	0.4124540002898189	0.001009425079954794	0.001015010551745728	0.001004587759102999	0.001010503166161027	0.09145455306940049	0.1135962967898411	0.00106724288662935	0.01171831554164148	0.1671728022301832	0.09095496203478497	0.07436921471651411	0.0727679897130276	0.001030277611824815	0.04958679252017295	0.001230655695079309	0.00102710971367102	0.02851284164939556	0.01058495753282596	0.001002419747309419	0.001006028638372426	0.001020238270304859	0.1029367047058179	0.07907221440012631	0.06036779021830232	0.02834834309994637	0.05000330059155647	0.04140207056490257	0.01462261836698176	0.1199395808584442	0.001032763229962993	0.02600117588505782	0.0364866188384065	0.001168656921018168	0.001017985362139841	0.001049395469853158	0.08460628655759962	0.00929440836136132	0.03868007275507157	0.001002183177484168	0.0878982871395068	0.08906569701594302	0.001007955381313721	0.01032074867183895	0.001005398424483256	0.001002057281967381	0.001003660427824151	0.006844986792835634	-0.01155750865941574	-0.01337483482568831	0.01296387746271634	-0.02561573570884224	-0.03076718685312823	-0.01482843045869059	-0.002951973690413106	-2.339771208468722	-4.968296199602924	0.01049295576510781	0.08453531793574848	-0.02338584359037193	0.01332490868026545	0.4479938573015995	-0.7792109073766676	0.05578249207449353	-0.4958734839937761	-0.7549259265394297	-0.4271136246021284	-0.008275769083417466	1.361645164160626	0.09290641142527921	0.01524517209811873	-0.0003399268213031087	-0.1978534658407644	3.951911830428629	0.02175933927639917	0.07738810990634269	-0.009630962890118075	-1.618256523221567	0.09366564241654021	-0.02195110624572355	-0.008715268969432702	2.177817452069249	-0.02606018947074599	-1.226171122054731	-1.260081729885554	-0.9052813438502185	-0.4882933378687442	-0.8719191256180576	-0.004313589015025881	0.1473273291785377	0.7486253513888931	-0.6697963385040689	0.0001167086233523501	-0.5058539439665493	-0.01029387278207352	-0.6428520976265178	0.1101664396274283	0.1267163512327092	0.03477417521596509	0.05320881310906522	0.03560479345602707	0.1114204345879029	0.1164265215307129	0.1313678501736343	-1.074385160013889	-2.257559244830826	-0.2873929733623007	-0.0284891061267786	-0.7329123015533799	-0.427165015722617	-1.108000576145705	0.04299240689345214	-0.07865648015953909	-0.2524807032584574	0.02444283910148445	0.01193209989515845	-0.1628093861951382	-0.3735263791143363	0.02795951732766831	0.6695657511482416	0.03840385014724788	-2.188933582158037	-0.263935973797207	0.0365216156783436	-1.681525669072227	0.08705295763881396	0.09900584059257742	0.05319113666620143	-1.51207584084187e-13	-2.384261766476308e-14	nan	nan	nan	nan	nan	nan
0.19	-0.02055150359811226	-0.0643834612714211	0.0616911043819433	0.4737860627704981	0.9349812794455574	0.006490328130615891	0.1480715775139463	-0.09961124997019789	0.01332527891025611	0.1680906980938035	0.09366251350144603	-0.1400009469622861	0.009410824716778229	0.09370345799443057	-0.08854328184358323	1.115738145355571	0.1087941121484035	-1.115738145355584	-0.1087941121484138	-0.2646979921066691	-0.07679064472052245	0.01684875435796381	-0.08739985029976872	-0.09914356120384565	-0.05059249985372877	-0.1174424646319939	0.01463732283373084	0.5662775183000814	0.7110108484895017	0.1074895414319145	-0.005506339009890325	0.269364694910709	0.00280726998813313	-0.2888638952106569	0.3980010204180591	0.01396021035785342	1.401506025411588	0.1744337467835134	0.04518706343490751	3.67685197302085	0.6893367192217671	0.2629696878944165	-1.982735141764897	-0.2031341600034408	0.08133803388755444	0.2581279250681116	-0.4751731900254524	-0.04608573409551314	1.883382011847648	-1.166502772313884	-1.883382011847633	1.166502772313862	1.301736735611159	-0.1623936822800622	-0.08840880866570201	-1.631632731081974	0.3509536381426461	0.02883428594018939	3.275315180774447	0.6568237991360613	1.071949940650808	-1.441801795755415	-1.189417877405302	-0.01360122945052896	-3.121742197360013	0.07452054317576463	0.00100950941234262	0.01337131652063777	0.001005897636351495	0.01550985858888935	0.001025077456696131	0.003454215892002372	0.001068938149953607	0.004043881854053547	0.02335705766978735	0.06697304102361715	0.02972761008333627	0.03154235197989071	0.001012111301753412	0.03300107842389179	0.006357686956697661	0.01053661120694311	0.1730976765844631	0.1579308578718999	0.4164621856616739	0.3745230026033889	0.001021344307302002	0.01961281839356057	0.03504027554373087	0.04795546973583307	0.001006795688108506	0.01024597433020105	0.001056629187972755	0.003888056930733408	0.001037969461397379	0.008671252762167578	0.002272186291818414	0.01642003085820739	0.117891067747371	0.120338270479227	0.001010103462318599	0.01590082570134111	0.001053374161547771	0.002484621892476491	0.001013475132331831	0.01872151946608884	0.01598397186373728	0.05207709089941727	0.007684689385758818	0.04734162296202591	0.006241079803357677	0.006881112915579149	0.001181654202780279	0.007553085403771474	0.3720661942923517	0.3817380898371726	0.001011859762625799	0.02667996929329437	0.01482269929410387	0.01610612536760618	0.01498666605310983	0.01754128267998752	0.01286542361329799	0.01203437212315082	0.09435860597979667	0.08603503467166998	0.1222718069869082	0.09771231232770484	0.001931211048619251	0.005873901974557045	0.01015648892230003	0.004199656072027853	0.1632836530540028	0.1218961331316985	0.09379445995921715	0.0866424500031947	0.07020616401102911	0.07054418753194998	0.07517004162379186	0.07080129349311257	0.001031689232143979	0.0440454200460773	0.05514051294556158	0.0691421059174475	0.001512183714573097	0.05761545743577402	0.001389642898990233	0.0538075482318873	0.02966860438665913	0.02907849275995917	0.01077037498876046	0.003410429898281143	0.001002313504359817	0.008043288592929966	0.001006253221672152	0.01451468071525002	0.001636712877527009	0.01729771376589065	0.1017352997518241	0.09147318287813558	0.09061737692879014	0.08163132779718416	0.07445192779527508	0.100991962968621	0.02635833677079034	0.03390046949361598	0.0486925666677157	0.04924665637513951	0.04756866669912717	0.08042997958143468	0.01876920549024986	0.02259356666006545	0.1340688522321801	0.09743352399017693	0.001517243931471346	0.01500087327357514	0.02875890382207112	0.004878807762800807	0.03727332297853306	0.04890250831887325	0.001153977794955683	0.01147968077926123	0.001017707555571718	0.01948356694644672	0.001982503818502345	0.1383495936405756	0.08795287984042717	0.1036472464204842	0.008704816972644695	0.001079182373610428	0.03298008791968157	0.0275933702893452	0.001377547348923787	0.00414158264574174	0.1129263872902043	0.1297231306466165	0.08678850051488479	0.08632284646299893	0.001168017215141044	0.007948412354824659	0.02443859352328174	0.06699696372747088	0.001005292345576496	0.03030240525120266	0.001002009054805531	0.0354111465257364	0.001003598801954954	0.02148248925456201	0.007175188370031454	-0.01162908649803284	-0.01318734010760626	0.0129462182484569	-0.02434573313937152	-0.03004361334231182	-0.0148789492722739	-0.004584504093227915	0.001008010650542101	0.001005415980285647	0.001002001050069632	0.001026112888997013	0.06821691125356599	0.01893912129446012	0.001011710898589873	0.001004709478898828	0.1475775089299909	0.4240111825533679	0.001022157260160208	0.06917017091843779	0.001008582092811953	0.001042559701666972	0.001035914442389366	0.001034304140295432	0.2383767278556354	0.001013888908516121	0.001011752553455688	0.001015670415356385	0.001067060153851317	0.02421231769755043	0.013752787198076	0.001142118134263213	0.4282230348290684	0.001009087543949334	0.001009036369693097	0.001002838717034226	0.001006414777636422	0.09138393729577157	0.1094019117923895	0.004378878073423809	0.01713205498814005	0.16163533316638	0.08972942955584116	0.07304440600715353	0.06393167194891466	0.001053967952331617	0.04284008814576146	0.001291196463349318	0.001040276310934077	0.02660716671998682	0.01190901611969947	0.001002722735241843	0.001005962262089947	0.001019158879637764	0.09834243464520263	0.07207754105048711	0.03072487334095892	0.01516930130300729	0.0497861627139291	0.03801912360135384	0.01484876024697611	0.1119054510398668	0.001022690755539646	0.02599949075365577	0.03246083297572049	0.00111457481214804	0.00102293193308869	0.001045198853659929	0.07592964057653329	0.01262364961399771	0.04319430421465088	0.001002101667760628	0.0721371482132792	0.08595722355350073	0.001010460697490408	0.005679851530375452	0.001006152724304671	0.001002352573766409	0.001004154310873504	0.007024584775745281	-0.01343412078168234	-0.01275569069917129	0.01416162758003515	-0.02107602842409055	-0.02588842054949052	-0.01453839715273577	-0.004897738378199265	-1.630610614141954	-5.261931681014199	0.06924783006063115	0.0652781641954918	0.02367602990354883	-0.01770283800626163	2.253296981993207	-0.5461645641813598	0.08017556883557939	-0.2543069806836833	-0.9837285026473742	-0.5420866679051766	0.0285378889878394	2.020184064665704	0.02846014868770048	0.02881284884078883	0.02611409891101787	-0.1922147656321669	5.226624424790653	0.02718503788273162	-0.01437582628100329	0.02156854823002607	-1.000083903093243	1.030408193678897	0.2898382354021299	-0.01207529053361066	1.72409345179053	-0.02591303052786018	-0.7136875873340114	-0.7389494954024346	-0.5023776477904819	-0.39519213853737	-0.7526204963931306	0.1060794056457365	0.1934075844675456	0.6544119405345145	-0.3718670560035781	0.01524678336697978	-0.6287273832536585	-0.0196396614625619	-0.6431981714177761	0.08210593177521813	0.08920185262821242	0.003335285210668147	0.09012314526340859	0.03566628920826265	0.09891738453910351	-0.01513514709188635	0.03241907511062275	-0.919508054016434	-2.536661485788855	-0.6900936935653619	-0.06586562850762707	-0.4715848574370779	-0.2352087690626956	-0.7091539688014006	0.09518665508193894	-0.02814885466458932	-0.3156775721253456	0.03481661022788286	0.00214702821751029	-0.2882161413850076	-0.4941497311751967	0.0439634269409252	0.579082322420262	0.02833119568288306	-2.115708585549021	-0.2778555646150626	0.02030836763685188	-1.047679364562332	0.05646518559075007	0.06514316927872466	0.03202042385637891	-2.033112905983353e-13	6.763722155003557e-15	nan	nan	nan	nan	nan	nan
0.2	-0.02370491485429998	-0.05968342604571111	0.06159638038504831	0.4877237312128033	0.9366138585687533	0.006944566858639164	0.1846404225786109	-0.09195224048170852	0.01504008101677694	0.1492623620101171	0.09078309300019245	-0.138638080255234	0.0120824090942547	0.08805189643829227	-0.08870158843489317	1.131043541284795	0.09843908282437991	-1.131043541284791	-0.09843908282437865	-0.2516570923480916	-0.0783708411052603	0.01596366774785083	-0.103873769005566	-0.09579245209558522	-0.05030079908543934	-0.08500061012323583	0.02152120775686872	0.5775609774584327	0.6972319785220665	0.09691383074223815	-0.005745922373527126	0.2398279568962443	0.003659827781940987	-0.3374939151740727	0.5374625404163348	-0.03249538029317513	1.386148484092982	0.1519320173296806	0.04539620090091369	3.630986090412323	0.8366675051821285	0.08352905106507548	-1.78144929959012	-0.3691887147659912	0.1908574256145971	0.2718990680357941	-0.6483320057096709	0.01408661238025114	1.179004860520082	-0.8942869366033499	-1.179004860520082	0.8942869366033489	1.30668121185025	-0.1553903545628584	-0.08846469725012616	-1.656116135735399	0.3212465383406802	0.03146383357228062	3.191581908876324	0.7209219137733131	1.183783645886464	-1.327740305346179	-0.9023517435931878	-0.03602922056779446	-2.77754163046521	0.09313922855226595	0.001008886344838486	0.01389293627141587	0.001005782644491044	0.01624282475220132	0.001013983642123199	0.003548187258038062	0.001051675436234664	0.00396661760303047	0.05815703626455366	0.0943616555189245	0.02392948569224349	0.02682034680022836	0.001012324250151026	0.03386020755685068	0.003798497711784131	0.008620109871705773	0.159122113421446	0.1466775078499902	0.4181405176480101	0.369092206648463	0.001022532094346468	0.01978915997890501	0.05819582628303437	0.07028698519334411	0.001008312100487791	0.01078274197579432	0.001049171271096777	0.004154865720116039	0.001037035738958245	0.008853502246651169	0.001674479410389864	0.01489769613139083	0.186912183318775	0.1776680066878598	0.00101316107577163	0.01615451057770659	0.001033375948707346	0.002684352237852022	0.001015139484472133	0.01884289521954447	0.008905586769103295	0.04538541133173084	0.02144131399971897	0.06013442596388465	0.01271387634583666	0.01088375423189021	0.001176835103306979	0.007481074303546858	0.3927209051238812	0.3970972680994364	0.001010433956411331	0.02656681062614764	0.008273534502317825	0.01107721179108141	0.008359086231067309	0.01233527072959732	0.007231970691647447	0.008447138969671999	0.09310234558910307	0.0826122357798993	0.1161416792579184	0.09087460984863949	0.004026685787108981	0.007282362315708795	0.01491996901000288	0.00639904880381965	0.1614799192195545	0.1277544358584195	0.09181105585694367	0.08406337492612015	0.07110302555796878	0.07052630023608288	0.06819590252532752	0.06409201548842476	0.001049023822902267	0.04377730955426209	0.04799364389724119	0.06277995963913566	0.001423074607503819	0.05844734689464164	0.001225617080265838	0.05480107504198684	0.02776149907647976	0.02889162852582051	0.01167045969099122	0.004390321962898714	0.001002594909811583	0.008404093798869586	0.001006094902696977	0.01562552564670026	0.001340014556748199	0.01792262363147772	0.09927081476182589	0.09133206084237128	0.08114713541309018	0.07315456473163773	0.04805752453462984	0.07450688481183609	0.01764926290846555	0.02556532234322413	0.04912326880790267	0.04841378325478118	0.04243179063064775	0.07655851746912058	0.01699739096206206	0.02108993347017376	0.123463306328255	0.09173427336063322	0.001277040734170845	0.01614049580831535	0.02749057608827917	0.004709611324493653	0.0340432760574325	0.04547733683103301	0.001119913053963599	0.01176916204128949	0.001021602132794858	0.01953541998158551	0.001531611175195048	0.1350284633955623	0.08081816321972611	0.09808671223848908	0.0114721298082106	0.001581905212867451	0.03878123089501341	0.03311365628130568	0.001197286573943417	0.004444270461327902	0.09249874793849584	0.1093097722454582	0.08570121953666829	0.08352734738798751	0.001093068915935831	0.008164995777712555	0.01442757927293048	0.05822592185548899	0.001005916839017769	0.03074241655063602	0.001002256748590058	0.03592491774417485	0.001004003934259463	0.02172807960825224	0.00715666540662366	-0.01346275191712926	-0.0126806928119385	0.01415456389433143	-0.02056802739630213	-0.02559899114516413	-0.01455860467816915	-0.005550750539325189	0.0010083556345567	0.001005831112771931	0.001001956787394266	0.001037897292730565	0.1243707816128131	0.01581736972125517	0.001013157306466435	0.001002140606011389	0.1273238414185898	0.4199592547916391	0.001025003545556678	0.1001765058188305	0.001010932721294509	0.001040053757056285	0.00103610391570814	0.001020298229749594	0.3401883750191098	0.001018314266232439	0.001011709946289084	0.001017848374261816	0.001005205323731947	0.04620884660142557	0.02435011165924089	0.001192688597248159	0.4439920693683179	0.001008750007946554	0.001003062187657563	0.001001089674977746	0.001002326389122608	0.09131332152214368	0.1052075267949387	0.007690513260209664	0.02254579443463737	0.1560978641025764	0.08850389707689735	0.07171959729779298	0.05509535418480588	0.001077658292846928	0.03609338377134957	0.001351737231618891	0.001053442908203765	0.02470149179057794	0.01323307470657297	0.00100302572317108	0.001005895885803218	0.001018079488992504	0.09374816458458708	0.06508286770084978	0.001081956463595015	0.001990259506064087	0.04956902483630198	0.03463617663780397	0.01507490212696921	0.1038713212212897	0.001012618281117189	0.02599780562225354	0.0284350471130378	0.001060492703264165	0.001027878504045196	0.001041002237466591	0.06725299459546813	0.01595289086663386	0.04770853567422919	0.001002020158041498	0.05637600928705154	0.08284875009105862	0.001012966013674245	0.001038954388902158	0.001006907024130393	0.001002647865572682	0.001004648193928281	0.007204182758655066	-0.01531073290394887	-0.01213654657265427	0.0153593776973539	-0.01653632113933869	-0.02100965424585289	-0.01424836384678099	-0.006843503065985359	-1.256279968607973	-5.432092926423438	0.01649080315932694	0.08837388000860311	-0.02000568871860917	0.01244610231302295	3.05759107914065	-0.4152601219574198	0.089066580235485	-0.1522438481116529	-1.277823586322751	-0.5214750854446671	-0.004993795713442961	2.399598239168624	0.1018692793266107	0.02098258578645188	0.001889332638410149	-0.09738740264296405	6.186919976490548	0.02174017764354013	0.08641422699372153	-0.007305694364765942	-0.3295201559475649	1.440352739053873	0.4925025180060454	0.0002947469637788269	1.363216750494546	0.009090730887315069	-0.3102733430636773	-0.3191400214353968	-0.2381879891532666	-0.2868229799418648	-0.6112396258677611	0.1674407150267044	0.2478675863097497	0.5086586198403724	-0.157949996589328	-0.02866446266901511	-0.7054336967434477	-0.03498183427793562	-0.6263684520478564	0.09031726717284634	0.1210667404846814	-0.04322903748595033	0.1016188257105733	0.03664814536762041	0.1306190552299094	0.1974799075061101	-0.05946623872173416	-0.7780872812974562	-2.749272229333274	-0.9537640010173372	-0.1002023644944822	-0.3211975953636631	-0.06997093820993305	-0.4547739162341244	0.1298092415719987	-0.01130027376207929	-0.3674531822953422	0.01865749437423967	0.01139590575548413	-0.3684873098579348	-0.6185939096126919	0.05590390178041531	0.5322500724270341	0.03499593267435631	-1.951858995828317	-0.2791380693775388	0.02679095643492785	-0.765068199786764	0.03266900645863558	0.03887718970199402	0.01834723405652723	-2.34069642129939e-13	5.442804087990616e-14	nan	nan	nan	nan	nan	nan
0.21	-0.02722549430639797	-0.05380409564431748	0.06110477484105139	0.5015154049244009	0.9380183248699154	0.007387369326866129	0.2205891047158224	-0.08306426923808111	0.0151010450254586	0.1323670826257639	0.08644402349847202	-0.136250120657681	0.01479843428477938	0.08096511114143803	-0.08832479529327461	1.139355868725614	0.09088970730566573	-1.139355868725621	-0.09088970730565825	-0.2385625191815649	-0.07994714781806936	0.01507830087817603	-0.1203532348320749	-0.09265010090790367	-0.049928124825223	-0.05398567714017656	0.02908590762123214	0.5899058280989203	0.684083522352947	0.08932330745329775	-0.006229454538818652	0.213367368587185	0.004828038293503511	-0.3652428879651442	0.6332435373850946	-0.06924622254649439	1.372476806341146	0.1287816650888396	0.0431615366304115	3.553624172771047	0.9345408401837276	-0.07118282768696767	-1.598150263580467	-0.4931215204262794	0.2903990276465735	0.2705416521568187	-0.7615642393921928	0.0649020166396871	0.4832601803922275	-0.6138023755011827	-0.483260180392196	0.6138023755011627	1.312044526416672	-0.1614850057117113	-0.0893958308685168	-1.63949451113202	0.3086765931262124	0.04443077766110634	3.002135857615002	0.7982642923167416	1.280728190579201	-1.297108928415554	-0.6249799098205544	-0.06000163655237964	-2.512348771559358	0.1378759756045737	0.001008973432264204	0.01442309529323781	0.001006320077028101	0.01699750967561823	0.001008121244426806	0.003637087091609784	0.00105637146321234	0.003915887334773953	0.1002327423697759	0.1267533194971603	0.0207788645761573	0.02425784445515248	0.001013018629577097	0.03482345338688776	0.002433826256589745	0.007546528640054575	0.1413545272839952	0.1326780624027736	0.4180822337977849	0.364773719566305	0.001027300623931644	0.01996515417296381	0.08479424715213818	0.09560448972762307	0.001016920069713263	0.01137056639661398	0.001044498516369828	0.004422520739268985	0.001037848512472113	0.009035133250231694	0.00135313954627355	0.01379835154097636	0.2621030164566199	0.2409642380779492	0.002388019068883964	0.01778424151246409	0.001022682135772137	0.002907885413420517	0.001017368322825146	0.0189669102751268	0.005079484895957997	0.04252422880650297	0.03892086618494845	0.07595999156254393	0.0208839594655395	0.01602910120536185	0.001297952773106935	0.007513431299372642	0.4113342666296895	0.4096133202434132	0.001009535976911187	0.0266152912637299	0.004749291035952326	0.008466575513248172	0.004792993636905819	0.00963179115530588	0.004207568358764725	0.006558265097038159	0.09339966082503558	0.08072698899091107	0.1122433249916897	0.08587912799454453	0.007820738364696066	0.00989115324488728	0.01903987503098433	0.008827589609648485	0.157614909610325	0.1320693454348662	0.08987527161223978	0.08319724676620638	0.07085979234596596	0.07031651693376965	0.06139908862872708	0.05780712181368427	0.001064796973708347	0.04340449819248698	0.04109868205297768	0.05651139643635244	0.001401661182290786	0.05915005612569777	0.001147523719120424	0.05573764825007696	0.02515488329791517	0.02786358400977171	0.01226862024794346	0.005473992206092902	0.001002832857681631	0.00876676583786851	0.001006036057092818	0.01682755248913637	0.001186328104114206	0.01881497357333359	0.0957657391559666	0.09054088576410951	0.07377271221730149	0.0663977778636432	0.02653782272834149	0.05282661477111791	0.01006185998290378	0.01841252150047193	0.04966058527659781	0.04777710650195166	0.03916519614453973	0.07420058475050652	0.01591492603485356	0.02050809927275347	0.1145269505458655	0.0879222587778138	0.00114677156357683	0.01757717518203554	0.02663641489109269	0.004726047639053295	0.03046028718511671	0.04182271921573982	0.001086175158892906	0.01206580349988121	0.001024520904170462	0.01958072435837904	0.001292899985049076	0.1307939500753764	0.07296314725199918	0.09168820825984696	0.01444365727267317	0.002261805968328585	0.04284242367477935	0.03760446750389024	0.001101661682452504	0.004721964346704199	0.07500854061509725	0.09095797332489201	0.0836853220283887	0.08101717707081062	0.001055840649495347	0.008370988900678403	0.007993843561359326	0.05278068546468041	0.00100670585922334	0.03090614277681109	0.001002566414857632	0.03613762786960868	0.001004524551942	0.02179895213254741	0.006280158289301336	-0.0151679075104853	-0.01214707474346724	0.01468162933791361	-0.01638865752854863	-0.02056779224743404	-0.0131843198887858	-0.004795506139484608	0.00100966344482497	0.001007766286748024	0.001002073838553589	0.001081025832168821	0.182976557081754	0.01844876876162393	0.001014235364825055	0.001001623275796693	0.1017091191978371	0.4161507850390818	0.001038406041955858	0.1357248959266803	0.001038523897494529	0.001039280851861959	0.0010408862875266	0.001016164014228682	0.4409370894972959	0.006195953036878385	0.001011418877418249	0.001021244249949093	0.001003922936491809	0.0699597740961737	0.03457085843560149	0.00161992190184743	0.4580364256084042	0.001008475758938225	0.001002328035163985	0.001000818135342471	0.001001758197611166	0.09596781620693123	0.1078384910818822	0.01536130770626346	0.02444409517676624	0.1474504499837002	0.08613438097382865	0.06953065097636557	0.0506900406547488	0.001084223891257425	0.02998466964046072	0.001402699638079791	0.001076985295169406	0.02005545211911904	0.01264604484848043	0.001003126815260407	0.001006041602137116	0.001033119879044455	0.08843832858729055	0.06312697818701508	0.001045098197013348	0.001591753166616215	0.05095691227863904	0.03582375456181039	0.01442760272730457	0.09940551369861866	0.001009801651989832	0.0253790854682666	0.02449905783623027	0.001043063872023415	0.001027287929197674	0.001046686506293601	0.0586110371367423	0.01912869872379242	0.04762409464160217	0.001002148640553475	0.04728943234412718	0.07935828239752632	0.001020574011752577	0.001027027085963004	0.001008051508905971	0.001003092420358613	0.001005420136905554	0.004664431596495934	-0.01675880278907041	-0.01162187921164636	0.01466649609394362	-0.01209115677216304	-0.01518310375096884	-0.01095879993300631	-0.00240186419844365	-1.066074629783887	-5.475707207385819	0.07141137253681577	0.06885015825210217	0.02337923472954164	-0.01398185879363839	3.397090457082553	-0.1182051661926308	0.1013980176841336	-0.07251052527312911	-1.525046168056093	-0.3540323731496	0.02902411714271879	2.653135270273514	0.0380740977976486	0.03034986085283049	0.02636128484253087	-0.1092560399970261	6.435375593806973	0.2811439037217315	-0.008833743793987931	0.02227018617019753	-0.2250984057067505	1.698890105929036	0.5362869782853933	0.007845986081831886	1.151587109096044	0.007269841897074476	-0.2043301408623129	-0.2129239558907471	-0.1405929431854312	-0.09602652528628439	-0.3890298373118891	0.3409203476421425	0.2407524201375522	0.350055476493346	-0.02920838638883374	-0.0168358891405996	-0.5629820796612075	-0.03981049346674434	-0.6241257875525185	0.05611358768523653	0.07638987065965311	-0.1629159446149492	0.1118995861889529	0.03598583070916002	0.1168871243196182	0.03917938555037224	-0.1018778086092618	-0.5751693470810414	-1.633885343531212	-0.5159163299928511	-0.03375845505527249	-0.1514491613378892	-0.04903681674342018	-0.3160896037981316	0.1563064544216282	0.01184682467050544	-0.3661466393030381	0.03495039024745936	0.0009457295057875608	-0.4715793065392239	-0.6641513508569018	0.08046289316732788	0.3719605890761095	0.02337482024814924	-1.706337775296359	-0.2256380349813103	0.01683073300000034	-0.3652985645409182	0.001038025510792176	0.004714269861974642	-0.0031082418086201	-2.239348449503916e-13	8.770937260264275e-14	nan	nan	nan	nan	nan	nan
0.22	-0.03098219086736423	-0.04712175534708429	0.06014304605322774	0.5151790783020023	0.9391859003143541	0.007807742468495067	0.2556103827488252	-0.07338914174540505	0.0136194928958236	0.117288483013066	0.08103073589494733	-0.1327568090274057	0.01747795578009462	0.07296982793514595	-0.08733094808822019	1.140704735947633	0.08619875114699738	-1.140704735947631	-0.08619875114698981	-0.2254199797205594	-0.0816328215737457	0.01416000804679939	-0.1366580088595116	-0.08958986235443545	-0.04938498834841044	-0.0251432695733739	0.03761141826756956	0.6030863754373614	0.6713866399550079	0.08422969263326446	-0.006932443585833241	0.1896255266608549	0.006364809330919468	-0.3847173369426921	0.6980645195882379	-0.1265200290606051	1.360548417293752	0.104553845916392	0.04091033558131021	3.445505269562713	0.9940987549863713	-0.2249741766014776	-1.418113345261057	-0.5840323351308658	0.4119278321493367	0.2645983290877286	-0.8300315876642235	0.1374974250637133	-0.2136871832408929	-0.3226030645942894	0.2136871832408931	0.3226030645942884	1.3162744707454	-0.1772637631362726	-0.0950498895905183	-1.621177775921063	0.3048240114978485	0.06555627689150358	2.757076825626228	0.9130840701677206	1.350922985476989	-1.237425551110019	-0.4029700498150693	-0.07992059691367354	-2.2337923539181	0.1668513337231211	0.001009671184183893	0.01495857114752777	0.001007556730109897	0.01774556898798118	0.001005250000143075	0.003727643538498899	0.001080290854518722	0.00385918637045416	0.1466476335599434	0.1618304394720767	0.02039887948196797	0.0240369470930302	0.001013904942084969	0.03584447654968152	0.001746748595057308	0.00696913682597735	0.1199722665451343	0.116116971190139	0.4168362674643584	0.361775358342289	0.001036388025393048	0.02014627197395483	0.1141464036202269	0.1231343426505398	0.00103502382404265	0.01199179379074626	0.001041776497268794	0.004717891794323224	0.001040646957719238	0.009219216278529592	0.001190211170941804	0.01297708483968141	0.3412547504670599	0.3056365044095985	0.005648911625845498	0.02131614654129077	0.001017191943534177	0.003165154324811336	0.001020180908850919	0.01909152846586338	0.003128914077869169	0.04123580208536976	0.05875226383088389	0.09359482258762733	0.02991125988607288	0.02160389582953159	0.001572037126107218	0.007671380702216664	0.428313168658734	0.4203608788972332	0.001008950015946104	0.02684549637021578	0.002955574587313517	0.007141084406646589	0.002977833397531449	0.008249430362451855	0.002672179593066436	0.005615156949781974	0.09555764404108441	0.0805757023254943	0.1110475025388881	0.0830705512551682	0.01348848544609804	0.01383282680519179	0.02205870077057239	0.01127233411219899	0.1518444673015582	0.1346701890092113	0.08774699053046688	0.08320055217841225	0.06975408858259229	0.07011870862632349	0.05560918389032235	0.05260363306543409	0.001075964150445253	0.04297649857644495	0.03448979330695213	0.05036181190720803	0.001416424463728724	0.05968739882059489	0.001120249956228116	0.05653171184578394	0.02155662494425401	0.02562258805570867	0.01228590561311646	0.006564000951892972	0.001003002342778652	0.009125801778370543	0.001006079544168942	0.01810528435484024	0.00111698033479617	0.01986999743759764	0.091469957380049	0.08923232403665686	0.06871502874371699	0.06161319269447718	0.01459769867527375	0.04088710664707047	0.005920378375575142	0.01446459249486784	0.05058675411388026	0.04760610477406459	0.0379611692753896	0.07350832998281104	0.01504212794099045	0.02005637882597277	0.1073495141246494	0.08524326921531698	0.001080216165492912	0.01924222132164036	0.02589331169043719	0.004891733577868626	0.02668644611344468	0.03810087807459522	0.001060592661517223	0.01235376170515172	0.001025684189175905	0.01961994981106007	0.001176289403015854	0.125733598217278	0.06466068024799393	0.08474279592659119	0.01749801458862405	0.003198895953375898	0.04495899707217993	0.04067383640257242	0.001053914024253656	0.004968406383201836	0.06079399116777468	0.07542627699928334	0.08102147210105805	0.07895974586988089	0.001041037367420845	0.008550071734832522	0.004665904454905403	0.05009356084135497	0.001007672700217674	0.03078241279568126	0.001002943559531094	0.03604019183098935	0.001005170895410333	0.0216872045199267	0.004294821808754403	-0.0167016726316851	-0.0116260904799716	0.01439539675016755	-0.01203209132784702	-0.01500635895160138	-0.01053318234980827	-0.001582665427843462	0.001010971255090904	0.001009701460716591	0.001002190889741978	0.00112415437161158	0.241582332550694	0.021080167801986	0.001015313423182877	0.001001105945588174	0.07609439697708785	0.4123423152865243	0.001051808538362652	0.1712732860345295	0.00106611507371549	0.001038507946666431	0.001045668659348925	0.001012029798707594	0.5416858039754817	0.01137359180752744	0.001011127808547933	0.001024640125646564	0.001002640549250365	0.09371070159092283	0.04479160521195973	0.002047155206440704	0.4720807818484907	0.00100820150993166	0.001001593882664123	0.001000546595713092	0.001001190006098857	0.100622310891719	0.1104694553688265	0.0230321021523141	0.02634239591889414	0.1388030358648235	0.08376486487075999	0.06734170465493827	0.04628472712469558	0.001090789489671654	0.02387595550957099	0.001453662044538758	0.001100527682139926	0.0154094124476602	0.01205901499038823	0.001003227907344218	0.001006187318465572	0.001048160269128124	0.0831284925899938	0.06117108867318208	0.0010082399304329	0.001193246827173133	0.05234479972097612	0.03701133248581764	0.01378030332763926	0.09493970617594737	0.001006985022859425	0.02476036531427959	0.02056306855942732	0.001025635040766572	0.001026697354358266	0.001052370775121395	0.04996907967801838	0.02230450658095071	0.04753965360897448	0.001002277123072519	0.03820285540120256	0.07586781470399419	0.001028182009839429	0.001015099783023092	0.001009195993684923	0.001003536975148565	0.001006192079886729	0.002124680434336832	-0.01820687267419209	-0.01110721185063849	0.01397361449053338	-0.007645992404987379	-0.00935655325608507	-0.007669236019231733	0.002039774669098085	-0.9705396566909164	-5.392788222821425	0.01755416952482469	0.08704875771190858	-0.01967436606141364	0.01125196309082291	3.594682278472547	0.0530608745608418	0.1006220468733947	-0.05300596451424367	-1.790152739404093	-0.2574499138033384	-0.003969074336920677	2.842067916895147	0.1085498739656883	0.02652579306535825	0.002379737557029449	-0.04177182488578322	6.462126964800466	0.402174996549387	0.09316137427088909	-0.007185076419106931	-0.01496899513525015	1.802205824352743	0.578392048140081	0.02541322830435501	1.009518052464349	0.04543562474584176	-0.05324430882099163	-0.05491626514679297	-0.04903484407452859	0.05996904476499109	-0.1738586029248688	0.4340172412470865	0.2511083256515104	0.1658454194264366	0.01593671783713082	-0.02626946369456818	-0.4891527115096342	-0.04601948519816283	-0.6025727173154637	0.05724395987097088	0.09256481802160434	-0.2858193250871612	0.1028865262327266	0.03592092564538378	0.1457600599313718	0.230014692132519	-0.1629435685540993	-0.3836469415233703	-0.8011198459844556	-0.3127896335132165	-0.007067359498797905	0.01193799482432175	-0.04394818807040893	-0.2281689121660308	0.1754825947339713	0.01854965109259612	-0.3808978874169158	0.01692084378699107	0.01018012506649189	-0.5336550174733206	-0.7279755805268432	0.1073417477018301	0.2479616076482512	0.02874556289464021	-1.387838476834963	-0.1885902461286842	0.02140889870841181	-0.2134458462911428	-0.02482223498642259	-0.02315204310458558	-0.01817679331810615	-1.855978762459126e-13	1.110714029445752e-13	nan	nan	nan	nan	nan	nan
0.23	-0.0349094502678844	-0.03992501822616738	0.0584127886766798	0.5287316052095101	0.9401065765843268	0.008212939658700999	0.2893783312823079	-0.06331272335799716	0.01053456780091958	0.1040290183649176	0.07486037945124172	-0.1278525225208574	0.0200839148042973	0.06449163291747571	-0.08540298858692701	1.135048550401498	0.08449829360450362	-1.135048550401507	-0.08449829360448273	-0.2122567655965195	-0.08352297899661724	0.01314945554017077	-0.1528917162793242	-0.08654627993689275	-0.04859893063927142	0.001219448106016392	0.04726707684237032	0.6168447757913121	0.6597861091587685	0.08102916851041775	-0.007875281934423712	0.1683592534839814	0.008293328897282598	-0.395800428739886	0.7321330564546302	-0.2201445987906226	1.350111408410291	0.07968155259552136	0.03979273738613758	3.299831257957071	1.011763000984009	-0.3847404669905425	-1.239547248221953	-0.6406683482435293	0.56636673641882	0.2513389813804231	-0.8528672091714649	0.2481722686157118	-0.917340607838415	-0.02007374835908826	0.9173406078384605	0.02007374835907244	1.314217462088368	-0.2036923525003705	-0.1087845556220104	-1.63712764226397	0.3041300163134506	0.091807331684194	2.51692680641909	1.017207559006933	1.403094857466064	-1.043825271061521	-0.2510585970959768	-0.1050572589959569	-2.018608182786452	0.2146149417841378	0.001010665749248615	0.01547398677737807	0.001009682685718783	0.01847748257221429	0.001003759112712493	0.003808527163173261	0.001367706973326315	0.003997151875472961	0.1939790466853584	0.1972878907654017	0.02158818619452435	0.02512666581304153	0.001014254237000956	0.0368606825261211	0.001381721767852359	0.006639959409322427	0.09796890888184959	0.09857801873436881	0.4163997119170555	0.3610103650398142	0.001050403306080063	0.02031509357674789	0.1441226198017126	0.1511317385574868	0.01219320234455969	0.02428639925120972	0.001040184384828871	0.00504542033726679	0.001043950924203762	0.009394663734000818	0.001103142431017259	0.01250091805977998	0.4183299747661627	0.367987601607813	0.01322099714737169	0.02907293709606029	0.00101404977128911	0.00348565824976992	0.001021749332269088	0.01920880707546581	0.002090193796894811	0.0409456701488033	0.07965037446118832	0.1119005929303364	0.0386495267886012	0.02710432450137657	0.002372706636415107	0.008258709912460789	0.4439170749711038	0.4299404187364775	0.001008607506870285	0.02730388058151592	0.002000807122922974	0.006511154111248257	0.002011758738134386	0.007586050612443525	0.001855347646529741	0.005157522267959899	0.09971848326599354	0.08231906211564649	0.1122883281789907	0.08239109277619747	0.0198292809708457	0.01828318952934848	0.02361638333479032	0.01351318601037524	0.1443858086663903	0.1354245657885215	0.08514764991457252	0.08329136589520675	0.06788702985586952	0.06968467053361956	0.05174732734068596	0.04914104620014045	0.001080164666845619	0.04254296161519704	0.02824879216457115	0.04442153554209927	0.001438387429182356	0.06011824379005411	0.001114215357781407	0.05724432638576891	0.01746175074032601	0.02256498369014886	0.01147924584684872	0.007465019288740031	0.001003093424206512	0.009473458181582345	0.001006052928874457	0.01944812908014322	0.001103058153819257	0.02108331907200734	0.08673785289185529	0.08755182588290053	0.06557439926111994	0.05853214155812996	0.008071666114847366	0.03418530903870909	0.003610430504856156	0.01211865087967787	0.05164752872195914	0.0477229580721237	0.03714022430718436	0.07344204463176941	0.01503881035869936	0.02006267719148458	0.1004162737633842	0.08245194408511393	0.001044215400323506	0.02105723305130889	0.0251887426930276	0.005194920986231671	0.02318473218995093	0.0346844237540228	0.001041978730608423	0.01260577091868144	0.001025084852165213	0.0196531157968412	0.00111860648202051	0.1199812078834059	0.05613978635041213	0.07742787746421913	0.02075179951047293	0.004526273130456834	0.04550033734723616	0.04252015584265446	0.001028743189967561	0.005213636703558696	0.04981279509098519	0.06318658037627373	0.07727115965996058	0.07685577701681513	0.001036336924967453	0.008732044536964828	0.002885856925129792	0.0486496921675785	0.001008978247513527	0.03036687982142281	0.001003438848547666	0.03562832638245132	0.001006041714728011	0.02139033820660518	0.0006274109648953835	-0.01788553991425006	-0.01120584836535968	0.01393130245280634	-0.009666707840503361	-0.01016533504132242	-0.006751672817537456	0.004995872028704465	0.001012318021733042	0.001013751191779276	0.001002221687398893	0.00212645282255636	0.2948640653044024	0.02447827352979625	0.001014029152596453	0.001000925565726945	0.05823348888923215	0.4182377971416746	0.001076144287793014	0.2037282003338751	0.04357081560939106	0.001038543852540829	0.001048845940250357	0.001012862965949343	0.613634833150372	0.02982464474136013	0.001010485072685078	0.001022316791315167	0.001002194643106176	0.1176336571119711	0.05226178852417288	0.004192409163189717	0.4840814594440458	0.001008292982325151	0.001001315675271626	0.001000448820195287	0.001000981841670024	0.1097113767282017	0.1171949013300929	0.03000640653843772	0.02452828244748158	0.1275894778592359	0.07980133846921325	0.0638776312185507	0.0475580197580079	0.001079246980924469	0.01861937361500635	0.001467723127744847	0.00111419728728533	0.01079109063729891	0.009373530453843721	0.001003154623113748	0.001005888091758934	0.001122747927628744	0.07786546201335504	0.06186055208841667	0.001006220882745936	0.001152568589675474	0.05346549302683778	0.03545794382491253	0.01610071995244547	0.08692416181787564	0.001006535627392799	0.02407529072151692	0.01808254525041911	0.001020039787745077	0.001022568985980885	0.0010637663442045	0.04147908305396397	0.02610915901065899	0.04496128578564087	0.001002770807970586	0.03439509132120924	0.06922547398144216	0.001034204936321924	0.001011695139837368	0.001011302225552502	0.001004307358769022	0.001007587494293199	-0.004237815454516942	-0.01881234098886116	-0.01086451546252465	0.01343335852526352	-0.008917896701572428	-0.00597133655923329	-0.002236112723911243	0.01393928737293732	-0.9276996377716055	-5.18956813436992	0.06783253970896068	0.06521256691052656	0.02156168754725029	0.02082227533722317	3.503980178614909	0.1586378356978041	0.09920150622139769	-0.01934847133821278	-1.717403572617358	0.1284317786768639	0.02697776148910514	2.768041767582893	2.174058569491485	0.03554350789520361	0.02478754701141244	-0.04521089000372268	5.974502701227606	1.087768257191023	0.0008493215254988909	0.02056946783823816	-0.02482871568207035	1.855016834881778	0.5203991492635239	0.08889979973259494	0.9291578014868763	0.05060728217767971	-0.05898816177497188	-0.06288447519291239	-0.03747147308182632	0.2890108982837972	0.04232381559487033	0.4568219239689364	0.1967118288790107	-0.01998844024848962	-0.005213089141775658	-0.06351582333347749	-0.2185431379426159	-0.04122109859504695	-0.5826163404357085	0.03371167982282113	0.05806208936062263	-0.3275355508628375	0.07182115703616565	0.03369903591776854	0.1288543773706135	0.06826478712937746	-0.1756507217404793	-0.2332849666727811	-0.5347945026250855	-0.1701855406860018	0.0291388874536226	-0.02875260470487575	0.04408926534277052	-0.3320550308487138	0.1869877319042117	0.04021625605949201	-0.3093168708618262	0.029483934160468	-0.0004738225652530955	-0.6102865619835849	-0.7392713965186313	0.1596443581817056	0.1218830297826398	0.02214836633493916	-1.063216430604266	-0.2364748204260715	0.01654122693346044	-0.09244684251807145	-0.05725442364241004	-0.05817221174811252	-0.04013383384263795	-9.40656940260891e-14	1.145603526311787e-13	nan	nan	nan	nan	nan	nan
0.24	-0.03879951715315245	-0.03266209118036664	0.05572789102651294	0.5421843953543417	0.9407815342573215	0.008596869914272042	0.3214419443243811	-0.05334232015613034	0.006070091063685247	0.09238218477208741	0.06840478103766624	-0.1214807289539732	0.0223996455212277	0.05616728788497382	-0.08236594684750724	1.122362110153862	0.08574557009061909	-1.122362110153862	-0.08574557009060726	-0.1991786483183031	-0.08576516124499625	0.01194983805661608	-0.1696318403892341	-0.08350251114209729	-0.0475458003797647	0.02522446847833037	0.05793876773199556	0.631195028029726	0.6512872412753132	0.07893004424445779	-0.008961792489600728	0.1492704449785795	0.01057235541129412	-0.3772788338806151	0.7113025045718259	-0.317448083786709	1.340601064758532	0.05541012639994346	0.03665694865433405	3.10463817127108	0.9728957178717091	-0.5008845050755446	-1.095587134195604	-0.6410807291127528	0.7054292442061394	0.2065526677290758	-0.7992615906989256	0.3593138726873065	-1.61973812354157	0.266943741127585	1.61973812354157	-0.2669437411275857	1.299255101580063	-0.2476687282376878	-0.1328628849757353	-1.72246111394062	0.304861286948272	0.1189707869650168	2.285537364212795	1.116290533133011	1.469293362369453	-0.617092968553104	-0.1826900784415427	-0.1086550382337626	-1.798299419622228	0.2369527232530241	0.001011836502138863	0.0159612936057732	0.001012770993126179	0.01916739248100158	0.001003029448154431	0.003873089220386258	0.002012044855617852	0.00436525462554607	0.2411511869064711	0.2320534870128229	0.02383504091531156	0.027084803131661	0.001013786352077847	0.03776015383115237	0.001198865180289278	0.00645178834958874	0.07704918629701203	0.08177358332027566	0.4179685602633851	0.3648236044232652	0.001069580437941773	0.02047071453531118	0.1739698431282977	0.1787077880639828	0.03804538672141137	0.05194671220761694	0.001039406646990285	0.005360033800549713	0.00104719150567159	0.00955652308786876	0.001060026324755411	0.01223787986104148	0.4906110142025424	0.424454762961866	0.02592685372287243	0.04184321454164646	0.001012157907405986	0.003780338972486514	0.001021370921864152	0.0193014911217098	0.00156807463121759	0.04110380130165367	0.1011940285813726	0.1306165310992392	0.04667040262177646	0.03198598807551663	0.003841753054001226	0.009386320416193038	0.4582798048630481	0.4393993926489871	0.001008482097083515	0.02794496330776546	0.001521161692437334	0.006236392940841673	0.001526497242767002	0.007289245051866799	0.001445303986071989	0.004966139872374735	0.1059325672017841	0.08636207999147996	0.1158048673096885	0.08400416573632782	0.02640045717380676	0.0229845976923241	0.02355325569115484	0.01519956618768959	0.1353460319402307	0.1341700526705994	0.08194535395573527	0.08294750810227834	0.06530214845867782	0.06878883878990255	0.05021004621534085	0.047929200778009	0.001076490785847187	0.04214141277290794	0.02240911645984798	0.03876680940392628	0.001456399874926736	0.0604573653324323	0.001118035589800448	0.05785503362066261	0.01308045495737737	0.01903519698169963	0.009748194219505518	0.007890504410580467	0.001003102281039806	0.009801556114913583	0.001005889939932847	0.02080328174764016	0.001133402766861672	0.02234759622873276	0.08174154468979186	0.08566941641102245	0.06413093967663891	0.05693305974251572	0.004699582402474973	0.03028012005642167	0.002421591577729852	0.01078514465849184	0.05273376715035726	0.04816289989006803	0.03597481098523204	0.07286212709526792	0.01616584091762342	0.02091579221624949	0.09295183792770463	0.07856299025888085	0.001025995835332079	0.02297133557393777	0.02449260441729221	0.005658627208686842	0.02015254174390167	0.0317760627743985	0.001029876366771698	0.01286349909438703	0.001022720186188271	0.01967193550789731	0.00109546724014903	0.1136585967236912	0.04751265688394549	0.06987210230481357	0.02425069037798336	0.006421996526408403	0.04460045856397495	0.0431231119865381	0.001016409463751578	0.005448331013068741	0.04194597169638049	0.0540996367304418	0.07222479273879538	0.07414482354253081	0.001037000487208728	0.008912007577998583	0.001986354340442381	0.04790224491005184	0.001010684333769042	0.02965792304738829	0.001004071754134144	0.03489772429312511	0.001007174962131427	0.02090578055316526	-0.004836723242293585	-0.01868380788488426	-0.01090397006841311	0.01341643371017274	-0.009726182875778826	-0.006294849273328062	-0.001869087443233522	0.01512172631677979	0.001013664788373511	0.001017800922839027	0.001002252485064103	0.003128751273496062	0.3481457980581102	0.02787637925759641	0.001012744882010393	0.001000745185876901	0.04037258080138587	0.4241332789968252	0.001100480037225683	0.2361831146332196	0.08607551614504143	0.001038579758416963	0.00105202322115791	0.001013696133194603	0.6855838623252621	0.04827569767520006	0.001009842336818401	0.001019993456965605	0.001001748736966932	0.1415566126330198	0.05973197183638598	0.006337663119932361	0.4960821370396008	0.001008384454720394	0.001001037467886197	0.001000351044691756	0.001000773677249892	0.1188004425646834	0.1239203472913592	0.03698071092455754	0.02271416897606949	0.1163759198536482	0.07583781206766635	0.06041355778216283	0.04883131239132037	0.001067704472178717	0.01336279172043964	0.001481784210949057	0.001127866892433539	0.006172768826937977	0.006688045917300277	0.001003081338881388	0.001005588865047534	0.001197335586150235	0.07260243143671634	0.06255001550365209	0.001004201835042023	0.001111890352186516	0.05458618633269908	0.03390455516400753	0.0184211365772548	0.07890861745980338	0.001006086231925711	0.02339021612875423	0.01560202194141476	0.001014444534704826	0.001018440617611387	0.001075161913287958	0.032989086429912	0.02991381144036718	0.04238291796230713	0.001003264492880377	0.03058732724121627	0.06258313325888942	0.001040227862806328	0.00100829049664675	0.001013408457423467	0.001005077742390871	0.001008982908702441	-0.01060031134337069	-0.01941780930353014	-0.01062181907441082	0.01289310255999356	-0.01018980099815741	-0.002586119862381488	0.003197010571409251	0.02583880007677648	-0.9091800000175864	-4.876971637302016	0.01193240911218892	0.07864802254827855	-0.02293867956141036	0.05727941208612378	3.456311269290075	0.2267445942288707	0.07727511267868648	-0.02480469304947203	-1.643249331084277	0.6581966233945105	-0.006609203209121453	2.757798636805961	3.181691373123463	0.0239427772237972	-0.0003378827974863371	0.0008538913079996864	5.285339795966904	1.404872374798044	0.08799673392970778	-0.01210399817992573	0.07468362274824776	1.884239389604049	0.4546390285978926	0.1334694869520276	0.9854048671185761	0.0819753278090041	0.01778951617858125	0.01839857274266017	0.004215613179086193	0.5199006618946601	0.2846476848932412	0.4842263290147693	0.1402139814784212	-0.2359325600137495	-0.07099758410552645	-0.1186281938960083	-0.0390044229486813	-0.03962186148366259	-0.54546267192085	0.03889927438682335	0.07218335700372566	-0.380255793663773	0.007779883229125081	0.03200923164632416	0.1482216484221904	0.2402057966922595	-0.2033258321729588	-0.08725307737199459	-0.241798120726899	-0.1103025546521254	0.05755034448595122	-0.09078844226563312	0.1254151437878525	-0.4476946513677783	0.1953007533347091	0.0506534139154447	-0.2792792191885742	0.01806463633198219	0.007310874246539082	-0.6476991826694126	-0.776146919930074	0.2210109914808665	-0.0007110515889966697	0.02663836072490911	-0.7572878813974914	-0.3099871703714456	0.02100694651414195	-0.07416156303127379	-0.08350699492946285	-0.08689937126112894	-0.05571506133785724	4.081073624327483e-14	1.018564217838105e-13	nan	nan	nan	nan	nan	nan
0.25	-0.04227585029133531	-0.02596042298929414	0.05216789379034348	0.5555443643709899	0.9412222998466535	0.008928058374780081	0.3512530188377268	-0.04407540501118404	0.0008396324619434336	0.0818757360752721	0.06230398100869727	-0.1139512803876191	0.02401931047768811	0.04886104376314579	-0.07834197064830024	1.10268107223095	0.08970957599520786	-1.102681072230964	-0.08970957599518718	-0.1862909780394945	-0.08854746479849944	0.01046128621062985	-0.1874790150179881	-0.0804175609914896	-0.0461859928251462	0.04698866882713355	0.06941673328441303	0.6462646539277875	0.6479806356456376	0.07709788491324397	-0.00998442335350179	0.1321504310057614	0.01315032442316785	-0.3046411901195927	0.614602076273527	-0.3886223054880973	1.331396884128282	0.03345173889536388	0.02867673917077024	2.841469885070829	0.8682889344243255	-0.5270704538592736	-1.025371367518562	-0.5637690067455281	0.7911175721194625	0.1026010984600593	-0.6428722820881106	0.439344436159603	-2.314839556986474	0.5138382579582097	2.314839556986519	-0.5138382579582177	1.283309310474286	-0.311462738961119	-0.1650547874696512	-1.82487414362534	0.3189818575491266	0.1559751762555118	2.070490618155794	1.17147655789661	1.533202546600739	-0.09641028449788498	-0.1844433158308763	-0.09290354176800844	-1.626042066754919	0.2745731206776089	0.001013791292589411	0.01639581229930409	0.001073112246783489	0.01987511842538428	0.001002660954851927	0.003899887272382033	0.006226337731598511	0.007029667921567358	0.2859143400945994	0.2653323677444722	0.02622976376467098	0.02913947330034701	0.001014157845816883	0.03839081121791665	0.001101792637740178	0.006319202361901232	0.05793152845596058	0.06602055803365744	0.4199939037495179	0.373483312446364	0.002757163379998958	0.02222115611588342	0.2015680568607835	0.2050314043517257	0.07099444604396953	0.08562772911170073	0.001040268965957301	0.005611767210593613	0.001051505008189015	0.009690929283523943	0.00103870371678436	0.01217128676900735	0.5552515319602154	0.4733959873777299	0.03941560405114132	0.05524068768315166	0.001011089215557785	0.00399922543387925	0.00102076590510049	0.01934826628878538	0.001290740288413272	0.04166734065456341	0.1216063391044317	0.148471120585893	0.05505021750933942	0.03650714741192655	0.006570674405302172	0.0114830524738904	0.471454610640984	0.4503154753268709	0.001008742033719749	0.02870703485957895	0.001266453003644329	0.006170237096720719	0.001268861005468848	0.007212469850371202	0.001227592027864339	0.004915737311563946	0.1105846369431132	0.09087096430422242	0.1181981722161681	0.08685055142235203	0.03087790645405195	0.02641205177130575	0.02284922720168026	0.01655660618345003	0.1256794992592834	0.1314272840401665	0.07867981656669709	0.08200250095755028	0.06248608129105613	0.06747063772165333	0.04871639300536876	0.04726883183594435	0.001070189189121828	0.0417995657022185	0.01713298789779304	0.0335484084814761	0.001476722926154429	0.06077907971050554	0.001127452557461846	0.05843635309782793	0.009159749297189832	0.015657744598424	0.007598146401416877	0.007772301887452111	0.001003166931366449	0.01009944392200182	0.001006200550938121	0.02211179345162409	0.009211117787918855	0.03287813993510749	0.07591364053802761	0.08303376023543994	0.06307642456814834	0.05604161429058085	0.002898630968069993	0.02789406426558311	0.001777014754933585	0.01001321361200608	0.05276826218574602	0.04827410715204948	0.03466141098810813	0.07182608964042329	0.01705768348485832	0.02184371472175359	0.08572147317326256	0.07398109714156507	0.001016524225370667	0.02491658173433534	0.02387678209019643	0.006317249545349521	0.01699050829918927	0.02884456426209551	0.001021935021239202	0.01316711803972351	0.00102097812082618	0.01966749847604286	0.001085440404918443	0.1069381804478933	0.03903029970957984	0.06229474369932215	0.02835444143712514	0.009157927540693526	0.04312834418445402	0.04307772145873465	0.001010362055314207	0.00568356221313771	0.03751887022890493	0.04811761767980961	0.0670044179572362	0.07097399670811327	0.001040510885808105	0.009110234371055284	0.00150761627201626	0.04750409633753349	0.001013188151410179	0.02866498163501279	0.001004940965107967	0.03385369841133338	0.00100880224734593	0.02023878052195051	-0.009014238210331956	-0.01922926005368022	-0.01064134884364551	0.01170568976827594	-0.008820397435726398	-0.003373980210317188	0.0006627644861004187	0.01754584625642807	0.00101765390247312	0.001235855290043394	0.001002298615037012	0.01704923090001999	0.3873699680141308	0.0298417470617723	0.001016067052408278	0.001000685648766718	0.02725618384746033	0.4246800121489269	0.007413342579697043	0.2571827086771257	0.1338208038984323	0.001043355166079195	0.001059354900205949	0.001018890398361185	0.7223531661596072	0.06079881244247463	0.001010090984407306	0.001020256921372644	0.001001549483866424	0.1587570831609757	0.07010121336913515	0.0120972687256522	0.5057191865083859	0.001009543961384287	0.001000924100080573	0.001000309621350906	0.001000687526408958	0.1157830925080071	0.1196979574745608	0.03514216246069838	0.02149868717919934	0.1067209205339604	0.07304667557191542	0.05760668894501461	0.0452323186669646	0.001060181813386272	0.009480531365199751	0.001511551990663603	0.001145201307262415	0.003868835118987956	0.004119268955906515	0.001003363553573736	0.001007314820537408	0.03178923163466738	0.06439700303617596	0.06103686474791172	0.001003574452042457	0.001096123858167669	0.05128434329877137	0.03246092149501956	0.01771165438214289	0.07326835128370419	0.001007157734688619	0.02300491830081956	0.01169397832607822	0.001013014680948731	0.00101977802623104	0.001074867247981966	0.02532980272000038	0.03565988873429715	0.04048729042858517	0.001004748572122091	0.03368948384864268	0.05825600828125783	0.001047495218272055	0.00100765828252667	0.001017812138420638	0.001006495148242792	0.001011775728382053	-0.01192289467193929	-0.01962387282259635	-0.01039435143426574	0.009045015593005122	-0.00681908914572891	-0.001083399425655288	0.001167219547187206	0.01333560313979758	-0.9056045089995967	-4.472666706102366	0.05789485311441121	0.06775731070459176	0.01438743292953818	0.4442591844624729	3.208864120815442	0.1896275256561738	0.04403007309458443	-0.00720944236315853	-1.506391651353773	1.075227389680115	0.32072643013129	2.520176599429422	3.465380404282901	0.02359144334120029	0.01960951799797076	-0.008187563267591604	4.510835036258089	1.279990724322421	-0.01472959108509317	0.01117338836324615	0.05307445872687318	1.702045023951287	0.4472223865724718	0.2752614620703952	1.231614365745931	0.07414268748836766	-0.01693107309395249	-0.01864838601958215	-0.008100227981291307	0.4016601061433404	0.2886104375564379	0.2213680503280475	0.1274994431519898	-0.3136266993635231	-0.1137401937543276	-0.1437932657436407	-0.08652846709271171	-0.02992467554978421	-0.4957221204180139	0.02794970480219348	0.04952484630509096	-0.2979438140388825	-0.03508623537069008	0.02746101831805373	0.1181529864836414	1.743494531788399	-0.3250854012427505	-0.08573029656494167	-0.2139016582917877	-0.05015378710953308	-0.02913248615356539	-0.1128718930603255	0.0601316529176359	-0.4606097365965639	0.1916541486229837	0.08004173738285719	-0.307039907358556	0.03840513477723945	-0.005364388344497564	-0.6896195397137641	-0.7448944451601589	0.3282053605418823	-0.01367814375387117	0.02174404817027151	-0.4419893555381762	-0.3214044369075394	0.0189824920759374	-0.01522365353768811	-0.1140029756583096	-0.1208403682466839	-0.07664818896674874	1.761614668005273e-13	7.866658429877484e-14	nan	nan	nan	nan	nan	nan
0.26	-0.04462540888241591	-0.02065863080193523	0.04807402607588163	0.5688124159481347	0.9414647439862122	0.009152324611686344	0.3779492050991712	-0.03622050900170769	-0.004108582785400297	0.0714813821751259	0.05743560630179156	-0.1058452354505885	0.02415608298929821	0.0436921412739958	-0.07370179674417568	1.076097917095263	0.09578195161306446	-1.076097917095265	-0.09578195161305558	-0.1734118549829857	-0.09204783115417936	0.00864459624225338	-0.205687329898042	-0.07698581170357707	-0.044366607808712	0.06669803909358572	0.08121177850079438	0.6616304935488865	0.6483153930430453	0.07522714736719698	-0.01076051146937884	0.1167428298072571	0.01598245865595632	-0.1519239244501901	0.4313273038333076	-0.4242221794473785	1.32221757685787	0.01574583638587813	0.0152725039339808	2.481660520877387	0.6904918907683103	-0.4444358342114675	-1.073168174857703	-0.394595664705829	0.8207485183319819	-0.09002582114997668	-0.3717932642385852	0.4825534136735307	-3.000161566097291	0.688617683781202	3.000161566097291	-0.6886176837812024	1.297545657119443	-0.3912812886728945	-0.1984905094537722	-1.794689164200719	0.3742211144090913	0.2108862793281242	1.874571347744638	1.179706465925171	1.52853610697672	0.111179636863677	-0.1904057214119228	-0.05934648863073382	-1.455816864757834	0.287785767435776	0.00101676373189267	0.01677766113725787	0.001212318443339436	0.02061974158192227	0.001002499878060009	0.003882620738263083	0.01516304407171234	0.0126235570616471	0.3271799655197557	0.2964187543046549	0.02840986529315456	0.03098611536752426	0.001016005394284921	0.03854422946241312	0.001053226886603315	0.006197660745607987	0.04097311228112672	0.05166503179048897	0.4215496189996655	0.3863578003860267	0.006734045387364015	0.02616582135381818	0.2259417365243639	0.229376359626332	0.1086531381972273	0.1194716882251178	0.001043088691395379	0.005775613439245384	0.001057328178205527	0.009796521368715148	0.001030644619240144	0.0121938275242525	0.6101931991819588	0.5148300626680864	0.05215144616569595	0.06755039844517366	0.001010679517753492	0.004075544163155273	0.00102059531235109	0.01931924593350745	0.001151844245770296	0.04246629469406359	0.1401672283366868	0.1649647619028632	0.06421075252457133	0.04088302676474261	0.0107776161186694	0.01467924040694028	0.4834635893220128	0.4647077339096302	0.001009451979873107	0.0295018911569065	0.001138938401363737	0.006179563717161283	0.001139915615082262	0.007218381871953215	0.00111862541124402	0.004928053260014401	0.1120090895682932	0.09479096022410527	0.1178496767087803	0.08985599419235006	0.03233694727757389	0.02781402996997666	0.02189846081609505	0.01767566356026216	0.1158924768943531	0.127877408017547	0.07560608696897035	0.08075797724888499	0.05966136459647045	0.06593734855523176	0.04625019266916708	0.04632944940290021	0.001063276729688551	0.04151937680324536	0.01248538482290894	0.02890227483865552	0.001501765372129531	0.06106648149935796	0.001140829035964413	0.05895441670415089	0.006009337118174085	0.01302213807997881	0.005231791367614311	0.007115462752811151	0.001003340418932041	0.01034863025195428	0.001007219193582955	0.02325978736024059	0.02802062594628302	0.05476931860929464	0.0689808797597164	0.07914210842021815	0.06181426979238023	0.05532456814024038	0.001989888601189795	0.02643231447504954	0.001445871792159118	0.009660666267391701	0.05127966318499626	0.04770377828579662	0.03328366122305472	0.07067563234690996	0.01717121371410607	0.02211767118667272	0.07910514453640043	0.06951228023694872	0.001012326561595084	0.0267625319441936	0.02337081430990686	0.007238875635691797	0.0134462076678512	0.02563487614573867	0.00101725085179452	0.01354652143242724	0.001020776527529361	0.01962132562773116	0.001080281066781276	0.1000014965846936	0.03081005315373878	0.05486282052173463	0.03320465561883931	0.01302670672058734	0.04145594635239692	0.04274332731583496	0.001008082185703946	0.005909935354151736	0.03658499539071323	0.04520238108348959	0.06214060085958178	0.06777220999648718	0.001045900536470909	0.009298539019233649	0.001267454919360589	0.04740266179835766	0.001016642350561208	0.02739942977198691	0.001006084409986187	0.03250222566515765	0.001011012583447669	0.0193935518925466	-0.01128846541872378	-0.0195484531226565	-0.01040216334195966	0.008570050476318118	-0.006271327720756416	-0.001398543564829642	0.000153521113063642	0.01001842161165818	0.001021643016576679	0.001453909657240142	0.001002344745011438	0.03096971052654174	0.4265941379701508	0.03180711486593768	0.001019389222812947	0.001000626111676414	0.01413978689354906	0.4252267453010286	0.01372620512215983	0.2781823027210318	0.181566091651823	0.001048130573747432	0.001066686579260604	0.001024084663536014	0.7591224699939521	0.07332192720975203	0.001010339631994071	0.001020520385667149	0.001001350230774654	0.1759575536889322	0.08047045490188322	0.01785687433136732	0.5153562359771712	0.001010703468054293	0.001000810732284892	0.00100026819802826	0.001000601375580951	0.1127657424513316	0.1154755676577628	0.03330361399683564	0.02028320538233048	0.09706592121427329	0.07025553907616475	0.05479982010786656	0.04163332494261025	0.001052659154591327	0.005598271009956763	0.001541319770375282	0.001162535722093309	0.00156490141103652	0.001550491994512131	0.001003645768265358	0.001009040776022956	0.06238112768320648	0.05619157463563597	0.05952371399217202	0.00100294706901916	0.001080357364155878	0.04798250026484377	0.03101728782603346	0.01700217218703187	0.06762808510760589	0.001008229237456821	0.0226196204728848	0.007785934710746497	0.001011584827170814	0.001021115434881387	0.001074572582675543	0.01767051901009178	0.04140596602822712	0.03859166289486331	0.001006232651378839	0.03679164045606856	0.05392888330362622	0.00105476257373973	0.001007026068404299	0.001022215819421791	0.001007912554094145	0.001014568548063754	-0.01324547800050785	-0.01982993634166249	-0.01016688379412067	0.00519692862601679	-0.003448377293300355	0.0004193210110709123	-0.0008625714770348679	0.0008324062028187687	-0.9064418844325514	-3.99799098770599	0.001398437877320337	0.08602746490385796	-0.03175159679374796	0.6431745808917981	3.017812434997093	0.1851389738971142	-0.01817271568002922	-0.02259581869213794	-1.363749522438934	1.501152606718955	0.4322355282366478	2.362066434181455	3.214279814987157	0.006365341023065075	-0.006100704936529571	0.01868066072822798	3.783909970864847	1.187319898977249	0.05948318761102904	-0.02726311173311374	0.1217665600672987	1.612049755678689	0.4255830318786022	0.3533606619842953	1.680640048094875	0.08853227698175639	0.03288600909302366	0.03493601736168007	0.01675931503792041	0.4021229833177693	0.3164591016865239	0.07913115296724574	0.0926174576849028	-0.3973540384461234	-0.1309008968912292	-0.1616458135290293	-0.09480712121566502	-0.02729022721971195	-0.4310092159824652	0.03203675647985294	0.05953218282538526	-0.2318866206966801	-0.09994743907772617	0.02226893619327639	0.1161180894225341	2.512332790320838	-0.4545249600961501	-0.05237321704980695	-0.05693692052914761	-0.02642581423751943	-0.07875688115269838	-0.1136724099995596	-0.005378064327314674	-0.4250794088240842	0.1754415632499987	0.1032541646555551	-0.3349171399701156	0.03322152596261456	-0.001036284916928148	-0.6909527001759568	-0.7470598343515256	0.4475806246054458	-0.0585117746061793	0.02486674891955703	-0.1439313905328625	-0.3161791458101827	0.01902251755825161	-0.01481875632868699	-0.1380290850548393	-0.148388744141262	-0.0913607809786688	3.119675256341527e-13	4.541027644157852e-14	nan	nan	nan	nan	nan	nan
0.27	-0.04501905029996989	-0.01760149807455845	0.04380640758775554	0.5819883466986421	0.9415509251810141	0.009216675775602765	0.4005248195496193	-0.03046787566233489	-0.007657306007887985	0.05994856833696522	0.05469947352824713	-0.09767945928392728	0.02188008684169186	0.04177347793053986	-0.06881729121548706	1.042721277121366	0.1031941065412703	-1.042721277121382	-0.1031941065412659	-0.1601898077722919	-0.09641267571179389	0.006507700208985114	-0.2227311787221084	-0.07276359582900742	-0.0419480262667716	0.08457370610853682	0.09278815709988771	0.6765246746618322	0.6486036269969487	0.07348237227451571	-0.01117410411683758	0.1028660429529573	0.01900666220559481	0.07693542641420976	0.1773262637048556	-0.4287424476192109	1.312882137602312	0.001246005209512023	-0.002508849240603705	2.027463591906411	0.459852247490694	-0.2530785584550699	-1.240519189210807	-0.1496374057848608	0.8152605041628993	-0.3705324627283741	-0.008672155787889836	0.4940238211778085	-3.669654155443505	0.788622167806684	3.669654155443531	-0.7886221678066828	1.350502891634297	-0.4817419479766487	-0.227270569119305	-1.604887919536488	0.4720089337593182	0.2710059437837397	1.69590811451627	1.136308446029256	1.443623632943988	-0.07390943130512256	-0.1494789625142984	-0.02506962990569343	-1.320367875249858	0.313768100587725	0.001020425608224385	0.01709571020060209	0.01094493443140345	0.03104709312628023	0.001002457424511429	0.003813620333370597	0.02569406419792464	0.0188849424263207	0.3635411497466701	0.3250906308850726	0.02805617751000294	0.03072156629185772	0.001018147151367964	0.03802260048964298	0.001027452445539066	0.00605561186188341	0.0269638534283416	0.03940881864681159	0.422584468666906	0.4027253924203388	0.01543246298013774	0.03440429343019071	0.2470001582907835	0.2522071056825511	0.1368624413000278	0.1395787692514062	0.001048703254270229	0.005849952514611299	0.001064568028457042	0.009866870966975855	0.001030142163023415	0.01231535633819621	0.6549746039725969	0.549590687024286	0.06256039474117521	0.07734459260588569	0.001010891504537236	0.004026838976940874	0.001023018622918351	0.01919046029284127	0.001078096508980452	0.04357303500000675	0.1557960843498047	0.1794466503126811	0.07324823793795245	0.04467166312169696	0.01618066041953467	0.01863283498555024	0.4957240250737586	0.4845736936887507	0.001011026208269444	0.03027505526924442	0.001071255227714199	0.006244226377841521	0.001071493446282082	0.007287787993475173	0.001060791851713448	0.004973556516885289	0.1116231982728116	0.09897117510175431	0.1164582086547851	0.09377351387139224	0.03227640318480012	0.02818652721580166	0.02225556436489927	0.01944921824034332	0.1079149736670005	0.1252532440569266	0.07355596902696368	0.07970082575148341	0.05772861218416322	0.06457732568798299	0.04439579604008281	0.04629482839956574	0.001191980945276364	0.04139829741217935	0.008712865583102315	0.02504413889444891	0.001534422328039853	0.06131990611523661	0.001156171661085969	0.05942818140702372	0.003820318935058983	0.01134793589261669	0.003386702142942743	0.006329860937956954	0.001003603488072279	0.01053526127184783	0.001012478734344799	0.0241494726501573	0.04892328734665082	0.07698859214447704	0.06264002833425558	0.07531756040896481	0.06039987705349473	0.05488135549404566	0.001506929832078162	0.02561249827139758	0.001266063799759752	0.009613229140213553	0.0491191509336438	0.04698261253908103	0.03110294713492392	0.06915669686977795	0.01636291512855598	0.02170859341552749	0.07337107044310127	0.06564331735099524	0.001010573442633961	0.02836044789295735	0.0249971744505039	0.008954954430415385	0.01086489113496685	0.02328486612794587	0.001014334136302953	0.01401025864937545	0.001022776418622662	0.01951758525937641	0.001074319504006607	0.09305372221087117	0.02365500525993696	0.04833709520740418	0.03909992911520768	0.01833338262320392	0.04063852450571012	0.0429689873840561	0.001007482926685368	0.006131702822664	0.03662347641269122	0.04415469003150516	0.05867805229160974	0.06499661548661695	0.00105321771651431	0.009461747049618073	0.00113985504798711	0.04755959128944543	0.00102021315885154	0.02588346643484049	0.001007227701185713	0.0308604282001096	0.001013326893096466	0.01838260164923919	-0.0107617033930556	-0.01934989226592549	-0.01023034143030644	0.006299876174182189	-0.002502444384978167	0.0002651969066936463	-0.001061792720314048	0.003414899306502627	0.001026431005494145	0.03808520170002359	0.001002471200168654	0.0429110974751586	0.4475739839365592	0.0240995796160502	0.001021211123749258	0.001000625247970343	0.007608679834538706	0.4245148309737136	0.0342606670287223	0.2905802864980931	0.1746665055256021	0.001059976080975886	0.001076687483645283	0.001034301939206044	0.7681163485130243	0.07740982614724581	0.001011765705829523	0.001029788130280706	0.001001285475043011	0.1833927971851358	0.08867686390519833	0.02563067532780342	0.5314007214688	0.001014323703060399	0.00100077361697283	0.001000251772496778	0.001000571652120218	0.1095937667330332	0.1135357179834138	0.03126851094354335	0.02467393934014287	0.09591863332106711	0.07140196322675531	0.05573919130140781	0.0426092949240324	0.001557246233927255	0.003838870435567251	0.001591447544652611	0.001180278565687626	0.00145933337828759	0.001350230093779464	0.001004073116025023	0.0010254922281267	0.0830962648852622	0.05309360090844054	0.05783419213457559	0.001002772967455324	0.001077272575758538	0.04518593447503464	0.02649762077808001	0.01417404376714897	0.06427377137506234	0.001009188676960751	0.03041930383327953	0.008303966518323132	0.001011056570407792	0.001028024163586518	0.001062649624418279	0.01363987785985793	0.0499443698118818	0.04058360975556704	0.001007389451442999	0.03656342776111535	0.05464373456469915	0.001065970566222954	0.00100690450619846	0.001025379207041741	0.001008844739818975	0.001016722659954188	-0.008247921681425624	-0.01876729614860468	-0.01010928562760182	0.004912059910578644	0.002023185277457997	0.00180563809471499	-0.002436483548315095	-0.001122628515706067	-0.9105119313581914	-3.479596165235987	0.0457167762703849	1.836399305595251	0.004914377257833459	0.6101125704061057	2.700320167908894	-0.2081769660468379	-0.08682720083166809	-0.0102903366472717	-1.089269181350094	1.721338794840369	1.146976884102879	2.186774992838764	0.8950462288327536	0.007211209325281156	0.01301756600353711	0.01131568410028859	3.147900663839313	0.7939590732350367	-0.03844936916367614	-0.008097344563136995	0.1104055162053364	1.293148723289347	0.3336686451835062	0.4324089338669115	2.281034427408179	0.07163420663743165	-0.006522965505721762	-0.006771934172900907	-0.001227167183820202	0.4167835579745623	0.4499337378035143	-0.001794775401720045	0.2569796315014498	-0.1308515329655812	-0.06861531993655973	-0.1000339293239549	0.07469273808543503	0.0003395157094838553	-0.3394404110417953	0.01981081989111044	0.03860245998016849	-0.1060972724577397	-0.0580361655824246	0.01538376472397365	0.067731944359854	1.982393931442077	-0.3194775982677019	-0.03790569880412988	-0.08413815882622232	0.01189270874960756	-0.07223206097342276	-0.190406906038683	-0.07787852756164035	-0.3418505989916394	0.1441719171114294	0.2429127441377717	-0.1500031286604573	0.05505636141792819	-0.01649813500498555	-0.6937745063416998	-0.572019931349889	0.6151356859629696	0.09332897877277833	0.01983555662819704	-0.07708280083614728	-0.2263965179312307	0.01362161331880917	0.03818411049177005	-0.1635852358142821	-0.1783920719705951	-0.1094644331125029	3.222916659208117e-13	2.816798149693525e-14	nan	nan	nan	nan	nan	nan
0.28	-0.04301190464441215	-0.01716756508628387	0.03951035853463699	0.5950683299874391	0.9414847761462221	0.009100016064605072	0.4183785013910959	-0.02702711464438367	-0.008925548918082978	0.04652850646247138	0.05450272787084351	-0.0894829495841533	0.01663825264850695	0.04358404313067751	-0.06382779773829721	1.002815079451208	0.111450572288068	-1.00281507945121	-0.1114505722880693	-0.1463290150180148	-0.1016837566162445	0.004131547421471765	-0.2376012346672485	-0.06750989556328155	-0.03898297063855583	0.1005231225693055	0.1039527312639692	0.6903694365543885	0.6464296727125053	0.07241897480906787	-0.01129585584832339	0.09031892491934498	0.02219208382960948	0.3282334901732909	-0.09331264398628714	-0.4299082924479688	1.303028084515809	-0.01472020951940513	-0.02092967104883996	1.53727399906846	0.2281174264751169	0.0116602282272888	-1.450617782124116	0.1132817585212713	0.8268952249475844	-0.6831934301750296	0.3740524443979082	0.5035510033784951	-4.306073105350153	0.8574798474996257	4.306073105350153	-0.8574798474996258	1.425294765835454	-0.5725285580399223	-0.2463418603027674	-1.359930588415568	0.5805179926401705	0.3201810965832316	1.489321236910208	1.097345578919247	1.318652262898639	-0.3812580108056785	-0.05413019596867313	-0.0009783054367825009	-1.189883100618798	0.3200293823103347	0.001024650779106155	0.01736210469090366	0.03338039448579232	0.05408685692589982	0.001002499468190791	0.003720165512165963	0.03669358861086839	0.02484601003704006	0.3940740911473786	0.3501003033992889	0.02418946362288527	0.02742001250629194	0.001020128895008704	0.03679420300750497	0.00101456964912504	0.005902326441538382	0.01621256059876935	0.02984412666177716	0.4230671213686312	0.41976403617682	0.02966080795865695	0.04773571897703661	0.2645846076763326	0.2727657037986471	0.1500458823723315	0.1391308095730483	0.001057434499333859	0.005894012331837644	0.001073188820307501	0.009913811516443237	0.001035001965657343	0.0125339528465186	0.688908678687754	0.5773817912141691	0.06998323273938022	0.08387838271191612	0.001011710834864861	0.003922053894712067	0.001028865667265396	0.01896523238810992	0.001041194903141299	0.04489088531986213	0.1679339378017056	0.1910041523088253	0.08179654295319083	0.0475868877818626	0.02267338366950589	0.02322843268662338	0.5090767343797375	0.5100980728513366	0.001013623934635824	0.03104524851322471	0.00103740044690365	0.006317714636093282	0.001037279479339799	0.007368600366215255	0.001031866285014178	0.005032139845998892	0.1100739117299958	0.1027839026988035	0.1148366375984504	0.09851244702203679	0.03128270155087826	0.02783487303018329	0.02454612799014957	0.02271297925362961	0.1027253020807796	0.1251929217724938	0.07290974892222089	0.07962395250317814	0.057089416971293	0.06414316658068041	0.04384497293323177	0.04755950051465655	0.001508546550768604	0.0414714704508455	0.005909226262147828	0.02213701785426369	0.001575807580462396	0.06148595096056184	0.001172714163392224	0.05979409994816859	0.002660345893359094	0.01083732351720535	0.002355263582321954	0.005937474607366497	0.001003948737950224	0.01066283548495742	0.00102333684269137	0.02473268576410511	0.06902702948141526	0.09543463753309134	0.0576970050182752	0.07257069733262048	0.05885818011100998	0.0545337264318744	0.001264879988169264	0.02520731452798738	0.001174565627568437	0.009797606841568616	0.04665828805527681	0.04612402121074524	0.02780301775351951	0.06686164981386657	0.01456993399204155	0.02053127988222567	0.06864050834206253	0.06281251964461849	0.001010177265641621	0.02964657609881827	0.02955600552976835	0.01215615351544133	0.009794810993136012	0.02233644827123691	0.001012612223691435	0.01455825754260642	0.001027231877054375	0.01935563604380356	0.001065375972268389	0.08622255982260545	0.01791552319944794	0.04314372783793933	0.0461591279929196	0.0253570430407649	0.0411264612960307	0.04440361070174893	0.00100776213235841	0.00631362272362701	0.03653699961081598	0.04343120544732781	0.05708546868221222	0.06349514440251265	0.001062480972060091	0.009571021781690017	0.001075983815810051	0.04800593312754638	0.001023580137027816	0.0241592919868097	0.001008265384604913	0.02896595776360167	0.001015561055009629	0.01723155992156411	-0.007254411838444737	-0.01857527851830997	-0.01013466868207617	0.005353238929844845	0.002401558440786922	0.001743988452964027	-0.002516172045626785	-8.963127423264302e-05	0.0010312189944152	0.07471649374278121	0.0010025976553253	0.05485248442377412	0.4685538299029681	0.01639204436614958	0.001023033024692321	0.001000624384301995	0.001077572775532606	0.4238029166463994	0.05479512893527949	0.3029782702751546	0.167766919399381	0.00107182158821186	0.001086688388035219	0.001044519214882811	0.7771102270320973	0.0814977250847406	0.001013191779668401	0.001039055874686245	0.001001220719328452	0.1908280406813397	0.09688327290851297	0.03340447632423661	0.5474452069604286	0.001017943938078619	0.001000736501681147	0.001000235346996019	0.00100054192868498	0.1064217910147348	0.1115958683090652	0.02923340789024871	0.02906467329795628	0.09477134542786228	0.07254838737734631	0.05667856249494927	0.04358526490545771	0.002061833313255951	0.002079469861178155	0.001641575318927305	0.001198021409283388	0.001353765345537365	0.001149968193045102	0.001004500463783347	0.001041943680263889	0.1038114020873265	0.04999562718124614	0.05614467027697912	0.001002598865881549	0.001074187787363801	0.04238936868522492	0.02197795373012693	0.01134591534726608	0.06091945764251914	0.001010148116464922	0.03821898719367434	0.008821998325903434	0.001010528313628615	0.001034932892356057	0.001050726666160468	0.009609236709626897	0.05848277359553646	0.04257555661627135	0.001008546251504771	0.03633521506616323	0.05535858582577252	0.001077178558708437	0.00100678294399554	0.001028542594662968	0.001009776925539682	0.001018876771843581	-0.003250365362343305	-0.017704655955547	-0.01005168746108305	0.004627191195140351	0.007494747848216467	0.003191955178358845	-0.004010395619595361	-0.003077663234230933	-0.9148440065496956	-2.997914390831463	-0.00893247686220418	2.608509915903065	-0.03664248006678623	0.5831110301000936	2.285371621757327	-0.4222619680868717	-0.159526417465719	-0.02484312593974541	-0.8254452907767775	1.635362951162229	1.450826222317653	1.907636846158899	-0.8967283259442417	0.0003094894565494634	-0.01078251475558588	0.03809419955180139	2.390005937600708	0.5352390881135947	0.04826720851147036	-0.04655157363199618	0.1639885628510067	1.027172472953726	0.2509006925234303	0.4817612864468405	2.812323924788717	0.08793810336732245	0.03465112860947893	0.03721726760867873	0.01937532949273543	0.3286255271920037	0.4807417960043099	-0.06569913329881989	0.3906587243193415	0.1154142967936679	0.06515475292825672	0.02352693846090427	0.1650515023970809	0.01156025865565957	-0.2408062351623916	0.01456080231417106	0.03796295046122532	0.0008313416959584458	-0.02130434222656009	0.01045757481094043	0.05482365430461675	1.75768716104955	-0.2389879731113974	-0.03325650024268018	0.02598957171170217	0.01993715149415245	-0.1062419974684576	-0.2688947257586407	-0.1590252167582417	-0.2174463729071431	0.113084014692925	0.400278222719126	-0.05459870773406771	0.05007386141461982	-0.01267805023739905	-0.6676303030858793	-0.480588245386405	0.790977527596175	0.1832808752894827	0.01689723541146984	-0.07909009696933401	-0.06135446065551466	0.008235857908224217	0.04306371311710821	-0.1796713072394746	-0.1989233384433427	-0.1193790778652736	1.907666808935083e-13	2.902848375778679e-14	nan	nan	nan	nan	nan	nan
0.29	-0.03853545352762174	-0.01934886982749066	0.03513215291310117	0.6080463103833338	0.9412404007288294	0.008807986545935139	0.4313212956266633	-0.02575988472538584	-0.007303870491703522	0.03102903413602229	0.05683700092945436	-0.08094868174212476	0.008275276133838843	0.04908645220822485	-0.05864603679436788	0.9567781143110926	0.1204029183816383	-0.9567781143111044	-0.1204029183816479	-0.1316664209005603	-0.1078286245744279	0.001620453694234231	-0.249998268122609	-0.06120933221690287	-0.03560208304433811	0.1141234569464047	0.1148237882130447	0.7028907979201119	0.6412101734395987	0.07260168897437766	-0.01126721649932879	0.07889868902781995	0.02551422660086717	0.5601957479157954	-0.3320502535499316	-0.4471865975503952	1.292543193043563	-0.0349239795164647	-0.03692772075921576	1.058360852308814	0.03728212917680503	0.317021849374132	-1.641319149007302	0.3420060578190721	0.8837188359254026	-0.9828123588868253	0.7108914986433245	0.5350598322092863	-4.888368191435099	0.936883192530471	4.888368191435111	-0.9368831925304726	1.505448873119823	-0.6533339407092078	-0.2538962761241152	-1.127453824933295	0.6743761204602027	0.3530463733466555	1.221658720837066	1.085676765846042	1.192719527963411	-0.642762745595438	0.08524607375559505	0.005114889491671186	-1.094796505032549	0.3416176051356609	0.001041165210237346	0.01759046440612625	0.06069006772238456	0.0818768905566611	0.001002613895504425	0.003617487784497335	0.04574027126648883	0.0295983012946509	0.4188490307421771	0.3706467481659618	0.01854722900319003	0.02258997342135313	0.00102007974296752	0.03493282209150684	0.001007739791112276	0.005746111682232453	0.008952931370669099	0.02325924496195516	0.4211993842954513	0.4332590026902762	0.04482791344052089	0.06189833850406596	0.2813248317125197	0.2918639781129356	0.1469426616597597	0.1237422874093421	0.001063928412680653	0.005950793118790891	0.00108469757901273	0.009943805143291381	0.001035303923455358	0.01290235575122297	0.7127048458148598	0.596825054662628	0.07406112364227807	0.08710819687143494	0.001012246638822005	0.00385453016723783	0.001031858255467885	0.01864762570196052	0.001021621718714869	0.0464689584865971	0.1766450419098808	0.1994622471013716	0.08902943723295095	0.049586035347034	0.0292348573235467	0.02774741894844037	0.5245262285740678	0.540085615128111	0.001014939653508266	0.03186788371198757	0.001019437929645105	0.006432748878575845	0.001019126590300515	0.007493896213492867	0.001016518344329182	0.005114852225147343	0.1079153417264638	0.1055345151334737	0.1131460654303015	0.1030280493622462	0.02969804521383138	0.02692550201477429	0.02734065639340655	0.02660115252206999	0.1005233409592816	0.1280912639448225	0.07374814695972574	0.08116828372169976	0.057538784263855	0.06505592759819881	0.04778973015171038	0.05290248519070142	0.009440793273992205	0.04766560082381854	0.004020379198687493	0.02013552298724808	0.001601636813183447	0.06152348718735178	0.001182879114785936	0.06002763222899844	0.002034439340604819	0.01100099505411977	0.001908317578173529	0.005906832461913264	0.001004257982935581	0.01073860278417727	0.001035105273141398	0.02500824521623694	0.08196686316920829	0.1051939830533072	0.0544560083818095	0.07118716107065234	0.05759976213943348	0.05440290801005461	0.001136454267967404	0.02508737414305425	0.001129447927602955	0.01014848912912602	0.04459606459804828	0.04541347929584683	0.02489645321047004	0.06475121389552571	0.01320669018075474	0.01935565645320863	0.06572187373546526	0.06173557312131396	0.001010376655227298	0.03063199383102886	0.03418461839489217	0.01660516620744239	0.01093157628115846	0.0234170968093408	0.001011730382162518	0.01519086751282047	0.001032416830805684	0.01913706414901635	0.001057238670379647	0.07964096911664918	0.01447769294961332	0.04021814210484435	0.05278688910670255	0.03348151818994308	0.04175743595148785	0.04601675213819132	0.00100812306067836	0.006429426856172742	0.03654679296417467	0.0427963289073423	0.05693729614541388	0.06366075108136003	0.001068840198287527	0.009606644939431591	0.001042399995502889	0.0487634491828937	0.001025496760902771	0.02229506097541205	0.001008827245951024	0.02688717772975031	0.001016894569395424	0.01598565402805031	-0.001887352532840836	-0.01697236118048482	-0.01001996716994077	0.006555920112812852	0.006608751965996391	0.002528306372379165	-0.00383602818764209	-0.001257731512165924	0.001081311321437556	0.1100387061776983	0.001002847469835153	0.05787852659517063	0.475627503122248	0.008711847028624185	0.001017486583529037	0.001000638238967234	0.00104185030176334	0.411072908807206	0.0693415481197855	0.321736621417843	0.1194818378382439	0.001069728624658067	0.001105129805675661	0.001028087146935207	0.7669154816279034	0.07749064191208667	0.00101247636847976	0.001031518209820891	0.001001274935651659	0.1906631175941674	0.1003620234003916	0.03946108668790008	0.5721435226341758	0.001014925587803712	0.001000748289661976	0.001000231800541439	0.001000547169735645	0.1034642577020559	0.1099382777600885	0.02671368541079414	0.03174210432396751	0.09974431106966967	0.07682002309759327	0.05932101458990214	0.06023370678483654	0.03121574282665757	0.001978488538568577	0.00161756988755028	0.001189607702778447	0.001401620593597958	0.001687392936011203	0.001004646937175101	0.001051930676463359	0.09450159689709282	0.05078524324989932	0.0559214670802617	0.001002786888499712	0.001089474852205204	0.04186551361008677	0.02126375436709204	0.01203830658115961	0.06287949655106154	0.00101095307719391	0.04065173161088709	0.01498209876137887	0.001011053223137604	0.001040250212141012	0.001047112629849037	0.01161656713860911	0.0629076372661338	0.04245157157147304	0.001008458418172212	0.03674901086808594	0.05794965559959871	0.001074005011860584	0.001008000368873995	0.001026602120706308	0.001009103187100566	0.001017779468791882	0.004570117036364969	-0.0147836080226097	-0.009879889424891524	0.009301584429919013	0.01010714878542987	0.002781705247010425	-0.005016390384094802	-0.000969886372447225	-0.9229454090278161	-2.621228632776214	0.03872831636227757	2.926629538263285	0.003351509668004036	0.3735678112302308	1.815772566801767	-0.5356867851613542	-0.2100701280416217	-0.01085189128270809	-0.4979885816426012	1.026071784005856	1.381873202473467	1.912728343760634	-2.105110239351512	0.009198129138550294	0.009939470053904822	0.03847622494776226	1.485817314415639	0.1303346193160635	-0.03318517974777909	-0.02616077547394842	0.159299750494098	0.6696659762554191	0.150526461138429	0.4277714427172474	3.151413989165134	0.08129932548016908	0.0002100665514687163	0.0004849381842640752	0.003063886463134181	0.210250100188089	0.4090403164681918	-0.1160855521111064	0.3884776813671896	0.4597341928414761	0.2436039996859138	0.1586313750227811	0.8605399446214005	1.126841567920188	-0.1588420319901439	-0.00505786230342835	0.01207192214510039	0.03425334322948052	0.01563261824306372	0.005161462988815244	0.007407384393534101	0.3195218993136791	-0.04632047138994902	0.00472409960094337	-0.02837877704222232	0.04615178212623883	-0.04443063271835972	-0.1596231926159203	-0.07664287208196383	-0.002802400718693328	0.08716043099129044	0.4936018352432506	0.2477426850066136	0.07244383007330148	-0.02769973528020559	-0.6447934307725851	-0.1291012749900804	0.8296276411254149	0.1403736799597627	0.006868507418014216	-0.04734349991763326	0.09616784998819472	-0.000239476540907946	0.1019041010924588	-0.1912204644054131	-0.2147528263373016	-0.128207454669714	1.09885119333819e-13	1.475124250551687e-14	nan	nan	nan	nan	nan	nan
0.3	-0.03194520939132027	-0.02359060914290832	0.03053755126978442	0.6209186978160027	0.9407709144478729	0.008372431887468291	0.4396872385224752	-0.02604240062395582	-0.002498184084331037	0.01386127416571878	0.06111151311999729	-0.07173336301633515	-0.002886204250916799	0.05749111565327874	-0.05308142815801845	0.9053067502472997	0.1302661125649393	-0.9053067502473026	-0.1302661125649438	-0.1162555412463391	-0.1146882135726795	-0.0009067659206054037	-0.2603098656114479	-0.05412674427756381	-0.03198104414989077	0.1247745586325788	0.1258424856797727	0.7143658174679978	0.633971999764206	0.07401535717863819	-0.01122538377331264	0.06841034627180259	0.02896880459619888	0.750992094067876	-0.5053995588311909	-0.4731874968065926	1.281909491870675	-0.05974238217619242	-0.04963469900822153	0.6219037311045755	-0.08183173704605164	0.648461824400355	-1.784275310900148	0.5013295849101962	0.9631054016975046	-1.24289420410518	0.9545033178116001	0.5801205418675013	-5.392952890086407	1.039649465445844	5.392952890086407	-1.039649465445845	1.574951873188179	-0.715472766053411	-0.2495670378231729	-0.9428433951113191	0.7369229112321005	0.3682113566291723	0.8994746987275209	1.126873682444849	1.109383899330902	-0.7849928913028437	0.1920606118180266	0.001660369966900625	-1.003504473515774	0.3465164271247511	0.001074474602175117	0.01781914894579357	0.09034283987230188	0.1121621022513129	0.001002796050747484	0.00353208720810621	0.05189194508417613	0.03244177805783636	0.4377172665703885	0.3862528594398036	0.01185115086691532	0.01686745807820745	0.001017280623126585	0.03264639320136657	0.001004333415955859	0.005596247309409962	0.005171353526213992	0.01975520437890762	0.4158916218531553	0.4395343005064932	0.05932933709721172	0.0753766934141518	0.2985304119800357	0.3110344772151121	0.1255340290883667	0.09854592213495801	0.001066127139057731	0.006041004139136762	0.001099673533478747	0.009975765515344154	0.001027235072833598	0.01336127421601208	0.7266151008470809	0.6068415487489726	0.07455434313946153	0.08687729260938655	0.001012156526395654	0.003830085785862942	0.001029583273927066	0.01825819655016533	0.001011866238668307	0.04823035392972504	0.1818721248531969	0.204501861648007	0.0945772286260632	0.05062936981720625	0.03548241916629597	0.03189857107678482	0.5426754984814821	0.5724509418065835	0.001014087281381734	0.03276544280505308	0.001010466314558871	0.006559002900435719	0.001010052158106202	0.007631159856681074	0.001008850304360891	0.005211352377846296	0.1054146171677731	0.1067639675114652	0.1114652937384665	0.1064264862399994	0.02766439367480677	0.02551495234166019	0.03006566200005227	0.03051256792085296	0.1013513823706966	0.1342972067326967	0.07609520664988755	0.0844938826750731	0.05897822367726844	0.06730791628072826	0.05748918649246634	0.0639101896426274	0.02748996412480129	0.06199981684843701	0.003015095946794921	0.01897319133953567	0.001602563925200731	0.06142470760707163	0.00118375310902237	0.0601021067195941	0.001744291903149002	0.01156939793265577	0.001952554918324698	0.00625926107431857	0.001004485800805906	0.0107753763036297	0.001045982328992196	0.02502321641765824	0.0850043402888606	0.1043318746460999	0.05303311103650141	0.07147226406266435	0.05680733708487963	0.0545808340983585	0.001072325131885884	0.02507171642248186	0.001114537232082269	0.0106388920064255	0.04323868307962845	0.04506412361232296	0.02302584653026174	0.06354057126738648	0.01284520155993245	0.01898755437984018	0.06496947111735868	0.06265928225095037	0.001010878981115879	0.03145300270376423	0.03774705379151291	0.02210974061157481	0.01452106874115324	0.02683158736449455	0.001011552267107061	0.01592704809515546	0.001037667951098317	0.01886837324798884	0.001051363848108024	0.07340457935375741	0.01367631103952859	0.0400702548628547	0.05834440282406059	0.04186379864099877	0.04203728264887459	0.04723160966015801	0.001008259496637227	0.006463091198346576	0.03674584358246615	0.0424951696711728	0.0580278455638416	0.06545234247352549	0.001070431172381795	0.00958366724724302	0.00102622249053036	0.04991330721274317	0.001025483931728037	0.02037397131124502	0.001008770999680685	0.02471249807656812	0.001017012086441803	0.01469930375136395	0.005115322168165912	-0.01449069011258476	-0.009867201308434602	0.01007307599698809	0.009752750432541825	0.002516245724618595	-0.004946643411313485	-0.000241913683621234	0.001131403648464434	0.1453609186126088	0.001003097284344352	0.06090456876656664	0.4827011763415276	0.001031649691080502	0.001011940142370367	0.001000652093702413	0.001006127828007644	0.3983429009680136	0.08388796730428916	0.3404949725605295	0.07119675627710269	0.001067635661108263	0.001123571223319375	0.001011655078992076	0.7567207362237088	0.07348355873943277	0.001011760957293271	0.001023980544759509	0.001001329152003881	0.190498194506995	0.10384077389227	0.04551769705156215	0.5968418383079229	0.00101190723753207	0.001000760077681795	0.001000228254151179	0.001000552410835883	0.1005067243893748	0.1082806872111109	0.02419396293133859	0.03441953534998157	0.1047172767114786	0.0810916588178402	0.06196346668485489	0.07688214866421145	0.06036965234004583	0.001877507215963219	0.001593564456173074	0.001181193996275271	0.001449475841659044	0.002224817678975759	0.001004793410567437	0.001061917672673314	0.08519179170686106	0.05157485931855404	0.0556982638835439	0.001002974911122826	0.001104761917049751	0.04134165853494789	0.02054955500405834	0.01273069781505612	0.06483953545960351	0.00101175803792161	0.04308447602809879	0.02114219919685562	0.001011578132639385	0.001045567531988339	0.001043498593536789	0.01362389756759353	0.06733250093673195	0.04232758652667552	0.001008370584837866	0.03716280667000764	0.06054072537342498	0.00107083146501653	0.001009217793760807	0.001024661646748835	0.001008429448655957	0.001016682165737121	0.01239059943507317	-0.01186256008967238	-0.009708091388700008	0.01397597766469782	0.01271954972264329	0.002371455315662002	-0.006022385148594244	0.001137890489336427	-0.931992942665598	-2.370079560465306	-0.008867512118555116	3.107545528660497	-0.03318704982339635	0.2013481312176534	1.297304923190563	-0.6007572196994412	-0.2445360122114167	-0.02357304856806943	-0.2092770675196512	0.1914292117202282	1.313973298923249	1.922081803739578	-2.858296948076313	0.006995536180492595	-0.01038916578734073	0.05619731150099413	0.5046520651764229	-0.1569045961277054	0.05688307782545902	-0.06091607585600924	0.2006530181314362	0.3434764237804774	0.05973807352801055	0.4081944597269471	3.287880805128875	0.1029228822610221	0.03689508448725157	0.03961082679403349	0.02213288420887967	0.0243935158534254	0.2573087035110749	-0.1659348648127709	0.3953071503784405	0.7769344199019788	0.4214082998981946	0.2913724714635024	1.297995457504083	1.639577388934401	-0.07297359129062116	-0.01270235915141042	0.006151392386586485	0.08177761002184655	0.05530980933919496	0.002658818835538796	0.002706004193342628	-0.3666036244003389	0.09473987768505135	0.02849240178479277	0.04684610480899423	0.04784126945868174	-0.03400475118419459	-0.08893606772275801	0.00247905436998588	0.1826847576824896	0.08020224282761905	0.6113905651493636	0.4121696956890793	0.07078798405709447	-0.02270184738232778	-0.5985901144799508	0.07495145282195978	0.8425385879727407	0.1036240923945386	0.000469277332587738	-0.01234663620471855	0.263842482007874	-0.003484312075555481	0.1215321080732432	-0.1910430378084342	-0.2181032623185867	-0.1274679545167667	9.652812239761387e-14	-1.970965676424774e-14	nan	nan	nan	nan	nan	nan
0.31	-0.02373675257197272	-0.02913072908067482	0.02564822422640051	0.6336854806420985	0.9400287579880443	0.007829404044372891	0.4440151983980238	-0.02706637044834696	0.00568920986567418	-0.004378118432489299	0.06651524349666026	-0.0616626448394165	-0.01634744410593553	0.06771593061036787	-0.04701998820391539	0.8492461349579857	0.1413495508947243	-0.8492461349579924	-0.1413495508947368	-0.1002298620843598	-0.1220453656426261	-0.00332334049547484	-0.269077861906687	-0.0466165776824529	-0.02828692246799797	0.1321240361918701	0.1375490753234341	0.7252848914953557	0.625996357129167	0.0761082914039741	-0.01125688625196348	0.05885359127741122	0.03251860277254993	0.877001127759141	-0.5895352808282351	-0.503247551659374	1.271646591931677	-0.08955800167298131	-0.05844209380159459	0.2613425939348433	-0.1107571960261101	0.9903604787033029	-1.848257929586467	0.5660412935120918	1.047198077920767	-1.433114480803363	1.071521384219472	0.6293923687719768	-5.805121003106587	1.180655235340961	5.805121003106589	-1.18065523534097	1.628507992649431	-0.7514729509152199	-0.2309859309337768	-0.8169077397092962	0.7594693653641179	0.3698260326774879	0.5804270173073767	1.221748398229495	1.080134243490565	-0.8020763966988431	0.22004264687042	-0.009049375136894383	-0.9010930712931985	0.3616405278178313	0.001199309889300799	0.01814107160999542	0.1145067851277408	0.1392016970332615	0.00100295594797171	0.003473675763485362	0.05490875579735788	0.03358335372097978	0.4514889891921121	0.3968560958379707	0.006631487415176479	0.01240309626672664	0.00101407085043172	0.03018021474205044	0.001002539297751012	0.005461008174278267	0.003142703433539221	0.01785863834642486	0.4121960179980237	0.4410699190466782	0.07074260913034905	0.08633644874623228	0.3155150028366958	0.3301380798726167	0.09549197106662287	0.07175705906752969	0.001064044883571715	0.006180653550468367	0.001110372506197754	0.01001064103647687	0.001018874101389863	0.013910378132774	0.7317306648432873	0.6068767843441868	0.07225142895826032	0.08414841766021013	0.001011548067522025	0.003891142958855907	0.001025259757855332	0.01782869989550197	0.001006766131317966	0.05019682729507042	0.18472874997963	0.2069214325138149	0.09802368731000431	0.05078485496975386	0.0403189844433781	0.0351172541500684	0.5640647091876934	0.6051519166438655	0.001012393637868111	0.03377012142451931	0.001005729986463035	0.00673090813503957	0.001005240398839026	0.007817348989435174	0.001004797083581674	0.005336329367285989	0.1027934061653384	0.1062401643823404	0.1099384605022528	0.1081573891717273	0.02545821801330562	0.02379575813039557	0.03192192549893592	0.03378214741938565	0.1027304008384818	0.1412221237302926	0.07904742628208028	0.08913208299051471	0.06130169723867284	0.07070949294643411	0.07194257102715211	0.07962468242180469	0.04690052388802547	0.07760003144572852	0.002449438105138033	0.01830649024702717	0.001596708390768722	0.06125457783289916	0.001180262261552627	0.06007072487749571	0.001905955039992048	0.01260379322623198	0.002656905406018855	0.007312876024339615	0.001004667484573863	0.01079062482120968	0.001048592366311342	0.02486618066556539	0.07968951796378516	0.09673019040665456	0.0523926246039934	0.07238174834569881	0.05604579557051034	0.05466174950459049	0.001038952298501372	0.02506208070610976	0.001130499259237113	0.01125288073570291	0.04245687029156672	0.04487455996850711	0.02097775172000906	0.06222365093478264	0.01209108313648056	0.01855673858902911	0.06564991431285852	0.06477905691000863	0.001011715029447423	0.03232450348096458	0.04375185383173018	0.03021101912741025	0.01952829196320931	0.03159556956102955	0.001012324009730725	0.01679077035505208	0.001040190992171778	0.01856048070235242	0.001047965660988418	0.06760796744907943	0.01462799016987708	0.04182004200553285	0.06187885583178507	0.04948126790729088	0.0412664232659377	0.04740326093336517	0.001008148303640566	0.006437270188302258	0.03608679050941781	0.04211823524028651	0.06028154132626302	0.06877779999927255	0.001070466939588759	0.009543003954584756	0.001019073584840102	0.05154511907779089	0.001024720706046068	0.01847780642181212	0.001008470701318696	0.02253271758270469	0.001016620400102411	0.01342671856301339	0.01387844188805619	-0.01159547972420103	-0.009478689947858407	0.01476561030691376	0.01262658337667677	0.002109147787951146	-0.005823648716551859	0.0007445203383008567	0.00149672543809148	0.1506280720705444	0.001003143555138852	0.05666020325822774	0.4815518377053932	0.001019421146260207	0.001009706854659238	0.001000689207578276	0.00100482321556946	0.4093434696557783	0.08642390797909334	0.356373266338835	0.03611137614369098	0.001057005517828111	0.001119767382309479	0.001008917979598344	0.733426410185973	0.06559094629397762	0.001010198964786255	0.0010180351379784	0.001001567823035525	0.1885241549937527	0.1018612997485747	0.04642946521814639	0.6307208759426266	0.001009551285660248	0.001000835441782968	0.001000236685083371	0.001000601363135124	0.09787898375712334	0.1072964646756718	0.021889991180784	0.03375306891493585	0.1046147017725652	0.0845366698490249	0.06617020538860362	0.1019698565213461	0.07761941882249436	0.001839488184828197	0.00158809307167567	0.001172762418468248	0.002603751961614861	0.004382722165615882	0.001004909986880107	0.001042332903193873	0.06167886970188861	0.05162831594332071	0.05458166672933003	0.001005263789136096	0.00118295608411256	0.04167523926520527	0.01709683780150583	0.01003630442060088	0.06796415885149466	0.001013284855067783	0.05757861205644567	0.02836072565534971	0.001014437758573527	0.001040489828914454	0.001045215949781408	0.0174004797152038	0.06544263371169161	0.03865193835595582	0.001007746606002521	0.03373243176921906	0.0653182377066531	0.001070227120409022	0.001013676990748445	0.001023304237041339	0.001007928668528334	0.001015815595978802	0.02383183557033274	-0.008486605043440199	-0.008906657434608983	0.02008985073061195	0.01542604324403843	0.001492203829114695	-0.006541664876156394	0.001416258239394526	-0.9442417873598152	-2.222909954755733	0.05618535651195157	2.29231638482513	0.008663190250002055	0.02898362273857386	0.8313092160737905	-0.3144394765178543	-0.2459345937928097	-0.007881772264438062	-0.1573085125122484	0.1525178700690541	0.8915213541263042	1.864481815373493	-2.522075502168172	0.01835919929681451	0.01057769427950053	0.05551807069563316	-0.4769655812958854	-0.3838166973168564	-0.01800775530391336	-0.03402289863709822	0.1977859553375515	0.1405138896243088	-0.02714001647750907	0.2455843495402775	3.237298716780211	0.1015516472036949	0.007715581411419934	0.008576627700971732	0.008084566319100976	-0.1281090507446001	0.09105370247602486	-0.1785226404772405	0.2637501854313958	0.6183482678479677	0.4930984260055794	0.3821699783334291	1.812354363927613	1.483974575325673	-0.05721180632422619	-0.019850283936579	-0.009563301453878539	0.1365197633726274	0.1543271611321125	0.0009613214909552281	-0.02711116735699595	-1.112909642194251	0.0908540780575795	-0.01272742120491324	-0.02693698337274008	0.07178449888911946	-0.007817478574985956	-0.1701806470318847	-0.08787298549184452	0.2414640297737488	0.09790359788643263	1.015002305466181	0.5319438019716837	0.0989547431691421	-0.03523471873509428	-0.5609040944707232	0.2625097889042246	0.6745927055789482	-0.06212197089887408	-0.004777147236762061	-0.07177158153746348	0.3937193592681384	-0.004470156515501259	0.1993884800962132	-0.1878201723395768	-0.2173708391048684	-0.1266783726332616	1.132975345955803e-13	-3.453758105632698e-14	nan	nan	nan	nan	nan	nan
0.32	-0.01467914967673472	-0.03511953180126983	0.02050120744082443	0.6463556200263841	0.9389623725788332	0.007214165527150563	0.445267177399702	-0.02801344390850414	0.01733589575153673	-0.02279697884265077	0.07216483505240534	-0.05086620457327548	-0.03122370814427191	0.07854277754902604	-0.04054908238615356	0.7894853134786016	0.1539515579682834	-0.7894853134786033	-0.1539515579682904	-0.08371890072451718	-0.1296279786505744	-0.00547124561494983	-0.2767710579210882	-0.03905017781877791	-0.02460026243777401	0.1365832230622508	0.1504235366830904	0.736082569084804	0.6180916566103571	0.07828653838843092	-0.01142814146468435	0.05052355392736137	0.03616556154598399	0.9208213092387371	-0.5951361153992173	-0.5247254452453317	1.26258080350864	-0.1245881720143144	-0.0640768338336056	0.00670755631915641	-0.06645246420717185	1.340320211543002	-1.820168873297129	0.5505018207273732	1.108249819539143	-1.525899040688791	1.074909714035602	0.6620137146041919	-6.132994128101234	1.343363214200797	6.132994128101234	-1.343363214200797	1.672008312760256	-0.7605649536537009	-0.1958331467442939	-0.727883338943774	0.7481695649448297	0.366719026295428	0.3214165609485892	1.360448025637646	1.085104611748782	-0.770804468056917	0.2091231636385275	-0.0262901768414262	-0.758160944645669	0.3659485465405755	0.001444336069204924	0.0186015223056071	0.1301328929635699	0.1578472890896934	0.001003059003092913	0.003448519600003779	0.05461237472261818	0.03306178293918386	0.460532640077328	0.4030383809538945	0.003946510985942672	0.01013218186997021	0.001011349541156463	0.02778300304366304	0.001001661254929221	0.00535047198873277	0.00211757153091363	0.01686358665724214	0.4131585250363632	0.4433211253829332	0.0780519315106398	0.0934779922293264	0.3319150513433549	0.3476409752748658	0.06184286167718837	0.04765241535650756	0.001057686972135536	0.006356685189666063	0.001113817719086512	0.01005158788543607	0.00101332628917322	0.01450952760639591	0.7286726488705892	0.5977150244198159	0.06745878270230017	0.07930203259150755	0.001010462604774152	0.004003208439138521	0.00102012483561628	0.01739694561533974	0.001004336703588657	0.052288959044509	0.1857383244479608	0.2073136622454358	0.09914966684485541	0.0501165900184857	0.04329492169362214	0.03701110195961359	0.5890242999881531	0.6368966072312106	0.001010368669542544	0.03486725186090547	0.001003400673818906	0.006917906908256164	0.001002839907094108	0.008021684969618073	0.00100279595423085	0.005477484757093407	0.1001596392081207	0.1042226883152738	0.1086354235930732	0.1082911966823492	0.02319637929792217	0.02193212627160728	0.03258152851645244	0.03589040035138461	0.1034816910038154	0.14687015785424	0.08220114297221193	0.09409318445148591	0.06446027817202706	0.07481585818050804	0.09069532849751598	0.09950630223261776	0.0647127564317875	0.09174948925077718	0.0021464861492114	0.01789205163078245	0.001591044603775436	0.06105716816278536	0.001174300556853855	0.05996812987720242	0.002562858498923908	0.01452815949367286	0.004083828751682109	0.009324083906239337	0.001004816598000344	0.01080601146939335	0.00104010023284802	0.02462103281570254	0.06627511910132081	0.08289015342838413	0.05206809830090727	0.07336328760650054	0.0551221677075766	0.05431792366096092	0.00102341634281365	0.02496970205150188	0.001177583080198001	0.01201114243414444	0.04219152321392847	0.04482958402100244	0.01824301226561764	0.06022230536202307	0.01038366964819154	0.01724547921077721	0.06741876047652984	0.06749243995932962	0.001012896632410321	0.03348718836731705	0.0535839131808212	0.04253253006991164	0.02555040869481487	0.03729680457107209	0.001014140207190115	0.01784610846564398	0.001038912002643623	0.01823651777436929	0.001047126359859725	0.06218306090406376	0.01695116213908408	0.04507052690459476	0.06296050390488582	0.05522840155838869	0.03914139255344748	0.04613260757924022	0.001007780589362647	0.006384674895646406	0.03412458161315789	0.04088511140913573	0.06365944410486744	0.07317613638141743	0.001070182521284412	0.009497827915643879	0.00101773141052696	0.05379224111838556	0.001023660247113113	0.01662496321908584	0.001008070111942606	0.02037472124140532	0.001015991156773508	0.01217315050896908	0.02442697255152588	-0.008379772897251602	-0.008814896858272348	0.02040570378749822	0.01538885670565175	0.001387280818030236	-0.006462170303339488	0.001258910178980318	0.001862047227713251	0.1558952255284809	0.001003189825932111	0.05241583774988853	0.4804024990692589	0.001007192601431567	0.001007473566946641	0.001000726321540508	0.001003518603123582	0.4203440383435418	0.08895984865389685	0.3722515601171422	0.001025996010278417	0.001046375374547969	0.001115963541300195	0.001006180880197156	0.7101320841482374	0.05769833384852271	0.001008636972279087	0.00101208973109692	0.001001806494106813	0.1865501154805106	0.09988182560487938	0.04734123338473051	0.6645999135773303	0.00100719533378732	0.001000910805950919	0.001000245116147518	0.001000650315522145	0.09525124312487039	0.1063122421402332	0.01958601943023045	0.03308660247989524	0.1045121268336526	0.08798168088021009	0.07037694409235273	0.127057564378473	0.09486918530493875	0.001801469153694135	0.001582621687177635	0.001164330840662324	0.003758028081570893	0.006540626652257041	0.001005026563196094	0.001022748133721793	0.03816594769692238	0.05168177256808886	0.05346506957511613	0.001007552667201802	0.001261150251176655	0.04200881999546215	0.01364412059895368	0.007341911026144403	0.07108878224338624	0.001014811672214793	0.07207274808479215	0.0355792521138446	0.001017297384512018	0.001035412125879175	0.001046933306025617	0.02117706186281526	0.06355276648665442	0.03497629018523737	0.001007122627168091	0.03030205686843147	0.07009575003988132	0.001069622775804378	0.001018136187747487	0.001021946827332383	0.001007427888397685	0.00101494902621803	0.03527307170559249	-0.005110649997207965	-0.008105223480517974	0.02620372379652602	0.01813253676543372	0.0006129523425673443	-0.007060944603718542	0.001694625989452666	-0.9569859803717826	-1.994882574359742	0.01883809401344196	1.428744983545138	-0.02653599360755536	-0.1312811577664736	0.413114666741966	-0.1620677367087365	-0.2307426599302522	-0.01863245857735751	-0.0289741989406649	0.3345467709391129	0.5503309291240952	1.601940352692589	-2.321453076780839	0.01427198179035698	-0.009174900302396668	0.06620642282347251	-1.334747038741428	-0.5804066199594577	0.06708473937270269	-0.06136761004673665	0.2257846949535507	-0.06199180304783927	-0.1050119472304509	0.143227406955394	3.09662395514182	0.1214132456771564	0.03991379221303456	0.04324019628312475	0.02536856428873691	-0.2743410717332223	-0.06211038071105268	-0.1948223942925855	0.1630418370544865	0.5215578451695829	0.4859885290040355	0.4323301851375208	2.131420863776219	1.349426030457017	-0.02252109603345294	-0.0181583383924202	-0.008091239289657421	0.2597718047931414	0.2468283957082118	0.002686444930478153	-0.01491641535038811	-1.614274172135848	0.1091508732360153	-0.05645584818371793	0.03029751740660983	0.0766958632996954	-0.005087211911472028	-0.2258211157600193	-0.1736096631218791	0.3014064357368192	0.1384390646962861	1.455437050487945	0.5996202584008826	0.1091111544185815	-0.02591591976174659	-0.5242490425450278	0.3750910040833877	0.4684714649288926	-0.1848368330739517	-0.00488557919665763	-0.1835845162551725	0.4784182532877173	-0.004386861341350808	0.2445941432398853	-0.1823787004818576	-0.2137464318117615	-0.1236645276699634	1.776349612159234e-13	-1.836607117311306e-14	nan	nan	nan	nan	nan	nan
0.33	-0.00561887907459901	-0.04083758317709967	0.01524870179239011	0.6589445996970407	0.9375208813334063	0.006554258136147523	0.4445682311187999	-0.02823174478702417	0.03254035720679405	-0.04048910511193922	0.07734195130161106	-0.03970421734205833	-0.04648318478873273	0.08891778146357575	-0.03393262531502976	0.7268206639398458	0.1682000267076244	-0.7268206639398472	-0.1682000267076481	-0.06680562962457451	-0.1371688035200959	-0.007184858627319398	-0.2837124073848438	-0.03174272172419096	-0.02095891688808895	0.1387711453479277	0.1647833051567681	0.7470520178873603	0.6105730007969257	0.0802772180574511	-0.01180935599127452	0.04361978703072601	0.03991344310803968	0.8731809292548747	-0.5429341960368423	-0.519680779821229	1.255744836473957	-0.164585750786616	-0.06774723506577625	-0.1224657759162127	0.02516555703656525	1.699811302744048	-1.70147592676462	0.4805942751350445	1.111807883879409	-1.502345560902708	0.9916245547333887	0.651027037363326	-6.392681311466414	1.502242861102059	6.392681311466422	-1.502242861102073	1.70953305936436	-0.7437453279446687	-0.1449589290696588	-0.6657259816563109	0.7101579682916673	0.3606276727282723	0.1114951629674632	1.511716604271136	1.110413631086105	-0.7323983289240225	0.1916835206694673	-0.04867081670813937	-0.6285527761204571	0.382248292275027	0.001557656624340554	0.01893102111600878	0.1375003873421659	0.1677435062938457	0.001003076837277744	0.003443750049337978	0.04982977874708253	0.03050537211286187	0.4654488404441703	0.4056070615940164	0.002512233367515777	0.008935968859573557	0.001009073101377415	0.02564955304494862	0.001001205096834988	0.005265980097480452	0.001572484202176076	0.01633286344908832	0.4193524197738004	0.448291259922716	0.08077336109262041	0.09647194740608783	0.3474699534230371	0.3628711605781593	0.034505476959706	0.0290354932258307	0.001050016095417538	0.006537078028262157	0.001109308323460762	0.01009023701398461	0.001009631032968964	0.01512661185585332	0.7188955227110129	0.5812298771028731	0.06064299324797121	0.07277671656026861	0.001009271330768273	0.004144605612481583	0.001015922125966644	0.01699888024801815	0.001003210187863806	0.05449080230150558	0.1854860951153515	0.2062519818759039	0.09756474631541896	0.04862908148943221	0.04411555078801459	0.03753789602726148	0.6161154368175794	0.6667915092544838	0.001008572352529649	0.03602088779479574	0.001002218160593023	0.007138455465442338	0.001001577138365056	0.008266211106433255	0.001001771649869235	0.005639623825552077	0.0972393820712112	0.1007066940932915	0.1069241199094156	0.1066095447015186	0.02122330986724376	0.02024023991267695	0.02896540822214663	0.03418815757314035	0.101654346674331	0.1489219420793349	0.08458931672380327	0.09859321918280511	0.06715961554217971	0.07891263207721308	0.111828657328467	0.121278630239575	0.07861626918401214	0.103231560585786	0.001956134350536027	0.01763456678280759	0.001612787498500588	0.06086886464986985	0.001179349893167182	0.0598377089208728	0.003659751000281423	0.01725270962906604	0.005079318299652642	0.01123593829807792	0.001004941030248305	0.01084316171274229	0.001030042880996808	0.02438239269745662	0.04938712216775272	0.06659396863859955	0.05095479557098993	0.0733372896225528	0.05397149598711346	0.0534365013062583	0.001022214544267829	0.02482632633127209	0.001186811648368997	0.01286233863404024	0.04208489580965337	0.04464811565269342	0.01535524075149151	0.05800835904824342	0.008209171204005513	0.01539296072708381	0.0690134717794159	0.07008918972659002	0.001015107126925677	0.03517994239331222	0.06337680461130096	0.05720405341077217	0.03154410453845924	0.04293917662220908	0.001017675310034475	0.01917334720463551	0.00103448507282919	0.01792477586333252	0.001049453192433403	0.05701841565366877	0.01955283076003082	0.0486274158107949	0.05802770963919718	0.05621162162860543	0.03451398688590382	0.0423750323563676	0.001007664960776482	0.006315279689083591	0.03253181183139788	0.03915647207705372	0.0662307309614034	0.07754628757862199	0.001079126178199744	0.009453961290906818	0.001021209800518358	0.05679849180837533	0.00102329609037409	0.01482045660456533	0.001007856464692376	0.01824721736772697	0.001015745476923428	0.01093944770049815	0.03541231225805263	-0.004973381683574897	-0.00810977538821093	0.02631172138861701	0.01695313549625297	0.0006876331337865478	-0.007106134940083694	0.001630681612309607	0.001518129733700142	0.1420793018422639	0.001003015502095037	0.03667625305703266	0.4730240231010397	0.00100604187352673	0.001006052930703017	0.001000733826620647	0.001003201124809972	0.4441100743037937	0.08039021795283963	0.3852682145755451	0.001015247247877331	0.00103835673264665	0.001095010449124456	0.001005450749180236	0.6802057404646363	0.04704503935900128	0.001007519371044312	0.001011090142511597	0.001002233587620521	0.1837607161259864	0.09143837964842351	0.04317341087785077	0.6966845477481787	0.00100628633166568	0.001001052477404169	0.001000278147034159	0.001000752528974689	0.09137893608835315	0.1029113372429847	0.01852261951696063	0.01771930691230131	0.09437623923720508	0.08761276374005765	0.07080433682771055	0.1537396603201019	0.09809029879379644	0.001719862667845574	0.001680182220730632	0.001201764868658393	0.00570110847415622	0.00577844722296217	0.001005107718680527	0.001016890641569877	0.01974197671760219	0.04779124924701317	0.05175784535009951	0.001032310571955158	0.00114165008449301	0.04191378239001628	0.01092992504697136	0.004636019818222505	0.07104214062070008	0.001019603978968134	0.07866834407373904	0.04079998694175975	0.001024786890333002	0.001025194810635548	0.001056056380934745	0.02349395357208576	0.04170292692134284	0.02404160113759727	0.001007901671333614	0.0310033290113096	0.06899600770361991	0.001104353976465288	0.001030493238769091	0.001023737986587057	0.001007808614912131	0.001015947311474742	0.04650904440654735	-0.001457175818991834	-0.007408295444303942	0.03230413706340848	0.01757389327150946	4.773008251818396e-05	-0.007786251845919963	0.001951297543924462	-0.9706000970217058	-1.672434137236879	0.03368117649018982	0.5295078469818305	0.01294188210220788	-0.3850793670567019	0.1108465059209612	-0.08357374826808127	-0.1943320408842341	-0.002498117344625358	-0.05879028892794701	0.6874692765818443	0.05326623291257452	1.427747260925102	-1.42152994686862	0.01920875486196292	0.0101479318608441	0.05863101370064609	-1.923387613485846	-0.7265746772847604	-0.01290821478027224	-0.02718485308522053	0.2176195973064919	-0.1535365268655255	-0.1923468357865423	-0.03169701040079127	2.870845580163243	0.1116556389826006	0.01315926639395303	0.01523473052610882	0.01177502373390525	-0.4231928267284136	-0.2710794756136088	-0.1473103760857838	-0.4944554646587885	-0.08948660354303967	0.4144758597013286	0.3854151703332387	2.212764370927648	0.962422436965141	-0.02623573287305282	-0.0196340379702548	-0.01713325933442443	0.2947059391431133	0.1402327682806783	0.005317291779560533	-0.02696471883251764	-1.653075098720293	-0.1000176818068733	-0.1199287184634305	-0.03652408152494324	0.09157665016825201	-0.03065439585681511	-0.2175372908193403	-0.1971474229624904	0.2292391721872957	0.2026818193720061	1.474019600189636	0.5343841694647676	0.1539278369937661	-0.03257427491687234	-0.5097067316303175	0.3400346164260126	-0.2927990847447227	-0.5533231896480753	-0.009479077250673214	-0.1584154763691331	0.3919401800043804	-0.004885740692177919	0.3514337730180641	-0.1780782302967706	-0.2112004764289578	-0.1225868404885899	2.074160733588514e-13	-1.198181328709684e-14	nan	nan	nan	nan	nan	nan
0.34	0.002423431270008025	-0.04586741644706028	0.01022948993681417	0.6714811108729727	0.9356531440902657	0.005862369011388421	0.4432984826129921	-0.02746266739721175	0.05131690627092368	-0.05649088830175934	0.08169017747585117	-0.02887684175228309	-0.06079760481544975	0.09820593836001745	-0.0277335548840103	0.6617767766129838	0.1839146617389197	-0.6617767766129853	-0.1839146617389327	-0.04955049649450444	-0.144425791363355	-0.008331813663151397	-0.2901923661111931	-0.02491029216653773	-0.01740615720147003	0.1387196716572068	0.1806620874718582	0.758323411352999	0.6034542573459893	0.08217362381185857	-0.01237591956342018	0.03783329157620669	0.04378293791956274	0.7172292577173977	-0.4574924942342741	-0.4780666866737349	1.252087104563738	-0.209837371450648	-0.0704731805848169	-0.1074528886717515	0.1310231894546086	2.054737733291832	-1.48210025741643	0.3847238057314998	1.041327491242639	-1.336887717056024	0.8575403103293824	0.5785363865856845	-6.608841685722641	1.636596472591788	6.608841685722641	-1.636596472591789	1.74038071878519	-0.7037975484012706	-0.08250155143682886	-0.6356051914625269	0.6531642575582185	0.3490018536822416	-0.1264626343275574	1.664250793912699	1.145493544365034	-0.6908219955577676	0.1902683807121006	-0.06335998595672271	-0.5347066562203391	0.3902711964339334	0.001442436230027954	0.01900753600248914	0.1362596546746327	0.1680176338231846	0.001002998543640796	0.003454553214475189	0.03993403901531725	0.02525862840687951	0.4665513297676935	0.4054598119650889	0.001789542995657923	0.008332729247575351	0.001007224770726839	0.02392866820551487	0.001000980888354904	0.005215865689122794	0.001299148100925549	0.01605538395360928	0.4310687684142639	0.457630293705883	0.07855130990708474	0.09463943942125011	0.362028665281486	0.375868931552566	0.01897221184132143	0.0188298444684352	0.001042171148134372	0.006688903665960517	0.001096574441349597	0.01011941063882127	0.001007419055129399	0.01571055961296854	0.7032971474454089	0.5600251683733312	0.0520078031569831	0.06473217722651191	0.001008116909515052	0.004262985942881237	0.001013321693646289	0.01667446066961231	0.001002860867666085	0.05670206380789825	0.1842677491135853	0.2041790865880699	0.09304706478721513	0.04627251175863189	0.04262451468838615	0.03650059341189948	0.6444861074069602	0.6940833014474593	0.001007219908900366	0.03714719859866101	0.001001698073677696	0.007360359179572032	0.001000962596608453	0.008517773569101481	0.001001310889274223	0.005807300718457316	0.09390034376480755	0.09587213069946253	0.1044980305700613	0.1029324179668941	0.01968202035390591	0.01891080877825642	0.019684563124274	0.02618198961883652	0.09629206312373345	0.1455147137154838	0.08577520788559202	0.1023918504943392	0.06883754153424251	0.08249197310976822	0.134629330325587	0.1435559823171334	0.08759517825333232	0.111306621998386	0.001820021785344345	0.0174221397870717	0.001672409724072038	0.06066185392733851	0.00120059372044123	0.05964265854295836	0.005174653961257867	0.02061363261365856	0.005200763332414072	0.01222254498417991	0.001005043812998126	0.01092383106547556	0.00102208622341723	0.02419867622842629	0.03128915110265215	0.04966640519611507	0.0485664074474537	0.07164958973468212	0.05256505681233132	0.05191734737758136	0.001033998488362483	0.02468819202099562	0.001131661972516959	0.01380334090734918	0.04198362838578176	0.04422753742184812	0.01253668768767047	0.05586017666911029	0.005762641884406706	0.01329746296461022	0.06987608388487054	0.07230313649252859	0.001018609137574546	0.03759222633241924	0.07159722192585619	0.07191596172385642	0.03711174612570003	0.04809508831319843	0.00102318852199905	0.02087649007973169	0.001027161606880211	0.01766219606749294	0.001055179532687317	0.05196839178950583	0.02200498032596703	0.05194617601833222	0.04530417145909554	0.04895298718614774	0.02685599961709463	0.03533324422327758	0.001007996891762927	0.006185381047941498	0.0320178423568701	0.03779135935758621	0.06715613768919164	0.0809415038585429	0.001100967709497528	0.009390127559929804	0.001029129545312297	0.06071647214423193	0.001024010099713186	0.01307228645555329	0.001007940152635184	0.01616178904270032	0.001016122082214968	0.009731197569821453	0.04656474062753133	-0.001402268493538651	-0.007410116207381148	0.03234733610024483	0.01710213276383708	7.760239900579496e-05	-0.007804327980466027	0.001925719793067254	0.001174212239682144	0.1282633781560478	0.001002841178258076	0.02093666836417802	0.4656455471328201	0.001004891145607375	0.001004632294457313	0.001000741331723791	0.001002883646492705	0.4678761102640487	0.07182058725178242	0.3982848690339472	0.001004498485488672	0.001030338090742626	0.001074057356946323	0.001004720618153477	0.6502793967810351	0.0363917448694813	0.001006401769809156	0.001010090553977241	0.001002660681146202	0.180971316771462	0.08299493369196753	0.03900558837097169	0.7287691819190271	0.001005377329542279	0.001001194148899934	0.001000311178132113	0.001000854742494039	0.08750662905183408	0.0995104323457363	0.01745921960369221	0.002352011344716241	0.08424035164075917	0.08724384659990392	0.0712317295630671	0.180421756261723	0.1013114122826501	0.001638256181996433	0.00177774275428185	0.001239198896654202	0.007644188866743053	0.005016267793670971	0.00100518887416735	0.001011033149421657	0.001318005738288081	0.0439007259259391	0.05005062112508322	0.001057068476765658	0.0010221499178123	0.04181874478456981	0.008215729494989202	0.001930128610298707	0.070995498998013	0.001024396285730185	0.08526394006268519	0.04602072176967517	0.001032276396164002	0.001014977495375158	0.001065179455844813	0.02581084528135706	0.01985308735603949	0.01310691208995892	0.001008680715500393	0.03170460115418744	0.06789626536735668	0.001139085177126627	0.001042850289804656	0.001025529145841331	0.001008189341425072	0.001016945596730108	0.05774501710750209	0.002196298359224187	-0.006711367408089952	0.03840455033029096	0.01701524977758513	-0.0005174921775310388	-0.008511559088121399	0.002207969098396199	-0.9824252643070299	-1.319329636233895	-0.03175869091169389	-0.4956729514319252	-0.02342145045997085	-0.669347733696788	-0.1300713870668827	-0.04347305694801014	-0.1482296279786915	-0.01175696192710626	0.02167454355594083	1.208326619619606	-0.4149617031969215	1.155457486917749	-0.639198402159849	0.00855854164726803	-0.01107000112668462	0.05957912434017422	-2.278659321261864	-0.8842512803913813	0.06248137087070794	-0.04663846133297941	0.2276683448373942	-0.2642347866985816	-0.2788241875753988	-0.1695919296714692	2.576001989082922	0.1159482197165172	0.0401848236058878	0.04464746145743589	0.02647612918479575	-0.538054906097081	-0.4612053314715865	-0.122331349368277	-1.097743198186093	-0.5702446726242857	0.345707845047458	0.3288436123086716	2.232425677861018	0.6680240459570955	-0.01350952558270913	-0.02189978036524672	-0.02101712364843891	0.3870463746295408	0.06177885454941315	0.01139026677666622	-0.003931685504306389	-1.74054990266095	-0.2231895075537662	-0.1840021629754453	0.03134579956578933	0.09465707798561382	-0.05290918440699495	-0.2126683288380336	-0.2222055188791946	0.2248458354744318	0.2823450473520792	1.463514044937969	0.5023281863807755	0.1842919818411089	-0.01608349263596131	-0.501324765299661	0.3274652643338087	-1.179899437623419	-0.8416794151224501	-0.01698626611162251	-0.1108791937312746	0.2834312698336739	-0.008380282605577112	0.4269400724493027	-0.1711114073909656	-0.205331322084812	-0.118573992120739	1.721500053089994e-13	-2.402061798404068e-14	nan	nan	nan	nan	nan	nan
0.35	0.008334655502716727	-0.04995354411953774	0.005810766477644804	0.6840000163148503	0.9333081687954817	0.005147410374213949	0.4429094269326052	-0.02568947858749579	0.07351397396937283	-0.06978754898331359	0.0850461818671903	-0.01912780440037785	-0.07269880522298071	0.1060162413838298	-0.02258654909538285	0.5946693937363401	0.2007939219225381	-0.5946693937363438	-0.2007939219225716	-0.03201413659742875	-0.1511736789448057	-0.008813312754130009	-0.2965337640485369	-0.01871889407680507	-0.01399391373502926	0.1360154738719945	0.1979793859353521	0.7699387434781382	0.596734815425267	0.08424756700905173	-0.01307660244348796	0.03282918682426466	0.04774718653356563	0.4612193740627019	-0.3543036547691532	-0.4129710926312209	1.25252392559106	-0.2584007073606497	-0.07134067971072448	0.02958285036192454	0.2169376761396465	2.358011474997938	-1.177925613545836	0.2818974476371027	0.9119374237183012	-1.037109670176494	0.696833743356195	0.4556260960078525	-6.820341498911301	1.730891998337175	6.820341498911308	-1.730891998337195	1.768220754120655	-0.6417985286038117	-0.01438493189023159	-0.6348921481276201	0.5830563159271835	0.333213238667332	-0.4109959984761503	1.794651787474227	1.171967338600563	-0.6557246189610466	0.2114883087929196	-0.07644581611748873	-0.4666944123170705	0.4010823728393901	0.001292074956840454	0.01899660028962407	0.1279925639523528	0.1593375016929741	0.001002855914873716	0.003466655188712344	0.02868607085662969	0.018662107490645	0.4647887355297712	0.4035267614522752	0.001405481724134144	0.007990540679866239	0.001005759494241586	0.0227114182361433	0.001000856328960385	0.005200589759329522	0.00115406045887484	0.01593477502318025	0.4479901913130385	0.4720325909158763	0.07217982781345469	0.08860503797116019	0.3756240782283636	0.3862723099470143	0.01039907839563868	0.01342477504067055	0.001035305614809979	0.006796012992238341	0.001082215576510223	0.01013302146077268	0.001006024888145317	0.01624606959421491	0.6839876522090215	0.5365876172085806	0.04254945514937903	0.05593810684516694	0.001007095327854322	0.004363952941675167	0.001011095744800092	0.01645276036954891	0.001002911027585445	0.05886613163108775	0.1827125074246211	0.201673389524324	0.0856977971287346	0.04305102876412594	0.03766925004233233	0.03315844691022231	0.6726428995004191	0.7180306976650335	0.001006210484267111	0.03817676812542544	0.00100148003382046	0.007598408441711913	0.001000657541388439	0.008792845339590639	0.001001109624259863	0.005983670575231648	0.08847216334705375	0.08893088982942639	0.09990671523786308	0.09685527348118007	0.01653968875956749	0.01652219558885252	0.01125303724823052	0.01785052880406607	0.08711676590735319	0.136522139542381	0.08912544070078916	0.1067589894683526	0.07111917065608718	0.08624215142910603	0.1573197124012116	0.1640792200019141	0.08979016003977822	0.1152562898332312	0.001719603736170994	0.01726258193205536	0.001705676748449461	0.06037717016547343	0.001222204522416986	0.05934869181446523	0.005515507835410782	0.02301280303463877	0.004588450244403136	0.01240194249676581	0.001005139691731366	0.01105847010424007	0.001016328942701982	0.02409728927457185	0.0172094535087937	0.03620525733364256	0.04381451234519843	0.06730083817091818	0.05094119657215211	0.04985320160798726	0.01477026598533655	0.03694182813532654	0.001943213134550779	0.01592583181723975	0.04075686670681833	0.04275305024571002	0.01176077121773866	0.05512655892721833	0.005553548353435233	0.01265896785636276	0.07244556621467431	0.07615026348458923	0.001022938705412862	0.04085588307877961	0.07677118931733264	0.08452432053566139	0.04107470583457992	0.05177562202028745	0.001035367063470976	0.02304001605908371	0.001020400424616939	0.01748367175010233	0.001346473518746924	0.04705356883906565	0.02400807948200558	0.05468371575321859	0.03131198380820482	0.03753247959749274	0.01885150803634056	0.02762219019396701	0.00101046419496742	0.005974950868827239	0.033792642221525	0.03732912497129135	0.0664048755695123	0.08323425152622867	0.001118144113996389	0.009274183002458188	0.001045431747568231	0.0656529749108742	0.001027584235531964	0.01141915255091189	0.001008691256818546	0.0141640877003352	0.00101817951290108	0.008579523452893518	0.05584542216641133	0.002163789003532578	-0.006711191644120993	0.03690605028999178	0.01508924210336692	-0.0003711701812660521	-0.008189022172718111	0.001444107217604652	0.001102527994799707	0.1045226243632105	0.001002594369587575	0.01098274274564087	0.4564401389459882	0.001004840815884415	0.001003898129646308	0.001000714328161322	0.001002984652404485	0.5013289611385712	0.05692285943495383	0.4092762673572028	0.001003380274846313	0.001026317088671529	0.001061523495966181	0.001004449956044708	0.6230105726546717	0.0265213900147876	0.001005719482422165	0.001007669662282621	0.001003219205485038	0.1794059833487099	0.06939588843954361	0.02561829637168535	0.7535795056352669	0.001004976111201685	0.00100130302558735	0.001000364534320131	0.001000938612697455	0.07547575115291606	0.08822110881770903	0.009333171524805953	0.001684757880612521	0.06619273640125102	0.09920779421170618	0.07651465015701267	0.2025167919532471	0.08531037246045881	0.001594958662178522	0.00170876448795759	0.001249375969242903	0.004374632535501129	0.003032367281509147	0.001005282278923465	0.001009748288097845	0.00119353918217532	0.03308019896997803	0.04799893375790745	0.05356675124165873	0.004285018199712828	0.0371358498636122	0.01320908858522986	0.008207085879753152	0.07990169959201812	0.001030023821260567	0.08200691529490343	0.04552472281821784	0.001061381471239969	0.001011998391034921	0.002144554016971453	0.02663780941469011	0.01043316859257692	0.007086182767239759	0.001016713392244858	0.0393930911014768	0.06332654066741289	0.001133437556337762	0.0010789393354291	0.001036190074341026	0.001010558937462185	0.001023176357803287	0.06360642775241886	0.005703839016050431	-0.006012126469685745	0.04026596444749934	0.01153554530352231	-0.0007028851645258543	-0.008315686832647553	0.000351405137508898	-0.9935755661737417	-1.07041173955504	0.01511850248949254	-1.221435894282982	0.01400644718987757	-0.6505764154015475	-0.2469693489192834	-0.0256147181175726	-0.09666575163371519	0.004131847926250281	-0.02763433755515454	1.622660911563865	-0.7899860423656591	0.9385760796056393	-0.4262272806069183	0.01255424225167027	0.007864320809796292	0.04939245640322661	-2.377849360299465	-0.8845057739492761	-0.01528035277804314	-0.007499224018603345	0.2080593889580931	-0.2395627930947694	-0.3719471161543735	-0.4956418988024094	2.204940221439515	0.09501309102364922	0.01529370444735947	0.01873972628211083	0.01306450246021469	-0.8219184229572384	-0.7325341432073027	-0.3412023647064149	-0.6040326015756867	-1.205204688288879	0.5439781170168849	0.4262980162749255	1.896658428906435	0.09580274007480903	-0.01649898304561693	-0.03296521579498307	-0.03531694274944056	0.1135354869992144	-0.02245955003332371	0.01505033041338137	-0.01220923222221918	-0.9980181302769922	-0.6262702197780458	-0.2204736914052304	2.22483220478671	0.3113248513937955	-0.2281142457574325	0.04797042507162717	0.07880717310428374	0.5288344734932929	0.3658719571433981	1.056931418026517	0.2509475795871615	0.2410584015229142	-0.01678286287065131	-0.4813372958766973	0.2301491531879186	-1.112443565444724	-0.7169324783804091	-0.02411737074127311	0.02538759058042303	0.1638173910788336	-0.01340496495865275	0.5480989145196171	-0.1600518671231399	-0.194628629597104	-0.1120619959015105	1.075317108135755e-13	-4.094553528058735e-14	nan	nan	nan	nan	nan	nan
0.36	0.01157189445657521	-0.05284490183210013	0.001824206334775611	0.6965481882204634	0.9305002695454191	0.004459112759489845	0.4438889615755312	-0.0232574518014241	0.09794384914273899	-0.08006327526532989	0.08723653393090104	-0.01056894438643019	-0.08141494433259619	0.1119888822048593	-0.01852580646651401	0.5252158144486931	0.2183652303896334	-0.5252158144486936	-0.2183652303896506	-0.0141594915422682	-0.1571821331497355	-0.008631245603589858	-0.3029345641161736	-0.01329034673719254	-0.01074656444689077	0.1305673701724525	0.2164639809949559	0.7816506472837685	0.5902866003592858	0.08614275098900785	-0.01389822040675145	0.02848780096691441	0.05177466230578398	0.1824322019333917	-0.2185385022577758	-0.3916340234111572	1.257940397310859	-0.3024221624343753	-0.06514097609474202	0.1662651759813006	0.2627907847292272	2.501299228256677	-0.8779133775213325	0.1515933402024498	0.803292023640944	-0.6998754573844593	0.4900078697013098	0.3612837546317629	-7.078080967923444	1.775006129287283	7.078080967923444	-1.775006129287284	1.80403775040166	-0.5559108730972656	0.05021169686684983	-0.6474856175211092	0.5005941075345918	0.3160230180218483	-0.6752438171903647	1.897710113122729	1.164807880463053	-0.6365766246094314	0.1545165372607659	-0.08754700258712171	-0.4021628772997729	0.4029166280758285	0.001181011935220174	0.01902084513395326	0.1132414507794424	0.1439672675439468	0.001002661169631939	0.003497974195782761	0.01783211258288249	0.01223470078183133	0.4607197244624177	0.4007118123182462	0.001213139322187674	0.007807433656137552	0.001004659955248905	0.02196644545906436	0.001000780572547991	0.005207104087494746	0.001081549187088756	0.01586593704404898	0.4699069347508257	0.4890940737208418	0.06193630633904421	0.07887836946302544	0.3882649090907914	0.3949076108973821	0.005925354296109477	0.01061706291163174	0.001029862894989068	0.006933806884365723	0.001068769139482812	0.01015814016014677	0.001005192754425167	0.01673580043094083	0.6623055281668262	0.5130882121951286	0.03274272147775178	0.0468432021866611	0.001006243477392478	0.004497531254851602	0.001008772244562063	0.01632852359181012	0.001003215498494988	0.06092153497026449	0.1811507060083143	0.1993346673853782	0.07553372594756896	0.03870407533898287	0.0286862873384441	0.02665166487286695	0.6996762815007306	0.7380113652163793	0.001005505314870098	0.03914840852738068	0.001001425535397491	0.007823606781064125	0.001000531783420419	0.009060024767616586	0.0010010509995178	0.006153923973528838	0.08013039596947823	0.07999925913949117	0.09242563816981095	0.08871552355201104	0.01094157726363987	0.01237053996045298	0.006521192746262745	0.0133916648508238	0.07393027048810451	0.1218719294237832	0.09614433771245291	0.1135965761799087	0.074716180299448	0.09112005272958836	0.1791700908122311	0.1819778822913814	0.08411152470725698	0.1127005411810182	0.00164770382285998	0.01713022137364054	0.001687861990172809	0.06004398473525735	0.001238097163229328	0.05898550527359234	0.004062722404232297	0.02329929790231092	0.003292921417239311	0.01184215002348145	0.001005234333016061	0.01121509346212999	0.001012808900640548	0.0240372210450456	0.009604369006384048	0.02877927338162102	0.03619105512788123	0.05952999704746211	0.04911692743804377	0.04767493954024309	0.04643626383795579	0.06529385174708049	0.003974477553137514	0.01965951288343992	0.03791479147958682	0.03994273260809211	0.01380464591324822	0.056460098062728	0.008549489639624959	0.01455961994417357	0.07778883495034845	0.08256492417350055	0.001027917518865919	0.04481937857981944	0.07821182562944412	0.09303006409649192	0.04294261883467707	0.05345742039600394	0.001056012112116899	0.02555056186169749	0.001015531105926105	0.01738330901057507	0.002031244409820295	0.04234769645010161	0.02544145280377111	0.05675128849279601	0.01916378518710239	0.02653928617024447	0.01169634503037427	0.02066657290279774	0.001015715522828217	0.005722681612428032	0.03833232333419265	0.03843821665135544	0.06394599721098312	0.08399183422764914	0.001123904804757443	0.009150101539198824	0.001071630707271739	0.07143321910744664	0.001034703342750849	0.009860519241241542	0.001010252008652552	0.01226082278659578	0.001022324592020855	0.007483934358983238	0.06284658977598256	0.005690835273773745	-0.006012056164098192	0.03966656443137965	0.01076514223383507	-0.0006443563660198638	-0.008186672066486258	4.586038519233046e-05	0.001030843749911031	0.08078187057037695	0.001002347560917283	0.001028817127099718	0.4472347307591567	0.001004790486158867	0.00100316396482861	0.001000687324604901	0.001003085658323911	0.5347818120130916	0.04202513161812568	0.4202676656804591	0.001002262064207161	0.001022296086595569	0.001048989634979774	0.00100417929393152	0.5957417485283089	0.01665103516009909	0.001005037195035313	0.001005248770796425	0.001003777729823953	0.1778406499259582	0.05579684318711908	0.01223100437239976	0.7783898293515069	0.00100457489286262	0.001001411902277458	0.001000417890607216	0.001001022482906516	0.06344487325399527	0.07693178528968211	0.00120712344591752	0.00101750441650689	0.04814512116174447	0.1111717418235113	0.08179757075096097	0.2246118276447638	0.06930933263827899	0.001551661142360685	0.001639786221636049	0.001259553041830868	0.001105076204247891	0.00104846676932478	0.001005375683678617	0.001008463426777138	0.0010690726260721	0.02225967201401811	0.04594724639073321	0.1060764340065842	0.007547886481613566	0.03245295494265386	0.01820244767546998	0.0144840431492134	0.08880790018602777	0.001035651356801475	0.07874989052712281	0.04502872386676164	0.001090486546326851	0.001009019286612312	0.003223928578096052	0.02746477354802407	0.00101324982911625	0.001065453444517766	0.001024746068992331	0.04708158104876586	0.05875681596747061	0.001127789935548255	0.001115028381062254	0.001046851002841482	0.001012928533495786	0.001029407118876236	0.06946783839733579	0.009211379672876493	-0.005312885531281591	0.04212737856470766	0.006055840829459641	-0.0008882781515206186	-0.008119814577173697	-0.001505158823378369	-1.002757261143009	-0.9070683204853691	-0.02472257960981459	-1.833693355213603	-0.01957804390725834	-0.6355248922086679	-0.3064511113082325	-0.01165674801975395	-0.05377418942286059	-0.007398910266275139	0.03202873379367297	1.740163738614429	-1.153415114807297	0.8018419981053796	-0.1197269424502848	0.01469545486415734	-0.00876842571794656	0.05042329543717272	-2.291030091002521	-0.9444181357588608	0.06900363383255795	-0.02714576593490657	0.2059354480401581	-0.2308398017286207	-0.503918273697552	-0.8025190368334982	1.782656255838035	0.1043623948043014	0.03761463905231596	0.04306899296873289	0.02525283749583092	-0.936132870065933	-0.8737264201651092	-0.4749398371462734	-0.3232238259169364	-1.701771861730752	0.8397973925553427	0.5543882085379779	1.707510598782062	-0.6330592514782283	-0.008070066259867366	-0.03160011408581231	-0.03486108616770795	-0.03548873603066047	-0.08605914262631745	0.01578713056653546	0.004332059379629952	-0.533517120576588	-0.9076074195000098	-0.2068254226042944	3.251023299126113	0.4168951092634658	-0.3200752766895283	0.2007630466343627	0.285623920326218	0.7383525748433758	0.4223127982994356	0.6429909947472306	0.1025811201143848	0.2536959466638637	-0.000451172961472742	-0.4595346530158623	0.1934718652535243	-1.094436605370455	-0.6905920674997041	-0.02535408157507543	0.2033860195424538	-0.02360172341518382	-0.01000766378245435	0.5956883584419377	-0.1522112884083873	-0.186444036356957	-0.107356987523081	-2.361829695847924e-14	-6.894564113623409e-14	nan	nan	nan	nan	nan	nan
0.37	0.01214087083653193	-0.05419975470384337	-0.002389821575270594	0.7091782544610183	0.9272976048183759	0.003885300942365955	0.4458736114570768	-0.02067178416949137	0.1226898749535169	-0.08761858475341026	0.08794574686879018	-0.002720785249083343	-0.08686990730971843	0.1156252515674772	-0.01499593287950436	0.4528362417080684	0.2361198078837682	-0.4528362417080647	-0.2361198078838023	0.004078556347816955	-0.1622265215444028	-0.007855527404570186	-0.309504341424725	-0.008741159649198325	-0.00768059025215864	0.1222614926780367	0.235778749622252	0.7931553992843747	0.5839828397651341	0.08640191808485333	-0.01487622015348728	0.0250370265723716	0.05582713184501917	-0.06203132395542826	-0.04973346378486564	-0.4612607353279904	1.268489224037226	-0.3361438418140021	-0.04852206996198325	0.2359781101699174	0.2480938698655865	2.388199008912081	-0.6433681342056434	-0.01351855922495608	0.7746560926766668	-0.3984513462750122	0.2328064329706752	0.3563799194909999	-7.315980623563438	1.769045054892615	7.315980623563441	-1.769045054892644	1.838870482557786	-0.452098981690808	0.1011395801507286	-0.6693078963328633	0.4081267464102208	0.2961690556030121	-1.06289571019454	1.956675115680717	1.143953553920242	-0.6181186932980264	-0.09649905668240825	-0.1066414937066695	-0.2698716614799373	0.4073210159111648	0.001105166499140064	0.01910946700442848	0.09326527462567293	0.1235950424481878	0.001002452126921933	0.003550855104204879	0.009798770732423266	0.007201608541111327	0.4554089808393223	0.3977613519851691	0.001111386162282913	0.007714556768643636	0.001003859071444639	0.02161530799822152	0.001000731154759788	0.005221739678250755	0.001043301570858744	0.01581527926200276	0.494752283592936	0.5055314635537912	0.0487759979608046	0.06630452103376323	0.3998730865305157	0.402527714455848	0.003530596596070044	0.009296392691469047	0.001025745425810683	0.007165568568473203	0.001057255546677585	0.01020977224801007	0.001004689604695293	0.01723232988156524	0.6401207324748353	0.491219719129209	0.02353155506807755	0.0381886364337639	0.001005535686089421	0.004738908664700922	0.001006983114220354	0.01628605836209627	0.001003736455218943	0.06286606067885296	0.179838857776474	0.1974402951739333	0.06268721465671423	0.03291712503530822	0.01953934141770002	0.01956396791928936	0.7241214052949828	0.7535583523226825	0.001005005875120147	0.0401781757749474	0.00100144284119566	0.008050080888693162	0.001000486015043937	0.009333366965027939	0.001001054110184354	0.006321833461852068	0.06616995098141044	0.06767756920070064	0.0794607173577818	0.07795129808414096	0.006216436327853738	0.008870080066279758	0.003845161979581518	0.01111212762420857	0.05886015116086384	0.1045310688407906	0.1091312852536712	0.1243968316481139	0.08310243403929816	0.09915597539007982	0.1983153964825602	0.1961631963182474	0.0718223709161086	0.1033274025154581	0.001590185698850141	0.01704808711545358	0.001613691758356471	0.05976593021243508	0.001223266141712466	0.05861191349998882	0.002607047298873138	0.02353420601309379	0.002190894364582635	0.01134201353252628	0.001006384527661705	0.0113591140570629	0.001016201399684317	0.02398403649176828	0.007090349697247265	0.02597925782586928	0.02709499888675165	0.04990308495996388	0.04613399072360064	0.04503199531340742	0.08160011225647713	0.09677141465959424	0.005722905726277859	0.02302822769564659	0.03290441041929523	0.03556951095274867	0.01856621666962244	0.05905041697315378	0.01172320012959263	0.01674437953452614	0.08678281311780429	0.09228071144291067	0.001629689812953365	0.04963586527253627	0.07860664554813973	0.099431542457047	0.0420993064777758	0.05270622072827097	0.001102391925168319	0.02821384064344072	0.001012057986773363	0.01734460998733525	0.005742633242316856	0.03856545454021004	0.02572446187414858	0.05759951046707438	0.01050507237357759	0.01798742487814237	0.00656308690650116	0.01565921230234105	0.00101753780380806	0.005368373537240535	0.04517717770734312	0.04117425747149031	0.07109752130122801	0.08987914377327871	0.001112939560732053	0.009065978518628793	0.001849920957082806	0.07818590632391813	0.001061701689452184	0.008415443178538304	0.001018469988445145	0.01047667331979976	0.001040492353220448	0.006460686054016766	0.06604971923880683	0.008814409839290546	-0.004873041517630356	0.04238729849748023	0.00400009301260217	-0.0005270931884238716	-0.008250680141458765	-0.00105694805468465	0.001022258483404402	0.05157386902672268	0.001002138992768064	0.001018122074915254	0.4400633831849114	0.001005966904002399	0.001002908552478301	0.001000673299722001	0.00100383003317578	0.5661953395857404	0.02420140269469186	0.4287116619936003	0.001001854732753906	0.001020752921827194	0.001042124861709802	0.001004154731498119	0.5763070032375652	0.009880576598151671	0.00100459765527225	0.001005013188489345	0.001004702379846562	0.1775372035216191	0.03776733414850697	0.006639247899466375	0.7909260215094512	0.001004411010024249	0.001001502265206348	0.001000455725859372	0.001001086845526243	0.03461588811858431	0.04905039459449596	0.001109126273490505	0.001012302961331983	0.03214462721283323	0.1414175095131037	0.1049248955116275	0.2350523422098385	0.04374935944546646	0.001512024401985936	0.00144876583784567	0.001164044247666106	0.001055735768451958	0.001025869303837239	0.001009447832217486	0.001029266224146719	0.007207058215669814	0.01173708778040145	0.03957169296172484	0.1434224942238077	0.007582633380508428	0.02242919389384156	0.02855571787580381	0.01568391495214843	0.1074241247511954	0.003289970064445528	0.07945558237856119	0.03771529405012874	0.001201595423433625	0.001007956369632697	0.01508972165800247	0.02483304696711255	0.001009101217548697	0.001040241981273	0.001014940059688118	0.05869929147415867	0.09878156356897373	0.001079299068598312	0.003969780822379327	0.001126144455118983	0.00103894737529334	0.001084778732597058	0.06651835337480812	0.01162040853793836	-0.003382151660241623	0.04531596850979857	-0.004409554462116639	-0.0001208820403503337	-0.008419380667859232	-0.001801187879606326	-1.012105411395423	-0.8036189829681775	0.02802544612762836	-2.251340660727382	0.0183833788111106	-0.3769661831998342	-0.2801417230967831	-0.006647199168034086	-0.01779160603798614	0.006017867371172875	-0.02451127290998463	1.547079178896911	-1.370197778118994	0.7244400678658095	-0.1169055459683788	0.0297515893717682	0.01300968069631462	0.04933374550689581	-2.073068656167749	-0.8029294229054887	0.003607838135754507	0.00893998998166564	0.1852868958509803	-0.1541926469863427	-0.6547906963370472	-0.6316758713025388	1.323159011321359	0.1056175848392309	0.01467151142236591	0.01901924148191587	0.01225194279692988	-1.52422600172895	-1.31153335017248	-0.2449720982077173	-0.1466017577007013	-1.777440772035066	1.401067126244398	1.125942551533239	1.163239640604707	-1.250959090182796	-0.006841132680983044	-0.02772044630259917	-0.04378259092794872	0.06325766963461513	-0.02935398319819965	0.01329894272299742	-0.009048326450786869	-0.05156651151925048	-1.02038398042879	-0.3209791692359306	3.021465096143618	0.2596521460347284	-0.546026586099033	0.3117449787441179	0.1550881217212969	1.273607469530542	0.5201254905656645	0.6065429556709981	-0.2368012971815958	0.2672681573700322	-0.004354503117768051	-0.2931814992394569	-0.01232523935401782	-0.6339228308865051	-0.3407337629521028	-0.04936509332418085	0.3436516389283318	1.307047095992899	-0.01082198213113936	0.7188288073873692	-0.1331511428998929	-0.1659938864820823	-0.09439471888215137	-1.700939070033437e-13	-1.060045142258881e-13	nan	nan	nan	nan	nan	nan
0.38	0.01046338001793822	-0.05378559894108118	-0.00760279190641768	0.7219263001660333	0.9238167315300617	0.003510657707140055	0.4487147899757006	-0.01842055183989252	0.1445136908211148	-0.09313503023119468	0.08689080661465351	0.005090503243943788	-0.08953065542183557	0.1165558194665606	-0.01116442894231389	0.3805332611102251	0.2536088451943679	-0.3805332611102231	-0.2536088451943823	0.02252389120774978	-0.1662067563006485	-0.006684301256308645	-0.3163774830857073	-0.005150143082048314	-0.004843238641258235	0.1077701753985383	0.2554261133753449	0.8046859390474215	0.5780453625117865	0.08433645108351846	-0.01600282121970555	0.02345277453991376	0.05991595734679601	-0.2668612377953775	0.1352632246345382	-0.5914225076297118	1.281536290202838	-0.3580638746655367	-0.02530725971514294	0.3375709033832086	0.1959037242739856	1.916857239604747	-0.4701405754782978	-0.201237298208092	0.7959178947652098	-0.1410324842916884	-0.05115242307046957	0.4216098246647845	-7.062762539367462	1.721898092580411	7.062762539367463	-1.721898092580412	1.845495144370708	-0.3430801454132931	0.1293132867151283	-0.7081584880073045	0.3089600033663923	0.2702985012555565	-1.912331774200676	1.964229138269254	1.169965432950933	-0.5633199564485079	-0.3104102821784925	-0.1172672664819046	-0.02885840488081219	0.4101878205834962	0.001062952288492904	0.01929292390373435	0.06862995872518596	0.09872867439331921	0.001002243321506499	0.003630224836237258	0.005612843557439092	0.004577924572306219	0.4495061371539901	0.39517896250052	0.001061096586734524	0.007679918280540837	0.001003331061108724	0.02158384727348411	0.001000699442647591	0.00524129821466405	0.001024555972660538	0.01572869193160307	0.5213451160877307	0.5200309563172451	0.03313825644703098	0.05129754975912503	0.410396085853768	0.4094416393402626	0.002318768186376413	0.008828983103915201	0.001022915679859434	0.007490732820725751	0.001048067058236448	0.01029663052161919	0.001004425869561533	0.01773149835753212	0.6186343601099045	0.4718188363920491	0.01534759624496214	0.0304559255672773	0.001004962087868044	0.005056407818342387	0.001005971110315784	0.01631306870065575	0.001004459360367478	0.06467361693082867	0.1789113999454014	0.1961276543172057	0.04720379800998849	0.02558188322629692	0.01197167754371483	0.01368503709823304	0.7450539304957653	0.7644029023607583	0.001004674298615704	0.04134129082723093	0.001001496694183193	0.00825686358853232	0.001000482069899887	0.009588805496660758	0.001001087862472749	0.006477420482094642	0.04509961015294417	0.04959432142438774	0.05957561179626915	0.06183656301329704	0.003748165904018619	0.007074698866127824	0.002486662741822955	0.01018126693053536	0.0429848197676265	0.08610230363965654	0.1289917389387152	0.1432341872079414	0.0977040489610046	0.1151018283196873	0.2138385434622407	0.2059164237837683	0.05330473318599713	0.08749354720600047	0.001541596711461929	0.01702371177392955	0.001481116009677292	0.05941538269230001	0.001168090036821665	0.05803134700716699	0.001849364960284134	0.02418019752395612	0.001625692800093468	0.01094735380678044	0.001008996423957392	0.01148671140228553	0.001028303097122355	0.02397466738774299	0.008834646270588926	0.02724633273203503	0.01716006228833779	0.03907013779022534	0.04156416738422398	0.04127104122602746	0.1158770736987007	0.1252626699254408	0.006617054737904501	0.02490864166148844	0.02546422213128505	0.02919305025186713	0.02596897832456265	0.06258388250342423	0.01391341554459014	0.01773658485807536	0.09976656937298871	0.1094131253739278	0.003054991615165009	0.05480470739746433	0.07913715050273963	0.1045456887760778	0.03823950701780197	0.04904178958198448	0.001181138982466452	0.03066209196428784	0.001009790564704663	0.0173549015608954	0.01343290299561634	0.03655871105980851	0.02461352430802933	0.05673482832638937	0.005983268353288169	0.01350108599534936	0.003917032170069116	0.01325482343643386	0.001013543125188501	0.004658228548454255	0.05412597219388188	0.04530783931879497	0.0924351111451847	0.1122524454165014	0.001083205110636221	0.008853561060420347	0.003661769940465402	0.08508938970580343	0.001114854642368632	0.007270552007643218	0.001035592311650245	0.009028784467294673	0.001077268581507314	0.005653999072907295	0.06515110571139666	0.01146162060450393	-0.003206214054781163	0.04541993648290747	-0.005231853588859644	2.359194488844274e-05	-0.00847172689357323	-0.001621903572128668	0.001013673216892282	0.02236586748308153	0.001001930424620326	0.001007427022740059	0.432892035610666	0.00100714332185859	0.001002653140120937	0.001000659274837835	0.001004574408030045	0.5976088671583899	0.006377673771259927	0.4371556583067416	0.001001447401312427	0.001019209757054362	0.001035260088431967	0.001004130169060799	0.5568722579468215	0.003110118036213106	0.001004158115507529	0.001004777606365575	0.0010056270298687	0.1772337571172804	0.01973782510989342	0.001047491426526402	0.8034622136673956	0.001004247127187007	0.001001592628136229	0.001000493561114224	0.001001151208147622	0.005786902983168286	0.02116900389930719	0.001011129101060155	0.001007101506160375	0.01614413326392039	0.1716632772026935	0.1280522202722909	0.2454928567749103	0.01818938625266629	0.001472387661610751	0.001257745454047418	0.001068535453499682	0.001006395332673422	0.001003271838387649	0.001013519980770004	0.001050069021556994	0.01334504380527419	0.001214503546782947	0.03319613953271766	0.1807685544410371	0.007617380279396257	0.01240543284502783	0.03890898807614027	0.0168837867550813	0.1260403493163554	0.005544288772094224	0.08016127422999854	0.03040186423349974	0.00131270430055279	0.001006893452588779	0.02695551473790746	0.02220132038620156	0.001004952605990223	0.001015030518032611	0.001005134050402625	0.07031700189955185	0.1388063111704766	0.001030808201647088	0.006824533263695296	0.001205437907397821	0.001064966217097345	0.001140150346319794	0.06356886835228025	0.01402943740299996	-0.001451417789201734	0.04850455845488965	-0.0148749497536929	0.0006465140708201036	-0.008718946758544727	-0.002097216935834463	-1.021308944673986	-0.7322974796034529	-0.00575557397259622	-2.732521947072002	-0.01428027920078649	-0.1536432378516958	-0.2328369416214319	-9.067985930617868e-06	0.01016115790020821	-0.006414321067647862	0.0248428241124904	1.352584324719508	-1.640039683886384	0.6606062632971799	0.0509251840115539	0.03337596855457239	-0.001723188629921246	0.05095110051286747	-1.79750802525134	-0.7600471584281689	0.08422798267162054	-0.01325066133842732	0.1785415567250726	-0.1144935307763081	-0.8135765747557406	-0.5607658103498308	0.8421688421933518	0.1310319557942161	0.03367635749864762	0.03948825981692147	0.0227883438861879	-2.088444437549506	-1.94382834075956	-0.133924098319033	-0.0534885193728951	-1.91935278536764	2.447217410875189	2.136374262359366	0.8210932865117146	-1.925202580306487	0.003481717074300151	-0.04609871359381851	-0.07625603005265474	0.04672794398521392	-0.06496378959429092	0.01250248059086421	0.01309514924150279	0.2799009717784882	-1.148814435955629	-0.4304273947160689	2.653761769822575	0.1192349400102349	-0.7207230857811712	0.389392370593958	0.04711306695467155	2.221677907163984	0.4927838847341157	0.3855245864454146	-0.4800651755920743	0.2106904546373269	0.009346950526175931	-0.1044349671147606	-0.1491089577597463	-0.2813321235592638	-0.169997720603542	-0.09652146432565042	0.4828942249778673	3.273596696098799	-0.03566655133055479	0.6258475915178385	-0.09217431007192482	-0.1191919135014532	-0.06404472277008644	-3.590096464190664e-13	-1.681492042712549e-13	nan	nan	nan	nan	nan	nan
0.39	0.007005592567880592	-0.05151246310806317	-0.01438824184499805	0.7348138396711743	0.9201843293890167	0.003393356688870855	0.4528041057483596	-0.01683329353468897	0.1595654193581247	-0.0972811529770414	0.08390722415529658	0.01334596577901948	-0.08991874478968434	0.1146111673459093	-0.006321095889661141	0.3139349020500743	0.2704305418868386	-0.3139349020500597	-0.2704305418868456	0.04082795146888204	-0.1691240222821469	-0.005354820996005373	-0.3237314884259678	-0.00256456651912674	-0.00229059326071287	0.08637473348273715	0.2748082222052685	0.8168558213401468	0.5729155327042038	0.08339834710502103	-0.01719197446888318	0.02307414922993213	0.06407720636098183	-0.4145859791498325	0.3131004381939136	-0.7737724600905374	1.29659866133474	-0.3663190461334767	0.002303921481845625	0.4685402070775063	0.115604495701328	1.070791369800143	-0.3713797512228403	-0.3907395465417963	0.8627006746492718	0.05309240278104525	-0.330391720301697	0.559066307271128	-6.24628517706981	1.637616680799295	6.246285177069812	-1.637616680799335	1.806511229883367	-0.2444917327357984	0.1335592376767002	-0.7652814863201185	0.2095732102987254	0.2406137596504955	-2.141608529992799	1.899580539670059	1.278212639837716	-0.4536128774493646	0.2056612819267831	-0.119855026883716	-0.05219754631879888	0.4230604179101108	0.001038374064866605	0.01956748051011275	0.04554706236897432	0.07426856474915683	0.001002055385788459	0.003725514081043962	0.003371335253192164	0.003226953073076787	0.4444156064067156	0.3936673521454142	0.001035713197917038	0.007681831458142012	0.001002971173341936	0.02178748342851731	0.001000678516157989	0.005257029274991516	0.001017865531661952	0.01561201150330473	0.5464814283572021	0.5312361793057822	0.01997150454383748	0.0382340463048674	0.4209031593301272	0.4166159012619797	0.001674481426637341	0.00889991018328385	0.001021073287372489	0.007910147268533105	0.001041274033919528	0.01041662311235453	0.001004333175458344	0.01825196654853162	0.5995108405507507	0.4555710089733053	0.009238700058189241	0.02461228212599839	0.001004513865465624	0.005458077022988194	0.001005246550959089	0.01638950220334117	0.001005459424978005	0.06635414323238774	0.1787033446722691	0.1956210323639462	0.03234630945707046	0.01779074399211953	0.006701375026458243	0.009492847736365235	0.7621539510454587	0.7706736707184283	0.00100448362011722	0.0427119143120118	0.001001564566539074	0.008457185596013635	0.001000494082380459	0.009839212514491743	0.00100113338703125	0.006625011481249505	0.02652652608193003	0.03330756714811552	0.04070829707658779	0.04499731333396838	0.002411844696653616	0.006135966046654802	0.001764045525981027	0.009835668591133042	0.03408738859544073	0.07591973853413685	0.1466435109480353	0.1689087957741944	0.1116444431305411	0.1356532140051205	0.2260187646773345	0.2124481011222561	0.03529790258413144	0.07052404885447924	0.001511477314907078	0.01699189813455489	0.001363879423095897	0.05871158195571106	0.001117313592657489	0.05711116708893112	0.001436987807675124	0.02480282993594536	0.001321042935770437	0.01065712726458166	0.001011152581051041	0.01157931547918232	0.002856062478038748	0.02571584422281588	0.01727481904002449	0.03510492068455412	0.009528865254809371	0.03071903945170309	0.03879889533229718	0.03879340926361488	0.1431281967104748	0.1460221541482181	0.006415696766707149	0.02471815203666724	0.01812583507762542	0.02287810562990548	0.03206800198724997	0.0675164041151846	0.01627092452731468	0.01928248683929949	0.1126495932222464	0.1291932507526434	0.01137612006136242	0.0633468314526634	0.08484846958762778	0.1125910317872538	0.03422451889903116	0.04507661934448363	0.001239629875377339	0.03227922136313591	0.001008382664251807	0.01739815387717672	0.01660758117653742	0.03490064311493798	0.02500240395851714	0.05702816492076736	0.003562382849642935	0.01120721488240756	0.002502374303774701	0.01210137064317621	0.001009260961357508	0.004081247425433236	0.06374183185543686	0.05056157048272306	0.1110402461630648	0.1410048331911657	0.001056300585482486	0.008387806666856696	0.007001884196224085	0.09096309018792778	0.001134688707486831	0.006495346239941851	0.001042202689022157	0.008030093326813557	0.001091311591542737	0.005117776035707924	0.06165556728045804	0.01387679838381347	-0.001495088855844679	0.04847487029705496	-0.0125762145188746	0.0007286421734587452	-0.008743579278852335	-0.0007861312363862062	0.001012045383515795	0.01173143059967381	0.00100180005803115	0.001006165418130019	0.4331899299091513	0.001011111008171289	0.001002548851614424	0.001000654593175866	0.00101625642906407	0.6122706985038413	0.00373880883049571	0.4497543073660585	0.001001300608820741	0.001019110312965535	0.001033309980538218	0.001004326854675351	0.5496828591249742	0.002180384132416834	0.001003953745417277	0.001004251250138944	0.001007238918674739	0.1793539950618946	0.01039609508212193	0.001030947305628389	0.8065218192811785	0.001004317386369526	0.001001671217831673	0.001000517601291527	0.001001205768817833	0.003718814334524181	0.01445845195026465	0.001008727049478356	0.00101008451769426	0.02976830879095045	0.1747309735090516	0.1340189675507598	0.2489987373066937	0.009662935572979946	0.001486574604789648	0.001228089038300357	0.001060982129850916	0.001007062017577914	0.001003535081191828	0.001013292003544088	0.007909361671566233	0.03759821733566745	0.00120084055407594	0.03748745420959689	0.1858003660939273	0.005001473735204845	0.007777488752249186	0.03915131601649088	0.02052154484266587	0.1350196364717784	0.03271488429998356	0.1031023213594935	0.02875563745189938	0.001290254407093912	0.001006937838444162	0.01416513890909043	0.02819989848462299	0.001006516557903044	0.001019443858617137	0.001004525639521902	0.08049309995604517	0.1352848088589764	0.001026167831156956	0.01367855466192481	0.001112945644917155	0.001035643710693706	0.001076974679211908	0.0566293879920621	0.01616986494777358	0.000181099489777394	0.05150605358493434	-0.01808158726103473	0.001499394884140031	-0.009035137680377538	0.001098509658915226	-1.03235705586612	-0.6705383655940024	0.0462950037131639	-2.165087442329528	0.02166993700603941	-0.1098110690399725	-0.06339001707915407	0.000721586045299417	0.02883676017567707	0.005429243713837194	-0.03095295028987241	0.9315006108245595	-1.017835496696108	0.7823285413035541	-0.006989424483985709	0.04842125270614759	0.01959476062616347	0.05444599153182685	-1.44558931872364	-0.4361135710581481	0.01952952663105746	0.01884869863813079	0.1597728468534209	0.007076149286539076	-0.735361043545135	-0.2979944223709328	0.4364811992957704	0.1467885570668935	0.01258142732849998	0.01715513856842558	0.01031924361992764	-1.232769692436158	-1.431097136244861	-0.06123106951000046	-0.01591898488165806	-0.257477470201794	2.437254282013449	1.772095337175229	0.5097314264738899	-1.484474935045182	-0.006721142720502215	-0.08903865670394581	-0.09945525837734873	0.09162959247826999	0.01493596908658082	0.006190864671272047	0.3150638854094696	1.239230732588081	-0.5695761176119344	-0.08203948043587407	1.515362622362027	-0.1373161252683964	-0.5581884797092088	0.5979373529095218	0.2684649835542665	1.645722426603543	1.098876770311165	1.200514140791934	-0.3261923107571321	0.1072376682225559	0.002321912124706015	-0.2397492565765022	0.1819646618676271	-0.1710792882355426	-0.06943213842852179	-0.01814284289312604	0.5646942363036631	2.187731030582347	-0.05231845150190231	0.5160338375120278	-0.06465373591130213	-0.08248926372687557	-0.04443284284268371	-5.015845370490342e-13	-1.63235832774108e-13	nan	nan	nan	nan	nan	nan
0.4	0.00237386589761185	-0.04764886025181997	-0.02324034070839305	0.7478708144029997	0.9165323007530928	0.003565873444716626	0.4578505532360925	-0.01622733074703168	0.1654755762570145	-0.1008085408056	0.07917080862651034	0.02249503798479122	-0.0886752515240186	0.1100957106750344	0.0002570876311804372	0.255820039480739	0.2862646875078608	-0.2558200394807312	-0.2862646875078622	0.05847800224598789	-0.1711789645923538	-0.004073587056156274	-0.3317358909376196	-0.0009303208544452463	-2.329975230570369e-05	0.06944096637795093	0.293165482407774	0.8305342241290573	0.5691537675151754	0.0901071126309891	-0.01838575462772536	0.02230220582948637	0.06839713441811211	-0.5016490818059265	0.4533566292957408	-1.004752292593569	1.315423335539763	-0.361989173511633	0.03265629510785204	0.5289972464272876	-0.0003553792170046361	0.08854291196150733	-0.3463935920278611	-0.5518039120987754	0.9746398288922881	0.1852840425062089	-0.5653133331775423	0.7685799183000888	-5.366063241204734	1.524387878290895	5.366063241204734	-1.524387878290897	1.714693247564895	-0.1706154111553601	0.1196640226241787	-0.8382379222855354	0.1186938237189708	0.2132281268279907	-1.019996812000421	1.759259412771039	1.471669532187715	-0.289707032737527	1.21896361871136	-0.1181926484014514	-0.1075220229716377	0.4419236291712235	0.001025275095623987	0.01993138614640406	0.0274198607574868	0.05531517633485619	0.001001896249201295	0.003830259753064468	0.002237494637015254	0.002516503050591963	0.4409969762015242	0.3940330644053495	0.001025010830714723	0.007700947653606999	0.001002739150367374	0.02212599621942923	0.001000665716412723	0.005267257301209393	0.001020365607223103	0.01545415211534621	0.5682725369826693	0.5395217752905195	0.01162408662164877	0.03003735003052678	0.4320116400220211	0.4252498585714748	0.001351350994850737	0.009284201486555493	0.001020102782585633	0.008417444509503973	0.001036903443159512	0.01056598681075549	0.001004385244488593	0.01884648726518073	0.5838179026757759	0.4430364128130577	0.005621966857137445	0.0211850133217621	0.001004187630888516	0.005915471719201537	0.001004621109025117	0.0164962693180483	0.001006765554536548	0.0679132567333454	0.1793873753394007	0.1961473174862396	0.01973904743597341	0.01106046692631036	0.003987521848599126	0.007318701443680331	0.775200076060038	0.773622453745748	0.001004423476602276	0.04435097828709793	0.001001637800304238	0.008632359801768351	0.001000512111805298	0.01006314816445255	0.001001183431967466	0.006755593108063029	0.01532176317634736	0.02366166208134525	0.02697585231377807	0.03307310946566537	0.001738182672346277	0.005701905397369898	0.00140305035508608	0.009857130505370435	0.03564329647848172	0.07814640954624473	0.1581533694345124	0.1869702724410188	0.1220239112386481	0.1465075843121789	0.2349063388017783	0.2166008372190663	0.02124831404164152	0.05748849160367697	0.001503498930570196	0.0169517549640355	0.001290402122575297	0.05774706509826313	0.001088150549513942	0.05620873574369287	0.001230793665475119	0.02628941045486597	0.001168685504931046	0.0114064229472104	0.001012116077892905	0.01161397929278246	0.007172245895445165	0.02987441844807532	0.03312075929822472	0.0509792296606362	0.005557259711128025	0.02671519772061396	0.03931315156389333	0.03929144196385695	0.1606822283964247	0.1559144733253257	0.005016935098053294	0.02256265395057534	0.01201051927795002	0.01771082783589911	0.03534708539009641	0.0745591375845755	0.01923806390913516	0.02323383761441673	0.1236961731880801	0.1405550790665569	0.02863449154134318	0.07444695968368972	0.09788976431570673	0.1280953740919799	0.03129964968156941	0.04225347458980194	0.001257643092114594	0.03269689019198446	0.001007701284053191	0.01746170783260748	0.01197210432793158	0.0315123132340033	0.02806469935821261	0.05985788926817423	0.002338144692166886	0.01020675644644411	0.001792394804086514	0.01169139466032901	0.001006816552454934	0.004310010038264729	0.07345983240716192	0.05653856861477528	0.120009073221312	0.1502240694631682	0.001040531449287321	0.007910509547924983	0.01204777791504942	0.09475289310806556	0.001098342530100629	0.005941739440282388	0.001030838582469163	0.007340140209792585	0.001066730913459758	0.004740683052315732	0.05586406756333342	0.01610880934009904	0.0001636310631202243	0.05149417832180031	-0.01716209316710737	0.001532246125195516	-0.009044990688500601	0.001622943938694709	0.001010417550128334	0.001096993716269425	0.001001669691441313	0.001004903813514287	0.4334878242076368	0.001015078694505037	0.001002444563104091	0.001000649911512913	0.001027938450138081	0.6269325298492899	0.00109994388972919	0.4623529564253756	0.001001153816338584	0.001019010868875425	0.001031359872636077	0.001004523540287538	0.542493460303127	0.001250650228630108	0.001003749375324648	0.001003724894023653	0.001008850807480729	0.1814742330065093	0.001054365054339335	0.001014403184729031	0.8095814248949612	0.001004387645553257	0.001001749807526897	0.001000541641470256	0.001001260329487933	0.001650725685876792	0.007747900001222925	0.001006324997893989	0.001013067529227017	0.04339248431798167	0.1777986698154125	0.1399857148292314	0.2525046178384741	0.001136484893277322	0.001500761547975218	0.001198432622564244	0.001053428806201815	0.001007728702487146	0.001003798323997903	0.001013064026310164	0.01476865432158529	0.06185139086607082	0.001187177561370036	0.04177876888647784	0.1908321777468199	0.002385567191008086	0.003149544659470017	0.03939364395683706	0.02415930293024907	0.1439989236272072	0.05988547982786115	0.1260433684889911	0.02710941067030129	0.00126780451365709	0.001006982224269922	0.001374763080272945	0.03419847658304428	0.001008080509809879	0.001023857199199538	0.001003917228638503	0.09066919801253899	0.1317633065474785	0.001021527460667164	0.02053257606015353	0.001020453382436054	0.001006321204296226	0.001013799012105717	0.04968990763184426	0.01831029249254705	0.001813616768756464	0.05450754871497879	-0.0212882247683764	0.002352275697460065	-0.009351328602210336	0.004294236253665157	-1.044178399256747	-0.6379392327907528	0.01211423191351373	-1.631177701154143	-0.01238899377521476	-0.02553894250528306	0.142627581387913	0.003431535731936532	0.03713648518068662	-0.007514927824164497	0.01660703217675743	0.7686589239666165	-0.6666782479074587	0.9525453408537107	0.1135980287185937	0.05095252725440111	0.004151032861987182	0.06576160565550894	-1.05486177355263	-0.2767722309899718	0.09537308106181215	-0.007183947996808073	0.1542589966168076	0.09208788434176425	-0.6014041410514051	-0.1571571965374915	0.1777717761237819	0.1847200538987697	0.02864679715816407	0.03419398624695257	0.01938646942462577	-0.7602745956191765	-0.9608191785517995	-0.03298966426898169	0.01992353134753902	0.5624944381490169	0.9245910309898853	0.1969711866859604	0.3453050381817445	-1.13841436021222	0.001815810841246273	-0.09824193781229966	-0.07270631548633034	0.219517565375695	0.1429406553777132	0.0009144278735730879	0.4965746272272805	1.883045176448382	-0.2793631144806689	0.1647055378077942	0.4803287607078382	-0.2737667522121297	-0.4911897201719168	0.8114347421112502	0.5282028257259621	0.5380184942085915	1.00438471989438	1.877324445157472	-0.2516600790314693	-0.02920165921571815	0.01340728248946707	-0.4504873543191361	0.3581685928237363	-0.02264958817524743	-0.02130235851541274	0.06462728284144466	0.6275476186024472	-0.6330336044315106	-0.03797509641684885	0.2090680791149034	-0.04785451649225662	-0.05744430884165857	-0.03221871203737723	-4.840728591463956e-13	7.333266041535556e-14	nan	nan	nan	nan	nan	nan
0.41	-0.002911791454891398	-0.04260810181739241	-0.03446708553943063	0.7611320946754973	0.9129765677223972	0.004036132956422763	0.4631479449064943	-0.01681572993003625	0.1618423502817351	-0.1043262581779515	0.07299307800463815	0.0327630382688797	-0.08629297640972391	0.1035216998775437	0.009099510558830608	0.2060353326504068	0.3008754717845721	-0.2060353326503991	-0.3008754717845594	0.0749920041740833	-0.172622230669996	-0.002994992005593761	-0.3405016506370334	-0.0001454916573957891	0.002004837950438589	0.06637504789213862	0.3097569199816416	0.8463927369580416	0.5671959445291958	0.1053833522204044	-0.01945546994919534	0.0216919708464649	0.0729513564088583	-0.5606407287891999	0.5487874875987561	-1.225359933073358	1.336967696003422	-0.3487702441604961	0.05980710738402512	0.54029107661229	-0.1087177497097099	-0.7638743274783237	-0.3500069838427624	-0.6773931243241926	1.061088663059657	0.3004410451948044	-0.7396900216349633	0.9864610865468983	-4.601258977614062	1.398436642602561	4.601258977614062	-1.398436642602604	1.588968635352398	-0.1184109010192703	0.09579191513069162	-0.9098195541723203	0.04013247588994468	0.1951013321562624	0.3090935640460699	1.552262490805085	1.679446984891201	-0.1122646923569317	1.712894140307758	-0.09318788989079126	-0.02066345271619222	0.4688096096838322	0.001018941437040161	0.02036267376304127	0.01523014005718111	0.04271558180701971	0.001001778963877058	0.003933057667539853	0.001634474477621572	0.00216060046633864	0.4400269192087861	0.3966053332510402	0.001023314981059387	0.007719284230916551	0.001002578489049043	0.02255744885941011	0.001000650522100112	0.005271529114638562	0.001022370846252469	0.01527178002094565	0.5844477057163262	0.5450981683234871	0.006542934837299765	0.0250636081056004	0.4452406036781862	0.4362114764372947	0.001179830313692906	0.009906349297299425	0.001019543233426623	0.00896921348711262	0.00103484567635786	0.010731386864295	0.001004395092985679	0.01949678311195245	0.5719626198745282	0.4343000879521961	0.003863342321838953	0.01957027351942005	0.001003933976700725	0.006393481976639024	0.001004266670041246	0.0166286682837439	0.001008292505045659	0.06936838279313683	0.1809543113885896	0.1975401220681058	0.01082912065167975	0.00624305262002857	0.00253656549636417	0.006142688833405003	0.7847765364944469	0.7745512282995479	0.001004397864210098	0.04625713654079717	0.001001698344170545	0.00879875469374064	0.001000528118608835	0.01027675387504754	0.001001224726748813	0.006876950258221447	0.009289954124759353	0.01844197851969276	0.02231587237613406	0.02870908973354033	0.001379754580940547	0.005501033070114579	0.001217091305990005	0.01007685127942637	0.04661437878021134	0.08945116515668833	0.1647344133317481	0.1894041390096289	0.1288732390975069	0.1437410347063627	0.2405827685493686	0.2185165165256826	0.01167916923924212	0.04874212302340861	0.001490135802943343	0.01695133977914007	0.00124603160382178	0.05690010526003104	0.001072042488073135	0.05567143712719402	0.002596151565583105	0.0302810645628184	0.001528852428521498	0.01335404557243474	0.001011367215988352	0.01160459764471945	0.009226070087554059	0.03213361040405413	0.04879979642199608	0.06821743734323628	0.003631523155813894	0.02503081965904087	0.04388730224458908	0.04305644070807434	0.1678197671926215	0.1567720981169694	0.003608155576407806	0.02015892002600778	0.008424614260736676	0.01465816322871519	0.03626778230557482	0.08018252858309093	0.02093662154863053	0.02747555627199976	0.1335837904920346	0.143079324745801	0.03649922241252376	0.07824634642265402	0.1171297259985969	0.1498636814975453	0.03006182949390192	0.04103028631682724	0.001235040451628024	0.03192149943073664	0.001007208307189502	0.01754551606211863	0.006816501899877456	0.02757416220518931	0.03369142482943941	0.06502856205989162	0.001693352757857215	0.009942072990136505	0.00142154728738511	0.01163268588396773	0.00100538687517815	0.004953994632320771	0.08182715714184466	0.06273666341247183	0.1240440370138007	0.1390787334981608	0.001032008440115222	0.007686886078239747	0.01364378734517872	0.09356756960943721	0.001058246109538402	0.005528256001157929	0.001018271640198594	0.006843772039401497	0.001039548775964785	0.004460052533940458	0.04921030179958297	0.01818391375258463	0.001308285121455676	0.05076311634013513	-0.01679564049002901	0.002386563461536592	-0.009204617100673738	0.004125608670997	0.001013984454202859	0.001933388213070706	0.001001646093272845	0.0010043872724847	0.4418169653175321	0.001027025146889602	0.00100238314533297	0.00100062184835869	0.001021512774335144	0.619563969379431	0.001078953074457475	0.48551659955426	0.001001143665109042	0.00101891867816429	0.001033841361379871	0.00100430533704449	0.5444945851244072	0.002644845723868266	0.001003602851595878	0.001004044058969531	0.001010753695872919	0.1853416733013449	0.001034852975324513	0.001012186769104398	0.8083006611816375	0.001004357304518865	0.001001771116524578	0.001000547428741033	0.001001273937792442	0.003652972988449882	0.02485242738621374	0.001005598865988802	0.001032020441508673	0.07363920695002306	0.1728580340477467	0.1380875205589343	0.2492895166844624	0.001115763022281691	0.00145542271448497	0.00120097766090634	0.001056836919994073	0.006572850120512216	0.002665963260988846	0.001008492836203641	0.008557830499974097	0.07214178562225278	0.001947430703334969	0.05581531346025198	0.1688710029507096	0.001902070415402064	0.005751465991768846	0.03558876512947844	0.02168507336547388	0.1520069758664118	0.03308511530489706	0.1604052590632707	0.02993425609228816	0.001163852743193626	0.001006452518651637	0.00119300828245156	0.04528667335039768	0.001029455642848406	0.0010438717116049	0.001003883636002127	0.0947248961600303	0.1283717930191193	0.001024500098937191	0.01096616027014612	0.001013167484326854	0.001004237437713578	0.001009103576864064	0.04217285137002315	0.02015791517309971	0.002048673861950418	0.04703650845859531	-0.01283512039027292	0.003268311009139143	-0.009246874311617536	0.006493371337164279	-1.056951915961626	-0.6172958087349742	0.05953945134055812	-0.9078180083388669	0.02155063478347414	-0.03622653652898589	0.3722588189291975	0.0004389768317299876	0.05004784695739482	0.004510337896406942	-0.03673059545008884	0.3546278595912347	-0.3514836502918766	1.234244591555274	0.04032908491512666	0.0566335744602081	0.0228049441420217	0.06293149931573805	-0.7006591560277575	-0.06460378678632052	0.02238918830531616	0.02462898823524329	0.1375406218085124	0.180513416182989	-0.3637009306945699	-0.08338121574096941	0.005121764353185148	0.1959599136294907	0.01016074329807823	0.01438794352673223	0.008195961589009357	-0.3188372865027251	0.04812519382121892	-0.01041748669375717	0.02616014553551061	1.592850218672772	-0.3134146475466414	-0.6186288402672153	0.03130987246311077	-0.6313180773691588	-0.001331364813075113	-0.06879652658615201	-0.03457294359373918	0.5581679078138477	0.2413272566549184	-0.001640144148440704	-0.006412662183798133	1.586110096070179	-0.07741648282085457	0.564526344813585	-0.2680128027048633	-0.2104990226920375	-0.1479549496186052	0.3212228330496053	0.2985586640377676	0.01525819974239589	-0.2023329210055871	2.452416599022194	-0.01191821347781988	-0.1172331703245603	0.006913818139404117	-0.3385595332537143	0.6511760299807338	-0.01888829445417952	0.006889646582157435	0.06127083778445084	0.5960225524571774	-1.405687742518312	-0.007788726003248787	-0.3899045886492369	-0.03497752904189293	-0.04197704232301621	-0.02387029289663999	-4.536908743344104e-13	2.642819864630035e-13	nan	nan	nan	nan	nan	nan
0.42	-0.008942115479091605	-0.03679326189900151	-0.0474428045591373	0.7746128678640256	0.909564639634134	0.004730245594938906	0.4688525745472039	-0.01822955158759364	0.1512243652979983	-0.1076658225097346	0.06574992789928909	0.04335937994854093	-0.0824810293222424	0.09549788633537697	0.01971743774840623	0.1635872428734704	0.3142467736707243	-0.1635872428734698	-0.3142467736707139	0.09027460489902311	-0.1735546445456597	-0.002163010200698686	-0.3498303927525729	-9.046213265966451e-05	0.003932765259529619	0.07366844664304029	0.3240754199999215	0.8637114428525358	0.5667003311100681	0.1218971922598353	-0.02019826190562327	0.02176616719350461	0.07777110342591292	-0.6505824161296533	0.6081729260918916	-1.354547130329717	1.359321918745967	-0.3332281850305011	0.07742692046985403	0.6104448404904373	-0.1654398741079258	-1.30840888975411	-0.3107629839233157	-0.7648878088022003	1.040308107994546	0.4712184372399207	-0.8552738821766724	1.123680770682095	-3.898739830525941	1.276491400179261	3.898739830525941	-1.276491400179262	1.46841300693323	-0.06844497076001509	0.07034137349059705	-0.9508344055106583	-0.02726611074302001	0.1931860480974208	1.051866635342747	1.304671901639919	1.763708145289444	0.002734880632967313	1.466483708711254	-0.05280797540777452	0.0293642430428687	0.4950286344334435	0.001017560355229392	0.02083009837115245	0.009160827886157668	0.03677728008897262	0.001001708545938685	0.004033313610812947	0.001331913764435002	0.001980273076371996	0.4419659530858822	0.4014868934075089	0.001028443425022033	0.007713791133294024	0.001002467475134555	0.02314482924248436	0.001000628890234494	0.005280285007504167	0.001020158625221078	0.01504655731792826	0.5935763883119957	0.5467744960217011	0.00392620569821576	0.02253940676029841	0.4614766297368249	0.4498240775874603	0.001094032179171507	0.01068073421366288	0.001019217478933154	0.009494762123165431	0.001035058546078633	0.01089960501931	0.001004290858059139	0.02007779596398295	0.564188784855045	0.4288581105443433	0.003667962465735772	0.01952437643994494	0.001003733915047448	0.006806459843625446	0.001004249168299923	0.01680815393416271	0.001010007515265819	0.07067955729898244	0.1833966842064169	0.1996383934929779	0.006162687733916049	0.003754004102723843	0.001804874328986393	0.005544359324482942	0.7912416580716393	0.7736676616271301	0.00100436988647423	0.04825914289585807	0.001001739260619107	0.008946145909016308	0.001000539013044735	0.01046812278812334	0.001001252171245003	0.006985732359550145	0.007157762259364975	0.0165814129558139	0.02801605770761605	0.03323781257600526	0.001199933533585855	0.005428901953504371	0.001133542745118007	0.01042312385738966	0.0660913021972727	0.107891284614288	0.1667832114915353	0.1831900408845183	0.132107884975133	0.1367680528584637	0.2430353720998661	0.2170966156548548	0.006650926414654923	0.04445295562552069	0.001460790938642091	0.01693647732776482	0.001225115794476805	0.05641820463084668	0.001065695742971222	0.05552088615601537	0.006043580529516993	0.03703986164312516	0.002538622755005452	0.01612783582013253	0.001008706240607584	0.01160418867602299	0.007193699908905537	0.03051263668053304	0.06163382857209988	0.08313170630143721	0.00303674808999254	0.02476878836433705	0.05276324734120649	0.05010661153561001	0.1635713217053833	0.1513700372647255	0.002656686982586038	0.01828229369733816	0.007869264771346429	0.01417949387663042	0.03496887510479785	0.0811431817547363	0.02061918658778799	0.02877336606013552	0.1425904130893398	0.14182879422343	0.02787391272428872	0.07124379028550872	0.1420151808340379	0.176665297333747	0.03074555091213433	0.04163629756185665	0.001171756872360298	0.03052509324112076	0.001006696973400474	0.01767117333116476	0.004080092871280436	0.02471278893258499	0.04181186584623325	0.07238561115680371	0.001380709491658226	0.01005696672992482	0.001245853286512377	0.01177576845881478	0.001004655588666276	0.00547745083016306	0.08822408421865482	0.06813804389430546	0.1250157172059953	0.1259172315338193	0.001029235691125926	0.007733952458273157	0.009760745390307133	0.08807936513883688	0.001034558898433785	0.005239481705006419	0.001010948530825489	0.006497645021446823	0.001023613689306984	0.004264019168990383	0.04198100903711849	0.02010736367711466	0.001846541203030123	0.04553873550865801	-0.01103808667893412	0.003282026114769858	-0.00918818971100289	0.006425920304096767	0.001017551358274138	0.002769782709861625	0.001001622495104137	0.00100387073145685	0.4501461064274274	0.001038971599289112	0.001002321727560634	0.001000593785200495	0.001015087098531759	0.6121954089095775	0.001057962259183795	0.5086802426831449	0.001001133513891674	0.001018826487454907	0.001036322850116882	0.0010040871337982	0.5464957099456874	0.004039041219111922	0.001003456327865601	0.001004363224002742	0.001012656584266707	0.189209113596181	0.001015340896312202	0.001009970353471105	0.807019897468314	0.001004326963485468	0.001001792425522069	0.001000553216010923	0.001001287546096731	0.005655220291019133	0.04195695477120603	0.001004872734081286	0.001050973353800728	0.1038859295820635	0.1679173982800793	0.136189326288636	0.2460744155304518	0.001095041151266071	0.001410083880994779	0.001203522699247123	0.001060245033785532	0.01213797153854245	0.00432812819799432	0.001003921646105722	0.002347006678381606	0.08243218037844416	0.002707683845296029	0.06985185803402527	0.1469098281546064	0.001418573639805083	0.008353387324067717	0.03178388630212185	0.01921084380069955	0.160015028105616	0.006284750781944304	0.1947671496375501	0.03275910151427775	0.001059900972746551	0.001005922813003976	0.001011253484636105	0.05637487011774961	0.001050830775900391	0.001063886224015135	0.001003850043369944	0.0987805943075216	0.124980279490759	0.001027472737204915	0.001399744480138001	0.001005881586224817	0.001002153671142427	0.00100440814162967	0.03465579510820216	0.02200553785365224	0.002283730955144316	0.03956546820221182	-0.004382016012169283	0.004184346320818282	-0.009142420021024729	0.008692506420663467	-1.069759086204318	-0.6114595567949166	0.01934163014522226	-0.2989191392609142	-0.01289738803420685	0.009576096354698388	0.6044858435440437	-0.00133439914550041	0.0683220339068889	-0.006618111873124255	0.0080369104021664	-0.01135414297770033	-0.1767701319929789	1.482741997721232	0.144045449755401	0.04570845900451495	0.004714653133209502	0.05190500672339555	-0.3959922829516717	0.03699631359076934	0.08236660304403218	0.002233379889473167	0.1254686858422036	0.233181252949096	-0.1357309832422775	-0.04162057626386991	-0.184696469119001	0.2038896742115757	0.02484606182396572	0.02974662674737344	0.01687145966550651	-0.08845099603016375	0.8177293363669118	-0.007241422117544945	0.04523389211693906	1.98956720756965	-0.8050019077565768	-0.6443152617321525	-0.3218109972974307	-0.2469741237562056	-0.001073642467888938	-0.02523009607401975	0.004643213554068818	0.772946159847919	0.3081741798818211	0.002708963687026382	-0.2794585087511108	1.418257431508356	0.005106238879350909	0.8217399544617453	-0.771608368060084	-0.1683452329944087	0.02360933086598864	-0.1211128232646302	-0.0605789481655099	-0.2169367461168163	-1.156003855326672	2.883986131283972	0.1141798245621723	-0.1534047447422493	0.02177709452103623	-0.2351318030891551	0.7954438538403846	0.05326585103515622	0.01905591173306077	0.04052160359155046	0.4682047554274373	-1.03626680430278	0.01616287353248202	-0.6515081152838482	-0.02291268792860092	-0.02739607837396294	-0.01529928137841144	-3.661075254808853e-13	2.524794585470286e-13	nan	nan	nan	nan	nan	nan
0.43	-0.01617150391891875	-0.03055920468935573	-0.06104289548369884	0.7883176364739629	0.9062999464123694	0.00553848092995309	0.4758488016836648	-0.01991147482897564	0.137074352751446	-0.1102334982706793	0.05787447794152377	0.05304764878851682	-0.0765172610174268	0.0866308205121091	0.03108459746004576	0.1280397835283986	0.326466701440023	-0.128039783528409	-0.3264667014399781	0.1044212646936952	-0.1739556568631833	-0.001596879213406578	-0.3593699433279838	-0.0006614214541482847	0.00592089391691248	0.08502914055606454	0.3357614716837133	0.8810437915425425	0.5669314302531518	0.1332109031292311	-0.02054579920707144	0.02231734028767569	0.08285852501649334	-0.7951408204781749	0.6338266392366677	-1.345341874582438	1.38173177233281	-0.3194368858438664	0.08238167239016739	0.7986342452808987	-0.1645346978877823	-1.47952828311265	-0.2029695337806182	-0.8030358845519375	0.8780454964011805	0.7227295814794676	-0.9099166149093695	1.131922366903343	-3.20303899778469	1.16849302639049	3.203038997784692	-1.168493026390526	1.360130682593466	-0.01133369463942869	0.04074713795636987	-0.9500971775970772	-0.08582450890316101	0.2055282779087092	1.138046884734203	1.028116289981523	1.687008172249589	0.03479914555321831	0.8064157599444476	-0.01772604988535926	0.07934860393901462	0.5220175388638365	0.001017385545651173	0.02127850724032557	0.005849785810532537	0.03391707251667906	0.001001639054276209	0.004116508497190101	0.001171152448230775	0.001921099767949467	0.4463494090874255	0.4083294333476626	0.002363411032703471	0.0087877369716072	0.001002405230999109	0.02395945478154043	0.001000598685319333	0.005295305118099343	0.001016177625067447	0.01481207313671866	0.5970269344063946	0.5462643991824153	0.002521546378526903	0.02121111174914974	0.481941442447544	0.4663470178205286	0.001048541556616503	0.01160794555137899	0.001018326135856888	0.009923914594315832	0.001034814007231362	0.01104697457798653	0.001004025384364148	0.02046322996360817	0.559494223607476	0.4259475732744349	0.006460347790939701	0.02244987045908651	0.001003499774545225	0.007108476398867318	0.001004302293982721	0.01705168151531694	0.001011506504290438	0.07181574252814442	0.186518428896362	0.2021969511634822	0.003659223052023412	0.002532155886352003	0.001415647807386753	0.005229359097334041	0.7947849748604099	0.7707760892244512	0.001004201882140564	0.05012344384065143	0.001001758127497224	0.009091673770905896	0.00100054358538955	0.01065528382931305	0.001001264016080967	0.007091084778921867	0.00860064191248937	0.01780516543679464	0.03591101533842139	0.03983763890353691	0.001104472101999533	0.005419230428421285	0.004595183283066162	0.01445323673912243	0.08397429319228281	0.1238973417327968	0.1669210006137648	0.1755214295174123	0.1344099227725314	0.1325831883439945	0.2423585058339597	0.2119882284737998	0.003948264402700984	0.04256590184258346	0.001427439628944219	0.01692595615098282	0.001210217348684245	0.05634999300948772	0.001060902438310277	0.05567902996349644	0.01293789905398829	0.04682772906315674	0.007588807668154611	0.02255936085687081	0.001006346748820003	0.01166061338660615	0.004677837915469423	0.0283954025740015	0.06962147028004202	0.09313886668005855	0.004591092571312946	0.02666455242578712	0.06047414912329196	0.05613401733705525	0.1508452120182542	0.1430408658268623	0.002023128042992277	0.01692158430512369	0.008666456690471221	0.01478829111592695	0.03102928782504429	0.07787527539884107	0.01763906905180637	0.02638663392901554	0.1483950758626053	0.1395445376766256	0.01705482855462799	0.06150003016887461	0.164848320251553	0.2017861198974221	0.03107855664175845	0.04195836294462343	0.001114989796018712	0.02919664499861225	0.001006350550054279	0.01785873286529672	0.002582410600611083	0.02258275944489124	0.04856274998227766	0.07828149987427817	0.007551391618006826	0.01657844234679999	0.001866314381087129	0.01273637200646496	0.001004133809341156	0.005742365864134775	0.08971270058412485	0.07110422494010428	0.1278544394710691	0.1205834915953013	0.001027554067476677	0.007935756918765557	0.005684621487682344	0.08226495012257498	0.00102035865930493	0.005065714697456961	0.001006579590512286	0.006280092060018119	0.001014092099565301	0.004145944198595944	0.03255176543889966	0.02118535971012011	0.002326158776631873	0.03880647471292571	-0.003931034913615238	0.004566530367772365	-0.009233851223964779	0.008453212382436688	0.001016909415291157	0.001936671041047475	0.001001519560067774	0.001003534193389762	0.4614750637273017	0.006056129326944597	0.001002356301478204	0.001000544803181934	0.001009451705806563	0.5991213276905394	0.00103778362889886	0.5458858397972435	0.001001233744259214	0.001016190322291881	0.001033067690254652	0.001003463118328514	0.5499798002359298	0.01396158183025477	0.001003086710648696	0.00100435274718975	0.001013413306142612	0.1938835582177096	0.001012933549809371	0.001009327972616616	0.8007411512141273	0.001003773287613271	0.00100176535495821	0.001000544221320298	0.001001266863646187	0.01394018986126068	0.04765642389110308	0.001005235773941575	0.01429628509853096	0.1102420608794054	0.1664610706863812	0.1393351234310243	0.2367375306470416	0.00108279013271094	0.00137794450761189	0.001187239282735431	0.001052248485240201	0.02730581109155358	0.02021420567719459	0.001003865533318861	0.001725321254320847	0.07749467469728875	0.009204271346042819	0.07022681463787021	0.1165891783986415	0.001311214888282781	0.01050599527198532	0.02191171576032857	0.01018654926299305	0.1549532708362863	0.003697110748490705	0.2053683645160266	0.03035361537877173	0.001052481438939765	0.001006046932146505	0.001008139297910335	0.05693520538288055	0.0250798880136923	0.003739861342390731	0.001003371468279833	0.08559405117876864	0.1382286699929791	0.001024392072550519	0.001274437500334773	0.001005323850956706	0.001001930617583098	0.001003991834761204	0.02143929810523844	0.02160721322829938	0.002839718607423499	0.03146701912576468	0.003536801730546698	0.006156781858338306	-0.009352657699278679	0.01028906923019472	-1.083918611091337	-0.6141648802137085	0.05720577284675207	-0.2488284745139376	0.01868611085919024	-0.01297176300176303	0.7664929543803765	0.1985020743953668	0.0938182379451353	0.005343581890110859	-0.04026562665695926	-0.1215337451799859	-0.09400327419452641	1.851923409262185	0.06871362795297845	0.03849412062257924	0.0193365221563917	0.02340692250433694	-0.1912878548310262	0.5090185282317039	0.0002907365656107039	0.03672887201350269	0.1032427499222123	0.2802694514508814	-0.1006268395101603	-0.0225357450090196	-0.3809961743348645	0.1678642897247694	0.008993159892591387	0.01270917239589933	0.007095380326695475	0.2984730893025041	0.5345963870284272	0.003085739161452974	0.7073730786243393	1.245833665900574	-0.6639664168051149	-0.1659540293912796	-0.6747933394344167	-0.1253346155431782	-0.0009027717240504845	0.007311810329753246	0.02311264444851883	1.136526693707407	0.9132807192951966	0.008653169648615247	-0.1532920606560636	0.6241726297910375	0.3418235764082904	0.4079250466262114	-0.9435934183446427	-0.1085872818939419	0.09166781727872772	-0.5046297798799494	-0.4089055107989468	-0.1807702825064955	-0.7944979821516711	2.119675039633771	-0.04079495955272237	-0.1121445693464933	0.0185094372897109	-0.187834828426618	0.4118500299552024	1.160688355611274	0.1607123814048498	0.01247037993931407	0.1068421985988242	-0.01653385537413901	0.02115030479997324	-0.5138066468741265	-0.01158520469099485	-0.01584765452389797	-0.008024806853871391	-2.889110588145982e-13	2.195579036357352e-13	nan	nan	nan	nan	nan	nan
0.44	-0.02484184286064477	-0.02421296664564678	-0.07394705845086005	0.8022495026925923	0.9031813733807088	0.00634110955941473	0.4850219326218907	-0.0213920440194941	0.1224751063644217	-0.1117291604948045	0.0498325361725085	0.06053428660445055	-0.06800255053646938	0.07746400738787547	0.04199930899154764	0.09968072373191769	0.3376366116525467	-0.09968072373192348	-0.3376366116525289	0.1174614531627667	-0.1737728424763356	-0.00139082116180256	-0.3686927656650322	-0.00178492741769342	0.008065102708296169	0.09478487908720193	0.3445493028968729	0.8971365378882987	0.5672225979725221	0.1382286533542273	-0.02057331420336509	0.02332270383524329	0.08820269130680579	-0.9387725164862741	0.6306090929095129	-1.21536153885168	1.404741440484407	-0.3040041471784528	0.07630557935934595	1.04582560082899	-0.1251690639075073	-1.398255657868952	-0.09636027655200423	-0.7981861710556201	0.5999819031754922	0.9814068725684072	-0.9152233424330708	1.033191134650816	-2.461059920807873	1.066487888824404	2.461059920807873	-1.066487888824405	1.247118741812614	0.04832037011399306	-0.00167321364705492	-0.9074887578381601	-0.1377754391538131	0.2244020748976422	0.7308755589679358	0.7250278075026652	1.515787676439172	0.01474859589036503	0.2072915798287472	0.01119648562481692	0.1202023337241509	0.5463775743790324	0.0010169770572673	0.02171152641066578	0.00374930851288114	0.03228658861197031	0.001001552832352625	0.004190030738795913	0.00109057691897435	0.001889617717116981	0.452888040253812	0.4168661686929934	0.00552500326963032	0.01133140277377459	0.001002391420949486	0.02500549728327796	0.001000559087206021	0.00530158560388632	0.001011368985499217	0.01453460718396102	0.5955943120293299	0.543726450712007	0.001804328101550666	0.0205570531971512	0.5073477719921936	0.487464092980081	0.001025852596482626	0.01260134297497218	0.001016561963739984	0.01023208624407096	0.001033063488526352	0.01117788073342191	0.001003580548916575	0.02051043700029667	0.5572342452057302	0.4249288997717081	0.01274099152701543	0.02892306776446233	0.001003197861502954	0.007257355146842238	0.001004323567149861	0.01734786599731289	0.00101263417278455	0.07277390009613027	0.1902180359209786	0.2052785659280167	0.002390667422682064	0.001901703723290811	0.001220415958649899	0.005070518907770858	0.7955224328089118	0.7663001748820445	0.00100384094449914	0.05159430419027633	0.001001754013968703	0.009220682093691524	0.001000541370760366	0.01082277805419139	0.001001259588994647	0.007185567088508651	0.01339364778104847	0.02185630668379672	0.04267630506553995	0.0445769494743822	0.001056923254673141	0.005446189178273798	0.0128467592096464	0.02350227331756275	0.09643891910880252	0.1334917469276374	0.1664391243296888	0.171205791525632	0.1370456447101746	0.1339830445060541	0.2385652243217352	0.2041022108558037	0.002572387792426819	0.04204830366045668	0.001394691951920421	0.0169209783164011	0.001194626317026577	0.05647892160747078	0.001054506923077297	0.05590568097495349	0.02373928575155998	0.05880838290823364	0.0178788113912591	0.03309644804259528	0.001005139516076832	0.01177879589314906	0.003092705450690226	0.02726072050429773	0.07179066456505176	0.09643511860803929	0.008584242436504092	0.03096079995238735	0.0648032167343273	0.05874878928409969	0.1308291583289166	0.1315108189209981	0.001651639034750049	0.01601473533088583	0.01012937875686406	0.01588320422808915	0.0242325014794788	0.0716073595177983	0.01169139588212879	0.02075249518935552	0.1498459630676556	0.1393962741880502	0.01005042275938471	0.05531883435925557	0.1823661844398907	0.218648731290079	0.03011454229456594	0.04099983413973316	0.001082898340741298	0.02828500854391402	0.001006239531716125	0.01809685461789167	0.001826568373720584	0.02101687768429056	0.05240856109967721	0.08118493456176068	0.02232322613987442	0.03146391550740724	0.00351051147490239	0.01474296775906782	0.001003633642313546	0.00572703796360141	0.08485737219642869	0.06991110276361026	0.1349048071432023	0.1258655009868889	0.001025172620412261	0.008096004279036525	0.003541217376667563	0.07775459702311173	0.001012982591782872	0.005012887789091224	0.001004284601203871	0.006186029118760399	0.001009125223930713	0.004109341148913026	0.02059768623751723	0.02127914197088642	0.002856689736018474	0.03116342173005032	0.003717194169968164	0.006309655477120048	-0.009389230180454683	0.01019335161490378	0.001016267472299655	0.001103559372223805	0.001001416625031017	0.001003197655328349	0.4728040210271758	0.01107328705460417	0.001002390875393879	0.001000495821159584	0.001003816313088207	0.5860472464715019	0.001017604998610161	0.5830914369113418	0.001001333974646372	0.001013554157131262	0.001029812530384564	0.001002839102857596	0.5534638905261722	0.02388412244140458	0.001002717093433878	0.001004342270516677	0.001014170028020489	0.1985580028392388	0.00101052620329983	0.001008685591759395	0.7944624049599404	0.001003219611743733	0.001001738284394269	0.001000535226629152	0.001001246181195494	0.02222515943150076	0.05335589301099708	0.001005598813800617	0.02754159684324647	0.1165981921767442	0.1650047430926835	0.142480920573413	0.2274006457636314	0.001070539114146222	0.001345805134231203	0.001170955866221554	0.00104425193669397	0.04247365064456379	0.03610028315639362	0.001003809420525734	0.001103635830272064	0.07255716901614569	0.01570085884678773	0.07060177124171196	0.08626852864268496	0.001203856136757031	0.01265860321990327	0.01203954521853437	0.001162254725282113	0.1498915135669546	0.001109470715032937	0.2159695793945025	0.02794812924327233	0.001045061905124592	0.001006171051229064	0.001005025111190384	0.0574955406480093	0.04910894525146622	0.006415836460761486	0.001002892893191979	0.07240750805001582	0.1514770604951998	0.001021311407894915	0.001149130520533562	0.001004766115689235	0.001001707564036978	0.001003575527897171	0.008222801102274699	0.02120888860294633	0.003395706259702613	0.02336857004931758	0.01145561947326279	0.008129217395858394	-0.009562895377532635	0.01188563203972589	-1.098872281966619	-0.6251038608835793	0.01626369031958836	-0.05297440579040587	-0.01483191700778052	0.01511434787577331	0.943324924580519	0.2926095937114013	0.1146054265517339	-0.008366036772723085	-0.0005594439677189398	-0.416924469209756	-0.04192284017515299	2.401568983015657	0.157282666827643	0.02151229477736154	0.001421972471919412	-0.01574038584547453	-0.01761952951581797	0.7465369708349948	0.05173904165855298	0.01276475100016682	0.08986315361574836	0.3377926717600993	-0.01745177254895213	-0.01038856871696126	-0.5015648570646304	0.1252015552147489	0.02154215400834211	0.02581326348949221	0.01469743771533894	0.477026757214542	0.4456261850322283	8.463290221359977e-05	1.049018631436584	0.7072368228296361	-0.1344072326919876	0.4726288735735007	-0.8773370846783388	0.02691699641085959	3.502595601821493e-05	0.01419794773518889	0.01834465432985	1.211503444855112	1.129286609677569	0.01506052285258523	-0.082948101493592	0.07607574130251085	0.4852029319005098	0.1392131835777799	-1.411783461676956	-0.07757314936795638	0.1208325054569786	-0.7211147282990519	-0.7100602698746422	0.2102618655289478	-0.4434909939393712	1.232343897080518	-0.1419390129850058	-0.0700423870328391	0.03188954233834402	-0.1223022576935679	0.196953047823636	1.726065359761418	0.2282543527230322	-0.01552698331690418	-0.363655889033042	1.086883061716768	0.00785145349752428	-0.3906957319354296	0.001275331913686395	-0.002698074338714138	0.0009951027673124001	-2.740358852717414e-13	5.992218675253265e-14	nan	nan	nan	nan	nan	nan
0.45	-0.03474972978455955	-0.01803241485394282	-0.08504880349012162	0.8164171064544204	0.9002379811737573	0.007035990346321363	0.4967383843532462	-0.02235058186909171	0.1094400324113572	-0.1124025905791952	0.04202186627375428	0.06478634570638987	-0.05712073426916364	0.06844519530642557	0.05150066559471177	0.07919100765555867	0.3477942184842988	-0.07919100765557095	-0.3477942184842404	0.1293069721284421	-0.1730023348140047	-0.001686473817383492	-0.3773860272969549	-0.00339843847797534	0.0104098783423074	0.09916906431901985	0.3501694315077644	0.9112333728485675	0.5671612486975498	0.1391976098229121	-0.02037233396223444	0.02459950356277123	0.0937530189649147	-1.023335716690829	0.6028902510186899	-1.000734450024719	1.429402697131926	-0.2830963810872655	0.06201246614901662	1.276264686401406	-0.06386882679069064	-1.216009248350639	-0.06075733415972934	-0.7628371825778951	0.24938261154767	1.172261037737122	-0.8867498178146308	0.8647631068676855	-1.627857529929627	0.9651197315561011	1.627857529929632	-0.9651197315561261	1.117872586406948	0.1039996754952597	-0.06003562306962291	-0.826832669078662	-0.1839831166767763	0.243889933797875	0.196378046104661	0.3957389270838193	1.304054038102839	-0.02369879412209247	0.05790544647553967	0.0266795960264507	0.1268978380926176	0.5600678092096454	0.001016388829798382	0.02214179289095688	0.002447171784008074	0.03155087800351227	0.001001458309235163	0.004253377172380974	0.001047715089746142	0.001874473888277128	0.4599897043532113	0.4264542149432792	0.009905234669931767	0.01480712100901712	0.001002442130438372	0.0262481165182229	0.0010005133812306	0.005279696268719892	0.001007372394437685	0.01421430854036136	0.5844921253780592	0.5347003774935456	0.001417852839654722	0.02022663516097071	0.5374421809246017	0.514618201435632	0.001013921277250474	0.01365283587944171	0.001014403959965693	0.01040661487700842	0.001030241048199234	0.01129710870495275	0.001003079736448511	0.02010659587671019	0.5556228889091368	0.4252256294936798	0.02120293789657397	0.03765029176953946	0.001002854970672026	0.007253243648598013	0.001004368944619931	0.0176730850705627	0.001013052428884204	0.07359630564045475	0.1935332589209306	0.2083036248407087	0.001715766422494084	0.001588282368570761	0.001116688723038695	0.004978112886552145	0.7927304954752737	0.7610895344600699	0.001003375322521622	0.05245255222701508	0.001001740730811967	0.009343073288554696	0.001000536574152949	0.01098130656218572	0.001001248759403283	0.007273495182693122	0.01795056124598996	0.02546433618667689	0.0453979332916365	0.0460869166374263	0.001033381247652841	0.005487024027407998	0.02765065524374038	0.03814587094177692	0.1017752301674233	0.1361282752444732	0.1636775862441091	0.1722083898925304	0.1373177286264168	0.1401587547082341	0.2323176058337707	0.1950553289947238	0.001841820921226046	0.04225454244299543	0.001364325606933315	0.01691662145804042	0.001211839182798001	0.05654848274404277	0.001057174135718696	0.0559756948189773	0.03190127318549536	0.06724941055244167	0.02601680037730062	0.04125518495123082	0.001004644803763769	0.01194561936358045	0.00211156922944721	0.02679405511864033	0.06540625036905579	0.09080878306859641	0.0136993222072629	0.03621111697928475	0.06228683692422263	0.05627813013814441	0.1076351699905016	0.1159003819597543	0.0025323600005859	0.01632631107694967	0.01183766403449227	0.01711568348014731	0.01707975803585506	0.06544743963286888	0.006597030208298675	0.01526982508023432	0.1470561440107048	0.1424672250649733	0.00572908368053122	0.05164317053626751	0.1906786106548806	0.2238536327810413	0.02711098729764957	0.03813866786368576	0.001066243655604671	0.02786584870755034	0.001006358553393368	0.01836320414514513	0.001424241807814653	0.01995294033610216	0.05170694556753849	0.07991416437973052	0.04242991693139802	0.05060863495888866	0.009177844785966652	0.02063682699604773	0.001003312265724647	0.005526309401227883	0.07127279901524659	0.06333120013456053	0.1390786295327881	0.1382452830253924	0.001030903983292879	0.008078373429991856	0.002390931564481854	0.07442879350037608	0.001009066336846801	0.005090626145597859	0.001003066707142224	0.006218436211799436	0.00100650220184706	0.004160902996894293	0.006669723882936639	0.02044010076957318	0.003098408736914226	0.02365278402999001	0.01001957743947203	0.008335877208281169	-0.009393366858937689	0.01190877427630754	0.00101536138306398	0.001061853035515268	0.00100131198346705	0.001003014061824121	0.4787318223507636	0.01754741291692539	0.00100258291868197	0.001000440430532948	0.001002702846630426	0.5320956648542291	0.001012237256220866	0.6294733005894552	0.001001647499453598	0.001010976921899863	0.001025180774266036	0.001002321186967098	0.5502938507792015	0.03616842874535001	0.001002312875807476	0.001004478630347288	0.001012910404433481	0.1995662493333452	0.001010504614111993	0.001008660733814479	0.7776914270018385	0.001002612527568552	0.001001717281695933	0.001000528499298507	0.001001230135502504	0.02354551162179864	0.04461015868680722	0.001011651640853471	0.05831743918604087	0.102691958732925	0.1542080149832425	0.1335667480062271	0.2154815865170157	0.001084221266275366	0.001321574327522321	0.001279526345723917	0.001073232854043348	0.04007114824030317	0.03423012336217606	0.001004401176311586	0.001067651934713501	0.04390357919748063	0.02220624621045195	0.0491443936597377	0.06281939403597001	0.005355585915436687	0.01454689985648985	0.006598557374742334	0.001097850883617489	0.1364542821943996	0.001112509301845082	0.1942259861077725	0.02002995496411315	0.001052160238239472	0.001006745885816911	0.00100410272430571	0.04511662145787334	0.07992485042559977	0.02264189512285654	0.001003049670097093	0.03684087350549303	0.140034204888021	0.001050032152592299	0.001214717010587022	0.00100518066590471	0.00100187686478251	0.001003939047606925	-0.00850070024711439	0.01898602930156103	0.0031022897195792	0.01636951751446768	0.01517312708194337	0.01052742678938057	-0.009261880722544755	0.01364271072697633	-1.114979842807423	-0.6422194866051226	0.05802978705449892	-0.06594613390160863	0.01708403631402712	-0.01082925375494062	0.9642860302548363	0.3956592331060839	0.1314886607692121	-0.0002214551258003551	-0.05004793657123888	-1.445374456121948	-0.02368435688419692	3.055003278435969	0.07852781333731475	0.01307716057241697	0.01748294832879666	-0.06465158495558697	0.06346920306481649	0.9808588600611051	-0.02988353398512112	0.04216209139388261	0.0772700178458841	0.2729387940437408	-0.03562312000585478	-0.008091752590065771	-0.5266961188255721	0.0490265885550304	0.00712624503364159	0.0103268792603258	0.005529226846207804	0.2644767320297352	-0.1055143841751679	0.005831283118251498	1.812480533236209	-0.1463012435662862	0.2458347683922592	0.6535105596509895	-0.9155993503269453	0.02495885923053483	-0.0009478466984062064	-0.001465005865334	-0.00352798427296715	0.5070460776012831	0.5227307055272518	0.01765471775522883	-0.01503234170774537	-1.157058460350951	0.5544463761324884	-0.6018227986580461	-1.725884383586406	0.1219277731440169	0.125575393280041	-0.5210315885805776	-0.3936110107323969	0.288019057248169	-0.2860748027455937	-0.1952027962702731	-0.4143987569469283	-0.02224301397162559	0.02370641870097016	-0.08656488691098993	-0.4101456179424828	2.067081661475588	0.8889676041203957	-0.02070527383949462	-0.9938788899928761	1.211420541248403	-0.01005608188456184	-0.2817715537194045	0.01386881109434897	0.008947175501312195	0.009167953239685592	-2.563839986845769e-13	-8.047368793680998e-14	nan	nan	nan	nan	nan	nan
0.46	-0.04491917416158046	-0.01220738191290238	-0.09387668707190568	0.8308500243403284	0.8975510040165677	0.007568196644464553	0.5101232251686957	-0.02261602697059166	0.09800991908507663	-0.1133929390538529	0.034598005043602	0.06550099272195216	-0.04501123664376605	0.05976479615179443	0.05924822954651196	0.06730408842407484	0.3569407313641337	-0.06730408842407833	-0.3569407313641093	0.1397366555926285	-0.171728478703558	-0.002643099735206365	-0.3851428010572591	-0.005445716626721165	0.01292963902211968	0.09972077118350525	0.3523989016868111	0.9232271131001407	0.5668150152253351	0.1408148769350581	-0.02008612161427062	0.02569546512331869	0.09933164453031115	-0.9910840070721612	0.55950532278515	-0.7605892473594197	1.457804265300368	-0.2527211374270332	0.04377068160665821	1.379503417634683	0.01344948574552006	-1.077263532531497	-0.159743954585617	-0.7208244373348682	-0.1075005141123995	1.226943144292094	-0.8475407571296381	0.682432604373395	-0.7405005518328726	0.8642690984410285	0.7405005518328728	-0.8642690984410293	0.9639516415143532	0.1489900597371298	-0.1338678660954359	-0.7201911835145554	-0.2245288568463797	0.2593990840579023	-0.03562011449621968	0.04689612112426188	1.095168734699919	-0.0422282435580421	0.3369537085190233	0.02824290699335982	0.08403470032994788	0.5520371558344171	0.00101564159400282	0.02263692577766142	0.001771126942564174	0.03153209757359803	0.001001358724250205	0.004323368116660806	0.001026198408742663	0.001819309839827719	0.4667046551315776	0.4359519233936607	0.01527241833378574	0.01910709103207321	0.001002563543198479	0.02758667530636914	0.001000462830602665	0.005212964004666601	0.001004818063312599	0.01380269541585475	0.5606214843137134	0.5136772759567059	0.00122163747099533	0.02009289426304621	0.5720996996425408	0.549079169955618	0.001008115122627462	0.01468213722591969	0.001012036229386937	0.01048730403127235	0.001026513521000037	0.01142872622994182	0.001002570367595828	0.01922493037972094	0.5535447925304776	0.4259283584161043	0.03135516930938912	0.04817926556322697	0.001002481400900809	0.007113240614214577	0.001004459800303297	0.01798876828958327	0.001012631330478352	0.07437234170497009	0.1959680433640452	0.210851735474226	0.001377288430406562	0.001381428891537946	0.001064810398229868	0.004908701515114462	0.7859447034922193	0.7560435946756062	0.001002838933281456	0.05262640669016395	0.001001723585933204	0.009447010195799825	0.001000530811707305	0.01111800446246101	0.001001235320449366	0.007348972539991736	0.0209073275327665	0.02754379309819361	0.04280212506462644	0.04322902915592206	0.001024642396015474	0.005517793764848696	0.04950087698859823	0.05840747677886364	0.09891880626910822	0.1312383203742809	0.1577589678655833	0.1743406441399122	0.1338784932239327	0.144873203554849	0.2239662313898148	0.1861190225934856	0.0014821176864261	0.04276004282787468	0.001337024745389519	0.01690119240080477	0.00127473154219351	0.05642603578082105	0.001073003237859244	0.05585139931443067	0.03497558618591418	0.06955618433255358	0.02927911574406677	0.04395646082269539	0.001004693599072584	0.01211890117846779	0.001600709049541408	0.02686712634745627	0.04883391472036042	0.07417963717689177	0.01944001760001469	0.04184144552806129	0.05116090641265049	0.04734277759324436	0.08355494350003839	0.09668152218846769	0.005038086550067093	0.01809408028544964	0.01362847916126526	0.01839295306036667	0.0106690532959389	0.06098348094829472	0.003951662308427265	0.01273752979904149	0.139995341930068	0.1428384702808929	0.003522328562372057	0.04970867766241549	0.1875244313876561	0.2146678914170363	0.02173465799846984	0.03302976870596186	0.001061469595488853	0.02767107959135698	0.001006705612213049	0.01861750414493835	0.001222298270314123	0.01936398644655654	0.04563843467859244	0.07380125152853904	0.06671356543112299	0.07208961135576811	0.0199196591565826	0.03129132203047715	0.001003230087190301	0.005391201593138578	0.04740488269806546	0.0492024398994257	0.1369429724295698	0.1465408557171622	0.001048134942312884	0.007921313469873674	0.001845170129866108	0.07197303432636488	0.001007316535848557	0.005282193445280099	0.001002542759809208	0.006360326279948005	0.001005373188126704	0.004289713942037946	-0.009121931134849636	0.01867851416821167	0.002983370710463831	0.01648320310673667	0.01459871026842706	0.0106100907143498	-0.009194069315106773	0.01365196762160885	0.00101445529381664	0.001020146698799158	0.001001207341901285	0.001002830468333565	0.4846596236743518	0.02402153877925095	0.001002774961969633	0.001000385039909137	0.001001589380168622	0.4781440832369545	0.001006869513829128	0.6758551642675699	0.001001961024286981	0.001008399686670672	0.001020549018138195	0.001001803271079386	0.5471238110322308	0.04845273504929806	0.001001908658187083	0.001004614990220184	0.001011650780848512	0.2005744958274523	0.001010483024920167	0.001008635875872485	0.7609204490437367	0.00100200544339817	0.001001696278998082	0.001000521771969445	0.001001214089810255	0.02486586381209611	0.0358644243626153	0.001017704467932058	0.08909328152882875	0.08878572528910213	0.1434112868738008	0.1246525754390406	0.2035625272704027	0.001097903418399739	0.001297343520816536	0.001388096825226902	0.001102213771394401	0.03766864583604335	0.03235996356795997	0.001004992932101361	0.001031668039159629	0.01524998937882743	0.0287116335741151	0.0276870160777587	0.03937025942928241	0.009507315694107491	0.01643519649307709	0.001157569530949496	0.001033447041956385	0.1230170508218451	0.001115547888659077	0.1724823928210429	0.0121117806849665	0.001059258571341263	0.00100732072038639	0.001003180337428802	0.03273770226773579	0.1107407555997312	0.03886795378495161	0.001003206446996689	0.001274238960971924	0.1285913492808413	0.001078752897299169	0.001280303500640033	0.001005595216123864	0.001002046165541013	0.001004302567322707	-0.02522420159650348	0.01676317000017558	0.002808873179455698	0.00937046497961779	0.01889063469062395	0.01292563618290279	-0.008960866067556878	0.01539978941422682	-1.130641942835612	-0.6607164287306132	0.02923697155825195	0.09041162987837395	-0.01350301488900838	0.007110303957260115	0.9252573646008593	0.4574599513556456	0.1337933373001678	-0.01733462248998666	-0.0188223401830546	-2.816330132891887	-0.002587412525335216	3.862940995899396	0.1528443551077934	0.002744399092748173	0.003899883165415573	-0.1113052605029544	0.06358031057429633	1.10688692854614	0.02456073449374454	0.01085757110303648	0.0805892576539944	0.2424030159286019	0.003861803042843056	-0.005789638720322317	-0.4686247295626531	-0.01167715946839341	0.01785129648966316	0.02144714195017344	0.01220729034482394	0.1713122389860814	-0.4279447438682064	-0.001928389397777133	2.17262027400837	-0.7980598145740371	0.09152394340489611	0.1803766024605332	-0.8552219927071837	0.08676931689308526	-0.002179413841373021	-0.02420367227866328	-0.02051721539671478	-0.01534732796502433	0.03779440224344736	0.01635219172114697	0.02499922126994022	-2.124486329250437	0.5612052362700642	-1.153725496204329	-2.133468023744439	0.2136655431578173	0.1297905711064561	-0.3819224882312321	-0.1199853042926894	-0.3296792666690954	-0.09525680412977425	-1.645784673912308	-0.5914855893548741	-0.02516424284793916	0.02947964097198332	-0.02730556598418033	-0.7714754860225704	2.193316748841421	1.180381512217557	-0.002402832464082372	-1.873427410253814	0.2700411923690225	-0.02003436870500724	-0.2166868622103429	0.0240411205646717	0.01919852068935543	0.0164449222107233	-2.142970373075054e-13	-5.15589513201869e-14	nan	nan	nan	nan	nan	nan
0.47	-0.05399780471835425	-0.006840122371918562	-0.1003537151638562	0.8455923644391922	0.8952287406927265	0.007910265749370416	0.5235168719595891	-0.02199458522677171	0.08736528806442866	-0.1162392725539841	0.02751642039319038	0.06280366034328067	-0.03324243550887842	0.0514290793021631	0.06526309594190732	0.06429198792377372	0.3650803502133301	-0.06429198792378071	-0.3650803502132645	0.1485092208083489	-0.1700692828941167	-0.004397496786343373	-0.3917049026122864	-0.007866539586207345	0.01557607682165311	0.09954836534022042	0.3510645642257652	0.9332062646099689	0.5664005065880209	0.146252968951682	-0.01984364765528029	0.02650620922562439	0.1046661012381081	-0.806312914025952	0.5159322605096573	-0.5374798566842035	1.491465782279344	-0.2104186031260531	0.02441458886264705	1.268896002608228	0.118446889819727	-1.062459640067806	-0.4278640100525316	-0.7006847763764408	-0.4270042785700606	1.106305564363998	-0.8238111401790303	0.5231613686879524	0.1243208398673053	0.767650979408892	-0.1243208398672959	-0.767650979408905	0.7881376947580999	0.1812845090751035	-0.2164163910846059	-0.5870188186700874	-0.2578043847101445	0.2685531300896666	-0.03564141999692753	-0.3129202628944325	0.8984868906152128	-0.04700965213382054	0.6604831799477711	0.02054851262856505	0.08247085484304698	0.5078843384929406	0.001014301023205893	0.02327017855794723	0.001401765023345825	0.03208287354012331	0.001001258743475452	0.004409753996001477	0.001014774063634739	0.001734168762266832	0.4716064390907247	0.4442979103376751	0.01902799623522868	0.02230395856045676	0.001002755620423303	0.02889531630571448	0.001000417814686126	0.005084511295835466	0.001003169624295387	0.01327820256215081	0.5270386421067117	0.4798327896036202	0.001116167015629141	0.02008054673973227	0.6068933163780239	0.589906824419593	0.001005270227678225	0.01568258030484082	0.001010001412331412	0.01052824806016202	0.001022741584714615	0.01159414738209808	0.001002156637510108	0.01788770613741713	0.5494623162796374	0.4260597379403561	0.04093633679202958	0.0583258454604991	0.001002151923131922	0.006895923858571977	0.001004651386698252	0.01825405577516563	0.00101188149331776	0.07522181791185996	0.1974120516081215	0.2129063353074628	0.001197919730808072	0.001231792739462111	0.001037403536961706	0.004833284234860576	0.7744454471711514	0.7517073352211028	0.001002361587203882	0.05215120696347284	0.001001708410945001	0.009543645485930296	0.001000525803810043	0.0112446070857873	0.001001223521521041	0.007417825881204286	0.02431961672519923	0.0300182799150244	0.03847726570010464	0.03915726475157789	0.00563527101615505	0.009038862732222853	0.07035200982077207	0.07731530861765044	0.08973644797013269	0.121191616330332	0.1537617754750657	0.1741618793020852	0.1281443977489984	0.1437786125032894	0.2144093030691745	0.1783632515765816	0.001503279316275868	0.04340911409439158	0.001313432100760826	0.01689107155176504	0.001314600794180912	0.05610048420297317	0.001090980493481147	0.05559640065723016	0.03432684000521088	0.06786464127241247	0.03009554199541703	0.04339062611309054	0.001114848254892053	0.01235419481793542	0.001322978725801719	0.02723824139526303	0.03175723698477367	0.05650111265069022	0.02595411282311277	0.04784114981782062	0.03724277676595886	0.03636711914118794	0.05989018505145099	0.07443103565116832	0.007647259618664823	0.01974388691645934	0.01557568548856131	0.01981405049324857	0.007642910015983351	0.05948700340400435	0.00582097439339197	0.01408027336670963	0.1323285665760145	0.1387553144666319	0.002340801020049449	0.04883182701697662	0.1738437284322523	0.1929292833038643	0.01575431928633699	0.02733653391240243	0.001667217665784805	0.02789370656044542	0.00100746282464053	0.01881784337883892	0.001114860407922307	0.01928210218796756	0.03585046970659319	0.06457853986187011	0.08835171268850314	0.09107662411666018	0.03241202588018247	0.04298085757784722	0.001004441904192633	0.005375321082130941	0.02623149334943682	0.03119183675857257	0.1251962701878032	0.1427279299394433	0.001059259880810245	0.007716318504761301	0.001556653889696525	0.06991992286118624	0.001006745374810661	0.005555063304912759	0.00100237526308948	0.006586487863535487	0.001005019380094347	0.004476194733772561	-0.02380286209980424	0.01611983645891778	0.002604589820467578	0.009413594318818039	0.01807558431359729	0.012973966901959	-0.009186380476804971	0.0139895390013669	0.001011594934362371	0.001013412921817857	0.001001110154452594	0.001002929667055003	0.4809207537877441	0.02241995824437499	0.00100310826913194	0.001000359062577644	0.001001339703036308	0.4198864407200553	0.001005882687149186	0.703351965919715	0.001002604466095615	0.001007447291023823	0.001017349677547351	0.001001660771338171	0.5331625995141764	0.05530635766289115	0.00100172476477743	0.001005050190999787	0.001010636096233125	0.1992185029208406	0.001011522889677173	0.001009080117399524	0.7313639775861083	0.001001745853582185	0.001001689522076874	0.001000519594181033	0.001001208833997394	0.03094611823928145	0.03117437345503598	0.01848759283093619	0.1028087201149889	0.06696795982024435	0.1510090716385961	0.1151230157432904	0.192372777588835	0.001886952622522901	0.001281664304654718	0.001329088589088468	0.001116023916035955	0.03006170600187278	0.02989714008555894	0.001419470925371805	0.001034924045580191	0.008148276586355852	0.03714378383146034	0.01436073421446612	0.02020924462945251	0.01118312188232333	0.01877883257974177	0.007121374456574977	0.01351330045182588	0.1187173265483878	0.001090432152900613	0.1326191085393017	0.006589619912090248	0.003347085152371301	0.001009037835719285	0.001002809692131624	0.01692870228086682	0.1219451685130907	0.05316680098904844	0.001007815312708237	0.001147195741340737	0.08926363591626869	0.001064143706179934	0.001234702975787253	0.001006621186626245	0.001002331916845696	0.00100494612931006	-0.03734672146739967	0.01304649191661736	0.00206238224328069	0.002378489002260124	0.02090041805714667	0.01537650766481309	-0.009359103165901632	0.01319891005083649	-1.144799292998777	-0.6774736164548296	0.08538703639164165	0.04952407552195693	0.02042217285469025	-0.01750312377081598	0.7224965170082435	0.2024517835026901	0.1267104237035562	-0.01199375632112015	-0.07299547532311858	-3.933245619419037	0.001764192629693983	4.254540734814392	0.07152415075526249	0.004511791023076907	0.02404103337724349	-0.1550625014720685	-0.06256383111257895	0.9350664569356636	-0.04646789074724918	0.03269634055859681	0.09126733603733662	0.1671368270692207	-0.02466925089415728	-0.008746113593264149	-0.4245082447665995	-0.0795147646575073	0.005349812922167119	0.007967752897371581	0.004093749218647542	0.3116272981684021	-0.3915722629753776	0.6419032049104597	1.595291126113311	-1.203745851942614	-0.06404252346872998	-0.3269596920997997	-0.7146702115567645	0.05273002805769526	-0.0001113147110712545	-0.03575449448540252	-0.02772148375996677	-0.3355638685570163	-0.1610915586474424	0.0291346240879113	0.0483385926917744	-1.470668036902772	0.627567864464449	-1.062731033436086	-2.278424285505126	0.1197410709934895	0.1520419757097473	0.03973088711451779	0.353368342454559	-0.4635938820990186	-0.06912018121593431	-2.665840658630879	-0.5536064078063856	0.05427499658309494	0.01346099661885947	0.01253663213624564	-1.063131890043618	1.576639770531522	1.148124299537376	-0.00399104893984966	-1.599186346017441	-0.9841393825627883	-0.01794921027724434	-0.1965475235631332	0.03017861538008454	0.02586845369936241	0.02073403450034081	-1.639196806656644e-13	-4.285693981793131e-14	nan	nan	nan	nan	nan	nan
0.48	-0.06067884863650918	-0.001849023200202462	-0.1046795539187183	0.860695380542138	0.8933688904354654	0.008051917411008904	0.534894546461826	-0.02009492863786199	0.07654478691408832	-0.1223170445465306	0.02048046384379309	0.05706014081141955	-0.02329535572183249	0.04320440279998442	0.06976387079978583	0.06951531298336525	0.3723736771124571	-0.06951531298336795	-0.3723736771124282	0.1554509353503954	-0.1681340803835643	-0.006959524495952614	-0.3967789712542534	-0.01056517731412083	0.0182739947087306	0.09827233546687303	0.3461573634378424	0.941153357379457	0.5657480988180777	0.1522209102368176	-0.01966921880525261	0.02743201691441399	0.1093499343554956	-0.511566679310672	0.4842732489403462	-0.3303513799485969	1.529939466116789	-0.1602385242857965	0.003687192953183762	0.9763089598941075	0.2690924548000446	-1.112437558491464	-0.8060316530443773	-0.7116988171291204	-0.7167379447647013	0.8625988748330916	-0.8253326876949708	0.3796142968640634	0.9065845601456026	0.695010708427207	-0.9065845601456023	-0.6950107084272071	0.5977815067791227	0.2041913999594741	-0.2953939977898369	-0.4225846009027036	-0.2800918105318645	0.2696951015667597	-0.2563449205063114	-0.667676544257102	0.6887569866317785	-0.08980807008374905	0.442923562218682	0.0146338851895696	0.1070474176288848	0.4219124377491886	0.001012200184052825	0.02410413554312865	0.001213452183812417	0.03311818932566703	0.001001160160011577	0.004524651215498114	0.001009114067933037	0.001601955278410287	0.473833005022115	0.4499729835899494	0.0201719973673532	0.02356689128650154	0.001003018348874544	0.03009639500420054	0.00100038232306239	0.004900332137928492	0.00100222091777765	0.01260440101390501	0.4855506997395396	0.4353987939343931	0.001062935681023507	0.02016110381137711	0.6392225659063885	0.6332090014102709	0.00100417036269523	0.01659821804129432	0.001008508069101882	0.01055888753904881	0.001019256058525336	0.01180668061997274	0.001001878591485389	0.01614522208021621	0.5424133791818363	0.4241718932860814	0.04910466546374233	0.06713334282240005	0.001001895274630527	0.006615006697346433	0.00100496480617484	0.01845262330127504	0.001010999165039606	0.07623691547195115	0.1978026000246254	0.2141668695426313	0.001108715803912952	0.001070439525764728	0.001023927154029557	0.004744733318416496	0.7577649821463914	0.747035808111687	0.00100199317443833	0.05111307182155757	0.001001697447151745	0.009631487482009583	0.001000522211704054	0.01135924692410129	0.001001214995838519	0.007481454950852124	0.02898156762108735	0.03353718253778421	0.03394836623165026	0.03529430137702619	0.0165000837889141	0.01707107830379637	0.08742313151480946	0.09004019994846478	0.07490957586974628	0.1073141061810465	0.1543210647927863	0.17432448142058	0.1208091787398853	0.1397807121263115	0.2041525042290432	0.1714508583446044	0.001908019160143483	0.04400834522217327	0.00129379478779839	0.01689363493140256	0.001305032546079734	0.05581398886673181	0.001106872853338493	0.05535219028473901	0.03039014382340433	0.06259285527151874	0.02935563254802965	0.04053202536006141	0.001377135252674049	0.01267015541825453	0.001185603128703295	0.02781619428804287	0.01895067450793686	0.04357728721953334	0.03330059934991789	0.05416944767296251	0.02326295307092274	0.02566166014019098	0.03737457456831839	0.05187713644150382	0.009783792391931365	0.02055780746488749	0.01770825007259332	0.02138605377951731	0.00903395976499209	0.06092017684535419	0.01289867362268203	0.01910158314066888	0.1259580531777299	0.1340337529205905	0.001734067506315386	0.0485461369127355	0.1496615432255356	0.1620730040462384	0.00993150045806062	0.02182873978022795	0.003111135870158227	0.02844828672298209	0.001008700242538782	0.01894417993478255	0.00106095329938292	0.0196468774464388	0.02302284274496722	0.05273731287296068	0.1048747462778493	0.1030734861103329	0.04547429278265418	0.05406578206688818	0.001007353095622288	0.005247025030325537	0.01445527644996311	0.0198088504170673	0.1017296808693713	0.1278278073729421	0.001057512375031652	0.007622637545089183	0.001389393027681866	0.06798984200019358	0.001006973179789655	0.005878681033421237	0.001002434505673885	0.006874388507437813	0.00100516450875557	0.00470205059945194	-0.03677818566872006	0.01278915850011422	0.001980668899685404	0.002395740737940519	0.0205743979063362	0.01539583995243564	-0.009449308929600867	0.01263480988569227	0.001008734574897465	0.001006679144850256	0.001001012967001165	0.001003028865796318	0.4771818839011363	0.0208183777094972	0.001003441576295012	0.001000333085254288	0.001001090025912038	0.3616287982031594	0.001004895860466301	0.7308487675718582	0.001003247907921951	0.001006494895377598	0.001014150336947533	0.001001518271602664	0.5192013879961221	0.06215998027648304	0.001001540871374775	0.001005485391662618	0.00100962141161931	0.197862510014229	0.001012562754431654	0.001009524358932019	0.7018075061284796	0.001001486263772107	0.001001682765156087	0.001000517416394329	0.001001203578185276	0.03702637266646568	0.02648432254745556	0.03595748119393405	0.1165241587011497	0.04515019435138128	0.1586068564033935	0.1055934560475417	0.1811830279072692	0.002676001826640343	0.001265985088496547	0.001270080352950172	0.001129834060674698	0.02245476616770175	0.02743431660315559	0.001833948918620539	0.001038180051993813	0.001046563793883904	0.04557593408880584	0.001034452351163726	0.001048229829653171	0.01285892807053433	0.02112246866640662	0.01308517938219728	0.02599315386169623	0.1144176022749327	0.001065316417140095	0.09275582425756078	0.001067459139220252	0.00563491173339996	0.001010754951110502	0.001002439046851137	0.001119702293992361	0.1331495814264508	0.06746564819314578	0.001012424178448834	0.001020152521697784	0.0499359225516965	0.001049534515057441	0.001189102450930799	0.001007647157126848	0.001002617668136924	0.001005589691292216	-0.04946924133829569	0.009329813833059072	0.001315891307105625	-0.004613486975097842	0.02291020142366949	0.01782737914672337	-0.009757340264246354	0.01099803068744623	-1.158194179596331	-0.6900248728269927	0.06937781251109748	0.1873195936406864	-0.007800746878704332	-0.00230417729894327	0.3910746262535642	0.07067299096435598	0.1122808772361543	-0.0284799122469601	-0.04868407911072539	-4.934231996128571	0.01599350650201396	4.357845501237545	0.1358832864781677	0.0006834891481628986	0.01332230033153317	-0.1923572234571515	-0.340264525131802	0.8390704214594706	0.0118406534349773	-0.002486429832655906	0.1137135282913847	0.0835898963169675	0.001518390799451321	-0.008416365915682239	-0.5356782605455006	-0.1242642424824423	0.01609263768461726	0.01905458495247822	0.0111624360387351	0.380195400218569	-0.3861845378970558	0.9003009314422846	0.9360321724192074	-1.564221035627243	0.1597973346681194	-0.4002852626232837	-0.6865464357284489	0.0768012891652618	0.000357431863786878	-0.01639242401761782	-0.01835955847272487	-0.7313959161186802	-0.4207588064449287	0.03248558385738497	0.06636679013218259	-1.173546510353169	0.6269239493410697	-1.099685605968755	-2.194150558338732	0.04648832669615558	0.159971741800244	0.2040077088888619	0.6157279369585575	-0.4573604130260354	0.02297530408859104	-3.469318902803426	-0.5543974571337131	0.04122639600197452	0.01467910950694038	0.06202633740239399	-1.295178550477924	0.7952865954010749	1.05945930055642	-0.02488594061833854	-0.5479040503846756	-1.947398165385052	0.002228432380467348	-0.1920807413888146	0.0341906943588998	0.03154633276086158	0.02431993701314391	1.357707003598954e-14	-3.440833800693342e-13	nan	nan	nan	nan	nan	nan
0.49	-0.06406495997432991	0.002886476094143065	-0.1070396424155472	0.8762049738533756	0.8920301061203805	0.007982018552383603	0.5426168348925642	-0.01648068901841347	0.06511994010238621	-0.1324603632818185	0.01321201613564375	0.04858225502494379	-0.01616507011624929	0.03486146918151699	0.07291906312554705	0.0819503080380385	0.3791411505415216	-0.08195030803805387	-0.3791411505414574	0.1603979125343793	-0.1660202221180025	-0.01026635470200995	-0.4001127799076185	-0.01342527924804419	0.02092890604538716	0.09301021443975482	0.3377434020765547	0.9469409784604813	0.5644778957240485	0.1518011114823634	-0.01955907606731977	0.02859471802613464	0.1129946014012099	-0.1739615402763424	0.4595260296925068	-0.1498110865832116	1.572047973046846	-0.1085444956204182	-0.01721971313551151	0.5699976712175627	0.4471926206244946	-1.17706526405462	-1.205053722528783	-0.7369064046213628	-0.9664499441257719	0.5722277815719771	-0.83790609574814	0.259453905683632	1.573649302735256	0.674774820625663	-1.573649302735248	-0.674774820625663	0.3841623979481282	0.2152427785768851	-0.3640904954618273	-0.2511148405120008	-0.2903879584502316	0.2587604473951553	-0.8071453626668957	-1.011630519351835	0.4748083393769154	-0.15373002090517	-0.6215848818637294	0.00369688946761805	0.1243205496158065	0.2960775661219994	0.00101139941555061	0.02515523999071014	0.001112825635423779	0.03465418965033355	0.001001099808718056	0.004657485996219505	0.001006259559486998	0.001458092278202824	0.4720018926477783	0.4511949768608356	0.02330931791225955	0.02662113598016264	0.001003363051434519	0.03113398054310497	0.001000357160534233	0.004677381915857501	0.001001637708532163	0.01181784128398694	0.4279883231093138	0.3782916612611165	0.00103457183390312	0.02030852953376451	0.6646802545735934	0.6738525703709222	0.001004141100040235	0.01744971148442091	0.001007481265210539	0.01059341801153599	0.001016821068354258	0.01205770338298172	0.001001695422999626	0.0141214547317814	0.5311146538135428	0.4185101266806229	0.05617555442808283	0.07489747834332194	0.001001716471647542	0.006320780719612126	0.001005686499083695	0.01858049303201137	0.001010145944265793	0.07749212811720663	0.1962817154460723	0.2137232707224954	0.001065458924705938	0.0009264854459703037	0.001017307572600444	0.004642879155656469	0.7340987486632801	0.7399720474648461	0.001001725053152072	0.04963225203984579	0.001001695410178537	0.009733685415369321	0.001000521478301662	0.01148668201402467	0.001001213432432152	0.007555137912084113	0.03310081036647793	0.03660199111807116	0.02901995971900279	0.031297392241514	0.02942284668376647	0.02604403992809247	0.09555127845752505	0.09408264247687217	0.05666836541024305	0.09136202613747579	0.1610319332261085	0.1781791237903916	0.118575448708888	0.1388857973344805	0.1928556681731627	0.1642538092629649	0.002076170574035995	0.04396799903073159	0.001273606150112773	0.01689835269443473	0.001253165518729751	0.05590455984427978	0.001102398591516458	0.05530295543853776	0.02397365626956231	0.05383489641323335	0.02512317832632975	0.03416906809504286	0.005157479122526471	0.0160517749923733	0.0011823488757666	0.02858155943786307	0.01041133141500561	0.03516248732396831	0.03798729243952031	0.05776515691326831	0.01272053339044918	0.01734956037419311	0.02048695895642651	0.03439876014793715	0.009840747928408222	0.01942591448677791	0.01924027925585366	0.02248400500504084	0.02494641691976664	0.06811510128840609	0.02715349048938255	0.02620878085245122	0.1272196881985952	0.1327520440442322	0.001400656774440646	0.04868573919652435	0.1182830057531155	0.1258813290897265	0.005638082017612159	0.01774389119632921	0.003740469387090221	0.02771043594009781	0.001009584040639139	0.01899255230157726	0.001032342514226882	0.02040288032393269	0.01262114374561862	0.04300779342339189	0.1120596496979232	0.1059522181581033	0.05460425523243803	0.0609570278164327	0.001010646219892715	0.004894916421189295	0.008001741047574427	0.01495232111283336	0.08115101754989475	0.1107785354512554	0.001047517740325851	0.007816957643557595	0.001268804955356159	0.06605612085121944	0.001021315286907935	0.006244449793246832	0.001007685853774777	0.007214592151120085	0.001015871371653401	0.004962467878465634	-0.04788301071514928	0.008786149197865247	0.001523786035286265	-0.002978364348055735	0.02025635570533487	0.01754656511986436	-0.009810503257915932	0.01191725331987369	0.001012115630453056	0.001009191526071043	0.00100105733948477	0.001003508883641879	0.4594141162318325	0.03193115358366522	0.00100395884566766	0.001000329189365166	0.001000980653592628	0.2400751128296546	0.001005178514542937	0.7236078009378539	0.001004840592553213	0.001006343128044154	0.00101440250402369	0.001001493411620626	0.4912483518860647	0.06720271815863073	0.001001521534816547	0.001007243097457761	0.001008950532591285	0.1900381907236552	0.001027081742814963	0.001011174573024853	0.6499857207763827	0.001001411984442655	0.001001702195657916	0.001000523506082244	0.00100121876646815	0.03854570708151526	0.0206334624446677	0.05072540254233222	0.09791355702604015	0.02316054318677676	0.1830235322381172	0.1237226078229913	0.1670157415591732	0.001892513926539346	0.00124122744425837	0.001139106264180539	0.001070586284065262	0.01173408665828088	0.0142213845548527	0.01530166870512045	0.00129806591122362	0.001059175636412399	0.04163588951383573	0.001024722169859605	0.001027419014609064	0.007387582217096295	0.02077423784497628	0.06757130759012148	0.05756276997474419	0.1418225475795651	0.001042434079344238	0.05184386423817149	0.001038463835462141	0.003354020472301366	0.001010291333441751	0.001002667573311256	0.001070613643262907	0.1126549410190055	0.06420691227095661	0.001015468684785181	0.001017037619269799	0.0553675914931336	0.001026606627796812	0.001104285025172061	0.001060434568131769	0.001022062791346943	0.001045140883080348	-0.05771885126306105	0.004348208187460865	0.001233218953431563	-0.007044371332417941	0.01781523692966643	0.01947263906580578	-0.0102142279811666	0.01193507485999701	-1.173232075795161	-0.6979004927669353	0.1265667721208554	0.1448551093318054	0.0237371428184747	-0.0208050843070402	-0.1790934276777969	0.505398952336622	0.09532751834851633	-0.01907127261440425	-0.09433449376714034	-6.438995484083	0.01458146217093171	3.662910553445851	0.05743261713762005	0.004640097047285541	0.03116164559158666	-0.2075534259598924	-0.8308736169342928	0.7172643677888948	-0.04978664902959033	0.01925704408813847	0.1383319480102866	-0.1719000941304258	-0.02258787258461845	-0.01132332704513919	-0.9182803050610833	-0.1665188074564267	0.008113975265286155	0.01043413303016533	0.006125677305241796	0.2459348104502675	-0.4138028446602408	0.8916387545649094	-0.1219919444476884	-1.638674238571334	0.6043519877715067	0.2629475832464077	-0.7660629658862292	-0.06189467176928461	0.0005047039709349467	0.03781326314901099	0.01135299881547717	-0.9918346407503039	-0.8309686809769052	0.5914573455771783	0.08539804515218212	-0.5608106484510411	0.1236061939182401	-0.5980656846065968	-1.32107828269866	-0.246033310168819	0.06693356304523221	1.050541252624508	0.7623940515601817	0.1797013089913407	0.01216329716135655	-3.750876463743073	-0.2859806718108441	-0.170982990788632	-0.001258815408378395	0.0901275308841963	-0.6990695105661063	-0.2173790812139895	0.3547600624609944	-0.04316824350024729	-0.3971851748844342	-1.346926297170224	0.03692561787935048	-0.1968436136284902	0.03952170924235741	0.03716052821222927	0.02825653855976888	1.889899545693148e-13	-6.234928439018547e-13	nan	nan	nan	nan	nan	nan
0.5	-0.06432419848256987	0.007275485789328982	-0.1078386709937245	0.8921377155414808	0.8911774773837478	0.00771646817868208	0.5463314787849893	-0.01128233319436324	0.05291281242859932	-0.146066551567039	0.005844022149291432	0.03797892729688981	-0.01167540938353342	0.02655323968952466	0.07511354366119526	0.1008529960770623	0.3861949903897737	-0.1008529960770478	-0.3861949903897498	0.1629851526680094	-0.1638959743035362	-0.01420370344599486	-0.4019400222793356	-0.01634212412708443	0.02339866928924526	0.08190810665860819	0.3259944572239376	0.9507703463630971	0.5628835489563124	0.1378951812244076	-0.01966923647456197	0.02989498280473898	0.1150526175724551	0.1138078866235646	0.4149753291112656	-0.01813939622974435	1.614569141490304	-0.06300740880467876	-0.03544311006206054	0.1747800522012075	0.585915695760213	-1.268893730932245	-1.498605562996602	-0.7316080727570728	-1.141826333092737	0.3344739003712027	-0.8183918624488683	0.1874719388320878	2.200123157015562	0.7522839922647615	-2.200123157015562	-0.7522839922647612	0.1258340967079744	0.2062693097405687	-0.4214977053752951	-0.1212713445733552	-0.2914403995553519	0.2326654830071054	-1.424342271304625	-1.334673242521598	0.2971063509500226	-0.1546368048250326	-2.254302738487165	-0.02942674385251387	0.1345601510084635	0.1045822628496878	0.001012690585554995	0.0263499448879251	0.001063767603838903	0.03651478427321313	0.001001091845970139	0.004786782867560895	0.001005073134746002	0.001299120360982346	0.4652466765382524	0.4457427659243688	0.03022494427827181	0.03297933042535519	0.001003794081431574	0.03200477112834876	0.001000342636898396	0.004459683877258593	0.001001291538083491	0.01100357860052118	0.3479581770187333	0.307582865341378	0.001020536337146206	0.02047452953918697	0.6805064057399089	0.7043080577302647	0.00100492321929444	0.01820721468275269	0.001006892198174529	0.01062003931446547	0.001015730301200605	0.01231550139867815	0.001001591449115852	0.01209100996661265	0.5147396244823398	0.4067787245279109	0.06225181960066529	0.08154878387938921	0.001001617442613551	0.006037257716322494	0.00100692642138413	0.01866169745493744	0.001009383938801661	0.07902361337712527	0.1923822097303604	0.2107370589843051	0.001051098164633538	0.0007731087586113275	0.001014824799873713	0.004530889569787666	0.7022569492713669	0.7278460732856907	0.00100155390220684	0.0478903138007124	0.001001704112430018	0.009869107512930051	0.00100052415820576	0.01164796358471376	0.001001220249163739	0.007654998918979197	0.03596898023988761	0.03871924863951578	0.02360700279303494	0.02700613337487844	0.04291608081732943	0.03485080061812299	0.09214957264146097	0.08771139550531261	0.03612604089914311	0.07429103610027551	0.1745522428548399	0.1862759381455236	0.1247040090390135	0.1458725693710144	0.1803261626130068	0.1558656073209883	0.001769035818443986	0.04322996890082258	0.001251132181845427	0.01690210067500554	0.001161734217945307	0.05663638700163016	0.001070527859498395	0.05563605845253883	0.01539723074379493	0.04332338675229183	0.01651954498361389	0.0243299310522745	0.01366947211873843	0.02345168262212758	0.001310665282327823	0.02949799129643112	0.005962338332148374	0.03133313065564902	0.03860845811406535	0.05726933745524368	0.007162312642298193	0.01299371970094232	0.01131312923413754	0.02506449913912781	0.007170229435515436	0.01617381350526202	0.01986008284394887	0.02287102623539606	0.05824989567626517	0.07824228335590633	0.04911244212946145	0.03348311309509871	0.139053485549042	0.1372014325252404	0.001222292098961726	0.04893376574561743	0.0814122883356988	0.08741826726634953	0.003430250653421864	0.01564095809972533	0.002919606593177151	0.02538489814480645	0.001009793813430389	0.01899392008260002	0.001018156562827689	0.02146849391956926	0.007120842598198945	0.03778903923896689	0.1076008256668696	0.09876912657871274	0.05799043721374088	0.06188038757831441	0.001013814957388329	0.00443101091438685	0.004667691027863809	0.01238947963117117	0.0713931103694079	0.1031998798652345	0.001031053405067713	0.008366950513834206	0.001166076157013529	0.06400936722305303	0.001054887883168854	0.006680288251062493	0.001020037453367843	0.007630921716474557	0.001041006661920396	0.005277041766116805	-0.05708435901380232	0.004130742333383252	0.00131637684470383	-0.006390322281600932	0.01675369864233281	0.01936031345506223	-0.01023549317863437	0.01230276391296797	0.00101549668601217	0.001011703907323323	0.001001101711970286	0.001003988901497285	0.4416463485625285	0.04304392945783435	0.001004476115041512	0.001000325293481394	0.001000871281275461	0.1185214274561574	0.001005461168631644	0.7163668343038523	0.001006433277133046	0.001006191360713497	0.001014654671097047	0.001001468551642582	0.4632953157760071	0.07224545604077823	0.001001502198264322	0.001009000803124012	0.00100827965356404	0.1822138714330817	0.001041600731212607	0.001012824787120161	0.5981639354242861	0.001001337705119319	0.001001721626159446	0.001000529595770611	0.001001233954751083	0.04006504149656262	0.01478260234187569	0.06549332389073061	0.07930295535093138	0.001170892022163206	0.2074402080728375	0.1418517595984378	0.152848455211082	0.001109026026427813	0.001216469800027175	0.001008132175416083	0.001011338507464214	0.001013407148867792	0.001008452506560084	0.02876938849160566	0.001557951770430725	0.001071787478927077	0.03769584493886484	0.001014991988548222	0.001006608199589841	0.001916236363650804	0.02042600702354585	0.1220574357980452	0.08913238608779016	0.1692274928841804	0.001019551741549961	0.01093190421879673	0.001009468531725139	0.001073129211205808	0.001009827715833267	0.001002896099789486	0.001021524992533525	0.09216030061155941	0.06094817634876604	0.001018513191112573	0.001013922716837411	0.06079926043455406	0.001003678740566017	0.001019467599415115	0.001113221979154817	0.001041507914609881	0.001084692074894319	-0.06596846118782689	-0.0006333974581374461	0.001150546599757434	-0.009475255689737542	0.01272027243566332	0.02111789898488821	-0.01067111569808687	0.0128721190325474	-1.191307279552611	-0.7061306878011517	0.09809790244395084	0.2522384532873141	-0.008508328776666981	-0.005325960701099312	-0.9437662152154607	0.7314629413463939	0.07892188661536007	-0.02742947549637996	-0.05422466983581242	-7.654564645451476	0.01970836315663496	2.320229180974615	0.1170852373960993	-0.0008983447118254085	0.01467735091290688	-0.193692706780779	-1.554191634582976	0.6165044244785896	0.01398124837627991	-0.01181950042201391	0.1689680512193126	-0.4249326872925496	-0.000366130598343347	-0.01044345049150266	-1.54812096700912	-0.1764879339437528	0.02273747053026796	0.0258238811106105	0.0163980451783657	0.1906851885005226	-0.4450544841048121	0.8670607445976034	-1.146705727571471	-1.788003034318915	1.00823173172639	1.176052103048863	-0.9247770078130382	-0.0627354984919048	0.0001634753304689877	0.1118588118789073	0.05810801354426676	-1.082106076650971	-1.115994761987911	0.8361431949925737	0.09658013176434969	-0.2564578650155947	-0.1913817903307867	-0.308433787383668	-0.565327501599453	-0.3775532739105278	0.01778574278288602	0.7904592337732529	0.6491548431207477	0.6888590584588437	0.04466015712700775	-3.92359627619435	-0.1580143597709227	-0.2763110062994096	0.005278196472455182	0.1239484809971385	-0.3930254974585559	-1.217078130029317	-0.1341178969712095	-0.04724532016206078	-0.08916648585260704	-0.0532748982418357	0.07336298672089432	-0.2146872372424149	0.04820463396644326	0.04677151710450002	0.03515125874997762	2.643772630228632e-13	1.443125603719699e-13	nan	nan	nan	nan	nan	nan
[truncated: 371,854 more chars]
