# Supplementary material for: Transtibial limb loss does not increase metabolic cost in three-dimensional computer simulations of human walking
Source: PeerJ. 2021 Aug 4;9:e11960. doi: 10.7717/peerj.11960 (PMC8349165; doi:10.7717/peerj.11960)
Supplement: Supplemental Information 1 — Each subject’s simulation output and Matlab code for generating plots presenting the data. [file peerj-09-11960-s001.zip › TTA3D_solns_rev/Post/soln_walk_N50_wm100_TTA_S29.sto]

num_controls=79
num_derivatives=71
num_iterations=738
num_multipliers=2
num_parameters=6
num_slacks=2
num_states=216
objective=0.949853
objective_auxiliary_derivatives=0.001184
objective_contactAP=0.017550
objective_contactML=0.013450
objective_contactVE=0.029484
objective_control_effort=0.549984
objective_state_tracking=0.274673
objective_torsoGoal=0.063528
solver_duration=21379.183346
status=Solve_Succeeded
success=true
DataType=double
version=3
OpenSimVersion=4.2
endheader
time	/jointset/groundPelvis/pelvis_tilt/value	/jointset/groundPelvis/pelvis_list/value	/jointset/groundPelvis/pelvis_rotation/value	/jointset/groundPelvis/pelvis_tx/value	/jointset/groundPelvis/pelvis_ty/value	/jointset/groundPelvis/pelvis_tz/value	/jointset/hip_l/hip_flexion_l/value	/jointset/hip_l/hip_adduction_l/value	/jointset/hip_l/hip_rotation_l/value	/jointset/hip_r/hip_flexion_r/value	/jointset/hip_r/hip_adduction_r/value	/jointset/hip_r/hip_rotation_r/value	/jointset/lumbar/lumbar_ext/value	/jointset/lumbar/lumbar_bend/value	/jointset/lumbar/lumbar_rota/value	/jointset/patellofemoral_l/knee_angle_l_beta/value	/jointset/patellofemoral_r/knee_angle_r_beta/value	/jointset/knee_l/knee_angle_l/value	/jointset/knee_r/knee_angle_r/value	/jointset/shoulder_r/shoulder_flexion_r/value	/jointset/shoulder_r/shoulder_adduction_r/value	/jointset/shoulder_r/shoulder_rotation_r/value	/jointset/shoulder_l/shoulder_flexion_l/value	/jointset/shoulder_l/shoulder_adduction_l/value	/jointset/shoulder_l/shoulder_rotation_l/value	/jointset/ankle_l/ankle_angle_l/value	/jointset/ankle_r/ankle_angle_r/value	/jointset/elbow_r/elbow_flexion_r/value	/jointset/elbow_l/elbow_flexion_l/value	/jointset/subtalar_l/subtalar_angle_l/value	/jointset/subtalar_r/subtalar_angle_r/value	/jointset/mtp_l/mtp_angle_l/value	/jointset/mtp_r/mtp_angle_r/value	/jointset/groundPelvis/pelvis_tilt/speed	/jointset/groundPelvis/pelvis_list/speed	/jointset/groundPelvis/pelvis_rotation/speed	/jointset/groundPelvis/pelvis_tx/speed	/jointset/groundPelvis/pelvis_ty/speed	/jointset/groundPelvis/pelvis_tz/speed	/jointset/hip_l/hip_flexion_l/speed	/jointset/hip_l/hip_adduction_l/speed	/jointset/hip_l/hip_rotation_l/speed	/jointset/hip_r/hip_flexion_r/speed	/jointset/hip_r/hip_adduction_r/speed	/jointset/hip_r/hip_rotation_r/speed	/jointset/lumbar/lumbar_ext/speed	/jointset/lumbar/lumbar_bend/speed	/jointset/lumbar/lumbar_rota/speed	/jointset/patellofemoral_l/knee_angle_l_beta/speed	/jointset/patellofemoral_r/knee_angle_r_beta/speed	/jointset/knee_l/knee_angle_l/speed	/jointset/knee_r/knee_angle_r/speed	/jointset/shoulder_r/shoulder_flexion_r/speed	/jointset/shoulder_r/shoulder_adduction_r/speed	/jointset/shoulder_r/shoulder_rotation_r/speed	/jointset/shoulder_l/shoulder_flexion_l/speed	/jointset/shoulder_l/shoulder_adduction_l/speed	/jointset/shoulder_l/shoulder_rotation_l/speed	/jointset/ankle_l/ankle_angle_l/speed	/jointset/ankle_r/ankle_angle_r/speed	/jointset/elbow_r/elbow_flexion_r/speed	/jointset/elbow_l/elbow_flexion_l/speed	/jointset/subtalar_l/subtalar_angle_l/speed	/jointset/subtalar_r/subtalar_angle_r/speed	/jointset/mtp_l/mtp_angle_l/speed	/jointset/mtp_r/mtp_angle_r/speed	/forceset/addbrev_r/activation	/forceset/addbrev_r/normalized_tendon_force	/forceset/addlong_r/activation	/forceset/addlong_r/normalized_tendon_force	/forceset/addmagMid_r/activation	/forceset/addmagMid_r/normalized_tendon_force	/forceset/bflh_r/activation	/forceset/bflh_r/normalized_tendon_force	/forceset/bfsh_r/activation	/forceset/bfsh_r/normalized_tendon_force	/forceset/ercspn_r/activation	/forceset/ercspn_r/normalized_tendon_force	/forceset/extobl_r/activation	/forceset/extobl_r/normalized_tendon_force	/forceset/glmax2_r/activation	/forceset/glmax2_r/normalized_tendon_force	/forceset/glmed2_r/activation	/forceset/glmed2_r/normalized_tendon_force	/forceset/glmin2_r/activation	/forceset/glmin2_r/normalized_tendon_force	/forceset/grac_r/activation	/forceset/grac_r/normalized_tendon_force	/forceset/iliacus_r/activation	/forceset/iliacus_r/normalized_tendon_force	/forceset/intobl_r/activation	/forceset/intobl_r/normalized_tendon_force	/forceset/obtext_r/activation	/forceset/obtext_r/normalized_tendon_force	/forceset/pect_r/activation	/forceset/pect_r/normalized_tendon_force	/forceset/piri_r/activation	/forceset/piri_r/normalized_tendon_force	/forceset/popli_r/activation	/forceset/popli_r/normalized_tendon_force	/forceset/psoas_r/activation	/forceset/psoas_r/normalized_tendon_force	/forceset/quadfem_r/activation	/forceset/quadfem_r/normalized_tendon_force	/forceset/recabd_r/activation	/forceset/recabd_r/normalized_tendon_force	/forceset/recfem_r/activation	/forceset/recfem_r/normalized_tendon_force	/forceset/sart_r/activation	/forceset/sart_r/normalized_tendon_force	/forceset/semimem_r/activation	/forceset/semimem_r/normalized_tendon_force	/forceset/semiten_r/activation	/forceset/semiten_r/normalized_tendon_force	/forceset/tfl_r/activation	/forceset/tfl_r/normalized_tendon_force	/forceset/tricox_r/activation	/forceset/tricox_r/normalized_tendon_force	/forceset/vasint_r/activation	/forceset/vasint_r/normalized_tendon_force	/forceset/vaslat_r/activation	/forceset/vaslat_r/normalized_tendon_force	/forceset/vasmed_r/activation	/forceset/vasmed_r/normalized_tendon_force	/forceset/addbrev_l/activation	/forceset/addbrev_l/normalized_tendon_force	/forceset/addlong_l/activation	/forceset/addlong_l/normalized_tendon_force	/forceset/addmagMid_l/activation	/forceset/addmagMid_l/normalized_tendon_force	/forceset/bflh_l/activation	/forceset/bflh_l/normalized_tendon_force	/forceset/bfsh_l/activation	/forceset/bfsh_l/normalized_tendon_force	/forceset/edl_l/activation	/forceset/edl_l/normalized_tendon_force	/forceset/ehl_l/activation	/forceset/ehl_l/normalized_tendon_force	/forceset/ercspn_l/activation	/forceset/ercspn_l/normalized_tendon_force	/forceset/extobl_l/activation	/forceset/extobl_l/normalized_tendon_force	/forceset/fdb_l/activation	/forceset/fdb_l/normalized_tendon_force	/forceset/fdl_l/activation	/forceset/fdl_l/normalized_tendon_force	/forceset/fhl_l/activation	/forceset/fhl_l/normalized_tendon_force	/forceset/gaslat_l/activation	/forceset/gaslat_l/normalized_tendon_force	/forceset/gasmed_l/activation	/forceset/gasmed_l/normalized_tendon_force	/forceset/glmax2_l/activation	/forceset/glmax2_l/normalized_tendon_force	/forceset/glmed2_l/activation	/forceset/glmed2_l/normalized_tendon_force	/forceset/glmin2_l/activation	/forceset/glmin2_l/normalized_tendon_force	/forceset/grac_l/activation	/forceset/grac_l/normalized_tendon_force	/forceset/iliacus_l/activation	/forceset/iliacus_l/normalized_tendon_force	/forceset/intobl_l/activation	/forceset/intobl_l/normalized_tendon_force	/forceset/obtext_l/activation	/forceset/obtext_l/normalized_tendon_force	/forceset/pect_l/activation	/forceset/pect_l/normalized_tendon_force	/forceset/perbrev_l/activation	/forceset/perbrev_l/normalized_tendon_force	/forceset/perlong_l/activation	/forceset/perlong_l/normalized_tendon_force	/forceset/pertert_l/activation	/forceset/pertert_l/normalized_tendon_force	/forceset/piri_l/activation	/forceset/piri_l/normalized_tendon_force	/forceset/popli_l/activation	/forceset/popli_l/normalized_tendon_force	/forceset/psoas_l/activation	/forceset/psoas_l/normalized_tendon_force	/forceset/quadfem_l/activation	/forceset/quadfem_l/normalized_tendon_force	/forceset/recabd_l/activation	/forceset/recabd_l/normalized_tendon_force	/forceset/recfem_l/activation	/forceset/recfem_l/normalized_tendon_force	/forceset/sart_l/activation	/forceset/sart_l/normalized_tendon_force	/forceset/semimem_l/activation	/forceset/semimem_l/normalized_tendon_force	/forceset/semiten_l/activation	/forceset/semiten_l/normalized_tendon_force	/forceset/soleus_l/activation	/forceset/soleus_l/normalized_tendon_force	/forceset/tfl_l/activation	/forceset/tfl_l/normalized_tendon_force	/forceset/tibant_l/activation	/forceset/tibant_l/normalized_tendon_force	/forceset/tibpost_l/activation	/forceset/tibpost_l/normalized_tendon_force	/forceset/tricox_l/activation	/forceset/tricox_l/normalized_tendon_force	/forceset/vasint_l/activation	/forceset/vasint_l/normalized_tendon_force	/forceset/vaslat_l/activation	/forceset/vaslat_l/normalized_tendon_force	/forceset/vasmed_l/activation	/forceset/vasmed_l/normalized_tendon_force	/forceset/shoulder_flexionAct_r/activation	/forceset/shoulder_adductionAct_r/activation	/forceset/shoulder_rotationAct_r/activation	/forceset/elbow_flexionAct_r/activation	/forceset/shoulder_flexionAct_l/activation	/forceset/shoulder_adductionAct_l/activation	/forceset/shoulder_rotationAct_l/activation	/forceset/elbow_flexionAct_l/activation	/forceset/addbrev_r	/forceset/addlong_r	/forceset/addmagMid_r	/forceset/bflh_r	/forceset/bfsh_r	/forceset/ercspn_r	/forceset/extobl_r	/forceset/glmax2_r	/forceset/glmed2_r	/forceset/glmin2_r	/forceset/grac_r	/forceset/iliacus_r	/forceset/intobl_r	/forceset/obtext_r	/forceset/pect_r	/forceset/piri_r	/forceset/popli_r	/forceset/psoas_r	/forceset/quadfem_r	/forceset/recabd_r	/forceset/recfem_r	/forceset/sart_r	/forceset/semimem_r	/forceset/semiten_r	/forceset/tfl_r	/forceset/tricox_r	/forceset/vasint_r	/forceset/vaslat_r	/forceset/vasmed_r	/forceset/addbrev_l	/forceset/addlong_l	/forceset/addmagMid_l	/forceset/bflh_l	/forceset/bfsh_l	/forceset/edl_l	/forceset/ehl_l	/forceset/ercspn_l	/forceset/extobl_l	/forceset/fdb_l	/forceset/fdl_l	/forceset/fhl_l	/forceset/gaslat_l	/forceset/gasmed_l	/forceset/glmax2_l	/forceset/glmed2_l	/forceset/glmin2_l	/forceset/grac_l	/forceset/iliacus_l	/forceset/intobl_l	/forceset/obtext_l	/forceset/pect_l	/forceset/perbrev_l	/forceset/perlong_l	/forceset/pertert_l	/forceset/piri_l	/forceset/popli_l	/forceset/psoas_l	/forceset/quadfem_l	/forceset/recabd_l	/forceset/recfem_l	/forceset/sart_l	/forceset/semimem_l	/forceset/semiten_l	/forceset/soleus_l	/forceset/tfl_l	/forceset/tibant_l	/forceset/tibpost_l	/forceset/tricox_l	/forceset/vasint_l	/forceset/vaslat_l	/forceset/vasmed_l	/forceset/shoulder_flexionAct_r	/forceset/shoulder_adductionAct_r	/forceset/shoulder_rotationAct_r	/forceset/elbow_flexionAct_r	/forceset/shoulder_flexionAct_l	/forceset/shoulder_adductionAct_l	/forceset/shoulder_rotationAct_l	/forceset/elbow_flexionAct_l	lambda_cid33_p0	lambda_cid34_p0	/forceset/addbrev_r/implicitderiv_normalized_tendon_force	/forceset/addlong_r/implicitderiv_normalized_tendon_force	/forceset/addmagMid_r/implicitderiv_normalized_tendon_force	/forceset/bflh_r/implicitderiv_normalized_tendon_force	/forceset/bfsh_r/implicitderiv_normalized_tendon_force	/forceset/ercspn_r/implicitderiv_normalized_tendon_force	/forceset/extobl_r/implicitderiv_normalized_tendon_force	/forceset/glmax2_r/implicitderiv_normalized_tendon_force	/forceset/glmed2_r/implicitderiv_normalized_tendon_force	/forceset/glmin2_r/implicitderiv_normalized_tendon_force	/forceset/grac_r/implicitderiv_normalized_tendon_force	/forceset/iliacus_r/implicitderiv_normalized_tendon_force	/forceset/intobl_r/implicitderiv_normalized_tendon_force	/forceset/obtext_r/implicitderiv_normalized_tendon_force	/forceset/pect_r/implicitderiv_normalized_tendon_force	/forceset/piri_r/implicitderiv_normalized_tendon_force	/forceset/popli_r/implicitderiv_normalized_tendon_force	/forceset/psoas_r/implicitderiv_normalized_tendon_force	/forceset/quadfem_r/implicitderiv_normalized_tendon_force	/forceset/recabd_r/implicitderiv_normalized_tendon_force	/forceset/recfem_r/implicitderiv_normalized_tendon_force	/forceset/sart_r/implicitderiv_normalized_tendon_force	/forceset/semimem_r/implicitderiv_normalized_tendon_force	/forceset/semiten_r/implicitderiv_normalized_tendon_force	/forceset/tfl_r/implicitderiv_normalized_tendon_force	/forceset/tricox_r/implicitderiv_normalized_tendon_force	/forceset/vasint_r/implicitderiv_normalized_tendon_force	/forceset/vaslat_r/implicitderiv_normalized_tendon_force	/forceset/vasmed_r/implicitderiv_normalized_tendon_force	/forceset/addbrev_l/implicitderiv_normalized_tendon_force	/forceset/addlong_l/implicitderiv_normalized_tendon_force	/forceset/addmagMid_l/implicitderiv_normalized_tendon_force	/forceset/bflh_l/implicitderiv_normalized_tendon_force	/forceset/bfsh_l/implicitderiv_normalized_tendon_force	/forceset/edl_l/implicitderiv_normalized_tendon_force	/forceset/ehl_l/implicitderiv_normalized_tendon_force	/forceset/ercspn_l/implicitderiv_normalized_tendon_force	/forceset/extobl_l/implicitderiv_normalized_tendon_force	/forceset/fdb_l/implicitderiv_normalized_tendon_force	/forceset/fdl_l/implicitderiv_normalized_tendon_force	/forceset/fhl_l/implicitderiv_normalized_tendon_force	/forceset/gaslat_l/implicitderiv_normalized_tendon_force	/forceset/gasmed_l/implicitderiv_normalized_tendon_force	/forceset/glmax2_l/implicitderiv_normalized_tendon_force	/forceset/glmed2_l/implicitderiv_normalized_tendon_force	/forceset/glmin2_l/implicitderiv_normalized_tendon_force	/forceset/grac_l/implicitderiv_normalized_tendon_force	/forceset/iliacus_l/implicitderiv_normalized_tendon_force	/forceset/intobl_l/implicitderiv_normalized_tendon_force	/forceset/obtext_l/implicitderiv_normalized_tendon_force	/forceset/pect_l/implicitderiv_normalized_tendon_force	/forceset/perbrev_l/implicitderiv_normalized_tendon_force	/forceset/perlong_l/implicitderiv_normalized_tendon_force	/forceset/pertert_l/implicitderiv_normalized_tendon_force	/forceset/piri_l/implicitderiv_normalized_tendon_force	/forceset/popli_l/implicitderiv_normalized_tendon_force	/forceset/psoas_l/implicitderiv_normalized_tendon_force	/forceset/quadfem_l/implicitderiv_normalized_tendon_force	/forceset/recabd_l/implicitderiv_normalized_tendon_force	/forceset/recfem_l/implicitderiv_normalized_tendon_force	/forceset/sart_l/implicitderiv_normalized_tendon_force	/forceset/semimem_l/implicitderiv_normalized_tendon_force	/forceset/semiten_l/implicitderiv_normalized_tendon_force	/forceset/soleus_l/implicitderiv_normalized_tendon_force	/forceset/tfl_l/implicitderiv_normalized_tendon_force	/forceset/tibant_l/implicitderiv_normalized_tendon_force	/forceset/tibpost_l/implicitderiv_normalized_tendon_force	/forceset/tricox_l/implicitderiv_normalized_tendon_force	/forceset/vasint_l/implicitderiv_normalized_tendon_force	/forceset/vaslat_l/implicitderiv_normalized_tendon_force	/forceset/vasmed_l/implicitderiv_normalized_tendon_force	gamma_cid33_p0	gamma_cid34_p0	prosthetic_ankle_stiffness	prosthetic_subtalar_stiffness	prosthetic_mtp_stiffness	prosthetic_ankle_damping	prosthetic_subtalar_damping	prosthetic_mtp_damping
0	-0.07270738541089723	0.02060740933622364	0.1193978247434753	0.1605635865001574	0.8958120896908172	-0.006838528290299566	-0.233538194212725	0.005655719533603202	-0.01333149369496669	0.5224188185628343	-0.03191315180093295	0.1640565133844303	-0.012683474710975	-0.06080562063480533	-0.09555135196092267	0.1817657591416625	0.04558855613170374	-0.1817657591416287	-0.04558855613172883	-0.392732703650383	-0.01563038271983936	0.02201986862315715	0.1532379638142845	-0.1741546276695356	-0.01981958063354492	0.2216048136359066	-0.0007587505709519784	0.5507882621693028	0.9349795894377182	0.08684156564330127	0.0002811267796055596	0.5458849423668882	0.0005426443296863047	0.1175475970426259	-0.5518086181042401	0.3243141128402502	1.716419869121478	-0.01151161359899247	0.03566771123378422	-0.8608862090340198	-1.179841319668853	-0.8683359706434914	-0.3872625150481376	0.4849349994686697	-2.430340822337711	0.3445412015956074	0.8633667471298815	-0.646463924215548	1.926644667247399	1.577764147456069	-1.926644667247402	-1.577764147456069	-0.2903383469193522	-0.1830299782938729	0.02820544862903944	-0.1708537893242953	0.06398325864077334	-0.3723991879266761	-2.458951273416026	0.4685589705741063	-0.2009981758803691	0.412072789130521	1.137643280667685	-0.2545865348265312	6.365832324598919	0.225496763667588	0.07316584219857293	0.07683610231186057	0.08079627076410416	0.07319598896280652	0.01560771074686439	0.01617726716393731	0.05721614564816747	0.0645495612809583	0.08217387084746951	0.1104965351648795	0.2070287478133644	0.181764226444153	0.01526359051963692	0.04851577361027037	0.001056484243405944	0.01337577317292424	0.001068043481550718	0.028937160805322	0.002831145627140821	0.01943287697937881	0.04150327301979205	0.06318670012010286	0.0261258834437261	0.02824136831752269	0.07414200312648103	0.08311423866616879	0.1057642209373807	0.08187685604571686	0.04600837382819879	0.04625930148780534	0.03274944090295137	0.07296841973867846	0.1995582136118154	0.2079261199357009	0.02565694554394761	0.03723115143568858	0.08918575932972125	0.07800790420764796	0.001047733172682037	0.01901233234667205	0.001039829783958814	0.02185610863451223	0.03966483438648171	0.0678035500837625	0.0525466221462107	0.05732130122089451	0.02543690564615092	0.03898777683707708	0.01126576417849234	0.01689352025644336	0.07472840460052864	0.114833814175068	0.001039784311683178	0.006085067258363091	0.001014326558350047	0.007445785169842871	0.001030959596553975	0.00475948889786217	0.001062481117409655	0.03208063312451717	0.001076264040887311	0.03077029499018445	0.001008113483700553	0.005385009775249562	0.001021786472582503	0.002522541859447079	0.18502564014786	0.1800849558446176	0.001476914694369483	0.01000444770724508	0.001905840258339917	0.01534442911364498	0.01279266437615714	0.0175001509974507	0.001018241678933509	0.02196372830750765	0.02639516878595451	0.1142377189297338	0.03591512766774711	0.07078704737229245	0.2160710908449581	0.1644214528933642	0.4932256195826979	0.2910469121800535	0.5542174972313825	0.332785415939674	0.001003565921584974	0.004326178903167271	0.001021290455724435	0.0103126222278078	0.3493934418298718	0.2721463923646932	0.001078726752234968	0.02556800885762115	0.4746352006113546	0.4852658917523213	0.001017177932571112	0.017169746426234	0.001090826586311252	0.009776418723012286	0.001140711024194032	0.01302544829569082	0.3912765563586367	0.3454374293993175	0.2950908540580081	0.2314303835716396	0.00122304805653003	0.01042715471659699	0.001026211550226941	0.006149895324783496	0.3109572366436619	0.2730557186473626	0.007593352353494097	0.0254951806324852	0.00102311387900173	0.004588421448893789	0.001028915297537798	0.01828132374285971	0.1076112206632627	0.1392901164427268	0.1302914509828814	0.1530611577250132	0.001027115615327967	0.001848042332492557	0.001045364482994674	0.0071481689022012	0.4301253897319562	0.2653181583305186	0.5904062730234853	0.5981313934251035	0.001039205802327323	0.01655157897693568	0.06005209372969318	0.1039120979687508	0.001018925135877548	0.03737196068820045	0.001020837604581071	0.007677269160838871	0.001006838123444922	0.009368409698317998	0.001015769161557451	0.005939269381168705	-0.01664247886309448	0.01757887875210154	-0.01120785448551781	0.00282758180317795	-0.04486005325525925	0.001308800686630554	0.002842363682444965	0.005855981605500537	0.05891716726013985	0.04280803423524048	0.01600552123236029	0.04395542259514085	0.04825950908889923	0.202630213996051	0.03239776128990957	0.001078721913956377	0.001110640817933462	0.001117655347904637	0.03550947339813582	0.01225028195902745	0.02180135222573016	0.08962864304806881	0.04341196057842694	0.001377614094066839	0.1330157857226487	0.01627832522953151	0.03055805334003843	0.001066358506298726	0.001047882126962006	0.01619054688282029	0.0567196941574595	0.0341638114878292	0.001278251760706227	0.001810132209405212	0.001056709853436482	0.001020372063675898	0.001043909104016657	0.001089565819529368	0.001113586287369583	0.001010739692278674	0.001029910836098887	0.2064647999114786	0.001030021283983507	0.001044273652217127	0.007872298385530496	0.001022816199887443	0.05842481635093238	0.04853013294682034	0.2895415447025001	0.4866401082339378	0.5316424407212513	0.001004498336548321	0.001020602857203666	0.2011651865177889	0.00110696843144075	0.4750455965997705	0.001023077368092989	0.001113893654611615	0.001184622996175543	0.5937439193849007	0.4175070370651913	0.001193779887275939	0.001033127703427821	0.3336104921553259	0.005831558550643067	0.001028820604168336	0.001037967071025701	0.05661629584239703	0.1337772627205112	0.001038838487392678	0.001062658289501769	0.462446093751822	0.4703232842077912	0.001010702761845656	0.02487423031814686	0.001023293172952977	0.001024431981762628	0.001007892680422567	0.001018413589346055	-0.01947077484307994	0.01684427083157785	-0.01193736407021232	0.005948080228057017	-0.05323293990125438	-0.0009034156267007337	0.002253667565937526	0.002488007606538369	-0.8629329567634785	-2.00095160158857	-0.8974467944737378	-1.788797590676577	-0.06665259094018544	-1.110148687569398	-1.575888699746461	-0.4980005937362108	0.8732899700673871	-0.023715318611654	0.1057046818968834	0.05177787222028158	-0.4801104989907364	-0.6272814270136152	-2.823037359596381	-2.434275785580793	-0.2114340901982451	-1.596461307833356	-3.712061919022487	-0.5722321071397294	-3.179592493575929	-0.02213463754094988	0.1030098790387524	-1.377107278503389	-0.2459210851851909	0.3692642647453908	-0.3967309777935894	-2.858371347576641	0.0244478912327937	0.02614238726515752	0.01577788613401797	0.1302491589384089	0.1522509107599438	0.03727507658858999	-0.01264498968822456	0.5436810361690843	0.03120927750085065	0.0129597646018376	-0.25444505248904	0.06956428477571339	1.361591254623697	0.450839306048151	2.459418830915888	-1.984021495727569	-2.600968586277693	-0.006196939665920528	-0.04994300515286867	-5.408512180913047	0.01762558337773568	0.2231232223600914	0.114753136999817	0.02310948379689767	0.02278388270529411	5.866683719198428	2.241611744484939	0.0873497808812612	-0.1058781051747644	0.1435396781571444	-0.09325480129039583	-0.004633363581578369	-0.02616577496271242	-1.73652007386037	0.09159012688309834	-0.01421256193143325	-0.01159688152187795	-0.8507922588259502	-3.280601181837676	0.1545596031522253	-1.105580253734041	-0.0659706856570537	0.03576217263045156	0.04141418433051092	0.02752807415831908	8.22439722058429e-13	1.965528578913693e-12	423.4533884405423	547.4079877208372	344.4028461466831	0.1319229951568991	1.239072766594238	0.7369922302727191
0.01	-0.07117824599387587	0.01474596497217396	0.1213148380196059	0.1779885241186377	0.8958708597558606	-0.006380882100487012	-0.2417844160848901	-0.006242091002061344	-0.0227917480300782	0.5177546537188977	-0.02563398295770781	0.1352541944962157	-0.008909974753902579	-0.05156721276188723	-0.1007944980253376	0.202548577287889	0.06482817180633536	-0.2025485772879549	-0.06482817180649357	-0.3961485433416783	-0.01777483882130625	0.02206005358025976	0.1498447421904714	-0.1732663130605315	-0.02360647202156741	0.1944057053434848	-0.006816543936529056	0.5498208294793805	0.9387292013216848	0.0960096389768637	-0.0001789037002292988	0.6111475208334004	0.001033663824440496	0.1873443115903293	-0.6116568811970058	0.05903414151128493	1.767203171179901	0.02298895626104551	0.05502478466923932	-0.7738169855990982	-1.185355815430924	-1.015703419073445	-0.545802440552238	0.7438469838275604	-3.234614677558936	0.4065283220833509	0.9757690234427543	-0.4017397808664456	2.254714549248573	2.233264205043964	-2.254714549248575	-2.233264205043958	-0.3830658004882981	-0.2449134268881484	-0.01644472186123127	-0.5019667491187818	0.1151478558841859	-0.3830376642749271	-2.982443914290158	-1.331911373522989	-0.01064984636411654	0.3273835231245157	0.669111158008049	0.1121990659865603	6.666776209095398	-0.09778078888205911	0.06695575971960813	0.06965732121663756	0.062193428762582	0.0568578600228168	0.02585629470154879	0.02244212567225318	0.05501824130759052	0.05608992120517424	0.06194918152293314	0.09321448712002182	0.2021098281871851	0.1746754981170504	0.02668034201247309	0.05754224287290901	0.006206603087846885	0.01748457709771653	0.001076084554673103	0.0301848313738056	0.00197997942056261	0.02019700283903741	0.03960523707317298	0.05978984978531742	0.01815888448268003	0.022073290812932	0.04860432308395443	0.05934829379243543	0.1050176113900016	0.06518669844397204	0.04395505206548286	0.04379996177300488	0.0244936682376379	0.0621103581466014	0.1612767167721523	0.1683649799500485	0.01931531803649377	0.03119847082058557	0.08652214502608929	0.06245072087439628	0.001054078252559149	0.01906807992860363	0.001046084603522337	0.02311327956002211	0.0269369011920759	0.05543192238465443	0.05473807189247378	0.05449122653784886	0.02973792634741105	0.04142710488480556	0.006414586188203587	0.01330699096401541	0.05639064822621952	0.09643047406625137	0.003415523712627125	0.008531691409953825	0.003319072346877113	0.009856502323818021	0.002645794694728499	0.006191595151121832	0.001079583832972471	0.03352784689102461	0.01392529407655209	0.04530073521597967	0.001008936346761797	0.005546697057373557	0.001024501585142015	0.002361987567421711	0.195986456871874	0.1852213069621294	0.001255810915896078	0.01019182370021655	0.001480625158370632	0.01538513759377709	0.01136442550738274	0.01638252052868911	0.001019121815670395	0.02275754201154019	0.0571764042973682	0.1314605839825822	0.04544114307135672	0.07587023617965982	0.2462477146335706	0.1886600865453806	0.4865326856638918	0.2682890837593707	0.5414945780687411	0.3034046090090245	0.001003713056702679	0.004250522991414207	0.001019110123626107	0.009611608602892454	0.2837328954103355	0.2198294433273927	0.001086331583264162	0.02570957773333401	0.4718990401861626	0.484214839869007	0.001018920902914754	0.01827514675942288	0.001095189701617191	0.009941556740866518	0.001153629482083008	0.01330033953934466	0.4541414780652491	0.3958978913547537	0.3360504975438517	0.2509956933692287	0.001194753908383616	0.01122587634795438	0.001027205817397806	0.005147526476391717	0.3181365818389195	0.2720075359270326	0.008920045432315339	0.02708157644081808	0.001024134055481874	0.004546732493545454	0.001031984868768919	0.01843365824463284	0.07990296309507673	0.1212236598646019	0.1314125572491949	0.153439892163288	0.001031258125745273	0.001684396132006921	0.001051357073523008	0.007005676304799449	0.4374231525954588	0.2538982874903574	0.5470685686487127	0.5634473364015147	0.001024440224970365	0.01812801422705338	0.04141683569590761	0.09204947775337527	0.001019488220077944	0.03657922141677823	0.001020636712347801	0.008042096040500817	0.00100671283576038	0.009796098929649652	0.001015582613454337	0.006208442378511726	-0.01666955615709581	0.01729621315324441	-0.01189748412469829	0.003769998487185763	-0.05320937175351136	-0.001692798015233431	0.001970552891655561	0.001644074105730577	0.05890792608689174	0.03380589056796105	0.05542703696524756	0.05938120129369923	0.02473398054685041	0.1857617170888435	0.04538998260760037	0.02055034437117414	0.001062298001021261	0.001065392352996874	0.03891728727488916	0.006649147059570066	0.01142100601333029	0.1163208106846316	0.03983038853732077	0.02639306066023601	0.06718341809105392	0.00873164085545846	0.1269589532786684	0.001055879995368303	0.001056582158654713	0.008655051588091947	0.05806491600127194	0.03503938510604571	0.001156252366958639	0.05842634049203572	0.009998982174678494	0.009713450470602254	0.007114352617182971	0.00110400381820474	0.0501560588167117	0.001008991459273381	0.001025141465115402	0.2212378264396636	0.001021465343067396	0.00103069606121546	0.01146209293998391	0.001017687034113331	0.1244770871190897	0.06381354990309318	0.3089667242117848	0.4572036799247015	0.4930603126987017	0.001003331317545506	0.001013658072829465	0.1076931849787848	0.001083484981461785	0.4572359702194757	0.001018752897763822	0.001087749093553464	0.001152236719419346	0.587277697943614	0.4160993204436764	0.001141177689631063	0.001024105686159481	0.3312690390534073	0.01415513799348211	0.001022128900683148	0.001032821016301344	0.02884040408473194	0.1324855134528764	0.001032803694004259	0.001053309874798407	0.4454789673753766	0.4187954174139504	0.001007692868878029	0.01310380042986738	0.001017350740406953	0.001017039601595308	0.001005473885654399	0.001012828952806481	-0.01445565850231023	0.01737510141172164	-0.01255520980746764	0.00296994977849457	-0.06153983573356893	-0.00532590262792436	0.0008722503614414376	-0.003242980194683808	-1.01342364652457	-1.791446078754984	-0.5424715278197533	-1.459556009808944	1.195543094765846	-0.5526579582913292	-1.827888634294966	-0.8919079473315291	0.9207415657644334	0.7700081902693251	0.1341648841028696	0.1000721660216333	-0.2045680469678521	-0.5981885009555961	-1.996460093310099	-0.9550968728466025	-0.2683234340645453	-0.5734655029498896	-4.203178271812263	-0.6336353909290026	-0.145081880170105	0.01912794395451833	0.1418241140655448	-1.111769107460543	-0.3031908709018959	0.1428258253867618	-0.2969776020931773	-0.918344234149477	0.4323337296270797	0.4252353295443768	0.2503643484176827	0.1493463877205176	2.505552162652836	0.004338551464931743	-0.01907614386090789	0.4736565740869981	0.01482037822764873	0.006517491323498705	0.01261162475711423	0.08708459164908423	2.045161509194859	0.5740067456595139	2.384919827431323	-2.559351416577318	-3.263055623048851	-0.007415463209605622	-0.07705012665490475	-5.219721680628384	0.008943760779992951	-0.4287511248729313	0.1087077069353226	0.009995855451979339	0.02803264622455529	4.0819157531913	1.625461243609616	0.07748948544601539	-0.09305348038001318	-0.3835412041066515	0.371563300245395	-0.005732742134603748	0.03596623168091304	-1.827504322217621	-0.0154599909888314	-0.01871622098659065	-0.01674462315968629	-1.422066831541042	-3.616110969654205	0.1703655279711255	-1.213966919437485	-0.0895826297086437	0.03939945665246695	0.04654524318135143	0.02852381220378418	-6.424955625047579e-14	1.177824598899431e-12	nan	nan	nan	nan	nan	nan
0.02	-0.06897921867555576	0.008550739184517788	0.1205774195563271	0.1958803602562482	0.896266335406809	-0.00575476743949057	-0.2487237103294524	-0.0177640973355424	-0.03348533253056387	0.5114981300152728	-0.01757724783094858	0.1012743853881183	-0.004625517615984632	-0.04146115624587842	-0.1035776374224221	0.2273559618715982	0.08951594458375885	-0.2273559618716169	-0.0895159445838058	-0.4001987438430351	-0.02050969495534792	0.02176544889290393	0.1433151045582942	-0.1718223066972667	-0.02744150541094491	0.1619244647658244	-0.02043285263817299	0.5502120355568595	0.9413179386094246	0.09968658424276949	0.001517480642304643	0.6788223233565822	-0.000822729931384906	0.2515251771126154	-0.6185649027889049	-0.2065722350277935	1.809799572947512	0.05582950331531003	0.06936140547056149	-0.5995006835727608	-1.10468047927341	-1.115002003734864	-0.7057342871173257	0.8404482561577116	-3.465838866317619	0.4467326385680596	1.036896475780267	-0.1544625907647771	2.731557954744682	2.667395568015044	-2.731557954744682	-2.667395568015047	-0.4172105089309994	-0.3011099848075353	-0.03875248026264522	-0.7981369909976991	0.1751216094913874	-0.3820275881981507	-3.515377730448763	-1.043144096622425	0.07072957760006288	0.1798978698838553	0.03941766713946821	0.1766964296947482	6.848277135931115	-0.2439858864640227	0.06345791525547198	0.06590342969186247	0.04741008757954254	0.0443903125174859	0.04950677259526089	0.0376065051026138	0.06077192402175263	0.05407882950123147	0.03952187859747488	0.07499140797798415	0.1926722073016059	0.1644828099852862	0.03860794590432255	0.06670535859195384	0.01829965935755674	0.02726657871247641	0.001055922653855182	0.03142716753331157	0.001526561108638872	0.02141481762783398	0.04017297535248267	0.05898916960103938	0.01122984143116246	0.01644050975699806	0.02908029126485135	0.04185886723788215	0.1157137737515402	0.06174809582705947	0.04118530697205459	0.04113504118084764	0.03192804565087586	0.06153281983332601	0.1098429714135953	0.1238023106257399	0.01231145443457455	0.02457181611650429	0.1252899227645494	0.07084151246103922	0.001052007961774719	0.01911176686372172	0.001053562457259677	0.02456058707568601	0.01642310397955478	0.04527715101206315	0.05653792539210113	0.05159554341344767	0.03238714757040522	0.04232878295666265	0.003868063996594812	0.01142591378598356	0.07105022504970027	0.09454597829415352	0.009027904008101254	0.01408087766162265	0.008774136083234544	0.01533517748089736	0.00646709676524488	0.009361195544117839	0.001095353173449219	0.03487061674650339	0.04358747892319491	0.07591563880877661	0.001008473024117888	0.005657304236958411	0.001023472700865912	0.00214881347890517	0.2082425870347388	0.1893594350613877	0.001140904990418073	0.01047194441444401	0.001260855265703314	0.01570149013815954	0.01239083853512553	0.0173862368108485	0.001016995865734965	0.02366314285221389	0.1018337927119314	0.1543845441785989	0.05743917588302792	0.08243134809018954	0.2717942840733036	0.2120520880008796	0.4728302342546348	0.2400237392851159	0.5209280535485177	0.2677670470146978	0.001003202782540544	0.004208245227964296	0.00101454641142279	0.009035811558130668	0.2041550765494433	0.1644550776719856	0.001078386684802023	0.02571199545337185	0.4645028001156536	0.4767825187379283	0.001017628705253061	0.01939151611426957	0.001084293770811207	0.009977890545425479	0.001143890202547949	0.01350286682419539	0.4936333448816772	0.4242058860891492	0.3618372800382985	0.2630198290153032	0.001154301934660849	0.01207884322639328	0.001023189618438493	0.00431966939950851	0.3220726891802405	0.2647775949275571	0.01367149914076891	0.03214703338251735	0.001021296485446015	0.004433200316492854	0.001030944673274957	0.01858731928610502	0.05094572084145049	0.1037253683898659	0.1315525522768664	0.1527596228701111	0.001030309652489524	0.001469727056388895	0.001049675922155378	0.006816416734532585	0.4370855028234528	0.2370991232528364	0.5006426052472196	0.5266111590966092	0.001015554868273856	0.02015165115855651	0.02542820523302214	0.08069229697831268	0.001016796993164571	0.03564019887213306	0.001016838363325772	0.008509183360900065	0.00100544022061987	0.01034774618682283	0.001012695711803603	0.006554091363114854	-0.01333517102791667	0.01755587834038852	-0.01253925782926218	0.002098717082145177	-0.06153040847447142	-0.005641655583337588	0.0007590044917287829	-0.003580553595005954	0.05889868491365773	0.0248037469006846	0.09484855269809206	0.07480697999226452	0.001208452004807761	0.1688932201816632	0.0583822039252919	0.04002196682834443	0.001013955184143583	0.001013129358143288	0.04232510115164773	0.00104801216012389	0.001040659800936633	0.143012978321221	0.03624881649622156	0.05140850722650304	0.001351050459450674	0.001184956481354976	0.2233598532173008	0.001045401484424604	0.001065282190345462	0.00111955629336357	0.05941013784508534	0.03591495872426625	0.001034252973216885	0.1150425487746904	0.01894125449589939	0.0184065288774906	0.01318479613032651	0.001118441816905268	0.09919853134611899	0.001007243226303481	0.001020372094141503	0.2360108529678477	0.001012909402151178	0.001017118470211277	0.01505188749443418	0.001012557868345398	0.1905293578872463	0.07909696685936626	0.3283919037210702	0.427767251615465	0.454478184676152	0.001002164298547018	0.001006713288441119	0.01422118343978858	0.001060001531488533	0.4394263438391905	0.001014428427483609	0.001061604532500571	0.00111985044266732	0.580811476502324	0.4146916038221602	0.001088575491987185	0.001015083668888051	0.3289275859514879	0.02247871743630155	0.001015437197214933	0.001027674961611326	0.001064512327052413	0.131193764185241	0.001026768900624257	0.00104396146010129	0.4285118409989314	0.3672675506201133	0.001004682975901014	0.001333370541575857	0.001011408307866247	0.001009647221426942	0.00100305509088128	0.001007244316265383	-0.009440542161540855	0.01790593199186549	-0.0131730555447231	-8.180671068352169e-06	-0.06984673156588327	-0.009748389629147747	-0.0005091668430546035	-0.008973967995905731	-1.378235502083612	-1.597533963039718	-0.2124688802370679	-1.01468130366414	1.713251593478206	0.1795609868148541	-1.764094919143978	-1.118792554593052	0.9006192613771486	1.110924219388929	0.1046378000886413	0.142515658231628	0.03912353114530132	-0.5202221373202626	-1.567733695604501	0.2160352113564288	-0.2525502656307642	0.4596433479904558	-4.712367786714484	-0.6910269249099945	1.610002490261061	-0.02454678316421553	0.1410371970497954	-0.9337360131678055	-0.2590427734365828	0.06173426958438385	-0.05564055497781755	0.4453975198803155	0.6449603112342336	0.6397339878706604	0.3632767140684113	0.1093603767793031	3.36914358420995	0.02705905606488748	-0.02316894903093909	0.3440364325112696	0.04975822174787082	0.06808857745872197	0.1698242974731102	0.09192171203993152	2.501810283256695	0.7464239266860653	2.290092391618336	-3.085524706446575	-3.852319599025323	0.0004786899434999012	-0.02489968913154375	-6.019995504374795	-0.01020464777216535	-1.053130627189174	0.116946941674983	-0.002651358880747717	0.008311090948300986	1.436190274981063	0.7333769141658129	0.09819883027304629	-0.07097575089230239	-1.092811977673146	0.6025574253166184	-0.01900200759973265	-0.02590048878977981	-1.622887053105024	-0.1202106193990379	-0.0244171369518238	-0.02095027613942388	-1.926650938309888	-3.711025238092421	0.2439999394505719	-1.004492365634346	-0.09522734032916268	0.05621426077781051	0.06620578949536776	0.04282327161023741	-9.509388345593807e-13	3.901206188851686e-13	nan	nan	nan	nan	nan	nan
0.03	-0.06595519597770247	0.002008680625467729	0.1172729499268156	0.2141270463778789	0.8970259543724238	-0.005013772637166566	-0.2535464061393822	-0.02871235780876722	-0.04506461984275239	0.503246163627491	-0.008883822078189996	0.06711548468197859	-0.0002949205533581085	-0.0303496352913183	-0.1039790158569195	0.2577700967009587	0.1154713616178318	-0.2577700967010012	-0.1154713616180839	-0.4040106220260948	-0.02384809785358358	0.02137071479948015	0.1341607770843622	-0.1695892778690081	-0.03125618225765097	0.124171735427717	-0.02763905263694472	0.5504858727800398	0.9418703125038042	0.09650865672342636	0.001701063705985632	0.7473897887856178	-0.0004598938490123451	0.3494244199890724	-0.6932874153612699	-0.4427858332848307	1.836067881959036	0.09699817198613514	0.07823345281601954	-0.339286984116871	-1.090804036577282	-1.185960618292473	-0.9455530785531677	0.8979201038778029	-3.383222249066803	0.4158441051356083	1.18741970709952	0.06167518419647104	3.377861755748108	2.47917132979626	-3.377861755748121	-2.479171329796399	-0.3269696384579319	-0.3640242399643847	-0.03764306561680984	-1.020323440710251	0.2716916388137867	-0.378484386981485	-4.036725221394891	-0.6137762873087756	-0.03890498161987679	-0.08601498928801105	-0.6867306113979915	-0.06725368010758527	6.804629961977956	0.1895855995575176	0.05454173691765317	0.05833656712795369	0.03416404577136501	0.03398675654684194	0.06185643304564852	0.04542474702962793	0.06551416261921116	0.05545525032268003	0.02176299981476065	0.06094713985367785	0.177754439232595	0.1502398043249245	0.04352548445610283	0.07014534858813357	0.03211323077877727	0.03820209635399034	0.01200647121135887	0.04314178589232658	0.006056063983072812	0.0289121260715135	0.03647010427018782	0.05547982836810631	0.006316288372045677	0.0124132228292848	0.01589327517116689	0.02912941255722101	0.1116033725317845	0.05725727138786855	0.03461113019862725	0.03573015320554492	0.0350896536922396	0.06318969461036388	0.06397495539498783	0.08423009701991402	0.006930699942612022	0.01941441724969448	0.1413752164498088	0.07383662619349611	0.00105460291895918	0.01912621908685434	0.001054957899287239	0.02591657272709443	0.009088036190304476	0.03829478934221366	0.06075781491707092	0.05075189895457262	0.03641284370140396	0.04445156447632265	0.002493035667259301	0.01079506218141024	0.07703551088937176	0.09316903889446013	0.02207361384709005	0.02552854651027173	0.0220961019258273	0.02712722096743397	0.01683162823516525	0.01698506960255732	0.01377597122466813	0.04895059615297051	0.09026765681301126	0.1196228568739379	0.001009314700541823	0.005779643916802803	0.001027674006939676	0.001900983224898367	0.2207504014549194	0.1912798073831324	0.001078277234931404	0.01087153591622088	0.001141432553340906	0.01629046188001338	0.01628750352687469	0.02106597352868559	0.001016608678352047	0.02470732355655952	0.1463385724337948	0.1790398430381541	0.07620122371821751	0.09165145321904508	0.2916237463871463	0.2341454418947053	0.4498714621218716	0.2068912405377083	0.4905567433197695	0.2268525752894189	0.001002771511212232	0.00420241046283405	0.001010727219387342	0.008541722410072934	0.1305387166706078	0.1086879708812666	0.003280823471455552	0.02763270141495614	0.4516423243318636	0.4625525586786613	0.004942320923079444	0.02520788379765038	0.001078107797769512	0.00998713598982879	0.001155537249092569	0.01371091479520066	0.5046334238354236	0.4243185488060167	0.3697166605373905	0.2653230594150716	0.001126051189244393	0.01300886894371855	0.001019712091471466	0.003600383202589059	0.3225099458590465	0.2501672264766242	0.02290588634122305	0.04164886864434138	0.001019484249963835	0.004344365001079334	0.001033467529102281	0.0187352738638388	0.02818960911655054	0.09165469507040312	0.1315357424503316	0.1514530292954832	0.001110523719394068	0.001248442651804184	0.001069155201363097	0.006604062515639029	0.4247555114715557	0.2154356043613008	0.4552013702325057	0.4885299656873552	0.001010360348675716	0.02276403204352512	0.01402224946010531	0.07221961742175807	0.001014771329058865	0.03460854516533188	0.00101317241115371	0.009118846135280726	0.001004220895486533	0.0110725590719462	0.001009914519902657	0.007006545843520067	-0.008472977015114383	0.01758112629111198	-0.0130408850381973	3.178119678031109e-05	-0.06706951138562722	-0.009999575292671609	-0.000390000464955926	-0.009073535800827518	0.02998869970774371	0.01292169158424005	0.06143541951291483	0.06866486240195986	0.001179441994490702	0.1389309992471947	0.04153765891469086	0.05430109198258477	0.04285307296798715	0.01912539413978886	0.02334099243477935	0.001047783867822901	0.001032070429738019	0.07269028987588676	0.01884500193170773	0.02780345855278374	0.001369265669728889	0.001108012520162138	0.1124390079714641	0.001067374396943718	0.001048903895821348	0.001095056059868696	0.07175189039816503	0.0455436299083506	0.001063036514973224	0.05807791354727954	0.05124883855056735	0.05229893029252615	0.04069079578030991	0.04953580160764348	0.1942400655832815	0.001012684381901634	0.001041924188109811	0.2482185861162166	0.001013214855810605	0.00101700272549016	0.0252070794916613	0.001019292107041437	0.2296480566926282	0.118507758169841	0.3302488263243052	0.3711592372111699	0.3889513449293604	0.001002456715530547	0.001006785733705303	0.007640804774857453	0.009411913840707827	0.4075951981364397	0.01586885592803361	0.001080183203227332	0.001208120642782829	0.4835254447289709	0.3603373644741718	0.001103456092885505	0.001016946722023674	0.3184237638028183	0.04219553118954751	0.001019426547996479	0.001043215794781459	0.00104427111869698	0.1317871861756601	0.001335534455969572	0.00112790265288065	0.3695375210482345	0.3366871832764242	0.001005183912204229	0.001264714678449093	0.001013724882524502	0.001009111761819029	0.001002864710164222	0.001006830411444318	-0.002836730885170043	0.01734652968123326	-0.01343677584191133	-0.002003185194307881	-0.07038683815257876	-0.0145584435328251	-0.001443672319161262	-0.0146461722505857	-2.156722160772356	-1.466496133133568	-1.241759783332112	-1.052445565054681	-0.04023028428757126	0.07104550947888127	-1.073200383541008	-1.688653787232815	-0.1603948759234093	1.071605035205516	2.037231329415312	1.265038834941216	-0.7067397297581148	-0.2918588927820321	-0.9868837245574972	-1.098388207525717	-0.7955185571035723	-0.1767943268925091	-3.191027884199719	-0.3662053788459681	-0.9349930612165821	0.01395926645156738	0.130446415853424	-0.4944404994709005	0.08535398032634592	0.3482446145788479	-0.0497955267723305	-0.7521187524282253	1.565004020331547	1.633336681867469	1.096202534915707	2.447546938007271	5.208271376160441	0.00458802140551822	-0.02612357078987828	0.03435187073109535	0.03705938818056483	0.059871610896699	0.5377357709943	0.1138570043069846	2.400483842495057	1.107685072930119	2.10593293630501	-3.519652105371646	-4.300725839679632	0.0005561792010737094	-0.05845388963006085	-4.967529419163976	0.3553591914192866	-1.819311601084408	0.9788285019181792	0.002504581955064289	0.0273671418477037	-1.398853095812373	-0.28568799430591	0.09246499440213533	-0.06730191607376892	-1.809782768332625	1.241976508821111	-0.002390189431139548	0.0351009582648537	-0.7994309843883007	-0.1437908706424115	-0.02058766214557614	-0.02176321626897913	-2.407034931824057	-3.87637682602321	0.2883493332061582	-0.6805299709406262	-0.1066801345129578	0.06759095902922532	0.08094757659710243	0.04961174594885353	-1.685644060326928e-12	-5.619149628471565e-14	nan	nan	nan	nan	nan	nan
0.04	-0.06206782912554561	-0.005383821247404799	0.111952420042322	0.2325323225074233	0.8982243764846326	-0.004202180428120611	-0.2549944201261464	-0.03969682649214964	-0.05690664808834327	0.4925691866816859	0.0003748184367975027	0.03326432092378877	0.003620511118444046	-0.01767252226486191	-0.1025943681319638	0.2954450518789263	0.1382090409992465	-0.2954450518789547	-0.138209040999269	-0.4063742268276532	-0.02773925265712026	0.02106361303670009	0.1231567370056588	-0.1663843242678021	-0.03496272526729621	0.08115881865349663	-0.03702198606737114	0.5489750789513844	0.9392658008580544	0.08571742320708908	0.001626929777697586	0.81370320283817	0.000429631991645943	0.4241940077233931	-0.7886535654909281	-0.6097842860163292	1.841517574530251	0.143590131695911	0.08348088681495222	0.07543568102665699	-1.111922121337035	-1.16755019042699	-1.190736398974637	0.9534912085891556	-3.404291476722739	0.3636995612138083	1.350014890135098	0.2027426411246118	4.18372202446685	2.023848037485241	-4.183722024466851	-2.023848037485246	-0.1275558326298892	-0.4116603658669206	-0.02122601413375007	-1.168079511952816	0.3695065640790926	-0.3604008207864364	-4.56741521766662	-1.478490782908616	-0.2861966327668458	-0.451479238143313	-1.483243532250544	0.1251530313490309	6.397466860634172	-0.1386479348618361	0.03621458867121433	0.0422511110105558	0.02125670676495907	0.02361308772514072	0.05325195221719909	0.0389893578931948	0.06536206306848083	0.05500618633079136	0.01207185979731799	0.05295856675092916	0.1567125430718683	0.1315328300455046	0.03827625635115604	0.06454198879806766	0.04581251627471192	0.04860719394289609	0.03745205032080813	0.06815070327587368	0.01718818564559997	0.04487745041778694	0.02549161528532599	0.04553941596552002	0.003798111093704214	0.01047085900970149	0.008854829528370816	0.0219466630650201	0.07902663596134782	0.04009656950900104	0.0227965397162194	0.02588284548556842	0.02553334380642749	0.0570264146088279	0.0359657471901757	0.06020269394691009	0.004128195146405276	0.01673265793249877	0.1047406530953128	0.05366138488648036	0.001066890564945135	0.01912139280358339	0.001047462793090258	0.02717524504507813	0.005271148624695568	0.03475425744971294	0.06857460903588442	0.05320342499323256	0.04301743318168651	0.04900212685283201	0.001815263044086951	0.01084468803387736	0.0547716202093198	0.07887693619448849	0.04386330202856693	0.04378956930506313	0.04475540424478389	0.0462951505670219	0.03515505912567117	0.02997933498850802	0.04307176354810359	0.07863978417675785	0.1537759552885246	0.1768004932786682	0.001012457241997239	0.005892647494945023	0.00104055450893902	0.001631812682212016	0.2329945304419003	0.1899327492538548	0.001047121183278387	0.01135111836948851	0.001081654843445131	0.01710223915584806	0.02317308151309089	0.02757320672702911	0.001019783897989915	0.02587913444724331	0.1863560270329291	0.2018189081053178	0.1032874560715275	0.1047868090256713	0.304987931863296	0.2537178377100836	0.4160837601021226	0.1700571559309659	0.4489478778783546	0.1823495083481765	0.001002702266884466	0.004263405254904052	0.001008854778424121	0.008176018782432574	0.07835983449514014	0.06842241798277629	0.008517304727939086	0.03203944630820178	0.4327706383033529	0.4398672823878436	0.01420447080008911	0.03761812429457952	0.001084308446462889	0.009988064868121859	0.001205501285974303	0.01393158243305631	0.4824711882978974	0.3965249168888866	0.35720390618129	0.2570469259274346	0.001119370560837313	0.01402131673840384	0.001018906099342824	0.003085222526299557	0.3192651131850854	0.2289715184445314	0.03694219348789457	0.05586990119428133	0.001020574174003547	0.004312893852025965	0.001042502113775508	0.01888152931263314	0.01550424538988337	0.08757308123051691	0.1317666072845454	0.1498301499550485	0.001305007322715532	0.001043015449942533	0.001120874794607644	0.006376299436061388	0.3975159843164645	0.1889387827797915	0.4134668251261147	0.4496603549308032	0.001008014914940101	0.02611609973611837	0.007952774480194554	0.06727196905472427	0.001014917825528899	0.03359506151192925	0.001011072444955717	0.009898455840120661	0.001003516299305084	0.01201051350010253	0.001008317542286935	0.007585208711669065	-0.002449704826599201	0.0172166074009321	-0.01338390763930067	-0.001987200447169567	-0.06927595008047686	-0.01465891779823497	-0.001396005767921392	-0.01468599937255413	0.001078714501838904	0.001039636267798532	0.02802228632775091	0.06252274481165701	0.00115043198418453	0.1089687783127348	0.02469311390409291	0.06858021713681485	0.08469219075184473	0.03723765892151158	0.004356883717919621	0.001047555575526496	0.001023481058558223	0.00236760143053671	0.001441187367194234	0.004198409878981953	0.001387480880050037	0.001031068558969866	0.001518162725605125	0.001089347309345361	0.001032525601291079	0.001070555826370684	0.08409364295125316	0.05517230109244182	0.001091820056724241	0.001113278319819874	0.08355642260523398	0.0861913317075659	0.06819679543029299	0.09795316139838459	0.2892815998204241	0.001018125537504965	0.001063476282083037	0.260426319264585	0.001013520309468223	0.001016886980767473	0.03536227148886744	0.001026026345739639	0.2687667554980105	0.1579185494803162	0.3321057489275397	0.314551222806875	0.3234245051825693	0.001002749132526318	0.001006858178977528	0.001060426109851255	0.01776382614992655	0.3757640524336743	0.03072328342876952	0.001098761873956663	0.001296390842898575	0.3862394129556206	0.3059831251261845	0.001118336693782406	0.001018809775161856	0.3079199416541492	0.06191234494275582	0.00102341589878599	0.001058756627921921	0.001024029910345943	0.1323806081660771	0.001644300011328545	0.001211843845663376	0.310563201097539	0.3061068159327305	0.001005684848508297	0.001196058815314278	0.001016041457188054	0.001008576302213559	0.001002674329455019	0.001006416506626559	0.003767080391199953	0.01678712737060128	-0.01370049613909939	-0.003998189717547024	-0.07092694473927474	-0.01936849743650237	-0.002378177795267904	-0.02031837650526567	-3.36815280437732	-1.424690882480689	-1.916187590812575	-1.008703873796595	-1.137474619147785	-0.1855359758609331	-0.5529559148139723	-2.011586278391712	-0.9080506958512168	1.004840208904629	2.763497605019594	1.836118839002053	-1.247090702766032	-0.1032375157410448	-0.4583926579610755	-2.317940276662741	-1.141034214536541	-1.104387607751998	-1.60340568014757	-0.1958990149225763	-3.024068517754328	-0.02840250068685645	0.1215745303524433	-0.2453700576588967	0.3999913260707753	0.5472904409527632	0.08045493643320482	-2.137635140054762	2.007631100471753	2.114911210497415	1.437354979585876	3.231202100270896	6.063227252123806	0.02519183570977128	-0.02743700681700477	-0.3094496576988839	0.06575641204277695	0.1126496842613862	0.7353235933894152	0.1174477492399754	2.126563524778569	1.529474062242611	1.785900775930768	-3.825841878317501	-4.570038642226834	0.01384460133410041	0.0007774149417961117	-2.919684725683735	0.4870031385430794	-2.744193873492235	1.435721504783684	-0.004314672131035723	0.01083502431937319	-4.145068651821081	-1.382495863321537	0.1146832457204198	-0.03015064677846219	-2.409879893905689	1.54639688292495	-0.007529174014771008	-0.02624033631409512	-0.02507515712025569	-0.1834677725494464	-0.02124569639424499	-0.0240320483260271	-2.89331147631396	-3.868708707547187	0.3919373009948885	-0.2994861276615376	-0.09159332968088101	0.09020364687133982	0.1088340980999393	0.06806494916052194	-2.413881879603354e-12	-4.879762980569669e-13	nan	nan	nan	nan	nan	nan
0.05	-0.05765633373768434	-0.01332354975050096	0.1056408796637488	0.2508970291402002	0.8998805371375862	-0.003377637776874054	-0.251506195192821	-0.0505792909478372	-0.06741607766696536	0.4796021027560045	0.009648570275728069	-0.0003358690662958292	0.006986680065403729	-0.003951065974045874	-0.1005187558718036	0.3417963965878272	0.1569460972142608	-0.3417963965878789	-0.1569460972141964	-0.4064200712496463	-0.03192285544948827	0.02094577800239075	0.1109253793943777	-0.1623996708150832	-0.03839577990568149	0.03287115206840715	-0.05005616331060936	0.5447596709856356	0.9328964292845733	0.06628873765458825	0.003061013097967263	0.8730362209455229	-0.0007994608831305531	0.4586588522426807	-0.7954126875680617	-0.6492517731430245	1.829463717918632	0.18709849671931	0.08191896108793505	0.6239363547389154	-1.0634940459793	-0.9240847044708277	-1.402273109506688	0.9057410659114995	-3.281159813396866	0.3029849581328306	1.386340512921696	0.2110021195714708	5.082956537542173	1.74421844945182	-5.082956537542199	-1.744218449451928	0.1117791524978544	-0.4235732815219459	-0.005320151656155481	-1.278387328756166	0.4230113270358051	-0.3263443674578996	-5.064609698210928	-1.012234421848451	-0.5253734308282549	-0.7972456468336715	-2.365411746364325	0.1325274399153119	5.272047938106489	-0.08391938937786027	0.0198710990206657	0.02769306053377741	0.01164552466461264	0.01573357442412954	0.04574209797799281	0.03318802127661087	0.06245739063556199	0.05234424844448497	0.006799985942815502	0.04814749820549492	0.1381026343753523	0.1157507381964785	0.02966481713676399	0.05605370371804027	0.05635309303490926	0.05628999437381441	0.05847002623999176	0.08850105889731648	0.02778486668451005	0.05967781431328388	0.01539546121368169	0.03594007998926469	0.002455380797006248	0.009560718983551627	0.00506155365296988	0.0179423297760785	0.04759449909434044	0.02422601622232258	0.01292911988592128	0.01757805927039903	0.02330921038988541	0.05055345702283932	0.01984633766462659	0.04634876118130658	0.002617592505933889	0.01531168593295959	0.06872615709561225	0.03473588906110123	0.001074315605594773	0.01909548821497617	0.001047682277381264	0.02849090814913754	0.003225662591606552	0.03294349441287042	0.07107932580804247	0.05530488123115917	0.04610991403779155	0.05141299585627547	0.001458781369950139	0.0113385369102258	0.0305490018780092	0.06197328120515332	0.06572696183335659	0.06272511039471521	0.06736135867311915	0.06618903522116797	0.05371271637330356	0.04344857077707841	0.07373596765293118	0.1072656785786331	0.2054952339021212	0.225251026626181	0.001015656998709821	0.005948320941295204	0.001069730487000763	0.001342069256019755	0.2398337846260757	0.1833289590382491	0.001030761348600793	0.0119591731103735	0.001050262960214655	0.01821910289245801	0.03108046794252499	0.03499515305901079	0.001022905198929818	0.02704344394362761	0.2146564417562478	0.2198323518623629	0.1151403563703334	0.1190555613589898	0.3042498456328039	0.2686306686040703	0.3756512919124879	0.1318079338210167	0.4007720460462818	0.1369348872172455	0.001002769805602376	0.004411456957428407	0.001008279645364487	0.00808416511667002	0.04437575222809235	0.04399486778880035	0.02400087791895296	0.0443028942628137	0.4089378252416384	0.4089101492119575	0.04042618920314548	0.06832288644052223	0.001099729785442887	0.009997966918424847	0.001261730395898724	0.01408881496276764	0.4556530283213489	0.347613675184263	0.3421649689870377	0.2392690702827901	0.001115494775646627	0.0150521131732657	0.001019862388406921	0.003050325131953208	0.308607631313373	0.2023042094371884	0.04873866018641273	0.06767935052941579	0.001023529268148969	0.004383152987065202	0.00104997911299403	0.0190061684607596	0.008560543469015374	0.08841042310591415	0.1324941713138519	0.1481933053319451	0.004273187495524218	0.001853977781851142	0.001736505321120388	0.006503793559048502	0.3653401245069222	0.1591214766136942	0.3790188939354952	0.4134544165647946	0.001007392356916273	0.03046279872134081	0.00466421183701593	0.06484866081299472	0.001016712641038959	0.03282516393113932	0.001009714033080451	0.01086604240761426	0.001003063665088375	0.01319447897338637	0.00100728429443443	0.008301791765057359	0.001114058478934145	0.01644561402303336	-0.01376677158706156	-0.001618510117923459	-0.07107524264385875	-0.01925964701266919	-0.002492650518626632	-0.01630437605203107	0.001125119325397275	0.001050375241703166	0.04375593711845841	0.0555293231817828	0.001119174176986899	0.1093748921171958	0.01532020334558606	0.06978671860723323	0.08298925784178152	0.04168252974266172	0.003900775562729419	0.001045417645944949	0.001020906736311315	0.01147033930366844	0.002454714429331737	0.03473911856763203	0.001311525196985228	0.001030814039834025	0.03452223423770255	0.001075865465534581	0.001060927856769522	0.001069379558523776	0.0657997230070923	0.04520224573383964	0.001082707414334215	0.001603416344417863	0.1006019544555889	0.1032569656348201	0.08260315880991201	0.1239772469637476	0.2890995518728804	0.001019715946866403	0.001131085729403513	0.2447024311274946	0.001013914247124016	0.001018177800050037	0.04410642979692166	0.001026261408220418	0.2567884039864005	0.1087718067784937	0.2764426551325293	0.2648742897106882	0.2681178111678098	0.001002917050043914	0.001008377369440078	0.001117661550136166	0.06087774022732659	0.3393454139450216	0.104385509647216	0.001130185940113766	0.001340522805736823	0.4022842495131774	0.3156510406556177	0.001105640892765847	0.001022590301956677	0.2690900969126785	0.06354962137621308	0.001029302852814939	0.001056919290006855	0.001024947811556125	0.1346364969431067	0.01224273780914925	0.003365237348273402	0.2844354084455016	0.3033161049465227	0.001007640985980244	0.001149870337930163	0.001020728840994845	0.001008066830068055	0.001002523485222561	0.001006033430300748	0.002555404254658451	0.0154014099670811	-0.01420265589319272	0.0006539238910200084	-0.07299317353090418	-0.02377329588803672	-0.003680873448020012	-0.01471155236891841	-4.560155134634098	-1.461612356871885	-1.059802271032146	-0.5838595694165316	-0.1261357771570911	-0.3456894891148278	-0.398803211107549	-1.195323176651108	-0.8228204169827645	0.5586889512813761	1.381809867212443	1.181848972829733	-0.7136642469904564	-0.07034074306047976	-0.3327928176831969	-0.9933463580353125	-0.5662953065908658	-0.1853279662975156	-1.139381440628453	-0.09726109224991339	-0.9843690711327591	0.009359486904883871	0.1404695445734851	-0.1232445347583297	-0.01922454964169822	-0.04332376426399268	0.03840968894247845	-1.315916132095512	1.782702269008389	1.866033603298745	1.262610742953054	2.532475670455014	3.636922377598368	-0.004907328375991222	-0.0299295034294633	-0.9867404081644024	0.06190204406923497	0.1183792996589426	0.7547398457150437	0.1144807848040829	1.417340015335471	1.149583099159039	1.083245872056187	-3.751779665679721	-4.431542879518018	0.01649395855663201	-0.01005374650410069	-1.963000858619918	1.815365462606978	-3.389419184838376	4.441061949783507	0.004183573717184032	0.01678526043419249	-5.263666062444559	-2.03538392337042	0.09725968405334633	0.01644525958349443	-2.876539502579698	0.8649601317771529	0.01602819816571059	0.03091184504042141	0.2080381149140886	-0.1475337706848129	0.1605175785280148	0.0429260365705145	-2.993868515696992	-3.343510622303388	0.4832618832958009	-0.1792082700316358	-0.06290295457000042	0.1045162630454165	0.1292812623961913	0.07660134013349154	-1.366047540435743e-12	-8.534773986860829e-13	nan	nan	nan	nan	nan	nan
0.06	-0.05288357643006635	-0.02121448604622732	0.09903282491042455	0.2690823961840527	0.9019554763824168	-0.002553974854676436	-0.2424811520493278	-0.0609451729362214	-0.07518332176119617	0.4645318700274536	0.01857927788951392	-0.03166714118652167	0.00954922488846972	0.009895570890908994	-0.09840187956730048	0.397032375034242	0.1735065148665668	-0.3970323750342568	-0.1735065148665249	-0.4042707996922906	-0.03618098006586295	0.02089762682504056	0.09758508406149048	-0.1580123537155205	-0.04149229782774728	-0.01962320728798301	-0.05494446962672096	0.5390978409259525	0.9238238765157676	0.03915082491757333	0.003694754720314579	0.9152023851457063	-0.0007837307820105214	0.4964463916604525	-0.7788951240215209	-0.6690871609564911	1.80564965674536	0.2273458501942291	0.08330494100516654	1.182799323044831	-1.008605627906159	-0.6191130935467435	-1.611366159560541	0.8848823635238908	-2.950507902784031	0.2029747372598905	1.375051004916632	0.2109954499997123	5.96064877196979	1.588520324947412	-5.960648771969791	-1.588520324947418	0.3114673632412926	-0.4265647306679332	-0.00728924274187228	-1.389867056275006	0.4500392934469053	-0.2930934775229628	-5.408753771927981	0.1506834024616979	-0.5754810515533495	-0.9921154772097183	-3.025088969144324	-0.03491530823758258	2.964096079199453	0.1103166602775029	0.01104616395501197	0.01976747026078523	0.006610364149658496	0.01160268067640122	0.04883223156493995	0.03439978089028975	0.05769524751198098	0.04811563879411954	0.004077550636231424	0.04519159419210166	0.1267817368899999	0.1066165448069629	0.02055437136251098	0.04742129852214344	0.06251200884749503	0.06032035444956566	0.06862629780287395	0.0972916275791644	0.03528108031394305	0.06967233053056951	0.009837913280186088	0.03044837593559629	0.001778555791770177	0.009233039076514637	0.003127327574286362	0.01548443035185266	0.0334969701282378	0.01748612280057397	0.008235729030006836	0.01362949379210707	0.03657313562486621	0.05341737414679634	0.0110889654053513	0.03797505378066396	0.001856587954252328	0.01460812194354297	0.06169776865042248	0.02950723498717518	0.001071283170428655	0.01903134045829771	0.001061998812378036	0.02996286501874335	0.002191876735172304	0.03216012705412682	0.06431069199260508	0.05202844457713519	0.0431486292183474	0.04857150908737282	0.001275716795097669	0.01201477881498252	0.01719777010446255	0.05110220806978602	0.08473433942188872	0.07950811771632423	0.08675402368187281	0.08365918029245691	0.06985395638533068	0.05535392114421733	0.1009847511954145	0.13005927539309	0.2354056683272607	0.2497398000351962	0.001018051676960679	0.005977497288513262	0.00111812759212172	0.001044866112761666	0.2385024363435591	0.1706893006357361	0.001022781763121194	0.01271010940955486	0.001035217635297051	0.01962294988106993	0.03927053659434797	0.042781487094355	0.001024582690472464	0.02815008283800692	0.2273909674109623	0.2289900041861279	0.1012074891523214	0.1242846049035887	0.2846317449565401	0.2731143645349401	0.3311507441044736	0.09646602017725003	0.3489467026996213	0.0953455048467205	0.001002887559033271	0.004607848813259129	0.001008752192109061	0.008156831884053905	0.02456486144811091	0.02921888990328703	0.05192161715840669	0.06534033576476027	0.380752509776482	0.3732351702282013	0.0866800960055054	0.1211559837990701	0.001123154328273658	0.01002950617265742	0.001311905170827998	0.0141907632179744	0.4418610426568707	0.2987218681731842	0.3351823244305291	0.2190930743048758	0.001107207641608205	0.01608218327529271	0.001022231458713167	0.003279609551321915	0.2882079580751953	0.1723815764926136	0.05567795889496193	0.07415844678385577	0.00102795095109485	0.004522401761211493	0.001052796840478996	0.01909463957829829	0.004966649144450688	0.0920437351830365	0.1338400132302155	0.1468068221692178	0.01098697365586357	0.00379495533529931	0.00311826220914508	0.007102723439861872	0.3345001053833634	0.1305870372899777	0.3541892677521617	0.3833695093517494	0.001008059786576154	0.035898525147121	0.002969302387312482	0.06380714866776023	0.001019954421766991	0.0323266670582858	0.001008780297321583	0.0120128330294027	0.001002762001894003	0.01462258406479506	0.001006576292420755	0.009144229086680307	0.001494195489753821	0.01526480462805444	-0.01422916607237777	0.001605795730868758	-0.07305249269273616	-0.02372975571850375	-0.003726662537364003	-0.01310595218762373	0.001171524148975011	0.001061114215629707	0.05948958790917515	0.04853590155190543	0.001087916369796171	0.1097810059217024	0.005947292787061055	0.07099322007763204	0.08128632493171037	0.04612740056383169	0.0034446674075432	0.00104327971636757	0.001018332414076251	0.02057307717680479	0.003468241491472309	0.06527982725633021	0.001235569513919163	0.001030559520687059	0.06752630574979972	0.001062383621644041	0.001089330112241952	0.001068203290675407	0.04750580306292226	0.03523219037524071	0.001073594771933835	0.002093554369001268	0.1176474863059419	0.1203225995620698	0.09700952218952866	0.1500013325291187	0.2889175039253546	0.001021306356233178	0.00119869517672888	0.228978542990403	0.00101430818477713	0.001019468619331116	0.05285058810495571	0.001026496470697289	0.24481005247479	0.05962506407666959	0.2207795613375188	0.2151973566145011	0.21281111715305	0.001003084967577122	0.001009896559906191	0.00117489699040622	0.1039916543047261	0.30292677545638	0.1780477358657838	0.001161610006271443	0.001384654768575684	0.4183290860707338	0.3253189561850504	0.001092945091749119	0.001026370828755935	0.230260252171207	0.06518689780965305	0.001035189806843627	0.001055081951981024	0.001025865712768897	0.136892385720137	0.02284117560697364	0.005518630850882444	0.2583076157934627	0.300525393960318	0.001009597123459755	0.001103681860552009	0.001025416224810879	0.001007557357922886	0.001002372640991448	0.001005650353975675	0.001343728118117601	0.01401569256356141	-0.01470481564728623	0.005306037499586129	-0.07505940232253305	-0.02817809433957101	-0.004983569100772463	-0.00910472823257086	-5.568573890747489	-1.560643693839758	-0.5896955499773916	-0.2589799631410307	0.2651446269187688	-0.4988703286808448	-0.1819230084099484	-0.6820065865570636	-0.9368747189971103	0.2743521379662593	0.4515402171199189	0.8749493035327682	-0.4255643182456406	0.01325450802581532	-0.1491058852316213	-0.4918083037257877	-0.2697900671366688	0.762987334317784	-0.5073606072140282	-0.05241741277533513	-0.2847001675096157	-0.0360511505192567	0.1528332834502139	-0.03989092198850907	-0.6755872523278096	-0.5031807135331016	0.1169335421305629	-0.9311187689756892	1.577124346874976	1.630163293940906	1.124577895317156	2.064742582808399	1.270875264438319	0.01989241586472765	-0.02892895030082542	-1.516623295081694	0.09433272369971651	0.1700463346696271	0.8082011339326165	0.1059136287718026	0.3554052381223965	-0.2784676954982822	-0.2999262166911176	-3.244380185083807	-3.804990890152925	0.02351263194616664	0.0336815015608245	-0.989370263658411	2.241801847993731	-3.687763035044629	5.861388547455154	1.276862108665904e-05	-0.0002218305809820213	-4.141181713121608	-1.86212392998367	0.1145379791309411	0.02268571595016884	-3.060944681351671	0.4803262668346463	0.006268754108664827	-0.03347396415060968	0.5341188832297503	-0.1333954804595726	0.2047573478889162	0.07025510318203125	-2.636738107853743	-2.644502476945671	0.6097427891244195	-0.02312690828777339	-0.03731318813194587	0.1260444577316047	0.1576620217230748	0.09323580280892489	-1.603401205175512e-13	-1.213086614769142e-12	nan	nan	nan	nan	nan	nan
0.07000000000000001	-0.04751657279262739	-0.02895051259292893	0.09212870933318802	0.286995597839889	0.9044293758543478	-0.001686751297597135	-0.2282677151581985	-0.07087083938248273	-0.08010917418824259	0.4468190623267817	0.02760028210455791	-0.05901722076912057	0.01074362351866111	0.02355472674948662	-0.09607216703938382	0.4604566279784638	0.1872123884278432	-0.4604566279784677	-0.1872123884277307	-0.4004200075048093	-0.04046570881288974	0.02074468578633564	0.08310021101736911	-0.1534385990012844	-0.04424947869842219	-0.07553044180737117	-0.0523566108301853	0.5340169693775834	0.9136694013022066	0.00699288779336451	0.003250992962241188	0.9300590454786274	-0.000315150610573379	0.5790390648422367	-0.7577227702535607	-0.7071876911989163	1.776263756872528	0.2661557931286653	0.09009986347399213	1.642888387913251	-0.9639020251621531	-0.3601834397416732	-1.938585568202389	0.9115568543149367	-2.514203553684777	0.03061418125040736	1.341479265591913	0.2547343020609418	6.673114439265161	1.138041071602515	-6.673114439265198	-1.138041071602623	0.4603270425121273	-0.4259016978323552	-0.02181329171346456	-1.496331454941446	0.461509558564568	-0.2544809103519818	-5.809200457754867	0.3217785447905603	-0.4429091176900284	-1.045350982438234	-3.391981658551259	-0.04829908238651493	0.009253435706330349	0.002347937409993378	0.006265949877738168	0.01549149354092071	0.003910427192110637	0.009507813434678576	0.04705979201097131	0.03267160100697646	0.05114637203526332	0.04287738698226039	0.002620230663669967	0.04344554322630411	0.1174659342705001	0.09988352074455471	0.01300974218575099	0.03971812606985653	0.06636997921656708	0.06203207863778926	0.07943159261078177	0.1043096669636248	0.04972968111764727	0.08632914859106475	0.006457678178890432	0.0269937555271058	0.001419813890688178	0.009249935157577218	0.002096916444222178	0.01378682445926728	0.02640372472695546	0.01408638831605688	0.005663138736325754	0.01148700398065477	0.05810596242965348	0.0624816243667051	0.006336608224161789	0.03357982714464723	0.001452374471917193	0.0142577396987187	0.0596800563291392	0.02690830886536247	0.001067718547843558	0.01891822899635304	0.001162636094488698	0.03152318701577626	0.001645366777274932	0.03196670888283202	0.05521045927145792	0.0449713641317821	0.03795447547974326	0.04363426106922211	0.001185427074282505	0.01297418166452607	0.009993288375940882	0.04372162674478082	0.09729198145314874	0.09069758065154793	0.09964441811425417	0.09545199057935794	0.08076316290281563	0.06329679213831399	0.1267242635663421	0.1500303142090801	0.2566806353709596	0.2599234578790228	0.001029517220247415	0.006016829551896741	0.001140972694411167	0.0007470819114465466	0.2279537670471298	0.1538778527283095	0.001019248257684537	0.01372962990634541	0.001027122905005549	0.02143449534831295	0.04642606123091357	0.04994989906220449	0.001026557554713263	0.02913665844197925	0.222782432703776	0.2271475313879338	0.07694819100238393	0.1133062258436926	0.2474555177923731	0.2606378844490323	0.2798207147589288	0.0664715046660244	0.291110924148753	0.06072322584135476	0.001003077211188031	0.004816975931183218	0.001009498267788942	0.008311132094179875	0.01348198481548191	0.02057788102955849	0.07591764422617497	0.08240824369267981	0.3501942169494606	0.3368805940816244	0.1322355912171334	0.1740154776096082	0.001190142193370282	0.01011054283352355	0.005264987837161957	0.01802735997480563	0.4005296577481229	0.2600220789586448	0.3036178424492327	0.2003697636976723	0.01138612065717362	0.02881238998837002	0.001026112394405066	0.003546916152749875	0.260621201572138	0.1430371806984404	0.06049923618593585	0.07822003007602148	0.001036269520076889	0.004689545380443362	0.00105375036011968	0.01912845263457323	0.003129145356834317	0.09768602765024963	0.1319126956597665	0.1430968831717503	0.01386451722788178	0.004210000288335481	0.00370672223802845	0.007091511200599337	0.2882741356179386	0.1038027273395271	0.3331891680658315	0.3589990535220086	0.001008251438408463	0.04273893451526645	0.002045859914393992	0.06359622620506762	0.001026782306666975	0.03203819836334752	0.001009138340199563	0.01334093627781282	0.001002901463974595	0.01629706654809941	0.001006830799850482	0.0101077465278882	0.004138645633997631	0.01350515347603566	-0.01465809482013358	0.003403140110886133	-0.07137739131166668	-0.02746061768657085	-0.005212707861697031	-0.01256376765997345	0.001118822423521115	0.001047716267558163	0.03231729431346017	0.03832017223658579	0.001091206632476491	0.09855908255835515	0.003626544642448929	0.0715197719864861	0.1041430152907055	0.08492912782198514	0.002336699836928987	0.001047577958307092	0.001017381305587911	0.01625616175628551	0.002466582517566817	0.1004730533058828	0.001248209108237293	0.001030716192662147	0.04816782415926567	0.001065382313675216	0.001418086886996689	0.001079989877212241	0.04054160348354059	0.02883208553756498	0.001106431199589981	0.00216280778558798	0.1114575413376915	0.1145502426274982	0.09325986830344143	0.1755720070038372	0.3010456084210415	0.001058493416959942	0.00113604085477738	0.1913357932395342	0.001016639028054198	0.001018046026141761	0.05679173338077081	0.001030403620190851	0.187691903286316	0.03036618091566355	0.1388140785605365	0.145124903938447	0.1404816085923901	0.001003435003068896	0.001010594653282768	0.001122661749830676	0.1080850154177858	0.2708883842795335	0.2128126855414228	0.001343056480726802	0.01621565438854683	0.2101960157917705	0.1632869449141925	0.04029337264189223	0.001033350291903395	0.1885058995288139	0.06767306018664918	0.001053166266973182	0.001054455792483037	0.001336146093867883	0.1221285288229599	0.01195505696753214	0.003311081659481399	0.1404339398139733	0.280686167703722	0.001007481079110237	0.001058501850998138	0.001041056717536941	0.001011163860249848	0.001003616822058106	0.00100831851413814	0.009019029790943689	0.01133707105399631	-0.01504964690616692	0.003678166579942342	-0.0667566811219069	-0.03061749833223755	-0.006882064194769292	-0.01478881467424544	-6.198257350436052	-1.65644683672094	-0.2918351176261493	-0.1551252512134932	-0.5701641721285891	-0.5566754663971973	-0.1504960995461233	-0.6699675082771145	-0.6296569916269207	0.08009878974713211	0.9005577009859401	2.30779639236096	-0.2787112459757061	0.0009388145460404046	-0.1677133183009654	-0.241272953674447	-0.169143464497973	1.037228153117332	-0.3539956770151129	-0.02071078171317269	-0.3029943144914919	0.0001904427753086196	0.1599278440543909	0.0007057584746837757	-0.7115684027802361	-0.4966400025148485	0.08797253786525221	-0.5834140381429517	0.6850250984259002	0.7481684887928283	0.4911430570357672	1.90017351968326	0.7733493725079806	-0.004760783089524829	-0.02925555488308658	-1.821940789412922	0.1128682340054246	0.1987464195464276	0.6357458411215616	0.08930551703222393	-0.7184918151708104	-1.76058832062449	-2.25380255579921	-2.770063455364765	-3.128738251195115	0.01994606529271402	0.009180706405867651	-0.7019191856377409	1.222758241180318	-3.576597965991857	4.698708874474762	0.01371140095693571	0.6990005740551096	-3.922207143123767	-2.055357437516363	2.259915330302925	0.03289077452855476	-2.777142018838324	0.3351925375619619	0.02294726238746365	0.02035463515090204	0.6103327553704589	-0.5844284074974724	-0.09552551732022489	-0.06025805169744515	-2.808606406804428	-2.257668292628602	0.7726917499214843	-0.0132215783467924	-0.01860985765469309	0.1396663311875276	0.1771337437855614	0.09994149424302269	6.544466068282674e-13	-6.131153300110538e-13	nan	nan	nan	nan	nan	nan
0.08	-0.04126110055011564	-0.0361571931485743	0.08498003635215229	0.3045931329709024	0.9072530272284746	-0.0007527757253167017	-0.209963377636219	-0.07997070071654412	-0.08226951151366062	0.4256123549134722	0.03665518247268749	-0.08184512305950588	0.01005569237122777	0.03641913817799444	-0.09331144859656522	0.5294729162672371	0.1959750699840834	-0.5294729162672189	-0.1959750699840426	-0.395031539476848	-0.04460942760441082	0.02049107445650822	0.06787397691484137	-0.1488462043607928	-0.04650468030952788	-0.1365373629592434	-0.04941109497120054	0.5301953413807986	0.9027854285283025	-0.02839847231050789	0.002839532292583148	0.9154278028263007	-0.000357800765824246	0.67414011269487	-0.673025925827779	-0.7179986416998727	1.742516351780788	0.2972962309146304	0.09665534404539569	2.000979449212703	-0.8434446054860333	-0.06601007322833748	-2.310146102062716	0.891661594112339	-2.046072444373043	-0.1734912174347422	1.216102118845905	0.2971966329921835	7.079055840880279	0.5998819239441878	-7.07905584088028	-0.5998819239441927	0.61900253133814	-0.3983627395663821	-0.02742330096635853	-1.538139267956764	0.4537672786962694	-0.1926976256096032	-6.428691098424369	0.2222148149682841	-0.323632341236234	-1.13801498927955	-3.671773565072117	-0.02845509055074492	-2.933484517852789	0.008070594938625091	0.003791305463623939	0.01340406143588636	0.002535468686864679	0.008597540331301872	0.03341960536685978	0.02380882607631738	0.04283336311769902	0.03682422081198346	0.001887950593657415	0.0425174939051764	0.107234857587621	0.09310980899241961	0.00792966331997029	0.03431021428680436	0.06872278834343551	0.06216445204721938	0.09525090577565833	0.1142725824235286	0.07472693243073598	0.1128559000550159	0.004183853342991046	0.02460712136551527	0.001242333163740666	0.009468097494042926	0.001578726739180718	0.01258420348286487	0.02055373548501864	0.0115979765164984	0.003858567671365087	0.01003791311542179	0.08492533100210382	0.07390924607815764	0.003908508511835632	0.03124892109930865	0.001250013125165571	0.01413287140038964	0.04975940541219861	0.02208916354414178	0.001067436747879579	0.01877038084456032	0.001377305119280523	0.03317535646179019	0.001377325865648287	0.03216421163912467	0.04695177040851772	0.03828228520079859	0.03214556859413291	0.03839128678843074	0.001156696679119572	0.01403473977443873	0.006285885122144488	0.03866559646761638	0.1016813068161075	0.09369375685008351	0.1044210439910536	0.09901794457559553	0.08513036541575965	0.06571971735579236	0.1515399332358715	0.1674769125727516	0.274339910519271	0.2653566488488607	0.00105384872016053	0.006027585228518346	0.001121056031426288	0.0004872017158698808	0.2073055281897571	0.1347249947873155	0.001018648296989365	0.01503341125659883	0.001022365669856513	0.02372755148743874	0.0520241972188882	0.05570169554573257	0.001029498994714373	0.02989427367817862	0.1986523752055719	0.2147283275345258	0.04948478585573926	0.09220523440819645	0.1923500733413523	0.2268696583127187	0.2194418223788485	0.04075394030589975	0.2252675387881086	0.03258527301739782	0.001003347095349947	0.005039435591710841	0.001010220339372275	0.008580489330903147	0.007601990031835447	0.01591875270255156	0.09041543172198661	0.09081507066005939	0.3185125971067024	0.3018342954739232	0.170906697976716	0.2148941344849391	0.001314349803477147	0.010254070939591	0.01452642941665818	0.02679996254124215	0.3028230093744099	0.213809105044037	0.2248366544596514	0.1745295406335085	0.03528516272975541	0.05784872921760451	0.001031543268027952	0.003979728445541449	0.227243933495672	0.11745458528876	0.06423632363039605	0.08092634045522271	0.001049418951377099	0.004897092864861215	0.001053913635652752	0.01910409325929956	0.002356360103662716	0.1045702531935909	0.124741549422938	0.1356015322501106	0.009980433216767786	0.002408901787841543	0.002901895279010715	0.006142352392160795	0.2143877015896212	0.0726452586625477	0.3122672305753493	0.3376545514265566	0.001007288668621842	0.05163941345397496	0.001559531927671893	0.06365943721918683	0.00103801836801648	0.03198988376869406	0.001011121411308902	0.01480796243792097	0.001003593564705409	0.01816324431746049	0.001008292733196355	0.01115253514777525	0.0101369967972949	0.01113285541898614	-0.01503095857530586	0.002917007624461853	-0.06528387671756142	-0.03033050767103774	-0.006973719699139456	-0.01617243044520649	0.001066120698087579	0.001034318319509067	0.005145000717764288	0.02810444292127573	0.001094496895158026	0.08733715919502895	0.001305796497858446	0.07204632389534277	0.1269997056497022	0.123730855080165	0.001228732266321124	0.001051876200246492	0.001016430197089978	0.01193924633576781	0.001464923543663946	0.135666279355428	0.001260848702556227	0.001030872864636131	0.02880934256873079	0.00106838100551989	0.001746843661742422	0.001091776463745889	0.03357740390417217	0.02243198069989919	0.001139267627225201	0.002232061202154664	0.1052675963694422	0.1087778856929274	0.08951021441735542	0.2011426814785548	0.3131737129167236	0.001095680477685213	0.001073386532823798	0.1536930434886661	0.001018969871326493	0.001016623432950267	0.06073287865656779	0.001034310769681295	0.1305737540978432	0.001107297754661675	0.05684859578355531	0.07505245126239292	0.06815210003173033	0.001003785038579775	0.001011292746667536	0.001070426509256623	0.1121783765308438	0.2388499931026792	0.2475776352170812	0.001524502955180825	0.03104665400851786	0.002062945512804042	0.001254933643333842	0.07949380019201548	0.001040329755058188	0.146751546886422	0.07015922256362932	0.001071142727099747	0.001053829632691973	0.001646426474967306	0.1073646719257825	0.001068938328090146	0.001103532468076371	0.02256026383448604	0.2608469414471244	0.001005365034765461	0.00101332184146218	0.00105669721027222	0.001014770362581299	0.001004861003133883	0.001010986674305358	0.01669433146377023	0.008658449544431556	-0.01539447816504709	0.002050295660298941	-0.05845395992127961	-0.03305690232490459	-0.008780559288765784	-0.0204729011159198	-6.348612742131889	-1.787881700071166	-0.1519866269773451	-0.0220611355245434	-1.161774382585083	-0.6618532003760429	-0.01832267948885694	-0.6901441246876212	-0.4778225851144299	-0.04151801765268352	1.040515432249482	2.848935984374929	-0.2119670688734699	0.05350775904628351	-0.05010890225646485	-0.3095437667985403	-0.1311102778755032	1.235661632624478	-0.09449648913385819	-0.00731462332397562	-0.7287440074354057	-0.04299850470424017	0.1712027732437798	0.03829326358561034	-0.6019869494577011	-0.5643259660914356	0.1371645942521238	-0.4662085591034799	-0.06153300044733663	-0.01520796416461042	0.02058874001659736	1.559854492357781	0.3207818896316165	0.01417709849251094	-0.02134814923804801	-1.984905301795651	0.1511848943910505	0.2663484690558832	0.5248780369807221	0.06012155514990064	-1.759940972922275	-2.302990170619062	-4.558275426774747	-2.388989954864175	-2.508125653871026	0.02617914041858955	0.05669290687031195	-0.1929941539902009	0.5095856558711075	-3.426107527259358	3.465221160426865	0.01251105762863503	0.9869793313404108	-5.643818653133868	-3.285506421375832	3.375764482351447	0.05578685420094186	-2.308584604452962	0.2092716843293002	0.01434952743602372	-0.04510847215286799	0.7825054984576707	-0.8904778652807035	-0.238471342850763	-0.117334210706232	-3.511369853162868	-2.039311730084742	1.021756703247248	0.03169978711019961	0.01071763187272676	0.1538290400740961	0.1960010789344929	0.1094900385477688	1.414686260791893e-12	1.207509083527751e-13	nan	nan	nan	nan	nan	nan
0.09	-0.03427260596542477	-0.04235778943114503	0.0778549322475663	0.3218182791844344	0.9103151490910322	0.0002451735124425139	-0.1883785246848826	-0.08767265413788733	-0.08145716945034492	0.4012532905152784	0.04539691755785497	-0.0996181169808307	0.007502752426773914	0.04773564712252042	-0.09014339926175956	0.6009800401732592	0.2001222580968266	-0.6009800401731983	-0.2001222580967449	-0.3879246353310983	-0.04835974236512969	0.02024395233389488	0.05266066140599243	-0.1443621937577516	-0.04805157133616578	-0.2039865338596245	-0.04554546485859402	0.5271995568030743	0.8904060385745856	-0.06650253962091056	0.002431185868368249	0.8687952500310691	-0.0004456237870627819	0.7049229752360859	-0.5772378722996877	-0.6981844448202923	1.701639969354884	0.311677682824633	0.1023663911563195	2.315081993085022	-0.710801006893183	0.2409988683396943	-2.528133612394529	0.8631579304034818	-1.512368873711847	-0.315210881601341	1.055915789164688	0.3285285225388463	7.178192279292753	0.2478370585091008	-7.178192279292757	-0.2478370585091733	0.799131084403477	-0.3527020206542301	-0.02186823736566362	-1.500658903914998	0.4445656266780159	-0.1177495021252078	-6.810721093106054	0.5303317315180385	-0.2749542188400682	-1.33925673065503	-3.462693101609752	-0.06015193085349037	-6.277166990748844	-0.01164574658009645	0.002458810079647982	0.01233863089618943	0.001800641490628438	0.008229925051790843	0.0196953698502161	0.0150444234584043	0.03284919689546945	0.02975505270187477	0.001505123325417205	0.04207319231183317	0.0987469859783104	0.08735845218549851	0.004698410052862467	0.03053213656850862	0.06836726172469196	0.0606894607229081	0.1135203520565774	0.1257084385337959	0.1127592142595815	0.1495199617668131	0.002730417725808496	0.02298353436201511	0.001154237391894928	0.009763973018672963	0.001303718989123175	0.01173956435998798	0.01512541327511295	0.00947878641057668	0.002676750456265069	0.009093348098631861	0.1025133181570372	0.08496652137496949	0.002622210086154978	0.03004704805727163	0.001143889725722988	0.01411698941437036	0.03686015492181316	0.01698085591595361	0.001068675807926133	0.0186103959791619	0.00654544621642579	0.03923075622174234	0.001247089851196672	0.0325717374660278	0.03835986732851462	0.03210812576408832	0.02567031843156627	0.03266380371630648	0.01548479043695437	0.02827313552548747	0.004175353337368575	0.0351335882742837	0.1011703571250942	0.09198918694772094	0.104099288094789	0.0975968300752514	0.08522037559889604	0.06502814364927938	0.1678694656224587	0.1771179775011704	0.281658930712501	0.263826041870559	0.001082766544307265	0.006023592706021706	0.001112419464390234	0.0003333316348835759	0.1908056262889089	0.1191934311589306	0.01751450156648748	0.03333916109857868	0.02993985103540757	0.05807386091343902	0.05625599300690757	0.06002838151630237	0.001032108445001581	0.03042654866382301	0.1649753966763751	0.19357827785516	0.03574451232819534	0.07585934143377984	0.1385287773931806	0.1746641496851072	0.1583315428554452	0.02030913651433944	0.1604051007696077	0.01202050920993691	0.001003599183323407	0.005283989566937731	0.001010889979266598	0.008958383298119019	0.004434797927495493	0.0134551971935456	0.1020366108175986	0.0961851158418125	0.2881810125834184	0.2689959320996478	0.1933987442981125	0.2376432358256283	0.001379037494219412	0.01037886848724911	0.02436762629811301	0.03588413398508615	0.1977647531908973	0.1552262136112553	0.1412998837276667	0.1373818036281595	0.06487988514378928	0.09486317194232985	0.001036828025189651	0.004547788789283521	0.1993317261383764	0.09847563317685841	0.06610518252391318	0.08179664496554283	0.001062886903810241	0.005169614476364298	0.001056828889417053	0.01904712185582415	0.002137314378250521	0.1121877809294043	0.1193514919746908	0.1294796291436066	0.005807147237759689	0.0008000352280835164	0.00220616822878744	0.005339949431137391	0.1400191387166583	0.0393361623882825	0.2955324943985722	0.3184436377971917	0.05239583985277613	0.1075210653545741	0.002460648688318041	0.06433929973444193	0.001048629448825161	0.03220003089351732	0.00101268254847605	0.01637769943630469	0.001004175230558722	0.02017445939911404	0.001009431184854365	0.01224768845586186	0.01567080821615597	0.008496406327259591	-0.01519367033488908	0.002582296214975526	-0.05786113847177354	-0.03287885640836995	-0.008079664694445	-0.01835736829920986	0.001055901444163568	0.001030830656122883	0.003089081903765214	0.015084701734944	0.001115078493884543	0.08633023139058434	0.001232609649116461	0.06433659761624239	0.1498487294392082	0.2008208835499778	0.00118195914152515	0.001071467702314015	0.001017542219685549	0.006739966899869373	0.001411693118310456	0.1183935424572722	0.001281040793090403	0.001035475578794055	0.01505113627641773	0.001071306183227508	0.02065912189346488	0.001127991833518145	0.02338215790255227	0.01468852960619556	0.05603859516554599	0.001699314234388734	0.09626900591004672	0.09917754228490119	0.0817254627925743	0.1868936927579789	0.2797321199810336	0.001127410036639831	0.001128845167541877	0.1704615976628647	0.06433016208102654	0.1136700200454266	0.06212923767618214	0.001035258813830438	0.09038167616373372	0.03427314400948787	0.04681233992373257	0.03807870283144539	0.03461625458653408	0.001003926239825352	0.00101183573534953	0.001077256600152562	0.1231915998863464	0.2190897949777452	0.2146550072916335	0.001380371338282281	0.03888266188728468	0.001546553853844884	0.001135502650098789	0.1194824569160491	0.001044019378018386	0.1537991773417634	0.06704259167821011	0.001081781154591576	0.001064968242243076	0.002129818108400682	0.1149505775220482	0.001581921439452999	0.001794135976536463	0.01178325977457097	0.2641100442958268	0.2066852373758444	0.005423101863539789	0.00106219218288416	0.00101391539479084	0.001004712494863019	0.001010302320604988	0.02038580103692632	0.005730322661795757	-0.0151957358303455	0.002673185249228734	-0.04996414306638216	-0.03528476841247436	-0.00862489401429267	-0.01884987989984432	-6.282285884466005	-2.03075591410169	-0.07036846843151681	-0.03864684916795927	-0.646087604426786	-0.7526487057424118	-0.05035158097914275	-0.4776349211818129	-0.2929098064677453	-0.245114490250735	1.259650036252454	4.381812396495612	-0.120847975990847	0.01766499972964533	-0.09715725936690246	-0.1639661625438256	-0.06526500320620884	0.9526272201048712	-0.1172713549630098	0.002636919832888559	-0.3993138697242115	-0.001963141530261591	0.9687447848203088	0.04465029761034919	-0.6302592824109562	-0.5866891482608124	2.47274996147411	-0.2689991792823011	-0.2845043373918527	-0.2733599092891095	-0.1646658068079058	0.4221877461936246	-0.6265923274336204	-0.007061617934685056	-0.008795013032763149	-1.114903554966439	3.26713021775182	5.97663012660155	0.3493750607095379	0.04815483500944447	-2.382846685952356	-1.072656050418848	-5.606472886948468	-1.660601254330702	-1.568035605486751	0.02447408614521183	0.0298593674157932	-0.2435304278075174	0.5653935410424819	-3.136394815435441	1.157448681625653	0.01453464954916686	0.8392625798448978	-5.356543461425209	-3.703402148016032	4.111816843895743	0.06106735768701865	-1.473186820427504	-0.0232888023520165	0.03897322938642437	0.01438859002973452	0.7508466582011826	-0.3571019774435193	-0.09697695667342172	-0.04762169187776936	-2.932067377898095	-1.80837758127089	8.939431716920653	0.03338195586001641	0.03627714523148904	0.1598868683510157	0.2057044923349182	0.1097911728143345	1.303623044576077e-12	2.77077879812362e-13	nan	nan	nan	nan	nan	nan
0.1	-0.02753535762300306	-0.04790484142515588	0.07119310214349564	0.3386084739269725	0.9134175717100192	0.001283189849421013	-0.1636799207336268	-0.09446381941729064	-0.07719912649806775	0.3757203459712741	0.05404779123071581	-0.1121693512105325	0.004189192544632891	0.05771177634258211	-0.08689857237438307	0.6721532286323371	0.2012974383519319	-0.6721532286323252	-0.2012974383519331	-0.379113862056895	-0.05168350417903928	0.02005636743303187	0.03793809743453068	-0.1399242761317378	-0.04888104880011232	-0.2677433450504861	-0.03921604986091598	0.5247076641134059	0.8759724193314011	-0.08792539843470804	0.001497738944545005	0.7922016440203042	-0.0003109266452234365	0.6238908642915731	-0.542317068136021	-0.6253438415889213	1.655526057582034	0.3053563823839979	0.1046687638892562	2.623729649217106	-0.6612869771142902	0.6231301045499523	-2.544922131195712	0.8734893116211443	-1.001720506083943	-0.3256152041369694	0.9480261738765149	0.3125521435245069	7.012268751491583	0.005480352417887222	-7.012268751491583	-0.005480352417890632	0.9597763570303185	-0.3130521502042826	-0.01551585661627622	-1.439988960479904	0.4445486832894404	-0.04921491307173064	-5.690219156516372	0.714971792021226	-0.2228539636247021	-1.548860847174399	-0.3355318657451257	-0.1334751904680991	-8.92569516095973	0.05257462756383574	0.00178312102440571	0.01181131231769627	0.001430248902285231	0.00808090477115788	0.01132296699500367	0.009787444718231489	0.02123396136233891	0.02175788101490036	0.001323674100339583	0.04191418344953655	0.09334896772888084	0.08320695687667334	0.003019406084617647	0.02814968119930032	0.06473106918120808	0.05742947738240991	0.133213980344068	0.13972546807775	0.1645647057337189	0.1984508687560183	0.001974982616483884	0.02202820896222205	0.001119984355790936	0.01006135056510721	0.001166640484581514	0.01107429155196174	0.009754103392695853	0.007325215101745344	0.002055475638016438	0.008583367496926163	0.1049823335993615	0.09249846634763376	0.00198483163025807	0.02947562928579808	0.001093124400609315	0.0141555836730086	0.02325637631572218	0.01197495911875744	0.001070758181555209	0.01847182438883009	0.01837198979298889	0.05112760427977268	0.001200055161010613	0.03308598550828187	0.02888080618043929	0.02572881266178259	0.01850749381640821	0.02654713382419716	0.04851282814712565	0.05873444711476098	0.002842137001145102	0.03270949089071929	0.09705466747515326	0.08790120295496207	0.09985325615682544	0.09346384692217044	0.081889333084008	0.06231115470994675	0.1720562470289937	0.1769972525542093	0.2747463993738948	0.2528310214574502	0.001113089044889091	0.006044632570959546	0.001135838891573057	0.0003239185328898974	0.1866364276032791	0.1125570010662763	0.05535708873346609	0.0755193184865976	0.09490129762271535	0.1307344882286933	0.05917768647758376	0.06286751483104609	0.001033886807389773	0.03089379823824364	0.1272827209631313	0.1688158393554346	0.04354086869407923	0.06862276087666215	0.09921341714334048	0.1202672688096758	0.102450048916623	0.008329306201647468	0.1031701016548698	0.001960390950281075	0.001003795799697683	0.005563765944502638	0.001011496261625508	0.009397146295972037	0.002829228059729427	0.01217187454894551	0.1132133410207489	0.1021423446921135	0.2607943595520461	0.2392098058085813	0.1944561999296184	0.2395000995954011	0.001339326904740496	0.01058648788324856	0.03308540922093173	0.04377336658649716	0.1223596371603165	0.1210025592555487	0.08409038269468112	0.1092742743068763	0.09763890025004818	0.1417789217215966	0.001041314814829597	0.005265918461756735	0.1838432964773479	0.08827122883018493	0.0657441923331093	0.08069900400757429	0.001074939214243523	0.005652926145945639	0.001063857337379759	0.01900535281437774	0.002268753478661518	0.1197841185474701	0.1192778751113035	0.1279955082728935	0.003929539708167998	0.0001958629027734804	0.002201465251923691	0.005100412346590495	0.08533182753650023	0.01837155158022964	0.2854683578155612	0.3013768680914199	0.1647613115419953	0.2061252085934542	0.005104828914766502	0.06290926113508662	0.001056681217507391	0.0328147337155536	0.001013035040522767	0.01800106997990788	0.001004391624867491	0.02226658526292003	0.001009657781822772	0.01335336959896577	0.01997639173788074	0.005665505374926917	-0.01511541269828198	0.00288598547109848	-0.04972701448658094	-0.0352135500458609	-0.008344536176563165	-0.0180036667731601	0.001045682190255199	0.001027342992749177	0.001033163089774929	0.002064960548618527	0.001135660092611128	0.08532330358616448	0.001159422800375253	0.05662687133715218	0.1726977532287259	0.2779109120198328	0.001135186016732145	0.001091059204377594	0.001018654242274665	0.001540687463976917	0.001358462692959388	0.101120805559121	0.001301232883619386	0.001040078292951122	0.001292929984107188	0.001074231360904733	0.03957140012518084	0.001164207203289856	0.01318691190093713	0.006945078512496112	0.1109379227039019	0.001166567266599114	0.08727041545065185	0.08957719887687711	0.07394071116779449	0.1726447040373949	0.2462905270453338	0.00115913959558819	0.001184303802258284	0.1872301518370632	0.1276413542907321	0.2263234166579209	0.06352559669578488	0.001036206857979199	0.05018959822962375	0.06743899026431216	0.03677608406390907	0.001104954400496521	0.001080409141337456	0.001004067441065666	0.001012378724031561	0.001084086691070544	0.1342048232418468	0.1993295968528084	0.1817323793662129	0.001236239721379927	0.04671866976604939	0.001030162194891641	0.001016071656866716	0.1594711136400992	0.001047709000982515	0.1608468077971043	0.06392596079277872	0.001092419582064125	0.001076106851690283	0.002613209741835131	0.1225364831183129	0.002094904550814403	0.002484739484991533	0.001006255714654144	0.2673731471445276	0.4123651097169448	0.009832881885636968	0.001067687155492252	0.001013060427001812	0.001004563986596176	0.001009617966906911	0.02407727061008081	0.002802195779160346	-0.01499699349564445	0.003296074838158089	-0.04147432621148692	-0.03751263450004425	-0.008469228739820313	-0.01722685868376955	-6.124562309865483	-2.451642596893877	-0.04436423474608255	0.02165786415771339	-0.4602896071286381	-0.847453915787018	0.03873586670695611	-0.3701718253103225	-0.1986981152885865	-0.3985164207739701	1.556750119015204	5.302305039958427	-0.07831474814946664	0.05380816335067934	-0.01423563954940178	-0.3164200074524028	-0.04419339484730379	0.530595567801554	0.03159436493131913	0.003580625774290569	-0.708261841283734	-0.03871586589837962	1.339492432872466	0.05963770671749428	-0.6430176826135154	-0.6421633301378775	3.381747761954002	-0.2446263968355161	-0.5382158185167822	-0.5575816946971323	-0.3844943065325503	-0.3925034826903938	-1.572100797312096	0.01918357597681483	0.007543246468937125	-0.2058785946515738	4.926066403600187	7.929212046915096	0.2273675057679145	0.04711647283246958	-2.482418736998067	-0.4811276871639438	-4.996549876344151	-0.6959952590873177	-0.4071965443248221	0.03322362083827153	0.0688667129865525	0.04305241915140842	0.627022389572311	-2.815660110587773	-0.713226353787956	0.02907542726921034	0.7479915628564837	-0.7719712377195463	-1.477464884560651	5.356025893259086	0.08580071991271848	-0.5536750514100972	-0.1843174092064166	0.05650753934098194	-0.04206802144873646	0.7782674749030937	0.03707858189245469	-0.03753249598069393	-0.004761035457904908	-1.042472759952063	-1.610482945359563	9.566254970920928	-0.3902804357713414	0.09162877125467905	0.1645557491181193	0.2121832353639732	0.1115956055522964	1.022549512227686e-12	3.207142626077071e-13	nan	nan	nan	nan	nan	nan
0.11	-0.02214362300026361	-0.05326545333817024	0.06565545628968086	0.354926588256686	0.9163668826967029	0.002303174208965465	-0.1358199250148258	-0.1008935724703727	-0.06846339358960747	0.3508052933719185	0.06271981702022726	-0.1203384458044349	0.00143456038590662	0.06675863257685473	-0.08422332831294434	0.7412549807374058	0.2002178372247702	-0.7412549807373944	-0.2002178372248572	-0.3688559927494696	-0.05465574946893099	0.01991690230872535	0.02380636288377012	-0.1354632810950927	-0.04908578030987462	-0.3027190826519578	-0.03203818705698926	0.5228668460440966	0.8596157457437439	-0.06257496315346825	6.545909592448903e-05	0.7068351670341895	-0.0001476951146465351	0.454549837270624	-0.523088526958115	-0.4774998814090202	1.608694346767981	0.2847860803724699	0.09821126365682896	2.94322067754825	-0.6099240879895902	1.104427071627995	-2.437181835664878	0.8496681039190026	-0.655927780711272	-0.2232405400870291	0.8556575601114474	0.2170180646482931	6.793836001915152	-0.2169195053188068	-6.793836001915137	0.2169195053187478	1.086037444809808	-0.2824889641302754	-0.01428247890801273	-1.387112455543519	0.4478806113353268	0.00483595304071026	-1.394396152818463	0.7220875997178789	-0.1345291162349483	-1.718125087171466	4.958683559625917	-0.1471466056995656	-8.054229320631675	-0.003869944578890806	0.001422091236218665	0.01156551684202255	0.001233171927195037	0.008075228936016466	0.006356549454398409	0.006703863169268507	0.01200428716014206	0.01490450707714529	0.00123900150251537	0.04196948829149302	0.08980595685887846	0.08003987468429555	0.002106086984737486	0.02659139612110257	0.05889383106119978	0.05285484718622479	0.1496615642170739	0.1534869325849716	0.2160355974442005	0.2474209223497487	0.001562618799688913	0.02143883705304427	0.001122034603206844	0.01036786843512284	0.001095123433742956	0.01058402529905656	0.005762016795843978	0.005437672353011511	0.001708870261715791	0.008298614332069342	0.09625923754465679	0.09470546575755429	0.00167495863990669	0.02937841910136146	0.001068876200871772	0.01422909710783459	0.01282150288556194	0.007637396614472471	0.001070938743867639	0.0183756709237639	0.02980675077232327	0.06286911441756043	0.001190833994954124	0.03363057610921111	0.02066526425884657	0.02006609974709115	0.01238921609174133	0.02125335697661799	0.08829785499755512	0.09460955261026521	0.002010090936344127	0.03096284940209946	0.09141085151402419	0.08215685996169779	0.09398188587560644	0.08747389681733476	0.07716835086178843	0.05832389144782345	0.1661828645110772	0.1683462435553181	0.2588085980730488	0.2334819881318614	0.001119129076111806	0.006047807040098529	0.001163443388150787	0.0003840580712152475	0.1875088418568431	0.1105204253683673	0.08155314543759343	0.111759516559585	0.1282358515922112	0.1732879425598298	0.0610769477814164	0.06436048809430805	0.001034929651460871	0.03138192036580944	0.09673297887291313	0.1486718722668127	0.04642064855175525	0.06204623507233809	0.06853569993388919	0.07906020004676795	0.06204963834440178	0.005781388600471728	0.06213374477971786	0.001634015125269846	0.001004082234003736	0.005890710000146778	0.001013690233784685	0.009953522343993548	0.005698240560020312	0.0150999032694512	0.1208737483961498	0.1063772742756513	0.2350298906613076	0.2117419335159703	0.1838875681848649	0.2293367627787818	0.002915129264081757	0.01254126465554303	0.03810445771708987	0.0481988966901094	0.07559619123513624	0.1210615930355701	0.04786711112412573	0.1012409302634744	0.1115908952756889	0.1689245963978907	0.001055855053137218	0.006254453192493873	0.1739924194865411	0.08380144564487257	0.06323129143028253	0.07770717789468598	0.001092115205638009	0.006358377621952484	0.001066783729695762	0.01899355658339147	0.002435737857582605	0.1269137163263268	0.1212508184049135	0.128441699825917	0.003683338746100304	9.885359515258758e-05	0.003575863908123203	0.00581060000238465	0.04857317319612771	0.01503181961066846	0.2769129386708805	0.2857974948536833	0.2188246805350846	0.2377242886839407	0.006252537084287254	0.05617117252633144	0.001223402600053473	0.03416858840228803	0.001013175496883231	0.01969014878989371	0.001004552887359208	0.0244287891046714	0.001009713079748642	0.01448277492609994	0.02173459004484621	0.002780941327727139	-0.01541648672162889	0.004438095080609477	-0.04296641999911848	-0.03665427209314338	-0.009473162655357996	-0.01699371487838279	0.001045335532088904	0.001028213802915837	0.00102754615471863	0.001616201507750532	0.001163593317450725	0.08464511579080372	0.001141724570172123	0.04711746729513999	0.1764467976222747	0.3221260617332521	0.001129682876080838	0.001152183448587391	0.001022357329361352	0.001462881487607296	0.001337218781105418	0.06924493330777359	0.001393945484826832	0.001046642741786724	0.001210435708034672	0.001068499732771471	0.04530398429747526	0.001195634899502078	0.009813587560946285	0.004602479608556438	0.1638829379850595	0.00111642235985769	0.08050049504895969	0.08261489140952087	0.06828791874463133	0.1426718923767861	0.2133348363958513	0.001096883536843124	0.001198855253760807	0.1904857519277863	0.1034755241951119	0.1281357784748692	0.06341192023486281	0.001035852740141877	0.05459881707069499	0.03459836863621318	0.01898751241210938	0.01290322077420525	0.01140347150852049	0.001004645041858553	0.001019015038539299	0.01518368584144885	0.1299895436029175	0.1774259307610053	0.1525272785156482	0.007376925169124102	0.04158578624018383	0.0170514659658521	0.001210823763953585	0.1057916085858305	0.001090686634709547	0.1551160401761718	0.05667787351361082	0.001124865940974245	0.00106451868586947	0.002607947199240782	0.1255249045161244	0.004548820602632646	0.007159650649551885	0.001009307005233432	0.254470930244041	0.2073852421436853	0.005453894678903776	0.001675631140388246	0.001013542707201405	0.001004853311506671	0.001009899792850064	0.02161864389962743	-0.0001206262806182145	-0.01605315532576466	0.006903820884082533	-0.03739950054175513	-0.03740830421490409	-0.01140493626658697	-0.01579724793929444	-5.869709765029315	-3.042240119512432	-0.009104739302613339	-0.008723123851266019	-0.194197051269006	-0.530316456601192	-0.007379366644178404	-0.2609690144031123	-0.1196620359102554	-0.5200303844942012	1.172217883024069	4.508520217069773	-0.04298702005782163	0.01943645198896095	-0.06302094909195512	-0.1031688492135872	-0.01644772951031558	-0.1553800814320795	-0.02357113599281978	0.01015327681741993	-0.2506029440462348	0.005813663941944527	1.011270903312844	0.05203339091760317	-0.491609775447107	-0.4355936673396568	3.758797415482031	-0.1274734492342915	-0.6023039011392137	-0.6303046614460696	-0.4115993490300027	-1.311651162503383	-2.265940830789615	-0.01077210245717467	0.006046235531665208	-0.1764731917017031	2.218359433340519	0.7083184098252648	0.0825627126192801	0.04886178706385342	-1.573596215259438	-0.7874293623089395	-3.253991835226595	0.06825290300900447	0.2242376713049401	0.03308237245035563	0.05160340488248247	0.5565629657204917	0.2296537360421455	-2.664472243190213	-1.366757087322996	0.3379985665947724	0.1685128093770233	0.09888709318799063	-0.4887704215296171	0.2122516704516123	0.1078995194964728	-0.3472790101559253	-0.4080959200362721	0.07774941176970539	0.01961801721480445	0.6629390060479087	0.06308065244882666	0.01244271402789186	0.1379006816921821	0.1225440198481379	-1.513492352995911	-2.35167889322784	-0.8513138858182064	0.173927629316384	0.1729077235894691	0.2199205909399813	0.1144107459530392	-1.635005703973055e-14	1.46935098350194e-13	nan	nan	nan	nan	nan	nan
0.12	-0.01844248533599416	-0.05823227621190168	0.06173681347038553	0.3707943116308654	0.9191188986196568	0.003225078233915313	-0.104916483522548	-0.1063675102673858	-0.05550237317575463	0.3269948403190003	0.07081619846237783	-0.1257644941854942	-0.0002342044984447651	0.07471117728660012	-0.08266778316365377	0.8077450353184029	0.1970486696957555	-0.8077450353183997	-0.1970486696957832	-0.3575083143535648	-0.0573551245887792	0.01973261164163599	0.01018075820627167	-0.1309620581589274	-0.04885298290079932	-0.2974206238877813	-0.02474456124772654	0.5222326924687868	0.8416968932517187	0.00230956551046396	-0.001328509698032891	0.632984475920398	-6.715799932764777e-05	0.28577147254364	-0.4635592602474767	-0.3015432346786109	1.56544786647522	0.2658973691565162	0.08505269697033997	3.232418803914224	-0.4701239259104862	1.468187605628704	-2.324002221997104	0.7583604421365537	-0.4531112635547941	-0.1084417484341394	0.7291638688867688	0.08861236111910177	6.489929246677416	-0.4124329279538345	-6.489929246677416	0.4124329279538315	1.177738174727306	-0.2584781161953296	-0.02448096517282958	-1.338762985827743	0.4525942631926408	0.03829087069543889	2.364620116612621	0.7381243930594822	0.01847893517564684	-1.861296628049049	7.571286810797556	-0.1258129795196555	-6.622537986493838	0.03603574452287994	0.001241140968815201	0.01154301995292927	0.001135013095134812	0.008187840439717126	0.003808020470625028	0.005148096719774307	0.006946032740248719	0.01100964018573658	0.001210623011384001	0.04217250675002707	0.08747965535993148	0.07803308856086057	0.001638527952007438	0.02562237777053652	0.05132959782274397	0.04695645437248885	0.160782123617376	0.1627033277502462	0.2622778481952194	0.2889575638634703	0.001353297746585637	0.02109992083339896	0.001153628824997393	0.01068890043119895	0.001061220648380462	0.01022980580639659	0.003685326305551254	0.004420231978288343	0.001524614121647841	0.008180603079056728	0.07737388508357107	0.08806717680664677	0.001566064803831431	0.02955351188211619	0.00106003921305657	0.01433927352369817	0.007285031627472813	0.005135854547868992	0.001068162037182379	0.018314667327104	0.03833462492030247	0.07140224851865763	0.001201939704292297	0.03418171287626382	0.01467804568959421	0.01585491965006989	0.008059285817773692	0.0174552279176666	0.1313149957582922	0.1332208769910672	0.001567331898241507	0.02970459094213048	0.085233580943501	0.07602210251211319	0.08759044279206273	0.08105982698963152	0.07200216521730995	0.05410634766657924	0.1507868827429572	0.1512851723960488	0.2365465007534482	0.208147505582031	0.001091010315295389	0.005984722115691254	0.001184518807653017	0.0004760747294321102	0.189284006986673	0.1095268042967783	0.08486614774620477	0.1178142316002126	0.1055262809041452	0.1474376482353725	0.0620662552167425	0.06474548039773585	0.00103527370267718	0.03183811066629677	0.07998906069595685	0.1367994843595867	0.03259290214575594	0.05380913585834594	0.04223515369682487	0.05500487292538845	0.04304195097008611	0.007331187545053808	0.04204363283061798	0.004091470216214138	0.001004514324649347	0.006243757036221079	0.001018106433440963	0.01061311255884365	0.01406419896617928	0.02358332668082166	0.1235784641919571	0.1069292235910376	0.2100392331866248	0.1861892030397244	0.1659969487255413	0.2112186362929267	0.006750679716207708	0.01686883200307247	0.03833952141873988	0.04777158980429141	0.05381399539804036	0.1092824831084281	0.02662454743070323	0.09230753592807886	0.09673513473975663	0.148806807699471	0.001084618796809653	0.007343774716669468	0.1656275657860545	0.08118570013698619	0.05857586920430314	0.07265612347478705	0.001116928103957819	0.007071247502554169	0.001062449938776542	0.0189958977815529	0.002516750727482063	0.1333486371719525	0.1236355675298949	0.1294755397966872	0.004779070940533126	0.0003309587746270207	0.006583464036650227	0.00768046828163538	0.02688380722235333	0.01578278505324334	0.2667742868859987	0.2709450080152658	0.1718397473276485	0.1769868319206808	0.004656124351909612	0.04800345142212332	0.00161059209268028	0.03618899556599511	0.001013486948198544	0.02145217866591187	0.001004778213258902	0.0266582582407818	0.001009881697533117	0.01564409023961087	0.02068157167353619	-0.0001291280611913095	-0.01622095261615989	0.007360628981063978	-0.03799633805680378	-0.03706495925214264	-0.01180650983280479	-0.01570399041713866	0.001044988873933443	0.001029084613089783	0.001021929219661721	0.001167442466882076	0.00119152654228965	0.08396692799548576	0.001124026339941139	0.03760806325312962	0.1801958420157914	0.3663412114466437	0.001124179735431645	0.001213307692792622	0.001026060416438185	0.001385075511238865	0.001315974869253793	0.03736906105641899	0.001486658086028706	0.001053207190617297	0.00112794143196221	0.001062768104772083	0.05103656846978827	0.001227062595716938	0.006440263220953895	0.00225988070461417	0.2168279532662311	0.001066277453108876	0.07373057464726857	0.07565258394216645	0.06263512632147006	0.112699080716195	0.1803791457463902	0.001034627478096989	0.001213406705259267	0.1937413520185107	0.07930969409948664	0.02994814029181032	0.06329824377395912	0.001035498622302543	0.05900803591176585	0.001757747008114776	0.001198940760311221	0.02470148714791479	0.02172653387570506	0.001005222642662499	0.001025651353043417	0.02928328499183531	0.125774263963992	0.1555222646692168	0.1233221776650273	0.0135176106168674	0.03645290271432194	0.03307276973683021	0.001405575871049993	0.05211210353156414	0.001133664268424137	0.1493852725552396	0.04942978623444241	0.001157312299850052	0.001052930520167242	0.002602684656647201	0.1285133259139422	0.007002736654449519	0.01183456181410743	0.001012358295831256	0.2415687133435601	0.00240537457042305	0.001074907472171068	0.002283575125273103	0.001014024987401692	0.001005142636424826	0.001010181618795468	0.01916001718917605	-0.00304344834039687	-0.01710931715588438	0.01051156693000634	-0.03332467487202135	-0.03730397392976382	-0.01434064379335329	-0.01436763719481765	-5.57979362074895	-3.493255899023067	0.0002954825306222014	0.04531533181629675	-0.1547265873320012	-0.2557525065671134	0.06827859001054104	-0.1381126118336594	-0.08084476972286911	-0.6632689442152127	0.647736250658239	3.815622624028288	-0.02822361026494154	0.05671098851707444	0.01297371224333062	-0.1423995327295735	-0.01084501247139867	-1.238462104361487	0.0860549579340642	0.01091322216104175	-0.3410577537975188	-0.03168590838998823	0.6978172255438659	0.06094694000502834	-0.3527111191263572	-0.3430337724657349	3.928991539019375	-0.1469497908020514	-0.616298709777652	-0.6424056392750559	-0.4305504103539373	-2.074515914745124	-2.769190642153715	0.005931697272079664	0.01391867035770689	0.002712330608300248	-1.111030202876081	-5.751537684209394	0.005771313756025879	0.0407301073290002	-0.8281029007206127	-0.8132423690964899	-1.566201548040169	0.1235480500747266	0.1495696388870374	0.03844421687583929	0.08950954634324676	1.1541313575401	-0.1095736640670888	-2.432631747298203	-2.304184287653399	0.5036335422953773	-0.2225758350272178	-3.139599979169446	-1.657474942958763	-4.096666781703675	0.1059580785683445	-0.1828675159265546	-0.5961630704720216	0.0579912205567342	-0.03924055726068709	0.6393320882500851	0.1546082654517823	0.02829040142092155	0.2271750891986306	-0.2243332775390341	-1.465105665492128	-8.901052399840154	-0.6762069348438443	0.2249392666039048	0.1791459623248006	0.2256362942346805	0.117977602828852	-1.249563994747924e-12	-8.259164207471858e-14	nan	nan	nan	nan	nan	nan
0.13	-0.0162296643354679	-0.06246166677645357	0.05956381575597166	0.3862615168016957	0.9217221610089638	0.003998671853913529	-0.07145489323353464	-0.1101546342822058	-0.04008186339278983	0.3040505592437531	0.07783501811119664	-0.1296322850824818	-0.0008971780966081231	0.08131252594216397	-0.08240525156111592	0.8698096184503119	0.1918859751280976	-0.8698096184503054	-0.1918859751280458	-0.3454277695625104	-0.0598638218177748	0.01939247103355404	-0.003006203357473204	-0.1263956979547608	-0.04839694542059943	-0.2733828520751219	-0.01713017557442964	0.5234889067491636	0.8224887923332329	0.07307779078668676	-0.002576623997139709	0.5701414901216737	0.0002308575297822121	0.1628111257512732	-0.3828386006579647	-0.1368694338680429	1.52920569574125	0.2552460204998653	0.06983820039744978	3.446230774945399	-0.2905459067437895	1.582990116049536	-2.276121673715898	0.6473451216386736	-0.3312152979333385	-0.02827771003054953	0.5929907718791252	-0.03305019629113476	5.906395894562567	-0.6291950369577334	-5.906395894562598	0.6291950369576405	1.2355519142691	-0.2442242282520611	-0.04298107513104196	-1.302878696649387	0.4600503816263087	0.05136833967296154	2.34310064468179	0.7662340312535444	0.2312641786746818	-1.969838869120464	6.336692374915483	-0.1241794431828275	-5.955599183041188	0.02816151854475743	0.001144984181096932	0.01166007423098755	0.001083206070065294	0.008412439505089079	0.002447832529824492	0.00430804055541846	0.004133844087797614	0.008789986068719901	0.001206103543369132	0.04252663190519167	0.08347260443659475	0.07502646280671244	0.00137980219863417	0.02500989454593285	0.04426077445733984	0.04118262414359235	0.1684161130511342	0.1677151166533022	0.301359053447801	0.3220837911665737	0.001240555988818417	0.02091069206536838	0.001182757265566622	0.01102734189934243	0.00104465553619191	0.009992977855387539	0.002556699695572759	0.003817228095076721	0.001415645997570733	0.00815259855028002	0.05563721467678339	0.07195250997414415	0.001490064086346036	0.02993858861516934	0.001055519127897129	0.01447724290279341	0.004294371691009239	0.00358599494970043	0.001065498722465294	0.01827766539751526	0.04386494337459681	0.07687538684310026	0.001218675691374647	0.03473808907867692	0.01056611429779561	0.012850238769891	0.005172704831637342	0.01481126330798577	0.1707733140337576	0.1718427772439118	0.001320780428755904	0.02868476165569404	0.07901077211479392	0.06978875776853881	0.08112887077748247	0.07454281387364838	0.06684567419830403	0.04981137198190144	0.1342271037953382	0.1333465383716076	0.2133087506355773	0.1815442975054066	0.001064912312551632	0.00590574015105107	0.001298016260009599	0.0006907882710307013	0.1923573218380524	0.111743507874986	0.0855467315981729	0.1107241397234077	0.07749347292963459	0.1040934567180275	0.06356311974790281	0.065526291196393	0.00103731346550247	0.0322235670305134	0.07018537848935771	0.1294672525154924	0.01814723903972268	0.04681611166993906	0.02329340648387212	0.04219360337742658	0.03459098218435975	0.006843605389139763	0.0323762136256164	0.003897968912405325	0.001005024870003248	0.006600404847634729	0.001023301996230972	0.01133434205272865	0.02170931886613704	0.0319950884601533	0.1249448384926503	0.1069635798892919	0.1869349827506113	0.1637317076851749	0.1486641325901024	0.1905077815457233	0.01242364381601571	0.02292616118628842	0.03799641323812693	0.04644081032903714	0.04484031244682495	0.09545464220739792	0.01707252342175646	0.08982069179316376	0.09239407234331189	0.1345033299850967	0.002167490300329102	0.009347547635453998	0.1589050005501902	0.08104480573680184	0.05415643909361309	0.06769524864843983	0.001150975295375236	0.007686096048867393	0.001059193575541515	0.01900673286564055	0.002396531156211527	0.1388610317192195	0.1254172965977944	0.1308864987545369	0.006998449162503011	0.0008355606298479821	0.01152425430056397	0.01105045672829229	0.01467965247632008	0.01163038959169533	0.2535324586168772	0.2558263268441797	0.116352976347098	0.1181792243251379	0.002908854727828865	0.04207515978133108	0.007173742755964521	0.04366215872928728	0.001013882952547722	0.02319665933914231	0.001005027314571853	0.02885687527784585	0.001010091433357162	0.01677236040932965	0.01851154972405936	-0.002521960094784875	-0.01637506978341335	0.009115996425979565	-0.03467049190826402	-0.03772834943900109	-0.0130803194738568	-0.01441818352198706	0.001044718517127282	0.001029426128134481	0.001019316796773342	0.001145223303625007	0.001209748072786321	0.07298414273909036	0.001098181552825063	0.03400478705761557	0.1809540241056859	0.3836925056501602	0.001122180103390266	0.001212903017767562	0.001028558017764395	0.001361899181128088	0.00129026232616249	0.01945227978888459	0.001346645351701977	0.001048789572205438	0.001120375159491996	0.001062691056933142	0.04990890762451806	0.001243757320940669	0.005811344651848834	0.001971871005004846	0.2448981647542885	0.001061629381776772	0.06808157653106961	0.06968090619207548	0.05807646234553069	0.1053662708047402	0.1646641380315279	0.001040382585085448	0.001587859074796452	0.2008223857504656	0.09263379348976976	0.04637922638009011	0.06732180688928917	0.001042768223155246	0.05584967619924962	0.001672669165361416	0.001197592051844848	0.02447286323865222	0.02033941177603442	0.001005838390210783	0.001031296485435877	0.03085298443665434	0.1279918098891426	0.1405771052412794	0.1193964413467825	0.02275572879176587	0.03856484251276739	0.03453534695460036	0.01046734873472895	0.1154879135912368	0.005127980687253208	0.1471379780951393	0.04798047008676062	0.001211056888442555	0.001058235151934366	0.001989774793219531	0.1276335094906373	0.01133937430996822	0.02105007036632766	0.001010319439901029	0.2175742764891826	0.05284748059889488	0.001067174998252659	0.02215274422161931	0.001014523602927903	0.001005408312887519	0.001010418078454745	0.01582275380248122	-0.004497601531888612	-0.01594178905268564	0.009754907467671511	-0.03242129938872822	-0.03873124003325246	-0.01334586965930463	-0.01317281368857429	-5.268078515107283	-3.692757332297952	0.01992956967021609	0.01263989902214116	-0.03845625447083511	-0.1812786703400075	0.02281900494741673	-0.4449969275342969	-0.04531346637966038	-0.5077695075510691	0.355618136219479	2.835642895713312	-0.01150229950204226	0.02243775469863462	-0.04075059327793161	-0.01230616387175191	0.002586723193660268	-1.890223068731411	0.01783838031362173	0.01585411079978223	-0.04609238270322969	0.01077737922415961	0.396157291682152	0.05344341493673247	-0.246555188077676	-0.197913652158553	3.764177207864398	-0.0758256693730896	-0.6285212839927589	-0.6588113758573557	-0.4284931105847395	-1.543516741217088	-2.505551333435382	-0.01437624668838027	0.02763752673952317	0.4050038494266174	-0.3578180872340852	-2.982634792821122	0.1407303349957601	0.03562955745023749	-0.647849629692397	-0.5627557212486949	-0.9900315863172752	-0.169519025241153	-0.1303849702620704	0.03416666815425044	0.0638376798109706	0.6096995652107734	0.09442238886547019	-2.063009406968156	-1.819900113901754	0.6914565191928839	-0.06104135629045349	-0.3154296170237517	0.6715669505648281	0.5947248016731315	0.286121771131594	0.1207143611269366	-0.4114173176952236	0.06152896687233465	0.0214884521257747	0.4763604814084602	0.122981289231019	0.06677293814440005	0.4353157610505416	-0.4955110475425186	-1.580176029447654	-3.237659200081051	-0.4788711090246184	1.17746802006953	0.1705607190116773	0.2147040957919277	0.1088048000351248	-5.3125263268055e-13	-7.779343698569626e-14	nan	nan	nan	nan	nan	nan
0.14	-0.01506589485462184	-0.06589944318347234	0.05892316227933541	0.4014026761070857	0.9242336372708038	0.004625285707841005	-0.03626523760254552	-0.1122433289965692	-0.02450105555307203	0.2812470532340055	0.08380193357600008	-0.1326041677864931	-0.0008822534676245015	0.08660869091629286	-0.08326767020296805	0.9255411235067473	0.1842829879286072	-0.9255411235067408	-0.1842829879285948	-0.3328536534524498	-0.06225886712679925	0.01888431176529006	-0.01596180312123887	-0.1217735984464907	-0.04785658182069659	-0.2525552830189775	-0.00979025482921519	0.526827981197814	0.802509809599905	0.1241300956181452	-0.003819489819505416	0.5136816920638488	0.0005879555165651339	0.07596116865260845	-0.305236428765981	0.004925612869935342	1.500238693387168	0.247540144109621	0.05565674375619725	3.578031872307879	-0.1304380658261789	1.50024721697315	-2.295847208843647	0.5479796053311349	-0.2739296250061266	0.02713789780657595	0.4681271325072688	-0.136377687732068	5.223313631583004	-0.9004914543216058	-5.223313631583004	0.9004914543216029	1.276452438529524	-0.2357477322008514	-0.05808469720910877	-1.292490625832067	0.4637421240116074	0.05515609463566609	1.722579565310875	0.6832314074640028	0.4350509688307168	-2.015472991018464	3.628102721849336	-0.1247632841810005	-5.345900438312894	0.04785223606665687	0.001096766970226937	0.0118778952774674	0.001057478187066045	0.008701346774142464	0.001761957322457683	0.003875539450744358	0.002696525629639264	0.007522059708580458	0.001212955707792241	0.04303433812741127	0.07639062429378778	0.06949746223559261	0.001237383909902059	0.02464287662050436	0.03871963713282112	0.03647561610249059	0.173324798313497	0.1698356226004605	0.3319189033175712	0.3461908229608048	0.001183167565558314	0.02083227171985046	0.001197115500400895	0.01136686451653501	0.001037625396770356	0.009806568121805021	0.001977403012926184	0.003492010300868043	0.001348274134018649	0.008179189872491194	0.03487958532344855	0.05214767930024628	0.001382055840823378	0.03044783932089278	0.001051050257956865	0.01463982488435432	0.002772541916169972	0.002670442555961366	0.001064128967373194	0.01826005188502838	0.04627198401724984	0.07931233139888222	0.001235390501423305	0.03531288346476106	0.008138671728524376	0.01095721326495638	0.003562541269645897	0.01325386482033047	0.2041509588098173	0.2078801950744973	0.001195070755703644	0.0278118854997375	0.07298082789470027	0.06348865593117216	0.0748183335807858	0.06792731163377935	0.06191456040905165	0.04553551777484597	0.1210861112182966	0.1198087205502977	0.1923314338714799	0.1589544717078903	0.001054745925403711	0.005844234052125247	0.00154191751884243	0.001001095039250703	0.1969292253461886	0.1169143905730823	0.09166950706979934	0.1096412715605379	0.0679839047199875	0.08647826890772033	0.06618504939051234	0.06736687687749064	0.001041969271894268	0.0325360696531377	0.06319837866323985	0.1236523685338629	0.01034626597937089	0.04300615638009325	0.01291584138083615	0.03532465670370551	0.02990411897234814	0.004971716160579343	0.02648160823136189	0.002641469398655704	0.001005588042040521	0.006952716853816905	0.001028722394464935	0.01207189270266977	0.02634251781920181	0.03740688932445905	0.1266567693608721	0.1083772206712182	0.1663798852498281	0.1448461732329688	0.1363389241292555	0.1751823649727288	0.01976647502132674	0.03037044688374172	0.03879960219649375	0.04620153675316676	0.0405772531352003	0.08918466244794956	0.01640233849197096	0.09596809163101355	0.1164587108006183	0.1478763749896563	0.004696751689974099	0.01289271545824869	0.1538906527651025	0.08292050186423544	0.0510603755279199	0.06411966866421449	0.001194870519520581	0.008232836406640976	0.001060219303046513	0.01902728416863587	0.002030369446394844	0.1431401200040778	0.1261063610103846	0.1318431208435769	0.01025125442406496	0.001549276907948459	0.01849787372858686	0.01615664672081712	0.008199013672032445	0.008085259446651586	0.2362717903440846	0.2389105782117253	0.1014355444329915	0.1046898463027167	0.002023778381588566	0.03903763492759487	0.01964845101219549	0.05789384904760976	0.001014330287022763	0.02487960398000143	0.001005284707428273	0.03096467980891051	0.00101031453756946	0.01784275361876811	0.01556336681642988	-0.004289006233643572	-0.01564809010369472	0.009196679266059484	-0.03295962620323072	-0.03890099023694939	-0.01284173993150218	-0.01319303221944388	0.00104444816032719	0.001029767643184942	0.00101670437389066	0.001123004140372064	0.001227969603282574	0.06200135748267832	0.001072336765701336	0.03040151086213042	0.1817122061956285	0.4010437998537158	0.001120180471351726	0.001212498342733536	0.001031055619098324	0.001338722851017992	0.001264549783072187	0.001535498521354501	0.00120663261736949	0.001044371953794244	0.001112808887023039	0.001062614009176764	0.04878124677922403	0.001260452046164914	0.005182426082755587	0.001683861305396565	0.2729683762423282	0.00105698131045466	0.06243257841487308	0.06370922844199109	0.05351779836959428	0.09803346089326166	0.1489491303166338	0.001046137692067608	0.001962311444329917	0.2079034194824194	0.1059578928800535	0.06281031246837125	0.07134537000457775	0.001050037824012181	0.05269131648673352	0.001587591322608637	0.001196243343382363	0.024244239329389	0.01895228967636341	0.001006454137734073	0.001036941617827124	0.0324226838814932	0.1302093558142858	0.1256319458133363	0.1154707050286361	0.03199384696665274	0.04067678231120613	0.03599792417235616	0.0195291215984054	0.1788637236508943	0.009122297106067467	0.1448906836350395	0.04653115393907296	0.001264801477014501	0.001063539783735214	0.001376864929790637	0.126753693067324	0.01567601196548716	0.0302655789185485	0.001008280583961913	0.193579839634797	0.103289586627364	0.00105944252433281	0.04202191331793936	0.001015022218451733	0.001005673989341708	0.001010654538110785	0.01248549041578457	-0.005951754723379864	-0.014774260949487	0.008998248005337182	-0.03151792390543615	-0.04015850613674159	-0.01235109552525593	-0.01197799018233295	-4.937106059526776	-3.826576063155376	0.0204488361516679	0.05817697242220668	-0.07321557549391178	-0.06540695522573289	0.0989948034089974	-0.6425875756207602	-0.03175170979331578	-0.4499045065675051	0.06947965953042537	2.011783522331873	-0.006061925790625896	0.05692721828458447	0.02305735548644169	-0.08684231500901196	7.415772798417948e-05	-1.976494872626552	0.110889752443427	0.01583574283539263	-0.2141963129618098	-0.02780824112964212	0.09057847180019427	0.06463057679617236	-0.130380044108546	-0.1257205481027956	3.412095054568327	-0.1175591644218976	-0.629650128531734	-0.6621034640503383	-0.4267261148252198	-1.194352674101961	-1.966514186330001	0.009426870412586824	0.03303731561969666	0.593548154575828	0.09041453991030902	-0.6057369428004468	0.2177262901894238	0.02613935892135262	-0.5246333282286459	-0.1766285893853667	-0.3777369731997645	-0.1533133644513948	-0.06303000310404945	0.03757705578572135	0.09277377755930179	0.5541391747163483	0.1662832326587794	-1.718239566842056	-1.227096652827249	0.7810248451322915	-0.004274655147239514	-1.628027750877451	0.06937385158209336	1.438637762068987	0.4142370593732755	0.220450589592621	-0.3191041019025351	0.04436958317390978	-0.03729733511722417	0.3926708357514511	0.06374089169537148	0.07011328599668658	0.5744153983494452	-0.1028802142688075	-1.824519157765483	0.1625935147788753	-0.09805357741576527	1.576644697597784	0.1668387558553779	0.2074737930360973	0.1064022107778468	8.199858536383584e-13	3.002047729467104e-15	nan	nan	nan	nan	nan	nan
0.15	-0.01458364631511792	-0.06853769877684908	0.05950777151935271	0.4162895061379823	0.9266732439199956	0.005126208102983199	-0.0002459298197521795	-0.1128324648828434	-0.01043697591706401	0.2578940600631471	0.08881691742145373	-0.135207574625436	-0.000466936658123922	0.09065269772957978	-0.08498782004062534	0.9743280247921516	0.1737141633007444	-0.9743280247921338	-0.1737141633007947	-0.3199083613895444	-0.06456831269715041	0.01825134133276691	-0.02895499784189029	-0.1171635766437043	-0.04729931602916465	-0.2339712746664921	-0.003383390100950574	0.5320100917862551	0.7824403512919671	0.1475395400047698	-0.004873460441065738	0.4617748988023576	0.0009060012629526572	0.01888630325107538	-0.2178973431304733	0.1025301762645336	1.477702034447516	0.239818158156883	0.04540516293477797	3.622002163142958	0.01353626873771148	1.303309762115457	-2.36786117098004	0.4518266655885593	-0.2442309876518215	0.05772102290047485	0.335530351453305	-0.1992108822567468	4.533096676414125	-1.20038384501036	-4.533096676414156	1.200383845010306	1.310865328101592	-0.225211997052632	-0.06867629198959757	-1.310254068205067	0.4563618175806552	0.05475790525774804	2.042704672167292	0.6043298456445882	0.597034224880158	-1.989202186623798	1.176444989497917	-0.08562122412179764	-5.010325243768328	0.02317677880137452	0.001071453780869711	0.01218277263047898	0.001044146401595201	0.009077349243930376	0.001396901312975541	0.00363569700385001	0.001922925840155718	0.006790743950913155	0.001222969090928762	0.04373442892831833	0.06758490569528278	0.06256473073914336	0.001153922058215692	0.02444649969886484	0.03200582708558877	0.0309585870944701	0.1746903367394565	0.1685632384248175	0.3553402268572215	0.3624022146875305	0.00115205586339745	0.02083653894626495	0.001542450918515806	0.01206156302357244	0.001034427259894971	0.009713295581549458	0.001661911112009144	0.003288205668227916	0.001304222407391673	0.008246869183193371	0.01929488064183594	0.0351334272271307	0.006561108210145351	0.03631392380280232	0.001047661057735947	0.01482987502580377	0.001962309924589976	0.002044862481377921	0.00106396204578053	0.01825608904529624	0.04660121620577531	0.07933945039995158	0.00124893278722777	0.03591829524271133	0.006463604787059934	0.009668001801664473	0.002622429212980314	0.01227422085896324	0.2349747129025888	0.2407371798040922	0.001126664016059539	0.02697454382260673	0.06456300319692944	0.05589455168300111	0.0660217303154471	0.05996706810206329	0.05496324257873415	0.04022918623829918	0.1111537079629627	0.1097957645657439	0.1741698756793912	0.1413316251519258	0.001053745880317423	0.005797987726369109	0.004086044691039234	0.002261826353809082	0.2010959168456235	0.123243166302744	0.09514965474454026	0.1071863469916059	0.06624195581094415	0.08212267087772282	0.06856713704322126	0.06903569037267546	0.001048494238266563	0.03275714931013202	0.0577061939986438	0.1185770917673405	0.006518677186627628	0.04186046757170594	0.007280973509681364	0.03250721888837201	0.02728589878723452	0.004721664787975424	0.02301037220945539	0.002505763257659734	0.001006270240351612	0.007296731238549673	0.00103230663446829	0.01283292911778516	0.02525562225572146	0.03725707800717946	0.1280632892787157	0.1102213529113779	0.1485024569437783	0.1292642027677828	0.1263451244296688	0.1628898243828679	0.02565912951626187	0.03612619130237143	0.04001709289448514	0.04637007217216484	0.0341995566295524	0.07826262516219594	0.0155441482496417	0.09833609336785817	0.1353398412636938	0.1451418161907732	0.006336009264338458	0.01573531217288893	0.1497323839223602	0.08527491231344711	0.04863853911902553	0.06126676171424293	0.001253157801929098	0.00872670468041088	0.001063617116232223	0.01904866495401951	0.001707666863806095	0.1461488908175617	0.1252226825832319	0.1318068124252007	0.01396983363473942	0.002333888146859448	0.02622109003796093	0.02218978373955542	0.004713027275951028	0.006719459636455827	0.2160910382152821	0.2196928497257349	0.1028605380702104	0.1068271784752123	0.001556486641754928	0.03889257070529014	0.03112313488001052	0.07055145530113491	0.001015040328288781	0.02644214113857586	0.001005641761859565	0.03290811338488212	0.001010720709075711	0.01882016562060514	0.01301791150662063	-0.006020635827613703	-0.01546188058756907	0.009370737284736173	-0.03187595562010424	-0.03891570080352218	-0.01322674288149111	-0.01198481167339904	0.001045656750484673	0.001030694706314484	0.001015655723072768	0.001105925803260643	0.001237991138485678	0.05107651151186436	0.001062487050062968	0.01882531316173285	0.1726758260484749	0.404914215057569	0.001119217278320982	0.002486055004640853	0.001031135016641504	0.001327349833735436	0.00125305584924638	0.001393764794604933	0.0211656657742191	0.001043931553887813	0.001116159178968272	0.001064781755156017	0.04546889867782267	0.001265226488284818	0.004253695946570198	0.001595949580198063	0.3028256046408855	0.001054120448319948	0.04620659021146881	0.04681599634016768	0.04002193181262741	0.09561728443680866	0.1397213331570831	0.001058261465792613	0.01080754680581102	0.2083989630256711	0.09464867788300435	0.06503437200668254	0.07186115112585566	0.001059725833529591	0.04914546179496516	0.003122710598996	0.001220387618891627	0.02432425960507597	0.01919414327916991	0.001007425283718008	0.001035271674966685	0.01683519133504088	0.1300975602839324	0.1154721266296627	0.1077833458323182	0.03248425392119123	0.04212685007094286	0.01874810335611356	0.01040657410109749	0.1489573168311798	0.00717274122333141	0.1417937246001049	0.04494870131941905	0.001355380575861295	0.001070211667135441	0.001365537395110614	0.121439432603464	0.0199657191829366	0.03880383262300049	0.001007500582309166	0.1683972056104977	0.1062204578285967	0.001076509827233731	0.04582331122397668	0.001016419823981521	0.001006300464708918	0.001011557043574702	0.01089839306949035	-0.007807370304970127	-0.0158257667819147	0.009842786726934992	-0.03107871040870066	-0.03793616710351592	-0.01431226371647728	-0.01078204832020259	-4.510457402966296	-4.136520575388285	0.03723126813748913	0.02825769093729266	0.004068215064235487	-0.07010188480903055	0.05860776123872953	-0.7425015446607502	-0.008960932229133054	-0.6413030636240334	-0.3076482870925943	1.234074219706695	0.00532547311529399	0.08727114364757677	-0.02242479849856951	0.01683625223741306	0.01094728290635284	-1.384549897017082	1.00869091017346	0.0212100607430046	0.02072401678664645	0.01396009071946339	-0.07948038299541059	0.05867631472278754	-0.1225075123487911	-0.0745065131365563	3.157927045784948	-0.06442862057610822	-0.883742282702637	-0.9263891386548013	-0.6262595209639535	-0.8414852781055923	-1.581754801566177	-0.01174132367876402	0.209981167016911	0.665295166545861	-0.5825288689417792	-0.3274936311256949	0.1176559589825334	0.01804883030670597	-0.4843036922473962	-0.04708678492020411	-0.1969111364615585	0.06240603145035366	0.02745081922949041	0.03295913508638403	0.06906500208466321	-0.4865768347327912	0.1924901560609275	-1.437245284097192	-1.224344289119074	0.3938377566702123	0.0283913677604712	-0.8517193487589643	0.243332314924437	-1.679901967325863	0.1694843410981225	0.2247450479908088	-0.2588572811344965	0.05083856274589919	0.02209476375510931	0.2205340564352218	-0.07212212184636659	0.0852094926557328	0.6333346426694798	-0.1307960327633462	-2.010429609351392	0.1974164093324358	0.07168408060427169	0.9905312797667631	0.1466229392050161	0.182132845888433	0.09031337183275033	4.351361409132082e-13	-4.102656114026102e-14	nan	nan	nan	nan	nan	nan
0.16	-0.01472021350791496	-0.070167043108378	0.06078444462697426	0.4309682112295304	0.9290187398773146	0.005550937518400979	0.03609825523814709	-0.1119540960189462	0.001379960726915807	0.234027634902658	0.09277465692485772	-0.1374383724372585	0.0003080781746844315	0.09321642037052143	-0.08708305989709061	1.016183658053293	0.1605331035527606	-1.016183658053288	-0.1605331035527811	-0.306671159809404	-0.06674451937153288	0.01750744787163895	-0.04224899948343538	-0.1126843704739563	-0.04679220688372267	-0.2107315382360924	0.002420108232640027	0.5386819272159037	0.7629100955463844	0.1501121720885482	-0.005523721981498211	0.4139778465928882	0.00119988840441121	-0.04780197781607001	-0.1034541763702157	0.1433383863896149	1.458613705517477	0.2287180052997933	0.04041814781132023	3.643007327330011	0.1630628842004502	1.05081861855555	-2.398533606806249	0.3365307369101153	-0.1994078196127827	0.09907750328853869	0.1720702979507935	-0.2113956914626198	3.837060026731085	-1.422938478348148	-3.837060026731085	1.422938478348145	1.334834341978387	-0.2090999530066729	-0.08026930293012541	-1.352652010011422	0.4375789974036863	0.04512476541725412	2.653725180894361	0.5625581285146508	0.7329959370729385	-1.907632478548496	-0.5392597387152439	-0.04402146794342988	-4.523952227907726	0.04302051508298354	0.001059405410824969	0.01255661331328531	0.001037946795720249	0.009491183979653778	0.001213590678507956	0.003533326330029009	0.001526155957196891	0.006335108241927631	0.001232986355519105	0.04455818144145605	0.05770149911731913	0.05467657491930872	0.001107262971733544	0.02443491282353489	0.02288928663854938	0.02389351945785908	0.1720408757598454	0.1640088210096416	0.3720097551104606	0.3709438952889525	0.001136020134008868	0.02090698322267283	0.002350948813479895	0.01321746059983214	0.001032868602587422	0.009743813450158446	0.001498203104610587	0.003243832619933596	0.00127644512622144	0.00834784710048868	0.01081398324273796	0.02529279425946871	0.01889973972606503	0.04954893284893122	0.001045746858211372	0.01504474160686056	0.001557280335985712	0.001717797265925283	0.001064962848379445	0.01827814188847365	0.04525084518370354	0.07783620951100423	0.001258090730202356	0.03653090047837278	0.00515325226293812	0.008606157741435732	0.002105894029450383	0.01167776917782981	0.2645629739495818	0.2710112390789061	0.001091031482321316	0.02623292409931659	0.05249208500632842	0.04592237904505542	0.05343780307196956	0.04947065093321307	0.04492528256584553	0.03317594078585502	0.1042409169556825	0.1023140798825406	0.1591090768632494	0.1268453821427932	0.001059310373189586	0.005748103816208988	0.00972983757004787	0.005018162773692191	0.2038734672691752	0.1300820574077725	0.09228557132036801	0.0979681058768011	0.06626418599405731	0.0786861769266673	0.07011241778597223	0.06975238705978998	0.001056601288994283	0.03289649141473448	0.05304925012364708	0.1140886613454839	0.005322440613210808	0.04217286842912365	0.004393936738456701	0.03116322304251167	0.02594281446977092	0.005401895620054367	0.02130356968835656	0.003021726669707659	0.001007096983657252	0.007646565833574087	0.001033262582738252	0.0136458226767955	0.017170605913504	0.02962584470003525	0.1288484810466344	0.1120259626062097	0.1333303689827398	0.1153194523925623	0.117168430212714	0.150836822710006	0.02891963180106794	0.03872147637868346	0.04134019396722715	0.04657755668470959	0.02256304420996145	0.06624348262290648	0.01063990722508174	0.09761685431206073	0.134044867200094	0.1203912867335472	0.0061932600984599	0.01658644343137851	0.1459750070922884	0.08690167377884878	0.04659301441515893	0.05879492318201978	0.001327583145116802	0.00917829748834049	0.001068652485266239	0.01907960465854933	0.001540352445328304	0.1477798157226531	0.12252033032066	0.1303782874772542	0.01794009484168786	0.003221477378317689	0.03422358314973145	0.02884579231946898	0.002939081621316286	0.006259013091292088	0.1936207250135515	0.1988739246263144	0.1049170970926599	0.1072890442816362	0.001330891363707433	0.04052418349281865	0.03876964183657141	0.0784175691763894	0.001016094316202943	0.02783114803102801	0.001006133593954404	0.03462573520127509	0.001011375168938804	0.01967368470031113	0.01111136150582978	-0.007834922746663159	-0.01610081463715047	0.00999178243869614	-0.03122192309456211	-0.03743904497022663	-0.01466252265897578	-0.0107847769166269	0.001046865340648628	0.0010316217694524	0.001014607072251816	0.001088847466140472	0.001248012673689712	0.04015166554108023	0.001052637334390849	0.007249115461331172	0.1636394459012709	0.4087846302613897	0.001118254085290702	0.003759611666545807	0.001031214414178138	0.001315976816451357	0.001241561915423048	0.001252031067847924	0.0411246989310618	0.001043491153978996	0.001119509470909721	0.001066949501192685	0.04215655057644765	0.001270000930410132	0.003324965810370949	0.001508037854992677	0.3326828330394611	0.001051259586194049	0.02998060200806317	0.02992276423833929	0.0265260652556593	0.09320110798038875	0.1304935359975709	0.001070385239519665	0.01965278216728282	0.2088945065689234	0.08333946288595587	0.06725843154499409	0.07237693224718439	0.001069413843038957	0.04559960710319663	0.004657829875382048	0.001244531894397123	0.02440427988076312	0.0194359968819767	0.001008396429707846	0.001033601732091303	0.001247698788585004	0.1299857647535876	0.1053123074460263	0.1000959866359044	0.03297466087573798	0.0435769178306895	0.001498282539869284	0.001284026603792302	0.1190509100114693	0.005223185340572981	0.1386967655651697	0.04336624869976584	0.001445959674696886	0.001076883550540671	0.001354209860430995	0.1161251721396155	0.02425542640038456	0.04734208632744348	0.001006720580650716	0.1432145715862084	0.109151329029831	0.001093577130130841	0.04962470913000634	0.001017817429514138	0.001006926940085841	0.001012459549043443	0.009311295723197482	-0.009662985886559821	-0.0168772726143426	0.01068732544853202	-0.030639496911965	-0.03571382807029085	-0.01627343190769992	-0.009586106458069718	-3.911140410113849	-4.57450111516504	0.03424150204376503	0.06574342548044745	-0.04572122097806878	-0.01027094553906058	0.1237271458440838	-0.8336724406449427	0.005206299598050601	-0.7595122323212147	-0.5869269883781872	0.4778412973191178	0.007173484176643847	0.1491670321106222	0.04781543701157394	-0.05495599821995691	0.006733879046351317	-0.5417710515290043	1.584674665273557	0.02079903094513425	-0.1544933411945651	-0.02260512071709066	-0.215493506183185	0.06606926839597488	-0.08490656356248556	-0.04908209210312142	2.895509963623401	-0.09841477339709341	-1.105263806492232	-1.169338191502776	-0.7761088980166139	-0.6880984138082346	-1.339193476939719	0.008699353526917948	0.3321583366354155	0.695571229646075	-1.26224876926473	-0.421916127011638	0.02730292856014429	0.009791848328943189	-0.4072640592966071	0.1149893437753225	-0.08304857931325386	0.03274307649279927	0.06730390750250209	0.03874109779582643	0.1031452063384413	-0.9421452231018383	0.1583787235903455	-1.390795548890222	-1.179188869508982	0.1489329766648819	0.003515163566157189	-1.84744880159938	-0.5480743069643415	-2.964556369599266	0.01594396817162205	0.07492079282757488	-0.2428904182010359	0.03591449034822947	-0.03538557293175174	0.1171016540793655	-0.2147024142077079	0.0907088844889441	0.6989897105655218	0.07819043871419601	-2.144758480444307	-0.1724997584318733	0.2572818245661583	0.6183462219648197	0.1321327026326877	0.1623114411197341	0.08162362635426121	-6.441488514295551e-13	-1.349848074439449e-13	nan	nan	nan	nan	nan	nan
0.17	-0.01569058889177781	-0.070445570364361	0.06217240521771712	0.4454638899971721	0.9312254418245082	0.005952229671495199	0.07273947248949261	-0.1094435423062811	0.01055052872872903	0.2103337512664385	0.09537742050836014	-0.1390504004850676	0.001657577944059416	0.09390354706805983	-0.08904321011847317	1.051058976161256	0.1457506506661524	-1.051058976161242	-0.1457506506661362	-0.2932535325385003	-0.06872381568785077	0.01664626709124383	-0.05608143682602133	-0.1084575177944204	-0.04642654738851599	-0.181843977056843	0.008030914490163377	0.5466213681350166	0.7444333988711949	0.1398273319021227	-0.005777044341346926	0.3703123026110836	0.00154513140187604	-0.147542423172536	0.05168675278632734	0.1282897701743966	1.440605158248047	0.2119724987798549	0.040237169961644	3.684710326982209	0.3418127641528081	0.7835572989737932	-2.326242202023674	0.1787741709964333	-0.1181279101314871	0.1713452126200107	-0.03850055025816319	-0.1756370899373689	3.138067345874062	-1.507652895670724	-3.138067345874161	1.507652895670656	1.347563206047019	-0.1868819112093548	-0.0906997365202506	-1.415891555450655	0.4061984416009515	0.02864513538994119	3.08207719752698	0.563577416005158	0.8538685044026376	-1.780910754740439	-1.422423822389296	-0.01123753322585569	-4.194474975472072	0.03130474292840918	0.001053106079115227	0.0129838690825925	0.001035029348495509	0.009944289574703398	0.001115986090752796	0.003514344726738818	0.001313264606446426	0.006081625240903729	0.003678315416668433	0.04752943946145605	0.04809082202923918	0.04688432826875481	0.00108120641855234	0.02463748240670963	0.01467904971080149	0.01767227972718535	0.1668712946712242	0.1577153489275148	0.383600753185367	0.3728407583503699	0.001127265699853817	0.02102902861157698	0.007963094211719741	0.01896687568656897	0.001032789913220763	0.009984119362689926	0.001405571724247978	0.00331241177496856	0.001257507329990007	0.008474491423114412	0.006188331448434472	0.02042405087730953	0.04502973048052941	0.07468686353064104	0.001046339646246323	0.01528137426834159	0.001344953338924968	0.001599842512382921	0.001067575844171343	0.01833943674838926	0.03882601297377465	0.07328432599461372	0.001996207350521837	0.03782457552176766	0.004094638470285503	0.007766124506243789	0.0017843598271691	0.01127643086837068	0.2923712214029318	0.2980175980360449	0.001071478078094259	0.02562097267817732	0.03876467296271398	0.03493232124251511	0.03927585057020979	0.03787393288188159	0.03335322837556606	0.02540425222708913	0.0997923956264386	0.09619067896567679	0.1465584408650303	0.1139701167383621	0.001074106896629766	0.00568646370659283	0.0165648313115628	0.00863906085629711	0.2049112992447355	0.1370857900494492	0.08784307068719277	0.08541016188967247	0.06929216462376084	0.07583731547444168	0.07019471073795877	0.06886468227725082	0.001071032323507198	0.03297271607819811	0.04842744129204587	0.1099019078352132	0.005574962283376812	0.0435341044347743	0.002877009062791091	0.03064980989696621	0.02497985397760022	0.006164456956053329	0.02038990508672453	0.003752889139285039	0.001007968817744141	0.00801645608166272	0.001032837124536412	0.01457175721085874	0.009541715887770773	0.02221780702497989	0.1286385523526232	0.1132319096078712	0.1198836362091226	0.1029251725232056	0.104246791067268	0.1356894030864707	0.03054240912999157	0.0391899760077892	0.04300824547129443	0.0468457911069988	0.01255436387220157	0.05511980001407964	0.006116770269569095	0.09518278956844084	0.1256240807953258	0.09824388450160149	0.0051798919436869	0.01647263364077607	0.1418100207206498	0.08765608578333522	0.04447954667749048	0.05624305170072258	0.001381849810953069	0.009549563146943871	0.001075635540774974	0.01912847728329226	0.001441704827541938	0.1480095161971472	0.1181757338804598	0.1275531760945359	0.02206869303553698	0.004261827708599386	0.04168365980931777	0.03562612439017491	0.001994846040630487	0.006371594572646071	0.1702625461984005	0.1771514681848541	0.1084743338561865	0.1056065575571033	0.001231302334345344	0.04333873938327686	0.03971158220455642	0.0796552474466902	0.001017496405624158	0.0290083665089633	0.001006746095921854	0.03607511834511448	0.001012261129805388	0.02038436052528941	0.00935151288490286	-0.009472571310407463	-0.0159249079200018	0.01076405314339593	-0.03061335704841381	-0.03560753786605427	-0.0149675776742919	-0.009245119852435249	0.001046281754301511	0.001032306824660991	0.001014126946917252	0.001093477406102278	0.01046090909358044	0.03287028714735696	0.001055301822004876	0.004137095726080708	0.1540344282693796	0.4073938496939	0.001118063491559552	0.02248947801625063	0.001033971729475689	0.001303116219503549	0.001234580050251663	0.001218682896112432	0.104645149894439	0.001049888770309632	0.001127073650556484	0.001073126920351568	0.02174318686286753	0.004032303399338465	0.002684455363699752	0.001398229276174015	0.3561238882735637	0.00105100803121352	0.01552036917209656	0.01547135826281123	0.01378554315818338	0.09385106091646853	0.1237398459085511	0.001105689463828127	0.02767664499775225	0.2047387412203456	0.08044897373397163	0.07828820513102053	0.06850859569489	0.001100132730530001	0.04033477338470517	0.006845015469949142	0.001313975280441879	0.02345011618536643	0.01931471037460376	0.001009281995049878	0.001031372724710691	0.001200676013855619	0.1268767068729967	0.09522180485111852	0.07327984997744126	0.03191666723209827	0.04621785421937458	0.001451965987130044	0.001266378750072108	0.1078153537009955	0.003162004929928878	0.1325346915247755	0.0407004740515282	0.001431993665391705	0.0010879986662318	0.001325867378894251	0.1080768787662763	0.02870680103365417	0.05313820795943204	0.001006406705063603	0.1213791960325004	0.1173070055646382	0.001156294651681831	0.03324161319492164	0.001019918590495216	0.001007769824532762	0.001013795391996731	0.007623837993329812	-0.01095788821323016	-0.01498710944737465	0.01159770600398456	-0.02998387911143492	-0.03369099859849548	-0.01422794930287295	-0.00743267350374114	-3.195596008842684	-5.071906522743566	0.04815006004420369	0.03539401956848346	0.02167777133407854	-0.03080870018193473	0.4529795590793272	-0.7336070116399771	0.03315739830842952	-0.5072517622446494	-0.6683628597483637	-0.07594690814701938	0.0156749051857209	0.9389590582167989	0.01618481222461657	0.04082513875962213	0.01623119957734051	-0.4152020979700848	3.326996514444482	0.02549016460789535	0.06455193540412632	0.02144145051343724	-0.7138607538387567	0.1835518693060725	-0.08029437462109378	-0.03290709042589659	2.49705382058366	-0.03772291730303297	-1.096086373386814	-1.15283033282311	-0.7816492412821039	-0.5409633146851223	-1.228959675981218	-0.01389344434580742	0.3935239462924122	0.6979255186830209	-1.199699834619519	-0.1413930347304906	-0.1893878879655911	0.004868526500693995	-0.4248465070302368	0.1618661444336909	-0.01965697037808922	0.1021285122828031	0.0790400172118773	0.03656045372725049	0.09044776630517359	-0.5439932174329307	0.08260194293822151	-1.125966946270378	-1.835074218126183	-0.04354944238515503	0.04373894742032022	-0.5928163620445418	-0.0638574581307785	-1.59156037145474	-0.03783420531523002	0.06469439292202595	-0.2676001252971571	0.0356122700099678	0.02543446571658529	-0.0596411263498916	-0.35102826182063	0.1166903114433308	0.6607207868536047	-0.01916467300248889	-2.188414445809309	-0.1431458701399846	0.3080507907904603	-0.3212285545577495	0.1044484382040036	0.1287737451053982	0.06182677475938339	-6.014423773229579e-13	-1.215892903365703e-13	nan	nan	nan	nan	nan	nan
0.18	-0.01769644845378968	-0.06905454749889287	0.0632309607984428	0.459781976599622	0.9332451921504196	0.00636361865932986	0.1097819458585216	-0.1050625426199611	0.0170563530495882	0.1877828092324505	0.09624518416953863	-0.139703533043991	0.003745437675735208	0.09236929752817143	-0.09049585643812776	1.078946279990974	0.1308980297050122	-1.078946279990965	-0.1308980297050071	-0.2797424538115809	-0.07048460961479303	0.01571879547383126	-0.07060795253129588	-0.104592263579766	-0.04620654414052097	-0.1499241914341953	0.01377114241321574	0.5557388224570433	0.7274278024866124	0.1235693851644066	-0.005840363230259876	0.3303819789431233	0.001931516433371739	-0.2548988134405803	0.2304558479006336	0.07745738438331744	1.423095272479124	0.1913276813757941	0.04243751475941449	3.723258550860316	0.5371520789219761	0.5178698823442245	-2.169945286349113	-0.0104692475595853	-0.007628721877159557	0.2467494965494639	-0.2722049496150967	-0.1098949110871204	2.439457171079708	-1.436972093255561	-2.439457171079709	1.436972093255558	1.35352463318229	-0.1653994751317833	-0.09352747033348838	-1.491467682549274	0.365259304426091	0.01599351597449752	3.260170069574835	0.5884424616296362	0.9685986176560077	-1.613412420428014	-1.733881048965281	-0.00602077377206787	-3.776908165138279	0.051248921892103	0.00104966572437288	0.01345842267788925	0.001033913938000609	0.01040939089031528	0.001066942531734472	0.003561939176035416	0.00120905157399038	0.00591127332782015	0.009456738194436851	0.05326687464139827	0.03940441630022574	0.03982783223916843	0.001069514405069185	0.02505505641724495	0.008846816640703699	0.01329816324470096	0.1599375921572188	0.1507096551812822	0.390929015455014	0.3698753926643296	0.001122794195527058	0.02118926755767402	0.01990127282609792	0.03076150322356739	0.001034129858844486	0.01038629102691943	0.001352800967238294	0.003503401585002852	0.001244546971688929	0.008625195373942289	0.003803883357354575	0.01732426283891157	0.08666914853918513	0.1137705640053006	0.001049836060039103	0.01553379816596386	0.00124248312747486	0.001681826871846376	0.001071971645230396	0.01843851789370273	0.02569926398672681	0.06317944329906208	0.003741748928437365	0.04001966044539371	0.003242008247259376	0.007056384426106387	0.001568411892711694	0.01098519695631573	0.318080513616713	0.3207781553459498	0.001061578590458631	0.02520351762613575	0.02435607515525206	0.02393387918992574	0.02462253658740338	0.02635754599555368	0.02098207526435741	0.0174745474093124	0.09748211282245646	0.09140718268625057	0.1361390639713096	0.1024041871821021	0.001099160288062274	0.005612913551408046	0.02388651550488975	0.01291869502774727	0.2040119252749574	0.1438955721812534	0.08404325617268135	0.07496691305523209	0.07583453938989419	0.07598757880610733	0.06852326349981741	0.06627374924161997	0.001093609684428207	0.03298217078661576	0.0434726158863729	0.1056965339194266	0.00678528102572021	0.04550235705938745	0.002147172625645247	0.03076962522329194	0.02401942963515677	0.007091652297267179	0.01985712221678884	0.00460475562988259	0.001008847519040759	0.008404244945837223	0.001031509485742809	0.01562289931972854	0.005554806985612912	0.01865536224226025	0.1272458846752268	0.1136738267887989	0.1075893910120132	0.09204198304052026	0.08511912420756368	0.1144397550892575	0.03089180840540534	0.03808415970008477	0.04512130329077015	0.04732448016365113	0.007268813090294719	0.05007658254428626	0.00379359798544035	0.09383732882173626	0.1159466739149163	0.08602735341109427	0.003643579265783806	0.01584719374518092	0.1368196292106382	0.08797021733432757	0.04210248948647723	0.05344059573265032	0.001402003355674038	0.009836015464912013	0.001084685179305473	0.01919378111358872	0.001378181654300091	0.1468174018522056	0.1122668530532463	0.1233435542511204	0.02632082970125553	0.005541866204849154	0.04828213034869018	0.04213308972212256	0.001520493262772462	0.006605909019913756	0.1468576631877637	0.1553320029507416	0.113930539613034	0.1048431612055013	0.001212855112246051	0.04673362805407799	0.03251711558215606	0.07298463835255201	0.001019248193257144	0.02994286570013664	0.001007473845698558	0.03722538125253901	0.001013372139653048	0.02093652491790093	0.007639924858007321	-0.01088172238276918	-0.01460616356963599	0.01162839708192922	-0.0299734231660192	-0.03364848251680138	-0.01370560760950576	-0.007296278861489734	0.001045698167956426	0.001032991879873351	0.001013646821586066	0.001098107346067029	0.01967380551347214	0.02558890875360434	0.001057966309611659	0.001025075990857757	0.1444294106375381	0.4060030691264476	0.001117872897828789	0.04121934436594673	0.001036729044788092	0.001290255622557489	0.001227598185080809	0.001185334724381649	0.1681656008578141	0.00105628638664799	0.001134637830203388	0.001079304339651397	0.001329823149269988	0.00679460586827046	0.002043944917028291	0.001288420697355585	0.3795649435076509	0.001050756476236609	0.001060136336134583	0.001019952287301322	0.001045021060713354	0.09450101385252023	0.1169861558194969	0.001140993688130715	0.03570050782822115	0.200582975871767	0.07755848458198687	0.08931797871704654	0.0646402591425541	0.0011308516180205	0.03506993966621375	0.009032201064516602	0.001383418666486411	0.02249595248996939	0.01919342386723049	0.001010167560370272	0.001029143717335606	0.001153653239140551	0.1237676489923973	0.08513130225616532	0.04646371331905459	0.03085867358845066	0.0488587906080502	0.001405649434392303	0.001248730896352682	0.09657979739051958	0.001100824519277933	0.1263726174843811	0.03803469940329274	0.001418027656087306	0.001099113781996261	0.001297524897357211	0.1000285853929242	0.03315817566692497	0.05893432959142755	0.001006092829476698	0.09954382047878095	0.1254626820994444	0.001219012173235157	0.01685851725983318	0.001022019751479336	0.001008612708984359	0.00101513123495408	0.0059363802634615	-0.01225279053990062	-0.01309694628040605	0.01250808655943739	-0.02932826131090411	-0.03166816912669975	-0.01218246669804432	-0.005279240549414738	-2.39645402254444	-5.504862638422485	0.04370106715971991	0.06814256944190257	-0.03240601055695879	0.006355272031090617	0.6769625778160611	-0.6865223168582126	0.04820718526533739	-0.3900875826464956	-0.729371321136039	-0.4946044521054128	0.01481219558036646	1.358209522139673	0.08018858711245357	-0.03047386729750725	0.01154580468078193	-0.187979982751741	4.373828623858143	0.0239572783566191	-0.1145055186466178	-0.01504787976964625	-1.326093342040551	0.2463512444862244	-0.05884793255896663	-0.02706121264883095	2.046349634172701	-0.05951549934361502	-1.106940656500855	-1.153271958510437	-0.8077121498205971	-0.4201174863278156	-1.077326307326684	0.006317344416295071	0.4639055544038929	0.6567811276636702	-0.8393097387292734	0.1779088297663192	-0.31334272214319	-0.003562142770668012	-0.4109881404005339	0.2363926675692046	0.04359711505900506	0.065669877540544	0.09144471170256975	0.04232082097389538	0.128186721320221	-0.1730266444922095	0.005572759433666401	-1.08857747162022	-2.399634544244659	-0.1659302107047199	0.04560609043707386	-0.6313557738094648	-0.3303535076088162	-0.9783821413173494	-0.08638205276826703	-0.01313529787312085	-0.2930073154044267	0.01895182258198437	-0.03209935342367504	-0.1672613098155981	-0.4916045063459983	0.1386465176966478	0.6443163628112391	0.1025370318819013	-2.164160238978138	0.01131831615235795	0.3733483806510132	-0.9633112508857442	0.08358884528456975	0.1024873938380516	0.04992133988573368	-1.474004069545991e-14	-5.614346369656147e-14	nan	nan	nan	nan	nan	nan
0.19	-0.02071246383359883	-0.06587000630302767	0.06369101083105787	0.4739266170012667	0.9350456188911559	0.006800009508574123	0.147097632283021	-0.09876994281843428	0.0209676410723535	0.1671154056814671	0.09516194269516157	-0.1391676665129229	0.006502508315375362	0.08852639649951835	-0.09121933846591945	1.099893235959947	0.1175080460293497	-1.099893235959918	-0.11750804602936	-0.2661903284100729	-0.07206033043401189	0.01479801728601784	-0.08589860672741249	-0.1011552205107057	-0.04607201770275401	-0.11711801165353	0.01998505902675354	0.5659991545558769	0.7122197748274849	0.1063942326879515	-0.0059200107082401	0.2941131005076983	0.002433867796724686	-0.3432448483777508	0.4012458196467971	0.01552298580670802	1.406063042783731	0.1686640889768021	0.04455400463709362	3.733086997386211	0.7144131278319511	0.2693860787233731	-1.963718454370688	-0.201847163589443	0.1137923122160181	0.2999053851520772	-0.4887951672274422	-0.0357185905268349	1.752003456860682	-1.231749581917425	-1.752003456860666	1.23174958191738	1.356983863364264	-0.1513909257504818	-0.09110274608638205	-1.561124766674915	0.324148578916986	0.01201596567382274	3.279255724057008	0.6522443575209161	1.08222060992725	-1.438237639016911	-1.659566602650515	-0.01353887973750406	-3.467261443166093	0.05410662722286185	0.001048203239084792	0.01396650075848759	0.001034250254786242	0.01089677469244114	0.001040792374534487	0.003638168360985726	0.00116021774574906	0.005808093362607164	0.02774133361788516	0.06864825211991382	0.03261766138551234	0.03428538697800704	0.001064957710949029	0.02564880382598899	0.005056786160667303	0.0104228181526254	0.1502664968304186	0.1425310051097676	0.3951782703916191	0.364463825268223	0.001123419822951385	0.02137346021785485	0.03740313898423717	0.04744114198136764	0.00103729120376268	0.01092413642401105	0.001316630541478511	0.003738061512319534	0.001236371947228932	0.008791328894840286	0.002517598478402998	0.01536962103432494	0.1420801010316408	0.1630178105430442	0.001061389909388121	0.01579752467988497	0.001187562132997711	0.001847860220964113	0.001077480431076045	0.01856305480218026	0.01414714905991725	0.05258569050274794	0.01054027478329456	0.04682591799565312	0.004784860364729736	0.007928823720646624	0.001465055468388989	0.01079965883046714	0.3414600723808526	0.3391398341673164	0.001055653915925161	0.02497157056441115	0.01332180797376793	0.01527979983784381	0.01345108849788038	0.01729891093909239	0.01149321750006388	0.01129874392961296	0.09646408981177382	0.08775305802726403	0.1275777589160544	0.09259167251316018	0.001471969847718335	0.005791071871530238	0.0302954759686554	0.01736919697719868	0.2009163213206817	0.1498912430877834	0.08129150834439626	0.06839847642787399	0.08231508004844286	0.07829332564045184	0.06531268524199763	0.06249063526335189	0.001119494033790471	0.03290988646915128	0.0383257721194432	0.1014797240476189	0.008297352454166219	0.04761158106515818	0.001812098530083826	0.03121229405090092	0.0227255853295668	0.007944987914326213	0.01919162784593765	0.005566427810757765	0.001009830391002464	0.008805066155001994	0.001030217587187136	0.01680971622666279	0.00340858704848911	0.01710813642587967	0.1243517256417313	0.1132321760604879	0.09686565346804694	0.08231774182412803	0.06311203645406172	0.09066625832074279	0.02830728190684067	0.03456104927804838	0.04710077202897719	0.04765481253988655	0.004414242174516552	0.04687333720769699	0.002551908032243901	0.09260971283457889	0.1041406261731692	0.07751072193734368	0.002396671491733939	0.01555213478095025	0.1312348704509899	0.08759418859879305	0.03920323332042887	0.05022473592090392	0.001383440765920661	0.01005367536316725	0.001093806226850221	0.01926425585481697	0.001339789561409211	0.1443486910128577	0.1050740219591061	0.1178867997535694	0.03056842792885417	0.007123783995874675	0.05336370571182186	0.04784299250358431	0.001268710120479936	0.00706274797804579	0.1249184620766022	0.134175988204861	0.1183592195077455	0.1049108765072003	0.001249322918321534	0.05033923684958215	0.02322777283264664	0.06425762487614566	0.001021482905471582	0.03062299679953792	0.001008385707792024	0.03806813879215482	0.001014816733204489	0.02132758904206727	0.006687378808410243	-0.01224463100963498	-0.01385170653006029	0.01261143770766163	-0.02791095039851774	-0.03062111254256536	-0.01311782465653888	-0.006269578571705989	0.001047512581023457	0.001035961150057552	0.001013510844808478	0.001118885210633175	0.07222813363559544	0.02385538097513552	0.001062116780359304	0.001017327662536688	0.1268592310755549	0.4027153843771146	0.001129315630441084	0.07131185902230387	0.001043841081825761	0.001269370359155104	0.001228075934841082	0.001152825239262463	0.2684996580253393	0.00108790943439544	0.001126743467070001	0.00108652334271341	0.001180940622472052	0.02710205851793077	0.01010262083920043	0.001415550053058724	0.3964621100930149	0.001048412872645357	0.001038102026530941	0.00101273251610091	0.001028643639239413	0.09553299508708965	0.1127616159627964	0.002469069441690233	0.03918913823915182	0.1912506696336679	0.07765684142747464	0.09223633747253683	0.05823081599385146	0.001159632208127013	0.02975002752721162	0.01065131495112973	0.001528642280380169	0.02022634099955032	0.01782228900601743	0.001011433430382771	0.00102864395246041	0.001137123644360408	0.1168456115612877	0.07891156718392389	0.02380599428917253	0.02063041332441158	0.05003302965157663	0.001372356980502119	0.001248833525446329	0.07916986170434161	0.001078634832538253	0.1197245658277414	0.03380980334016615	0.001318458469951293	0.00110684419330338	0.001301693927993329	0.09030909851132168	0.03735790548193309	0.06013258587976105	0.001006441906134925	0.08477485489545143	0.1241507638047877	0.001345092476197894	0.008997037425602709	0.001025322241356071	0.001009945523977312	0.001017326070128144	0.006335631594778063	-0.01360101201228794	-0.01370105769021165	0.01367715925197488	-0.02471462890110013	-0.02675609730102109	-0.01327832807037484	-0.006035148699751356	-1.721569744059054	-5.812648406746154	0.05503766845041119	0.03912526361167589	0.02807717261997667	-0.01848838940885203	2.259688654111733	-0.4399038740821402	0.06807495344909657	-0.2026715161797447	-0.914749193116086	-0.5711897365834265	0.02063501358889264	1.9388958322032	0.04206015028826855	0.05138351486594889	0.01942704455711722	-0.1863701857361002	5.451371230619967	0.02779667628208066	0.08369539422073947	0.02652977298698722	-0.794279554317935	1.043016485026973	0.2177035036699217	-0.01166141580381551	1.64218487482587	-0.0004627938628062402	-0.641270766329604	-0.6743818875792519	-0.447994539660817	-0.3110985587976938	-0.8843242888300612	0.03237767131487881	0.4300972925114433	0.5328915152363598	-0.4853811559426288	0.265815859800834	-0.4346233576049642	-0.01109689962852098	-0.4270376097316101	0.1900437257684804	0.04716810315067062	0.09296668264551698	0.09943536848956852	0.03912584298243776	0.1167743233539995	-0.1161445409248981	-0.09485952738631033	-0.8706238651119906	-2.353466807494974	-0.5157226944462532	0.02108216833881513	-0.1221846103119358	0.001755205310334801	-0.763442442216239	0.02027987239994766	-0.06171980320399225	-0.3478921219696367	0.02210929395895825	0.02657674990883745	-0.3156514602256577	-0.6014230436422336	0.1784096648706493	0.5017605364104266	0.01693113194081436	-2.054746610738452	-0.002629227731298683	0.3497793762945021	-0.8044012430496567	0.05354761267331741	0.06727209751913112	0.02950134610228053	1.57389710285155e-14	-7.366541674516283e-15	nan	nan	nan	nan	nan	nan
0.2	-0.02446015713665075	-0.06113376253650323	0.06356082778763489	0.4879078421543624	0.9366166023715726	0.007248965741638355	0.184307851073131	-0.09091337513473101	0.02254404175421196	0.1485047795362001	0.09229487857280681	-0.1374478811173893	0.00964836046243051	0.08274499596061066	-0.09122857016959898	1.114027737811111	0.1064485392654485	-1.114027737811101	-0.1064485392654494	-0.2526011082194126	-0.07354535287059058	0.01388724897498234	-0.1017196800647609	-0.09806930661056568	-0.04594414094505606	-0.08477528020313368	0.02677409949244028	0.5773582908119466	0.6984621591539482	0.09120970998494685	-0.006183743983027931	0.26122887165546	0.0031113545067169	-0.4012343980742211	0.5407963620556125	-0.04058923082760756	1.390412222769338	0.1454390289710435	0.04495059152341498	3.702165023981665	0.8499456553504892	0.0508924141409485	-1.758589805215969	-0.3672337771693337	0.2291550509937457	0.3245057988492852	-0.6599048517330517	0.03295515376277837	1.076966347518349	-0.970876710903731	-1.076966347518349	0.9708767109037283	1.360943591014263	-0.1472597986031104	-0.09152549497781029	-1.597551510796268	0.2950334706415706	0.01466357996034346	3.1674804035223	0.703467232051266	1.188359449103933	-1.323330023310981	-1.335755094265769	-0.04283793311886352	-3.099978248500467	0.08627599122107035	0.001048379883323463	0.01450163843595637	0.001035903630954578	0.01138771761369642	0.001027653849210137	0.003731989128938737	0.001146192884565915	0.005711563052591233	0.0612163592556907	0.09566816244803186	0.02814714108539543	0.03067101198060241	0.001064756241768304	0.02636720862759261	0.003121680191268297	0.008890931312652719	0.1373138850386891	0.1322468613194965	0.3970016987519907	0.3587819837432367	0.001129455431682172	0.02157414137179565	0.06014281830882934	0.06876297192328507	0.001042428733470291	0.01152108718994992	0.001288099649198895	0.004010625123664598	0.001232523427999052	0.008968659166189328	0.001854066512086683	0.01392842297280494	0.2110971427481343	0.2223129995562799	0.001082981764172602	0.01606990473039612	0.001156153080802368	0.002075398870704565	0.001083844506488107	0.0187006034224965	0.00795733794675095	0.0472614054708813	0.02378753214271754	0.05944231453556325	0.009540560294617135	0.01109780874330375	0.001476875807062406	0.01071966857425848	0.362331688371211	0.3539458277369827	0.001051520442109818	0.02492248413377002	0.007484604537022287	0.01076055281501953	0.007545170203488725	0.01255137154810137	0.006511906531311752	0.008103736745289932	0.09631802349203972	0.08517738924399249	0.1206998571351539	0.08473474815848654	0.002321445627266477	0.00632173401182256	0.03525668547820952	0.02159869001843491	0.1954687858495181	0.1543641717178722	0.07977204611625802	0.06503921855238744	0.08719042533634841	0.08095540245609309	0.06064979030754033	0.05775441640745479	0.001146825555051754	0.03275618921482777	0.03305136452678311	0.09726250620938107	0.009857781457347673	0.04939506341843201	0.0017167366282301	0.03175761634004374	0.02095910631182423	0.008710374685718872	0.01818384408774958	0.006564375880029421	0.00101095482961286	0.009212410247490671	0.001029321932344732	0.0181103390526399	0.002315559640685643	0.01673795098205925	0.1197892413463504	0.1117575037953099	0.08790898662967411	0.07434244386929571	0.0400019467039573	0.06740237897803986	0.02205018677258138	0.02822908939630676	0.04870379672665531	0.04775855920107807	0.002948984474747957	0.04537506400176016	0.001927133942186091	0.09221093083025478	0.0897391308391593	0.06998853879108584	0.001758323780763417	0.01611098344333381	0.1251751005006689	0.0867428341908426	0.0356685560890324	0.04652820379403064	0.001324380758367816	0.01022878408550516	0.00110223149124107	0.01933296486041757	0.001322672584294429	0.1407209606044502	0.09673579192224378	0.1112815603689037	0.03476165616027218	0.009123511989352557	0.05664095966182429	0.05225022730880428	0.001142891322078827	0.007506539102531254	0.105317631577971	0.1144829927252112	0.1203943457299384	0.1046934972125283	0.001330591039260286	0.05376933553696806	0.01447264760454899	0.05645041751891199	0.001024251745867998	0.03103602271513276	0.001009508148742642	0.03859498287157406	0.001016636623849294	0.02155074906303398	0.006636031012759766	-0.01359774820018136	-0.0140029617900747	0.01371849971126507	-0.0241477045361428	-0.02633727466736695	-0.01365247125377545	-0.006431283908666309	0.001049326994091145	0.00103893042024211	0.001013374868029188	0.001139663075196001	0.1247824617577144	0.02212185319665715	0.001066267251094794	0.001009579334209193	0.1092890515135434	0.3994276996277553	0.001140758363050703	0.1014043736786641	0.001050953118854186	0.001248485095754826	0.001228553684602557	0.001120315754143437	0.3688337151928646	0.001119532482152886	0.001118849103936308	0.001093742345854479	0.001032058095686423	0.04740951116759686	0.01816129676136728	0.00154267940875787	0.4133592766783901	0.001046069269056723	0.001016067716929299	0.001005512744892082	0.001012266217764407	0.0965649763216809	0.1085370761061202	0.0037971451952509	0.04267776865007439	0.1819183633955693	0.07775519827296291	0.09515469622802777	0.05182137284517861	0.001188412798228903	0.02443011538820945	0.01227042883774265	0.001673865894273239	0.01795672950913134	0.01645115414480473	0.001012699300394452	0.001028144187578342	0.001120594049591392	0.1099235741301822	0.07269183211169655	0.001148275259224051	0.01040215306037491	0.05120726869511018	0.001339064526613884	0.001248936154541356	0.06175992601816455	0.00105644514578439	0.1130765141711017	0.02958490727704547	0.001218889283815544	0.001114574604626426	0.001305862958629543	0.08058961162972765	0.04155763529693962	0.06133084216808595	0.00100679098279696	0.07000588931213217	0.1228388455101323	0.001471172779162524	0.001135557591366876	0.001028624731237641	0.00101127833898324	0.001019520905309763	0.006734882926094333	-0.01494923348467425	-0.01430516910001793	0.01484623194451238	-0.02010099649129737	-0.02184402547534214	-0.01437418944270711	-0.006791056850086049	-1.368979004602562	-5.984113331668688	0.04911298645683008	0.06885439312147146	-0.02888769405225493	0.007685203033209782	3.004669147723852	-0.3009082644098522	0.07313866403430444	-0.1213959322466125	-1.150470064915121	-0.5486592778558174	0.01810989429945964	2.286647758958934	0.09200966063455307	-0.02289313056736163	0.01378515476484748	-0.0852912341290855	6.383417118954514	0.02568798585024246	-0.1022044585786477	-0.01244555354025347	-0.2721997891436783	1.408379042457421	0.4004612130311672	-0.005951638753942043	1.335212583844213	-0.02294337291390088	-0.2799741906552041	-0.291052825412856	-0.2115528907461028	-0.2044263111627853	-0.6862082444420305	0.07681810844797411	0.4197037727535497	0.3522326723738304	-0.1974739883556936	0.2491748260262393	-0.5039636976945563	-0.01984473025503419	-0.4110697336873057	0.1712443370707653	0.06412780736380512	0.04808010841383715	0.09869988938317481	0.0436253975922327	0.1509479051375599	0.06238143013742131	-0.2010315479378633	-0.7387888192964385	-2.297711059151787	-0.7277001026459161	0.0002889474341741764	-0.2903613477017052	-0.1645867110764787	-0.7794924758210066	0.08439947262142078	-0.1082004323575063	-0.3891417782865975	0.01044158776166655	-0.03245252216257641	-0.3990652236082288	-0.7213014837512499	0.2222085581710746	0.3837827675508854	0.09992746514039555	-1.871556385721335	-0.04570060311880383	0.3382463590397163	-0.7793500270042686	0.03016780852160226	0.03930470179637261	0.01634051924562627	-2.767503994495564e-13	3.173166153709827e-14	nan	nan	nan	nan	nan	nan
0.21	-0.02862741298455576	-0.0552179694592007	0.0629392088690495	0.501742975349624	0.9379552482556301	0.007689216041049014	0.220993205793424	-0.08195858973950662	0.0221204769289277	0.1317909868151781	0.0879808773251415	-0.1346479533724612	0.01290561179761032	0.07555022283976566	-0.0906153431133697	1.121480215677591	0.09801241617752575	-1.121480215677565	-0.09801241617750601	-0.2389675635954948	-0.07504647129430644	0.01294811801362358	-0.1177141919297088	-0.09519167895140089	-0.0457626975844091	-0.0541053635658231	0.03419348677661832	0.5897193728800635	0.6854895063276848	0.08001441317496143	-0.00671330111216716	0.2316440853809199	0.003998400565898152	-0.4297081194661608	0.6373216593268833	-0.08797345354450982	1.376952866186175	0.1221981258256726	0.04315171441410823	3.628034718635388	0.9346773058155931	-0.1350745614169113	-1.585805891957401	-0.4901226217535631	0.3350071597597012	0.324990226716756	-0.7715468503321474	0.09435863334806284	0.4136717463257635	-0.713887090255127	-0.4136717463257563	0.7138870902550709	1.365251445671842	-0.1547192041479391	-0.09696410452164962	-1.60111131985554	0.2819115160046769	0.02338692534686019	2.959884395397315	0.7827819608181117	1.280446090555825	-1.266361682273439	-0.9087843627641591	-0.06368051346496281	-2.813631458454252	0.09514244639564447	0.001050612054324822	0.0150558840104089	0.001040600860005629	0.01190143472369625	0.001020627352827904	0.003820112480072551	0.001163049191507561	0.005647202310786575	0.1021434616221619	0.127965949555526	0.02608442640856053	0.02904501224861184	0.001066400014839143	0.02715377606160518	0.002089411040266099	0.008013996938395752	0.1210058714496443	0.1194560425767321	0.3974727951799999	0.3541174665122583	0.001146462404811077	0.02178923771383375	0.08611309059961546	0.09286020008167273	0.001072856792593609	0.01218923874173662	0.001265293960130475	0.004271048166613717	0.001234135201245626	0.009152315078527455	0.001491223161635851	0.01291666340063058	0.2871630998017906	0.2883048837119525	0.003478516085363366	0.0187248899430097	0.00113432774134877	0.002284598814927867	0.001090922708173149	0.01883955916301995	0.004596904969363266	0.04493470275370578	0.04085382064491137	0.07529826815182723	0.01630119221437718	0.01563444234288191	0.00156625109898395	0.01070693492194559	0.3813712471833877	0.3663849709817028	0.001048434862419052	0.02501288352443409	0.004344563851434279	0.00839813594211522	0.004371555881101276	0.01007046365254081	0.003838400246857334	0.006413538154543957	0.09778897811472226	0.08423032491682286	0.1160562863366675	0.0790536415539962	0.005185066013829421	0.008315383624569342	0.03804937572567922	0.02520300886801819	0.1877905227904517	0.1568355467277211	0.07882607859894381	0.06408951808653801	0.0905876085635768	0.08351346013987682	0.05599813055994249	0.05329471965357315	0.00116682171375324	0.03252740832110593	0.02787642182386396	0.09314187786300533	0.01024805037787215	0.05020626494501999	0.001691232370047384	0.03224363598093505	0.0184832620743693	0.009077309164305061	0.0160966236874415	0.007311392812852676	0.001011884924170197	0.009620856624915214	0.00102890750670146	0.01951785594546305	0.001742628119987993	0.01700890007329103	0.1141337686602438	0.1095264725441592	0.08092825453674198	0.06799435425964102	0.0219976467986908	0.04939298510916557	0.0153837052463335	0.02188370184967712	0.05024457055389523	0.0479426410172246	0.002184541527686812	0.04454841764457177	0.001608147742815537	0.09226847563701492	0.07986642187508884	0.06496832642881328	0.001412867739541939	0.0171553757481778	0.1185074316732974	0.0854050197695074	0.03182837905189361	0.0426564018320693	0.001260642047920665	0.01040735127187983	0.001108361364506654	0.01939219539298645	0.001319588385088822	0.1361272469648201	0.08762502498785615	0.1037881336339509	0.03864836229348736	0.01160691534271908	0.05791072113448666	0.05511042133131362	0.001076540899230311	0.008037559588601136	0.08843241496834205	0.09689914877264016	0.1202042678688581	0.1041496863212171	0.001427320586877981	0.05677056178684114	0.008059390412310324	0.05081014936022896	0.001027744586884769	0.03117952946569741	0.001010878750257085	0.03880701132912469	0.001018931184746392	0.02160649609130391	0.005689760217681277	-0.01485803690846131	-0.01381429547389524	0.01425593079783166	-0.02046895158519315	-0.02172893933026738	-0.01270165640906929	-0.005266360718349597	0.001055988485248002	0.001051039612408807	0.001013263347761721	0.001215239289047677	0.1840580002485822	0.02510234878840541	0.001069671087731223	0.00100738639609828	0.08567222113717327	0.3976380033288065	0.001183978971576088	0.1358839695733522	0.00114985944163223	0.001235657345784921	0.001241957178669839	0.001106144301932194	0.4749243165834679	0.01010134316650823	0.001105471408134335	0.001102139720164888	0.001023907962877252	0.0719002692525474	0.02830240985490403	0.001758245994905414	0.4284170509300662	0.001044507382140877	0.001012221752176824	0.001004182142898736	0.001009332844890788	0.1026545163327659	0.1099434814450286	0.0119229959498305	0.04015918067560894	0.1687096128272594	0.07741489648557598	0.09522889485454884	0.04875417697684069	0.001186991209920027	0.01977282998394601	0.009304866189399694	0.001656800036916127	0.0138397596020021	0.01154192005018458	0.001012982822377899	0.001028757079707688	0.001163804141013992	0.1024452597140618	0.07055040706171938	0.001092728913353815	0.005945516067127407	0.05291091897686104	0.001422343392626589	0.001297435718429011	0.07065454976073951	0.001049239172456865	0.1049308054430607	0.02546134505094912	0.00117338245154575	0.001114885250524866	0.001325269799109175	0.07042908734367183	0.04462035716466362	0.05791087134694019	0.001008030950044549	0.06064565733496473	0.1173854673122941	0.001576313839730553	0.001104912060863804	0.001033710849736081	0.001013173899968885	0.001022840728501105	0.003907391255869843	-0.01604536835577125	-0.01323293025681607	0.01432112096705316	-0.01708456270936302	-0.0170285350771094	-0.01041281513744901	-0.002881680622645778	-1.189145063615213	-6.01839980249172	0.05878397824673612	0.04248522753237061	0.02774527277764601	-0.0134070993815847	3.429118440512289	-0.04266777194533201	0.08211336973442446	-0.06109160668257477	-1.408781024559218	-0.3912894631801605	0.02348301953454762	2.523522564542777	0.05608983800943235	0.05163781977259872	0.02079833060022793	-0.1024377775847694	6.787460364844031	0.4671754683045709	0.08397863517373205	0.02702371079691208	-0.1800599694901531	1.734283626414259	0.5037984519196014	0.002413467417816164	1.162271474164821	0.02982026333275854	-0.1853594238905039	-0.1964082322831193	-0.1266502472637664	0.007024203088184304	-0.4533652071360504	0.3075332677550087	0.3005157814130504	0.1376499713002408	-0.01016422869368197	0.2557360404734502	-0.396925008319444	-0.0254719292110974	-0.4089113597540089	-0.0004549951144270445	0.03760419471811909	0.01764651182683981	0.04623008581276843	0.03928796622843113	0.1378686846337947	0.01950610450878807	-0.2493585789184223	-0.5373630083065599	-1.350451008270933	-0.5590235440958805	0.03282342121116969	0.04235326037798097	0.1099403106551944	-0.2347401966057915	0.1222941763189004	-0.1587298350719953	-0.3870170515429268	0.02113896639219116	0.02490069487278587	-0.5104581990403534	-0.7800743968113258	0.2757379438078513	0.1902990789724759	0.02833880730312043	-1.637589479700485	-0.06726745665751678	0.2674731613627875	-0.3874459761656286	-0.0005398919565545616	0.004087835746563375	-0.004171208878401165	-2.100939653137855e-13	7.474716395319346e-14	nan	nan	nan	nan	nan	nan
0.22	-0.03300414648356362	-0.04848814122999224	0.06171658070336185	0.515453668476537	0.939058724451751	0.008113044949641759	0.2567311214168725	-0.07234651137640112	0.01985316688130234	0.1167559186394287	0.08260130315056434	-0.1306642046871098	0.0161090801754507	0.06746411739532941	-0.08924802998514689	1.12230402314862	0.09222001378848314	-1.122304023148611	-0.09222001378847421	-0.2253063570679583	-0.07667484331373488	0.01193469874001724	-0.1337371156150577	-0.09240268719396068	-0.04544116577446634	-0.02570996286607659	0.0424771734295798	0.6028989951438116	0.673231702701915	0.07292442082906324	-0.007469494667622254	0.2050231934454804	0.005094387950257056	-0.4431299282952449	0.7036033924281589	-0.1607910802556506	1.365524209099626	0.09840509157636272	0.0416663133598385	3.512677204605354	0.9814042489150185	-0.3178566303544224	-1.422844896156075	-0.5803483625595786	0.465919239052047	0.313749208188237	-0.8381713165097617	0.183772368186416	-0.2487677315725042	-0.4421325711276274	0.2487677315725045	0.4421325711276249	1.366475971739142	-0.1727105177454671	-0.1063831574272026	-1.603233874876949	0.2773062902960592	0.04268126981920232	2.712577216011105	0.8763271058143793	1.352067488230701	-1.180360183213301	-0.514694201437886	-0.08816521840211852	-2.507199380679971	0.1280642562592333	0.001055059778792454	0.01561827499634791	0.001049005593825432	0.01240934613591363	0.001017059897208949	0.003911552753512857	0.001209268930755031	0.005586426105033902	0.1482795607844653	0.1637351345929904	0.02642094134450388	0.02945013473989637	0.001068924151598662	0.02796824696379125	0.00156967222552856	0.007527085897334064	0.1012663737376331	0.1040494940099592	0.3972197982192585	0.3508152885833143	0.001176578106208716	0.02201527467073585	0.1146972911716688	0.1190479170505514	0.001137532093553949	0.01293226771393648	0.00124747632658747	0.00457658313068808	0.001241643106944435	0.009341671836052366	0.001302429728517491	0.01217212547558471	0.3687666434246288	0.35751221990643	0.009119771001374273	0.02465074233056176	0.001116726454488409	0.002553655328642181	0.001098660550806194	0.01897681766021969	0.002884196470371818	0.04392182177704857	0.06081484825479933	0.09355742597651717	0.02460463630357834	0.02111243668241027	0.001718657188979862	0.01074810910494958	0.3989123594879809	0.3773843654014022	0.001046111431894232	0.02529482964810967	0.002747878691657701	0.007196359538006169	0.002758823374305093	0.008797617330953874	0.002482336618242346	0.005567463402963928	0.1012144735623214	0.08515808845279886	0.1138957701554797	0.07560040140195261	0.01062709228470976	0.01218482844006642	0.03834791096324701	0.02759612133195222	0.1779334839462031	0.1570293239779384	0.07814380087586602	0.06448197150092762	0.09254288233887044	0.08593610986041247	0.05203249949539927	0.04963692913548665	0.001176106361322202	0.03225554101527336	0.02290105729254409	0.08916717053097578	0.008986450134631575	0.04955694424892652	0.001669942657621914	0.03260026171246225	0.01519859424058066	0.008910099412757977	0.0126236332334041	0.00739950936891078	0.001012491572753758	0.01002265133840424	0.001029006973656124	0.02101397696962055	0.001476962643600667	0.01768202740112563	0.1076721510598171	0.1066866546843974	0.07599393366369069	0.06346450558953992	0.01215021618891291	0.03946769294045157	0.009717613342345301	0.01669569576605478	0.05185581450505094	0.04834094773359704	0.001842281565254544	0.04456855289136261	0.001472620557373176	0.09308662980753506	0.07806132321185771	0.0650899308595029	0.001236298419400903	0.0185131707297618	0.1111644473896579	0.08358088982614466	0.02782745967282556	0.03875189401558115	0.001206012083047392	0.01056890575454991	0.001111580606676655	0.01944301986580387	0.001327748301913687	0.1306961827293185	0.07793165270470917	0.09562626176128716	0.04212592675544278	0.01466358749178913	0.05705657582161647	0.05609706972873549	0.001043990964950992	0.008514558753101783	0.07440997980883791	0.08188366163293188	0.1178409693070673	0.1032640304490739	0.001528235800033519	0.05922828417284772	0.004732596344936617	0.04792665056742809	0.001032034403302584	0.0310437562050225	0.001012511956109848	0.03869647650714002	0.001021738608254612	0.02148772297972808	0.003489342172503723	-0.01600888972528675	-0.0130365808063668	0.01408500050838079	-0.01723174474692216	-0.01698250061908038	-0.009743801923992615	-0.002271802169952002	0.00106264997640269	0.001063148804567213	0.001013151827495526	0.001290815502897904	0.243333538739448	0.02808284438012576	0.001073074924371058	0.001005193458008021	0.06205539076083358	0.3958483070298714	0.001227199580097708	0.1703635654680314	0.001248765764358934	0.001222829595817294	0.001255360672737301	0.001091972849724134	0.5810149179740702	0.01908315385088007	0.001092093712333951	0.001110537094480979	0.001015757830065963	0.09639102733749889	0.03844352294844131	0.001973812581050627	0.443474825181736	0.001042945495227961	0.001008375787426705	0.001002851540922182	0.001006399472022362	0.1087440563438413	0.1113498867839263	0.02004884670440886	0.03764059270114382	0.1555008622589492	0.07707459469818867	0.09530309348106944	0.04568698110849372	0.00118556962160952	0.01511554457968251	0.006339303541056103	0.00163973417955917	0.009722789694872419	0.006632685955563683	0.001013266344352595	0.001029369971837175	0.00120701423245352	0.09496694529793837	0.0684089820117339	0.001037182567487645	0.001488879073879271	0.05461456925860816	0.00150562225864154	0.001345935282317222	0.07954917350331313	0.001042033199130042	0.09678509671501974	0.02133778282485998	0.001127875619281874	0.001115195896393746	0.001344676639589184	0.06026856305761016	0.04768307903238721	0.05449090052579836	0.001009270917292299	0.0512854253577898	0.1119320891144549	0.001681454900300742	0.001074266530360344	0.001038796968238406	0.00101506946096322	0.001026160551698117	0.001079899585645997	-0.01714150322686899	-0.01216069141361368	0.01379600998959329	-0.01406812892742734	-0.0122130446788774	-0.006451440832189611	0.001027695604792994	-1.101158188860802	-5.917079441547819	0.05074206867120698	0.06769325340666546	-0.028224309686467	0.0084021102225797	3.698948733711974	0.1053161799560383	0.07871935788151808	-0.04339126561964388	-1.673616029711108	-0.2761914173824684	0.02029801724266418	2.704745521049958	0.1069851445036092	-0.01387074641583122	0.01492532379309466	-0.03184690469376547	7.026507526713873	0.6798614209887832	-0.09023314473567659	-0.01278501833190771	-0.00943544104515317	1.889019884173896	0.5887333610136847	0.004829928288861112	1.047262818838515	0.01536597388482289	-0.04784609688875352	-0.04944051060094243	-0.04272812289865934	0.1705392614565299	-0.2406349539671058	0.4519771490055127	0.1774624956465401	-0.1032868795568619	0.07095678769058972	0.2220932333762164	-0.3435824506165855	-0.02846201277112074	-0.3818855308186589	-0.1208601074639614	0.03824902548929833	-0.05874873760847053	-0.03308018596981441	0.04229506476789812	0.1686687314214192	0.1428170775521383	-0.3227888696623768	-0.3751406313968924	-0.6808907190730448	-0.4962238100470631	0.04313392747781206	-0.121005026930768	-0.01246483836010922	0.2488708827693474	0.1470800080403336	-0.2054635367649029	-0.3956829490615865	0.007039047386467379	-0.03413375571383823	-0.5665353427675142	-0.8549905112860545	0.3368623173266401	0.009073642536078848	0.0891232008182752	-1.357885023151027	-0.1140695992856738	0.2295455862745015	-0.2279961537712099	-0.02568819372786052	-0.0252079541124905	-0.01856350872318242	1.042492306246336e-13	1.20464252027551e-13	nan	nan	nan	nan	nan	nan
0.23	-0.03746121675645273	-0.0412284346452212	0.05954692379668024	0.5290593026478889	0.9399217750733658	0.008530180549209114	0.2910958196703856	-0.06245662254130262	0.01570010924226653	0.1033471480169462	0.07646889461416595	-0.1251592982787132	0.01915734121085747	0.05892049139034859	-0.08674964944025422	1.116474420686707	0.08922900786090864	-1.116474420686686	-0.08922900786089742	-0.211661736701311	-0.07853750118587131	0.01080205419619856	-0.149867720855293	-0.08963234457999586	-0.04487616147371467	0.0003126523058052601	0.05176185150024483	0.6166944804375371	0.6622469472871423	0.06924057781147565	-0.00846170177192921	0.1811337428170895	0.006419881709540519	-0.4424214258913179	0.7385396448141623	-0.2729916501302935	1.355773579315341	0.07438992895756226	0.04133924447182279	3.350953820835275	0.9870987787466204	-0.5037575095221322	-1.265559222670387	-0.6363245611496289	0.6313690774022743	0.2898990123228241	-0.8568966785573328	0.3152419493435497	-0.9171555140091122	-0.1581775793825527	0.9171555140091815	0.1581775793825121	1.361409759846854	-0.2026938243187066	-0.1216105927690481	-1.631218995971317	0.2778458398150317	0.07022118033890373	2.495879496246889	0.9769843146317557	1.406667449971438	-0.986880807881154	-0.2458329264274912	-0.1073058753199491	-2.269484789912673	0.1397986764789342	0.001061056521207796	0.01617096355090716	0.001060250179653445	0.01291262742117598	0.001014982010371178	0.003992648499616232	0.001278808026084248	0.005550518754444049	0.1951792811436528	0.1999949134456381	0.02802493444281102	0.03090283849763628	0.001069888765849173	0.02875189659921524	0.00129310748669755	0.007238510591931435	0.08111745037143964	0.08777867592006296	0.3977651735779868	0.3496744783008584	0.001221546690421297	0.02224497264057398	0.1435672322635386	0.1455183445935445	0.01171178292365575	0.02492221848804892	0.001234111284325352	0.004905295037748029	0.001251527236666599	0.009527495942293992	0.001199178735576585	0.01177022201038263	0.449850773016905	0.426457596251297	0.01807221648086749	0.03379498046533223	0.001102141628972768	0.002852063477805266	0.001102577715264144	0.01910026419924643	0.001970527005510665	0.04373318736453847	0.08187263991908074	0.1125966578280068	0.03281520907760149	0.02669415170573342	0.001976106577358736	0.01087518449047582	0.4149459443488305	0.3873946464696925	0.001044739119732019	0.02579024088783052	0.001897353935664027	0.006621337974585435	0.00190049430347082	0.008182490714595134	0.001760422315590652	0.00515504919454029	0.1060058407525089	0.08768352496660924	0.113786790765352	0.0741664555498876	0.01683109188722181	0.01665161160483306	0.03638989850583096	0.0285719674575093	0.1662262312780536	0.1548843736473673	0.07740560333207877	0.06519793775531059	0.09352079120549706	0.08790208045918713	0.04968879135447127	0.04747455758192814	0.001177234659811714	0.03198100893783821	0.0182816745292744	0.08542801441522457	0.007189298364522739	0.04833196464077846	0.001633954319871364	0.03288830850942418	0.01152875868591036	0.008186181123276126	0.009034525172842749	0.006958741727493608	0.001012931908413921	0.0104091816195298	0.001029385666188307	0.02258401320547681	0.001358757727035699	0.01859558194866514	0.1005833275713567	0.1032230352054022	0.07260614061602265	0.06037371955979771	0.006792602173964606	0.03376045688415591	0.005760884882039716	0.0130038202425002	0.05308790113481988	0.04867018651428172	0.001713041268439265	0.04484273930325065	0.001446879109509873	0.09419260800653971	0.07739120657226536	0.0664701887210068	0.00114089224408188	0.0200376488534257	0.1031164917340197	0.08126398648193732	0.02409792981259354	0.03516191144396608	0.001163504066035746	0.01068946425563887	0.001110557799607367	0.01948153403300775	0.001344238608493663	0.1246034678573335	0.06797685010776702	0.08704521869031971	0.04472360748073835	0.01823168520557369	0.05455752033666861	0.0554866241095747	0.00102771733822981	0.009072185184622642	0.06317208380417276	0.06972739731714747	0.1142966847083849	0.1018168628378747	0.001586661357043018	0.06121747975911636	0.00294741684354024	0.04626776209851533	0.001037788737255464	0.03062547869207688	0.001014655679471867	0.03825974205441508	0.001025518542533743	0.02119258470236802	-0.000135130104316905	-0.01676295670289272	-0.01242306914994809	0.01346807967390904	-0.01541707710305434	-0.01274074618819005	-0.006320628698759929	0.003291644436996293	0.001071231504959163	0.001079404713977703	0.00101253832025864	0.001402368368807144	0.2946354159528526	0.03136142733664173	0.001069046614063729	0.001004482444683929	0.04616607962944945	0.4017126414151154	0.001303221084977925	0.2004077865774095	0.04135945219196963	0.001217957337860951	0.001267290338260002	0.001091332069663999	0.6621276144694247	0.03525269131537168	0.001082611881958888	0.001103371412639451	0.001013203929429989	0.1201356494386095	0.04541270007741721	0.002474265624059282	0.4551024466442676	0.001043619817186116	0.001007024729507912	0.001002376553821653	0.001005368681540166	0.1162196922791822	0.1156118633457945	0.02658792339274924	0.03104738515004596	0.1399453210661363	0.07587598459519342	0.09447825249950141	0.0477799961112898	0.001172351232143268	0.01144190764907634	0.004364487452611426	0.001559752730179072	0.005681869708200598	0.003918015298292588	0.001013494939427204	0.001030126551820777	0.001259693818228751	0.08679190737351235	0.06796835156652202	0.00102948374756138	0.001574548151770645	0.05459424170165646	0.001639520569591077	0.001482751665832545	0.0738767610477388	0.001041111424374441	0.08726614813278678	0.01860978247034843	0.001111927717743961	0.001104667503767495	0.001375589083880332	0.05044561337504452	0.04796268639856509	0.04884119804038874	0.001012056060727513	0.04640170421006078	0.1067546025333856	0.001618919673922259	0.001064511078072192	0.001047992106257151	0.001018424216092673	0.001032237828911356	-0.004731626133108159	-0.0172141864613169	-0.012019459682597	0.01258881458689035	-0.01468156799968801	-0.008921152964748585	-0.002792805766785221	0.01066625010970776	-1.062949325431332	-5.688355005865409	0.0568780430974257	0.04093472842458326	0.02586314555998929	-0.01005464268716038	3.561551079678192	0.1809654736355694	0.07495506231006409	-0.01882686359152856	-1.582419444321419	0.07583970928262387	0.02412094372059808	2.600791902487283	2.114902616630869	0.05611313285077403	0.02006025010385917	-0.03956515853896545	6.731334165214873	1.110875325240498	0.08973395790644763	0.02408491698854431	-0.01353600538784204	1.919149121147112	0.5265176330978799	0.01891040090763809	0.9755653121600788	0.07122731291882128	-0.05431298786775871	-0.05915419303075758	-0.03456846740520644	0.3376046782553168	-0.04328211542689084	0.4478722189916328	0.01223466973034742	-0.3303655123635882	0.06489365004003281	0.1696804907668107	-0.1020592491949338	-0.02635803710057099	-0.3629183831667031	-0.123286057613003	0.02271700651539138	-0.09239642713175726	-0.0573250484031912	0.03621656150844326	0.1514814581923367	0.06794842617496237	-0.3723499175274677	-0.2459581741207734	-0.4583255441632584	-0.2621390334462774	0.02495658496271969	0.1099312043242318	0.1804520348789301	0.02599603770767355	0.1573661320680835	-0.26045797433428	-0.3281623227005639	0.01479384520665287	0.02234469815591298	-0.6437901238071833	-0.8656038078528966	0.3753839258903796	-0.133513207567704	0.03838748708817476	-1.076872639375211	-0.1716468136295188	0.1749115319978558	-0.1178700050940415	-0.057000799793589	-0.06116371869509007	-0.03946231855182154	9.571773412500074e-14	1.391622013304983e-13	nan	nan	nan	nan	nan	nan
0.24	-0.04173532099200078	-0.03391331392633144	0.0562597207195497	0.5425725591461223	0.9405502209573051	0.00893139859605533	0.3235640253282117	-0.05279403058897163	0.009957964449314582	0.09131173430106343	0.07007098759960584	-0.1181106824437398	0.02178698069855775	0.05059932794210549	-0.08295642682702285	1.103960857804525	0.08901428290055122	-1.103960857804519	-0.08901428290054937	-0.198098928705937	-0.08078617515287691	0.009473190056006536	-0.1665281319904424	-0.08682409825103685	-0.04403871036743076	0.02428630061647161	0.06194437584845779	0.6310251017323993	0.6540882883815728	0.0675325918136163	-0.009556205631137892	0.1596576167489711	0.007945645097471553	-0.4065367208246309	0.7146862192464196	-0.3843003143535778	1.347048674475912	0.05148414420081402	0.03848280281561702	3.133378685459346	0.9359448723524851	-0.6356740611613086	-1.148173514825128	-0.6334480581993375	0.7746611243494236	0.2300248994493238	-0.7936788052139963	0.4427407818796022	-1.585559815626185	0.1131236223159176	1.585559815626186	-0.1131236223159198	1.35011349748561	-0.249913736719142	-0.1456270767017912	-1.709195053860116	0.2848870332950194	0.09717063092561241	2.302783843770101	1.055896361325059	1.459094688458664	-0.6151408813735199	-0.1195227974813352	-0.1086245693845856	-2.024534468625223	0.1681181819903487	0.001068346082260542	0.01669748387469365	0.00107400112639262	0.01338747519871797	0.001013636659560555	0.004057209396819921	0.001369341509548145	0.005495912004163751	0.2413980883534901	0.2351370370437701	0.03041866192955828	0.03298426225158048	0.00106835597417402	0.02940623807421734	0.001154340431226233	0.007060487262738016	0.06223287249747645	0.07236366800176884	0.4000120643873265	0.3528882897369369	0.001282037847368263	0.02246728088485685	0.171875103490264	0.1712927933991563	0.03617267540647649	0.05170827217177565	0.001224992578426228	0.005228845887460569	0.00126243395235817	0.009699291891013732	0.001147222329908927	0.01156019490094714	0.5277542621172583	0.4915142316698388	0.03032597776168745	0.04610603122204718	0.001090108727009347	0.00314471815298762	0.001100951626885411	0.01919072765585262	0.001510471412094165	0.0439462103906897	0.103421822963924	0.1319468611001895	0.04032777610148808	0.03162094913322606	0.002354702568267535	0.01109282216475307	0.4294488605206845	0.3973111099913561	0.001044390557036445	0.02646959668550796	0.001469750507038626	0.006367004339308236	0.001469397805788224	0.007903145863322209	0.001397777926859382	0.004979819082642657	0.1118872333926941	0.09197131475696134	0.1154922439908193	0.07479220111388946	0.02312588300499506	0.02127212752081559	0.03224247872743816	0.02773137353198839	0.1528436532288767	0.1503287672145358	0.07646459210683861	0.06563298823882224	0.09372625453456815	0.08930131176351343	0.04936983811655938	0.04733239636899744	0.001171188365425269	0.03173010758461937	0.01408307924132582	0.0819693490509379	0.005297923034942085	0.0471082182277417	0.001575981153198365	0.03312173529499745	0.00765056269583566	0.006934940733288929	0.005853412362707651	0.006207974279091295	0.001013266321779887	0.01077109396919417	0.001029953388032568	0.02416646498245321	0.001325956607296055	0.01960208780967162	0.09295854980662173	0.09919135850605855	0.07050474666260634	0.05848651011576807	0.004037135963681476	0.03034580101934558	0.003783548380983595	0.01105316032148522	0.05374734374956013	0.04888493455896146	0.00171522461782008	0.04544895487789181	0.001502381138298577	0.09563150163909796	0.07452192180013323	0.06558615857718542	0.001092725068979693	0.02165150367909838	0.09434964531253065	0.07832091349429494	0.02082485681601937	0.03207167241379056	0.001134275695609297	0.01081920650965161	0.001104780672860342	0.01950007579303326	0.001367938113174016	0.1179847304097952	0.05792266252132517	0.07822647150546648	0.04624081970819696	0.0221438000188521	0.05061005081156431	0.05337979675334346	0.001020977041796896	0.009602016526842828	0.05460581758957074	0.06027611285805827	0.1100540189527368	0.09990543636298627	0.00158463825033319	0.06285887483321592	0.002042040739446701	0.04528748116420312	0.001045264146320297	0.02992307039044073	0.00101740520033866	0.03749270648793787	0.001030447644146364	0.02071851317259229	-0.005217638009093611	-0.0170627678517263	-0.012124410777131	0.01245764246061681	-0.01522114726993921	-0.009132233568473329	-0.002740480913413909	0.01157182964258903	0.001079813033510506	0.00109566062336774	0.00101192481302153	0.001513921234714599	0.3459372931662568	0.03464001029313042	0.001065018303763828	0.001003771431366585	0.03027676849808134	0.4075769758003582	0.001379242589854311	0.2304520076867881	0.08147013861951953	0.001213085079906558	0.001279220003782806	0.001090691289604851	0.7432403109647795	0.05142222877987599	0.001073130051586065	0.001096205730749258	0.001010650028795959	0.1438802715397226	0.05238187720639217	0.002974718667065577	0.4667300681068023	0.001044294139145211	0.001005673671591903	0.00100190156672993	0.001004337891061797	0.1236953282145265	0.1198738399076665	0.03312700008108982	0.02445417759894815	0.1243897798733232	0.07467737449219829	0.09365341151793355	0.04987301111408685	0.001159132842675783	0.007768270718470085	0.002389671364166619	0.001479771280798812	0.001640949721528377	0.001203344641021035	0.001013723534499633	0.001030883131805936	0.001312373404015991	0.07861686944908665	0.06752772112131215	0.001021784927608422	0.001660217229658347	0.05457391414470571	0.00177341888054233	0.001619568049348082	0.06820434859216501	0.001040189649623951	0.07774719955055399	0.0158817821158443	0.001095979816216207	0.001094139111095434	0.001406501528171453	0.04062266369248006	0.04824229376474283	0.0431914955549789	0.001014841204164078	0.04151798306233516	0.1015771159523164	0.001556384447544534	0.001054755625788662	0.001057187244279244	0.001021778971229852	0.00103831510612962	-0.01054315185186299	-0.01728686969576492	-0.01187822795158084	0.0113816191841882	-0.01529500707194985	-0.005629261250619791	0.0008658292986181058	0.02030480461462448	-1.048673611479034	-5.344400329793661	0.04550842243919479	0.06200655172384743	-0.03153127956169611	0.004662230262008891	3.475417682807319	0.231060178982355	0.05285772600222668	-0.0212808703933693	-1.502453995462299	0.5947329263612363	0.01882007210938089	2.565549773581835	3.066205726305125	-0.01490295795554605	0.01211969227957945	0.006528366461318481	6.248759341448837	1.313223945504163	-0.09138383958705305	-0.01938165093339738	0.07089604668858769	1.951214168341727	0.4577498418322652	0.02294238602082064	1.02849930952076	0.05215488565852004	0.0162914887497847	0.01771584243408996	0.004708696422538349	0.5230099167706344	0.171303329255467	0.4827236992535532	-0.185825514555687	-0.5854181000109567	0.0147736335157282	0.1087453744870542	0.06045961744827163	-0.02373586802695897	-0.3257873805261263	-0.1206134684388841	0.02732502320971791	-0.16421315770425	-0.0950801473633312	0.03737147843577182	0.1711518396593719	0.1614073403157828	-0.4364003137297377	-0.1344253142493462	-0.2223746806258819	-0.1479806895382136	0.02023578028043354	-0.05459919440856779	0.054118248313382	-0.203986718295732	0.1649553484976788	-0.3306974654538299	-0.2957342406594063	0.008875798323595157	-0.03812825874193247	-0.6717398578577006	-0.9025313340475701	0.4056657372316708	-0.2902027048829879	0.08356418295149454	-0.8168890518043143	-0.2069213720208539	0.1599854838455378	-0.09227464681127842	-0.08251435147182726	-0.09126817686730831	-0.05435015920962572	-1.758968451019354e-13	1.35844556078963e-13	nan	nan	nan	nan	nan	nan
0.25	-0.04540596323467212	-0.02721232830287973	0.05200535302890132	0.5560013411130693	0.9409595271443472	0.009278407787280623	0.3535441687387646	-0.04395056887815327	0.003371549935716377	0.08012546955842478	0.06407530995484749	-0.109917136554069	0.0235598162762622	0.04341978078310656	-0.07806462918527036	1.084781050077072	0.09133006004962595	-1.084781050077058	-0.09133006004961844	-0.1846568006070475	-0.08360366089909822	0.00786129908505059	-0.1841347341797461	-0.08388743851062991	-0.04291483794466047	0.04644204797905693	0.07279557828722295	0.6458551754602978	0.6503237583084156	0.06641820562656595	-0.01051614449232922	0.1403747753649614	0.009653460354707603	-0.3154627742151955	0.6110885817908477	-0.4591529696423451	1.338707989181776	0.03098740116472721	0.02991531386380569	2.848414018008173	0.8219324146289413	-0.6610895570218043	-1.107056557830721	-0.5506560097181922	0.8541610505070332	0.1109835631336127	-0.6233920985221912	0.5276651382535459	-2.248848180205873	0.3393680183769842	2.248848180205971	-0.3393680183770287	1.34229575275905	-0.3163381577266953	-0.1768929617535277	-1.792709529256669	0.3087876551751997	0.1303057033179688	2.125011595883966	1.105240561496222	1.498323639428412	-0.183027002934718	-0.1083507035857088	-0.08230954550545305	-1.832072244980198	0.1757440520409631	0.001077984544638621	0.01718080902328502	0.003013650671454124	0.01582413793492207	0.001012802196933937	0.004081730766820193	0.003681010459528406	0.006984938144924449	0.2847603055708378	0.2684650858373059	0.03231985756239093	0.03461480207835448	0.001068876829944684	0.02980991719128164	0.001080536285192962	0.006922510860214395	0.04536484550689965	0.05819460360679471	0.402841959307807	0.3610885506880045	0.003396249401622412	0.02466535393009013	0.1978893694660561	0.1958342923763278	0.06688362669129118	0.08368764831350319	0.001223055572183943	0.005470354400780825	0.00127613130915482	0.009846936011616512	0.001123126396570971	0.01152573105328317	0.5983265645055226	0.5508805689730152	0.04275101535929203	0.05843494063896038	0.00108177129737205	0.003322935187085529	0.001099556490866902	0.01923120560023247	0.001265481877968716	0.04452304029389607	0.1235890040006601	0.1502493559575743	0.04843023359855557	0.03629759733095748	0.003714378954143884	0.01210856946792891	0.442561035224201	0.408587532165772	0.001045729558999178	0.02723961554908407	0.001242370174188848	0.006298620345213402	0.001240419879229625	0.007824568848550055	0.001204994092777256	0.004928917313437312	0.1158352310903786	0.09648448648370837	0.116245259784786	0.07662747801826864	0.02760490546365831	0.02477132641998989	0.02776900056593611	0.02596286207340415	0.1388034525075709	0.1439134923735497	0.07526726609229439	0.06552577389164496	0.09331461758000437	0.09015057347859504	0.04914869048043416	0.04780077365253202	0.001161590125116608	0.03152320568116143	0.01053861305125781	0.07891544562245026	0.004088884585334774	0.04632636809933783	0.001535953089933463	0.03337252296026158	0.004674478075795202	0.00565740410663316	0.003573929417159007	0.005435563946816703	0.001013927527377139	0.01109900910401931	0.001033096776921805	0.02569431004861683	0.007530428360055663	0.02777099227977933	0.08460392590710024	0.09429886395858211	0.06848010241784705	0.05706763795277985	0.002565610300022311	0.02819340203788963	0.002714091285072904	0.009973855764267407	0.05339990881504076	0.04877498632705556	0.001746667336943115	0.04591307159236888	0.001555082091636982	0.09690691482898618	0.06851831944494051	0.06192438504539452	0.001068217840935358	0.02328257155300793	0.08582967720021754	0.07513643193224742	0.01766236092079727	0.02916181167580588	0.001113822039294901	0.01100441344734637	0.00109919551101004	0.01949133116450581	0.001388029252607842	0.1110269361585084	0.04806961198421306	0.06941663215388738	0.0475382083236261	0.02653547036819174	0.04644009617166239	0.0507274663675974	0.001018514700202576	0.01018411056035511	0.04888052200419152	0.05339953411249356	0.1070725044403285	0.09819715187879199	0.001593824078852468	0.06437463333491543	0.001558620993275164	0.04465822196451298	0.001055589209569781	0.02894581782101894	0.001021141786867828	0.03640074278804475	0.001037290040339242	0.02007069616752182	-0.009113773274124808	-0.01700974878802878	-0.01170599442599671	0.01071063575778419	-0.01403569913728366	-0.006365169966660595	-0.001005035168596398	0.01337085135529923	0.001094959581611632	0.008379070474715483	0.001011941327437436	0.009983813042826434	0.382175253397896	0.03440396708216815	0.00107314243016689	0.001003631266143509	0.01949517208812573	0.4101704929476435	0.009187175750472234	0.2499846946906783	0.1243557767636358	0.001227767508750325	0.001299859531064251	0.001104253751413914	0.7843911283842809	0.06234151561253162	0.001073059931304143	0.001099710195059148	0.001009711316700271	0.1600448618236868	0.06312143481388099	0.006973732864930312	0.4758723806429555	0.001049516927013216	0.001005191316612345	0.00100171041884769	0.001003959841457227	0.1196072568142146	0.1151188734861026	0.03227192604022638	0.02106357886724608	0.1107504148357023	0.0728470922618515	0.09196565334184902	0.04802598538637604	0.00114521792460266	0.005785299751308709	0.003170755629155753	0.001506430784031164	0.00140925686624115	0.001136947640746795	0.001015370464391147	0.001041009374334736	0.02488489786999219	0.06861870162955232	0.06443422449984731	0.001019263034484255	0.001533427387353362	0.05159340403962656	0.001784601931319754	0.001601959660243811	0.05427649284688264	0.001044835461631527	0.07115786485051011	0.01268241661781424	0.001089605254925474	0.001092739509043942	0.001411051784095307	0.03186914574660132	0.04985206491506983	0.03979725454627533	0.001016891898974525	0.04210637159816824	0.1039070393684175	0.001643193480920764	0.001053300420003111	0.001074076966141527	0.001027781752087287	0.001049569727960467	-0.01186640567696486	-0.01673503299814287	-0.01114979125439495	0.008426842313829746	-0.01184280465689301	-0.004186833337680281	-0.0007662809975502743	0.009622710460548425	-1.047777718872757	-4.904385643303895	0.04840134649436916	0.402729607531373	0.01836881754327463	0.2723996758881331	3.195397905714213	0.1063498506108012	0.02405476889536657	-0.009979139366204131	-1.331778691470043	1.048756419963954	0.387593213260215	2.352552531284491	3.247833334564771	0.04175475508349989	0.01534811308239332	-0.006571612539864408	5.614604465573652	1.16082531252142	0.06966794121837019	0.01390060855502877	0.0569678127425185	1.727211458170499	0.4752392404046986	0.1671995796277965	1.255381566981032	0.09018827051365252	-0.01670276524119295	-0.01874660373658614	-0.008608101383957154	0.3950825108896646	0.1962005050068241	0.2394667254772656	-0.1748127664591701	-0.6978585326043303	-0.03151493026398752	0.06459275376096611	0.038421161144242	-0.01800238967199337	-0.2832186506596625	-0.03915124792072677	0.02402590157250318	-0.09457186787199881	-0.05795973148952881	0.02923947238499621	0.1392267767990301	1.368250201215668	-0.5446988715168903	-0.1468589071825708	-0.1913143006449306	-0.07428769323243112	-0.03841259253697032	0.09721989267841995	0.1624869770584022	-0.519499818424123	0.1598795920458763	-0.3054302386202958	-0.2878904576245611	0.02549935785471752	0.01674908536851307	-0.712067200930802	-0.8652582798340701	0.4689831182236897	-0.2492765467432632	0.04408924690333365	-0.5603124287819232	-0.1191401573700584	0.1451342919200479	-0.04041536401373326	-0.1119044939533176	-0.126091712736879	-0.07422328718760614	-2.867080374781299e-13	1.398964056738009e-13	nan	nan	nan	nan	nan	nan
0.26	-0.04780199740487646	-0.02197998876183456	0.04722506640923414	0.569346724335511	0.9411821751393392	0.009509630440631946	0.3802475861153959	-0.03657168340035176	-0.002853441000518181	0.06881106066336075	0.05935849662656697	-0.1012252014953204	0.0237354789100611	0.03850825653247065	-0.07256219622593645	1.059014965193663	0.0955883674853019	-1.05901496519366	-0.09558836748529242	-0.1711733410414789	-0.08716803321147545	0.005932493935673774	-0.2019940054807271	-0.08052149034004914	-0.04137855930734805	0.06671945187688265	0.08386711577967507	0.6608196461671293	0.649522510929298	0.06526565246883118	-0.01118132339412321	0.1230154031133255	0.01150650978996757	-0.1516151063274038	0.4209570027727821	-0.4894841001696802	1.330368925574861	0.0141525057915639	0.01532549524082957	2.478033478664655	0.6430296257400565	-0.5633893457081316	-1.173802345303911	-0.3776751949090786	0.8743389581484006	-0.08940968853230956	-0.3400742235848156	0.5648678454214868	-2.902815246817502	0.5016296796363428	2.902815246817503	-0.5016296796363449	1.358379790822678	-0.3992910499503208	-0.2090099123857689	-1.759728876195945	0.3707447193296875	0.1796518738339779	1.927115150820443	1.099963372058807	1.485974084246005	-0.02248434256648432	-0.1271561916064346	-0.04967257750113539	-1.639840642150323	0.1971650175952148	0.001090377816719582	0.01761040558822043	0.007594096138285441	0.02099013958875761	0.001012393428720632	0.004063251026369282	0.009027373805167155	0.01052903908176749	0.3241745712554974	0.2991491117543393	0.03320699100887744	0.03533730054723891	0.001073200738134175	0.02981086688387516	0.001043568577965522	0.006787609890132682	0.03086563859812532	0.04571969801258802	0.4055919726762089	0.3739321612586225	0.00832009861885228	0.02955511867638362	0.2207916110009514	0.2185398942135129	0.1014166781621475	0.1150282155134361	0.00122942886069351	0.00563494287774736	0.001293299220526197	0.009965033777399605	0.001117863832477885	0.01156575311923623	0.6588220113901427	0.6036082479090524	0.054226824189046	0.06948788496630774	0.001077568870167177	0.003390890873066957	0.001100611867439122	0.01919720704077716	0.001142422121156537	0.04533552422137072	0.1416037197429128	0.1668496233644999	0.05762282804450943	0.0410789227951078	0.006379609903904736	0.01417666385746537	0.4543508597331082	0.422990670163218	0.001049011264454793	0.0280401497666727	0.001128361509583001	0.006298259481137491	0.001125757342903513	0.007821906621797972	0.001108365145004385	0.004933276032714113	0.1164331145895965	0.1001821266209264	0.1147127280089041	0.07872518028173096	0.02951545248798268	0.02650847492831066	0.02377740753246353	0.02409639841692195	0.1246713717663212	0.1363671632740653	0.07378898032067395	0.06509672108729286	0.09235613723963637	0.0906628825433643	0.04818110271364126	0.04820492602889881	0.00114983290896738	0.03136290225013035	0.00774018328110882	0.07634046912797973	0.003867072539420007	0.04625729945577241	0.001529248439205198	0.03362612116102251	0.003047658537527818	0.004977949370975648	0.002387881769573869	0.005077623401373421	0.001015081832381148	0.01137644189359686	0.001039733106934742	0.02704719258308373	0.02209929357459484	0.04488462478466788	0.07542395622536346	0.0882453755607016	0.06597272198177158	0.05559913619541991	0.001823321172966551	0.02685533130930357	0.002112826993513155	0.009439257030365735	0.05185137037588689	0.04819293939072784	0.001767988117815862	0.04638929983864346	0.001572643908712128	0.09811169292776259	0.0588997096059732	0.05537352560145468	0.001058291708596027	0.02482152283558469	0.07804229726525547	0.07222768088857902	0.01446336129251517	0.02628081224836816	0.001100409290725626	0.01127586904279383	0.001095703665697951	0.01944245233121523	0.001400351189584142	0.1038984222207393	0.03856220498360714	0.06080487103757527	0.04897618135221481	0.03144975809511711	0.04259959575463098	0.04821400232887917	0.001018309940160004	0.01070849392790565	0.04600732427460386	0.04903214965292815	0.1063091135455938	0.09783454056453884	0.001641794131998846	0.06580092218016741	0.001315675414839545	0.04434241046627743	0.001069197662051714	0.02770561388047125	0.001026011969681036	0.03499152924061756	0.001046339401651221	0.01925384652111194	-0.01129465424586909	-0.0166241846350487	-0.01108089784416154	0.008158448943268996	-0.01133908148302518	-0.004481196824095897	-0.001514626784436071	0.006849129156818026	0.001110106129706177	0.01566248032603449	0.001011957841849902	0.01845370485093255	0.4184132136295353	0.03416792387117987	0.001081266556579585	0.001003491100922505	0.008713575678190146	0.4127640100949284	0.01699510891108546	0.2695173816945716	0.1672414149077159	0.001242449937593407	0.001320499058345657	0.001117816213221443	0.8255419458037825	0.07326080244519274	0.001072989811023386	0.00110321465915673	0.001008772604606856	0.1762094521076542	0.07386099242136719	0.01097274706279104	0.4850146931791081	0.001054739714884928	0.00100470896163415	0.001001519270970758	0.001003581791854733	0.1155191854139061	0.1103639070645402	0.03141685199936315	0.01767298013554367	0.09711104979808265	0.07101681003150491	0.09027789516576464	0.04617895965867373	0.001131303006525	0.003802328784147174	0.003951839894145396	0.001533090287263313	0.001177564010955062	0.001070550640474193	0.001017017394281534	0.001051135616863231	0.04845742233598756	0.0586205338100184	0.06134072787838356	0.001016741141350298	0.001406637545046697	0.04861289393454821	0.0017957849820978	0.00158435127113927	0.04034863710160098	0.001049481273645726	0.06456853015046683	0.009483051119795541	0.001083230693638882	0.001091339906836233	0.001415602040019371	0.02311562780072414	0.05146183606539603	0.03640301353757278	0.001018942593785762	0.04269476013400041	0.106236962784519	0.001730002514296956	0.001051845214221498	0.00109096668800511	0.001033784532950154	0.001060824349794171	-0.01318965950206632	-0.01618319630052105	-0.01042135455720918	0.0054720654434695	-0.00839060224183516	-0.002744405424740314	-0.002398391293718112	-0.001059383693529269	-1.051434965508687	-4.390947574075903	0.03476270563740026	0.6078743351487083	-0.04013150174700425	0.4156771894631008	2.946613107505641	0.04945190725060045	-0.02768815868983922	-0.02066578392370454	-1.163622235421986	1.52340285030907	0.5571584123065377	2.198370345587942	2.938443937916353	-0.03028696529251162	0.006210421306343015	0.02142554918610614	4.921027668020652	1.058030927699694	-0.1134361092634625	-0.03427696780919117	0.118026851545876	1.610768678272344	0.478685295105112	0.233411803280792	1.653842474128688	0.05825795663474639	0.02989611476359307	0.03289880005498627	0.01576079413458165	0.3599035988598471	0.2237884010704615	0.1303136210860983	-0.2054159541248607	-0.8116289517135656	-0.04959405792048215	0.04135484442461605	0.04761463594515196	-0.0144161736380361	-0.2300019937227332	0.02194282853146796	0.02788713030796968	-0.044596779500589	-0.0121861899935062	0.02727500934514479	0.1361593333333257	1.950352947321708	-0.6685990838094286	-0.14435123312272	-0.05950902981224344	-0.03903952486730939	-0.07418396060273214	-0.05217688808082925	0.0399912300522802	-0.7818039007274153	0.1465320302724223	-0.2755513617806766	-0.2899619784566254	0.02612553020601287	-0.04615512127763052	-0.7058837951321487	-0.8629156869817609	0.5101892127542196	-0.2624294354833537	0.07202204975409278	-0.3150501946003812	0.06221326196913401	0.1420915525607317	-0.02958510650521427	-0.1351046257060922	-0.1547181463811461	-0.08815668748411139	-2.431479784776125e-13	1.510229703211571e-13	nan	nan	nan	nan	nan	nan
0.27	-0.04818195827354032	-0.01904291582768348	0.04236340713349054	0.5826081548003486	0.9412533397465342	0.009566846079643731	0.4027970638113451	-0.03124631520736755	-0.007468265012032667	0.0562374933568144	0.05678500336011125	-0.09257804873885601	0.02146928054366203	0.03693723782639988	-0.06692432367149088	1.026770291410762	0.101090917857168	-1.026770291410753	-0.1010909178571272	-0.1573791801461286	-0.09163004536158152	0.003699084008278311	-0.2187867273674093	-0.0763278803021594	-0.03929715680023821	0.08487668098002092	0.09468109718351674	0.6753687522587316	0.6485359219679877	0.06408857831809366	-0.01148204637043507	0.1073593649441021	0.01348188536248599	0.07871110828091339	0.1643689815033828	-0.4817333120709443	1.321854492305877	-0.0001748454175816845	-0.003988361047853931	2.026621965966668	0.423025431259083	-0.3471743959445626	-1.346980649007369	-0.1348144464992366	0.8573593460118372	-0.3685488142696882	0.02803497701907457	0.5617481803655101	-3.540185160486314	0.5951257130936902	3.540185160486408	-0.5951257130937314	1.402679312866778	-0.493117234142769	-0.2359214816238579	-1.59184717859191	0.4690168541216531	0.2352372727950956	1.700031072101106	1.062452286837674	1.420490623117857	-0.1896536984611095	-0.1011198687903678	-0.012891378167767	-1.493947147156727	0.2000658408544361	0.001105878385126697	0.01798307705536686	0.02076713339756388	0.03426838507043642	0.001012337109378646	0.00399416527436387	0.01688640053196403	0.01539042920337123	0.3587940156642678	0.3271343652191719	0.03176246125414924	0.03410830081523365	0.00107820730925158	0.02927270689890611	0.001023998567433423	0.006629638197351182	0.01953021244926227	0.03564304011859268	0.4075229654116396	0.3902307153574234	0.01696646449058081	0.03781471206326836	0.2408554557442116	0.2399751515468619	0.1268300907455503	0.132866645504157	0.001244935137838094	0.005702302482832666	0.001314910557427061	0.01005268097078331	0.001123291756161954	0.01169590826382498	0.7096580757953777	0.6500982201365989	0.06348792216273637	0.07814869713528215	0.001077172197131877	0.00331450789976582	0.001106678967971247	0.01906817184596436	0.001076964388665501	0.04644368698037313	0.1566273374924108	0.1812689330143826	0.06684588132376072	0.04545501855339634	0.01052640746408965	0.01732633821704547	0.4664476154171543	0.4422045688434529	0.001054777568405071	0.02879838486553642	0.001067784115079898	0.006348169300246923	0.001064875214662024	0.007878572136062746	0.001057025015620978	0.004967409368134311	0.1150921521528566	0.1037459576600381	0.1122425368598529	0.08147451111243342	0.02970748176430473	0.02704466220181652	0.02144888588011471	0.02309915377455267	0.1129412675217585	0.129898105999265	0.07220732489795992	0.0647110279893411	0.09218633506453597	0.09142293185842265	0.04779861325160297	0.04954796594233377	0.001302235753399111	0.03138734675519583	0.00571147238421162	0.07426108896139538	0.004072010198204874	0.04648682013151628	0.001558345297520716	0.03386365155699134	0.002131659757339415	0.004660117152035602	0.001741953020346736	0.004993766806658338	0.001016576014420719	0.01159094284623799	0.001054545942750601	0.0281198560602974	0.03892398065612616	0.06294345976648345	0.06714717077468339	0.08240337134769216	0.06342829972904469	0.05435714820203329	0.001428485793440207	0.02611018686872051	0.001759465090508452	0.00927970734976691	0.04989655221057573	0.04760959384309549	0.00173874447346751	0.04667995784190695	0.001555556087065307	0.09907031453630724	0.05275842869993027	0.0504524135880812	0.001055364787989981	0.02615763466796573	0.07292006604574756	0.07090204054102696	0.01231356595362108	0.02434230756107658	0.001091185735500721	0.01164100014273294	0.00109821284706393	0.0193413818019698	0.001394790614064781	0.09679870663592627	0.03058125980406859	0.05350144850139244	0.05148025180695225	0.03717057391107237	0.03985619493704746	0.04650242153238514	0.001018786240348244	0.01121340375123808	0.04455875283610342	0.04655270993809411	0.1066157677445381	0.09905734631625782	0.00212954845179938	0.06732050724172202	0.001187271940861843	0.04432222139063557	0.001083452767669761	0.026224511588352	0.001030977898336485	0.03328459638983865	0.001055895512120936	0.01828058915810534	-0.01107541466263292	-0.0158886058800075	-0.01023094284939026	0.006586229994975335	-0.007863041214744524	-0.003042992258958753	-0.002340383806144378	0.001316565645432471	0.001132091361762535	0.05175354710491082	0.001012549798177109	0.03134938085449608	0.4386954078554693	0.02660305257864044	0.001085240026647906	0.001003747632505159	0.004928444280474161	0.4107486258054769	0.03430908030476352	0.2827653787933587	0.1594911492158893	0.00127685490733425	0.001351748607050787	0.001138357352881857	0.8437501581105364	0.07662629346557003	0.001079948619309577	0.001121270486423608	0.001008851973951241	0.1830815937386462	0.08250206446070481	0.01834433252509993	0.5014200839293154	0.001065889741181087	0.001004727702821187	0.001001471877230504	0.001003578159391173	0.111090888354777	0.1072268659503237	0.02865543866336004	0.01981806778698668	0.09467880180295508	0.06939479246691381	0.09340480014515	0.04832332049903174	0.001739912747132934	0.00334499510847764	0.004571963859950589	0.001635732414340505	0.00116822525968372	0.001063916853151674	0.001019073292182707	0.001085894298053473	0.06665012338732373	0.05447680823919673	0.05919080729041357	0.001016452649504845	0.001376702526158338	0.04654757148195301	0.001634128067736503	0.001498289501906115	0.0491548421458299	0.001054718511138906	0.0675811946787456	0.01038848111966413	0.001080190208944842	0.00110885023675114	0.001366481117594272	0.01967427967622003	0.05718653153460022	0.03674502923302835	0.001019569061222596	0.04291305119375095	0.1077566868613999	0.003407979151637684	0.001054930693044236	0.001104489386025017	0.00103814456870473	0.001070087549643061	-0.009164779207851947	-0.01491735478855516	-0.009228658488362899	0.005905342687886561	-0.003964952124794168	-0.001843657161197369	-0.003119734837793159	-0.002315238394783276	-1.057818799473699	-3.845770163300429	0.03726894884996763	1.941792293828247	0.009171965832304518	0.547224696485791	2.633418200094523	-0.2718526654235968	-0.08033223400513007	-0.01371900116275948	-0.8565363704433322	1.68436498608064	1.052036096039368	2.074296826580752	0.7202690179645516	0.02487887000362245	0.009523684078270814	0.01073904615931581	4.349349902594738	0.6949915594794289	0.04467344005258121	-0.004479834656333152	0.1127272621243044	1.28179880007155	0.3971520329204153	0.3833385929791115	2.179658998670556	0.08444629831232242	-0.007222813440921991	-0.007654713315013138	-0.002449702040886073	0.3364152436415301	0.3111398672352751	-0.01267887023178625	-0.002280904149748993	-0.4837104026148596	-0.02588398204186323	0.1201846843693619	0.2088551600746678	0.01677714035496349	-0.1847172804584884	0.02481373675465878	0.02061193475043577	-0.01881430323745786	-0.00235422457220338	0.01699323085799102	0.08439237107701328	1.68054752690928	-0.5086382720883209	-0.1071556858478653	-0.07203422475722027	0.002452779803504966	-0.049300375891304	0.07070501129759907	0.1236112670406295	-0.2099988711193664	0.1210154880562525	0.01415625330787551	-0.1111559511024168	0.04377631525574921	0.006666722807161489	-0.7080755930986253	-0.6148392541376609	0.6325712935403643	-0.091445767673673	0.03728076470172544	-0.189159765212935	0.1774917331260891	0.1595110522135031	0.0198443891436999	-0.1594911952275974	-0.1849986791640038	-0.1051163518494985	-8.077719663540685e-14	1.40800490486533e-13	nan	nan	nan	nan	nan	nan
0.28	-0.04616601172393875	-0.01873438118111206	0.03761268902598208	0.5957825606802808	0.9411735730082463	0.009427743346100357	0.4206752235434698	-0.02809154640738588	-0.009548907706516096	0.04175005702461389	0.05670638793489147	-0.08403265951792273	0.01627012604233655	0.03911224596572272	-0.06134640231997952	0.9883299489695632	0.1074157881139876	-0.9883299489695628	-0.1074157881139728	-0.143075216291588	-0.0970304949743819	0.001249076133048972	-0.2336915826016214	-0.07112036194044141	-0.03670164094737004	0.1006340813647885	0.1051085490789911	0.6891623284107098	0.6454330319847256	0.0633860304881096	-0.01148753816542372	0.09308485706096761	0.01555094148596548	0.3275663773532184	-0.1047506547149196	-0.4672958665319527	1.312964008593811	-0.01603376360021482	-0.02393817927019661	1.543769885891221	0.2089097471337723	-0.05655308231982331	-1.556576150423616	0.1213003733288796	0.8539862510244443	-0.6760009147151762	0.409131145460605	0.5528776048627034	-4.141948978477182	0.6660936566272866	4.141948978477183	-0.6660936566272884	1.460340382662029	-0.5869785424887046	-0.2523295019522931	-1.382155545702793	0.5735263840948972	0.2824745429855415	1.447149407148962	1.022657470386074	1.334868096322047	-0.445744546957815	-0.03225092744365404	0.009373658763496263	-1.363534584932636	0.2159011277873454	0.001124621729643654	0.01830573178579485	0.04439982700766396	0.05770633611768359	0.001012605085687876	0.003903842631804258	0.02704865172637018	0.02128601024406622	0.3879764981502079	0.3514770880488781	0.02740801449068523	0.03036823100255588	0.001082697099242955	0.02819645429184156	0.001014345833182105	0.006457420936062813	0.01164292982132411	0.0284924300611394	0.4081955464940397	0.4065806013129887	0.02962282362235716	0.0497413572164833	0.2581161553924317	0.2597381448550729	0.1379714965906826	0.1312541350277215	0.001269890326001736	0.005754919951079129	0.001341339440300538	0.01011960079302877	0.001136278162877292	0.0119032053710328	0.750660543892295	0.6900429084630584	0.06998992455021048	0.08380491722445152	0.001080454580287163	0.003214638182610728	0.001118742033515243	0.01884861491649364	0.001044280282994936	0.04777250070127993	0.1682011056860668	0.1926597103334053	0.07567851205183025	0.04903432698092694	0.01621411941691135	0.02157974620390072	0.4798075081939618	0.4663982848715553	0.001063236731291291	0.02955022043810404	0.001037510485645915	0.006407629962429748	0.00103441630959658	0.007947032033391258	0.001031359248503441	0.005013970492235421	0.1124646699385683	0.1065814841872421	0.1094853948451402	0.0846492196697033	0.02849701750423508	0.02646284344678924	0.02126484163226186	0.02388582173798562	0.1049203752177639	0.126662397234332	0.07060389765804954	0.06461225303902043	0.09342808770922245	0.09325716954639421	0.04857639309677907	0.05213926549615434	0.001682572057343783	0.0316478863705489	0.004455183247521711	0.07266925870152507	0.004483228489437397	0.04677062279362189	0.001624189020185037	0.03405821957330783	0.001666902094515474	0.004604770527211167	0.001414714668985501	0.005075156997476981	0.001018351183966556	0.01174366750385954	0.001079335007246719	0.02885542018415619	0.05589688288779464	0.07887824488046577	0.06061522641141642	0.07789587985300488	0.06105066374101874	0.05339383607256665	0.001230613710864346	0.02576435948772856	0.001567462304956484	0.009394776447642634	0.04788460628629725	0.04707062733355355	0.001643345994771865	0.04701133051555597	0.001503998151830128	0.1000214817758763	0.05336867851382016	0.05102194079561344	0.001056521575682564	0.02724833563399744	0.071354207627971	0.0725854651754463	0.01165231638243443	0.02378935338486226	0.001085054611823735	0.01208890786047846	0.001108224823850802	0.01919030071911522	0.00136745466634611	0.08985658493354808	0.02465238764423941	0.04816667727722091	0.05543896353860117	0.04407313082804514	0.03853969144971545	0.04615390609815977	0.001019337659338084	0.01162052621769042	0.04387761630715489	0.04508251401173044	0.1074312498492309	0.1012872521220766	0.003210157404663986	0.06894485507373534	0.00112459654035597	0.04462524020447142	0.001097341152690214	0.02454828272564902	0.001035640697550222	0.03132495054947054	0.001065304932260432	0.01717908814941692	-0.008319081272079469	-0.01479951862034985	-0.009152493805235232	0.006351008508488951	-0.003753927713959241	-0.001963091894884848	-0.003096531842763289	-0.00136485865919846	0.001154076593811798	0.08784461388376016	0.001013141754497969	0.04424505685805642	0.4589776020814039	0.01903818128607173	0.001089213496732759	0.001004004164082434	0.001143312882764397	0.4087332415160261	0.05162305169843804	0.2960133758921428	0.1517408835240765	0.001311259877073112	0.001382998155755923	0.001158898492540735	0.8619583704172906	0.07999178448595264	0.001086907427595101	0.001139326313317734	0.001008931343297217	0.1899537353696384	0.09114313650004281	0.02571591798740532	0.5178254746795223	0.00107703976748325	0.001004746444007469	0.001001424483488713	0.001003574526926753	0.1066625912956463	0.1040898248361049	0.02589402532735546	0.02196315543842963	0.09224655380783016	0.06777277490232239	0.09653170512453493	0.05046768133939691	0.002348522487728987	0.002887661432808116	0.005192087825756168	0.001738374541418531	0.001158886508415836	0.001057283065834534	0.001021129190081183	0.001120652979243159	0.08484282443867278	0.05033308266837613	0.05704088670244293	0.001016164157660805	0.001346767507269487	0.04448224902935707	0.001472471153375484	0.001412227732672415	0.05796104719005696	0.001059955748639494	0.07059385920702639	0.01129391111954331	0.001077149724247811	0.001126360566378927	0.001317360195168923	0.01623293155171814	0.06291122700380565	0.03708704492848642	0.001020195528661245	0.04313134225350155	0.1092764109382795	0.005085955788979453	0.0010580161718688	0.001118012084043621	0.001042504604459664	0.001079350749491085	-0.005139898913638037	-0.01365151327658922	-0.008035962419516296	0.006338619932306199	0.0004606979922462495	-0.0009429088976544443	-0.003841078381868459	-0.003571093096035917	-1.065056272723867	-3.363916415646555	0.02475935823114057	2.639815448204979	-0.0443788799521264	0.6225153732811589	2.218106980477162	-0.4527621089795916	-0.1353066829027056	-0.02351489764659576	-0.5784126682520382	1.53366922169547	1.290568765565437	1.863917540559449	-0.951744155504877	-0.03323539272245752	0.002064947069252601	0.03685394171620038	3.611970887802147	0.457112511837667	-0.118133458084399	-0.0523813308517386	0.1621570439304183	1.00506221211681	0.3193278289511954	0.454158528733128	2.649805943704284	0.05697805154414726	0.03180628338770166	0.03525767668304149	0.01824635188528437	0.2142426964692555	0.3088639463813531	-0.09328758461609232	0.1513665670468516	-0.1649592497473908	0.007789571604316035	0.2561925190073803	0.2972665639311207	0.03280284833526088	-0.1324920123797656	0.03279922580538822	0.0192946543762691	0.007900339322371237	0.02086316711436604	0.01491975030149814	0.06873946268031947	1.525542973781842	-0.401696540145885	-0.0886160603397262	0.02035438237117946	0.01588423083685184	-0.06530815298413688	-0.04403395403734661	0.03850035621852216	0.3163239434526548	0.09744985703222371	0.3262616346082322	-0.01285187617394681	0.04268085407996761	-0.05615725358236831	-0.6743650186269359	-0.4691854245719136	0.7465374329644645	0.01018363696226831	0.05246457837463975	-0.1132014369009989	0.2636332727913216	0.1630441066569012	0.0350564713921358	-0.1741299398315054	-0.2052607443078842	-0.1138054166276378	2.159013588539249e-13	1.064443081940182e-13	nan	nan	nan	nan	nan	nan
0.29	-0.04170923704626869	-0.02101021111213126	0.03294217618591454	0.608865683229776	0.9409179199277556	0.009099168176715975	0.4337187120047275	-0.02691863318382048	-0.008502994411358012	0.02519897814286957	0.05907842954015303	-0.07531061284094311	0.008007900506466136	0.04493667813044849	-0.05576672384001595	0.9441330365437257	0.1144696351159316	-0.9441330365437195	-0.1144696351159077	-0.1281679725258656	-0.1033306861277125	-0.001305046249452693	-0.2465098308838716	-0.0649219841073551	-0.03369593233968213	0.1136949155842818	0.1152903744834274	0.7020787844507668	0.6398743760138994	0.06348928202383629	-0.0113500142052674	0.07990574401326589	0.01771401130701784	0.5570107098711251	-0.3389844174398156	-0.4687716241273897	1.30360553078852	-0.03579041439174754	-0.04111304599548916	1.071958949484229	0.03724181112109617	0.2680169743724691	-1.745124668961447	0.341236361218426	0.8947878131112184	-0.9699090627480533	0.7393919436821231	0.5657974452203592	-4.684293523702117	0.7499016359031642	4.684293523702176	-0.7499016359031973	1.520785251540907	-0.6692234604478461	-0.2564095626128987	-1.188170384747932	0.6608726178489345	0.3158483835372776	1.159187012380292	1.020909704043919	1.250937841868391	-0.6489425240714521	0.04900007012718508	0.01517108522479775	-1.271236632520812	0.2186118433373846	0.00118402566826302	0.01862689679878689	0.0716262345689337	0.08498069517901784	0.001013184767053271	0.003805015938948524	0.03577837093030621	0.02633676889222837	0.4121741411907712	0.3716266287026065	0.02121249725549254	0.02505659557110636	0.00108196319593262	0.02665559915378816	0.001009324611459871	0.006280729961101067	0.006564160680750564	0.02379807971478986	0.4070556868264154	0.4197082878094111	0.04313037093375902	0.06242017238673932	0.2751938084864542	0.278725827601876	0.1339094934145763	0.1158592666920372	0.001286116297308203	0.005804980724166212	0.001374880713515177	0.01017682348422345	0.001133793695830465	0.01223192502492277	0.7830230436431613	0.7218465163303149	0.07371096146397418	0.08669020450670285	0.001082055124217268	0.0031241816339751	0.001124933675738862	0.01853703252834559	0.001027177966498759	0.04936135554202077	0.1766261882115542	0.2010642264357271	0.0834713615117961	0.05178474084306958	0.02225714971026004	0.02598116360852351	0.495383953731834	0.4945854246778289	0.001066891486893147	0.03032215629533746	0.001021558233454292	0.006507363682136429	0.001018264590937143	0.008059360606058538	0.001017817966890451	0.005084204510299385	0.1092453898068101	0.1081937040736845	0.1067888184566058	0.08748068170831044	0.02635360252980931	0.02505081449053165	0.02204019633378809	0.02558638394782415	0.1006106042388111	0.126948680442808	0.06906747113950937	0.06489671074834755	0.09444442886463331	0.09614740468438865	0.05297934066394415	0.05807674656064217	0.008811911409272819	0.03778950535253266	0.003677975787158921	0.07141830355936206	0.004734769445451429	0.04691259555605147	0.001681870405661234	0.03417409897831939	0.001429566588459115	0.004695758488776803	0.001247521708916031	0.005260597502417939	0.001019927945892301	0.01184058421199379	0.001106185347275543	0.02924447454128619	0.06708106506881613	0.08766997422887618	0.0560818266099623	0.0749957925403813	0.05921677961586076	0.05280875793393518	0.001126456761447566	0.02569159216280125	0.001474098547844932	0.00970129706707824	0.04596134391169781	0.04646356195656619	0.001598957787931881	0.04732984376157816	0.001468753651378503	0.1008841876004727	0.05359300471946329	0.05270447748170613	0.001059816933914736	0.02811205205869548	0.0731206899257761	0.07766972837415806	0.01299999952108487	0.02508558882902238	0.001081989710739579	0.01261127353240707	0.001119654317490506	0.01898429735238207	0.001337518857905983	0.08321477671629837	0.02122105338874207	0.04528421613943023	0.05907114321902358	0.05111775434992719	0.03773235866575157	0.0462931176965455	0.001020448390632145	0.01195305164916384	0.0438189727698671	0.0443091232934841	0.1076882357951738	0.1041342750898311	0.004383019567536837	0.07034782454028582	0.001094260314004313	0.04526491991077995	0.00110606993493698	0.02274208238164826	0.001038360597010528	0.02918369305497782	0.001071364971020938	0.01599190707213237	-0.003582943705861698	-0.01326483152513576	-0.008401437604712722	0.007607289764269194	0.0002422799286330756	-0.001294447868353848	-0.004017992413683559	-0.002023620271065995	0.001323558795712829	0.1208847123420073	0.001014334869335403	0.04718949999390484	0.4687055467423585	0.01012105958189576	0.001074418278670108	0.001004179176151228	0.001085586653794298	0.4008528990063487	0.0652198024199747	0.3170563070678609	0.1066630001481082	0.001296045948116355	0.001432537896491201	0.001107776224072792	0.8664941593251205	0.07727732111186433	0.001081025394971832	0.001124656207509059	0.001009755408756459	0.1905372497386703	0.09607459257735228	0.03171839972177917	0.5428642370683074	0.001065328041557948	0.001005132157318766	0.001001479588595531	0.001003851729201003	0.1028774817641687	0.1019656786281621	0.02221941850991229	0.02371154535845313	0.09654177069086056	0.06648640466609548	0.09524109956726466	0.06515810368922928	0.02822516492865046	0.002836301645858373	0.004837118090603769	0.001745141206937099	0.001201659551129935	0.001086860739004901	0.001021941007360131	0.0011455459135911	0.07790682799273731	0.05045597974451534	0.05679484744235575	0.001019532151347896	0.001402114997000864	0.04290301779001907	0.001620507624795701	0.001448748805873769	0.05034597082795342	0.001066031771672694	0.07957736744157701	0.01714872294816334	0.001080194819137771	0.001135947241855979	0.001296987978860362	0.01831734375852137	0.06419095501959607	0.03651799894910133	0.00102279637886381	0.04427724471793358	0.1069885835423566	0.006064735964783378	0.001066621108299603	0.001112741274473898	0.001040080450134072	0.001076253438369086	0.002398758026578328	-0.0114207990287574	-0.007942761552347431	0.009878506885618112	0.004063753120336837	-0.0009070350183824396	-0.005080984210056739	-0.001444403622958117	-1.076072512409078	-2.990771921326623	0.03679527500048398	2.810448299008693	0.007866057457085667	0.3963890040992452	1.803357263734404	-0.6000122334549066	-0.1707841771005749	-0.01459544212953028	-0.3607619406637574	1.05887913845733	1.248897521890894	1.934297426783048	-2.055701913910309	0.02511388825089776	0.007711467673326707	0.03230050126463446	2.729963370212067	0.1355507192148458	0.04734494849777911	-0.02237396413813389	0.1621498306849881	0.6789492076206713	0.232582560225255	0.4283584841789338	2.958715115205877	0.08886900412215448	-0.0005738837938853295	-0.0003925599656830809	0.001797614747644329	0.09727630525604987	0.2481496086399499	-0.1834340480138112	0.1900401950247305	0.2200486875095465	0.04771465463661451	0.310517893260398	0.8555842582500596	1.099808820304956	-0.115170457858264	-0.001953181507231548	0.005267259976476531	0.01153179838091392	0.01817830677876851	0.005982598066683874	0.01656473919907875	0.3326893449041024	-0.1862631980415907	-0.03138089544993408	-0.01863792511453607	0.0419686220528164	-0.0614037859006314	0.07314124887373213	0.109938047162312	0.02450716317824954	0.07807722019252825	0.689924191606651	0.2528316114954052	0.05907488221691422	-0.004044839255495277	-0.6494348752590051	-0.1286844382398958	0.6595962494291726	0.01671639355473721	0.0201103051787624	-0.0424175309464932	0.3000089262476487	0.119877629934075	0.08813346741641731	-0.1851717913784083	-0.2208849718422389	-0.1220697007322988	3.375049179424221e-13	6.182467681794733e-14	nan	nan	nan	nan	nan	nan
0.3	-0.03516135449154234	-0.0252854512476017	0.02819795809060374	0.6218535718861038	0.9404438934860563	0.00861875859702743	0.4422550253955585	-0.02711533191434087	-0.004142943558746979	0.007017862785950019	0.06329368342993091	-0.06604960868110597	-0.002997352610397015	0.05357281796282357	-0.04997566633326012	0.8949068781553905	0.1225183386745773	-0.8949068781553916	-0.1225183386745732	-0.112665973639537	-0.1103382396287624	-0.003837406880511179	-0.2575885157766086	-0.0580084408772197	-0.03044104917698439	0.1237012131250401	0.1256707850307625	0.7142313798517286	0.6327950639659825	0.06428800860147729	-0.01124331742165882	0.06768115225231586	0.01996115849099311	0.7457879527768921	-0.5046326955874025	-0.4820369175903446	1.293917229960327	-0.05970843591980129	-0.05430506133102395	0.6423348717993514	-0.06501264368625082	0.6062744291529024	-1.882583445455124	0.4899428302299497	0.961777747577651	-1.224606430108735	0.9714726789427709	0.5951534102583993	-5.147798170976612	0.8650649679678563	5.147798170976612	-0.8650649679678581	1.579291406784461	-0.7284510120317729	-0.2479771516634564	-1.034242867800566	0.7165594635040747	0.3323094539872832	0.8362420714075959	1.062374498969585	1.182095968503842	-0.7498757623769451	0.1068440809500071	0.003208223455088356	-1.172630327582278	0.2327166003721007	0.001298462422701551	0.01898806989796728	0.100236286318615	0.1138231407966801	0.001014071313082585	0.003726214101528476	0.04168046516169829	0.02938884328106009	0.4314771219663898	0.3873753555928458	0.01362287842831699	0.0185590412104329	0.001074196091879457	0.02482237410405573	0.001006902749636997	0.006110069197551414	0.003930376087503074	0.02127110045374619	0.4037663406386601	0.4270984052996565	0.05637264551039433	0.07479337272237353	0.2933999455363416	0.2984376617504306	0.1129341180294125	0.09157064870393503	0.001286622555810822	0.005894524533719288	0.001416416862761209	0.01024046767646505	0.001106983418302968	0.01261742564046526	0.8073269517944777	0.7442664295585404	0.07457708271480203	0.08682804710158674	0.001079913048439496	0.003107593154877697	0.00112069146544399	0.01815235912553472	0.001019042492589241	0.05114621544435307	0.1819689958206605	0.206300858471394	0.08993865450395386	0.05372253052040081	0.02821490331138366	0.03019158652725382	0.5137435911025595	0.5249944491286839	0.001062860010504322	0.03115679820654721	0.001013778400375147	0.006621865399688903	0.001010219731262844	0.008187168877892769	0.001011188934428807	0.005169866047724521	0.1057741502139575	0.1083085107810305	0.104322849038861	0.08942663478851375	0.02346885630963959	0.02290784565905684	0.0232816253338263	0.0277125120405865	0.09992150363223133	0.1310200269057337	0.0676385123176616	0.06553879981928265	0.09447374520985415	0.09924079510498438	0.06199502866479134	0.0685580428459643	0.02491627874558707	0.05172982022101676	0.003261045354761422	0.0704164207082552	0.004684955407345313	0.0467805889997172	0.001714109852158085	0.03419128543979856	0.001332150972043513	0.004860097402538001	0.001178672824196044	0.005477790591061361	0.001021122050204994	0.01189369959963398	0.001132055316167601	0.02933658157736838	0.07002620212109116	0.0875297607587139	0.05363184631951812	0.07401177037888482	0.05809453697476306	0.05270659160226735	0.001076059404239143	0.0257169994329862	0.001455045521889379	0.01016512346883973	0.04419075373632725	0.04573657434580936	0.001650709903576964	0.04778224840536378	0.001469375303121679	0.1017381874880216	0.05023657961267113	0.05159855944744515	0.001064503145193396	0.02886555588370038	0.07805120848158638	0.08637061273696152	0.01653873692083276	0.0284606385449173	0.001081980868791169	0.01321605754606977	0.001130161827044872	0.01872937532848751	0.001312362572785118	0.07695912241980846	0.02042774977822976	0.04516543580735727	0.06162367935739947	0.05720923537693177	0.03703540792545335	0.04646938818591259	0.001022304528984351	0.0121441282663736	0.04431741385177537	0.0442153469088274	0.1068775411442024	0.1071721827567937	0.00545691498205254	0.0713889645380117	0.001083399600347458	0.04629298950369298	0.001107796657568013	0.02088361364986663	0.001038507331939825	0.02694936676756544	0.00107284456731908	0.01476891609671332	0.003021540109689299	-0.01126612632817474	-0.008088951626425896	0.01038597481840247	0.003976385894892053	-0.001047650606662013	-0.00515174982278274	-0.0008254144929706321	0.00149304099760861	0.1539248108002502	0.001015527984168418	0.05013394312975219	0.4784334914033129	0.001203937877691814	0.001059623060619264	0.00100435418821545	0.001027860424822467	0.3929725564966719	0.07881655314151106	0.3380992382435761	0.06158511677212214	0.001280832019158577	0.001482077637227043	0.001056653955603142	0.8710299482329501	0.07456285773777702	0.001075143362348201	0.001109986101359444	0.001010579474216161	0.1911207641077038	0.1010060486546605	0.03772088145615117	0.5679029994570928	0.001053616315638402	0.001005517870628481	0.001001534693697928	0.001004128931473264	0.09909237223269401	0.09984153242022163	0.01854481169246772	0.02545993527847951	0.1008369875738946	0.06520003442986834	0.09395049400999454	0.07984852603906127	0.05410180736955401	0.00278494185890845	0.004482148355451747	0.001751907872457111	0.001244432593847224	0.001116438412181934	0.001022752824634933	0.00117043884794038	0.0709708315468026	0.05057887682065577	0.05654880818227141	0.001022900145050912	0.001457462486730516	0.04132378655068152	0.001768544096214125	0.00148526987907317	0.04273089446585054	0.001072107794709328	0.08856087567612744	0.0230035347767917	0.001083239914018192	0.001145533917038681	0.001276615762551344	0.02040175596532762	0.06547068303538962	0.03594895296971914	0.00102539722906871	0.04542314718236572	0.1047007561464344	0.007043516140589158	0.001075226044728542	0.001107470464901897	0.00103765629580517	0.001073156127244484	0.009937414966795066	-0.009190084780924541	-0.007849560685178799	0.01341839383892781	0.007666808248427698	-0.0008711611391107641	-0.006320890038245197	0.0006822858501191661	-1.088419242359076	-2.745960769553311	0.03276097541529036	2.95343275944726	-0.04037390895926578	0.22277852142015	1.337944227774654	-0.6899458948546449	-0.1937806650328412	-0.02230885538894269	-0.1449384513266744	0.3861554204893962	1.22944579863804	2.0087478209169	-2.730494085982642	-0.02533878548871474	0.003349247268506155	0.04821013405619395	1.735231959994306	-0.09237642554426698	-0.1033598442263636	-0.06699954988564358	0.201358056252056	0.3714853988000429	0.1568029919850709	0.4159596315576365	3.094182872622923	0.06951926250023953	0.03475988296551414	0.03835361653007841	0.02133185577079216	-0.08523993935780241	0.1317621547013801	-0.2394755596486069	0.2364797436382119	0.5920534011289664	0.07931584392644489	0.2968235755287018	1.206029608007756	1.592542025577704	-0.08267755416838804	-0.02199663794735934	-0.0004439343349897962	0.02257052975226552	0.02721368384615084	0.006159486163693446	0.009349998487549681	-0.2608455899204931	-0.01848350992349849	0.007966301050476583	0.03998930167161793	0.04734538731161203	-0.08929259973670881	-0.01725567451654206	0.03675916877507893	-0.2413670006165716	0.07540733711254301	1.049585867419075	0.4029109782196361	0.05916452273070017	-0.06594100658551676	-0.59713423445592	0.08355073657404799	0.5559089339865605	0.01759541514472501	0.02417481551485273	0.02272142982189565	0.3018102126373823	0.09067821289055129	0.1127344487099428	-0.1845836173908451	-0.2238745028956653	-0.1209673962555081	2.256751484964781e-13	3.520446663802144e-15	nan	nan	nan	nan	nan	nan
0.31	-0.02702584727511224	-0.03075746982446433	0.02325776921137656	0.6347430603249835	0.9397071052373609	0.008030406516664076	0.4468370956970658	-0.02789999171352002	0.003581010667839971	-0.01214194986936909	0.06851020913379122	-0.05602641665778711	-0.01623765309965976	0.06388008574927839	-0.04381798874455158	0.8414836430290402	0.1319466522891447	-0.8414836430290289	-0.1319466522891387	-0.09660516834624788	-0.1177879857830702	-0.006220966043806648	-0.2673697903897784	-0.05073380585852273	-0.02709980520921691	0.1304874915802491	0.1367976252125431	0.7258022931129677	0.6252606509676911	0.06549761682283251	-0.01127067465570613	0.0565044342635851	0.0222858126465314	0.8672481769190171	-0.57639931883891	-0.5053664861315189	1.284068665636515	-0.08851122567511956	-0.06273025966492911	0.291693864477398	-0.0805292072030568	0.9369009188196546	-1.932698977347307	0.5398099532963778	1.039503500522544	-1.407002930379249	1.070636788393995	0.6343885558479122	-5.526483742813862	1.025691688411996	5.526483742813874	-1.025691688412036	1.63105386185422	-0.7567253702769106	-0.2266271801286776	-0.9262020910418819	0.7329361164038425	0.3351945053008597	0.5331719162959133	1.168936772864244	1.137484292849166	-0.7523151477769322	0.1342953374071408	-0.01010393327227957	-1.056735001327974	0.2343818652678846	0.002388822621701667	0.02036318122928854	0.1236034485104223	0.1398071544704169	0.001014768836158447	0.003676117187283624	0.04483431663605635	0.03081865318183254	0.4467896901360472	0.3987261704068999	0.007630266903380123	0.01341717752669195	0.001064147241908257	0.02289889637048759	0.001005614605873151	0.005957386220868818	0.002513121460758589	0.01987148491062857	0.402728456765573	0.4306796534719011	0.06718045916434001	0.08521759953194316	0.3117837956004397	0.3186458487521193	0.0847230172249539	0.0664201748919591	0.001274817563945175	0.006025100141326765	0.001442426608421412	0.01030122347164799	0.001079520185933239	0.01308115675477914	0.8239281230141663	0.7561838609943994	0.07323489653758851	0.08501899476443812	0.001074935887375689	0.003157114718658113	0.001110260690405491	0.01772839156721459	0.001015149328099864	0.05314025525928154	0.1854338531988253	0.2092390803106454	0.094684304422475	0.05494252571073453	0.03308012151316105	0.03361614438197993	0.5350690928927145	0.5557344600601025	0.001056124826841103	0.03207902769989977	0.001009822847160483	0.006785043582524001	0.001005999500438145	0.00836812004986278	0.001007802043176255	0.005286508425474568	0.1023248061817955	0.1067764563027031	0.1022610188425192	0.09012029644390736	0.02050621358244909	0.02055096230311045	0.02387070443519431	0.02933119501619338	0.1003616237449558	0.136435330817889	0.06647501907505401	0.0663756103876568	0.09453727565128382	0.1021703543137963	0.07489359502288837	0.08279355155312527	0.04381060148786089	0.06797261069255657	0.002982184224666712	0.06958084366983755	0.005074960239718154	0.04681284776962281	0.001751064724540791	0.03416066014968077	0.001633594732514272	0.005270456680478485	0.001219607147695669	0.005896841297187182	0.001021919486522995	0.01192197442285414	0.001141274186655303	0.02922538774724102	0.06599281562948928	0.08163463845063293	0.05213403177636956	0.07382587415458389	0.05722789653803936	0.05267858200178618	0.001053275298535944	0.02572880063127998	0.001432430833389749	0.01069017459794925	0.04278335858861017	0.04495626724951021	0.001660334132526508	0.04809444024820209	0.001468574049399424	0.1023980009699934	0.04618995314975615	0.04929584102013736	0.001070218589439414	0.02969331912623261	0.08438933273761799	0.09739434181007446	0.02143222332664838	0.03310571782822234	0.001085786965608941	0.01391550665933661	0.001135847983825858	0.018434384188943	0.001296375581688062	0.07116530937911471	0.02130941607540982	0.0468414803849327	0.06233927309225804	0.06159069476083139	0.03563751825083725	0.04590716280081284	0.001024419680020734	0.01224314908485336	0.04431386711191571	0.04438158244043941	0.1066304216244954	0.1104047718283071	0.007035570044224521	0.07240882069673828	0.001083824062949597	0.04776613408582476	0.001106471583196438	0.01904565043307443	0.001037524437273444	0.02470684054664172	0.001072224101218497	0.013556651731617	0.01118493235316299	-0.009040089892780786	-0.007830904625707989	0.01449974099434812	0.007842805105351319	-0.001025587664463736	-0.006084154098929226	0.0002794919910887894	0.005248794184638703	0.1595037057362726	0.001015466652459389	0.04729121678280016	0.48272225513573	0.001123897842905774	0.00104866470228654	0.001004206244316194	0.001023282849121675	0.407228614457438	0.08251102010418458	0.3562941088780211	0.03133057643621921	0.001247024995998265	0.001458923147951291	0.00104608732222162	0.8612786252287169	0.06882156794313274	0.001065195649732836	0.001090445050209993	0.001011535955836203	0.1912010891775249	0.1013164216004186	0.03949219945039184	0.6000318604656857	0.001045305035427944	0.001005865648939587	0.0010016691320027	0.001004402827402622	0.09605161755747862	0.09894446423530188	0.01603287684487056	0.02374303181370994	0.1010960379701493	0.06479538473429328	0.09520916033577821	0.1015367480254658	0.07580931466776185	0.002609096727719833	0.006337418640343857	0.001821545693915276	0.002543088245528721	0.001385598816546077	0.001022746530380766	0.001134316878683422	0.05203409467443256	0.05003779637291097	0.05579813534698325	0.001035192462893838	0.001367729298588679	0.04090095578126086	0.001587288475875947	0.001452903615839673	0.04001398699639096	0.001079603187309135	0.09650975185741933	0.03013724376051796	0.001095256470910083	0.001138581844353291	0.001282346299768667	0.02390290583192748	0.06132266265346999	0.03233111297071247	0.001027656474651995	0.04335475320344642	0.1076515658040195	0.01012292659690709	0.001091914555960871	0.00110307971112825	0.001035524310138002	0.001070243173812588	0.02034633850572993	-0.006694057546872551	-0.007557932777413521	0.01947858489463128	0.01185002180134976	-0.001127065942548515	-0.006827169623623859	0.001062163387924258	-1.10384288377642	-2.585445491238655	0.2247009192910171	2.232334317177969	0.01355625775959279	0.06569848661235822	0.9399970286492677	-0.3642050601314309	-0.1891015845515649	-0.01102952500859676	-0.1214691445619523	0.3699688854507825	0.8707815501163267	1.991853896458325	-2.328806582403077	0.03337659736785913	0.007182761653015754	0.04663534924211472	0.6612962336319655	-0.2656941838680835	0.06114961068405102	-0.03011810967150829	0.2018385484321387	0.21476369966305	0.08856173479964149	0.2776787310688948	3.037667999790429	0.1059893447255966	0.007622967936940514	0.008596488395187335	0.007321712726728895	-0.2193040565196883	0.01045934460277857	-0.2316537092818136	0.09607840009181806	0.5035236154928839	0.08403073283927234	0.2864319738770038	1.614919420721048	1.64827277815142	-0.0812477107385227	0.02716423903972183	-0.004763483604263663	0.06844421485748071	0.05566105328505427	0.001077074835291584	-0.0240790772793585	-0.8864065793855707	-0.01332461703611643	-0.01401540456432357	-0.02065624394874464	0.05605249232872524	-0.07019755026489478	0.05408047581491538	0.07838626781719972	-0.2213714603221992	0.09319671150085455	1.162316697576615	0.5185841042180452	0.07884885223776146	-0.0116617669049736	-0.5616450218899849	0.2435507199190342	0.3199428817375573	-0.1223385823773004	0.0008144445131782024	0.001372139199081606	0.3432945922237871	0.1127132957897398	0.1779166646046527	-0.1827216838029571	-0.2242479630149212	-0.1211607965183903	1.873192697313813e-13	-2.507850464040928e-14	nan	nan	nan	nan	nan	nan
0.32	-0.01809769722398535	-0.03654600360438701	0.01810331581066396	0.6475367093556396	0.9386564287403591	0.007376855303876152	0.4484411962045221	-0.02849811387967351	0.01456276487063831	-0.03130251459453592	0.07381883535170664	-0.04532668180214061	-0.0308083964627451	0.0745986719310161	-0.03732776624842743	0.7845845055288114	0.1431340511118574	-0.7845845055288115	-0.1431340511118581	-0.08008121220278377	-0.1253772900632694	-0.008327800465752629	-0.2761963583216263	-0.04345834702605313	-0.02375205575633538	0.134607817384208	0.1491683851976164	0.7370890178908801	0.6178425948005051	0.06695827083137972	-0.01147388134708982	0.0466660176025035	0.024692148486985	0.904316519719943	-0.5679357361905611	-0.5248898218925989	1.274749348315606	-0.1224860855913101	-0.06734488781593377	0.04674091298445303	-0.0277051170842097	1.257834424375106	-1.882733859429489	0.5083629330351689	1.097086314024079	-1.490695004073946	1.053736357938123	0.6616623917863194	-5.842978645752023	1.216882009597173	5.842978645752023	-1.216882009597175	1.67192157682087	-0.7563626372097471	-0.1926322033933602	-0.8433015315364984	0.7167242262579475	0.3336105510098973	0.3030515411648154	1.311158459628087	1.125258271839483	-0.726604396156682	0.1570532383972111	-0.03196166801555997	-0.9049700620518647	0.2490529373546946	0.004802724941576698	0.02313088085218274	0.1390434230583213	0.1582491139777175	0.001015086747504422	0.003661373888765287	0.04520322300981306	0.03075311357093307	0.4585569498780903	0.4063308620380625	0.004502455185780249	0.01075937564348998	0.001053643259474947	0.02107660835770314	0.001004896844947198	0.005833442995877012	0.00179732877486805	0.01911202781659858	0.4065667313738871	0.4352952764386404	0.07466170013766021	0.09251664346146529	0.3298516831144153	0.3374540260204115	0.05434802701421173	0.04441039893626775	0.001252011223282594	0.006200510287640799	0.001443861622847069	0.01035173990710107	0.001060507022909519	0.01359211783409755	0.8330013073267137	0.7577531923602646	0.06994307135071795	0.08158896058539157	0.001067472468834531	0.003288294442059322	0.001095273069021126	0.01730351381334852	0.001013682132519512	0.05527075924699972	0.1875996588564611	0.2105682270769876	0.09750827385047021	0.05552107899078787	0.0364512960757609	0.03591969698231122	0.5594766859764373	0.5854247828469915	0.001048601182104559	0.03309783927363981	0.001008019995417951	0.006969269045216374	0.001003957665310463	0.008574296056544322	0.001006246436700221	0.005422802161330915	0.09903160862063598	0.103959767646253	0.1006859421459424	0.08970560504501152	0.01774551833047586	0.01827971951870441	0.02335351718912348	0.02981051101455892	0.1007247914959987	0.1413408238992311	0.0656479855158227	0.06713910373789377	0.09511107880926835	0.1049163087353852	0.09134762723053899	0.1003333770055278	0.06338770659889702	0.08454040997229965	0.002754524748385887	0.06885526934903488	0.00619094018084796	0.04729819072272523	0.001804341811272127	0.03411436856934238	0.002432618453866144	0.006407839480022807	0.001374639258196733	0.00657230357478095	0.001022314867830095	0.01194687302308265	0.00112781676625955	0.02900519377661556	0.05520899138514231	0.07043707501728579	0.05106959727226458	0.07385270039612166	0.05641255081379833	0.05241733984252579	0.001048035720672878	0.02564333091791984	0.001376264623971001	0.01125392639189891	0.04182949413781685	0.04426404872567909	0.001574582363152221	0.04835158657600695	0.001451996285797378	0.1029695676480641	0.04273086719818497	0.04712723473145499	0.001076824270733849	0.03079051811597754	0.09136143721346812	0.1097600816958977	0.02735320932497775	0.03868190514500854	0.001093699640861344	0.0147555056402181	0.001135213321578903	0.01812404886311119	0.001291246241010505	0.06572588901803995	0.02344772595388179	0.04987430102525812	0.06086840310970883	0.06359929179044187	0.03319146788155958	0.04417665473392354	0.001026606902908152	0.01226411908326644	0.04335470798108285	0.04405971894676641	0.1077246551481999	0.114009814412405	0.009349428543483099	0.07363163599244667	0.001092383302368868	0.04977176673356908	0.001103613193281887	0.01723492681711846	0.001035966741888567	0.02247206307274552	0.001070456962585567	0.01235219377129614	0.02084534546027669	-0.00663405959161478	-0.007550470353625213	0.01991112375680007	0.01192042054411959	-0.001188836552689473	-0.0067324752478979	0.0009010458443122948	0.009004547371666298	0.1650826006722954	0.001015405320747626	0.04444849043584687	0.4870110188681469	0.001043857808097749	0.001037706343955538	0.001004058300417242	0.001018705273409248	0.4214846724182065	0.08620548706685936	0.3744889795124717	0.001076036100320412	0.001213217972838897	0.001435768658676764	0.001035520688841709	0.8515273022244835	0.06308027814848716	0.001055247937119538	0.00107090399889651	0.001012492437456422	0.1912814142473472	0.101626794546176	0.04126351744463184	0.6321607214742792	0.001036993755225709	0.00100621342724931	0.001001803570301901	0.001004676723330167	0.09301086288226626	0.09804739605038532	0.01352094199727387	0.02202612834894592	0.1013550883664064	0.06439073503871869	0.09646782666156201	0.1232249700118672	0.09751682196595654	0.002433251596530746	0.008192688925236381	0.001891183515372855	0.003841743897210197	0.00165475922090959	0.001022740236120248	0.001098194909427852	0.03309735780206418	0.04949671592516714	0.05504746251169752	0.001047484780772487	0.001277996110444502	0.0404781250118406	0.001406032855536271	0.001420537352604815	0.03729707952693233	0.001087098579908605	0.1044586280387112	0.03727095274425156	0.001107273027785576	0.001131629771472364	0.001288076836985576	0.02740405569852971	0.05717464227155693	0.02871327297170939	0.00102991572022828	0.04128635922452795	0.110602375461605	0.01320233705322528	0.001108603067187773	0.0010986889573538	0.001033392324469807	0.001067330220379951	0.03075526204466471	-0.004198030312819801	-0.007266304869647809	0.02553877595033603	0.01603323535427188	-0.001382970745986335	-0.00733344920900258	0.001442040925729761	-1.120023614485897	-2.318925782788321	0.3112786336827946	1.445021926140982	-0.0333031859082538	-0.07629138090509775	0.5887195911915736	-0.1931335347191766	-0.1735427206682839	-0.01656090507923657	-0.01690676158207149	0.5930303794131734	0.6044092226244859	1.728745874241498	-2.10235451468957	-0.01637187780563723	0.00130137531062546	0.05765612706618427	-0.3343880540051311	-0.416572793830514	-0.08702821235473458	-0.06718160508688263	0.2286508908136902	0.04967038422820467	0.02851460992954412	0.1917585806852412	2.884245243718207	0.0888356787259237	0.03896933894487406	0.04339858348450312	0.02526212740411219	-0.3421667749979563	-0.08990845616483638	-0.2223474453292672	0.008606348189276398	0.490091234947194	0.06465240029913001	0.2601026180843554	1.86689295697012	1.657543787194526	-0.06067701064410688	0.06862019869065755	-0.003577192385730503	0.1679752340621105	0.07849599812887102	0.00548424152927589	-0.01245002959402706	-1.321333814962642	0.02406098323890499	-0.03868021071566297	0.02053511962053795	0.05508552029190508	-0.07167488524294464	-0.02826477755047158	0.01910980796982712	-0.2145445728918745	0.1292944865697964	1.317988029954418	0.5891325849448312	0.08727449656148961	-0.06900986541036959	-0.5262556985120367	0.3549059491211911	0.08133646311628683	-0.2160611212325786	0.00856465150008631	-0.07489837523150893	0.3763009151545438	0.1312700402799992	0.2192320618337678	-0.1791356972222086	-0.2223247534909243	-0.1194061152964362	2.649747973044658e-13	-6.774384076303453e-15	nan	nan	nan	nan	nan	nan
0.33	-0.00922726482106468	-0.04192585336349131	0.012851396106693	0.6602434254928723	0.9372427621747726	0.006690738676475293	0.4481549806144199	-0.02830738391744066	0.02873533719925889	-0.04950847719762468	0.07850448856578711	-0.03430450697771522	-0.04568749221497561	0.08466451308175724	-0.0307336713425089	0.7247355689955703	0.1562656042646082	-0.7247355689955569	-0.1562656042646165	-0.06320097814063698	-0.1328300509042664	-0.01002973168797073	-0.2842785247459931	-0.03648391433526976	-0.02043332170902695	0.136770600617959	0.1630866486715846	0.748420965989127	0.6106839657322007	0.06865440673249727	-0.0119033822676145	0.03830426408897532	0.02721086323372189	0.8518242112804071	-0.5029468074408371	-0.5198956106672025	1.267000999300802	-0.1611031025756527	-0.06967288282925055	-0.08150243954931345	0.06728147952288534	1.573706201755651	-1.74124559897856	0.4251145143072754	1.095042186729536	-1.461947239134831	0.9514898176156609	0.6474759599549879	-6.125258849275398	1.406032319226653	6.125258849275409	-1.4060323192267	1.702715070489612	-0.7306384532742548	-0.1457252016817878	-0.7776631639025805	0.6751411972977576	0.3293972304124868	0.124410681103455	1.47117232731227	1.143889097885262	-0.7039731102939955	0.1853757683186663	-0.05286324038556795	-0.7732814068749007	0.2560858951170162	0.005856352258604915	0.02452287501827747	0.1474334384424512	0.1691603660351312	0.001015003501639448	0.003665849172912443	0.04176040906400957	0.02882037989886615	0.4671715208381572	0.4109820800658462	0.002814556562161136	0.009343283127311692	0.001043995447439282	0.01949701440363805	0.001004417707861564	0.005739177170739853	0.001415926990206742	0.01868532923112298	0.4151160111573365	0.4423974613699211	0.07847736647812847	0.09648663887313043	0.3472633342086077	0.3541119295121369	0.03015619109563347	0.02764176226930436	0.00122583833648596	0.006366409182537228	0.00142517073697815	0.01039061611471411	0.001046940032782043	0.0141145675436858	0.8349001478067939	0.7505998334068242	0.06509917702328941	0.07691599706853143	0.001059527971210425	0.003419295701035137	0.001080899582498959	0.01691424502065945	0.001013396574250462	0.05751718002907886	0.1889626654611119	0.2108082498908175	0.09805587054180287	0.05545273266854205	0.03795768348338262	0.0369667490211748	0.5854627222200628	0.6131449635945817	0.001041674142091692	0.03416004042179002	0.001007170203195293	0.007190073610161556	0.001002934372792503	0.008826178932482011	0.001005504809146183	0.00558257013781678	0.09573985897344303	0.1000184749383601	0.09904563121357496	0.08809599054642787	0.01544377215024613	0.01634186204684268	0.02009611191941372	0.02765828335390745	0.09894202541281097	0.1434573598002798	0.06536512679659442	0.06783329662849183	0.09658771821795288	0.1076107623499658	0.1098157373400031	0.1193184741427076	0.07941875460430171	0.09879771696744657	0.002561043355489643	0.06824851585702585	0.007473648894058609	0.04794162421398825	0.002009486883279784	0.03415276563101333	0.003306214092287886	0.00783094402429086	0.001505327379309084	0.007346897668597273	0.001022570846092133	0.01198933475306508	0.001109004740206957	0.02878589209497488	0.04141628819416859	0.05701294683927832	0.04939688945733216	0.07311091105519781	0.05548891296319982	0.05177151411190392	0.001078824712397324	0.02550226037794386	0.002187319312662883	0.01282757714003778	0.04099339510732376	0.04342183609699508	0.001493463891077999	0.04854612735530826	0.001423083988507943	0.1034182078614259	0.04139141049297781	0.04634811005618285	0.001086052089115794	0.03234515673123345	0.09694269593959481	0.1219068417674531	0.03325395760686412	0.04420361440240637	0.001107471593661263	0.01579246754570873	0.001130864458650814	0.01782525672119875	0.001303096240946179	0.06051622353969866	0.02575738667452958	0.05309878702754875	0.05368004833793712	0.06041175722982361	0.02883181818904199	0.040458599248068	0.001028607038043637	0.01224993715211822	0.0426121471621887	0.04329215412844657	0.1089930341406272	0.1175924793655609	0.01267213143825195	0.07519429264353399	0.001111876682305108	0.05241064352963857	0.001103157434459015	0.01545262704459456	0.001035263200972354	0.02024837582228205	0.001070348072463411	0.01115396078145388	0.03115707945358327	-0.004041376178540102	-0.00711339790756503	0.02572615529060761	0.01498936759243587	-0.00142028890379489	-0.00717191395901376	0.001636141356117927	0.005239540309195641	0.1560170594484327	0.001014503590874063	0.03179545945698965	0.4861725713615502	0.001036213402934271	0.001030778247927295	0.001003801284790549	0.001017533690101849	0.4446346319614	0.08112858552425957	0.3899389191616354	0.001050728456068783	0.001186189129053186	0.001380235418348635	0.001030532225527308	0.8289674062409139	0.05525934212164423	0.001047883020301546	0.001061733838002977	0.001013612921230696	0.1911953269297474	0.09637097064350447	0.03840953538840072	0.6611492499760717	0.001032323994508268	0.001006347087985727	0.001001925198092244	0.001004780627203858	0.08958365387440421	0.09563925562312564	0.01239375264879795	0.0117075610580276	0.09220093367161721	0.06553176082142977	0.1004993036549458	0.1462853441211424	0.1023859459274536	0.002295160884521729	0.009382841275772819	0.002505103657566202	0.004542951225426212	0.001630353466982856	0.001022919342106959	0.001081993978164712	0.01737902483365331	0.04551101728598615	0.05373324671371328	0.001164506092553213	0.004519751292166563	0.0395861399105151	0.001411286803644817	0.001369601670916682	0.04192116719394116	0.001102900207252779	0.1047330683216262	0.04240025096363646	0.001134107816736588	0.001121857748966867	0.001338596530186744	0.02918415367247619	0.03399037708378743	0.0196181789036353	0.001031342742129986	0.04209709946892217	0.1109656943747455	0.01885024930892151	0.001152110971422297	0.001106062316963306	0.001035494338237776	0.001072692222889664	0.04179026737402368	-0.001323369458041979	-0.00655399989183838	0.03169109029663143	0.01722322043128197	-0.001681595781148227	-0.007482124470138044	0.002526517212233524	-1.13677382886554	-1.952429289603158	-0.01041630929985097	0.7175700570576382	0.01769711768976539	-0.3141642011800437	0.3493138334190681	-0.09833255882632914	-0.1414109650876511	-0.004900763183859642	-0.05090394928032705	0.8571078998395318	0.1962076920008788	1.582556207001634	-1.273610651765064	0.03250541641471719	0.004625709364043836	0.04864044496178191	-1.062290445175433	-0.5200155465794749	0.06318961794064487	-0.0229107867320247	0.2231544494449196	-0.00590901883175407	-0.04223160246883417	0.02446605719406173	2.648323944979358	0.1144139726608151	0.01379905845431153	0.01644256278058402	0.01155102922590505	-0.44144088852337	-0.2290028473401704	-0.1676899389968541	-0.4267931994162448	-0.04505270258682877	0.0841639415850387	0.2941827270146949	1.920776508563585	1.211436385672266	-0.05884173793844862	0.06001032280917779	0.01013967526758734	0.1278235626764946	0.07645572263934775	0.00459200001423554	-0.02525854559051238	-1.372916647394075	-0.1575924734916065	-0.09063784353198111	-0.03095479464470904	0.246686422426175	-0.0961466718684633	0.04534843766304777	0.05712292882148734	0.05761424018078322	0.1833383605818791	1.117127424836979	0.5217109642075265	0.1185805756540005	-0.009056343469402669	-0.5167824790343631	0.297030305663795	-0.7340116726477149	-0.5144180683502084	-0.009073047212192433	-0.07771419428264309	0.3469808507416804	0.1783381006941377	0.3044489174451355	-0.1770362975132515	-0.2220457382072588	-0.1198642804945362	3.447087275595532e-13	5.42100736743191e-15	nan	nan	nan	nan	nan	nan
0.34	-0.001420127989211944	-0.04650319158853109	0.007817373762291318	0.6728848717454399	0.9354172491936056	0.005987508742603779	0.4472607792424863	-0.02712387688955837	0.04597741211373634	-0.06578316532869129	0.08224806172917228	-0.02367196735038216	-0.0595838030927183	0.09346962719073652	-0.02457185963750093	0.66211032477582	0.1711867714615657	-0.6621103247758201	-0.1711867714615755	-0.04605511409533319	-0.1399190375744774	-0.01120172771202849	-0.2918402498109986	-0.03001594537239125	-0.01717889170892965	0.1369941425165928	0.1785653935868352	0.7600219548501483	0.6037860987388068	0.07072982272762939	-0.01250964064063319	0.03108237414060174	0.02984178405181704	0.6916574054924184	-0.4074334293836249	-0.4813103499788332	1.26169537138257	-0.2048553686087204	-0.07076754911006113	-0.07485624339051575	0.1708502960431125	1.871734941521936	-1.496478965037621	0.3199469228899225	1.019159274587586	-1.294138028376598	0.8015909495141228	0.5752057516564395	-6.398240183054059	1.57480481843876	6.398240183054059	-1.574804818438763	1.7250475734536	-0.6836078030524148	-0.08664516376121138	-0.7392132596646281	0.6154314806760991	0.3207497415675111	-0.08479672585515859	1.623254747885697	1.179066424395262	-0.674451981175359	0.2329092572086141	-0.06731315852293515	-0.6769973490208389	0.271494151627336	0.004516370021164722	0.02337182448903303	0.1488011073166106	0.1722073465531168	0.001014510815729296	0.003685293740652473	0.03398264077686311	0.02439165259396014	0.4728337391634655	0.4134729350874979	0.001959776321036922	0.008627772661853326	0.001035707907536775	0.01826769115921329	0.001004049686915583	0.005683257667170142	0.001224353565225906	0.01844452895531455	0.4282404770065493	0.4530314602954097	0.07838064268229544	0.09657315394724347	0.3638276531298432	0.3686995778183974	0.01658449291492345	0.01849342923898887	0.001199236092207759	0.006509693807938492	0.001388062947879858	0.01040729095727063	0.001037663806460993	0.01460105933562574	0.8298327229902807	0.7371872492869064	0.05887852473180972	0.07114873691390745	0.001051873258749039	0.003551309876116185	0.001069128265797436	0.01660052525230206	0.001013814378118428	0.05978427191279251	0.1897747496715499	0.210365182753029	0.0961324473802021	0.05467549237963358	0.03742122749678931	0.03654530272836862	0.6121423554355457	0.6381619225300906	0.00103587614385549	0.0352023071633248	0.001006812381214262	0.007417399902579014	0.001002483828609271	0.009092438733816544	0.001005186158373511	0.005751013972616317	0.09237436203034942	0.09522396743675615	0.0970749669718954	0.08518578002234389	0.01370510433553986	0.01487660293977194	0.01338407645068006	0.02151982064411788	0.09401160044489167	0.1408743968903144	0.06571784344140745	0.06902193784487816	0.09914679678478204	0.11110785571933	0.1297073790898398	0.1385619079381398	0.09023618977365674	0.1091195131625398	0.002395121168921924	0.06771507358668515	0.008707569850736039	0.04849727364384852	0.002418537398953163	0.03429482348562811	0.004092571931020199	0.009187868491160697	0.001558478096300588	0.008102076067561755	0.001022788369923893	0.01207039093398072	0.001091497994342247	0.02862305808776501	0.02637842789202176	0.04279024553431703	0.04665602992106652	0.07099737848487124	0.0543864193159582	0.05060152480929597	0.00115273952923687	0.02538012368647003	0.004207265724695952	0.0159284907023734	0.04013008310422661	0.04235353466082171	0.001455501884643352	0.04882206541404017	0.001383161237903697	0.1038421201065891	0.04281610510050712	0.04825741158192755	0.001098567725412925	0.03449138780973657	0.1002272227022017	0.1322178990021894	0.03873265917657803	0.0492461583826887	0.001127776403838805	0.01709637097887149	0.00112380318170294	0.01757676616826203	0.001334278560611567	0.05536813779997077	0.02780518394136017	0.05595568822500567	0.03900402623350423	0.04861569238903074	0.02217069644816223	0.03415093151843061	0.001030320478624846	0.01212921794936687	0.04258895442756722	0.04252344294408936	0.1098807471489526	0.1210844069325158	0.01710568715091992	0.07713993422144266	0.001143379635888714	0.05577885748390309	0.001106617436232931	0.01369996006225464	0.00103596305721208	0.01803848747647575	0.001072975645783362	0.009962432204994074	0.04195099433759046	-0.001260707804330395	-0.006492837107005231	0.03176604203273954	0.01680567332654717	-0.001696523044271765	-0.007417510370142399	0.002604157384388542	0.001474533246725349	0.1469515182245661	0.00101360186099885	0.01914242847813311	0.4853341238549539	0.001028568997747571	0.0010238501518934	0.001003544269168056	0.001016362106798081	0.4677845915046011	0.07605168398166229	0.4053888588107967	0.001025420811834675	0.001159160285268247	0.001324702178022084	0.001025543762214821	0.8064075102573447	0.04743840609480007	0.001040518103486178	0.001052563677213217	0.001014733405005002	0.1911092396121472	0.09111514674083357	0.03555555333217102	0.690137778477864	0.001027654233801356	0.001006480748721966	0.001002046825881358	0.001004884531077375	0.08615644486654052	0.09323111519586454	0.01126656330032348	0.001388993767124909	0.0830467789768294	0.06667278660414068	0.1045307806483299	0.169345718230406	0.1072550698889483	0.002157070172512288	0.01057299362630887	0.003119023799758145	0.005244158553644233	0.001605947713061033	0.001023098448089323	0.001065793046906961	0.001660691865248061	0.04152531864680552	0.05241903091572807	0.001281527404398419	0.00776150647388496	0.03869415480918872	0.001416540751753378	0.001318665989229737	0.04654525486094842	0.001118701834598107	0.1050075086045419	0.04752954918302768	0.001160942605664203	0.001112085726532392	0.001389116223387323	0.0309642516464235	0.01080611189603496	0.0105230848355666	0.00103276976403682	0.04290783971331586	0.1113290132878876	0.02449816156461726	0.001195618875650918	0.001113435676573145	0.001037596352005634	0.001078054225399636	0.05282527270338258	0.001551291396735687	-0.005841694914029066	0.037843404642926	0.01841320550829197	-0.00198022081631049	-0.007630799731273607	0.003610993498737225	-1.151264092995349	-1.551549131262427	-0.1973303054300546	-0.1278323817607155	-0.0303093292848241	-0.5754901074630689	0.1566469899599567	-0.05301712447928601	-0.1034885785295585	-0.008891640797643728	0.02027290031296453	1.2993931782663	-0.172286844894222	1.314694837146177	-0.5782937874084462	-0.02089473176315072	-0.003138897715403762	0.05046454354581239	-1.58623308730137	-0.6354321212864475	-0.08682562919027917	-0.05207181630325858	0.2327851111447961	-0.08694760608669118	-0.1132641834019217	-0.1019410856427614	2.343600881303777	0.08484879753685601	0.04027368444660126	0.04627396857469638	0.02699729907780376	-0.5128097337591861	-0.3500276612777646	-0.1278277723625194	-0.7886406616550161	-0.4498085272775445	0.1635420654554304	0.4206305690407174	1.918560288550273	0.8704416271807865	-0.0460147663074775	0.05106338640922273	0.01715496619984267	0.1547392185714354	0.07461285914638344	0.01320313168345439	-0.001156494695429942	-1.481048440349824	-0.250287662648265	-0.1435129251264599	0.02432188955092347	0.3605380831465731	-0.1168926467404882	-0.01198532169125812	0.01416421430381933	0.3231406673109061	0.2476129792323255	0.9508474625838915	0.4932995295363001	0.1406628024165308	-0.05894956917428095	-0.5139397507684754	0.2813889881484798	-1.640369592951642	-0.7339835700154704	-0.01274280282098725	-0.07512764843649077	0.3581534379131203	0.207867025639863	0.3650994934848396	-0.1732091391836874	-0.2195649725609072	-0.118065232615801	4.283549452160575e-13	6.11761458458778e-15	nan	nan	nan	nan	nan	nan
0.35	0.004212205221461272	-0.05005837739738497	0.003339488634843918	0.6854885219966699	0.9331291514121651	0.005278553268694809	0.4471186818425454	-0.02499252517201482	0.06601623820753103	-0.07908299298230653	0.08493599693500792	-0.01416398626845427	-0.07105278825641465	0.100664769386776	-0.01944198986290071	0.5966913573193743	0.1876295556279109	-0.5966913573193598	-0.1876295556279444	-0.02871560429599843	-0.1464411528495163	-0.01173226257917424	-0.2991670781469015	-0.02421069899723272	-0.01403089030199861	0.1349066647962557	0.1954918886153917	0.7719902948782038	0.597214433510845	0.07352163123888554	-0.01323076880635302	0.02468290958022073	0.03258194593184056	0.4313947561425671	-0.299488184875558	-0.4197756011034706	1.259823329811989	-0.2520385641286267	-0.07004641147231278	0.04602605013407711	0.2489100054639099	2.112294581607582	-1.164837044986608	0.2145462277516117	0.8844438313695189	-0.9937247790883114	0.6315657482839339	0.4538192936360971	-6.693779166194672	1.70478877564892	6.693779166194679	-1.704788775648974	1.744767647303168	-0.6173339583695974	-0.01951436699583612	-0.7281548787585079	0.544029540535483	0.3083043782133514	-0.3290559472737601	1.755688906802974	1.208514008756512	-0.6412790877438583	0.3112983460421721	-0.0772361105375193	-0.6016760824280859	0.2771702063238425	0.002996714856675723	0.02195648238037996	0.1440792266209089	0.1674276593383691	0.001013782860041882	0.003702126204195924	0.02480891156319294	0.01861897914565299	0.4760750877901481	0.4145255615886462	0.001504718951934676	0.008226639161171525	0.001028924946954908	0.01744923055672354	0.001003747897866313	0.005667402840990546	0.00112275022214097	0.01833328038120036	0.4457980714166408	0.4682415968804734	0.0748650721055785	0.09318231660535983	0.3793263214445383	0.3805781095044021	0.009133304240008574	0.01361869020489218	0.00117566462191193	0.006595558156156901	0.001347466708059763	0.01040465861664097	0.001031269418564878	0.01504497094309714	0.8195004158541235	0.7199311689609584	0.05193989565222623	0.06477685149808189	0.001045115883718451	0.003636760576495261	0.001058110134926158	0.01638911733195218	0.001014822011872643	0.06201206185853312	0.1904341394400486	0.2096333574939513	0.0912027907466687	0.05301737761470282	0.03420461389032033	0.03422757146621004	0.6383426007671882	0.6598197986701846	0.001031300602059919	0.03614454258014895	0.001006688842943287	0.007664830507197454	0.001002285802779749	0.009389060992848655	0.001005064312911104	0.00593141329331138	0.08729271559785867	0.08877190057909851	0.09333899615858288	0.0805753815756997	0.01123929811624081	0.012961149033586	0.007570712209311268	0.01577431574052934	0.08551851197874323	0.1332167893933237	0.06917327159232113	0.07203282764955794	0.1025215528464975	0.115971312314649	0.1497217424542526	0.1563315147293597	0.09389675920288212	0.1148588438866295	0.002261073633793638	0.06725360176140728	0.008650709878119044	0.04835409145056151	0.002555732161922651	0.0341983109695676	0.004114181699617706	0.009948299771497172	0.001513276165436241	0.008824755853785702	0.001022948705640481	0.01220122737726847	0.001077987869805906	0.02854916024275922	0.01467641041583389	0.03146001837738109	0.04196263935785381	0.06671842406949477	0.05311073286499532	0.04896445572542524	0.01140023456366168	0.03449204411434133	0.006856418344317329	0.01999979430076498	0.03859965805699431	0.04064733174809831	0.001430790574694172	0.0491119531523436	0.001372457540598383	0.1042358945265193	0.04633380081362595	0.05251343716854456	0.001114433753776606	0.03730248608398275	0.101295033202211	0.1406905696706378	0.04266149068481977	0.05288589037704617	0.001160067332071531	0.01871348291738173	0.001110091238377009	0.01740429687232716	0.002189616071360831	0.05039760833410033	0.02917461052234937	0.05799913695146054	0.0247281901681957	0.03456835102630824	0.01544392181221789	0.02757608065811998	0.001033936062657655	0.01189943658161734	0.04420385907439282	0.04203365025906797	0.1092494566743188	0.1242927124913321	0.0179609605297375	0.07757660830123554	0.001193279861021072	0.059925244494305	0.001117424939300905	0.01201010814221447	0.001038574594736405	0.01588071889169505	0.001079605421468395	0.008803592948758359	0.0512454005886994	0.001535671649410343	-0.005811762104661571	0.03629289039416212	0.01636817602862537	-0.001752924133532753	-0.007555160929070827	0.00280487449050989	0.001333978584167409	0.1278795469797798	0.001012537411946712	0.01013165499903058	0.4817175619288138	0.001030834989897706	0.001020185966774936	0.001003340393310145	0.001017435319486363	0.4997831070305977	0.06522021823989541	0.4176198978079998	0.00101895975883586	0.00114431260546627	0.001288628619708288	0.001023827619389588	0.7814153894900623	0.03978841567742086	0.001036021688761384	0.001041630253817038	0.001016832903686901	0.1919148878282382	0.07863591488139299	0.026066723562992	0.7127916701977713	0.00102559431788813	0.001006627566122919	0.001002107555768332	0.001004982335072023	0.07537229060297264	0.08381386325276138	0.006274717808740687	0.0012217451809674	0.06609309652982659	0.07958583095473735	0.1095867447460801	0.1895411181071227	0.09159100160781809	0.00209027156133293	0.006905743647465945	0.002343757595801804	0.003198403347399955	0.001347835170837198	0.001023130066394141	0.00106234248169218	0.001519295491153919	0.03186956760624132	0.05077528918789234	0.04010061076602234	0.01126727891288968	0.03515786641817833	0.001395294398585576	0.001397380185345499	0.05400903826937054	0.001141315932069546	0.1008537023642502	0.04714633317274115	0.001221396857668694	0.001082049159476321	0.004515258901230769	0.03054826788686624	0.005922702682624981	0.005826835726229886	0.001041869796058018	0.04890666558880693	0.1057551377714501	0.01412072843965892	0.001287228876419425	0.001141572064626669	0.001044420151704467	0.001093658415130986	0.05927590914806269	0.004319555305291149	-0.005106740854824289	0.03957932735657421	0.0142946551469703	-0.001627487876572142	-0.007632300446237202	0.002360696390049937	-1.163812031117363	-1.263624026268773	-0.09594070804079677	-0.8056633264775286	0.01808756387709947	-0.5821792965320977	0.06334417900546571	-0.02889301727711826	-0.06177879662343152	0.002659727224837657	-0.02577681475443736	1.693713000582337	-0.5004866839572378	1.074597956549289	-0.3835346525485188	0.02404696179865141	0.001356285759509261	0.04010378139704102	-1.827425866129094	-0.6458530326599907	0.05725832953614225	-0.003296914329002215	0.2153166413148778	-0.06076829951274831	-0.2294991289335236	-0.3580450383482013	1.984218395350627	0.0973739900526733	0.01673708737435007	0.02129829182320969	0.01345608938508521	-0.7533232306246488	-0.555675038186174	-0.2458791583297672	-0.389345942445017	-1.06071347502873	0.4460118703093431	0.5437197599287462	1.655106555400257	0.2462494737683226	-0.04459198437740345	-0.07638992470105324	-0.03257607370385065	0.009457158978703967	0.07140160224907698	0.01351430187796308	-0.009260495737509424	-0.8302185294917058	-0.5870314896755281	-0.1760883263771604	1.660241666385806	0.4454257315328389	-0.2159167962418398	0.04895342822912867	0.05034148928578861	0.5191825777742163	0.3106091585689848	0.7400143416887396	0.2515170818734841	0.1771574995933192	0.00529090904440827	-0.4804529001606027	0.1417056272799699	-1.187995116631899	-0.5960225364557439	-0.03020241088343264	-0.01343159760455053	0.2644804338654124	-0.1184100000838583	0.4544824945120101	-0.1650816338019831	-0.2121715825095349	-0.1138238381025594	4.85142201895434e-13	9.779814839125035e-15	nan	nan	nan	nan	nan	nan
0.36	0.00713947752458885	-0.05241064433490757	-0.000688316771338074	0.6980971113610379	0.9303909903870837	0.004606123195758765	0.4481730859796068	-0.02227587762044397	0.08774858983309479	-0.08910691581313396	0.08647710847451329	-0.005942952931731793	-0.079339614160989	0.1059835073275586	-0.01543445195661486	0.5280702242928407	0.2051032821905806	-0.5280702242928408	-0.2051032821906041	-0.01112149593145271	-0.1521960908701877	-0.01159306619851347	-0.306443396811021	-0.01916711963834909	-0.01102372737682483	0.1304858809898462	0.2135520647024701	0.7840704835761401	0.5909325565173748	0.07667270766851157	-0.01406083556948488	0.01907324210459945	0.03539782781722591	0.1506452239573511	-0.1668496551335034	-0.391294405720242	1.262683194010183	-0.2948680171540523	-0.06346246891547309	0.1644440639979598	0.2879094628492765	2.21044004784486	-0.8412980004974882	0.0905821896188348	0.7617697255310226	-0.6577061757513888	0.4263100983965351	0.3507393780477454	-7.038673297071564	1.780993297703872	7.038673297071564	-1.780993297703874	1.775967286496979	-0.5301723521788673	0.04730108580017651	-0.7291113253082337	0.4630980774198854	0.2925820452159714	-0.5514579430658962	1.849990959590158	1.201436158372218	-0.6164943342778141	0.304762840893118	-0.08910087800478486	-0.5190379320689175	0.286638152700123	0.002160641979185932	0.02124895849296292	0.1335476263876209	0.1565429147177776	0.001012886574592312	0.003735279854911278	0.01555995219895675	0.01268537237666537	0.4772007623780965	0.4149291360423044	0.001277888331227341	0.008016243485423458	0.001023702006727468	0.01700061013579445	0.001003495089871756	0.005675233244573284	0.001072482821256016	0.01826390866757059	0.4676950176483177	0.48592729754371	0.06808910542314155	0.08667129905844405	0.3936265929277535	0.3904632660793061	0.005263459751101399	0.0110851235233359	0.001156454819543557	0.006710220251148751	0.001309128346786276	0.01040929379567639	0.001027215141956543	0.01543885503265313	0.8049816815984514	0.7013898741995067	0.04459306693147352	0.05809351484596438	0.00103948938781437	0.003763327671645637	0.001047134082645282	0.01627284387391869	0.001016375838786596	0.06414148000537269	0.1911483705916073	0.2091227996871705	0.08297008697866592	0.04986270261395805	0.0279974741841538	0.02945560453021231	0.6633514452300568	0.6777711714097504	0.001027983405889765	0.03702530105008962	0.001006700549947037	0.007902634668077873	0.001002217220438259	0.009683360742207717	0.001005052347322358	0.00610760624689483	0.07969145509851792	0.08064311096705881	0.08713675755511296	0.07439981905584074	0.007517042129426279	0.01014669678413692	0.004494058035957355	0.01315518932719068	0.07320670416372418	0.1200801173313924	0.07677734101683138	0.0780896947476387	0.1065875481091426	0.1218154311160177	0.1693212447714119	0.1720589487599367	0.08924267812677196	0.1134210017605359	0.002160555165121345	0.06685698618659669	0.00681027104781146	0.04703567315715707	0.002237640095788562	0.03372092992572653	0.003106579053120127	0.009619214100312459	0.001361646963310169	0.009559678195454351	0.00102304465243843	0.01235167986926021	0.001069509040383283	0.02852509974430431	0.008403029788398185	0.02528144417529725	0.03490884323686733	0.05962618330634201	0.05166440608814067	0.04723600958706532	0.03510421782526368	0.055828546422358	0.009914309860371555	0.0246710672332431	0.03612601119999503	0.03820382152724984	0.001407810043129619	0.04938094515588572	0.001406451306393668	0.1045639662840347	0.0516385729338588	0.05846342569266475	0.001133674219517733	0.0406236206402068	0.1001502354246345	0.1469447392475649	0.04456948508885944	0.05461390427089141	0.001206439880860135	0.02052747926023171	0.001088213885750395	0.01729928811520982	0.004174132059107354	0.04575334464186465	0.02969380892034574	0.0590778981732826	0.01463535027597912	0.02447786131507372	0.009628148003952633	0.0219297621008189	0.001040295045892005	0.01158539092857265	0.04783369672886892	0.04244279681126486	0.1065451659541586	0.1259934708101469	0.01334534319862598	0.07481417841176122	0.00126403107293331	0.06467459909269285	0.001136898899583339	0.01039191960665851	0.001043293157595764	0.01379139906397408	0.001090723857131832	0.007683531053547227	0.05864396030218985	0.004313307406360911	-0.005094767731077614	0.03895912165706895	0.01347664335510356	-0.001536569203460858	-0.007602044925355994	0.002038248786759172	0.001193423921610102	0.108807575734995	0.001011472962895053	0.001120881519928198	0.4781010000026732	0.001033100982041745	0.001016521781640689	0.001003136517457348	0.001018508532180942	0.5317816225565919	0.05438875249813373	0.4298509368052051	0.001012498705876498	0.001129464925664591	0.001252555061396112	0.001022111476564736	0.7564232687227792	0.03213842526004215	0.00103152527403887	0.001030696830782424	0.001018932402368263	0.1927205360443303	0.06615668302195173	0.01657789379381496	0.7354455619176794	0.001023534401985354	0.001006774383524035	0.001002168285655685	0.001005080139066942	0.06458813633940798	0.07439661130966321	0.001282872317155698	0.001054496594812057	0.04913941408282329	0.0924988753053337	0.1146427088438288	0.2097365179838325	0.0759269333266943	0.002023472950153162	0.003238493668621334	0.001568491391844219	0.001152648141154515	0.001089722628612662	0.001023161684698969	0.001058891916487511	0.001377899117066117	0.02221381656567567	0.04913154746005937	0.07891969412769891	0.01477305135189077	0.03162157802716843	0.001374048045418319	0.001476094381462306	0.06147282167779191	0.001163930029546005	0.09669989612395931	0.04676311716246069	0.001281851109653436	0.001052012592799012	0.007641401579075079	0.03013228412731043	0.00103929346922403	0.001130586616893391	0.001050969828080561	0.05490549146429835	0.1001812622550041	0.00374329531469571	0.00137883887718476	0.001169708452680219	0.001051243951402513	0.001109262604862159	0.06572654559274251	0.007087819213846294	-0.004371786795619629	0.04131525007022295	0.01017610478564866	-0.00127475493683405	-0.007633801161200963	0.001110399281362694	-1.173717103182459	-1.072447199713775	-0.05576666122799694	-1.348843862938703	-0.02704509194609228	-0.6076767715931339	0.02683658045703637	-0.01486955934653249	-0.02952054200275852	-0.004154594880927982	0.02864827238065159	1.794505993901744	-0.7963228859165596	0.9160198149265877	-0.1100593170795972	-0.01513518246774684	-0.001685393800206107	0.04045903997511734	-1.843275974402729	-0.6977223684467231	-0.07860235029525119	-0.03304493989772642	0.2131107513698622	-0.04269411561854256	-0.4125762305672563	-0.5927882204097552	1.602300201200275	0.07255340828237099	0.03834839570560782	0.04580946664974124	0.02615602566534891	-0.8481542846555336	-0.6630604759355033	-0.3076274410104204	-0.1633649636402706	-1.545621440287329	0.7727375241342931	0.6167630102513544	1.510125736377037	-0.5649929428648294	-0.03304351620965684	-0.1839838336121339	-0.05901873935549024	-0.06316417174286658	0.07706137022241338	0.01712634138906882	0.00881097461224873	-0.4507178493877506	-0.8129449322094151	-0.1617883360372175	2.469238265697066	0.4805319499840374	-0.2643541083642921	-0.01616446867159983	0.001023681787747011	0.6619332548134453	0.3496202356350305	0.5071472442723417	0.1109559094355153	0.1800396836161246	-0.04545748292294867	-0.4486865960161504	0.08845148721507146	-0.8489992627119027	-0.5482771094461478	-0.02959565988256956	0.1046601990116074	0.05664398991834337	-0.4319537682088349	0.4856930111037369	-0.1588764622866326	-0.2058752211509064	-0.1103097604074692	4.810491470266553e-13	2.016402597839351e-14	nan	nan	nan	nan	nan	nan
0.37	0.007400856106902532	-0.05330151864614751	-0.004790826090036128	0.7107626283581815	0.9272690429978978	0.004042734876385505	0.4500396376978161	-0.01944202356017129	0.1095239983507955	-0.09621883145741603	0.08664722354922666	0.00135784335451603	-0.08438934573256406	0.1090470026133657	-0.01212407469768573	0.4556457551708249	0.2230395365627069	-0.4556457551708193	-0.2230395365627678	0.006831675176070379	-0.1569890125672659	-0.01082600113599979	-0.3137643203008031	-0.0149704022191088	-0.008190348454840781	0.1236291056448546	0.232347701817237	0.7959206294160382	0.5848713407920468	0.07850249156769384	-0.01504347992849927	0.0145316181843694	0.03827647370368	-0.09123620901049019	-0.009702541582279988	-0.4387005973236166	1.270901754624912	-0.3275611886524446	-0.04822893729273308	0.2146789064799373	0.2727219600358005	2.09300806344599	-0.5923559240733847	-0.05925887012520645	0.7059639503856514	-0.3599507795522483	0.1834565250762579	0.3227260577353293	-7.360789682083643	1.798648245226925	7.360789682083639	-1.798648245226994	1.810126791274626	-0.4278109746581813	0.1018633586244392	-0.7368698901180017	0.3756421315567026	0.2735148643028672	-0.9099426340733138	1.899304902044229	1.175835480088439	-0.5914669688273643	0.05244970988106942	-0.1061366422778667	-0.3699901505726355	0.2899057435827384	0.001673306172492314	0.02093101377199686	0.1179539791090165	0.1410658508747518	0.001011914731052664	0.003785526195981025	0.008626489783818202	0.007901828615149245	0.4767309589900909	0.4152807334156479	0.001161805407224239	0.007912070772164383	0.001019831916061238	0.01684490545493197	0.001003305901157328	0.005690917612181098	0.001048658325398765	0.01820720631316238	0.4924361425546508	0.5031760715193004	0.05900149058263285	0.07796886160213091	0.4063544861837248	0.3990273163019523	0.003193140431090984	0.009888544488879731	0.001141077508501487	0.00689285469124267	0.001274013258076219	0.01043902313964963	0.001024929050248156	0.01582137507486208	0.78804524357433	0.6837049467818381	0.03768172828393754	0.05174871710844087	0.001034890643382479	0.003947238281130485	0.00103844577936313	0.01623547549029769	0.001018628344071054	0.0661674014880948	0.191917814837736	0.2089504397083911	0.07231909190374494	0.04489782775691013	0.02069347571552825	0.02353310773485234	0.6858139269510507	0.6918201230810224	0.001025725869688462	0.03791883136174048	0.001006806945909699	0.008142064617348949	0.001002213148211986	0.009986550451222301	0.001005114750331135	0.006282114543723783	0.06714359469654148	0.06951363369132908	0.07568317474655653	0.06586811639014788	0.004461970036290807	0.007845650070670396	0.002815226893775097	0.01217976477456362	0.0588087984755296	0.103822972372659	0.08984273278291216	0.08789636959482305	0.1128415749509144	0.1293173884904343	0.1865993369208338	0.1846200668038591	0.07807761677373805	0.1046765020989194	0.002077391961919263	0.06655287015045513	0.00485094430345115	0.04551340549551404	0.001861353169841691	0.03320217813739874	0.002136928154088582	0.009202018976190298	0.001219266853217248	0.01035199568854822	0.001025974927789455	0.0124907934537189	0.001083971951456755	0.02852498752459589	0.008184579039803961	0.02462654943649184	0.02639294201161899	0.0507350111188827	0.04876684886265779	0.0448560840919349	0.06294930522380453	0.0806617075058574	0.01145646490596666	0.02750209147748839	0.03190452905625975	0.03453673877990053	0.003002901066406889	0.05033034697287061	0.001700767116787458	0.1044458827266961	0.05837833247984677	0.06590672978748764	0.001330952615805493	0.04429629943137619	0.09847829703329575	0.1521138790832604	0.04363665608064763	0.05381750103303141	0.001266123740219262	0.02235625735440429	0.001068991210395073	0.01725294963142745	0.008916106463543341	0.04191309678909727	0.0289517775238809	0.05882598758376678	0.008105123588473056	0.01795945644388429	0.005510889118649357	0.01805948681213534	0.001042115690177546	0.01113044096996278	0.05280721931346267	0.04393764865153309	0.1101382531019091	0.1302520362292559	0.008392461996640618	0.07126447143080257	0.001602454918361914	0.06985343118586045	0.001237021575014985	0.008900077537378429	0.001078564163272121	0.01181575329627826	0.001165499040609691	0.006645833413684407	0.06203989059683356	0.006818792174963806	-0.004164942594263307	0.0414749386503236	0.008024952674964456	-0.001021613886295787	-0.007584323014581019	0.001285686653246641	0.001139761753005556	0.08270803711827138	0.001010421357192711	0.001082559336514755	0.4734606791690873	0.00104749538040196	0.001015196925507236	0.001003085748664746	0.001028386278469118	0.5638994154724764	0.04148985816203409	0.4371974369565962	0.001010399227532351	0.001121344193647552	0.001224633768228628	0.001022920596238103	0.7350603346392038	0.0271488917710277	0.001028901910098529	0.001028307701766075	0.001022698777898045	0.1936384680298351	0.05144416199445618	0.008930967126160552	0.7464787439224709	0.001023242530185623	0.001007038904430671	0.001002243282232313	0.001005263922306297	0.03885264389455314	0.04834395968932276	0.001168422121744886	0.001046109378465431	0.03283925196920243	0.1201669646719334	0.1279577280022936	0.2192822703691846	0.05203628967376225	0.001962576713678452	0.002382365628599227	0.001383371906785993	0.001095090143564808	0.001055033564626187	0.001033985208579588	0.001132985654523379	0.01349865242324872	0.01177876925488928	0.0418717267475353	0.1121691288356158	0.01170551317985822	0.02303652199457285	0.007460600497531905	0.0024575395596491	0.07125387343643168	0.00185162654881896	0.09567172780731902	0.03887329390525141	0.001367581619405032	0.001046415797405179	0.01930785134752427	0.02636671711849738	0.001031721769960262	0.001104360857236911	0.001038122499108043	0.06230987908792873	0.128306805786049	0.002453373532518528	0.00244295843093171	0.001486468951595006	0.001169456815631307	0.001356808074925805	0.06248649689474998	0.009109055312460921	-0.003069642096363623	0.04411850650765754	0.0008523403062779991	-0.0003041457287012814	-0.007527018586510464	0.0006733544172424895	-1.183117758328461	-0.9517357190900937	-0.01303596032518112	-1.755506288027671	0.02166338917809501	-0.3568184616992595	0.04193584817090999	-0.006495943500810318	-0.00288370539580464	0.00453043948119497	-0.0237222629830231	1.655132076168446	-0.9502516332165871	0.7963102228861891	-0.104675226306493	0.03709896382835944	0.006058939998379523	0.03672558205237549	-1.687394952499003	-0.5836867537595123	0.06888390434844502	0.01258874174090966	0.1941812483695611	0.003663533217244976	-0.5787113964777412	-0.599331954347488	1.20519900157171	0.09987045899689988	0.0162940726892589	0.02220416252653944	0.01281508034741421	-1.373310165551147	-1.070155099591692	-0.1634859676138364	-0.0419837268530665	-1.713439890926756	1.253232497951049	0.9632695278397156	1.032852998277493	-1.191419508045734	-0.02533943215676131	-0.1275374289170734	-0.04987018712681437	-0.03082754622174172	0.06831888093712755	0.01200413716479354	-0.00289124825492042	0.2719624350440081	-0.9637375708359899	-0.3128775569165246	2.476584122207079	0.1041346572793923	-0.4613204818672126	0.1703656975802262	-0.04151980157828611	0.8826584933094043	0.3734969237913456	0.4721397233022497	-0.2529165310676846	0.1780272782330687	0.01707618911669589	-0.3118241518459144	-0.1269845232209184	-0.4680454345912688	-0.2513912585824469	-0.06675806026371929	0.193894432410873	0.9482824477126334	-0.2932294666665862	0.5277020956590848	-0.1358076326613124	-0.184388895239614	-0.09435281183359288	4.122900272205418e-13	-1.186314391598976e-14	nan	nan	nan	nan	nan	nan
0.38	0.005457419315331675	-0.05257224185475287	-0.009652191503662963	0.7235247774380512	0.9238789720577508	0.003661269601845805	0.4525829166457416	-0.01694422620315026	0.1285760792567653	-0.1011794502073936	0.08523793716386677	0.008327814449152213	-0.08669284256381155	0.1095939891547306	-0.008752131121248457	0.3825630475562293	0.2409240604648221	-0.3825630475562303	-0.2409240604648593	0.02499023701938928	-0.1607402901118168	-0.009640770387598818	-0.3212167249627741	-0.01166634250489772	-0.00556500758838084	0.110486118145509	0.2513415315169888	0.8077320425875708	0.579188853980021	0.07754681728494056	-0.0161577413842017	0.01205937312124506	0.04121223706872234	-0.2903178508534194	0.1571805653833869	-0.5430656246974078	1.282009610555439	-0.348492727065047	-0.02707785994875887	0.2997895099330319	0.2206981222072521	1.665774525461449	-0.4110386216603711	-0.2252981024007327	0.6956046871927277	-0.1084592268898003	-0.0769916505466344	0.3630526416020775	-7.170320995587542	1.77064720370184	7.170320995587542	-1.770647203701844	1.817045433657675	-0.3218435216741766	0.1309342229775312	-0.7554075597461992	0.2845665364123302	0.2509744341109642	-1.808700373935843	1.889629476585461	1.193689624700005	-0.540748551618156	-0.2523287954841536	-0.1154242973278043	-0.1051621606479881	0.2980616484180814	0.00140225624665195	0.02088396573876024	0.09759468706917078	0.1212540413099141	0.001010902984808083	0.003859928217870754	0.005018221365792695	0.005393273522900421	0.4749769428938169	0.415736912084899	0.001110952692940296	0.007875705413082267	0.001017235021209006	0.01691766980555183	0.001003185957239548	0.005710621455380024	0.001041691067748341	0.01811479301321789	0.519172746832443	0.5190276045661709	0.04803661379152208	0.06754452583640272	0.4172827934606836	0.4063798704026915	0.002146334533276797	0.009483244264880925	0.0011293289452883	0.007160937393948723	0.001242492742207943	0.01049902614349207	0.001024191273133333	0.0161869789455634	0.7698193386025719	0.6677682662821738	0.03159226938111694	0.04617078827758044	0.001031279991256683	0.004210994401136413	0.001032908258835212	0.01626496811950233	0.001021638131750159	0.06806725903673311	0.192742680505557	0.2091048986186655	0.05966916409162144	0.03832222157171322	0.01312384212993956	0.01731654912950147	0.7048787976325114	0.7018293288114614	0.001024451611881137	0.03889706633010946	0.001006992443755523	0.008363645692737723	0.001002248630488297	0.01027495774029427	0.001005237873932058	0.006445296786872568	0.04834264067051802	0.05326552775469583	0.05748048097117853	0.0524592162161879	0.002853515538190253	0.006658896113448373	0.001964670544579277	0.01211023919023505	0.04319205640328278	0.08565867272335329	0.1088379011632814	0.1044470457596451	0.1219586173766543	0.1426736429369814	0.2006391245227573	0.1933311112427173	0.0610440246366569	0.08944236122780316	0.002005332287843138	0.06639900272075391	0.003433065034672467	0.04434356997485495	0.001580300370525685	0.03262075480688717	0.001621061884213036	0.008791609313017579	0.001130704064095853	0.01066439086493919	0.001032853597675535	0.01261791784544029	0.001128258631266863	0.02858611818491323	0.0140135146545781	0.02976516354429261	0.01681814670119731	0.04038247057853357	0.04384243761369461	0.04100484257006883	0.09194946414658428	0.1049440322908126	0.01073236783649206	0.0271229955473269	0.02557442359079594	0.0291322510747	0.006820866185772482	0.05207467641747587	0.002337915308478611	0.1033959820856759	0.06640716207875846	0.07723521414204923	0.001773197159260944	0.04786518713981717	0.09707614299920705	0.1552967137222756	0.03946764016639481	0.04990197416816623	0.001338822693326112	0.02393425168862675	0.001056583366838257	0.01725853974142445	0.01699484045687468	0.03966763805882084	0.02676941371256256	0.05677518934670742	0.004727889703589256	0.01484967816130098	0.003396037571711534	0.01638967072302401	0.001036599141797333	0.01014295515466347	0.05884101261012319	0.04631237072685134	0.1238471698085779	0.148023386840659	0.005207291626170668	0.06864475230489522	0.00230294839581527	0.07478121476872883	0.001445420925267819	0.007749453331569117	0.001155314589479306	0.01020092190210882	0.001326647500858646	0.005854013931521737	0.06101183489638666	0.009001444496908139	-0.002986904415821352	0.04418238193969733	-8.120537995920539e-06	-0.0002028893084859551	-0.007507227327862404	0.0007434693659964935	0.001086099584403705	0.0566084985015509	0.001009369751491753	0.001044237153102805	0.4688203583355017	0.001061889778765287	0.001013872069360333	0.001003034979879798	0.001038264024767822	0.5960172083883575	0.02859096382594306	0.4445439371079863	0.001008299749223867	0.001113223461632158	0.001196712475063219	0.001023729715913034	0.7136974005556288	0.02215935828201787	0.00102627854616211	0.001025918573061436	0.001026465153427955	0.1945564000153397	0.03673164096696029	0.001284040458508959	0.7575119259272622	0.001022950658394519	0.00100730342533814	0.001002318278811208	0.00100544770554685	0.01311715144968773	0.02229130806896923	0.001053971926325297	0.001037722162123624	0.01653908985557803	0.1478350540385333	0.1412727471607607	0.228828022754527	0.02814564602082882	0.00190168047720348	0.001526237588576637	0.00119825242172652	0.001037532145967534	0.001020344500621336	0.001044808732461655	0.001207079392574173	0.02561940572943891	0.001343721944101289	0.03461190603500728	0.1454185635435387	0.008637975007828622	0.01445146596197502	0.01354715294963782	0.003438984737832323	0.08103492519507174	0.00253932306809912	0.09464355949067579	0.03098347064805194	0.00145331212916083	0.00104081900230036	0.03097430111597634	0.02260115010968619	0.001024150070696075	0.00107813509757737	0.001025275170126001	0.06971426671155959	0.1564323493171079	0.001163451750342002	0.003507077984678504	0.001803229450511718	0.001287669679863868	0.00160435354499137	0.05924644819675749	0.01113029141107524	-0.001767497397107613	0.04692176294509193	-0.008471424173092606	0.0006664634794314472	-0.007420236011819944	0.0002363095531223487	-1.191887301156641	-0.8696831878975297	-0.001587323731168717	-2.215793007315551	-0.0222139558786244	-0.1526790377364395	0.0477528396341451	-0.001308088351817049	0.01617326451352545	-0.003350699802046081	0.02150608324770107	1.51505780816854	-1.140702547829832	0.6737205905434479	0.0481964447737482	0.001954469994723395	0.004369338152068097	0.03707580569003163	-1.493626590802048	-0.544348587022105	-0.06263324825130859	-0.01967275339226445	0.187897964560273	0.02266966219956144	-0.734722496196294	-0.6516005824121638	0.7943510130350462	0.0894943397365946	0.03477862093528643	0.04285298267003718	0.02389081493827856	-1.871880016850168	-1.63849997759648	-0.08476888974240436	0.0178148299675524	-1.927052378420325	2.121537787661784	1.787622424679062	0.740111015339073	-1.862921184779289	-0.002993794916173731	-0.1134974054095169	-0.07155304778849754	-0.06180707956110507	-0.01892309312883377	0.01472850280673707	0.02105955059610768	0.7079839199109798	-1.105218602790362	-0.456051541397437	2.359071006036251	-0.161492084876088	-0.6118350999318684	0.1428210568278026	-0.1853397349826867	1.438969306763918	0.3288620190847467	0.109886204930927	-0.512868815978848	0.1298829319682127	-0.03507178568183061	-0.1297287715087007	-0.2713260423035038	-0.1672739450587165	-0.1081852695636969	-0.1361028312364377	0.2806342460249897	2.759201028386246	-0.2459561971837927	0.4354833090711391	-0.09063288959399064	-0.1337123464481743	-0.06113412886460311	1.644556506648834e-13	-1.613372151343333e-13	nan	nan	nan	nan	nan	nan
0.39	0.001791790383012473	-0.05019189533080294	-0.01584195976188799	0.7364086751116125	0.9203466809177753	0.003517100687202923	0.4562705532218854	-0.0151361541937635	0.1415099033448644	-0.1046980439240143	0.08214155633230853	0.01542132116567339	-0.08678302006460749	0.1075343726895361	-0.004593206692342598	0.3148226409252926	0.258321734855042	-0.3148226409252885	-0.2583217348551264	0.04301012840311159	-0.1634623505366383	-0.008306729447360059	-0.3289123643499954	-0.009274945879818064	-0.00317723085882085	0.08949690363625862	0.2699054293911502	0.8200792764721812	0.5742049417355481	0.07666881007874826	-0.01729434229367061	0.01095610575892149	0.04423082334054616	-0.43269469658722	0.3122263979201338	-0.7045178764007443	1.295484275723716	-0.3558769573409641	-0.001111282264258382	0.4265857980761107	0.1331502954284127	0.9000562515302886	-0.3059981724416622	-0.3888778776349552	0.7318122201304494	0.08000809862428603	-0.3272431232376855	0.4824362755522655	-6.362607252825842	1.70257354916793	6.362607252825845	-1.702573549168025	1.778380900139982	-0.2265815809615356	0.1328342677632783	-0.7862685913634361	0.1951816904806951	0.2268534098244706	-2.152917832454405	1.809971657026883	1.288421369015221	-0.4474474630811674	0.1832684130541221	-0.1114970010283365	-0.123279813339639	0.3065230887443388	0.001246626473151786	0.02101930861903363	0.07749265978007946	0.1005116283495461	0.001010035018092014	0.003946491214800068	0.003080598342778642	0.004074361636822006	0.4727777027141716	0.4165744758433403	0.001094073796575361	0.007879877130369644	0.001015480635346747	0.0171448988902066	0.001003105632556381	0.005726971260707939	0.001045847192274478	0.01799217609627196	0.5428357238049223	0.5309171364898184	0.03664841671794824	0.0565421069825782	0.4278149965119104	0.4135367280527107	0.001589451246205058	0.009582471665287185	0.001120123614549481	0.007498814299824644	0.001218039254450099	0.0105925688006085	0.001024000360756295	0.01655831272205501	0.7515191071169027	0.6539829294743978	0.02668924843696505	0.04163382649058454	0.001028354937693423	0.004518319181269581	0.00102893194388255	0.01634046048396562	0.001025407470024207	0.06984996276366794	0.193587619049576	0.2095357186363777	0.04559104462461417	0.03033156991174789	0.007404026581795675	0.0124532705329556	0.7203464634317965	0.707943297488476	0.001023697592909969	0.04000979922578531	0.001007223650058371	0.008580221312462078	0.001002305318144322	0.01056092378760071	0.001005396009210786	0.006601956383729502	0.03079179385298028	0.03783675748062525	0.03973449816893895	0.03806107113683786	0.001971656528589038	0.006044378712276078	0.001513787335684331	0.01239148328167742	0.03346169584104454	0.07438654507726529	0.1249108701282223	0.1265690666978771	0.1329279368610543	0.1606799445763635	0.2114860093172381	0.1991278452706861	0.0438283763101911	0.0722424013650247	0.001960680904543576	0.06630584019972711	0.002509056137987974	0.04315467590680683	0.001391657927157241	0.03185378609707748	0.001335311799133988	0.008423653694593875	0.001076692724283791	0.01068621866242748	0.001039635640282089	0.01271633582076698	0.003481020734283342	0.03080738351478941	0.02446971540760715	0.03983017190718123	0.009416556166641308	0.03237101964633658	0.04007304724425033	0.03785384716489448	0.115743974125211	0.1237434329938256	0.008837768301744231	0.02466880428890106	0.01933205387102284	0.02378311940021787	0.01003214615691033	0.05397531996259752	0.00293822880657474	0.1020366440665058	0.07518465128765728	0.09084527038009559	0.006914175646040178	0.05387131835686911	0.09946065741357557	0.1588523294002732	0.03506087633200154	0.04559281493752176	0.001426295484820986	0.02488490924640827	0.00104779955032936	0.01729672718420144	0.0200325170209331	0.03781321135302387	0.02599060463474106	0.05580924070468853	0.002924322169434709	0.01351136156920306	0.002268761423145637	0.01574754680840576	0.001029766927608791	0.009113715751283216	0.0654145356614457	0.04953000596251011	0.1377077418311042	0.1731027947481337	0.003240318490837352	0.06608618020478126	0.004004294835608619	0.07882746402255772	0.001528070331325641	0.006954245836007285	0.001186508788557028	0.009062588879197451	0.001392405595004213	0.005318918923937767	0.05747741037284118	0.01093138567334044	-0.001651665932166195	0.04681271103925058	-0.006706209331921883	0.000766518012484185	-0.007520076929665651	0.001444944759689261	0.001083082391856706	0.04467925115932293	0.001008930326979617	0.001036578732034988	0.4668462935820339	0.001088864635724474	0.001013470968825517	0.001003011092617701	0.001060249118623228	0.6000413695998583	0.01827609274388838	0.456572240511077	0.001007646671768978	0.001108268670376716	0.001189064395734343	0.001023862544898522	0.697983615349877	0.02012907462750449	0.001024491638625867	0.001023841415581219	0.001031754697403334	0.1954075377632724	0.02095609085553933	0.00119775436690728	0.7601007380408168	0.001022880847879594	0.001007600347888651	0.001002403258913708	0.00100565607782474	0.007203160008163569	0.01444936987233962	0.00104453016907561	0.001047850826557371	0.0264797404198803	0.1483500741041376	0.1561040533480916	0.2311836883408341	0.01781972748390838	0.001924510085351555	0.001551939680647234	0.001192210985605467	0.001037261278196067	0.00102056216430316	0.001048289844494444	0.009949721561634603	0.04498902155110376	0.001359138426403763	0.03638603986904634	0.1521662107612782	0.005246999614167103	0.01051489279319932	0.01338547050313885	0.003674638538966148	0.09130194309188418	0.02063172188843725	0.1098161077167225	0.02892611198646017	0.001571728743806344	0.001036827194840005	0.01686861960062867	0.02723483906927458	0.00102869211887568	0.001094909150142037	0.001020439971753035	0.07717954742495671	0.160039120873314	0.001171040850887696	0.00772180734268767	0.001454249375242663	0.001160874225180497	0.00133953179936119	0.05252775559016225	0.01270220225958417	-0.0002237622765569435	0.04935579861413056	-0.01199212625291094	0.001815968959895647	-0.007612799265745943	0.003113328318636299	-1.202135265472236	-0.7959318897167335	0.0246704999053137	-1.92497579176598	0.0242899017537307	-0.1061452584813593	0.1244006574660971	0.001784565908967912	0.027762445463793	0.00395630878351229	-0.03008155162327286	0.8974100423326573	-1.073536067198709	0.7687202388074045	-0.00177830776175683	0.0517414574695622	0.01257270234403447	0.0387066671677631	-1.256746910468522	-0.3770801123136854	0.07904474237749945	0.02183898696676845	0.1706308969483431	0.06113752076065286	-0.8610661216232746	-0.3461940326680578	0.4509740832063661	0.1273473884407845	0.01445334530254696	0.02079624399984013	0.01110982934297917	-1.262743943456941	-1.248235453491701	-0.04110028601545529	0.03870864464991596	-0.44806945859499	2.088586598735855	1.622778857794905	0.4433362611060417	-1.578610202443806	-0.01306035258957069	-0.1197602146918885	-0.07613349356232986	-0.003969427587243313	0.03407521892157606	0.005981735650878717	0.3962324683173751	1.273157420236335	-0.5432704370132249	-0.1871160033220985	1.42104715688521	-0.3163684018840424	-0.4711661009578458	0.2458925590421044	-0.05951642475805617	1.226392869881142	0.785524564270385	0.5974500868512469	-0.3616932985358324	0.05673033105370671	0.0237929034306878	-0.2560182981627672	0.05445766956517307	-0.09146653804605766	-0.02721403611499257	-0.06275551310948736	0.3612054141968332	1.950051755807937	-0.2614610171973312	0.3492401985959912	-0.06989754785611928	-0.09587032118130154	-0.04685401950491628	-1.102713875017488e-13	-2.452161202779918e-13	nan	nan	nan	nan	nan	nan
0.4	-0.002994209834371733	-0.04646096072482173	-0.02393514602063657	0.7494487499842508	0.9168032037821144	0.003651936769484572	0.4608915924625058	-0.01443653997933238	0.1461585234744859	-0.107565774670044	0.07756238333748559	0.02313837013197932	-0.08530099314544509	0.1032028970744906	0.001170675017975038	0.2556139640553026	0.274849248944197	-0.2556139640552961	-0.2748492489442347	0.06038681616324521	-0.1653521820845051	-0.007044878978482132	-0.3369930622633432	-0.007733330657978119	-0.001022489431474215	0.07215225540557553	0.2872773958331418	0.8337537543037719	0.5704116334022927	0.08334300672223011	-0.01837970373373067	0.009438006823998689	0.04736004849958866	-0.5143921079379492	0.4272981817658331	-0.9237492247981999	1.313245050370867	-0.3507299260119376	0.02872313943614897	0.486470042789966	-0.0009934367683326569	0.008733733722507929	-0.2808660275780659	-0.5218565350645265	0.8203131371331195	0.2059816578933765	-0.5313634805664652	0.6840440979355287	-5.463975043398358	1.596615143489095	5.463975043398358	-1.596615143489098	1.688404708941357	-0.1553977462841478	0.1164961287052854	-0.8324192649714618	0.1146102557621892	0.2043673736680087	-1.079787118217831	1.651243190147299	1.459138414096994	-0.3026277693753003	1.258111974460097	-0.1051764034465347	-0.188128475168266	0.3201894258643407	0.00116726703183504	0.02129766773864473	0.0604087246941957	0.08290880133428057	0.001009381426476457	0.00404099318175788	0.00209866034474906	0.003369529973175168	0.4706457957101386	0.4183177401424459	0.001099128347425031	0.00790423941475374	0.001014403214043783	0.01744271657798209	0.001003053540731179	0.005736460588942486	0.001058921392398735	0.01783212028063109	0.5604237806688663	0.5376670347284008	0.02554066518177264	0.0457987076066765	0.4387602952973149	0.4219756611657972	0.001310016218453447	0.009979131245510189	0.001113043999754288	0.007918177468517038	0.001201988228963574	0.01071515037156707	0.001023971394385207	0.01699142664027679	0.733923455018294	0.6427672052784936	0.0231188810228836	0.03834845919330465	0.001025999202048386	0.004890820010066018	0.001025905553315804	0.01644310291199952	0.001029937230574726	0.07151963929821765	0.194434123094981	0.2102805126222979	0.03037200808965475	0.02114773342279423	0.004417271056839411	0.009889890560609082	0.7320716546545777	0.7112994376922981	0.001023285836980079	0.04132991708075506	0.001007487730748183	0.008771049444705635	0.001002376159217779	0.0108200029645442	0.001005579275551668	0.006740867872011251	0.01828741674493405	0.02703325077576283	0.026132954959606	0.02735237884219041	0.001524177561236127	0.005777576482932019	0.001292976392953212	0.01288990520908263	0.03284945278578877	0.0742833573953956	0.1343219390890298	0.1419331817093918	0.1452928550420856	0.1713120391848095	0.2190849534341351	0.2026798458819362	0.02934512542083743	0.05783936888573395	0.001949721065221515	0.06618936280301878	0.002057411148837204	0.04203878955121464	0.001294236732377907	0.031212228947889	0.001192151994089217	0.008868513092069147	0.001049801096343936	0.01156162656941635	0.001044766421852388	0.0127580854258825	0.008983279249196644	0.03597154660945803	0.03893088541295325	0.05459110530004561	0.005581907842201137	0.0285930847710124	0.03886523321676663	0.03700315322989257	0.1318000443622479	0.1337697358750802	0.00619647963902928	0.02105518280832374	0.01413933570986456	0.01944543173574784	0.01156915270548509	0.05716422573508807	0.003356210649138502	0.1027458824721767	0.08449350776842963	0.1006300901204062	0.01832570474384759	0.06183888522399858	0.1072243304370066	0.1671699785829472	0.03172826974599326	0.04241350282937078	0.001529218335091078	0.02499849334250548	0.001041412532210764	0.01735607017893842	0.01473340091375966	0.034250037525212	0.02778972030013505	0.05739076985118199	0.002016785576447469	0.01319880410583978	0.001710391487462023	0.01570589954532383	0.001023933591474035	0.009027635619089248	0.0723152606722397	0.05350273127257039	0.1472261180020529	0.1808918460106734	0.002250772141860566	0.06350147607387224	0.006945579298453829	0.08127549187898168	0.001394971130969438	0.006321723607597904	0.001138690335633001	0.008245194217334353	0.001292888817353136	0.004897550604306593	0.05182014046059562	0.01262263996449019	-0.00017742969057997	0.04931217785179402	-0.01128604031644275	0.001855990773116728	-0.00765273563288423	0.003596782401263229	0.001080065199312303	0.0327500038170942	0.001008490902467794	0.001028920310968666	0.4648722288285657	0.001115839492685571	0.001013069868284587	0.001002987205366664	0.00108223421249257	0.6040655308113609	0.007961221661842469	0.4686005439141663	0.001006993594347861	0.001103313879123311	0.001181416316407208	0.00102399537388726	0.6822698301441248	0.01809879097299565	0.001022704731095026	0.001021764258279119	0.001037044241379127	0.1962586755112048	0.005180540744113099	0.001111468275306319	0.7626895501543717	0.001022811037373325	0.001007897270440416	0.00100248823901976	0.001005864450104382	0.001289168566638272	0.006607431675711141	0.001035088411824252	0.001057979490980192	0.03642039098417751	0.1488650941697423	0.1709353595354214	0.2335393539271326	0.00749380894695618	0.001947339693498841	0.001577641772719907	0.001186169549486959	0.001036990410423037	0.001020779827983126	0.001051770956530463	0.01869236373070671	0.06435863737277507	0.001374554908702648	0.03816017370308596	0.1589138579790233	0.001856024220507351	0.006578319624422728	0.01322378805664715	0.003910292340103131	0.1015689609886978	0.03872412070876256	0.1249886559427684	0.02686875332487775	0.001690145358495767	0.00103283538752643	0.002762938085281506	0.03186852802886372	0.001033234167048995	0.001111683202699382	0.001015604773391657	0.08464482813835385	0.1636458924295089	0.001178629951436796	0.01193653670069605	0.001105269299974998	0.001034078770501326	0.00107471005373238	0.04580906298356711	0.014274113108093	0.0013199728439937	0.05178983428316881	-0.01551282833272938	0.002965474440359429	-0.00780536251967203	0.005990347084150898	-1.21280232837975	-0.7555694017109061	0.02701592407583937	-1.587875818314951	-0.02062616197033572	-0.02986299325431062	0.2288929477622456	0.002730025219456435	0.03029098536135539	-0.00472279526352309	0.01401830347323967	0.4871310711734686	-1.088898652293641	0.9301356831591462	0.1076828804647576	0.01825172249774246	0.01017712089476094	0.04943183405500168	-0.9797040684285223	-0.2940296889999406	-0.04959803857981624	-0.01424275672662896	0.1652925260923729	0.08546445584906612	-0.9733594619858644	-0.1916208575815088	0.2427853183994462	0.130971331694655	0.02962912344488975	0.0374756086055545	0.02034119323138173	-0.9468273030042341	-0.9006094206405354	-0.01522585535046921	0.06125039708338957	0.3067356144106603	0.7699566023162232	0.3127810184900844	0.2911643319987224	-1.303535708064678	-0.007656770045778795	-0.09889586291491125	-0.04647073566153075	0.1007559236255128	0.1517929287855851	0.00339482872158653	0.6096391035015835	1.64716892586919	-0.2585153914133429	0.004008752630351623	0.604451441723587	-0.3933781292878328	-0.409546297922514	0.4004735022852454	0.2283755499637147	0.673922007217909	0.7211491490927601	1.062292905864449	-0.2868993915106555	-0.0375317600223507	-0.03084069678831542	-0.4714781959190592	0.2381695153858635	0.0378778805971946	0.01191006071166426	0.05252902300202607	0.4316522609070137	-0.6988703006098193	-0.2511826033336959	0.1158390296214472	-0.05809583617243592	-0.06952467425861546	-0.03838879127975744	-4.779003475971984e-13	-1.02493542618196e-13	nan	nan	nan	nan	nan	nan
0.41	-0.008373908515361482	-0.04179452763485987	-0.03434413869318643	0.7626857411552741	0.9133646785955578	0.00408593920053475	0.4657312393232514	-0.01514694489476962	0.1421898637281152	-0.1104750763372512	0.07180909677519036	0.03179249771911771	-0.08275455791013547	0.09710271610388159	0.009180392068060731	0.2049191859901343	0.2901564563522956	-0.2049191859901079	-0.2901564563523708	0.0766523213292872	-0.1666523525468066	-0.006004607315029053	-0.3455772499896238	-0.006941907549090147	0.000934011359317684	0.0684948236742858	0.3027289880578014	0.8493416701494496	0.5682405955712486	0.09960330625046174	-0.01928169841149106	0.008059582488546695	0.05061412711567318	-0.5674468229064484	0.5015861164403769	-1.144209966977163	1.334315435069019	-0.3366706573922792	0.05658630138360949	0.491303607714396	-0.1311102316082868	-0.7519328460800025	-0.29337796234	-0.6240890582762315	0.8947310550339326	0.3132181942575255	-0.6807960037472133	0.9056339036513348	-4.687039372836304	1.465392430140777	4.687039372836313	-1.465392430140896	1.565164894183403	-0.1050773401553636	0.09171154108224726	-0.880028248069834	0.04527108904862017	0.1893412397003887	0.2483380534668638	1.433598530403857	1.639348054617543	-0.1412107261679933	1.843263984041191	-0.07358028481298021	-0.09450616412390883	0.3305553198414134	0.001127353670858514	0.02167654274075813	0.04857266460384807	0.07039777995886255	0.001008898129415015	0.004133032652836665	0.001574464791029672	0.003002442219073758	0.4693513124794014	0.4212932257996951	0.001115520794017598	0.007928396676896739	0.001013661505048241	0.01778575364120464	0.001002982026236052	0.005738051759432327	0.001063992974356859	0.01763931586992245	0.5712173520805218	0.5398930695802585	0.01638700955301121	0.03678052255720411	0.4519877419055773	0.432839712930746	0.00116165295784337	0.0106063760332805	0.00110630242147023	0.008365758147981243	0.001191474825583219	0.01085677435560917	0.001023246952666893	0.01746792352627279	0.7181645015245158	0.6344480551988103	0.02139904129154213	0.03680872554467603	0.001023866197346912	0.005253306856666339	0.001024278533254108	0.01656873564300852	0.001035047934828161	0.07308730808282372	0.195472849421755	0.2113507250006869	0.01804053110872398	0.01289864418939621	0.002801004026752463	0.008476857099975751	0.7410485649028322	0.713099065060552	0.001022635303273005	0.04284864876609502	0.001007738212681849	0.008949009470386935	0.001002445247545671	0.01106436715842647	0.001005753391491976	0.006867925950080869	0.01159053336694606	0.021185426462319	0.02129344941120368	0.02325688252737467	0.00128436901325447	0.00567159229238411	0.001197133882641449	0.01351082547052819	0.04246061228732077	0.08438206021489104	0.138112436860665	0.1436796940037224	0.1544499034238485	0.1692765880690698	0.2238777445438421	0.2043414200142226	0.01887711851312271	0.04742969214755333	0.001935102038554427	0.06611389076304432	0.001838920994560196	0.04121426009023396	0.001250517847209572	0.03090137397758296	0.002681780972948281	0.01140154688172012	0.00108476780716355	0.01320167164748351	0.001044076310795504	0.01275028916872621	0.01141421545721779	0.03854117347250883	0.05160184407790735	0.06870809144482969	0.004267831213685636	0.02762034878704713	0.04198607560883871	0.0394468168013927	0.1386223879229706	0.1358978713332217	0.004042652465218071	0.01797960213731303	0.0109930733893279	0.01681946122899132	0.01081957382592604	0.0597071059713164	0.003294360131370778	0.1059975372322454	0.09214895507962173	0.1041078095881525	0.02402117955448192	0.06433621448099131	0.119987369164796	0.1802206423185592	0.03057095005983605	0.04126772953669906	0.001551018327735704	0.02425691272490029	0.00103835215736571	0.01743638841465504	0.008766384987764868	0.03002847968112933	0.03265498714270746	0.06189600121812102	0.001551988900699896	0.01348312330397039	0.001440370476747446	0.01594938192221426	0.001019851306419492	0.009637721558426475	0.07823964845428925	0.05779869947038833	0.1541597583884448	0.1687708763057588	0.001739566478626488	0.06121366725700911	0.008137017302799199	0.0802535900122827	0.001243527232545164	0.005823178654669182	0.00108439095635416	0.007643255735762695	0.001179318476335397	0.004566680387175345	0.0457708215577293	0.01415442792998351	0.0009494635832536615	0.04853801077751412	-0.01116098198021481	0.002983734858953254	-0.007758463111180469	0.005818227895054531	0.001090641119799296	0.03480730619240435	0.001008314157874673	0.001025676185514195	0.4678126112714601	0.001146756472901648	0.001012737070000483	0.001002840252319972	0.001058304418972296	0.5903792654622303	0.004611540194191722	0.4929752969840174	0.001007215063190827	0.001095874055104625	0.001179772630547114	0.001021221835539587	0.6755248291659651	0.02063390089602965	0.001020750685166029	0.001023279672604394	0.001043178532593648	0.1980775120168362	0.003147625645005619	0.001093701270121831	0.7642747234382193	0.001021236734524527	0.001008084864237746	0.001002541603638658	0.001005993937031559	0.006729796457822289	0.02358081323529635	0.001033843837588597	0.001130564460861414	0.0686454666681698	0.1394151333188314	0.1666223682749126	0.2312069068965051	0.006642842091763196	0.001896558664566483	0.001638732140779519	0.001220885622126493	0.006946177960830763	0.001206100580935452	0.001036239856398027	0.01003505490876659	0.06892846559019351	0.004150622325629323	0.05213619483434607	0.1400356223164247	0.001689146187256057	0.008419313269200882	0.007280497918990161	0.002652753708751985	0.1033169072709118	0.02313569239999437	0.1499866301121383	0.03124905619127811	0.001475239294021627	0.001037139355889338	0.001909460907516575	0.04370501585676568	0.00109519434125993	0.001198548129473345	0.001015600888771217	0.08716245409645991	0.1660712797956773	0.001228256234988354	0.007251415183394264	0.001069202447728508	0.001022597193725784	0.001049442460115842	0.03969090951419206	0.01559046775298848	0.001779949448494636	0.04516238489871085	-0.007554446561974433	0.004126087279664331	-0.007826671062683912	0.007901978037568438	-1.224112072081772	-0.7284525058514896	0.04463790018942571	-0.9215273013473768	0.02412673573914737	-0.03572626508341386	0.3594830008640795	0.00165222291627035	0.03929161410421457	0.002727124622610683	-0.03723098972383459	-0.03397122629338078	-0.7416514401735745	1.235340710242764	0.04431836339899783	0.05743047740731708	0.0162385891290202	0.04496001563051411	-0.6994193485279034	-0.03248405893373184	0.07808931290888627	0.02716324468369253	0.1488518483949461	0.1226642763701658	-0.6704431027711608	-0.09915923745019471	0.1120161299933607	0.1639040943417241	0.01138908666172969	0.01731598128934948	0.008558793961342688	-0.2732153590278393	0.04174284717592556	-0.006172928451331923	0.06477836741778974	1.585609841410002	-0.3250490097051176	-0.589343650952572	0.03149543729872716	-0.7911746767451916	-0.00689217376895324	-0.0629779430564503	-0.01565447130375007	0.3918893516179436	0.1729306262567525	-0.002758911883109459	-0.04683996809547737	1.19961249740956	0.03659177252076175	0.4576313642011291	-0.1434046858190584	-0.2351604527286262	-0.138287228332926	0.1082949170412614	0.385940304996662	0.05762853914067817	-0.1704092544562163	1.526914889912515	0.0336488123312007	-0.1017820254966624	0.02863291395425382	-0.3725646167084952	0.63116186705342	0.03131395464475036	0.03482326678719532	0.06569005105297272	0.4124809657354656	-1.501362374051853	-0.1958786359864308	-0.2820153904962145	-0.04204989933835775	-0.05115349862865258	-0.02795566609696543	-8.177246390804503e-13	1.489111209179201e-14	nan	nan	nan	nan	nan	nan
0.42	-0.01446113018296628	-0.03651728479020096	-0.04654255850546458	0.7761383037107229	0.9100758797098143	0.004753841887963938	0.4709145501838388	-0.01685919831720683	0.1321305232907823	-0.1132810070442716	0.06517483655510092	0.04071736472731777	-0.07883837315046388	0.08974451119518095	0.01903804492309122	0.1616320005346766	0.304168419386631	-0.1616320005346703	-0.3041684193866496	0.09169948544521606	-0.1674625487672147	-0.005207581414907281	-0.3545058265804364	-0.00679597441655306	0.002812504466686503	0.07511976210497855	0.3158398319535955	0.8661587813877274	0.5673948002922361	0.1171946074601931	-0.01981846448413991	0.007408888097487655	0.05396973534624083	-0.6558967052994001	0.5494601326940695	-1.281634652747435	1.356359327255976	-0.3207846655639865	0.07550319071195238	0.5552028427525892	-0.2013631381546463	-1.209402404522947	-0.26019183557533	-0.698051266643099	0.8744610213291002	0.4799315635550451	-0.7829682682242358	1.053631258972386	-3.982456521456464	1.337566268736646	3.982456521456464	-1.337566268736651	1.444736498919872	-0.05740289790605975	0.0678469760390874	-0.9012970378777867	-0.01448773951045746	0.1887658369831303	0.976686914179581	1.183093524364067	1.704977492617926	-0.03757925896955844	1.524312310769772	-0.03213068244964196	-0.04258248629011983	0.3404953487654517	0.001112689084373055	0.0221080022186183	0.04292514401833702	0.06433427841561633	0.001008568183783315	0.004225381486622845	0.001310152627550619	0.002811570521095593	0.4693636786531096	0.4253729765032561	0.001139176851324599	0.007928299788690472	0.001013124350628693	0.01824805259875148	0.001002872773218713	0.005744724986156136	0.001054558047905772	0.01739446440339951	0.574695828090746	0.5371466676927518	0.0099214250120605	0.03042741715111935	0.4685905265443805	0.4465357961789296	0.001087561848018833	0.01139654423660339	0.001099211521913476	0.008790108296309202	0.001185396720925886	0.01100174041816527	0.001021497481295643	0.01787247640278461	0.7049681966414945	0.6284729502875456	0.02172174395696234	0.03732743765112795	0.001021822704873459	0.005572484367801243	0.001024223394601604	0.01674224648030164	0.001040670605112621	0.07450888861752401	0.1968037383197799	0.2126155232805974	0.01046731967128316	0.007859177006168928	0.001977492729177277	0.007743237753355729	0.7478930335562931	0.7134372797869409	0.00102152266772142	0.04443058074782046	0.001007957234826991	0.00910735527740069	0.001002506470044356	0.01128469761277421	0.001005905181716171	0.006981811182887118	0.01077026783019277	0.02055938760841412	0.02685508698530223	0.02739188957575106	0.001163746425877132	0.005650079000279558	0.001185500237478046	0.01422236680112353	0.06219661567644767	0.1034476520619709	0.136549642142239	0.1373443041902013	0.1582084853498656	0.1621357179794756	0.2260471147193318	0.2031166534848565	0.01289613480245398	0.04176037460813993	0.001902424463736706	0.06606242861132487	0.001759989025772874	0.04083987241458293	0.001246014105629132	0.03090005526372096	0.006360971670077413	0.01642707047072294	0.001194925048713215	0.01495452988320678	0.001035962469863227	0.01274681055329575	0.008379088754073555	0.03601222250274519	0.06034385154867898	0.07905103913420246	0.00498227273076186	0.02877739177950584	0.05008604400770374	0.04561392856445902	0.135021617232481	0.1316100354443356	0.00286966449731646	0.01608352479767643	0.01027873869002913	0.01622689867108635	0.007509100323868434	0.0593339715172833	0.002636540132821091	0.1097443866307495	0.09719883850857712	0.1025027939594042	0.01941493874914818	0.0594561809996962	0.1375075966956956	0.1972897773542908	0.03202953399278281	0.04260456066246854	0.001454517410828355	0.0231428995962871	0.001038975463267316	0.0175632996434994	0.005264115600978832	0.02680412031465399	0.0407384097407143	0.06937970937310847	0.001350081790990005	0.01407164311029309	0.001348614807269276	0.01636310192329251	0.00101780916036378	0.010265474363807	0.08262603776123349	0.06145114232883366	0.1592633801371588	0.1553438238561358	0.001508105047923679	0.05979391383524367	0.006420704961501253	0.07639926431884729	0.001149736980933446	0.005471990722242838	0.001051503169799783	0.007216314713181129	0.001109885893145757	0.004335029003318838	0.0396756129438565	0.01554259368174441	0.001631745744198376	0.04386165549644913	-0.00581370802096812	0.00413339144710222	-0.007807911299287391	0.007833130361929669	0.00110121704028622	0.0368646085677106	0.001008137413283733	0.001022432060059118	0.470752993714354	0.001177673453117224	0.001012404271712521	0.001002693299282219	0.001034374625461529	0.5766930001131063	0.001261858726547325	0.5173500500538686	0.00100743653206679	0.001088434231087339	0.00117812894468828	0.001018448297196526	0.6687798281878052	0.02316901081906825	0.001018796639242589	0.001024795087072274	0.001049312823809467	0.1998963485224677	0.001114710545882066	0.00107593426493779	0.7658598967220671	0.001019662431686818	0.001008272458036845	0.001002594968262605	0.001006123423961143	0.01217042434900769	0.04055419479489163	0.001032599263350735	0.001203149430723883	0.10087054235216	0.1299651724679202	0.1623093770144044	0.2288744598658824	0.005791875236532326	0.001845777635633871	0.001699822508838729	0.001255601694766053	0.01285536551123655	0.001391421333885069	0.001020708756254088	0.001377746086832993	0.07349829380761962	0.006926689742555087	0.06611221596560858	0.121157386653833	0.001522268154001364	0.010260306913979	0.001337207781334915	0.001395215077399977	0.1050648535531267	0.007547264091234377	0.1749846042815077	0.03562935905769372	0.001260333229566909	0.001041443324401685	0.001055983729757607	0.05554150368466986	0.001157154515437498	0.001285413056239309	0.001015597004144735	0.08968008005456633	0.1684966671618517	0.001277882518539205	0.002566293666084297	0.001033135595481971	0.001011115616946867	0.00102417486649841	0.03357275604481683	0.0169068223978836	0.002239926052995452	0.03853493551425302	0.0004039352087806102	0.005286700118969021	-0.007847979605695927	0.009813608990986104	-1.235685594807486	-0.7178551310152291	0.03753281915717301	-0.2983718518982922	-0.02056428952699808	0.005380217964387203	0.44974595702161	-0.002120804703519753	0.05414336445420329	-0.003706384063058495	0.003608892254274827	-0.5073562766930246	-0.5558827236794729	1.496541979811041	0.1402675632704404	0.01360561621062997	0.01084553656869195	0.03504303217741406	-0.5108950347448258	0.1176594620847577	-0.05825990573514435	-0.00466715152031314	0.1360748761211008	0.1243816361617492	-0.3314350519129639	-0.05573803479205705	-0.04949720997046716	0.1436113910587901	0.02570627971674153	0.03266886070607899	0.01770662418601637	0.09752978891032214	0.7454912520014249	0.001668324361032995	0.07937461084995046	2.100113419920199	-0.8464238192550049	-0.7083027762800318	-0.2861038003189094	-0.3554638682261709	-0.002854792386300924	-0.008867505848275697	0.01543651562667278	0.5992538835002881	0.1743555603271797	0.004258357033371368	-0.4100764631336331	0.8923612347370687	0.167440403878773	0.7486983909324758	-0.6787428276543453	-0.157477462989834	-0.002864708144184979	-0.1827294357923002	0.3274144776224419	-0.342625012081752	-0.754323398560159	1.865987165887666	0.2096214921232681	-0.1120182618542405	-0.02152211966526277	-0.2720385004163437	0.8338648729790019	0.09871800214569758	0.04595758552768749	0.05606239620272617	0.3029471930327824	-0.9600868495437868	-0.07757152430805099	-0.450645735674235	-0.02862443208135571	-0.03452518247417113	-0.01854502462960739	-1.033972625620603e-12	1.966277591374731e-14	nan	nan	nan	nan	nan	nan
0.43	-0.02175651750996472	-0.03088111044943427	-0.05948303344106932	0.7898113936781146	0.9069347334032376	0.005550566958546018	0.4773340465056314	-0.01891943902431191	0.1193370689586055	-0.1153368423287997	0.05799241598769925	0.04881338721614212	-0.07278876217317577	0.08161359769347527	0.02977781670573028	0.125215337827649	0.3170019007966557	-0.1252153378276346	-0.3170019007966571	0.1056001846866188	-0.1677683291702183	-0.004645737468666273	-0.3634737554630739	-0.007208435399933083	0.004755891257166292	0.08563231377122008	0.3263504195426198	0.8828714901811886	0.56719582916082	0.1278026693640081	-0.0199875052157234	0.007229251535620689	0.05741082325316429	-0.7997490834985045	0.5748603670349579	-1.286612084854093	1.378417339478524	-0.3069238054567479	0.08199779599194641	0.7347330973551754	-0.2020914351918441	-1.312899698002818	-0.1547704047991241	-0.7335308683543459	0.7265737474780372	0.727575034403139	-0.8375302289405152	1.076419488857665	-3.293410414279877	1.229799087522257	3.293410414279889	-1.229799087522381	1.335332447733029	-0.003030199974595489	0.0424861614516716	-0.8860802875074312	-0.06742394120993463	0.2008160454379037	1.039375020512285	0.914822133843219	1.622939434560644	-0.00861025946198541	0.5961972451244495	-0.003794627456590911	0.005386119489681195	0.3474762090436003	0.001107729788539559	0.02253045913011511	0.03761454901775056	0.05933061347819184	0.00100823333586001	0.004302666766300155	0.001168703326963892	0.00273983346281394	0.4704905487899929	0.4300077501164978	0.00174852170935613	0.008379183742829598	0.001012810681570295	0.01889679333956338	0.001002714918080832	0.005760406777877825	0.001041784732773274	0.01713765376756296	0.5715484981665975	0.5306900841241545	0.005711576133856887	0.02626557137989127	0.4894613621059761	0.4630241830431353	0.001048646389349512	0.01235256489756789	0.001090417611977795	0.009114520520804151	0.001177771001239454	0.01112717429101527	0.001019108999775443	0.01810264443849716	0.6939013429546755	0.623675811428351	0.02463118069685597	0.04040550050519424	0.001019646629695579	0.005766560653344317	0.001024421807186225	0.01698001671165713	0.001045937175995357	0.07575084227727319	0.1983412086140428	0.2138866895501781	0.005942640499276813	0.005050167870015032	0.001534620816670158	0.00734340246878662	0.7525284552788434	0.7119569441302703	0.001019762092043094	0.04587137156013205	0.001008120313546762	0.009265394236425275	0.001002551782693021	0.01150156017126511	0.001006016641326871	0.00709387887260515	0.01340048404679099	0.02290367906762768	0.03474134986338321	0.03349743026257417	0.001100625065374081	0.005668713869719572	0.004921729826386725	0.0189459204396819	0.08149924764573899	0.1210918728696908	0.1331802564016876	0.1287112841740272	0.1594030478951337	0.1571316983963865	0.2254675568410463	0.1984721017517196	0.008974805875139113	0.03844792407253745	0.001865365561121945	0.06603806813233508	0.002161972357423274	0.04119760211855936	0.001259097386284836	0.03114912471476308	0.01480568485960972	0.025512016082086	0.005127447139051653	0.02024351501848121	0.001028240807175543	0.01280218357704951	0.004953788057404342	0.03306129788051511	0.06370707059374338	0.08382916755853899	0.00735650903524063	0.03155019141442329	0.05741427275916305	0.05112401572680311	0.1241116521413367	0.1241089974526879	0.002801272378871265	0.01539031489777952	0.01116410624644245	0.01690273170356745	0.004494079769598093	0.05793140669637895	0.002001920246456933	0.112224836693607	0.09765843800450472	0.09722911414854167	0.01300405622797983	0.05311490311877705	0.1548597579376169	0.2133645353635381	0.03327832002833198	0.04380504804016944	0.001353090671079493	0.02224621151613789	0.001039614069040002	0.01775100014739187	0.003211441409129013	0.02434597995347588	0.04799762809462646	0.07592292646011969	0.007392271021333784	0.02110682448503084	0.002363064294965629	0.01793059811281243	0.001016320258254042	0.01068107162732624	0.08327980189837542	0.063089558583192	0.1656862666849277	0.1517830183739564	0.00268294039769407	0.06021692757792425	0.004451476700501535	0.07228681865123553	0.001091507867894426	0.005249785097471461	0.001031380983579474	0.006934799526663713	0.001067167205386621	0.004189760214644306	0.03127694388052167	0.01630103148136742	0.002011305859398195	0.03768319098449587	0.000626764672137031	0.005534463942394188	-0.007853856954293584	0.009673015641429595	0.001103708706579361	0.02656253838876906	0.001007671179846373	0.001020460915221894	0.475108044490008	0.003404290803970725	0.001012551904772508	0.001002429942345281	0.001023510385021494	0.5525465458514809	0.001173958660137981	0.5545247543672586	0.001008730880167626	0.001075195242427661	0.001162807853794383	0.001015079023177518	0.6641789316891421	0.03193579543017121	0.001016184895426735	0.001024487089693011	0.001053200605956788	0.2018720600570253	0.001090610002620881	0.001069371591426936	0.7626186516167314	0.001016463816456713	0.001008304895129412	0.001002602297523913	0.001006140430047369	0.0197127860755651	0.04660554893948516	0.001036852636477958	0.01530791093778633	0.1113055159421641	0.1264666947516329	0.1603975257527948	0.2205109992482839	0.003853078148975826	0.001810507658492314	0.003328221197978982	0.001287214493645457	0.03330320347371719	0.01591253328800482	0.001019777260878016	0.001253838272007989	0.06314459977449442	0.0123738165760518	0.0667315239099386	0.09620212332570519	0.003750743389220924	0.01369489480891548	0.001259932659503713	0.001289869502368498	0.09239824835966158	0.004601667984676785	0.1873060019910648	0.03395042369511437	0.001236419175074352	0.001039293249226868	0.001041629551722643	0.05769976854341846	0.02444137791240654	0.005230536092298529	0.001014071600988718	0.07935547673334355	0.1824181582513877	0.006138692178249436	0.002199312422841971	0.001028976597397569	0.001009863185417357	0.001021445137919752	0.02104162508575079	0.01657483654777679	0.002207969819720412	0.03082333084873751	0.007245500935926213	0.007133747496425327	-0.007904504488177946	0.0114004262412838	-1.249354872534328	-0.7175061469504737	0.04469230945182421	-0.6713227174119525	0.02182076687223657	-0.01277966525072233	0.4848115672488279	0.08485649628654873	0.07448673428421469	0.003847401520268578	-0.04176663319038099	-0.8296360799234307	-0.2958340982476877	1.838942667713156	0.07515464372329581	0.03938821143061769	0.01309139928833163	0.009083558890184178	-0.4424434075712553	0.4742025367825061	0.05526192521479358	0.03913236035058484	0.1139341418525752	0.133337837322325	-0.2226373548623051	-0.02742329104632624	-0.2342431097546989	0.1356478453764287	0.01042970001896244	0.01566937385483907	0.007674080556009664	0.3502490094568239	0.50457769603014	0.002372033307106973	0.8039643802482067	1.456137536329402	-0.817494915866104	-0.2603644506198427	-0.6148323062873992	-0.2959706186541608	-0.001603505134276675	0.07543525018841106	0.03098014518506038	1.157910233183032	0.8131617987632009	0.007665261685927696	-0.1967185779778092	0.09948207779422447	0.3670210818690966	0.3779562839586259	-0.869443206937079	0.004386034312852291	0.1271383277178871	-0.1183421832422528	0.1588638036015903	-0.6481527879222666	-0.5246456978560342	1.345022997774479	0.04077877066702402	-0.06887434419992426	0.03992723366186204	-0.2154019349435039	0.5007110786393689	1.214571815596863	0.249659782834638	0.02591208921583964	0.01701149602504937	0.2640587691559448	0.1510510864317452	-0.3709647980713127	-0.01565060298660247	-0.02149189525688518	-0.01027918241104675	-1.218858986275686e-12	3.699893935089025e-14	nan	nan	nan	nan	nan	nan
0.44	-0.03038747831780129	-0.02507836481626759	-0.0718778352121083	0.8037098239658037	0.9039478193998473	0.006356917258165232	0.4857299456457064	-0.02072915565943734	0.1066003046083997	-0.1164523188070383	0.05060225875859764	0.05488544509764928	-0.06433518440428901	0.0731075906794801	0.04020836252698085	0.09591310436260181	0.328777782621532	-0.09591310436259606	-0.3287777826215197	0.118404716367287	-0.167508693112315	-0.00439857122103112	-0.372103263307735	-0.008132842921822659	0.006846915861902791	0.09417829454402961	0.3340522374385699	0.8983250734486855	0.5670946892600239	0.1290964958653583	-0.01993670030473981	0.007491229398739111	0.06091433905560896	-0.9230114014614706	0.5827743911772494	-1.172500019837374	1.401427391315486	-0.2899382049002999	0.07742823651938019	0.9504834063962029	-0.1512583237437756	-1.198064408186731	-0.07212007431500904	-0.7395985989977566	0.4696680998499254	0.9607249226656388	-0.8579869707063466	0.9917860667408339	-2.559570673060565	1.126046351707143	2.559570673060566	-1.126046351707148	1.225502986774041	0.05568039427526431	0.004911436318058941	-0.833612830282852	-0.1168770472149633	0.2182933998343155	0.5833727354940997	0.6213395857355744	1.453152387426062	-0.01801301284617942	-0.3385347697123204	0.01183844606520515	0.04574039870627546	0.35298092787263	0.00110649705948322	0.02295652333322473	0.0298987352738508	0.05152859243072802	0.001007832762097141	0.0043777852512816	0.00109697418943958	0.002694936503430177	0.4726127215814103	0.4352212638806879	0.003163608403383678	0.00947660773109725	0.001012727776707338	0.01971542629825628	0.001002504285114396	0.005761766198319812	0.001029966062619147	0.01682321946362625	0.5621457398352743	0.5196404332362158	0.003517475860170301	0.02412378183181242	0.5151229106906556	0.4840707950268897	0.001029841823700546	0.01338399860361121	0.001079400233745917	0.009340100179175914	0.00116629678841708	0.01124057162937194	0.001016229876296249	0.01801600725925057	0.6846846039070106	0.619745868726584	0.03031045761867144	0.04633647694847737	0.001017252606897095	0.005841458118878266	0.001024366834600807	0.01726311677823253	0.001050514011628591	0.07681993717510308	0.2000404000990968	0.2153520044184602	0.003616196660001809	0.003561018318718629	0.001309477910981367	0.007130886553753187	0.7549027905128564	0.7089989538239476	0.001017282148062679	0.04696555913552902	0.00100821803901865	0.009406513036443442	0.001002578094043128	0.01169739954719253	0.001006080850550171	0.007194636130039466	0.01840348196939493	0.02714277792805702	0.04166406735668898	0.03806265970955621	0.001071195416401407	0.005703787342211294	0.01372546186135272	0.02907421967353049	0.09643700783979649	0.1331185386826375	0.1297436557308421	0.1222481112351636	0.1593780620764198	0.1575711627614355	0.2220415657256444	0.1913794921594834	0.006004780292916785	0.03606207464111923	0.001829197450792599	0.06603863447427473	0.003175016826057397	0.04224901348926697	0.001281444901171861	0.03145171357947773	0.02887553713574483	0.03838877502262452	0.01422892385817301	0.02981217249922682	0.001023915684227083	0.01291709606612192	0.00314910347333194	0.0317456486091415	0.06089487891479173	0.08176503324275558	0.01123138345690063	0.03571584459224832	0.06163477820971878	0.05366579909195418	0.1071937603050509	0.1132616025802122	0.003876439192711754	0.01588225651027485	0.01329548665078219	0.01855180548706849	0.002924548926961763	0.05655595475508354	0.001630914124868378	0.1127254280755336	0.09251042180617114	0.09081890144431791	0.00822086554304035	0.04874899663791121	0.1698888425138235	0.2241114085460381	0.03314468379178578	0.04362619181975912	0.001290396869302192	0.02173431291573196	0.001038857642842879	0.01797914436647894	0.002167463302647432	0.02257983435316637	0.05283796852101459	0.07991258162999304	0.02174547115701181	0.03648815027781682	0.004833311505735658	0.02099866018906938	0.001014813092465926	0.01076081680234643	0.07914621112803906	0.06163688101303609	0.1749600706537255	0.1609476595601841	0.00568630184509897	0.06259247183571094	0.00327228285947232	0.06899754035371053	0.001060317442376728	0.00516230046019297	0.00102069728469911	0.006792195999426903	0.001044447716858061	0.00413403636901106	0.02012330022003263	0.01633252018117	0.002116521742281555	0.03048263303683493	0.007334632721268435	0.007232853025795767	-0.007906855427617028	0.0113441889014609	0.001106200372867136	0.01626046820983889	0.001007204946407261	0.00101848977038289	0.4794630952656615	0.005630908154822269	0.001012699537823368	0.001002166585424062	0.001012646144591027	0.5284000915898548	0.001086058593730969	0.5916994586806471	0.001010025228300138	0.001061956253767388	0.001147486762900597	0.001011709749167133	0.6595780351904789	0.04070258004127751	0.001013573151614784	0.00102417909255156	0.001057088388107145	0.2038477715915837	0.001066509459350727	0.001062808917915426	0.7593774065113956	0.001013265201242352	0.001008337332224666	0.001002609626793288	0.00100615743613726	0.02725514780212477	0.0526569030840791	0.001041106009605005	0.0294126724448268	0.1217404895321672	0.1229682170353454	0.1584856744911851	0.2121475386306861	0.001914281061411305	0.001775237681350401	0.004956619887118358	0.001318827292525854	0.05375104143620361	0.03043364524213801	0.001018845765494458	0.001129930457183348	0.05279090574138155	0.01782094340954814	0.06735083185426737	0.0712468599975927	0.005979218624439646	0.01712948270385214	0.001182657537667849	0.001184523927335506	0.07973164316619509	0.001656071878112052	0.199627399700622	0.03227148833256102	0.001212505120558778	0.001037143174337519	0.001027275373690815	0.05985803340216989	0.04772560130934384	0.009175659128351672	0.001012546197852803	0.06903087341212079	0.1963396493409223	0.01099950183795887	0.001832331179596668	0.001024817599313317	0.001008610753888253	0.001018715409340742	0.008510494126684894	0.01624285069766949	0.002176013586445338	0.02311172618322174	0.01408706666307198	0.008980794873881563	-0.007961029370659914	0.01298724349158166	-1.26444401435336	-0.7286641392453302	0.03825427741487875	-0.858043073925603	-0.02099764856459827	0.01074823773881023	0.5654939872105045	0.1271872022771374	0.08812180826250754	-0.006570858369079805	-0.007915841427250988	-1.425969740570554	-0.1518714791216056	2.408187003728167	0.155350171942892	-0.006160897073359997	0.008438229639774404	-0.02831801079591091	-0.3374558032589213	0.6882421799913594	-0.08209566980092166	0.004398799494833853	0.1015031237442685	0.1632113559094336	-0.06746313486820299	-0.01827416090219842	-0.3450281398988014	0.0742907437492247	0.02232224792032002	0.02846422420019114	0.01544453773570867	0.4764912691548504	0.4374290040183969	0.004956044990572944	1.160323729873898	0.97660242096068	-0.4124544037940781	0.3803940133474193	-0.7757153721396844	-0.1701436472583727	0.002130571808799616	0.1298688275005858	0.02614039836085519	1.35761654933933	1.03029002942854	0.01616625007016467	-0.08302139303898025	-0.4760913133541587	0.4460111124685071	0.1550376314787641	-1.348014203823939	0.07955283951924426	0.1917834420674291	-0.1773068598985175	-0.06855725859250104	-0.5699315907550713	-0.3592491185480459	0.800410200537722	-0.06624722759622539	-0.03506036551227979	-0.01343339809161548	-0.1336395482591507	0.3231524895292965	1.767946885712056	0.3460707628649268	-0.01110802150385453	-0.3152715718706479	1.585002484136649	0.31293457872276	-0.2860122615805306	-0.001680234587959359	-0.006742850625450624	-0.00063603601930479	-1.215575591620352e-12	1.297221004791578e-13	nan	nan	nan	nan	nan	nan
0.45	-0.03991564065884869	-0.01928588953934058	-0.0826185304979012	0.8178471961726694	0.9011621322695201	0.007069448033085487	0.4962193851071097	-0.02184913327847694	0.09551746886464052	-0.1171435830164194	0.04327172738675179	0.0579351216920155	-0.05391678127998482	0.06453077816456723	0.04934595422228227	0.07445312838186006	0.3394922758392979	-0.07445312838185805	-0.339492275839234	0.1300745204668166	-0.16665859255264	-0.004607000853779096	-0.380019170680759	-0.00953639098297757	0.009119060782237742	0.09696041447123177	0.3386977816184145	0.9118228490489725	0.5667992749900607	0.1235511393358231	-0.01979185846044416	0.007936147401430886	0.06440909812662642	-0.9634685890582071	0.5742306572742983	-0.9701484133504841	1.426840448849618	-0.2656709943055671	0.06432001737918545	1.12816838764878	-0.06929278214994954	-1.036132436619858	-0.08790691396489318	-0.7269064535217006	0.1366185993382799	1.101295199310615	-0.8568787095053904	0.8319957935675242	-1.719383766911936	1.017408347996915	1.719383766911951	-1.017408347997022	1.103479520203087	0.1128598505138554	-0.04940813875158324	-0.7453435790344268	-0.1628503471751314	0.2351060743082102	0.04296259886712723	0.304995847313119	1.24836185112915	-0.04111844386203884	-0.6320018078502717	0.01643600814633856	0.03520068566344026	0.3432364356205292	0.001101690359981117	0.02341563722064652	0.02159001214183922	0.04310043022707948	0.001007338997136826	0.004450244059778645	0.001058238833110094	0.002658586630021887	0.4747554829160898	0.4408851157335504	0.006535712931801831	0.01218569795228844	0.001012892630880594	0.02065604944018554	0.001002286732196869	0.005724902093143116	0.001020817411216429	0.01643278156914666	0.5475259215620091	0.5027876344222393	0.002324663794526446	0.02299001417030146	0.5437112709602892	0.5106737007743944	0.001020702362802561	0.01446946558268128	0.0010683909297611	0.009450609310422409	0.001151460978423438	0.01135384194051399	0.001013669174729836	0.01749529567555801	0.6755487501292924	0.6166454093239307	0.03742449843470785	0.05381645839012408	0.001015006931111953	0.005758730560952255	0.001024508369274812	0.01756242209964862	0.001054064402176488	0.07777023403100977	0.2017278359380654	0.2170658568478341	0.00236981142953739	0.002792659473166008	0.001187643972838523	0.006996842649226612	0.7541249062245117	0.7054192840364591	0.001014783876362518	0.04751502893574756	0.001008272163878726	0.009538233766627043	0.001002591943390475	0.01188058093309116	0.001006113782003075	0.007287164805219782	0.02364619052545783	0.03132179318169396	0.04564625962925209	0.04038512441182951	0.001061215960352018	0.005739264750402521	0.02767997792970793	0.04361143768899688	0.1040567549287186	0.1378751988758471	0.1257082454177042	0.120140113476157	0.158866609270255	0.1632767649696274	0.2167715791396426	0.1837144866129281	0.003958398402578009	0.03458312121302388	0.001795415500167844	0.06604532615607808	0.005522709182283103	0.04405512047819769	0.001416064998359318	0.03168936226685811	0.03929118084532233	0.0481705799334394	0.02124826010311661	0.03696986995329424	0.00102238399004169	0.0130740033115	0.00215431053395269	0.03130346303228942	0.05110005313638386	0.07251236153618085	0.01592014110334803	0.04047765943168562	0.06040323704182832	0.05233047715214489	0.08783866249117678	0.09867519275606947	0.00808492139872591	0.01908425958434127	0.01558542518852249	0.02026289122463339	0.002066809263284094	0.05496904232530467	0.001405784899883578	0.1115484106647786	0.08619882503874761	0.08730417682171698	0.005033368951256434	0.04593225885225909	0.179189844819686	0.2267756239925262	0.03096505841802916	0.04152110526404775	0.001282698342738971	0.0215619556125082	0.001038168908876824	0.01821840872261154	0.001608537062915487	0.02143032917504935	0.05359809503953122	0.08010564168475531	0.0401116719008625	0.05514163612292917	0.01000577578632124	0.02666394481941563	0.001013760004893855	0.01057047298530822	0.06775466012215907	0.05633324575048348	0.1811005639403768	0.1788727288571567	0.01249144658968483	0.0670854415693922	0.002988120987741421	0.06681185143222143	0.001043245278184823	0.005220012807749815	0.001014922692672884	0.006793645044111939	0.001032164958729189	0.004175063768364779	0.006581972441572682	0.01543561481255735	0.002147777988013152	0.0234296571464764	0.01218240724152392	0.009188300525020792	-0.00796282464198691	0.01239368260359471	0.001088636335325451	0.00867525630698919	0.001006503790212918	0.001017430947096153	0.4797594296228442	0.01388006611865726	0.001013372730947108	0.001001970430116474	0.001010153333931705	0.4987181664024144	0.001063823857989912	0.627425011469159	0.001012176091417092	0.001052678804679437	0.001126304600415007	0.001010407238258582	0.6468872404520636	0.04997218517391428	0.00101190548180878	0.001025058793860567	0.001058328009396925	0.2052680103079001	0.001059319337733072	0.00105897836258208	0.745619628290685	0.001011268953636898	0.001008321011366248	0.001002603588810561	0.001006140114804007	0.03139980567016701	0.04847766925767469	0.001059053793149902	0.05505152637163731	0.108441876435324	0.1168728421715144	0.1576812909320882	0.203424716564776	0.001696223044543109	0.001747390789237646	0.01057213876135155	0.00175732096756547	0.04929272965901102	0.02771525244019843	0.001022434752316323	0.0010975480446322	0.02700589200970809	0.02374299689469654	0.05151070821339854	0.05201972163541984	0.01811515350687686	0.01889538941549906	0.00115742945631938	0.001159623635336254	0.07577705666234313	0.001633441642205519	0.1895610964352873	0.02517492605867356	0.001327283711844557	0.001037713275716722	0.001022809068217628	0.04994377159915327	0.07285866681112051	0.02089924664706376	0.001012763737080443	0.03896021692368668	0.1865417337840019	0.02725074775334102	0.003415430504921843	0.001026031914542032	0.001009168488267275	0.001019943893141117	-0.008502172684977688	0.01389292073585455	0.00215644575499858	0.01663102602672218	0.01550645422454094	0.01130975254515605	-0.008020230073418207	0.01296832759533788	-1.281212630325619	-0.7490541149794377	0.05212207456003363	-0.8245494486465513	0.02173645908011873	-0.01180098367322238	0.556733535466958	0.3933987441868726	0.0982780399764728	-0.003529407999890728	-0.05782285328876517	-1.967106445469921	-0.07916661650430577	2.917465944020039	0.08480394442883631	0.0179904382255939	0.01324765466448769	-0.07565216213068332	-0.3033020943643092	0.803455593551746	0.02624755363093097	0.04230704711182143	0.09107552448207357	0.1802246324121467	-0.0739609591622684	-0.01015490343679191	-0.3640583531296573	0.03005595005548669	0.008136804078599692	0.01266581797634944	0.005845886506169328	0.3716756696208113	0.05671690723217879	0.002391537880302614	1.693945064184707	0.01279357681278018	-0.06672818396685511	0.6550187260108713	-0.7500563640599593	-0.1169877518829323	-0.0007905046188530498	0.2208035541027264	0.02031182916391877	0.617387692096009	0.4291062983030355	0.01550387301607241	-0.01051796746672889	-1.352754352875378	0.497856170233243	-0.3967237778266132	-1.574936888247286	0.5169905647192109	0.1541275146367012	-0.1272722227223158	-0.1347037923361717	-0.1892579901236462	-0.2083153388734356	-0.2565798280633228	-0.3385711533447511	-0.006970568958470036	0.0420763145614844	-0.09180925913782235	-0.2461707980431182	1.933299576200043	0.7480184587580271	-0.02109254600626947	-0.7794359741572024	1.751166632239943	0.5566432982872639	-0.1619780932969991	0.01278814275016704	0.006834004093609857	0.008666247661170653	-1.188712347649034e-12	1.901239848323979e-13	nan	nan	nan	nan	nan	nan
0.46	-0.04927380054204531	-0.01362355180773564	-0.09117099099966043	0.8322625009190224	0.8986649640429573	0.00762815958265193	0.5079085914335295	-0.02204612294405454	0.08552506195436321	-0.1186459400117705	0.03605615412617062	0.05754484469071479	-0.04274249046757198	0.05597995294453138	0.05677354882398813	0.06178624414803061	0.3491370707038997	-0.06178624414803032	-0.3491370707038566	0.1403747405127252	-0.1652810934449639	-0.005442949513750725	-0.3869256335826627	-0.01137020550865841	0.01152844714953705	0.09643577349976447	0.3400966863265804	0.9233314928412361	0.5662713483284687	0.1192271542752871	-0.01962185843460114	0.008034392788633372	0.06772437875378426	-0.889010909853614	0.5567468821291595	-0.7348530630412252	1.457013899212958	-0.2322344243075918	0.04666439144861835	1.190436779376976	0.03333926695994801	-0.9799786415470778	-0.2343386314784883	-0.716606976754632	-0.218322619298735	1.111902461089974	-0.8527895117383547	0.649786648067348	-0.8009523236782857	0.9121066810745442	0.8009523236782861	-0.912106681074548	0.9515861760510029	0.1611601038756421	-0.1205923691264031	-0.6317239360588949	-0.2029303401224907	0.2457416892270604	-0.07797944423595997	-0.02798830862190875	1.055326025822581	-0.06451549117244722	-0.09426047590260488	0.01687008235361352	-0.02359412439206921	0.3170852391003915	0.001090502854881655	0.02397003631369864	0.01350563589005354	0.03509840182064102	0.001006741484147846	0.004537455408220644	0.00103834687050404	0.002583261404865641	0.4763276042691904	0.4461450776321437	0.01228331188874393	0.01691994066107944	0.00101331177910858	0.02164649149717625	0.001002079883278757	0.005636629131110329	0.001014998113383936	0.01591374008106503	0.5283098376691733	0.4798479758617826	0.001713689915195115	0.02245475823446772	0.5741565340829853	0.5425215498722965	0.001017210592310426	0.01554129189939926	0.001058247656740275	0.009494463241169964	0.001133450801019237	0.011486161163878	0.001011737862780671	0.01650640689301903	0.6653659046693455	0.613266506497449	0.04545112230785826	0.06231961852436582	0.001013050388564961	0.005580357099148299	0.001025019094865033	0.01784615320672747	0.001056458917650703	0.07869183320563626	0.2033124892034275	0.218969807115668	0.001739244313131708	0.002326752637739076	0.001124796831648403	0.006895382816139196	0.7496249376510635	0.7018547360506611	0.001012536726775329	0.04745573281240698	0.001008291048426823	0.009651547237302058	0.001002595844061426	0.01204059120671586	0.001006121574515874	0.007367247644334104	0.0283159296427508	0.03482356908143037	0.04583900541368855	0.03979005726999028	0.001065205366169325	0.005756660124671254	0.04674265763663076	0.06188962477651257	0.1027740024849709	0.1341356894015037	0.1208048645955598	0.1197618868366548	0.1582398698863177	0.1685573832360497	0.210197329818113	0.1765229523403671	0.002814809199518663	0.03389550533431217	0.001764595914217266	0.06602285899858187	0.009472564842625543	0.04645410424766556	0.001702487170826715	0.03183639996367475	0.04261409549536374	0.05110939404998015	0.02350402041775956	0.03895143520363104	0.001023413828273414	0.01323294700639401	0.001638326636394579	0.03143324435641885	0.03368478245482251	0.05514371968619723	0.02116429263357401	0.04550305429327627	0.05253974241311316	0.04623888836766323	0.06796812151834372	0.08164948226972214	0.01613477481931987	0.02534492359347347	0.01761131748710399	0.02170823196370087	0.001623512990396653	0.0542665783671382	0.001280661569481672	0.1106742008529788	0.08085233461581944	0.08590884851469871	0.003400954866380782	0.04449835185473908	0.1809832658699662	0.2191995576483074	0.02643818338179529	0.03717874735524792	0.001336232079943334	0.02144371206397717	0.001038109783197821	0.01843647134797535	0.001326160509464305	0.02083269373481818	0.04947821493483715	0.07575655927950724	0.06099629016475729	0.07456512765966308	0.01831757432393479	0.03517967527531134	0.001013342537157913	0.01045632980006117	0.04765621509377613	0.04536855165951287	0.181106224091317	0.1909940973445932	0.02377343816419855	0.07314501640692479	0.003633638521365163	0.06554092707691557	0.001035319803653164	0.005409372088183955	0.001012315740062652	0.006924902971861334	0.001026640618468667	0.004303855957704471	-0.009273581359022915	0.01357002638180964	0.00214515151562536	0.01675819841202433	0.01474459045592146	0.01139275480561193	-0.008020948181948623	0.01273090324014235	0.001071072297776283	0.001090044404139702	0.001005802634012218	0.001016372123806655	0.4800557639800265	0.02212922408248282	0.001014045924066112	0.001001774274828085	0.001007660523281893	0.4690362412149774	0.001041589122249435	0.6631505642576698	0.00101432695455315	0.001043401355589397	0.001105122437928872	0.001009104727361334	0.6341964457136485	0.05924179030655038	0.00101023781200395	0.001025938495211602	0.001059567630690912	0.2066882490242177	0.001052129216109427	0.001055147807246614	0.7318618500699745	0.001009272706047755	0.001008304690511048	0.001002597550837869	0.001006122793475193	0.03554446353820968	0.0442984354312695	0.001077001576695465	0.0806903802984375	0.09514326333848024	0.1107774673076827	0.1568769073729905	0.1947018944988707	0.001478165027679007	0.001719543897124431	0.01618765763558816	0.002195814642608152	0.0448344178818161	0.02499685963825177	0.001026023739133734	0.001065165632075589	0.00122087827803672	0.02966505037984506	0.03567058457252417	0.03279258327328587	0.03025108838931136	0.0206612961271459	0.001132201374965632	0.001134723343333891	0.0718224701584901	0.001610811406295083	0.1794947931699526	0.01807836378481795	0.001442062303116632	0.001038283377120691	0.00101834276275028	0.04002950979614045	0.09799173231289204	0.03262283416577041	0.001012981276295802	0.008889560435254481	0.17674381822708	0.04350199366873186	0.004998529830245046	0.001027246229771213	0.001009726222646434	0.001021172376941478	-0.02551483949664062	0.0115429907740393	0.002136877923551622	0.0101503258702227	0.01692584178600946	0.01363871021643042	-0.008079430776176661	0.0129494116990947	-1.299233974199705	-0.7728424810545873	0.05731131848462708	-0.77281631451486	-0.01804714067447402	0.00295316738462751	0.4847159963575212	0.5322176999667592	0.09808559151012698	-0.01685262979431047	-0.03363656018830198	-2.64334168988092	-0.0321691340638611	3.457175673819783	0.1526220390819489	-0.01949193723135796	0.01224801205369468	-0.1219534505472547	-0.3931444880243812	0.8928779185703463	-0.1012248506418172	0.001283940604850626	0.09576358748938278	0.2012309236060021	-0.006972732771935755	-0.01175734663408467	-0.3420037795590553	-0.0474624409053244	0.0186407960229467	0.02383000175159732	0.01295537052806955	0.341043398373157	-0.1460773648191591	0.001339638227303896	1.908517544278956	-0.7226315125531186	-0.0665001798924048	0.2953972249939548	-0.6810211173516891	-0.01187613724453997	-0.003701196040622771	0.2484441836078337	0.008018200242690071	-0.01098160951633033	-0.004936411318439074	0.016573539946872	0.03137198708427136	-2.099285342119368	0.4987271169081279	-0.7962157374634877	-1.835874336334938	0.6912850265658391	0.1386344423756476	-0.0004171655951279298	-0.007995738828731362	-0.1460523276359708	-0.08268296090530627	-1.247646157604416	-0.513701498370841	-0.02423761417951931	-0.01767376570647054	-0.02326560069602192	-0.5852760025024317	1.921948024030197	0.9161599279749401	0.004132104843312213	-1.447483337557999	0.4242623222310217	0.6262555994907408	-0.1030593482663945	0.02464915198427927	0.01921892598101473	0.01691692198246619	-9.543464296970654e-13	-3.390136643460067e-14	nan	nan	nan	nan	nan	nan
0.47	-0.05720663101034544	-0.008115999264554665	-0.09737380935722288	0.8470105089587143	0.8965558395384479	0.007998398482566798	0.5193367799284795	-0.02106967312973514	0.07526290873089439	-0.1223634143786344	0.02881964747410239	0.0536619468199953	-0.03222519274055441	0.04738367447750309	0.06241974415744593	0.05838444918612029	0.3577674207806065	-0.05838444918611613	-0.3577674207804877	0.1489958513021745	-0.16347415022364	-0.007054372903346419	-0.3925862883210107	-0.01357063270828059	0.01400235986096651	0.09648230819177681	0.3381160229821735	0.9330049402785332	0.5655089372891782	0.1230111241838136	-0.01943493030816628	0.007870235759876099	0.07066912247718751	-0.6842080366617497	0.5441952499482392	-0.5095738558740485	1.493442394274767	-0.1886096016853611	0.02723801580580475	1.069682476822792	0.1658624060856822	-1.076060045743655	-0.5208871852878022	-0.7321569093000585	-0.5516121482333715	0.9768235838277763	-0.8668892276751562	0.4834416385597415	0.1039660567688945	0.8204662250616166	-0.1039660567688824	-0.8204662250616908	0.7702735381655036	0.198273853366261	-0.2006786017256168	-0.4981127906475239	-0.2348615533228882	0.2475441903766389	0.01944161635326252	-0.3697744461579071	0.8724206749131405	-0.09206909966397213	0.7199972652632209	0.01786353322999917	-0.0006715416836217434	0.268407300123411	0.001079366690476251	0.02470181968299467	0.00752965872198766	0.02939567586973059	0.001006200817622964	0.004645871388755709	0.001027629345347988	0.002479207721240907	0.4756937152813921	0.4497020169712191	0.01780384726870745	0.02168288385678025	0.001014063076376783	0.02260877897972388	0.001001912445453642	0.005486228687923264	0.001011153450452396	0.01524262685010421	0.4994082517941806	0.4463843764070403	0.001383434532653702	0.02223849178921578	0.6023294719379091	0.5779065660709232	0.001016586803198855	0.01660255632773287	0.001049958955038922	0.009507988866137554	0.001116933865521716	0.01166112898867255	0.001010381284836129	0.0150731554796267	0.6525494921415219	0.608087792015673	0.05286555416573203	0.07041210790264504	0.001011523782996413	0.0053264444089651	0.001026073858030788	0.01808221849562486	0.001057468475031708	0.07969581334501284	0.2037872158270527	0.2202564781184734	0.001404649839723148	0.002039782735021799	0.001090857554675339	0.006792460479383523	0.7394764780473967	0.6981892702349908	0.001010716203132395	0.0467977196480694	0.001008325537633206	0.009760210625444524	0.001002605358380626	0.01219213654690126	0.001006142248918858	0.007443141577710349	0.03134899221989162	0.03696166770442721	0.04263066808453588	0.0371453447821891	0.003954071695914426	0.007944300170248865	0.06392767501199387	0.07770059732469035	0.0943288148317642	0.1243742339931269	0.1201124821704166	0.1197588853180653	0.1552409840377894	0.1687009741257622	0.202095232675347	0.1697969762847694	0.002165575531145681	0.03350633217497824	0.001742984896340469	0.06600237722149807	0.01078329388325928	0.0472492023053208	0.001819940592454238	0.03168256239198512	0.04196008015011631	0.04944746176631877	0.02504199629084539	0.03882281841119949	0.00104561428605863	0.01337085731312603	0.001367795344873533	0.03192042407568486	0.01852372248252977	0.03952132486857719	0.02602733037295965	0.0498231950198522	0.04073133904899273	0.03749902994840153	0.04858425112302062	0.06294441483277538	0.02283534772908187	0.02980367316305977	0.01879825651694124	0.02248117225883475	0.001411923706089553	0.05508302437355642	0.001238291057750181	0.111670120021914	0.07871772543095706	0.08646621718620362	0.002498696890285129	0.04379960838424679	0.1720214505462667	0.2012679123574559	0.02035543285780539	0.03139923770784382	0.00249722190865087	0.02202165941593838	0.001038893903362066	0.01859841327969484	0.001175099031217882	0.02079111358087685	0.04071197751716448	0.06738242330350179	0.07874001699870499	0.09053472820239114	0.02795488797699817	0.04431702127449721	0.001017790711220001	0.0104849162811148	0.02895975742468536	0.03112608323207795	0.1682128567645113	0.1863046315673446	0.02770496416875181	0.07588979312380922	0.003861646287872414	0.06401094769454292	0.001032632327237167	0.005692101318065108	0.001011445221002475	0.007156534155244246	0.001024874372131113	0.004497025244688285	-0.02431879639796788	0.0110424252738995	0.00202295982102556	0.009246244194151832	0.0158299315733914	0.01353367620205711	-0.008185154311218169	0.01210966082765058	0.001064983386255095	0.001072044246804411	0.00100549898561737	0.001016561299952415	0.4690118299727068	0.0252858848510138	0.001015521021586519	0.001001707673047018	0.001006722207529844	0.3985854336531267	0.001036831546163809	0.6759234654881382	0.001017300349470364	0.001039580151646094	0.001095180940453679	0.001008855057622347	0.6089844057629079	0.06416580445507294	0.001009678844181032	0.001028214837504796	0.001057632313908454	0.2027531626616716	0.001058666284676541	0.001055841724008465	0.6977859463724801	0.001008439866006798	0.001008409437151611	0.001002630242887334	0.001006198429454977	0.03421475000258332	0.03404623169722686	0.01197352981343699	0.08902192974812692	0.07168790173960747	0.1263192945578841	0.1449342115824342	0.1823809486764765	0.001492758372408636	0.001721185062954217	0.008783337599305207	0.001728041686871656	0.03804446254033009	0.02829468672019961	0.001104845845464216	0.001103089761295936	0.001235650442170744	0.03305863513091479	0.01853553431570592	0.01696058372566786	0.03025876130776628	0.01963962420692736	0.001241274787380782	0.001244436655408316	0.07937718696772393	0.001503583596094392	0.1378392086725277	0.009625789706709345	0.0056288349302962	0.001040916958196028	0.001017230891773136	0.02170057015732484	0.1046487708624041	0.04403312536867333	0.001030406028651239	0.005015933538384005	0.1210908935331634	0.02233887354582526	0.003340644631540222	0.001032025714260061	0.001011227161999338	0.001024613017113511	-0.03840717695797475	0.008114371765876868	0.001809633644405159	0.001011024635424018	0.01603854452076862	0.01559057038700266	-0.008433939268522239	0.010816617718003	-1.31796152594879	-0.7940838605505981	0.08620861050374425	-0.3860689633443687	0.02582848819142978	-0.018181987329855	0.2013580586381083	0.429013984490895	0.09333996609153793	-0.01533941763454515	-0.08763423498823866	-4.003804285175955	-0.01136412262851089	3.561567255126389	0.08110845282668833	0.01171449419265142	0.02113491964593038	-0.1619819340968127	-0.6815078724226203	0.7374233223069314	0.01209037595437395	0.03333386447509469	0.107032931900917	0.05600479007739769	-0.03856695131071396	-0.009821687460460686	-0.4162422333562271	-0.08723895824114908	0.006935512253156274	0.01068210739108694	0.004906491968694934	0.1058778652833237	-0.3781666271276923	0.3983025678832993	1.252276674771287	-1.218287738137592	0.1235051118377542	-0.183733814392981	-0.6732918024400621	-0.0513841733513794	-6.936097219426765e-05	-0.07478761616984544	-0.03326953645642475	-0.3350973662880808	-0.03923329957343716	0.01164793595031939	0.06351139948635601	-1.104131216485241	0.3712478336616376	-0.9632534947177865	-1.876177299523129	0.2352678722582062	0.02485042923605234	0.1300721305175981	0.168828087725605	0.2476642719128221	-0.05311856592979142	-2.314588121051318	-0.6372987027762479	0.1192637613779422	0.03153275864091427	0.01665626336932558	-1.069144864136779	1.255899897432977	0.9040068864512307	-0.003642457308779937	-1.316958581053549	-1.255547160112505	-0.07841863087538259	-0.1957570931425678	0.03137771097463564	0.02683648269489977	0.02148921781278277	-7.173745089678552e-13	-2.90382579052154e-13	nan	nan	nan	nan	nan	nan
0.48	-0.06269101832964395	-0.002751014338381885	-0.1014397330650859	0.8621484425158917	0.8949123895011816	0.008170012442809703	0.5287918721136826	-0.01865064061861465	0.06393170018697646	-0.1292983025831174	0.02138376482843031	0.04664549785842375	-0.02350068879245192	0.03863370747084862	0.06652216599457215	0.06353301979303318	0.3656764530205474	-0.06353301979302621	-0.3656764530204856	0.1557329624025075	-0.1613547101181056	-0.009436247406932257	-0.3968420049763369	-0.01602156564565612	0.01644939770338742	0.09546771050109788	0.3326685956858468	0.9406410506050252	0.5643479186756215	0.1310059557336506	-0.0193176279638807	0.008192276748470171	0.07302340064706664	-0.3993222799849381	0.5282333587567404	-0.3074741331204596	1.5349990027101	-0.1390995311277309	0.006939403514226086	0.7958175174019324	0.3218558063304772	-1.193789705692667	-0.8778213989476681	-0.7564821754713562	-0.8450328374792848	0.7533437061239842	-0.8835272196502458	0.3410319488464998	0.9091207900861207	0.7678431137214718	-0.9091207900861202	-0.7678431137214745	0.5747862382288679	0.22365948071824	-0.274682591924069	-0.3507363194544693	-0.2530314876750352	0.2403667154252357	-0.2902059207705825	-0.7213410990246052	0.6478586036627367	-0.1442370060261068	0.7479118523679016	0.002944925910549276	0.0736454790775071	0.1989921283898059	0.001070754842076473	0.025637473625879	0.004441795380139646	0.02701022079961221	0.001005778718640585	0.004775988199260819	0.001022367487409466	0.002331259993819948	0.4718514054838245	0.4496659625485379	0.02212914234206314	0.02567308125923451	0.001015176448564814	0.02349265204321122	0.001001795451091624	0.005287601602008926	0.001008762649619368	0.01442009240127609	0.4573912711232132	0.4006833684757738	0.001215717215710858	0.0222218764281949	0.6257557604708633	0.6125876887593131	0.001017762464604505	0.01759301307636965	0.001043904813030326	0.009519101763826365	0.001103705111208331	0.01187664689131552	0.00100957843023932	0.0133210661718365	0.6360830979653751	0.5988581597671621	0.05906230926556235	0.07730415227552546	0.001010481229115245	0.005055125884553217	0.001027739625943227	0.01826092528210173	0.001057005003572218	0.08087250167387483	0.2026155716629644	0.2200879331796453	0.001240397125257147	0.001792499541304504	0.001074238852353929	0.006679057731848331	0.7224379610102052	0.6930268343878337	0.00100938975836737	0.04564897832232684	0.001008395172982634	0.009867130095356873	0.001002626467463845	0.01233829417670233	0.001006190417865042	0.007519039000185575	0.03230564505965013	0.03732715716823479	0.03611457389610455	0.0323206948396187	0.01077744785957652	0.01296499542239485	0.07673469463337321	0.08690715246031305	0.07926793779450769	0.1099973712584398	0.1260782221034021	0.123384093786684	0.1486893439550784	0.1665416116013562	0.1923365562948922	0.1628747621177365	0.001847009267707665	0.0331593082938744	0.001732988389922405	0.06602798774732532	0.007797890740689184	0.04525109104237164	0.001645014363043578	0.03128133279692982	0.03844623467178109	0.04413359634278434	0.02741496594674675	0.03779784216408047	0.00109613480469327	0.01347869401616892	0.001251344735865689	0.03265242119997903	0.01036641186103503	0.0314823434542127	0.03015007770008815	0.05304694707167314	0.0261557354422833	0.0267438675069173	0.03022142671108314	0.04470517330835311	0.02625544054736659	0.03074634073715637	0.01891462765632858	0.02238317680019934	0.001360546453492961	0.05619533625012946	0.001271959988877168	0.1132837329094413	0.08080670302541025	0.09066489815249984	0.00199170836081511	0.04351492388155474	0.1501265436035439	0.1733896908175653	0.01305058116459849	0.02453080786408514	0.00515995233658601	0.02341772083165177	0.001040603070987918	0.01869653843804972	0.001098989024699027	0.02119995287127385	0.0272910980730975	0.05478178856761774	0.09121733131717256	0.0993616818667632	0.03826204900538297	0.05311376529619973	0.001028730144748385	0.0102789276802387	0.01678828995827717	0.02071041537589929	0.1381340694234626	0.1680153204937057	0.01956271392615224	0.07155427629407074	0.003150582210824833	0.0617693739160799	0.001033679987986898	0.006026546647296059	0.001011761009975735	0.007456216065682	0.001025712767749352	0.004729085961983166	-0.03792875971850545	0.007914145565821091	0.001764066403394456	0.0006493919649964824	0.01560018043572218	0.01554855678125346	-0.00847622868253935	0.01048071736942499	0.001058894474727719	0.00105404408946752	0.001005195337213201	0.00101675047609467	0.457967895965386	0.02844254561952989	0.001016996119106039	0.001001641071278919	0.001005783891789561	0.328134626091286	0.001032073970078054	0.6886963667186053	0.00102027374438286	0.001035758947700802	0.001085239442977776	0.001008605387893365	0.5837723658121666	0.06908981860359181	0.001009119876357847	0.001030491179613226	0.001055696997131015	0.1988180762991274	0.001065203353235727	0.001056535640766952	0.6637100426749861	0.001007607025979872	0.001008514183794154	0.001002662934942943	0.001006274065437517	0.03288503646695729	0.02379402796318348	0.02287005805018381	0.09735347919781522	0.04823254014073398	0.1418611218080879	0.13299151579188	0.1700600028540932	0.001507351717152925	0.001722826228783676	0.001379017563019461	0.001260268731135614	0.03125450719884412	0.0315925138021495	0.00118366795178262	0.001141013890503518	0.001250422606298183	0.03645221988198515	0.001400484058876437	0.001128584178092913	0.03026643422621738	0.0186179522867089	0.001350348199800641	0.00135414996748314	0.08693190377695913	0.001396355785892683	0.09618362417510344	0.00117321562863302	0.009815607557494574	0.001043550538982707	0.001016119020807865	0.003371630518514534	0.1113058094119148	0.05544341657157269	0.001047830781032284	0.001142306641514351	0.06543796883924945	0.001175753422912747	0.001682759432834829	0.001036805198750327	0.001012728101355686	0.001028053657286389	-0.05129951441930853	0.004685752757714168	0.001482389365258602	-0.008128276599375083	0.01515124725552821	0.01754243055757473	-0.008788447760867894	0.00868382373691085	-1.33672384086903	-0.8078321813389086	0.09808543315213961	-0.1093621384105813	-0.01370697477955349	-0.0058256413790737	-0.2338827559908398	0.3776685415141812	0.08240270793664697	-0.02649795839801706	-0.06392080379579078	-5.090823385228768	0.007761082696298566	3.316396971788353	0.1384605027022215	-0.01997448274308028	0.02035802759322193	-0.185721029416231	-1.203328041370493	0.6527889175544502	-0.1047060175543325	-0.01018777589483962	0.1303052253799467	-0.08981226472099295	0.0009646090851978811	-0.01385342881121257	-0.6413977858566826	-0.145608073150938	0.01829201238093653	0.02275245968017232	0.01295606835264063	-0.01347843346625371	-0.582064855784723	0.5679506795597949	0.5876340617756568	-1.645712977816304	0.6591418175492282	-0.1651934578302686	-0.7202687396770395	-0.003446281471922425	0.005517264553169277	-0.3101976805162784	-0.04146020444173065	-0.7413682374893342	-0.1842083022507084	0.01055881918380696	0.080335468031542	-0.5826026615442517	0.2794493819659247	-1.199276541893564	-1.742709153998785	-0.01193137249022853	-0.03555270837019451	0.0587560084220952	0.1155430048631903	0.5822101313252256	0.0001288326750154797	-3.236961407413713	-0.7314855378657981	0.1393851989752577	-0.03043714183626199	0.06681828815425493	-1.430575754517433	0.4934186483604707	0.8480395324872528	-0.04278291155411449	-0.6821232233133696	-2.295706737045641	-0.7898031098467913	-0.2453782274077581	0.0349923718505813	0.03282907138539806	0.0246952080501534	-4.404438789875816e-13	-1.044520332378278e-12	nan	nan	nan	nan	nan	nan
0.49	-0.06514216624466061	0.002366461430283524	-0.1036750083804404	0.8777238832498228	0.8937725704835355	0.008140168585797618	0.5349106994007541	-0.01465570426580884	0.05174016044962318	-0.1398703143855353	0.01376525439877508	0.03694776515983407	-0.01721285249292973	0.02981812733478512	0.0693864315933554	0.07598361267484059	0.3733466967269384	-0.07598361267481721	-0.3733466967268013	0.1604161207022136	-0.1590642008907747	-0.01251254420188364	-0.3996296344340969	-0.01856749006283135	0.01877600811933074	0.08870177562272769	0.3237004217428137	0.9458369107178222	0.562590259149237	0.1325839623805186	-0.01941801202813738	0.009176747204307738	0.07448110380693496	-0.1023849584216364	0.4899335307661436	-0.148319048269184	1.580306102125575	-0.09017740307057938	-0.01253523119196291	0.4331923312761613	0.4684278988800332	-1.242462424560188	-1.215425014504395	-0.7615639804485385	-1.087718428252939	0.5169915413328858	-0.8709766111430448	0.2412739155102234	1.575603005318522	0.7831585321619883	-1.575603005318528	-0.783158532162026	0.3492865641297597	0.2299320195722183	-0.3409327232747606	-0.2158949593244368	-0.2543239540512263	0.2230848720314903	-1.037514730716034	-1.069101658483535	0.4054989945946315	-0.1952511658956744	-0.5395781142345972	-0.01952352622002917	0.1156072429315387	0.08626946775375743	0.001064803296358958	0.02675928682631715	0.002790475277228447	0.02638170078922003	0.001005536651545533	0.004906958838075957	0.00102005543281814	0.002169329142733778	0.4642509684932063	0.4446159084383292	0.02944106318368247	0.03229144653544504	0.001016829428707494	0.02425457205459682	0.001001735143842782	0.005063014219652038	0.001007258725155508	0.01351332626596442	0.4071581738733323	0.3492190332938379	0.00112662273854391	0.02230917224182481	0.6401724172679757	0.6411888930204405	0.001021178648996539	0.01851520555277943	0.001040239859017164	0.009509616546372333	0.001094749883635465	0.01211533186521077	0.001009243359032523	0.01142393326938149	0.6159638380891228	0.5835088791722629	0.06433020360320409	0.08321561464954806	0.001009962921112065	0.004758986586997953	0.001030577189207972	0.0183833620726589	0.001056457663191024	0.08230144502663422	0.1998833731714913	0.2183101516198271	0.001161783891484478	0.001600851672313141	0.001067084392930074	0.00654969038415353	0.6997858815375038	0.685093842583786	0.001008547996057362	0.0441294827747709	0.00100850217746392	0.009998203184861259	0.001002659789720968	0.01250806339172989	0.00100626930205107	0.00761252559977238	0.03307823880070136	0.03759844099286584	0.02925486293907966	0.02711715988308123	0.02023317411714974	0.01958310450927629	0.08187692456341673	0.08833986912065468	0.06028329047144466	0.09318131108454038	0.1387711315915964	0.1326787550088519	0.1475334339071216	0.1689481813020569	0.1808258902415839	0.1550990229133705	0.001626077612372741	0.03269106309633178	0.001715255582762392	0.06608631759906412	0.00464902483566774	0.04312903079062847	0.001428932634435671	0.03107418083244645	0.03136833531783889	0.03467600575493521	0.02551382979756414	0.03316983549831871	0.003534070239031491	0.01567956465659738	0.001240136303440131	0.03352071204567247	0.005956703620968458	0.02748758600665662	0.03231328281687488	0.05426491802092174	0.01443126468405394	0.01763678001614218	0.01655022156472646	0.03098542227936625	0.02751121742297062	0.02989036820332733	0.01855696452623138	0.02194283640547348	0.0163421627179847	0.06370585593063177	0.008663288992657225	0.1149619598356637	0.09290228817174637	0.1009015567715717	0.001672473315128553	0.04350399878869096	0.1229146456031518	0.1413156100592986	0.007317067906903232	0.01911806007731342	0.006322637650147359	0.02308606335344598	0.00104395211379519	0.0187375434021479	0.001059402110263726	0.02198592481845359	0.0157357935495416	0.04376430454272192	0.09572746463858871	0.09994288724040781	0.04534410442580711	0.05840271530897589	0.001036122953127834	0.009660538908485795	0.009293536129667945	0.01486987503976204	0.1124798143253891	0.1488038153680709	0.01077918666875837	0.06548694644250772	0.002365639606390959	0.05943225050964526	0.001063156095869632	0.006409432066429715	0.001023198474590898	0.00781415780835217	0.001050093643565919	0.00499991433220253	-0.05087512015059392	0.004042743206840263	0.001484943572491253	-0.005122510729615903	0.01257678402204333	0.01744837837721733	-0.008877615294774054	0.009507417157066975	0.001058365948015501	0.001054673129823802	0.001005360373570614	0.001018409539635246	0.437181622404314	0.0456660760136016	0.001019864215353201	0.001001698876554334	0.001005617200962479	0.2661720302075968	0.00103534079349135	0.6631623804132689	0.001028507748843602	0.001036989049978869	0.00108558582695054	0.001009139390221918	0.5515255696294462	0.0726075759046045	0.001009680420079226	0.001036101853043674	0.001056049507931331	0.1920519022594661	0.001092353412060914	0.001062261112227787	0.6246744826010027	0.001007726926853264	0.001008697597551684	0.001002721146401808	0.001006416823915201	0.03490399521865142	0.01916239509106207	0.03716632282379746	0.08108975113319511	0.02495828364231974	0.1717247368899533	0.1568348340509141	0.1542506590611092	0.001300914382043823	0.001674687408822319	0.00124336356605382	0.001155666974696573	0.01615040081704954	0.01631055365634536	0.01023225760738727	0.001302449033331345	0.00123053627280897	0.03339574690777528	0.00125917637811813	0.001075320957631745	0.02780408490138372	0.01777196426474804	0.05880521049175939	0.0292888273869669	0.1285507523685128	0.00129085794670577	0.06888646101355354	0.001106790097931852	0.005628191053722992	0.00105072680481926	0.001019947241014366	0.002259557257771504	0.09367766018829266	0.05231193263125771	0.001040421429329473	0.001118708191999206	0.08185846278750585	0.001104164222228661	0.001425329220046966	0.001142090185094842	0.001054031906211274	0.001115587759660644	-0.06348196516771185	-0.0003430667928406368	0.001207864107375036	-0.008489800728420956	0.007493817021576449	0.0192729582288941	-0.009350335934133163	0.009192991680833854	-1.35734960225946	-0.815136621164094	0.1218655669633965	-0.01459918720329295	0.02628272657816044	-0.02171435007574522	-0.7958234644420398	0.9016230318081193	0.07033204861113604	-0.02015986013101697	-0.104380465414976	-5.164920244713656	0.01001321570899399	2.311809805345294	0.06686978682746694	0.007589986735282729	0.02551213471761184	-0.190965880283877	-1.893348803491196	0.5348253427086658	0.008096393437963945	0.02276325131029391	0.1563115136722404	-0.2682694989176125	-0.02917907283144865	-0.01272821320410919	-0.9647290233346033	-0.1614670609960694	0.01155060061105834	0.0152023347865173	0.008340575778445512	0.06447950294481967	-0.4676416772140437	0.7396587851944165	-0.2918632770322613	-1.732084771269712	1.149482470578022	0.6556144301586475	-0.8487816479946193	-0.07052966598277251	0.005857058707079854	-0.1198981118256589	0.0007265462584246863	-1.103171850282222	-0.712037620754608	0.3951539384695263	0.09179037586928375	-0.2473277662434061	-0.01784731042972246	-0.6604191903586011	-1.024820376502888	-0.1518137079487025	-0.05159108788754183	1.173679083561443	0.1464633528333925	1.383558383437374	-0.0004949637968618855	-3.155753469405501	-0.3808231040093877	-0.1766309975844993	0.02088766703645581	0.09220525014200477	-0.8225098286634962	-0.3702943683379572	0.2443872393913673	-0.07385774377113319	-0.4674629346855899	-1.409540897727425	-0.410318202250823	-0.2248904510399178	0.04226349021711954	0.03961417806481751	0.03003229566849642	-1.590524993730785e-13	-1.74809946431785e-12	nan	nan	nan	nan	nan	nan
0.5	-0.06496827060436482	0.006941090993911824	-0.1045808763965453	0.8937589037197796	0.8930825788229428	0.007926766692076726	0.5375606065637587	-0.009456153947928456	0.03912356803953676	-0.1531836839309769	0.006265603820740957	0.02502703477342632	-0.01290549820640105	0.02138641917662414	0.07153669919740799	0.09493718428052297	0.3816786817555713	-0.09493718428046853	-0.3816786817555056	0.1624675165333785	-0.1568462766301882	-0.01626202099661319	-0.4013420119073531	-0.0210714558926039	0.02087368522934207	0.07522674237054384	0.3113504031387694	0.949034742010868	0.5606837700248082	0.1180690416241273	-0.01963813423754567	0.01035159422392756	0.07462320928551082	0.1256864311474257	0.4196641177781051	-0.04159267329272651	1.626914949915306	-0.04913406003979052	-0.02977220382753631	0.1020334925501351	0.5627785993599701	-1.278800240291857	-1.426092947490813	-0.7327102051293436	-1.28963237504271	0.3572473043555136	-0.8067528240333703	0.1982323499448668	2.209716534860905	0.9001913781698822	-2.209716534860903	-0.9001913781698835	0.04843374452193141	0.2091424873703459	-0.4093185918791501	-0.1356859225542044	-0.2446397701964146	0.194580054238703	-1.632025595524565	-1.397710031236232	0.2482528397139671	-0.1740029256355349	-2.470673628278339	-0.02100270315501515	0.1117207918337756	-0.064127407878907	0.001061564250260002	0.0279865521652515	0.001958394621233438	0.02675309058371255	0.001005498237821792	0.005029275210545827	0.001019729867235742	0.001993896567516761	0.452532782469905	0.4333555852918928	0.04130080631235855	0.04281791225921187	0.001019090251968773	0.02490630810328924	0.001001733922747389	0.004849597557611942	0.001006423746703285	0.01259352224967682	0.3517015614863179	0.2981274317096826	0.001083708607784175	0.02242844345505787	0.6428681301771003	0.6569832033643953	0.001027004846209252	0.01934824469309238	0.001039023472777648	0.009461152447667886	0.001090446857771072	0.01234955293601643	0.001009343039000807	0.009556541981943684	0.5921742997892655	0.5604547691797036	0.06877477192866983	0.08810709483948237	0.001009984304005654	0.004469418460530709	0.001034801850103658	0.01847795249433997	0.001056360428445772	0.08401529331718029	0.1956280605827409	0.2146720341677201	0.001136052852532142	0.001411220286373281	0.00106637226649284	0.006410330018045306	0.6723130337891082	0.6733416849534396	0.00100818730242715	0.04235611660978562	0.00100864740549787	0.01017070200943614	0.001002705562911712	0.01272235990170066	0.001006380139344374	0.007737837000068067	0.03443642737685553	0.03855163331817301	0.02337602615903874	0.02278787046148492	0.03183194670863631	0.02743792407387833	0.07762820459774331	0.08125443597321466	0.03871526223539522	0.07506396154691801	0.1580695068582218	0.1453675840720696	0.1562565440468372	0.1798360408482761	0.1675043236104026	0.145621078221191	0.001412295161835897	0.03214217681626215	0.001682331890969038	0.06613929597983681	0.002981401810504062	0.04273945396600577	0.001268494286804008	0.03130979841628523	0.02035433279107188	0.02300971993315655	0.01715060049751259	0.02414419795204054	0.009228830121216858	0.02069254537676592	0.001315245674592299	0.03445758221233341	0.003691886923677472	0.02591620936332207	0.03200406426507902	0.05305015849685981	0.00814806308218324	0.01276991901826744	0.009214413718437696	0.02373717928186232	0.02699324875596639	0.02785905510520905	0.01796259810608934	0.0213698406962745	0.0508282181447833	0.07427554103881381	0.02588244678418073	0.1147402194148842	0.117171295068603	0.11670480164039	0.001459855172765651	0.04354140235475	0.09464178513945905	0.1107166469260853	0.004333416686377591	0.01631916409058346	0.004829422012672031	0.02046681482474607	0.001049215468483387	0.01875928221188352	0.001041528887328508	0.02308064085108084	0.009058688589112887	0.03733981642982619	0.09072833409550818	0.09209345860594594	0.04764161978310075	0.05869424547062984	0.001036111313350076	0.008942514785037397	0.005391058699355009	0.01173159486670576	0.1036163768748134	0.1425655703463321	0.006155268733587438	0.06361480541334452	0.001842884096564398	0.0572146849527171	0.001130546512325669	0.006885392016435037	0.001049575334530665	0.00826559764524692	0.001106060859427544	0.005340968468910833	-0.06331220746022663	-0.0006002706131899724	0.00120888579026838	-0.007287494380517344	0.006464031728182667	0.01923533735675092	-0.009386002947695505	0.009522429048896244	0.001057837421298397	0.001055302170188941	0.001005525409922798	0.00102006860317181	0.416395348843243	0.06288960640766313	0.001022732311598887	0.001001756681828019	0.001005450510139754	0.2042094343239207	0.001038607616901157	0.6376283941079368	0.00103674175327352	0.001038219152254821	0.001085932210922101	0.001009673392554698	0.5192787734467266	0.07612533320561808	0.001010240963799156	0.001041712526283713	0.001056402018736539	0.1852857282198072	0.001119503470875407	0.001067986583684151	0.5856389225270197	0.001007846827736256	0.001008881011309892	0.001002779357863316	0.001006559582394084	0.03692295397034501	0.01453076221893591	0.05146258759741271	0.06482602306857664	0.001684027143905861	0.2015883519718135	0.1806781523099435	0.1384413152681334	0.001094477046943243	0.001626548588860549	0.001107709569091891	0.001051065218262223	0.00104629443526242	0.001028593510550506	0.01928084726299319	0.001463884176152591	0.001210649939309122	0.03033927393356695	0.001117868697349923	0.001022057737229149	0.02534173557655095	0.01692597624278729	0.1162600727837091	0.05722350480644739	0.1701696009600388	0.001185360107523482	0.04158929785200681	0.001040364567249332	0.001440774549965154	0.001057903070415832	0.001023775461240204	0.001147483997031973	0.07604951096466794	0.0491804486909409	0.001033012077645852	0.001095109742484428	0.09827895673573406	0.001032575021559713	0.001167899007263473	0.001247375171438355	0.001095335711068105	0.001203121862038249	-0.07566441591611624	-0.005371886343395189	0.0009333388494915352	-0.008851324857466094	-0.0001636132123759838	0.02100348590021296	-0.009912224107398617	0.009702159624757369	-1.3809006656952	-0.8238234812006062	0.1191758608020988	0.09061982245158336	-0.01543782814807455	-0.008525986209307057	-1.475936563233176	1.159288631244883	0.0603659156443797	-0.02426381439719816	-0.06652838002364594	-5.016276665766656	0.01415616252491459	0.7550181883634662	0.120629834984955	-0.02777025904668695	0.01946524694544216	-0.1797727064129823	-2.744293920901788	0.4487924808046645	-0.103391783404621	-0.01575706567853291	0.1872862129235461	-0.4618794431855215	0.001367905757934141	-0.01585203251397857	-1.405230951119279	-0.1963821966245483	0.02657715939863819	0.03165791867341773	0.01932102849834337	0.1229032666667308	-0.4072157488032815	0.8152927751143794	-1.115995899771451	-1.905970850561685	1.337975385755322	1.531064511273539	-1.060709837314057	-0.01957449786670415	0.004446970372879314	0.03629900490855855	0.04709370521366708	-1.183107284272204	-1.063734478345864	0.5729808351253675	0.09405133218820216	-0.09792650076081467	-0.2070967126892502	-0.3512312432744155	-0.4484075479775422	-0.2469994852961362	-0.06208377125705257	0.6705890939373568	-0.2644504645702782	1.695527381298603	0.00979456447756185	-2.941937882409594	-0.2087151781376889	-0.3181330107011373	-0.03429039416520711	0.1285671052186887	-0.5119765721659973	-1.192708153253782	-0.1514444377211568	-0.06270998192552776	-0.1416711907052773	0.2989452837546312	0.04923465462691005	-0.2214666574343007	0.05360727802244494	0.05152869022529065	0.03874036135552817	3.364548626844358e-13	-2.48647697030109e-14	nan	nan	nan	nan	nan	nan
[truncated: 371,720 more chars]
