# Supplementary material for: Transtibial limb loss does not increase metabolic cost in three-dimensional computer simulations of human walking
Source: PeerJ. 2021 Aug 4;9:e11960. doi: 10.7717/peerj.11960 (PMC8349165; doi:10.7717/peerj.11960)
Supplement: Supplemental Information 1 — Each subject’s simulation output and Matlab code for generating plots presenting the data. [file peerj-09-11960-s001.zip › TTA3D_solns_rev/Post/soln_walk_N50_wm100_TTA_S15.sto]

num_controls=79
num_derivatives=71
num_iterations=694
num_multipliers=2
num_parameters=6
num_slacks=2
num_states=216
objective=0.936380
objective_auxiliary_derivatives=0.001047
objective_contactAP=0.017009
objective_contactML=0.013477
objective_contactVE=0.033863
objective_control_effort=0.536880
objective_state_tracking=0.271025
objective_torsoGoal=0.063080
solver_duration=20004.734834
status=Solve_Succeeded
success=true
DataType=double
version=3
OpenSimVersion=4.2
endheader
time	/jointset/groundPelvis/pelvis_tilt/value	/jointset/groundPelvis/pelvis_list/value	/jointset/groundPelvis/pelvis_rotation/value	/jointset/groundPelvis/pelvis_tx/value	/jointset/groundPelvis/pelvis_ty/value	/jointset/groundPelvis/pelvis_tz/value	/jointset/hip_l/hip_flexion_l/value	/jointset/hip_l/hip_adduction_l/value	/jointset/hip_l/hip_rotation_l/value	/jointset/hip_r/hip_flexion_r/value	/jointset/hip_r/hip_adduction_r/value	/jointset/hip_r/hip_rotation_r/value	/jointset/lumbar/lumbar_ext/value	/jointset/lumbar/lumbar_bend/value	/jointset/lumbar/lumbar_rota/value	/jointset/patellofemoral_l/knee_angle_l_beta/value	/jointset/patellofemoral_r/knee_angle_r_beta/value	/jointset/knee_l/knee_angle_l/value	/jointset/knee_r/knee_angle_r/value	/jointset/shoulder_r/shoulder_flexion_r/value	/jointset/shoulder_r/shoulder_adduction_r/value	/jointset/shoulder_r/shoulder_rotation_r/value	/jointset/shoulder_l/shoulder_flexion_l/value	/jointset/shoulder_l/shoulder_adduction_l/value	/jointset/shoulder_l/shoulder_rotation_l/value	/jointset/ankle_l/ankle_angle_l/value	/jointset/ankle_r/ankle_angle_r/value	/jointset/elbow_r/elbow_flexion_r/value	/jointset/elbow_l/elbow_flexion_l/value	/jointset/subtalar_l/subtalar_angle_l/value	/jointset/subtalar_r/subtalar_angle_r/value	/jointset/mtp_l/mtp_angle_l/value	/jointset/mtp_r/mtp_angle_r/value	/jointset/groundPelvis/pelvis_tilt/speed	/jointset/groundPelvis/pelvis_list/speed	/jointset/groundPelvis/pelvis_rotation/speed	/jointset/groundPelvis/pelvis_tx/speed	/jointset/groundPelvis/pelvis_ty/speed	/jointset/groundPelvis/pelvis_tz/speed	/jointset/hip_l/hip_flexion_l/speed	/jointset/hip_l/hip_adduction_l/speed	/jointset/hip_l/hip_rotation_l/speed	/jointset/hip_r/hip_flexion_r/speed	/jointset/hip_r/hip_adduction_r/speed	/jointset/hip_r/hip_rotation_r/speed	/jointset/lumbar/lumbar_ext/speed	/jointset/lumbar/lumbar_bend/speed	/jointset/lumbar/lumbar_rota/speed	/jointset/patellofemoral_l/knee_angle_l_beta/speed	/jointset/patellofemoral_r/knee_angle_r_beta/speed	/jointset/knee_l/knee_angle_l/speed	/jointset/knee_r/knee_angle_r/speed	/jointset/shoulder_r/shoulder_flexion_r/speed	/jointset/shoulder_r/shoulder_adduction_r/speed	/jointset/shoulder_r/shoulder_rotation_r/speed	/jointset/shoulder_l/shoulder_flexion_l/speed	/jointset/shoulder_l/shoulder_adduction_l/speed	/jointset/shoulder_l/shoulder_rotation_l/speed	/jointset/ankle_l/ankle_angle_l/speed	/jointset/ankle_r/ankle_angle_r/speed	/jointset/elbow_r/elbow_flexion_r/speed	/jointset/elbow_l/elbow_flexion_l/speed	/jointset/subtalar_l/subtalar_angle_l/speed	/jointset/subtalar_r/subtalar_angle_r/speed	/jointset/mtp_l/mtp_angle_l/speed	/jointset/mtp_r/mtp_angle_r/speed	/forceset/addbrev_r/activation	/forceset/addbrev_r/normalized_tendon_force	/forceset/addlong_r/activation	/forceset/addlong_r/normalized_tendon_force	/forceset/addmagMid_r/activation	/forceset/addmagMid_r/normalized_tendon_force	/forceset/bflh_r/activation	/forceset/bflh_r/normalized_tendon_force	/forceset/bfsh_r/activation	/forceset/bfsh_r/normalized_tendon_force	/forceset/ercspn_r/activation	/forceset/ercspn_r/normalized_tendon_force	/forceset/extobl_r/activation	/forceset/extobl_r/normalized_tendon_force	/forceset/glmax2_r/activation	/forceset/glmax2_r/normalized_tendon_force	/forceset/glmed2_r/activation	/forceset/glmed2_r/normalized_tendon_force	/forceset/glmin2_r/activation	/forceset/glmin2_r/normalized_tendon_force	/forceset/grac_r/activation	/forceset/grac_r/normalized_tendon_force	/forceset/iliacus_r/activation	/forceset/iliacus_r/normalized_tendon_force	/forceset/intobl_r/activation	/forceset/intobl_r/normalized_tendon_force	/forceset/obtext_r/activation	/forceset/obtext_r/normalized_tendon_force	/forceset/pect_r/activation	/forceset/pect_r/normalized_tendon_force	/forceset/piri_r/activation	/forceset/piri_r/normalized_tendon_force	/forceset/popli_r/activation	/forceset/popli_r/normalized_tendon_force	/forceset/psoas_r/activation	/forceset/psoas_r/normalized_tendon_force	/forceset/quadfem_r/activation	/forceset/quadfem_r/normalized_tendon_force	/forceset/recabd_r/activation	/forceset/recabd_r/normalized_tendon_force	/forceset/recfem_r/activation	/forceset/recfem_r/normalized_tendon_force	/forceset/sart_r/activation	/forceset/sart_r/normalized_tendon_force	/forceset/semimem_r/activation	/forceset/semimem_r/normalized_tendon_force	/forceset/semiten_r/activation	/forceset/semiten_r/normalized_tendon_force	/forceset/tfl_r/activation	/forceset/tfl_r/normalized_tendon_force	/forceset/tricox_r/activation	/forceset/tricox_r/normalized_tendon_force	/forceset/vasint_r/activation	/forceset/vasint_r/normalized_tendon_force	/forceset/vaslat_r/activation	/forceset/vaslat_r/normalized_tendon_force	/forceset/vasmed_r/activation	/forceset/vasmed_r/normalized_tendon_force	/forceset/addbrev_l/activation	/forceset/addbrev_l/normalized_tendon_force	/forceset/addlong_l/activation	/forceset/addlong_l/normalized_tendon_force	/forceset/addmagMid_l/activation	/forceset/addmagMid_l/normalized_tendon_force	/forceset/bflh_l/activation	/forceset/bflh_l/normalized_tendon_force	/forceset/bfsh_l/activation	/forceset/bfsh_l/normalized_tendon_force	/forceset/edl_l/activation	/forceset/edl_l/normalized_tendon_force	/forceset/ehl_l/activation	/forceset/ehl_l/normalized_tendon_force	/forceset/ercspn_l/activation	/forceset/ercspn_l/normalized_tendon_force	/forceset/extobl_l/activation	/forceset/extobl_l/normalized_tendon_force	/forceset/fdb_l/activation	/forceset/fdb_l/normalized_tendon_force	/forceset/fdl_l/activation	/forceset/fdl_l/normalized_tendon_force	/forceset/fhl_l/activation	/forceset/fhl_l/normalized_tendon_force	/forceset/gaslat_l/activation	/forceset/gaslat_l/normalized_tendon_force	/forceset/gasmed_l/activation	/forceset/gasmed_l/normalized_tendon_force	/forceset/glmax2_l/activation	/forceset/glmax2_l/normalized_tendon_force	/forceset/glmed2_l/activation	/forceset/glmed2_l/normalized_tendon_force	/forceset/glmin2_l/activation	/forceset/glmin2_l/normalized_tendon_force	/forceset/grac_l/activation	/forceset/grac_l/normalized_tendon_force	/forceset/iliacus_l/activation	/forceset/iliacus_l/normalized_tendon_force	/forceset/intobl_l/activation	/forceset/intobl_l/normalized_tendon_force	/forceset/obtext_l/activation	/forceset/obtext_l/normalized_tendon_force	/forceset/pect_l/activation	/forceset/pect_l/normalized_tendon_force	/forceset/perbrev_l/activation	/forceset/perbrev_l/normalized_tendon_force	/forceset/perlong_l/activation	/forceset/perlong_l/normalized_tendon_force	/forceset/pertert_l/activation	/forceset/pertert_l/normalized_tendon_force	/forceset/piri_l/activation	/forceset/piri_l/normalized_tendon_force	/forceset/popli_l/activation	/forceset/popli_l/normalized_tendon_force	/forceset/psoas_l/activation	/forceset/psoas_l/normalized_tendon_force	/forceset/quadfem_l/activation	/forceset/quadfem_l/normalized_tendon_force	/forceset/recabd_l/activation	/forceset/recabd_l/normalized_tendon_force	/forceset/recfem_l/activation	/forceset/recfem_l/normalized_tendon_force	/forceset/sart_l/activation	/forceset/sart_l/normalized_tendon_force	/forceset/semimem_l/activation	/forceset/semimem_l/normalized_tendon_force	/forceset/semiten_l/activation	/forceset/semiten_l/normalized_tendon_force	/forceset/soleus_l/activation	/forceset/soleus_l/normalized_tendon_force	/forceset/tfl_l/activation	/forceset/tfl_l/normalized_tendon_force	/forceset/tibant_l/activation	/forceset/tibant_l/normalized_tendon_force	/forceset/tibpost_l/activation	/forceset/tibpost_l/normalized_tendon_force	/forceset/tricox_l/activation	/forceset/tricox_l/normalized_tendon_force	/forceset/vasint_l/activation	/forceset/vasint_l/normalized_tendon_force	/forceset/vaslat_l/activation	/forceset/vaslat_l/normalized_tendon_force	/forceset/vasmed_l/activation	/forceset/vasmed_l/normalized_tendon_force	/forceset/shoulder_flexionAct_r/activation	/forceset/shoulder_adductionAct_r/activation	/forceset/shoulder_rotationAct_r/activation	/forceset/elbow_flexionAct_r/activation	/forceset/shoulder_flexionAct_l/activation	/forceset/shoulder_adductionAct_l/activation	/forceset/shoulder_rotationAct_l/activation	/forceset/elbow_flexionAct_l/activation	/forceset/addbrev_r	/forceset/addlong_r	/forceset/addmagMid_r	/forceset/bflh_r	/forceset/bfsh_r	/forceset/ercspn_r	/forceset/extobl_r	/forceset/glmax2_r	/forceset/glmed2_r	/forceset/glmin2_r	/forceset/grac_r	/forceset/iliacus_r	/forceset/intobl_r	/forceset/obtext_r	/forceset/pect_r	/forceset/piri_r	/forceset/popli_r	/forceset/psoas_r	/forceset/quadfem_r	/forceset/recabd_r	/forceset/recfem_r	/forceset/sart_r	/forceset/semimem_r	/forceset/semiten_r	/forceset/tfl_r	/forceset/tricox_r	/forceset/vasint_r	/forceset/vaslat_r	/forceset/vasmed_r	/forceset/addbrev_l	/forceset/addlong_l	/forceset/addmagMid_l	/forceset/bflh_l	/forceset/bfsh_l	/forceset/edl_l	/forceset/ehl_l	/forceset/ercspn_l	/forceset/extobl_l	/forceset/fdb_l	/forceset/fdl_l	/forceset/fhl_l	/forceset/gaslat_l	/forceset/gasmed_l	/forceset/glmax2_l	/forceset/glmed2_l	/forceset/glmin2_l	/forceset/grac_l	/forceset/iliacus_l	/forceset/intobl_l	/forceset/obtext_l	/forceset/pect_l	/forceset/perbrev_l	/forceset/perlong_l	/forceset/pertert_l	/forceset/piri_l	/forceset/popli_l	/forceset/psoas_l	/forceset/quadfem_l	/forceset/recabd_l	/forceset/recfem_l	/forceset/sart_l	/forceset/semimem_l	/forceset/semiten_l	/forceset/soleus_l	/forceset/tfl_l	/forceset/tibant_l	/forceset/tibpost_l	/forceset/tricox_l	/forceset/vasint_l	/forceset/vaslat_l	/forceset/vasmed_l	/forceset/shoulder_flexionAct_r	/forceset/shoulder_adductionAct_r	/forceset/shoulder_rotationAct_r	/forceset/elbow_flexionAct_r	/forceset/shoulder_flexionAct_l	/forceset/shoulder_adductionAct_l	/forceset/shoulder_rotationAct_l	/forceset/elbow_flexionAct_l	lambda_cid33_p0	lambda_cid34_p0	/forceset/addbrev_r/implicitderiv_normalized_tendon_force	/forceset/addlong_r/implicitderiv_normalized_tendon_force	/forceset/addmagMid_r/implicitderiv_normalized_tendon_force	/forceset/bflh_r/implicitderiv_normalized_tendon_force	/forceset/bfsh_r/implicitderiv_normalized_tendon_force	/forceset/ercspn_r/implicitderiv_normalized_tendon_force	/forceset/extobl_r/implicitderiv_normalized_tendon_force	/forceset/glmax2_r/implicitderiv_normalized_tendon_force	/forceset/glmed2_r/implicitderiv_normalized_tendon_force	/forceset/glmin2_r/implicitderiv_normalized_tendon_force	/forceset/grac_r/implicitderiv_normalized_tendon_force	/forceset/iliacus_r/implicitderiv_normalized_tendon_force	/forceset/intobl_r/implicitderiv_normalized_tendon_force	/forceset/obtext_r/implicitderiv_normalized_tendon_force	/forceset/pect_r/implicitderiv_normalized_tendon_force	/forceset/piri_r/implicitderiv_normalized_tendon_force	/forceset/popli_r/implicitderiv_normalized_tendon_force	/forceset/psoas_r/implicitderiv_normalized_tendon_force	/forceset/quadfem_r/implicitderiv_normalized_tendon_force	/forceset/recabd_r/implicitderiv_normalized_tendon_force	/forceset/recfem_r/implicitderiv_normalized_tendon_force	/forceset/sart_r/implicitderiv_normalized_tendon_force	/forceset/semimem_r/implicitderiv_normalized_tendon_force	/forceset/semiten_r/implicitderiv_normalized_tendon_force	/forceset/tfl_r/implicitderiv_normalized_tendon_force	/forceset/tricox_r/implicitderiv_normalized_tendon_force	/forceset/vasint_r/implicitderiv_normalized_tendon_force	/forceset/vaslat_r/implicitderiv_normalized_tendon_force	/forceset/vasmed_r/implicitderiv_normalized_tendon_force	/forceset/addbrev_l/implicitderiv_normalized_tendon_force	/forceset/addlong_l/implicitderiv_normalized_tendon_force	/forceset/addmagMid_l/implicitderiv_normalized_tendon_force	/forceset/bflh_l/implicitderiv_normalized_tendon_force	/forceset/bfsh_l/implicitderiv_normalized_tendon_force	/forceset/edl_l/implicitderiv_normalized_tendon_force	/forceset/ehl_l/implicitderiv_normalized_tendon_force	/forceset/ercspn_l/implicitderiv_normalized_tendon_force	/forceset/extobl_l/implicitderiv_normalized_tendon_force	/forceset/fdb_l/implicitderiv_normalized_tendon_force	/forceset/fdl_l/implicitderiv_normalized_tendon_force	/forceset/fhl_l/implicitderiv_normalized_tendon_force	/forceset/gaslat_l/implicitderiv_normalized_tendon_force	/forceset/gasmed_l/implicitderiv_normalized_tendon_force	/forceset/glmax2_l/implicitderiv_normalized_tendon_force	/forceset/glmed2_l/implicitderiv_normalized_tendon_force	/forceset/glmin2_l/implicitderiv_normalized_tendon_force	/forceset/grac_l/implicitderiv_normalized_tendon_force	/forceset/iliacus_l/implicitderiv_normalized_tendon_force	/forceset/intobl_l/implicitderiv_normalized_tendon_force	/forceset/obtext_l/implicitderiv_normalized_tendon_force	/forceset/pect_l/implicitderiv_normalized_tendon_force	/forceset/perbrev_l/implicitderiv_normalized_tendon_force	/forceset/perlong_l/implicitderiv_normalized_tendon_force	/forceset/pertert_l/implicitderiv_normalized_tendon_force	/forceset/piri_l/implicitderiv_normalized_tendon_force	/forceset/popli_l/implicitderiv_normalized_tendon_force	/forceset/psoas_l/implicitderiv_normalized_tendon_force	/forceset/quadfem_l/implicitderiv_normalized_tendon_force	/forceset/recabd_l/implicitderiv_normalized_tendon_force	/forceset/recfem_l/implicitderiv_normalized_tendon_force	/forceset/sart_l/implicitderiv_normalized_tendon_force	/forceset/semimem_l/implicitderiv_normalized_tendon_force	/forceset/semiten_l/implicitderiv_normalized_tendon_force	/forceset/soleus_l/implicitderiv_normalized_tendon_force	/forceset/tfl_l/implicitderiv_normalized_tendon_force	/forceset/tibant_l/implicitderiv_normalized_tendon_force	/forceset/tibpost_l/implicitderiv_normalized_tendon_force	/forceset/tricox_l/implicitderiv_normalized_tendon_force	/forceset/vasint_l/implicitderiv_normalized_tendon_force	/forceset/vaslat_l/implicitderiv_normalized_tendon_force	/forceset/vasmed_l/implicitderiv_normalized_tendon_force	gamma_cid33_p0	gamma_cid34_p0	prosthetic_ankle_stiffness	prosthetic_subtalar_stiffness	prosthetic_mtp_stiffness	prosthetic_ankle_damping	prosthetic_subtalar_damping	prosthetic_mtp_damping
0	-0.06883807334514196	0.02335282801279938	0.1184797402319911	0.1605199005497119	0.8953714745670216	-0.006572415416744374	-0.2401459640220047	0.007635384738044114	0.001209480830198419	0.519953741356447	-0.03309051459885375	0.1807887962273659	-0.01523153108471308	-0.06258824811614214	-0.09584619900137104	0.1895110300520826	0.04014754581032468	-0.189511030052012	-0.04014754581032362	-0.393748257445308	-0.01648038165179161	0.02241247707781189	0.1513402935020533	-0.1717828905049923	-0.01881993706402578	0.2167884411595977	-0.01474554207139328	0.5498837316991187	0.9333152317209152	0.1009264779012104	0.00285852670094071	0.5593411571671157	-0.002426584606612007	-0.08658067944843327	-0.5641692016107281	0.3933432065588124	1.705014617508451	-0.02545860911459346	0.02649323855366172	-0.7800006206965069	-1.164673932035709	-0.8506043955617558	-0.2000860563498633	0.3963259282140591	-2.295393907939268	0.5545858964001198	0.848230691034027	-0.6878341526521149	1.587995569539321	1.436541699478867	-1.587995569539321	-1.436541699478867	-0.3007025175516202	-0.1978687483597346	0.02623776240548011	-0.1649241652616695	0.05607390612141158	-0.3223511070406142	-2.591547891075091	0.2512989453485366	-0.1369581639342657	0.4370404694758714	1.147251001194478	0.1897600328256381	6.318980595641897	-0.09498400659485132	0.06262294021872135	0.06610809430058319	0.0720372382947945	0.06800251539319443	0.01901664712586116	0.018674951123736	0.05728858651405244	0.05605909871222885	0.06924197476449884	0.1038313321618699	0.2042253802917589	0.17665279592211	0.009869234391103132	0.05447815208480749	0.002007056153027929	0.01318600838486058	0.001027308429679232	0.02254783114145658	0.003276868583174654	0.02336633210615189	0.04046910829443034	0.06059416430428938	0.02077648094735725	0.02528951048435173	0.07921231643569661	0.09281929988821945	0.1134551856531932	0.09328578294113157	0.04149457704691906	0.04148536264102313	0.05804071138852519	0.07482394949710323	0.1851276034897102	0.1961311341880886	0.02033363965418966	0.03495875796165858	0.1185137909365675	0.09797353536987044	0.001023960798632621	0.01910386292739994	0.001021700893054655	0.01697179399647961	0.03458710171654281	0.06438487892903447	0.04946867841263645	0.04917437830616873	0.02387050171809419	0.03378240107081412	0.01141014774653376	0.01609168870842398	0.08915403141460457	0.1212089962144828	0.001022193432724825	0.006556264833837632	0.00100935229492635	0.00517904229755082	0.001020161912078133	0.003919110328545851	0.001027216125316345	0.03054059799782643	0.001027032114227668	0.03499484703343042	0.0010038951920976	0.005283978390142372	0.001011334010790234	0.001380919325930108	0.1315354669303266	0.1423264083547824	0.001415208656715755	0.02939622153852194	0.001562099838116021	0.009397708171762742	0.0151088077963286	0.01910158464121344	0.001008474488988941	0.02810417067831833	0.004982139458005291	0.2111720442863826	0.09060547060032116	0.08710523642781089	0.1441815965290754	0.1229694572347209	0.5220847095805452	0.3499715085481809	0.5270183923519762	0.3349065756643536	0.001001853341950695	0.00398267538406828	0.001011373358602567	0.008187103099512021	0.3386133961497786	0.2746053117183639	0.001032832913848654	0.02335736031521743	0.4439455990999079	0.4611465966788232	0.001007477964410199	0.0206714191511335	0.001042436909667945	0.01191847636678908	0.001069418946223339	0.01218725285809602	0.3620859359393854	0.3392194443876557	0.270459214422014	0.2219296961246338	0.001105847237387472	0.01087279105672169	0.001018357887630519	0.00171057200363758	0.2243680291881941	0.1943960174869227	0.002900213739121267	0.02388191819387803	0.001010239749285165	0.004887349976062384	0.001015471142936317	0.01835914349675343	0.187229062096627	0.2114115116626123	0.1089947519675977	0.1355628754002048	0.001013605089011978	0.001073691692900104	0.00101986177630313	0.005541174552708726	0.4142225645829006	0.2441752761928775	0.5544740795321427	0.5614116165699481	0.00104760770711672	0.01253157357916071	0.08881677600759275	0.09141542768772562	0.001009091148883646	0.03743911721183046	0.00101297765230335	0.008415690484250097	0.001004905476603159	0.006616412800821036	0.001010795423395976	0.004977572146956281	-0.01508884992790525	0.01632008059617207	-0.01146608709649199	0.002712716161676245	-0.03712024685653246	-0.0005330572148875074	0.002245006091636478	0.009259151333464966	0.05942260920105801	0.04611573356453691	0.03686546982859609	0.0542255647389417	0.03036534889970303	0.2021446183886037	0.02033643175934643	0.003227622231409496	0.001023571073773967	0.001021733320120558	0.04067218294575939	0.001124829308275091	0.03275737672466898	0.1322169746952512	0.04282379886291959	0.02295627158230346	0.1338595341820058	0.01015164571985913	0.1426778593341791	0.001031812879700367	0.001030130628432129	0.01071954050630566	0.05314840723862158	0.0330227288995146	0.001079089383590451	0.06343666280650134	0.001036108433685775	0.001015142714652473	0.001032786021054756	0.001038190177012701	0.001036424650284292	0.001005124046890608	0.001015271356704326	0.1427339818183166	0.001012178819731787	0.001021290028193683	0.0112708871754761	0.001010526796319403	0.009610914970997938	0.1240208980045274	0.2142563335178712	0.5222393975602856	0.5298504957854318	0.001002339413955734	0.001010805330303868	0.1978333855682076	0.00104286448491266	0.4423557449748219	0.001009900090251387	0.001052109538577447	0.001093048342777611	0.5225000370685744	0.3751568916382871	0.001086716540362985	0.001025335621062572	0.2437016018242348	0.001093745259262708	0.001012630638753837	0.001020449616990942	0.1446375011157459	0.1114472973035219	0.001018906356969403	0.001026619094045382	0.4335594169367199	0.4396739541280582	0.00100403169732039	0.05403640326432014	0.001011053414467031	0.001015398789051779	0.001005563490533953	0.001012770994795075	-0.01815338523440023	0.01589191986940754	-0.0119969681259627	0.00407202485525168	-0.04766528980618459	-0.003118009002434091	0.001832740300808746	0.006511026357509273	-0.7051714450085323	-2.693392255082757	-0.3539149087808123	-1.367946296664845	0.7483772025586523	-0.6255764361780058	-1.916179889423952	-0.3798088759471713	0.5304696142532972	0.04786343177432256	0.08928043995317758	0.01568222472535736	-0.1529294221594983	-1.007860157073418	-2.472850241083262	-1.298993585335128	-0.02218758611150845	-1.960229102728695	-3.832883793712086	-0.6428118234683163	-0.9437770167453936	0.01221121317461095	0.1025207257699286	-1.416024140267846	-0.2373234072804273	0.3840117361373632	-0.3850607686941205	-1.583509678598238	0.02971794859721993	0.02114428809371133	0.005403324198212006	0.1096835887550826	0.165701091700856	0.02819687936123874	-0.006958595268144779	0.3022707848128968	0.0824156545355111	0.02520747419896592	-0.1981790056150785	0.09572687847806675	0.8930433770509082	1.448533634849589	1.492980506605923	-1.630475790963912	-1.739597312467988	-0.007358066050738379	-0.03279352305557475	-4.995603241467822	0.0170852709126288	0.05981584520092981	0.1489008492821225	0.03394305320826968	0.02236347257740518	4.843072551620342	1.94446862151083	0.1153528350110961	-0.04714596698683444	0.1060892174769903	-0.09810058956078256	0.0283811043625056	0.009778069019417919	-1.467287648691147	0.06989761810078546	-0.008391907448197651	-0.006748592788411467	-1.127081553752293	-3.288631789678578	0.1371982004419993	-1.188428664051097	-0.05886044901356139	0.03270893293058991	0.02590468133578806	0.01884608980255929	-1.604277128765112e-13	3.529187503379901e-12	405.2435833357092	547.0557835732948	302.7908857519534	0.01760764046392175	1.55905350866981	0.6494078411463219
0.01	-0.06932665607961226	0.01721315248485687	0.1213498349992936	0.1778547868239702	0.895282585012716	-0.006212291677127245	-0.2478294902681537	-0.00435277625690109	-0.007892242489590043	0.5173729406562058	-0.02732943584211909	0.1526961048452984	-0.009333367801156447	-0.05338263733598707	-0.1017929638866046	0.206429368439473	0.05971284264773129	-0.2064293684395572	-0.05971284264771737	-0.3972119998667418	-0.01873017787483312	0.02246244624795716	0.1479490544341595	-0.1710186640949149	-0.02215107181312074	0.1882978749942068	-0.006280220826084238	0.5492606195001849	0.9375701174652512	0.1104250150828908	0.001205815166189424	0.6242897548357883	0.0003734518602600011	-0.007852988843008051	-0.6602890563093384	0.1688564883170616	1.76020261483611	0.008502324084640819	0.04521326489638921	-0.7446713935748054	-1.221539791360346	-0.9747561166725456	-0.3342317507234997	0.72908756192598	-3.248658069397483	0.6170394121521134	0.9926390519955336	-0.4890137973896423	1.824338665498291	2.346246177114564	-1.824338665498285	-2.346246177114574	-0.3815577249733592	-0.2541068629661414	-0.01346759610943342	-0.5034338705740351	0.1026797185794948	-0.3422785450540773	-3.109317640574038	0.8825657278106217	-0.001735866072341362	0.3936142991137375	0.7256808124958942	-0.3623029723763926	6.654757316104138	0.4382848474414505	0.06013223751256629	0.0621250183940627	0.05733140470880967	0.05445743767807829	0.03373802226114848	0.0280620546642817	0.05830646951131673	0.05056085453620993	0.04853521573261436	0.08593998726337143	0.2004701681236741	0.1703493032372352	0.01802405694551179	0.06056317982625654	0.007705201172721277	0.01775735766845405	0.001023247868293232	0.02362522834030151	0.002173541302643543	0.02416412953956441	0.04043217470493034	0.05878469288185367	0.011411860929286	0.0174620227894385	0.05516946839743226	0.07014604433175317	0.1208242731830002	0.07951867990949917	0.04078261282378568	0.04007854562163106	0.04168323585654996	0.05634964795370619	0.1520463801821482	0.1545091578304167	0.01432333416849111	0.02906563240243675	0.1309333508672286	0.08648793441070581	0.00102667432742526	0.01920449558193362	0.001024224213513436	0.01814660696884028	0.0222519978903036	0.05250149265739708	0.05310516186237841	0.04672914807124966	0.02920437107104795	0.03696303442361096	0.006417999719249431	0.01260711068076816	0.07890377633953191	0.1064420292250719	0.002578222074254981	0.008459703599076876	0.002313064264162718	0.006611170796981136	0.001921301142602148	0.00482201823155952	0.001033257067323894	0.03192270770659734	0.006090865706947224	0.04182940742357786	0.001004273542338317	0.005466882433252114	0.001012613250074326	0.001290933966133931	0.1378721780248816	0.1452584352453763	0.001216914777798154	0.03010932424168521	0.001295584208769091	0.009536635571582824	0.01423411952235677	0.01847788758231294	0.001008844641447814	0.02924509423327899	0.01279638671606202	0.2212359333989066	0.1105796461618144	0.1017607043644267	0.1783317275122286	0.1380974090038138	0.5176676639800591	0.330764160325652	0.5230892336744251	0.3148461976400264	0.001001930651096883	0.003905860285044781	0.001010114803292108	0.007599120065244518	0.2740941593640548	0.2214977043928213	0.001035744079982749	0.02353878182512762	0.4408397368450719	0.4594978528778015	0.001008104824757059	0.02219308430295882	0.001044121542970551	0.01221635786257183	0.001075453401920284	0.01245851306908627	0.4136260519427655	0.3807230851612964	0.3055833429550477	0.2388169789739809	0.001089775035407828	0.01177868816726756	0.001020581922345034	0.001183852418207552	0.2300868436479708	0.1940936318465416	0.002290860057276776	0.02357873274121483	0.001010621376555302	0.004918866194755876	0.001016900710344326	0.01855895347185237	0.1588663645455167	0.1913938903292017	0.1091319932859361	0.1353106795656077	0.001015543241285567	0.0009770835986320523	0.001021954362045354	0.005453322728723523	0.4171336885609493	0.2304482351437225	0.5117806711294549	0.5262694883776254	0.001025963012818773	0.01380739731561228	0.069798522154449	0.07796924340123311	0.001009300070190165	0.03673631195601083	0.001012935627300883	0.008729013094889623	0.001004780014329458	0.006873055273995361	0.001010739483329909	0.005163224533213444	-0.01576921970238757	0.01606921705332711	-0.01198525669817805	0.003039856356709772	-0.04726509549551742	-0.003509564377300655	0.001616712041438337	0.004719684644986184	0.05489319393891248	0.03207651743359118	0.06208843249559963	0.06417371938705747	0.01576107307912057	0.1869072820583127	0.03250272942154439	0.02261892693998882	0.001015172709253082	0.00101405493351557	0.0401452903397	0.001073964304867833	0.01688762504911584	0.1308599028778824	0.03746048695539402	0.02047094210644433	0.06753835277692621	0.005603815305927257	0.1549437591558741	0.001027540253536563	0.001024074948376223	0.005885976619736248	0.06135918339045804	0.03717224020452888	0.001048587693140586	0.06655135375741197	0.006882361320592774	0.005922768024842548	0.004407682854160655	0.00104069009896907	0.02020186046189758	0.001004280824534893	0.001012821986354766	0.1515098004007111	0.001008713228640884	0.001014782254411848	0.01497901340535136	0.001008132537685982	0.03098744326862746	0.1509520087230435	0.2481642228770419	0.4939104389257675	0.4994667929295845	0.001001733327780313	0.001007112586079925	0.09957619586886879	0.001035313056280967	0.4263332500048439	0.001007790208301707	0.001040599880989233	0.001072162381989401	0.5223822290314092	0.3704826793825963	0.001061474264537434	0.001020832889117134	0.2371326296408722	0.002125404399230172	0.00100965456632834	0.001016644582880245	0.08453824598478346	0.1074818858466829	0.001016421440804293	0.0010220280710544	0.4143847699280187	0.3853632605326661	0.001002929988093625	0.03636640557356187	0.001008217975795016	0.001010770839823345	0.001003876092092844	0.001008913177603769	-0.01454225705125876	0.01596019125761596	-0.01249505715763677	0.002541261752909274	-0.05708978868596772	-0.006799315839606723	0.0008155953837437814	-0.001252855413511046	-0.8084424670772357	-2.442869971087528	-0.4140235327484276	-1.31979500012721	1.094043660692845	-0.4165566192320655	-1.641628539351877	-0.8394956126856299	0.6648390130609039	0.7924418513509097	0.1185733051167078	0.1338435884441458	-0.1858365422371383	-0.5756245591686495	-2.089029775522254	-1.329668065505288	-0.2345296523395529	-1.665377959392964	-4.384619889692951	-0.5454032115137946	-1.158466678105845	0.008376531519084402	0.1225183568302753	-0.9884779713070077	-0.2026102207673246	0.2746928635932882	-0.2874150145075524	-1.321108402796464	0.3173723790338814	0.2391457430614098	0.1516621328286341	0.1523108068973265	1.109478683713616	0.01259265590134964	-0.01125130509229945	0.2714079761186458	0.07005717446079038	0.01228376866244571	0.05537739358999873	0.1288723047816556	1.099727143291962	1.5020341571629	1.534360741246424	-2.223066393739823	-2.283479032748934	-0.007406110924004308	-0.07050944736170088	-5.655623904297458	0.0165634151786628	-0.3994747530631809	0.1565523646088188	0.02454300644515816	0.02847891970257191	3.334633993997061	1.385644533582796	0.08022261905806947	-0.05521846468034213	-0.2304116537014308	0.02506541191692029	-0.01216815763569999	0.02504613572473294	-2.591301306803193	-0.1144919346258764	-0.01143353604987325	-0.01073948217556409	-1.60838988714388	-3.709998865092433	0.1311197689233757	-1.473750380225231	-0.08061199626422379	0.03322290141359337	0.02786119600594784	0.02008948590910441	2.174309235359034e-14	1.805961647524882e-12	nan	nan	nan	nan	nan	nan
0.02	-0.06892947555091627	0.01021658384198053	0.1216204848272962	0.1956887523960755	0.8955579535676551	-0.005674515010056498	-0.2547987271950796	-0.01656704157800273	-0.01838595846946454	0.5129059530018482	-0.01904480858346557	0.1173053608214901	-0.003050889804477826	-0.04274051533587762	-0.1053763744087542	0.2265711345131455	0.08446703953474033	-0.226571134513169	-0.08446703953473512	-0.4011696471095398	-0.0216028462454202	0.02219865180095671	0.1414694116454417	-0.1696111292797326	-0.02563356201062948	0.1545470423768097	-0.008278219034027562	0.5495675825732604	0.9407810700976377	0.1149045816981944	-0.001227545398111831	0.6921166710493523	0.002004983291643571	0.09057197310170344	-0.7355478245821081	-0.1265457812888808	1.804830477077862	0.04739301290666402	0.06202382404438318	-0.6371427569208545	-1.209894797280175	-1.129002927609853	-0.5773234471626754	0.9010356285943248	-3.755004436234564	0.631448839060645	1.135532935059384	-0.2151632800118293	2.232681106796262	2.474321709399686	-2.232681106796262	-2.474321709399688	-0.3994834818247156	-0.3224431778733254	-0.03651496102447255	-0.7826049094268976	0.1847355871420919	-0.3526221967235442	-3.643601181467464	-1.841364945366314	0.049056890466935	0.2282538470857772	0.1434568879178591	0.03363022696996733	6.894644304618837	-0.3286850136956608	0.05670989507229187	0.05840115844038433	0.04257201007652916	0.04203210031571834	0.05293358106170083	0.03985582744057816	0.06333622175267813	0.04887828192349533	0.02995770218775459	0.07140797239293827	0.1923790584580528	0.1606907646366026	0.02797852722910367	0.06734099392666866	0.02000815295465619	0.02755555394035861	0.001017017342955165	0.02476678334931968	0.001615149602696438	0.02584253040525129	0.04016713925224794	0.05733999986154342	0.006481142338141657	0.01341727575513134	0.03395853754578266	0.05049412627216993	0.1245396134470677	0.06918760073997531	0.03789947405755462	0.03728769290241859	0.03139168182221533	0.04290145524040116	0.1037966470902812	0.1105765681568983	0.008963394657416421	0.02385889526918105	0.1430921326130623	0.07870173174536722	0.001025893162507034	0.01928061785184935	0.001022456019942843	0.01922369089565588	0.01328603040522008	0.0440588223581732	0.05879144852927428	0.04610442226956825	0.03392886285533805	0.03972781692607096	0.003843470425068476	0.01083218486431106	0.07436775485532292	0.09576233448752297	0.006259624054259342	0.01223176390609141	0.005404980618770781	0.009439243784040883	0.00405292836784221	0.006482030513521891	0.001037526646860957	0.03329826321384614	0.01799485030234379	0.05534977465561355	0.001004040798337238	0.005620006041092628	0.001012027271659272	0.001151636655911027	0.1451343993316861	0.1475000355333419	0.001115981460345149	0.03099441079494652	0.001158951691853069	0.009837498803025592	0.01559024344270781	0.0198478885067753	0.001007831902274921	0.03060990621836437	0.02702437110046027	0.2327664411090294	0.1328654394031387	0.1175354036648538	0.211101552188206	0.1536916899403515	0.5059883019423607	0.305268729869382	0.5111438104139785	0.2890169802022477	0.001001666088772142	0.003846530022196249	0.00100763854746121	0.007062786881264843	0.1933677643404927	0.160898720020343	0.001033421605639881	0.02363591630091427	0.4336799147974644	0.4529588986643878	0.001007362634600775	0.02382487011644994	0.001039206177746761	0.01238753170621202	0.001068022556729496	0.01268863825383023	0.4474090411155817	0.4034516920853364	0.326309855135792	0.248695718500708	0.001069115625534108	0.01276516407661354	0.001019440973317973	0.0006657924183702669	0.2313134235086794	0.188510878249927	0.002499518639543162	0.02413526468832781	0.001009323328924162	0.00484218089195206	0.001015711701789501	0.01875731036934663	0.1165685184515755	0.1584841917505603	0.1075504147682034	0.133389933715614	0.00101526878653698	0.000834944478907464	0.001020703562726239	0.005328030705597425	0.4130357313253795	0.2122062138284926	0.4648387617083131	0.4878075389420428	0.001014593806003801	0.01541703339925171	0.05080806279056938	0.06248157634376097	0.001007986057395257	0.03584864940450621	0.001010599517623936	0.009145494756858495	0.001003873190524435	0.007222384375120311	0.001008781666782485	0.005415463834372661	-0.01358859083845322	0.0160311101311832	-0.01249037258652301	0.002128394353492162	-0.05692971096170046	-0.006955937989553062	0.0007291840799956734	-0.001969392098520271	0.05036377867679702	0.01803730130266235	0.08731139516257516	0.07412187403517606	0.001156797258543829	0.171669945728035	0.04466902708374738	0.04201023164851411	0.001006774344752268	0.001006376546945848	0.03961839773364518	0.001023099301469447	0.001017873373544335	0.1295028310605357	0.03209717504787853	0.01798561263059796	0.001217171371839168	0.00105598489196855	0.167209658977573	0.001023267627376549	0.001018019268312389	0.001052412733162338	0.06956995954229954	0.04132175150954397	0.001018086002687975	0.06966604470833704	0.01272861420748561	0.0108303933350071	0.007782579687252656	0.001043190020947523	0.03936729627354939	0.001003437602210816	0.001010372616010158	0.1602856189831039	0.001005247637550154	0.001008274480628222	0.01868713963522297	0.001005738279062294	0.05236397156625727	0.1778831194415604	0.2820721122362136	0.4655814802912493	0.4690830900737371	0.001001127241595206	0.001003419841839785	0.001319006169541575	0.001027761627654297	0.4103107550348696	0.001005680326393628	0.001029090223411961	0.001051276421204948	0.5222644209942366	0.3658084671269031	0.001036231988714715	0.001016330157166819	0.2305636574575088	0.00315706353917566	0.001006678493931417	0.001012839548781073	0.02443899085381341	0.1035164743898421	0.001013936524644995	0.001017437048067893	0.3952101229193186	0.3310525669372767	0.001001828278853361	0.01869640788280718	0.001005382537120096	0.001006142890596074	0.001002188693653862	0.001005055360413935	-0.0109311288681172	0.01602846264582315	-0.01299314618931127	0.001010498650567562	-0.06651428756575055	-0.01048062267677896	-0.0002015495333211598	-0.009016737184531809	-1.021032472736909	-2.076767183903511	-0.3020717182775828	-1.143998226051087	1.229711049725145	0.1375578764839554	-1.244313883854062	-1.050818058950984	0.6690268860601819	1.093232829459146	0.1021120019372904	0.1918029112256285	-0.07997374171206682	-0.2513120250206932	-1.868582741616129	-0.611788813005243	-0.2989947261118789	-0.955007336724458	-4.295006456872242	-0.5055341382288612	-0.2038973581985035	0.007309138084138832	0.08297491666078921	-0.7278809457658004	0.1267774793687425	0.3008415660675559	-0.04313032651697424	-0.7660552283232461	0.4034422569410124	0.300333185605026	0.1568241999772085	0.1083727484648147	1.50286246010512	0.02224079231901461	-0.01682098536834244	0.1641854642770752	0.1168124245484649	0.05759464053045864	0.2005605909173513	0.1405045644086268	1.186367096576565	1.672379907617496	1.586246340105561	-2.888092237717272	-2.893365195174049	-0.003861098814918891	-0.02246355297135266	-6.493878650734152	0.0002278640824353177	-0.9182262372867824	0.1709249818783832	0.00860152283861638	0.01413646733330307	1.088065781685148	0.5427599569622413	0.1314685947231276	-0.04541404987382823	-0.9499843737709529	0.07384289021721066	0.006740800947712361	0.009487449859548634	-4.045703097693593	-0.2638123849755999	-0.01749811254988409	-0.0142366326427285	-2.030077606981234	-3.952596038323852	0.2039606698919298	-1.596725218217381	-0.0958319081282588	0.05334074319750676	0.04444200693014617	0.03216347278591972	2.039138975836919e-13	8.27357916698624e-14	nan	nan	nan	nan	nan	nan
0.03	-0.06722180565963835	0.002668857740271079	0.1189681198160808	0.2139108528355546	0.8962524965934162	-0.005000391681693885	-0.2604377261656667	-0.02832048450624195	-0.03011422960652028	0.5053818004784892	-0.009881826221496937	0.08004829790466297	0.002812656648846275	-0.03078024739715411	-0.1062475188822209	0.2518861714721922	0.1070585125842633	-0.2518861714722546	-0.1070585125844149	-0.4048858591846126	-0.02514314355238127	0.02177519927076538	0.1325571769285105	-0.1673046269114162	-0.02913741271176823	0.1154475503381016	-0.02892635816272107	0.5498318779920204	0.9417859469362132	0.1125164718140343	0.001107601597927948	0.7615287913265631	-0.0008391449267809612	0.2443823835884466	-0.7728195074834747	-0.3922318499060451	1.836037333942863	0.09186174771602322	0.07241328538625866	-0.4545995682701243	-1.14111016841838	-1.201550865542248	-0.9084624304292166	0.9336171695730525	-3.674350889155898	0.5401456596921227	1.252700398155338	0.02801630894929273	2.872982108721935	2.105489047380602	-2.87298210872195	-2.105489047380657	-0.3255171161681361	-0.3814931335680108	-0.04488684935036013	-0.9887923537283841	0.2750523621007737	-0.3466955938627757	-4.172693386341786	-2.036847994653756	-0.02162813864638125	-0.04360041963209326	-0.6356143809521977	0.3295381551717555	6.927241202981496	-0.1931178387652804	0.04791472758043982	0.05128487556663543	0.02916980044802372	0.03130841863005253	0.06212975109364879	0.04529320049385231	0.06652839476462594	0.04978357347240079	0.01641958118041877	0.06099394631097041	0.1789514114573179	0.1484541283571909	0.03148008527108027	0.06904027535869418	0.03375048822952131	0.03815761361294357	0.01261097047633278	0.03748134722237106	0.004039909064595772	0.03129264393914145	0.03594965500219189	0.05345009371484886	0.003827959556226682	0.0113579998053423	0.01857469293604764	0.03562907920752427	0.1144601611319821	0.06075101286644587	0.03136468121373895	0.03208880449327401	0.02522015529655704	0.0354968740510888	0.06009487019533156	0.07191124821758858	0.005128894069341833	0.02012973408097767	0.1357669687984308	0.07042631959815365	0.0010254817651796	0.01930881499509014	0.001020178882161094	0.02012816261477859	0.007397618204753249	0.03861147445171822	0.06453292228759884	0.04782250932373131	0.03867881579023544	0.04283062546532927	0.002466858284366808	0.0102243374404025	0.06427776054236836	0.08625838971689168	0.02029950201936165	0.02419012866988074	0.01787428484396099	0.01894745682845065	0.01396656975909101	0.01293251334553804	0.01122245489182651	0.0451288811087002	0.05181774036617415	0.08677357645855086	0.001004508231237073	0.005737775001297308	0.001012855555762659	0.0009453461089643392	0.1539481340647143	0.1485452721863448	0.001061809379690882	0.03205430199464687	0.00108509418004308	0.01032322278787059	0.02077307055883187	0.02465473976348768	0.001007596178886204	0.03208696198339069	0.04307720867454537	0.2444511208265946	0.1548590229667288	0.1351755021190154	0.2391738972473835	0.1695813001647475	0.4840446694767611	0.2728398280693472	0.4881246641496896	0.2568338678329806	0.001001440846206979	0.003819809726171569	0.001005561806718283	0.006649988707102087	0.1193443058134324	0.1045072387769714	0.001054815637390516	0.02361867374304122	0.4216060084648898	0.4405116675124212	0.002549983405679676	0.02732692748579617	0.001036499481395964	0.01246380057911347	0.001071036379329492	0.01288781039671198	0.454241193383116	0.3997732362894164	0.3293236967757653	0.2487451712428772	0.00105512611921951	0.01382562534085992	0.001020429013013845	0.0002999642204358991	0.2300610274099569	0.1757760982239357	0.008344762358519152	0.03035577610770106	0.001008499536238251	0.004740282935262114	0.001015579866336481	0.01892472166230866	0.07542412319156104	0.1213388982065235	0.1057828376535863	0.1309448757963453	0.001019767128104709	0.0006263270279067162	0.001024110433136378	0.005152306058126111	0.3978534566258468	0.1899261582903758	0.4188545306483681	0.4486100998031802	0.001008394092699599	0.0175064539578209	0.036462790627269	0.04809914938403278	0.001006992994067919	0.03484385758480252	0.001008264456634011	0.009724762017987906	0.001002988270673882	0.007715507862622074	0.001006827211691482	0.005770345687408562	-0.009913383679180552	0.01592441698435752	-0.01291969146784418	0.0001993739821937752	-0.06423814699895826	-0.0108660556042052	-0.0002764447009622644	-0.008820884473584582	0.02570437073838828	0.009527809910164969	0.06149838388511494	0.06753375650397674	0.001107337367583629	0.1433671494494469	0.02757025111875808	0.05564557070878442	0.04527051413348252	0.01129905594272137	0.02358410145494616	0.001020998823055733	0.001013322056707763	0.07365734731650898	0.01661116152057757	0.0182892942868929	0.001188197414355659	0.001034251477158143	0.08682611143604654	0.001026564695767266	0.001017631018570354	0.001042131367240687	0.07368239263810608	0.04674727056958024	0.001025584206051274	0.03536558827021086	0.05505329540748182	0.04885073429182029	0.03888277032383158	0.03983923836267214	0.1362293212400967	0.001006312095135984	0.001016547664746192	0.1740604517097431	0.001005556171893062	0.001008130608874227	0.03316050489806035	0.001008715240372237	0.06987451376799897	0.197839742386391	0.2943384915030661	0.4044275286554607	0.404025882886157	0.001001273453613141	0.001003384250150177	0.001169031905015303	0.001118813917385059	0.381203619312074	0.006829860162122875	0.001037567629518576	0.001093546628359051	0.4214226954550556	0.307938429282889	0.001044229815459785	0.001025795310419851	0.225399619643869	0.02417103054138173	0.001008457607735935	0.001017645089899152	0.01272659918906373	0.1030695295008675	0.001033342889700616	0.001036302359691691	0.3376751748365142	0.3024553042297533	0.001002038183811589	0.01959253323559812	0.001006447693472987	0.001005573309368231	0.001001964690924833	0.001004571427714261	-0.005423980368756666	0.01573448730835818	-0.01329024657199211	-0.002378546123804383	-0.06972567058278062	-0.01508451956079822	-0.001341989616033116	-0.01551569467989051	-1.726117880675018	-1.691073691365695	-1.095088113212282	-1.006046276298053	-0.06524823534318333	0.002039735700182205	-0.8404341463948167	-1.411171861069484	-0.2761679103938715	1.031929169048585	2.221774605909578	0.841707199281708	-0.6770769790991986	-0.1554710738037963	-1.131645860321065	-1.122079820613336	-0.7239348731915107	-0.5465886260386307	-3.352680926533986	-0.261456694941449	-1.395895221573433	-0.0002123411054814732	0.09943276913478483	-0.386484221740268	0.1817627631005979	0.3124525988553948	-0.05449974454762909	-1.150720165361196	1.874816612657769	1.508359035271333	1.058348499652376	2.037778830020061	4.472172286515052	0.005630836302359456	-0.02355899239368534	0.03177663518128193	0.103801964760725	0.04751867822891288	0.7210619293630015	0.1535679589814426	1.142281313014692	1.849046061170046	1.572177342228683	-3.587678788534406	-3.533260496243091	-0.0001632919441549023	-0.04682133533867617	-4.742857831151134	-0.007091738733273217	-1.619857812985332	0.5042824094191232	0.004979094107929658	0.02202040036557153	-1.812072107358492	-0.5416165684310615	0.09445849311016735	-0.02742744497866568	-1.578902308935605	1.076906673740227	-0.01841995060077377	0.01990828676185356	-3.249010643386539	-0.2355658826922027	-0.02361391739056718	-0.02031733483976093	-2.419998315870072	-3.863508984895769	0.2251497035531697	-1.227993112123497	-0.1031662254873669	0.06551084314707209	0.05642734762205456	0.04045557866074637	-2.077434665176926e-13	-1.84241827196148e-13	nan	nan	nan	nan	nan	nan
0.04	-0.06417342031183938	-0.005216248539948655	0.1140097552507467	0.2323384535372136	0.8974021116262851	-0.004234000428941309	-0.263169569182031	-0.03939557254775595	-0.04211496709584839	0.4951175969338636	-0.000331338675663902	0.04425948819831437	0.007729727551525683	-0.01776291246328929	-0.1050744097568427	0.2848838931617262	0.1278071434197456	-0.2848838931617502	-0.1278071434197467	-0.4073151530924647	-0.02915024591766273	0.02136668872722445	0.1219145581755046	-0.1641403325261627	-0.03253842689506261	0.07116525144866682	-0.04398688121196059	0.5486264131616935	0.9395826228997695	0.1019015837550979	0.003285997364442495	0.8294507241521069	-0.0009169176593503426	0.358715064223079	-0.8030238602389879	-0.5877456920936259	1.845930529513825	0.1384074136435637	0.08047740892237487	-0.05571156610119664	-1.07422381992749	-1.183496198095762	-1.125333651592096	0.9785366653572393	-3.461353794099574	0.4421537289694452	1.346946334089949	0.1936874397852764	3.769218052894094	2.105753266592342	-3.769218052894094	-2.105753266592344	-0.1420998483806443	-0.4158041895411196	-0.03352656369465175	-1.12868171664236	0.3562939905287566	-0.3320548931548761	-4.680162551612434	-0.723841729402376	-0.2448951593511528	-0.4133863279183582	-1.501898747037288	0.002279981111437394	6.596606814285365	0.2245860834555855	0.03155757341492074	0.03702133103996518	0.01779965180134008	0.02180501148566562	0.05538047070314217	0.04009062680868652	0.06534079715670331	0.04808986268542873	0.009160919642784151	0.05456043318747274	0.1595317446079406	0.1321740741333387	0.02515766284113769	0.06287768950402205	0.04711724204936957	0.04828913860174343	0.03948402618365512	0.06482175213187699	0.01033680139385465	0.04154642246620416	0.0260947607240467	0.044217070450189	0.002482718364174577	0.01040929610119626	0.01028237573330321	0.02731682528482713	0.08469500998066773	0.04581498314833954	0.02046477863156889	0.0231459570885404	0.02208854048642142	0.03155608822139249	0.03360138772591602	0.04523048171534898	0.00316366008632101	0.01820658946066052	0.09789464235980595	0.05188962430527803	0.001026925461528375	0.01930551841466874	0.00101884662647369	0.02124261311779986	0.004360188582368011	0.03583122619943861	0.06949737907332938	0.04903813416418167	0.04370360189677907	0.04583151804452921	0.00177770070553041	0.0102209782476609	0.04293190040953714	0.07242820238810468	0.04724785096302638	0.047459814496056	0.04212397404063283	0.03774741672935633	0.03381469618180134	0.02615052317111633	0.03488987525004225	0.06965439980452147	0.1112221713387725	0.138598708106562	0.001006179796900977	0.005818979498858118	0.001016358511166202	0.0006980194404160242	0.1646108446970721	0.1478738636140889	0.001034883624367058	0.03324317307747265	0.001048097606016792	0.01094724280345706	0.03033629497840732	0.0334741724718726	0.001008967593420792	0.03365449280469644	0.05936328431067954	0.2554463166909087	0.1754836071150192	0.1543844504472902	0.2608789787237563	0.1847452695339302	0.4497748033360888	0.2337153407738166	0.4519056857618341	0.218551705926204	0.001001401425403173	0.003869657552238886	0.00100450614520221	0.0063918551051616	0.06985544700535332	0.06687275873437711	0.00111104959387196	0.02342577426465715	0.4040464811374487	0.4195889860070654	0.006213916555823956	0.03340643665649275	0.001039387270332225	0.01245365043610926	0.001093685173485967	0.01305549504360895	0.4273331875322033	0.3674439466085562	0.311821765515673	0.2376884439342734	0.001052134405364144	0.01493103063801881	0.001025657582050274	0.0001237264134524485	0.2273838883787109	0.1572942185210595	0.02149451332637968	0.04380634376371759	0.00100897784200441	0.004647790722220727	0.001017917887179886	0.01907374562882656	0.04500724715264724	0.09619087823789246	0.1045666439959791	0.1284712823855561	0.001031722861064029	0.0003748953361803766	0.001035249989798508	0.004933503248773187	0.3688533356147727	0.1639249512065226	0.3773202446305385	0.4110050153351426	0.001005400716113747	0.02014455270504911	0.02897198398365525	0.0389570553333108	0.001007029551664489	0.03382452950149147	0.001006812564435107	0.0105156743021949	0.001002433975373783	0.008395824468644239	0.001005608378272962	0.006257429024413346	-0.00501688229318108	0.01569286904377159	-0.01326086468340539	-0.002702995991154337	-0.06881521435606293	-0.01523869273176845	-0.001371947683089475	-0.01543735359551133	0.001044962800001173	0.001018318517662373	0.03568537260765719	0.06094563897277334	0.001057877476626028	0.1150643531708644	0.01047147515376887	0.06928090976904913	0.0895342539222006	0.02159173533853818	0.007549805176250176	0.001018898344640853	0.001008770739893314	0.01781186357244103	0.001125147993279469	0.01859297594316504	0.001159223456896328	0.00101251806234642	0.006442563894478798	0.001029861764176842	0.001017242768831618	0.001031850001314247	0.07779482573391051	0.05217278962961572	0.001033082409409976	0.001065131832054906	0.09737797660748043	0.08687107524864134	0.0699829609604128	0.07863528670439547	0.2330913462066356	0.001009186588058857	0.001022722713481925	0.1878352844363825	0.001005864706235009	0.001007986737119527	0.04763387016088045	0.001011692201684195	0.0873850559697409	0.2177963653312214	0.3066048707699179	0.3432735770196721	0.3389686756985775	0.001001419665636207	0.001003348658466469	0.001019057640424284	0.001209866207115473	0.3520964835892747	0.01265403999801504	0.001046045035633589	0.001135816835514192	0.32058096991588	0.2500683914388769	0.00105222764220535	0.001035260463672354	0.2202355818302298	0.04518499754354826	0.001010236721565656	0.001022450630998239	0.001014207524287756	0.1026225846118914	0.001052749254757368	0.001055167671317063	0.2801402267537108	0.2738580415222262	0.001002248088770395	0.02048865858837413	0.001007512849826509	0.001005003728142471	0.001001740688201976	0.001004087495017383	8.316813060370218e-05	0.01544051197089259	-0.01358734695467311	-0.005767590898176763	-0.07293705359981106	-0.01968841644481717	-0.002482429698745031	-0.02201465217524876	-3.093521965426416	-1.445864735946337	-1.731524048987166	-0.8999433177477312	-0.8982782979123873	-0.3822425907036919	-0.4482112922127044	-1.859501647725874	-0.9033465712793154	0.9991258927558031	3.02728020918472	1.152535909935828	-1.148597165292767	-0.02919757594836053	-0.5580241132689976	-1.911677182008801	-1.047786525283438	-0.2622482648260941	-1.89809576946379	-0.1443308245748948	-2.256153987507619	0.00101039518392911	0.1249706734435717	-0.1944610148974739	0.02628503661085062	0.2804583740492363	0.07776731970661832	-1.631303740044849	2.665706469416565	2.158682556903047	1.510329598691167	2.64735290866087	5.583128429124248	0.01492789980165018	-0.02502820970567628	-0.1791435807822378	0.1426084011660304	0.08525384668371444	1.003076881150583	0.1585995755641975	1.048470325929682	1.986149882441384	1.441118169065534	-4.227209336819406	-4.113175102682973	0.01145252560424741	0.008469361495602642	-2.742478410401355	-0.03490352002617417	-2.613316307974239	0.6864153424908847	-0.008682280300515537	0.007838968138655134	-4.642100995304955	-1.678476053198798	0.1404574012558482	-0.007495971687686454	-2.099404309148464	1.519854137425108	0.00862195053670327	0.005809980936060367	-1.646248382528524	-0.2695194832732614	-0.02606096070546102	-0.02285226504555243	-2.77430791613694	-3.634125104156746	0.3136963076350529	-0.5486586363914461	-0.09873916082847821	0.0956697478150932	0.08188063063876452	0.05860376958330404	-6.44670114420417e-13	-3.8925143597752e-13	nan	nan	nan	nan	nan	nan
0.05	-0.06035815356543748	-0.0134312170144523	0.1077001539667992	0.2507423319019496	0.8990266860943505	-0.003420797153750479	-0.2606262205114884	-0.04995932836780143	-0.05313292711698601	0.4829584396853157	0.009508137023088326	0.01075177522306193	0.011825757027908	-0.00389203404945824	-0.1028984827065685	0.3279872036435893	0.1477920694687138	-0.3279872036436184	-0.1477920694686433	-0.4074354248111283	-0.03339799791075909	0.02113602771836641	0.1101469172502285	-0.1602063840045486	-0.03579140444453168	0.02198326994651357	-0.05011680253302033	0.5446567276600103	0.9333358090823838	0.0822257368547844	0.00306065300935816	0.8911738261636575	-0.0003001477211565219	0.4062869510016579	-0.8321959381446697	-0.6619652160973196	1.83286443125251	0.1859550594894432	0.08180802575324003	0.5674802595640031	-1.035556879084314	-0.9989479881421315	-1.320373173812453	0.9819946975777305	-3.232885946454449	0.368406320331983	1.414723642649816	0.2311080807243065	4.850701475388174	1.861899099153388	-4.850701475388201	-1.861899099153415	0.1102058789981787	-0.4315391544648977	-0.0160943077687463	-1.227537535989394	0.4241273482214744	-0.3180678531987735	-5.137496842503205	-0.5273115038804445	-0.5143095086705818	-0.8046682921423836	-2.406812439447356	-0.03016764945612721	5.550124750140847	-0.04314586337255001	0.01726231916854392	0.02429606391330029	0.009779626761158507	0.01497702127449342	0.04919866037270104	0.03504798284791447	0.06200697684251891	0.04468636547789526	0.005236154994871668	0.05065150436626968	0.1419983144989466	0.1172088804940807	0.01702706306247055	0.05504189515818189	0.05786165392204543	0.05619167653775763	0.06291930443438745	0.08875980358767946	0.01961609138886608	0.05493990166526908	0.01661465712717894	0.0351266730785614	0.001766741239759818	0.01005075775592853	0.005800584333517394	0.0224622607264751	0.05498297894770268	0.03057868315168943	0.01133626716344481	0.01553502830292465	0.02789581629887426	0.03243591079652641	0.01843559439706938	0.03114066482740366	0.002112773221562743	0.01718124321375871	0.06598623208043171	0.03550065921865463	0.001028174729240379	0.01928226843908153	0.00101902507835408	0.02233698676794117	0.002737178801935036	0.03444420115856787	0.06984279970318821	0.04864922783391722	0.04568563581441405	0.04705707704688785	0.001412687974795553	0.01066536445900429	0.02373426455981603	0.05851173630061218	0.07271472074631373	0.07080938018364344	0.06528105027518825	0.05676414435646229	0.05306418091159554	0.0393985866575445	0.06214417402657598	0.09538172265003403	0.1620586734912333	0.1835998086544213	0.001007926184518546	0.005866992039267392	0.00105184035582981	0.0004444717991980507	0.1716282042618354	0.1426968079081889	0.001020768410553438	0.03463996732626586	0.001028558116209504	0.01178192979309825	0.0407376922983202	0.04319113443182264	0.001010453240609012	0.03528596504611217	0.0733036546665725	0.2647127759837641	0.1838049721535108	0.1735816453105157	0.2705701133363675	0.1973807523011392	0.4092795731379149	0.1899709339529636	0.4090041032161211	0.1759817104642962	0.001001434455006803	0.004019931426016388	0.001004133465700875	0.006349198306356681	0.03924604042043668	0.04400347910249042	0.009149698846081732	0.0298970803532766	0.3817481236726181	0.3894887325662859	0.02946401466488025	0.06094581029526747	0.001047274314775095	0.01241721038177474	0.001118665247626513	0.01316689511257975	0.3927642319450069	0.3141222814870343	0.2924087161182091	0.2174325724415052	0.001048816445010468	0.01604944860427921	0.00103509354241334	0.0002217082179696293	0.2181383462584634	0.1336472521850933	0.0333516462077949	0.05576015972656637	0.001010270695022795	0.004660820310486076	0.001020330928753794	0.01920958180231533	0.02477786645113537	0.08365269202520345	0.1043545986651356	0.1261876617390203	0.001512135870677931	0.000236781397438641	0.001059281418551409	0.004679949320008442	0.3358222327790165	0.135825939793031	0.3436666774200814	0.3766056524914328	0.001004095458773681	0.02352214770855897	0.02347182785063762	0.03457960543035882	0.001007811772001321	0.03296136069573545	0.00100579868561944	0.01155504985375569	0.001002048694847721	0.009292000397044567	0.001004756825720942	0.006891361252144896	-0.002304001414772381	0.01509348169039465	-0.01362168223637696	-0.002770585441054365	-0.07264412288670472	-0.01960835281373535	-0.002440135716540676	-0.01745049596630916	0.001052354086072202	0.001019965721915064	0.04657336042318637	0.05503868762304554	0.001048678043600667	0.1141649996367995	0.005782799930157229	0.07256606486722456	0.09305517486019405	0.03672238334063688	0.004676459191566671	0.001017901889390052	0.001007891510192325	0.01503069353585352	0.001425954621047172	0.04797473159529383	0.001124402716100214	0.001011777784680301	0.03674450985002321	0.001029147641619827	0.001020875922243275	0.001030813371967713	0.06378522437164341	0.04452982518685996	0.001030985188095067	0.001492508051459121	0.1107273697576455	0.09964045671269922	0.08123016605722989	0.109468787697832	0.2419933368158039	0.001010214942395817	0.001144651748981472	0.1785284077233465	0.00100625776470274	0.001008419273130347	0.05738540127123331	0.001012259232473389	0.09428426242066891	0.179258568130376	0.2725610701028755	0.2982435320235934	0.2912897434992972	0.001001510423238314	0.001004081491394958	0.001033936538219118	0.03158624165686826	0.3174677137302604	0.09157597059752888	0.001063469130943338	0.00115216285609634	0.31435943795004	0.2579187597719975	0.001039554718497687	0.001053082345685689	0.1854890024782737	0.04820997664098948	0.001012783301133215	0.001023173606428999	0.001015505274143832	0.1052995720571771	0.002824804819854496	0.001108938584648755	0.2557642164669185	0.2726640316815683	0.001003150841445716	0.01444440336010569	0.00100956749144788	0.001004523423786463	0.001001569105155994	0.001003687140944648	-0.001500856172663204	0.0142164701126184	-0.01400996801471186	-0.0004405705252567156	-0.0762386868468603	-0.02391396199083689	-0.003474488564228522	-0.01581231336995539	-4.388909608792115	-1.351809666950512	-0.8909444994738162	-0.4882141962935866	-0.1766810331093751	-0.3188066017895387	-0.3233363019905739	-1.159989189135886	-0.6893810650862052	0.6023165026709739	1.795099011979133	1.484303694573868	-0.7153262327169555	-0.03006179361076339	-0.4031747764915719	-1.184894403303302	-0.5220820234508919	0.4087639086672567	-0.9937123592053841	-0.06829020677506958	-1.055574370601481	-0.004876193686447245	0.1004729678633373	-0.08937347914201149	-0.1372370208888208	-0.04096080559144782	0.03232923697929702	-1.163801444107549	2.009974446159461	1.65025031078635	1.150539525256163	2.476411158350138	3.433483668630145	-0.001109655552957738	-0.0256675314268223	-0.8172389569703016	0.1450730911787571	0.08799996721703132	0.9484022420595555	0.1633674736261016	0.788775671376253	1.742454621276955	1.014306459650107	-4.4252863882506	-4.313739224360549	0.01825044770129202	-0.006454703460003393	-1.826284077855172	1.18418961695481	-3.335413748283067	4.443623127348337	-0.0007122915169382084	0.01132515003616301	-5.700192462587362	-2.244197360510721	0.09693528111936094	0.02412994456740901	-2.566897404672226	0.9115245066389041	3.780336574462184e-05	0.0164483708313145	-0.844494192791957	-0.1902941966766296	-0.004828999070813852	-0.0275347269243307	-2.788455541198311	-3.196531098450869	0.3703926738523329	-0.3717746075973212	-0.07323474864981662	0.113665781319234	0.09810629234694269	0.06874801185287369	-1.936832151877182e-13	-7.480305270806243e-13	nan	nan	nan	nan	nan	nan
0.06	-0.05600870797205106	-0.02170468937085816	0.1010146379013764	0.2689561279184298	0.9011101644101465	-0.002604944322899893	-0.2517579848033983	-0.06004730082992812	-0.06167097049960089	0.4684326259448678	0.01916127974045561	-0.02025217364083907	0.01492493703918061	0.01028144626937692	-0.1006600459330272	0.381883071307589	0.1644584685217562	-0.3818830713076025	-0.1644584685217396	-0.4052678280254902	-0.03773688791454991	0.0209750291780231	0.09730998610420315	-0.1557851528732146	-0.03889032868823871	-0.03120994727506495	-0.05503649067127646	0.5390348716345749	0.9241154199252549	0.05429449883770709	0.003026268428771213	0.9364954423972237	-0.0006181102781265579	0.465550833628318	-0.8147246366319081	-0.6629286483572731	1.807914059862652	0.2301881833665903	0.08100732005432669	1.209265841408267	-0.9790671483359867	-0.6875128704220527	-1.598664949951057	0.9412700690729872	-2.960600971823848	0.242783835999535	1.407466715103372	0.2061893844613075	5.927729489321724	1.442047867408999	-5.927729489321725	-1.442047867409001	0.3154738524799545	-0.4340317916830773	-0.01959406999193728	-1.342539760792647	0.45375051247168	-0.3012442320026799	-5.482409695500185	-0.4817950928918986	-0.5753292641022648	-1.00810139586733	-3.152976970388994	0.04047193599900102	3.316309658688256	0.03763958440292588	0.009600757566999851	0.01765413858586541	0.005607009423234601	0.01158953812322039	0.05077292955714496	0.03522839536945532	0.0574941929524583	0.04130673562993945	0.003230195331374031	0.04829847054798278	0.1308038431696014	0.1084452481708265	0.01045793279547791	0.04857869285837451	0.065073789015143	0.06075416482067425	0.07667946807394298	0.1014191109713875	0.03152753918242989	0.07039537165190789	0.0102034627132408	0.02899366732216323	0.001407094577635216	0.01005702621834085	0.003508482039261739	0.01944761019165619	0.03632318415727327	0.02113086336301072	0.006705854264385011	0.01175066078665665	0.04465947732781369	0.03914238897119611	0.01025264274901921	0.02387933950930665	0.001584351088612385	0.01668974968726937	0.06049010644093124	0.03009943007725597	0.001028441857349009	0.0192236784915311	0.001020931697345914	0.02338345070059575	0.001918693114707794	0.0339151668997833	0.06378499114749682	0.04562997938192271	0.04321083487005538	0.04490001729237598	0.001228869302333773	0.01129194927561964	0.01340933952028744	0.04891593417296391	0.09193709157787167	0.0877746589804069	0.08303921401005232	0.07086416979044537	0.06812132476614204	0.04938644220950791	0.08980634607833747	0.1187486129297028	0.1937889058398979	0.2075962212428812	0.001009313372008346	0.005881101111228388	0.0011305568646965	0.0001849445539024515	0.1722841541030714	0.1323096565432069	0.001013910437883232	0.03631108775269295	0.001019008591857723	0.01283357046729949	0.05065652967422266	0.05260395193686236	0.001011479349752671	0.03683529429435357	0.0838722495559155	0.270900912893117	0.1740751690291845	0.1870168534942309	0.2648225492265153	0.2035979602323247	0.3664143525710581	0.1471373257908309	0.3635394456927807	0.1340186167458348	0.001001496363291587	0.004227630477272402	0.001004313820640816	0.006473681392111161	0.02162860273767987	0.03044894594102789	0.02783878920885222	0.04421006418777725	0.3551273819515853	0.3543071236794011	0.07703810535576641	0.1147221740462301	0.001059931689273488	0.01239727338703742	0.001139325987990611	0.01321968013194081	0.3666842377809202	0.2598808886850934	0.282116710033367	0.1953745144211307	0.001040818984869818	0.01714391804240624	0.001048724077418578	0.0005470775442955463	0.1993194761033616	0.10721810149507	0.04083868487943261	0.06284914292594179	0.001012190717225254	0.00476962352290421	0.001021898514644223	0.01930453535058966	0.01363544443362702	0.07963888772661583	0.1053583321397571	0.1246036074392731	0.002636711482156465	0.000212971914038164	0.001098186626929086	0.004389284585646523	0.3049421209647689	0.1092966168897908	0.3200945439842716	0.3480587206888117	0.001003894760028783	0.02772380579791767	0.01765347722707266	0.03062269791352318	0.001009230516757439	0.03237303156217053	0.001005051725888751	0.01281819830504746	0.001001770317106163	0.01037298506174169	0.001004130984611587	0.007643695979305385	-0.002455723990812994	0.01407765800041892	-0.01402370212739346	0.000758231657592015	-0.07612151456161724	-0.023881936538404	-0.003457570971346789	-0.01398665088637959	0.001059745372164633	0.001021612926184523	0.05746134823871982	0.04913173627331829	0.001039478610572497	0.1132656461027602	0.001094124706548457	0.0758512199653887	0.09657609579818564	0.05185303134274509	0.001803113206887827	0.001016905434140577	0.001007012280485616	0.01224952349926482	0.001726761248817481	0.07735648724743253	0.00108958197529907	0.001011037507002488	0.06704645580556348	0.001028433519074102	0.001024509075653216	0.001029776742617841	0.049775623009376	0.03688686074410585	0.001028887966772297	0.001919884270867853	0.1240767629078064	0.1124098381767495	0.09247737115404267	0.14030228869127	0.2508953274249806	0.001011243296737427	0.001266580784483833	0.1692215310103092	0.00100665082316744	0.001008851809140133	0.06713693238157448	0.001012826263260965	0.1011834688715977	0.14072077092953	0.2385172694358332	0.2532134870275148	0.2436108113000166	0.001001601180848964	0.001004814324322213	0.001048815435994973	0.06196261710662089	0.2828389438712469	0.1704979011971589	0.001080893226260218	0.001168508876679732	0.3081379059841982	0.2657691281051175	0.001026881794787949	0.0010709042276989	0.1507424231263167	0.05123495573841107	0.001015329880694846	0.001023896581838964	0.001016803024008751	0.1079765595024614	0.004596860384953517	0.001162709497980561	0.2313882061801255	0.2714700218409125	0.001004053594126233	0.008400148131840172	0.001011622133071864	0.001004043119431974	0.001001397522115388	0.001003286786874429	-0.003084880475929734	0.01299242825434364	-0.01443258907475079	0.004886449847663978	-0.07954032009390864	-0.02813950753685641	-0.00446654742971195	-0.009609974564662324	-5.278369175038274	-1.383431612847936	-0.514855689336465	-0.21184190579538	0.146332998590213	-0.3774691187866952	-0.1370322916768409	-0.6191893844637748	-0.6288281620751509	0.331115962237845	0.7715313947421149	1.564934067484896	-0.5571188422428508	0.04376378553248489	-0.1900413087034743	-0.7539811403735653	-0.2824742714761836	0.9030828550883728	-0.5323974555283902	-0.03756028035153705	-0.0586067984876469	-0.006057597379235547	0.1153887299417866	-0.02286285843402639	-0.499783387738491	-0.3960653773298102	0.1142070407628698	-0.7671709480690512	1.38884909125198	1.175342118278424	0.858288011802991	2.175266395494229	1.38219083725029	0.008147206121430122	-0.02622413054129936	-1.221162712604528	0.1974736366844055	0.1286445836009965	0.9422479900975222	0.1421709768271492	0.4328058492279441	0.8337525465410695	0.1574632018636246	-4.045049605079303	-3.991794754002397	0.02293756110064818	0.0418973384294229	-0.8795291161532938	1.533432029142558	-3.629587397198341	5.933813365058846	-0.005381668353258967	-0.003884041783392118	-4.826046531401722	-2.038913358730906	0.13566769558059	0.03798153267058939	-2.655841179960418	0.5468875846708869	0.02777667620629751	-0.002366547732920657	0.05862800033122271	-0.1296062139047775	-0.003200069653756974	-0.03027442619578894	-2.460370214101547	-2.463638895932572	0.4785089248165677	-0.4645501591279655	-0.0437712263695428	0.1404243277637134	0.1188423779027243	0.08228426947284831	3.362293326792398e-13	-1.120478016612327e-12	nan	nan	nan	nan	nan	nan
0.07000000000000001	-0.05085529560369281	-0.02950628060710946	0.0943523932916538	0.286887088375496	0.903611770938668	-0.001777664588999804	-0.236890529503548	-0.06937383978467017	-0.06704142711506508	0.4507529935936011	0.02834350948629129	-0.04790596512683684	0.01637568270498499	0.02394188275120205	-0.09858220145625095	0.4459183318864196	0.1771658252512772	-0.4459183318863974	-0.1771658252512519	-0.4014236319850692	-0.04203915312163133	0.0206835130695829	0.08321124616859966	-0.1512696677847233	-0.04177448807505868	-0.08776322701198518	-0.05654704544510818	0.5340658586582453	0.9139897262714705	0.02042460068459825	0.003303378264486384	0.9541557519209073	-0.0006585159416801602	0.5661027024298336	-0.7411143154580877	-0.6703328316072177	1.777372300157081	0.2689350012809461	0.08492533049933272	1.743093508542894	-0.8810489777250596	-0.3925941766935339	-1.937429451631059	0.896361573569616	-2.556093140655338	0.04365938171002828	1.316360275580527	0.2148438076101048	6.816751125136956	1.089665687787835	-6.816751125136995	-1.089665687787885	0.4560590843099536	-0.4231693177781279	-0.0367339578789829	-1.46525128660309	0.4481562789656268	-0.271472940811082	-5.868519661335526	0.1259143221603087	-0.4227115207582315	-1.027770729775543	-3.595076718968842	0.01046724499264791	0.204610198184347	-0.01961464536802524	0.005464774187627016	0.01411608060999953	0.003374408059475641	0.009922351931416228	0.04736801654864774	0.03268420641981672	0.05108701608281488	0.03669813066602848	0.002160220060783097	0.04682411296780082	0.1214763344314353	0.1024004882674486	0.005927921189712148	0.04357036333448386	0.06978989070648682	0.06296354825277677	0.09086208487365936	0.1111707458363014	0.04944334742096895	0.09064264600564373	0.006048780394905798	0.02485317314204777	0.001216410188134094	0.01027356724289307	0.002287197874035067	0.01742297886152682	0.0242183369011936	0.01525521326088468	0.004214424863615661	0.009745384922421399	0.06602115130392484	0.04870295137874841	0.005823977272549357	0.01981164747247154	0.001303600467138413	0.01646504185636829	0.05906432463303789	0.02760177491049073	0.00102850193194817	0.01911770971587533	0.001303167495024851	0.02483097032888331	0.00148483775045833	0.03385601828985826	0.05536305751265309	0.03969472757348341	0.03845883794853187	0.04047312057605022	0.001133844398794316	0.01217340347748033	0.007907658543608533	0.042287684016385	0.104855034602851	0.09902136211009073	0.09514815203102019	0.08044300898335655	0.07860248827628748	0.05633867865794497	0.1159931436178977	0.1385604985984727	0.2167221838613379	0.2181212271404415	0.001016040058285066	0.005873889061249366	0.001516644489348375	1.603652997849344e-05	0.1625956981510225	0.1174978210752401	0.00101055186058131	0.03847138316154186	0.001013855095925767	0.01420163335297589	0.05928816957496763	0.06108405516747042	0.00101259537593075	0.03814085780348084	0.08640874098623581	0.2724823585120907	0.1546133078424994	0.1882940752802851	0.2401266849352555	0.1986949117756506	0.310993510308304	0.1085706811469927	0.3060299878253197	0.09599632080487289	0.001001596268385287	0.004452030861129843	0.001004679747330294	0.006705901729643995	0.01184464777993909	0.02268227054859982	0.04444940321592573	0.05556310563358408	0.325866898547035	0.3184620196182766	0.1242134966078211	0.167238595818372	0.001070755171495412	0.01235247543798411	0.004776281782161051	0.01665293527477943	0.3212452161965473	0.2150198086499212	0.2522993131276432	0.1752341670475984	0.003999333641397427	0.02176511198915161	0.001065275013270536	0.0009201706778039942	0.1722107734552698	0.08210081946081087	0.04628379218291485	0.06749400013911661	0.00101590350370405	0.004895786961911031	0.001023546441615492	0.01933686492342226	0.01626118484510474	0.0854864843886918	0.1030520083453642	0.1207039118036843	0.003917781413573153	0.0001395998177855961	0.001113346013450687	0.004051565732697878	0.2632637025590533	0.08458421833455684	0.3005523981827475	0.3261358208432277	0.001003736019033661	0.03301561015574223	0.01228056037933374	0.02596678632679539	0.00101229496588927	0.03202122520223347	0.001005384267394571	0.01430438427928847	0.001001877398312922	0.01162303373001258	0.001004371237499338	0.008499451994285655	5.726838558060404e-05	0.01255101867408926	-0.01443740520370111	0.002706296780276063	-0.07552802313210785	-0.02749160136240244	-0.004613769320177814	-0.01350191273766278	0.001043247447880153	0.001017223321732197	0.03094677756806365	0.0380311589924666	0.001039205321922809	0.1027649520295224	0.001070682590035571	0.07581921472102322	0.1213593222309521	0.0869310589738856	0.001439222353613669	0.001018426022488134	0.001006581401591245	0.008552356625441416	0.001450307910040997	0.1055271211271331	0.001087851206498683	0.001010827557251754	0.04883193854608601	0.00102867525169367	0.00208151658311179	0.001034059859988248	0.04048219215621851	0.02931996855197449	0.001039959594458388	0.002008872516140551	0.121542703805046	0.110755397589393	0.09200339327257946	0.1633310802540362	0.2602993831318115	0.001033022146631904	0.002470944764219384	0.1274423215978427	0.001007399820549502	0.001008187021650442	0.07240797977604066	0.001014544178643038	0.07988579118598113	0.1082872819999092	0.1552968502232828	0.1469519637863823	0.1388644284837532	0.001001784046012444	0.001005268896797306	0.001038126269827948	0.06538865687801866	0.2507338125026943	0.2060184253031881	0.001082976021420319	0.01487359656530782	0.1547722586982082	0.1334482178368877	0.01223441350954608	0.00109231593392038	0.1061786267782727	0.05414849672057191	0.001023522052888347	0.001026416360795957	0.03442215958665987	0.09268879109446872	0.005825114748696989	0.001100712540030907	0.1395905100440795	0.2531784175369395	0.001003162354541255	0.004702958330427394	0.00101875175451271	0.001007157863770158	0.00100248913333978	0.001005750341086419	0.00508397985118274	0.01067125168355535	-0.01485496118316924	0.002910239449048968	-0.07172469413315878	-0.03058294124683796	-0.005887745181381607	-0.01613072512734594	-5.86241929833886	-1.478058693866821	-0.2282860600413024	-0.1201882662524505	-0.6193772814777748	-0.5342842562536633	-0.1371876610067816	-0.6013822752399319	-0.3951499319131914	0.1200397844306445	1.13939658670006	2.385459549449343	-0.2991870469661519	0.0134808107228663	-0.1945851602354509	-0.454159024813524	-0.1368309453520983	1.002975062303936	-0.2944016803356188	-0.01085354494933101	-0.396581351598198	-0.01390709384770965	0.1708868302091116	0.01056389062573398	-0.6564845253224615	-0.489656488146655	0.07693009008783551	-0.5597493049405133	0.8383863603588638	0.723301299778107	0.5244450249042758	1.798133240368602	0.7550548781060056	-0.005517253479830419	-0.008329831777728593	-1.712584760709065	0.2414645476937745	0.15007832642292	0.7664304470051759	0.1168369642028683	-0.1070497594417033	-0.5988588523166082	-1.192644901095068	-3.697697109570363	-3.628660724305951	0.02229446940714368	0.01533131080659597	-0.6379845564108129	0.7836785609661298	-3.527325576402167	4.590596553091232	-0.004547186476818775	0.6290029510538001	-4.380429227415536	-2.138982412587549	0.7542831906238315	0.03702526217865657	-2.353849168966279	0.388097688569409	0.005321396839462335	0.004538485444756579	1.05558763577577	-0.6209409730974849	-0.009776753058461114	-0.03565727702579997	-2.548869432355262	-1.97849435881995	0.5950148477519684	-0.4602261618186572	-0.02632993672571273	0.1569876625065527	0.130766385669186	0.0886712739792644	2.973104822406654e-13	-6.680163769049007e-13	nan	nan	nan	nan	nan	nan
0.08	-0.04466723267496454	-0.0364373897750083	0.08759173010935223	0.3044854592934845	0.9064649020151203	-0.0008969036392127706	-0.2173187488324438	-0.07756444708714975	-0.06964316851485132	0.4296806782863313	0.03711222508221514	-0.07109275275960322	0.01572400636493712	0.03644344566771218	-0.09625388384637043	0.5169666637840747	0.1860566264632466	-0.5169666637840578	-0.1860566264632413	-0.3960927717651747	-0.04613523563082762	0.02027985389679732	0.06824409916666209	-0.1468458318191395	-0.04423749341345754	-0.1493858086907718	-0.0535936005470727	0.5304958774275175	0.9033453374320344	-0.01708851671640154	0.003145957605758215	0.9403648054036303	-0.0004882817504981856	0.6724809456928773	-0.6406282229606469	-0.6826123628360701	1.741396152047114	0.3004930929080006	0.09170356323171815	2.150130915678487	-0.7518808178771493	-0.1337698273462076	-2.277201541175717	0.8585672390815574	-2.067200201178063	-0.1777005651119701	1.175692002062919	0.2562840110987925	7.330343753086974	0.6787367639004841	-7.330343753086975	-0.6787367639004861	0.6128066883747398	-0.3927952521083861	-0.04202268286179113	-1.516221174059633	0.4354206878890314	-0.2170134223187875	-6.496270083876466	0.4110048414815156	-0.295522914982536	-1.111840432997856	-3.881620819966607	-0.04643416289428487	-2.973941549506294	0.07976755535811332	0.003345248455269807	0.01237781429852351	0.002243536905943443	0.009213914123765078	0.03314660968346691	0.0235567198807613	0.04244414589489128	0.03082040285967877	0.001622358406768084	0.04596774859461507	0.1115436381798958	0.09618520908511777	0.003599100390796853	0.04022945043594683	0.07237139593571711	0.0633405417154598	0.1092339978425304	0.1234190628745087	0.07451405859820265	0.1161233375648324	0.00374508590449256	0.02244578531902731	0.001121779434969459	0.01060537025917517	0.001672775737564209	0.01596190292714309	0.01591757082102297	0.01138747997197953	0.002814384280414097	0.00864904099929519	0.08964842188462384	0.05908079893490114	0.003558885076889223	0.01772609133241812	0.001162984323407544	0.01640323360756058	0.049989814841556	0.02305466071057598	0.001028652883728484	0.01897011791095602	0.001972282814876243	0.02673661999464771	0.001269659498028808	0.03411705979639782	0.0464235349464658	0.03311593784798116	0.03234335229209206	0.03510003708510664	0.00109186682119779	0.013127476887173	0.005119133855822463	0.03769554364033281	0.1110725075201944	0.1041002827011184	0.1012052603068471	0.08498770737559984	0.08415151900910636	0.05972105764809159	0.1399798609689782	0.15493172777928	0.2341978512199217	0.2233422095218666	0.001030296222106228	0.005852203294485646	0.002310974356751423	2.900767415213778e-06	0.1400372131079224	0.09863035373462066	0.001009248061995316	0.04127796075866041	0.001010947000285421	0.01593734365359674	0.06629559071973419	0.06818571669629761	0.001014012490038853	0.03912993836144772	0.07855856009502751	0.2689492570240303	0.1294527757704105	0.1746286631881015	0.1931318714786267	0.178653622052393	0.2351501948618095	0.07259502788179545	0.229042579878468	0.06112547645748742	0.00100173767459471	0.004680558940143046	0.001005090018980839	0.006995999243054133	0.006704104786833729	0.01840568293272277	0.05457024323297986	0.06081368142599525	0.2950145015569375	0.2840027689238732	0.1638648525036931	0.2069566163822533	0.001077206486722357	0.01228694435727463	0.01333727158277917	0.02456909676705545	0.23623461985134	0.1675871091012347	0.1835055937620457	0.1495983402373699	0.01100941774390375	0.03154382379155475	0.001084256677502313	0.001295346150777895	0.1372838481366726	0.06041643927425659	0.05051813605929272	0.07073137330938536	0.001021857018896613	0.005033359172738712	0.001025630477591891	0.01930942548616329	0.03354922961559662	0.09964456651617866	0.09522121013592544	0.1127726267797643	0.005169461837610377	5.138878341527232e-05	0.001089914545237413	0.003708380392204009	0.2016222111703081	0.05698402953446621	0.2811411737454245	0.3073377677996403	0.001003210843634099	0.0399273607731153	0.007678482361115666	0.02154629460505124	0.001017392961790568	0.0318516350056461	0.001007108604835039	0.01596144746366138	0.001002476994397223	0.01298029337353834	0.001005723698809143	0.009413208268060747	0.006340839395787001	0.0104946878514534	-0.01485688763474942	0.002038178222093319	-0.07011977534843895	-0.03032377877705644	-0.005946633937568008	-0.01768750039654592	0.001026749523616387	0.001012833717292924	0.004432206897417836	0.02693058171161915	0.001038932033269829	0.09226425795630598	0.001047240473527619	0.07578720947665672	0.1461425486637113	0.1220090866050313	0.001075331500343523	0.001019946610835699	0.001006150522685131	0.004855189751613453	0.001173854571267703	0.1336977550068298	0.001086120437699186	0.001010617607500606	0.03061742128660219	0.001028916984335678	0.003138524090565334	0.001038342977355887	0.03118876130306702	0.02175307635984776	0.001051031222134507	0.002097860761404588	0.119008644702284	0.1091009570020362	0.09152941539111629	0.1863598718168006	0.2697034388386386	0.001054800996529391	0.003675308743952195	0.08566311218537621	0.001008148817927998	0.001007522234158261	0.07767902717049138	0.001016262094020554	0.05858811350036488	0.07585379307029015	0.07207643101073337	0.0406904405452493	0.03411804566748934	0.001001966911191449	0.001005723469278266	0.001027437103662521	0.06881469664941493	0.2186286811341384	0.2415389494092334	0.001085058816585398	0.02857868425393588	0.001406611412217325	0.001127307568656924	0.02344194522429015	0.001113727640142528	0.06161483043022981	0.05706203770271064	0.001031714225080795	0.001028936139698249	0.06782751614931831	0.07740102268647563	0.007053369112439551	0.001038715582079385	0.04779281390803399	0.2348868132329653	0.001002271114961482	0.001005768529033245	0.001025881375960914	0.001010272608112401	0.001003580744568181	0.00100821389530154	0.01325284017829539	0.008350075112766612	-0.01527733329158784	0.0009340290504337692	-0.06390906817240898	-0.03302637495681948	-0.007308942933051291	-0.02265147569002935	-6.119723251546744	-1.633460996690821	-0.1548973566923813	-0.02009222902375775	-1.170326519279142	-0.6312936872802034	-0.01343365031041338	-0.6532932402710855	-0.2953448370108562	-0.03536203151980781	1.27086782938842	2.611617508601102	-0.2104975708293713	0.06681618382427502	-0.07733022970818079	-0.3523977776778224	-0.1006878833221487	1.06653988480276	-0.1359702761981366	-0.004980363767641431	-0.4684986051159395	-0.01438220140221569	0.2070147374367287	0.04117516491372256	-0.6284909711624688	-0.5853027322657907	0.1287308823549661	-0.359948991955127	0.1552925835288648	0.1685139581589321	0.144316520158168	1.487135097905992	0.3213861340236204	0.005252462775349943	0.004930321704362882	-2.032289087138147	0.3267300743294131	0.2021740665966387	0.6665596497027825	0.07887438648832948	-0.5901035721880507	-2.154774229107616	-2.870185051455474	-3.526851329350934	-3.361504435286477	0.02376310013204972	0.05347277362722585	-0.1815115606772564	0.312938898457612	-3.352416723852937	3.374133123401696	-0.009528294668862273	0.8926972281028915	-5.340370434108523	-3.138009246071004	1.167171266665814	0.03839800055992932	-1.969260810420179	0.2653907760737285	0.03005843138716018	-0.01432035337424842	1.720725093443568	-0.9359240915571395	-0.006167857301623902	-0.0313677237352806	-3.037928263078809	-1.838669535530272	0.8024981767347252	-0.4174661861181048	-0.007327993684195455	0.1745997697947407	0.1402845729598484	0.09388432123716288	1.790198087827147e-13	-1.004511377687597e-13	nan	nan	nan	nan	nan	nan
0.09	-0.03760090225889213	-0.04236734688727407	0.08081424471321591	0.3216975442349319	0.9095663318924423	5.284817895290204e-05	-0.1942624887468906	-0.08448570308688064	-0.06979968912134267	0.4055632351578286	0.04555849439943131	-0.08920453612868305	0.01303297509518851	0.04743252073870205	-0.09349596817087326	0.5910120017638897	0.1908509660500569	-0.5910120017638096	-0.1908509660500186	-0.3890479805759392	-0.04983620515577757	0.01989114483565416	0.05321344072014982	-0.1425332439233169	-0.04604869507926014	-0.2178852076298882	-0.04922354547320203	0.5277487577091682	0.8911732251985748	-0.0572540531427175	0.002508731155859367	0.8921449715112921	-0.0003396218015253695	0.7215542454872064	-0.5555007969446889	-0.664364909325462	1.700324954646285	0.3161201818675329	0.09774715766221777	2.45575649900532	-0.6468955480292888	0.1157576259686268	-2.514336495470467	0.8370213921135757	-1.56008466800442	-0.3376569188365468	1.030489707485893	0.2878160335100202	7.43138665085853	0.2975499652295826	-7.431386650858542	-0.2975499652296248	0.7928560039399009	-0.3481573052905307	-0.03556086761189168	-1.486339610404984	0.4284896383523907	-0.1460332804028242	-6.903605470913133	0.4765409504178561	-0.254733512020211	-1.323783232773883	-3.668423431623962	-0.0800426895956827	-6.549284716400134	-0.02444334736311029	0.002212076900752983	0.01150539849511505	0.001641276566524957	0.00897331881982865	0.01929784031989949	0.01471475520630699	0.03242101233222892	0.02429188550706533	0.001338878580325916	0.04555614588186378	0.1032658612183343	0.09072715838224862	0.002352942871935967	0.03774482964598067	0.07198037634190614	0.06177227044969828	0.1288297665194574	0.13630838748224	0.1113747908556659	0.1500406675045677	0.002439496806871519	0.02097557769613632	0.001074104117257434	0.01099812685852418	0.00134648372122137	0.01487061632041916	0.01014507437582994	0.008688000115681608	0.002006276927553572	0.008028129087839645	0.1041609814115168	0.06810456360705211	0.002355936184960593	0.01666501932388813	0.001088737513175258	0.01642615748600591	0.03757273532498222	0.01793037662069711	0.001028184407867217	0.01880202231391886	0.00817336282197439	0.03387747063734142	0.001159793755313776	0.03457095851127875	0.03752180237524971	0.02703492948113022	0.02564882940378397	0.02936819812432321	0.01428724101253579	0.02631163617725689	0.003510370826514423	0.03441458904435318	0.1117503409182108	0.1035749457994781	0.1020307051731486	0.08485475797575037	0.08518749610698545	0.05983334347333202	0.1553631393803462	0.1643856401452375	0.2417079702280446	0.2232427142056501	0.001050550157152514	0.005839554332764518	0.002882049624692752	9.920686644721445e-06	0.1207849399241911	0.08300756399108822	0.01796617129010035	0.05913168111477056	0.03092873278265172	0.04987560946271708	0.07137395920892624	0.07344988504960664	0.001015236140165848	0.03981255960996596	0.06500772906418514	0.2606107491380741	0.1089418150986013	0.1499916965372315	0.1399633969959044	0.1443780125955317	0.1596195589777439	0.04133329007473856	0.1535063018091121	0.03167372943332457	0.001001885990056977	0.004914610100484915	0.001005518022410383	0.007329653996782924	0.003946491730467032	0.01610224911728076	0.06262112996706576	0.06422464262815281	0.2652003784543535	0.2522031240304682	0.1877760696868214	0.2296476001781388	0.00170055341854517	0.01282282885573077	0.02251995920325386	0.03288277446220455	0.1494171557940923	0.1149314866008607	0.1125071313833605	0.1153380611000115	0.03371033675035462	0.05917322699355663	0.00109994702337785	0.001679432370966243	0.1081888956481529	0.04483731307953802	0.05260760181633485	0.0719623928138617	0.001028790045211259	0.005248398896973006	0.001026380702094216	0.0192424561296108	0.04698552431835584	0.1121044932872435	0.08867162478268675	0.1059339553226295	0.006233585743633484	2.031262178482407e-06	0.0010697697106455	0.003431978423776995	0.138417013712504	0.02902968834981618	0.2655674199037622	0.2895768265620043	0.05709167510929244	0.1022696833954674	0.007325593581682354	0.0201098920884788	0.001022791273648434	0.03187732323928614	0.001008666234909256	0.01773303957005001	0.001003026510473191	0.01439185112400868	0.001006914765386955	0.01034401967510306	0.01245050332009518	0.008106456918864871	-0.01513495542314774	0.001503125027463515	-0.06276466935250116	-0.03258516172081997	-0.007255056559897764	-0.02019506587691208	0.001022772059056589	0.001011673673538861	0.002724218437214318	0.0152327578997333	0.001047025173283784	0.09082409702360564	0.0010450671871944	0.06774169969644801	0.1670537589606904	0.1965328568445843	0.001064904111741469	0.001028299313640811	0.001006321120073283	0.00302554651510103	0.00114955231707559	0.1156842785806144	0.001101535073163978	0.001012123654214746	0.01586533472019875	0.001026664483641515	0.02455200863488095	0.001051305587396456	0.02321633832280657	0.01475552825056614	0.05158313268929726	0.00157573840753143	0.1072293242203196	0.09802927992209785	0.08227718952008382	0.1725541227769825	0.2422626367410541	0.001085870503345351	0.003313854357864434	0.09719900870453786	0.06612566300595192	0.117691208844853	0.07810415214337009	0.001016719042196972	0.03775195056253419	0.08146422766591088	0.03814312942519543	0.02085306538642279	0.01756406394566533	0.001002102462671106	0.001006166473516284	0.001028733253609991	0.07603362925962971	0.1986364099592474	0.2129700375964627	0.003420779452090066	0.03611664391641497	0.001208980280685511	0.001067247973717055	0.08983468577852467	0.001118441125001081	0.06812029027050782	0.0535394164059441	0.001039636613933074	0.001025659986465425	0.05847631490389664	0.08166559627105301	0.007619393948583138	0.001057330919190116	0.02439820686626419	0.2369986786311364	0.2267594521088728	0.01196528484576153	0.00103054854295431	0.001010299640314142	0.001003613297474437	0.001008103866687773	0.01791829775784314	0.005523331431154255	-0.01529912091679423	0.001423348614457722	-0.05449404430063745	-0.03449357407578408	-0.008520370083704706	-0.02073750350678419	-6.137578239949119	-1.861652271198456	-0.04197761691457302	-0.02131728343750451	-0.6498252975099935	-0.6739269405206144	-0.0481779586685529	-0.4594074855815086	-0.20997269316324	-0.264294507413861	1.331897751349465	4.060595411378912	-0.09966928129119941	0.02515175487129195	-0.1196558042569316	-0.207911847421835	-0.03543602266954269	0.7239927468386789	-0.07677554048638915	0.007002267713064113	-0.5414426764998029	-0.01762727779449119	1.141320281567139	0.04992496388868801	-0.5836419909199726	-0.5670068029478742	2.294881849386091	-0.2895810911829765	-0.2554773445592429	-0.1919174279660107	-0.1221921737215037	0.4487373361054577	-0.3531380089345237	-0.003573893030954208	-0.001561919526967059	-1.117256469349696	2.995076340812926	5.944775508873017	0.39939945934136	0.05998429510871634	-1.061420895101556	-2.710267391805055	-3.82805283224828	-2.599251094863525	-2.398611482335177	0.02385612035095069	0.02389337250368211	-0.2268671131617837	0.3627710392822841	-3.011796453544734	1.237096411760391	0.111172879526654	0.7772927315787405	-4.615217450621483	-3.307033956050542	4.212334955242668	0.04045222467112948	-1.16032440667943	-0.005049729004274805	0.02251025529096008	-0.002729994131813234	0.8388229874816271	-0.459574305050368	-0.002901413565007068	-0.02341944187759723	-2.380097198433025	-1.709184392790949	10.24669871816867	0.04344210755899944	0.01645623693190405	0.1802888358699273	0.1423249284309182	0.09261187311370569	3.522994168433764e-13	2.329004028297637e-13	nan	nan	nan	nan	nan	nan
0.1	-0.03062076560484401	-0.04775015766117752	0.07447482806463834	0.338478040754272	0.9127138516399451	0.001048046657475214	-0.1683109109004213	-0.09079286136745941	-0.06706217759818077	0.380032960158985	0.053979348280342	-0.1023930100271575	0.009427843388776896	0.05722057372479608	-0.09064722498587377	0.6646476529607935	0.1923560020030787	-0.6646476529607765	-0.1923560020030783	-0.3803015625970248	-0.05311355478460553	0.01957180177968062	0.03858872505534178	-0.1382481841105584	-0.04717428641273329	-0.2814578334482499	-0.04379208599576603	0.5253845575204578	0.8768456483949723	-0.08079572467540025	0.001564472563874414	0.8117939213268992	-0.0004653043336961217	0.6552421933258329	-0.5311989552961554	-0.5949986132816747	1.655078467625641	0.3097110670696253	0.1007928953030497	2.72919446789549	-0.6290612740478889	0.4450365984910024	-2.559767915226358	0.8534841518068351	-1.082538307062202	-0.3605206523871511	0.9354875851053448	0.2744495130173578	7.248406396505174	0.02087603714329588	-7.248406396505174	-0.02087603714329733	0.9531320463104677	-0.3080712728859858	-0.02814948182838584	-1.435032617718841	0.4299150712750868	-0.07989135585305487	-5.510915459719538	0.6232857222211629	-0.2189390090554737	-1.542933347026624	-0.5568478412347891	-0.1078405913100848	-9.400184807918116	0.02489905913497821	0.001640437070402927	0.01109042569901542	0.001338771979610817	0.008921759420750634	0.01102883604750806	0.009525036292317962	0.0214164301973282	0.01735152090357955	0.00120103665147923	0.04541836809248205	0.09779078195042885	0.08657524766700102	0.001725014397705912	0.03586212912929675	0.06819363938566757	0.05833460585277116	0.1484583117088386	0.1505550310853616	0.1615946836946125	0.1951101844331211	0.001777324045837873	0.02012989314216982	0.001054449512232886	0.01137673773261662	0.001183228000602237	0.01399421258815708	0.006257778641035992	0.006820969947300116	0.001588474091006736	0.007701490071150337	0.1046875907360513	0.07327624781597138	0.001758597650742341	0.01617995222291477	0.001052371250177852	0.01649202152870333	0.02377142929024252	0.01252411790793306	0.001026823516579277	0.01864976517755793	0.02169142491704346	0.04796632343534751	0.001111335444677392	0.03512196679129744	0.02892014914536782	0.02152447225514129	0.0187267246572896	0.02364106616481412	0.04479505743228255	0.05476073134962094	0.002438363088181389	0.03203713853809013	0.1072147874609208	0.09908838819593059	0.09780925446436654	0.08121308701959751	0.08175205933383961	0.05727055780149917	0.1589942567162152	0.1648082737178644	0.2365728657344503	0.2160423931098817	0.001076213136463262	0.005864892675747167	0.002987783296928464	1.095074328883487e-05	0.1138054758767195	0.07578547219200094	0.05683309896527833	0.09620073445324111	0.09803598521717041	0.122018782104027	0.07436023473056531	0.07643621465077891	0.001016076251559725	0.04037631290038121	0.04783753109031724	0.2480443813199369	0.09889054368559484	0.1216703495371567	0.09111109385486421	0.1052302455607109	0.1000277384774625	0.02313490872845162	0.095334056882268	0.0157579165549958	0.001002027920282682	0.005173861115447276	0.001005953529742552	0.007686570601046916	0.002549273755431628	0.01491450245561932	0.0701986136546268	0.06793945615778361	0.238110144974	0.2236811558787168	0.191185807836621	0.2331592001368268	0.003177047564031329	0.01439975565122839	0.03076851683506732	0.0402600398116563	0.08946275327830813	0.08679349239590789	0.06547729815582218	0.09159791362359006	0.07531420207807396	0.1128630345262105	0.001110146793012071	0.002145050267964491	0.09306252839530539	0.03693475157751939	0.05213029091896412	0.0709131216530923	0.001036217882319454	0.00567477912316273	0.001025116793118826	0.01918169604341485	0.04966967823613891	0.1177722808001078	0.08672896551010609	0.1030258585752857	0.007049139222355804	9.40517954374646e-06	0.001069011528463164	0.00324985611585483	0.08673529517559916	0.0128389410739657	0.2560337413926468	0.273240766327892	0.1792082647579397	0.2164759825453393	0.01252973258400799	0.02068026525137306	0.001027823787797621	0.03226057167469066	0.001009458183307991	0.01957862786880299	0.001003317413714083	0.01583275096813299	0.001007454957834329	0.0112721239892009	0.01759736301456306	0.005425884153593408	-0.01524216976941827	0.001650987005269656	-0.05403628477267449	-0.03431708878138451	-0.008498815534443288	-0.01975493958153716	0.001018794594507783	0.001010513629790011	0.001016229977020993	0.003534934087848639	0.001055118313294406	0.08938393609092789	0.001042893900858433	0.05969618991624057	0.1879649692576678	0.2710566270841511	0.001054476723142687	0.001036652016444472	0.001006491717449138	0.00119590327858775	0.001125250062885633	0.09767080215440059	0.001116949708625362	0.001013629700931347	0.0011132481537967	0.0010244119829524	0.04596549317919695	0.001064268197436626	0.01524391534254915	0.007757980141285517	0.1021152341564826	0.001053616053653281	0.09545000373835853	0.08695760284216197	0.07302496364905327	0.1587483737371638	0.2148218346434701	0.001116940010162773	0.00295239997177744	0.1087349052236983	0.1312431771939719	0.2343748954555639	0.07852927711624062	0.001017175990369821	0.01691578762470319	0.0870746622615285	0.004209827839656045	0.001015690227596763	0.001010082223842228	0.001002238014163944	0.001006609477759265	0.001030029403563311	0.08325256186984488	0.178644138784356	0.1844011257836968	0.00575650008759666	0.04365460357889384	0.001011349149149914	0.001007188378776931	0.1562274263327772	0.001123154609860246	0.07462575011078533	0.05001679510916381	0.001047559002759126	0.001022383833210952	0.04912511365847588	0.08593016985562973	0.008185418784725867	0.00107594625629978	0.001003599824495586	0.239110544029308	0.4525166331028254	0.02292480116252284	0.001035215709954239	0.001010326672521497	0.001003645850397317	0.001007993838081774	0.0225837553373908	0.002696587749541547	-0.01532090854200079	0.001912668178481785	-0.045079020428866	-0.03596077319474882	-0.009731797234358188	-0.01882353132353917	-6.00561337833167	-2.210261608525297	-0.06340875549610156	0.01771495187253741	-0.4398773672121948	-0.7136631374713974	0.04133133434163412	-0.3920652428267278	-0.1749607823431975	-0.4092406976215952	1.542331628468112	4.842054906375018	-0.08559295705999627	0.06398703872047701	-0.03435365496278287	-0.1859078400367208	-0.04183330444168718	0.2961237921600303	-0.0207692947088201	0.003607669256659584	-0.5248935296734657	-0.0112145074389321	1.596615168506427	0.06059707800076977	-0.514380743020623	-0.5843613320323805	3.181718058838341	-0.1792481739825697	-0.6369515568458305	-0.5332303530908814	-0.3906977792463385	-0.3191206607494832	-1.098779021875934	0.01284992372879583	0.003732349165393774	-0.3521494982495713	4.169796670786031	7.843155433040238	0.2109918992699422	0.05510079475606486	-1.435675558634713	-2.891650298950894	-3.844616567051907	-0.9141800371982525	-0.6543176061248785	0.02880307105548776	0.05812514375540938	0.04162587020295217	0.3737093639491709	-2.696881375513287	-0.4617436440665448	0.1986801647470985	0.7054147589627168	-0.4368447750142184	-1.033982913877827	6.379252132753495	0.05470433591131595	-0.4339478718835775	-0.1906673569493256	0.0723265325775905	-0.01307850292408968	0.3622972418160522	-0.1498091495832691	0.005178430399279827	-0.01251179166051561	-0.6852094813498962	-1.553693334821984	11.17529348226752	-0.01611105020257052	0.06418404666978053	0.1893990082682907	0.146152991695244	0.09334290265040672	5.824707871515723e-13	5.205517095672892e-13	nan	nan	nan	nan	nan	nan
0.11	-0.02488585822723614	-0.05306059639749707	0.06912340152911875	0.3547905160191083	0.9157034525968546	0.002043691024488778	-0.1395498028253665	-0.09707001774452424	-0.06037821227196436	0.3549992459552619	0.06254900406365745	-0.11129492744723	0.006293192019966157	0.06620566041238837	-0.08823647026056113	0.7361792338182602	0.1916355062375303	-0.7361792338182407	-0.191635506237573	-0.3700884061188083	-0.05603097096696455	0.01931803207102387	0.02447815149366873	-0.1339235179327388	-0.04769638977602166	-0.3122354633506483	-0.03693973108295475	0.5234688066743954	0.8604968787508971	-0.05727195397792337	0.0003021156645337538	0.7213764035088739	-0.0002502700614177492	0.4923210020106159	-0.5220022384894284	-0.470517153251177	1.607926124715797	0.2886627980751997	0.09717026385693613	3.019465472745123	-0.6085302740241716	0.8766902374888426	-2.447389169555504	0.8468155819765701	-0.7206389208347931	-0.265454291338418	0.8533803220704402	0.2023758567458607	7.042245039752498	-0.1653831268622689	-7.042245039752472	0.1653831268622512	1.083274214126106	-0.2764351176037219	-0.02417475621230183	-1.387597501052564	0.4344956304780428	-0.02682809284483182	-0.8271116567540454	0.7310477350920075	-0.1504412766524087	-1.720916851643104	4.803463999273728	-0.1374449498305764	-8.574785227092987	0.01766742789972034	0.00133592896011041	0.01088548712204103	0.001178013736439411	0.008960276577052464	0.006194688641897234	0.006528926277460661	0.01260187657577964	0.01148159983336751	0.001132770237685066	0.04546099920154761	0.09427897423606393	0.08338948256546903	0.001391100267633461	0.03443436020646874	0.06225011563405781	0.05379239705216723	0.1646270540863984	0.1646494984612149	0.2111334436379187	0.2394674481123959	0.001422955466367009	0.01959932840057726	0.001050338720410566	0.01173428320845579	0.001096870794482648	0.01332897744581338	0.003788239672193282	0.005523018710013441	0.001362229641776888	0.007515895279598394	0.09528360443748295	0.07398902551042849	0.001452964146801588	0.01600067581196311	0.001034144277612565	0.01658078855920269	0.01302804136854508	0.00807951956217118	0.001025965653657737	0.01854084574910552	0.03481689167997197	0.06242483930163161	0.001091736513043065	0.03569123130630913	0.02152389975261409	0.01691982093594108	0.01278030123069851	0.01868631145804992	0.0827255926757785	0.08886728939974192	0.001757994314519181	0.03036076888142874	0.1008734818311571	0.09263433437424873	0.09188962708670199	0.07582826253685267	0.07682988785324772	0.05350142023418031	0.1527563491399773	0.156831804610008	0.2230581319950588	0.2017097445911484	0.001083222740855171	0.005880500876286519	0.00282083886045704	6.827808596674101e-06	0.1126884563365036	0.07261941841902278	0.08270806782177555	0.1216155140851359	0.1372565159896651	0.1668435220774471	0.07578180418251748	0.07749395357567181	0.001016541739797246	0.04096050737302753	0.03430043615440566	0.2350800560109196	0.08417666870351599	0.09130987508933018	0.05316121185154082	0.07540890975665224	0.05766163833626255	0.02118765587424128	0.05473775817244619	0.01660006819544989	0.001002218196304253	0.005475250360010854	0.00100724960474803	0.008131150114320203	0.004506903407959193	0.0170569758595698	0.07515194487861672	0.07014804177061289	0.2127098301948478	0.1973723908193353	0.1827793558605895	0.22525932743701	0.005943967095807291	0.01758369180052965	0.03519180907711601	0.04416449356116583	0.05169039095898603	0.08684863994553636	0.03665213176478129	0.0878927005623079	0.09638002479050115	0.1468403459317896	0.001125955849684907	0.002787333230544485	0.08380269641464065	0.03260187980129226	0.04941040643582247	0.06786494679216347	0.001045630033331912	0.006318249981534146	0.001024257187391635	0.01915553530255064	0.04785514534684962	0.1208235005107928	0.08708540825133679	0.1020081509197823	0.007448767610906918	7.271332922753445e-06	0.001073177623190598	0.003115198859506074	0.04942976112713993	0.01118285803017919	0.2476368820843187	0.2580770854245796	0.2403400609828546	0.2564503847859038	0.0146840385468924	0.01759918101030717	0.001098296512468889	0.03322442379483274	0.001009888600619602	0.02151757584403824	0.001003481534079681	0.01732672737736883	0.001007682586377332	0.01222448793252081	0.0199599848391616	0.002649225405529755	-0.01529806426595144	0.003450419182505741	-0.04657207342417675	-0.03558252889765029	-0.009579845090784253	-0.01834543798085957	0.001018123733128728	0.001010578359863292	0.001013096293857451	0.002303705799054951	0.001067235538814154	0.08945544477629953	0.001042810793991341	0.05033386158125668	0.1917667834733412	0.3118956040848726	0.001052325921900716	0.001054019817512217	0.001007342390796104	0.001162691896939838	0.001127285618310787	0.0686913629575541	0.00114870742625881	0.00101647865680284	0.001082790260221732	0.001025631955710369	0.05302704145799383	0.001077310046361301	0.01135227864706125	0.004973622297543834	0.1555861677289161	0.00104124311346069	0.08888631680650794	0.08093137317682647	0.06795716184762726	0.1290507120578127	0.1848558068789149	0.001068164279888843	0.00238641537243861	0.1131180685242313	0.1018607814302618	0.1553400156775828	0.07687670533957716	0.001016899437217611	0.01913648406159758	0.0440942243136137	0.002656343915062432	0.001046926974554543	0.001038531157036641	0.001002566980805576	0.001010281224906056	0.0112457009297705	0.08014385930902734	0.1577604192485467	0.1549949294396634	0.01149311842191886	0.03743441476876189	0.003402121355294333	0.00105564804901906	0.09583880184173696	0.00115871137619586	0.06828980164271801	0.04270079705640678	0.001062082955751207	0.001024190596352653	0.04266114910782513	0.08898308501047174	0.007609829760734757	0.001078840942825393	0.001004820955239265	0.2260230340080358	0.2389393957334502	0.01197545076790556	0.001287091693889164	0.001010344882234808	0.001003657813199555	0.001007856563000435	0.02022359026517716	-0.000165323217743838	-0.01533568334164531	0.006480052162961119	-0.04030230447192744	-0.03654537357623738	-0.01053931293226635	-0.01655346170603787	-5.778223399169992	-2.721952332097619	0.006106620125942707	-0.0001541178563084523	-0.1921935664551197	-0.4652444975362329	-0.01084056674650389	-0.2439783368438633	-0.1162420895852934	-0.5074019167629059	1.228766698479608	4.037728541466334	-0.03109119413842239	0.02150324228776028	-0.07813613129476832	-0.08707334937851395	-0.003673659765449851	-0.2127946115969386	-0.01101355259756759	0.01237748204520826	-0.3586059717275389	-0.009834302720169981	1.285712372736501	0.05516938559128313	-0.4088046015260363	-0.4205300826380169	3.607672289553985	-0.1504558536542169	-0.6529125225786704	-0.5432240254657075	-0.3704158644841734	-1.256214954665626	-1.754060878161228	-0.0057174189703414	-0.002479521029861057	-0.2572241521739436	1.031044900073901	1.309644343512295	0.01401322105866601	0.05891936918707276	-1.168157196230576	-3.054658717531599	-2.157578549157619	0.287233087839078	0.578298068521459	0.03141898935344185	0.03985025829306169	0.409142949988215	0.07823062511383688	-2.55148877077097	-1.173257287185536	0.4186323523028732	0.107664767688776	-0.1523513896642573	-0.06088453185917165	0.5965241996218683	0.07063100256264015	-0.4250802550109917	-0.413520165509659	0.0603128372120725	0.003071799046666595	0.2560519846093965	-0.04931845990332325	-0.00299484364009124	-0.01296460790819736	0.1504610582573387	-1.483033950260994	-2.167968577027697	-0.4950766260435796	0.1243658767667162	0.1984029633079667	0.1523278262087502	0.09691685652620172	1.873898516739817e-13	3.732938593788706e-13	nan	nan	nan	nan	nan	nan
0.12	-0.02076271116802213	-0.05801247135944506	0.06515987581104951	0.3706467540358546	0.9184961810747688	0.002968137647986942	-0.1079928349329533	-0.1026066723015555	-0.04982969743375247	0.331076891887481	0.07064303146312793	-0.1172616633216634	0.004137864163209909	0.07412519155971578	-0.08670621935687232	0.8051792590510543	0.1890401807335009	-0.8051792590510523	-0.1890401807335176	-0.3587605790186356	-0.05866272021680301	0.01905690072927651	0.01082646690557684	-0.1295687221772042	-0.04775682379042982	-0.301650089303181	-0.02949388179902211	0.5226511296575084	0.8425453859650317	0.006110795680982071	-0.00104070965788761	0.6424688873570005	-0.0001207631241063592	0.3328901296257314	-0.4594862004140519	-0.3174184497862697	1.563831018007607	0.2703365711178489	0.08655334659997424	3.288366431364955	-0.4809609100382528	1.217946500873664	-2.337495888074726	0.7583584750267406	-0.4955019979411818	-0.1646559499242119	0.7223764770755988	0.09834874870980048	6.742095271571121	-0.3540899105538815	-6.742095271571121	0.3540899105538806	1.176066170701632	-0.2509378863836139	-0.02962180844709103	-1.343254823002608	0.4359409868172217	0.01244251392283927	2.761685330257759	0.7419845964349713	0.0006757567789517551	-1.863477975384696	7.414947951059107	-0.1239342759127187	-7.098184474685729	0.007793592143811296	0.001183171141156204	0.01088626969920839	0.001097639345194856	0.009115825117975184	0.003716900772791988	0.005024186349125999	0.007378463530925033	0.007948162533441392	0.001104698455949357	0.04564084767308501	0.09228363505378846	0.08171786974140272	0.001223883617379746	0.03342430559080174	0.05470200629036533	0.04802255043327152	0.175708931196473	0.1741744620905209	0.2550611492761302	0.2760313695020359	0.001244442241462678	0.01929664520157326	0.001056971558298395	0.01208642629473417	0.001054119814479853	0.01284263480517666	0.002521354913189204	0.004811684121067407	0.001250022173438765	0.007460256757133439	0.07724512827266193	0.06783582841747933	0.001315816475102198	0.01604112986850877	0.001026459438710081	0.01670420607544423	0.007347701298264555	0.005460401828425322	0.001026147193053527	0.01846778065204262	0.044826797487219	0.0734930582497956	0.001088462768939781	0.03626362571551485	0.01572660726111127	0.01330327861026222	0.008323115377149328	0.01495165504552187	0.1251041294890332	0.1262757519080058	0.001410570200307146	0.0291394195391469	0.09437952971881204	0.08604907144256434	0.08587216134247307	0.07035881687006426	0.07180600271316334	0.04971651790645795	0.1370831039475437	0.1400831387477476	0.203266055255532	0.1812349716208549	0.001062329154856563	0.005830761589331518	0.002454832105807127	2.908623847867988e-06	0.1138575425103615	0.0711177312319853	0.08359406752400388	0.1191793453442587	0.126458623214752	0.1519687046115588	0.0758498334850017	0.07698562577906215	0.001016636028561858	0.04149832567121913	0.02791857684254926	0.2244618835340086	0.05649795461005975	0.06309289264822639	0.02988154825142861	0.06132011546961501	0.03213635527440847	0.02412964291504164	0.03043999364099731	0.0224348806117944	0.001002477852770611	0.005801125132429578	0.00100973410031497	0.008664765755054664	0.01053096581829968	0.02354284424452484	0.07652771545942072	0.06970852598996323	0.1883361370148603	0.1729190377751706	0.1661832035189121	0.2085935265670787	0.0101601744709548	0.02238290844113872	0.03458103164774344	0.04305711070041173	0.03038424261850019	0.07174195110955532	0.02019942926037492	0.08330372631644958	0.08167844386305274	0.1283997995433626	0.001151640590171882	0.003495245238311719	0.07569250696307694	0.02858407104429441	0.04456000379303781	0.06275166733787001	0.001057598957591215	0.006959939837433034	0.001024731370136047	0.01914764087415141	0.04388900246193196	0.1230554261781745	0.08860463151618671	0.1021277678096403	0.007366236425456241	1.71542814841811e-06	0.001076707748210835	0.003019664991481696	0.02737009924760271	0.01177752595231433	0.2374892649734854	0.2435002652342115	0.1963350019179102	0.1933655001471656	0.01041350944945234	0.01287931616976881	0.001259472069911371	0.03466347919815178	0.001010112812300536	0.02354693466556355	0.001003569537232834	0.01887301821348896	0.001007727672360208	0.01320620053000117	0.01917408206588566	-0.0001842681553485811	-0.0153265456312256	0.007095152564570663	-0.04089952567005171	-0.03639407585739832	-0.01047853207483695	-0.01636222436896582	0.00101745287175299	0.001010643089936875	0.001009962610694956	0.001072477510260605	0.001079352764330719	0.08952695346169642	0.001042727687117785	0.04097153324627947	0.1955685976890086	0.3527345810855867	0.001050175120660042	0.001071387618575989	0.001008193064135609	0.001129480515291641	0.001129321173736704	0.03971192376070475	0.001180465143889479	0.001019327612674126	0.001052332366648313	0.001026851928452543	0.06008858973679021	0.00109035189528726	0.007460641951576093	0.002189264453801098	0.209057101301348	0.001028870173269478	0.08232262987465601	0.07490514351149138	0.06288936004620187	0.09935305037845991	0.1548897791143569	0.00101938854961903	0.00182043077310045	0.1175012318247637	0.07247838566654617	0.07630513589959502	0.07522413356290704	0.00101662288406534	0.02135718049849231	0.001113786365703692	0.001102859990476342	0.001078163721523298	0.001066980090250584	0.001002895947451373	0.001013952972049634	0.02146137245596869	0.07703515674820886	0.1368766997127371	0.1255887330956299	0.01722973675624273	0.0312142259586303	0.005792893561473634	0.001104107719272039	0.03545017735067679	0.001194268142531332	0.06195385317465089	0.03538479900364674	0.001076606908693347	0.00102599735951052	0.03619718455717576	0.09203600016531401	0.007034240736743745	0.001081735629349899	0.001006042085998561	0.2129355239867637	0.02536215836406719	0.001026100373290162	0.001538967677824265	0.001010363091948132	0.001003669776007217	0.001007719287920658	0.01786342519296346	-0.003027234185029495	-0.01535045814128996	0.01104743614744072	-0.03552558851498895	-0.03712997395772625	-0.01134682863017463	-0.01428339208853647	-5.527911365557532	-3.100383273853486	-0.0222645249475422	0.04112122872069752	-0.1416033499266651	-0.2463663834298909	0.06877480682277247	-0.08923478747492553	-0.09141792087455976	-0.6547682611658303	0.6284308791652035	3.283386448444884	-0.04001664856322208	0.0629065607607575	0.001424845244231602	-0.06858451031682518	-0.01584205070043629	-1.077071165318886	0.02317679877587489	0.01053776658417392	-0.159797407263225	-0.004043639335150638	0.9185557848860267	0.06122305689950865	-0.3167589443519545	-0.3403416732056208	3.842098950468996	-0.08824411107961123	-0.6631933788460037	-0.5501545899014695	-0.3938507313257786	-2.07356001161859	-2.327203912178397	-0.0002195737724375759	0.003773099120634751	-0.01927618105841647	-1.400393003779563	-4.096756054828846	-0.1022214450215213	0.04582555974628621	-0.9664449922231845	-2.462951897604473	-0.6981082636552439	0.06366794182011896	0.3442145490799207	0.03370017662536755	0.07593236927313941	0.9103048665205369	-0.1559109147504608	-2.325798972461742	-2.214929278122343	0.5217362630126818	-0.2969525630910642	-3.469212052231223	-1.210735150824002	-4.104319426093452	0.06783014494010316	-0.3709352680402149	-0.6036882755789552	0.0719703328540444	-0.009425244042371904	0.198438433170475	0.07765575950530426	0.004494018741902469	-0.004687114020079376	-0.2350592881772325	-1.436321192229122	-9.436563893608556	-0.343867170107354	0.1592247032989807	0.2074811775274346	0.1566158770764516	0.09921263348449778	-3.680121878512462e-13	1.145208407479024e-13	nan	nan	nan	nan	nan	nan
0.13	-0.01801414506459309	-0.06213762342557781	0.06273504475990126	0.3860940116856919	0.9211501621686236	0.003764964203724493	-0.07406395398474187	-0.1064742861864004	-0.03694722893076981	0.307929043585672	0.07760919119099084	-0.1214896820716536	0.002817670657627131	0.08058704770643962	-0.08624058769373617	0.869686909541932	0.1844683457155565	-0.8696869095419237	-0.1844683457155607	-0.3467222055419077	-0.061094354507162	0.0186934174044944	-0.002432073923553314	-0.1251996912503492	-0.04750346855671771	-0.2763763473690375	-0.02205370335622134	0.5238293457249944	0.8233751892168502	0.0744379502965027	-0.002208516068453018	0.5750788322319019	0.0001068074657916681	0.2215463254448724	-0.367109922362899	-0.1717078394794171	1.526864215861057	0.2608326895977264	0.07294409859145158	3.483331820473228	-0.2958793833369338	1.329049597808617	-2.300972765978726	0.637878916935418	-0.3587586985380451	-0.1019268363623267	0.573273701953369	-0.001902344197986491	6.143041676996885	-0.5669063022505113	-6.143041676996884	0.5669063022504836	1.229113258896444	-0.2366565020112447	-0.04285248507238065	-1.312969626755632	0.4379777598154948	0.03582717115420517	2.272550272723496	0.7420957615713081	0.232614231069034	-1.959595910969324	6.049984216262352	-0.1105992089611599	-6.400815944159109	0.03275454504331123	0.001101989629724684	0.01102115495198459	0.001055083435221659	0.009387837634195574	0.002395491997940006	0.004218967450506547	0.004315033814922689	0.005846561706018931	0.001094320022187866	0.04597478008665704	0.08894664157133181	0.07940595386552007	0.001133724673576044	0.0327294562691892	0.04737574572784749	0.04214002639785911	0.1831176101872574	0.178656505954149	0.2918472365667615	0.3041269312861953	0.001149301057095337	0.01912649943812912	0.001065681694988246	0.01246285176769921	0.001031903799109799	0.01251154850861411	0.001839684446153508	0.004395970119411589	0.001189529572863469	0.007477505217911993	0.05689205669405729	0.05412663415659846	0.001233489405261315	0.0162241339862801	0.001022877400646505	0.01685990606402209	0.004290784689372175	0.003873528938015086	0.001026408672030546	0.01841690107561166	0.05177469799104067	0.08108558725139732	0.001091302420635502	0.03684286162484328	0.01132098565326396	0.01045840334289033	0.005238405013149572	0.01227117059100252	0.1643723886515157	0.1641576266098295	0.001222986530880085	0.0281593828263072	0.08757243821475177	0.07920235549339739	0.07956158896576353	0.06467025356518395	0.06664152077343743	0.04574980632732951	0.1204715502156569	0.1222508005159731	0.1826210844367462	0.1588456153217919	0.001042136806827676	0.005755967402243453	0.002046323121595693	7.983500767077109e-05	0.1173016545606809	0.07269219785100894	0.07954721905131719	0.1108064189150606	0.1080330344315461	0.1220053067517247	0.07618613996862549	0.07664982745410853	0.001017237957565533	0.04192166253365664	0.02439634960115575	0.2153907854411162	0.03144626770215772	0.04314659355903685	0.01636423965893642	0.05452473816186011	0.01815497729615638	0.01841422748724583	0.01730859016579903	0.01863855386748922	0.001002786687649393	0.006127646981001777	0.001012624773332869	0.009249138903824618	0.01580900185122797	0.02979237111210738	0.07759596283425413	0.06937240861024604	0.1660848950118969	0.1515306477676448	0.1491901765387571	0.1884828435464283	0.01664684467964304	0.02920494535307712	0.03342921727532838	0.04109137144262517	0.01906108394899799	0.05633435120349365	0.01133208071788488	0.08195680576323366	0.07586443587471887	0.1149021421788344	0.002256727323786067	0.004477928562880938	0.06865137853602825	0.02534496056024375	0.04003508215069584	0.05782214444502699	0.001073253682049197	0.007494823699835611	0.001025373999758822	0.01914344784990317	0.03755210697025214	0.1243080446467398	0.09008706554109557	0.1029137315360767	0.006439823552094567	2.63300104560883e-05	0.001103252417077942	0.003021989987144823	0.01494253858296766	0.008790747193325704	0.2244398917248334	0.2288098160799294	0.1420911921461647	0.1300895195730138	0.005877824333911492	0.01013914337293476	0.006569276601350506	0.04142261881648798	0.001010257880539743	0.02557102506293855	0.001003626706780601	0.02038898289617231	0.00100770058865041	0.01415627027785163	0.01774845431608482	-0.00267952283374723	-0.01531922965346225	0.009383068663874944	-0.03690842166375626	-0.03693423210646522	-0.01128624210413929	-0.01449357075766159	0.001017465848395565	0.001010902895171369	0.001008643967805318	0.001061640054195527	0.001087037673356677	0.079952436664517	0.001037386870504168	0.03616854915703783	0.1949947617209362	0.3682603188683425	0.001050249929172089	0.001077591306020526	0.001009277540108389	0.001124952011440476	0.001124158952528446	0.02300373045008027	0.00112002640731478	0.001018998541499036	0.001047260045493357	0.001026536040142426	0.06029857973245473	0.001097563939115274	0.005725883861084933	0.001760288619135356	0.2377276404718722	0.001026401924513138	0.07477459798515156	0.0678528635328824	0.05746642696668675	0.0924554105642645	0.1415380266426939	0.001022583336261858	0.001448958537750376	0.1264436856977445	0.07558240361124804	0.0852945861418731	0.07783966252293864	0.001018914832987124	0.01957565739010953	0.001190927480912291	0.001100096891807066	0.003244210903890913	0.003594172904529852	0.001003287569385769	0.001017054662035915	0.02159307621110367	0.08070250370789513	0.1231033198847132	0.1193896397245537	0.02920985961003079	0.03283272672716368	0.006572128725060042	0.001973421932181421	0.09572270461030014	0.005284890492002761	0.05735928566692199	0.03397559893443093	0.001100499163986124	0.001026081266034403	0.02473799891159949	0.09215705334473684	0.004116503821372665	0.001172471931655706	0.001005278072201853	0.1906262308677778	0.07710752154189693	0.00102595423059005	0.02115286850317373	0.001010447571767275	0.001003700099577699	0.00100763273413682	0.01623084986478157	-0.004896608431120657	-0.01528693088543696	0.01033949077632693	-0.03402358417647421	-0.03731779487452323	-0.01204548291261327	-0.01279306008165735	-5.242835419493722	-3.226546220389084	0.03357573105390606	0.02178502038744795	-0.04022095402839702	-0.1683914703447942	0.0194812980195945	-0.3597003748532195	-0.05265663974595678	-0.535953282381071	0.2786939020275732	2.37166654773654	-0.003003896394252332	0.02524967594622227	-0.04846679896597394	-0.02345782923648301	0.0115191770098234	-1.58267899307113	0.01848918915143754	0.01877797463050947	-0.1423370781201454	-0.005179894470160804	0.5970450346219119	0.05674984965479878	-0.2499243507276893	-0.2052389761726133	3.701447512492929	-0.09944638848175286	-0.7066329699545582	-0.5879324552962597	-0.402180875514079	-1.524612699076369	-2.106864086459188	-0.01075173717630426	0.01052885768942397	0.3116327851711511	-0.4314943369856323	-2.000734256745242	0.02521777803530495	0.0380447474491438	-0.8565199225632625	-1.515254918094061	-0.6042055275412082	-0.9316618485383436	-0.8184253454917706	0.03195329126373303	0.04977416795028635	0.416254739955248	0.06744791517144917	-1.956498730843947	-1.794354685520908	0.8177821601438597	-0.1152167165177244	-0.3269324513210259	0.5322583133123996	0.7212042905856735	0.1355883313262116	-0.2897051291435324	-0.4010879104952945	0.04248020523154845	0.004198591397781627	0.06056261209706622	0.07639059104833333	0.0006245558371421439	0.004554306943540127	-0.3159409321592803	-1.522415051967074	-3.595547445129478	-0.1909349782745608	1.103181196887571	0.1984948384700517	0.1475210259864005	0.09172980250208498	-3.065559071104424e-13	2.19817448512107e-14	nan	nan	nan	nan	nan	nan
0.14	-0.0162373199707429	-0.06538598399589751	0.06164251744072747	0.4012089124308834	0.9237202957061339	0.004429662298921768	-0.038607757279598	-0.1085906102968196	-0.02383865751599911	0.284879456694941	0.08346071873046214	-0.124609976222217	0.002048445732997844	0.08565624459284168	-0.08667786480309596	0.9277122295987884	0.1775694705040435	-0.9277122295987879	-0.177569470504047	-0.3342282191556542	-0.0634212008632337	0.01820429845660382	-0.01552325130815924	-0.1208069157556399	-0.04708830760064735	-0.2566093395255963	-0.01473107317857488	0.5272563497659158	0.8035727770113066	0.1231005048906297	-0.003272137892184843	0.5140327805973938	0.0004350081609084345	0.1385419277234522	-0.2841279012557943	-0.05095770339127001	1.497359637078441	0.2535670599018789	0.06012765449192457	3.593829582747766	-0.1307029551477396	1.263167083210815	-2.317843605850549	0.5354320373378724	-0.2739570780637577	-0.05446223368532568	0.4438446250363551	-0.08223300577352281	5.445629184767188	-0.8194979492691014	-5.445629184767188	0.8194979492691007	1.267188752606704	-0.2299802995277675	-0.05474893306950578	-1.309782134097786	0.4406899003873828	0.04480365839429752	1.660338512122735	0.7184749434123049	0.4504333514654136	-1.989921066857193	3.482027946790573	-0.1030973585368268	-5.829383776565075	0.02791961318829096	0.001061407640890569	0.0112444674284909	0.00103394117695145	0.009721600442268562	0.001729926549971557	0.003804156783773739	0.002754232132152399	0.004691579360668091	0.001092976041708235	0.04645986607598391	0.08289068413852209	0.07479282249934842	0.001085972547147467	0.03226907887057095	0.04112764920975333	0.0370191500571951	0.1874293595124431	0.1799626603005403	0.3203190779996413	0.3241835132437936	0.001101764063418199	0.01905673942806944	0.001073137990425656	0.01284884265556481	0.001021342488705471	0.01225680493645911	0.001495471422321425	0.004164536752327475	0.001156700291843365	0.007535188979621914	0.03753253185693441	0.03782402243182051	0.001162094987226735	0.01651221693891819	0.001020922586505674	0.01704328043984943	0.002736257715466287	0.002918462119887384	0.001026381341033364	0.01838323041053595	0.05557989750356974	0.08537585932597851	0.001096328969602083	0.03744113720295092	0.008194164534093136	0.008350626763342816	0.003456405148684963	0.01065720035243891	0.1978161601922678	0.1996481326097681	0.001127912021957118	0.02731682862977609	0.08037363335209785	0.0719067488641276	0.0728634932223855	0.05859268007965274	0.06131856979767335	0.04161911457586282	0.1075351586673026	0.1089567834795032	0.1643154418989715	0.139973755115216	0.001033642408206573	0.005695477375289881	0.001655989864861264	0.0001918193782273937	0.1229935286740208	0.07689965254157871	0.07860304514558265	0.1074034175060447	0.1007121700825007	0.1098578046845239	0.07752177857721043	0.07729310130007667	0.001018685298163997	0.04224327931309792	0.02168789505349723	0.2071565791584834	0.01738764192122011	0.03300885432908983	0.009140500954965998	0.05037123832562447	0.01170521171394416	0.01099818952099855	0.01151705074292675	0.0117674647507534	0.001003136936830638	0.00644717292118839	0.0010156209897238	0.009836887263795308	0.01854157258984009	0.03340102370398753	0.07979880327086163	0.07063269382065467	0.1465927778270976	0.1336966691222117	0.1361696422415696	0.1729634856661834	0.02569612496137274	0.03824077245946529	0.03358017537020334	0.04037234780900979	0.0133993981049566	0.05091081163538994	0.007121008042028014	0.0857670380448992	0.09845443307483678	0.129152212102818	0.004844615083735879	0.006344648092048366	0.06262572571891453	0.02253360245390048	0.03693145014024314	0.05435247697831907	0.001093028113821187	0.007959019261908701	0.00102573712447943	0.01914385171012877	0.02872349371832836	0.1244362254513109	0.09098142596732475	0.1035926517360436	0.004523652277425686	1.811970693302231e-05	0.001161899161003126	0.003098795005980391	0.008337003858135272	0.006385817938106195	0.2078024811456885	0.2126390359280069	0.1273435105071048	0.1139162467664232	0.003557824853012403	0.009325264823993597	0.01880455224105583	0.05493866266637819	0.001010372639658114	0.02753999016548103	0.001003670446582279	0.02184231806381293	0.001007643755146893	0.01505936630843723	0.01618486151403031	-0.004757523890607772	-0.01527443949030589	0.009673743782900686	-0.034576717435981	-0.0372394981340191	-0.01202124830219919	-0.01287713154930738	0.001017478825043413	0.001011162700406587	0.001007325324919069	0.001050802598128028	0.00109472258238019	0.07037791986735224	0.00103204605388314	0.03136556506780529	0.1944209257528652	0.3837860566510952	0.001050324737684375	0.001083794993460627	0.001010362016077827	0.00112042350759147	0.00111899673132138	0.006295537139457164	0.001059587670736982	0.001018669470322784	0.001042187724341034	0.001026220151823592	0.06050856972812116	0.001104775982945471	0.003991125770592578	0.001331312784467261	0.2663981796423971	0.00102393367576196	0.06722656609564846	0.06080058355427544	0.05204349388717319	0.08555777075007295	0.1281862741710344	0.001025778122902844	0.001077486302398599	0.135386139570726	0.0786864215559504	0.0942840363841517	0.08045519148296686	0.001021206781907061	0.01779413428172676	0.00126806859612047	0.001097333793141259	0.005410258086248675	0.006121365718792745	0.001003679191316604	0.001020156352013862	0.0217247799662357	0.08436985066758228	0.1093299400566972	0.1131905463534873	0.0411899824638134	0.03445122749569761	0.007351363888590107	0.00284273614507657	0.1559952318699157	0.009375512841464465	0.05276471815919386	0.0325663988652103	0.001124391419264293	0.001026165172558438	0.01327881326602378	0.09227810652416096	0.001198766906001169	0.001263208233960254	0.001004514058393244	0.1683169377487917	0.1288528847197253	0.001025808087890406	0.04076676932850678	0.00101053205158401	0.001003730423144609	0.001007546180350724	0.01459827453659992	-0.006765982677211993	-0.01522340362958404	0.00963154540521313	-0.03252157983795926	-0.03750561579132065	-0.012744137195052	-0.01130272807477813	-4.913120553997387	-3.292751404520998	-0.004579080482732821	0.05347128701751066	-0.06352170356666276	-0.0570426870262701	0.09900552196682726	-0.549477885730966	-0.04452353622035728	-0.5024387221229252	-0.006747024265097524	1.675590483146965	-0.01993949790950732	0.0648196437003519	0.01669339000202619	-0.03172838335766867	-0.007754990591494205	-1.595754658092837	0.04419256574027485	0.0160726442151807	-0.03343619281358492	-0.0006018552364426437	0.2581043994841308	0.06503099071295794	-0.1693392068238259	-0.1270388300308013	3.363825210095878	-0.06074760780105183	-0.7529715148654845	-0.627956626036161	-0.4266467657952826	-1.165895772546644	-1.623704693670071	0.002641258264109773	0.01078469643351392	0.5073214332527579	-0.4064079997452507	-0.5335768963001644	0.09359298918442646	0.02548154301909179	-0.7990666301824068	-0.5012399257609728	-0.1697327693821788	-0.2764565658759293	-0.2707379254200817	0.03230099494710815	0.07660741154563787	0.382130011501357	0.1633696032715847	-1.61491670004679	-1.296664250078944	0.964494301908991	-0.04760943825867413	-1.472399984728171	-0.1793045838881404	1.445226031587357	0.2446373858739531	-0.2853847925043418	-0.3117171903009016	0.05783267355965174	-0.008505870756122419	-0.02644909961494905	0.05624705422468502	-0.00207095845724425	0.01020889059370409	-0.1186893874493575	-1.732387391754375	-0.01602234009136494	0.04139167947190503	1.510605549617046	0.1964561185671146	0.1440899740749496	0.089817890037675	-4.503746844552012e-14	-1.664364637490471e-14	nan	nan	nan	nan	nan	nan
0.15	-0.01517787819152223	-0.06781243369311049	0.06157295927151846	0.4160633996577529	0.9262166750272268	0.004979977676501909	-0.002475425506975791	-0.1091619240735576	-0.01196782176667068	0.2614298718424972	0.08835102382025883	-0.1270783862122674	0.001688802744269787	0.08946669298850049	-0.08775881963434204	0.9786883670285563	0.1679588678050905	-0.9786883670285463	-0.167958867805101	-0.3213597515115492	-0.06568271486361908	0.01761343889212216	-0.02872461769673138	-0.116411945768285	-0.04663518153602535	-0.2372402024923621	-0.008023674799235055	0.5325788134426616	0.7838087548618846	0.1466749006920465	-0.004216645389528311	0.4574565256606866	0.0007877467384493461	0.07230950876478756	-0.1977955104451663	0.03064967098047129	1.474184741688239	0.2452524369765428	0.05052936306930033	3.629888027302234	0.01640392610235702	1.102295684317733	-2.368925538803593	0.4399874399701109	-0.2209220704922555	-0.01570885400689985	0.3145363530969207	-0.1284955132596716	4.747777889620896	-1.096969372583948	-4.747777889620929	1.096969372583932	1.30533337988897	-0.2215268911522746	-0.06321856443095281	-1.332974640011171	0.4366730915181619	0.04532081997966029	2.218775937118538	0.627863323546186	0.6083633144911341	-1.957797332638271	1.309997229425045	-0.08329192149179443	-5.45847371636116	0.03776837077061833	0.001040071121939242	0.01153488298570797	0.001022938347637037	0.0101300284761321	0.001376056402683717	0.003575367091394814	0.001920250959023354	0.004066352314339139	0.001095041020385067	0.04713397247148542	0.075162857257716	0.06874114825206601	0.001058956901048494	0.03199053213831336	0.03410564618169911	0.03140650638193468	0.1883803904517172	0.1781576404223158	0.3424984855795041	0.3381134641279748	0.001076639947330661	0.01905529383456275	0.001177331913799824	0.01336039581603584	0.001016178962215439	0.01211624914412227	0.001311758907617864	0.004029443887031131	0.001137461805150383	0.007618189918646312	0.02237991878552808	0.02378327205556895	0.005605146144588062	0.02138733609474437	0.001019848961915936	0.01725457470387795	0.001908080211132535	0.00231188350891667	0.001026391586324631	0.01836623759761487	0.05716015307086283	0.08677043111106117	0.001102128375105778	0.03806829503665569	0.00584842053490135	0.006769155124619989	0.002397157748331629	0.009646157816465285	0.2286061861748953	0.2319854571011845	0.00107677743791999	0.02655220302215666	0.07162662699219284	0.06362164274409743	0.06475599626638824	0.05169106307557624	0.05482445672622281	0.03686010628784922	0.09754459762859317	0.09889844699476923	0.1484481149501226	0.125180063905776	0.001031815188614852	0.005646728594378728	0.001409553201712324	0.0003248061243602487	0.1290431390253794	0.08237796491845105	0.07563165018745806	0.1004946870948178	0.09768978701618726	0.1037840916906119	0.07867316240265246	0.07779816992728378	0.001020995510295676	0.04246705972676508	0.01932296512686773	0.1994436477008603	0.01189163443175093	0.03049633167844022	0.005261550519730382	0.04888414079580994	0.009404126781600762	0.01021154888301155	0.008892401580635995	0.01066900240786739	0.001003550889313307	0.006760223164936519	0.0010177419444266	0.01044538277251374	0.01741917932040667	0.03304017989874253	0.08231551605436595	0.07259198786786339	0.1296467591475917	0.1188897509322705	0.1251119451892437	0.1602191783326841	0.0321260567826248	0.04457098862980096	0.03417090217953818	0.04008637685433342	0.009684691192833718	0.04619669116611207	0.004810419951558897	0.08802709052058755	0.1140022251248673	0.1263676601634772	0.00668182128566938	0.008370742935778891	0.0572901200129099	0.01985059127167255	0.03458897256297733	0.05165631316566805	0.001147909218111036	0.008409074243743798	0.001026503595967423	0.01914831053729436	0.01995610558621635	0.124087323181011	0.09084645065831599	0.1036839349160539	0.003215241065751068	5.265695648971768e-05	0.002891815691490945	0.004330185364182858	0.004783101512598494	0.00558416948126237	0.1883940045520565	0.1944022410908059	0.1283875735797664	0.114319699866506	0.002326879480620272	0.009777521487718953	0.03068362741027528	0.06768463121214295	0.001010640195229955	0.02938563211050067	0.001003766743033382	0.02318369860948396	0.001007696884755061	0.01588566538338752	0.01459785498293972	-0.006584817437701587	-0.01512936738584342	0.009896310749662645	-0.03288678236411244	-0.03700789574396915	-0.01258224480832661	-0.01176243131526107	0.001018187362233528	0.00101176109777977	0.001006717239927948	0.001045273575453548	0.001099279012073173	0.06021935398359213	0.001029810202429178	0.02111458585574041	0.1860299843576041	0.3901979201874102	0.001050621241969492	0.001456745638539725	0.001011179949796475	0.001120155784465104	0.001116104493489828	0.003701234719373018	0.01807271489327209	0.001018784158839168	0.001041391297538954	0.001026556331283009	0.05793354922792533	0.00111103396034359	0.00281112640644756	0.001248785343180233	0.2955159856147461	0.001023211363543358	0.05401170039077616	0.04871074285124053	0.04210920198991461	0.08170863853172551	0.1192099066768498	0.001033412261606124	0.001216070127680564	0.1402551718616308	0.06569310557639456	0.09278193808389143	0.079966333193981	0.00102525535891402	0.015745611841177	0.009739502507883285	0.001152228036839514	0.008201445393795961	0.006020196707382548	0.001004237610729701	0.001019774078107425	0.01145326421383717	0.08678247625509372	0.09906722783918488	0.1045202893538793	0.0379871577670931	0.0352059776609771	0.004241450219837728	0.00195258939285623	0.1179095489882402	0.007987305970770952	0.04869482031136578	0.03123057147469156	0.001273292527269438	0.00102826256367922	0.007302266382097667	0.08926140716146365	0.00237879653924598	0.007607443257464637	0.001004019899839501	0.1440012130990236	0.1308859362815482	0.001044824744286767	0.04688746357212861	0.001011245729231396	0.001003982475358919	0.001007926466258463	0.0130105128089208	-0.008267178793187628	-0.01490906628638871	0.01033068999198475	-0.03148900931316628	-0.03637811731603777	-0.01301372740507371	-0.01101549367360115	-4.5087317415841	-3.539663716099096	0.04759548560539512	0.0358443081149703	0.0006654223489938498	-0.05855630590177235	0.05528583037037308	-0.6585834291710403	-0.01442604537804081	-0.6157275493241138	-0.3462699597015009	1.108972656081786	0.01139404861179092	0.04781074498716101	-0.02617499874006884	-0.001845281516454837	0.01702189849909835	-1.180292780751833	0.8732342239450444	0.02438667403758367	-0.06823315994251497	-0.001623370718562451	0.02713393916669172	0.06196701965816288	-0.1438995694481719	-0.07769385300183262	3.104416130815901	-0.08275180184697778	-0.9004142720677263	-0.7490380491368731	-0.5215075137701271	-0.8719903303815522	-1.350090349751283	-0.008683034255209368	0.01558723898456182	0.5879425680493218	-0.925248659496658	-0.6713247396936228	0.008314376988701392	0.01860152666706762	-0.7419150694717244	-0.004081908573625379	-0.1095318095753997	0.07683308267131123	0.005944098957392537	0.03096834260460405	0.05406239894796377	-0.3693362679435358	0.2210535623190395	-1.378124182310771	-1.247546984726881	0.3384758306700617	-0.01817491448778845	0.07447663861016833	0.4089403662769767	-1.692629561663227	0.1595117072546445	-0.2570586395589046	-0.237357187667469	0.03850039106405409	0.005170316553913677	-0.04799951814645267	-0.03660789045138323	0.00821236676849614	0.2228455697130465	-0.045035240112349	-1.910775261764688	0.05816202286103303	0.05398299232084336	1.062908604919991	0.173846976432816	0.1251876791029389	0.0763966016700634	-6.436149888655257e-15	-5.614567429934983e-14	nan	nan	nan	nan	nan	nan
0.16	-0.01481186818206221	-0.06927456364809408	0.06212758288896514	0.4307055459322869	0.9286162170986964	0.005452128399439109	0.03393502837691735	-0.1082632572491543	-0.001966831476612251	0.2375639024362413	0.09220763671768663	-0.129052360643142	0.001769418854367022	0.09187279763521278	-0.08913852612392906	1.022631379159847	0.155743147410968	-1.022631379159846	-0.1557431474109726	-0.3081449794843781	-0.06783582649806366	0.01694401547594799	-0.04223241403625318	-0.1121060740365571	-0.04619190589205473	-0.2121280799312941	-0.002076634885861667	0.5393096946679016	0.7645185509663375	0.1508433697977883	-0.004887731933138479	0.4054111761585427	0.001093180945348502	-0.0001444262234912333	-0.09126395281053606	0.07387865394012148	1.454891446611332	0.2341996099829926	0.04449472356334251	3.649454004995683	0.1632931650855838	0.8891979913295389	-2.401120516613272	0.3286935988549251	-0.1750699662371225	0.03358958612693532	0.1629758752767189	-0.1419833374265782	4.039004125072033	-1.340521488304454	-4.039004125072033	1.340521488304453	1.336449629219826	-0.2082998263409436	-0.0704617034085521	-1.3710681242877	0.4228702492614272	0.04283357426385202	2.808935617692764	0.5664032502194076	0.7321168611636716	-1.895157416082194	-0.3991573923380281	-0.04841316778787013	-4.923202689650222	0.01845873906184572	0.001029761192330783	0.01189504301139467	0.001017738650453583	0.01059108637106541	0.001198580261223275	0.003475498375740265	0.001498868535105173	0.003709381569366138	0.001098352118182409	0.04795498414810848	0.06626246626051904	0.06166662460483964	0.001044334912655808	0.03191575326092233	0.02546057953795482	0.02479184834341508	0.1857816705731568	0.1731970009401495	0.3591448110566487	0.3463344256133503	0.001064229751756878	0.01911949378813924	0.001415865590127407	0.01401145268688189	0.001014007560193646	0.01210589595508564	0.001219706652815425	0.003996529286057988	0.001126397846763286	0.007728961350871306	0.01291927264641377	0.01486021954489391	0.01616616731577733	0.03282496058819322	0.001019369773993262	0.01749502323137633	0.001491991826363855	0.001946726309588797	0.001026564880523539	0.01837422974702979	0.05685558016133614	0.0860450177419697	0.001108157071234206	0.03871180646923487	0.004071227254390052	0.00553374640361454	0.001823419287917391	0.009052839775554378	0.2578904838886266	0.2617519840785984	0.00105085397982394	0.0258503068303648	0.06075929767152226	0.05397117216420961	0.05474220139283649	0.04367849360970086	0.04668294437052286	0.0312619118611525	0.09004101102852467	0.09099260075224318	0.135034770601257	0.1126708120894998	0.001034720755363669	0.005595976294147094	0.001355472338099911	0.0004990558814342939	0.1345663629793903	0.08865053442110582	0.06820936212983961	0.08990023277616821	0.09530218908596659	0.096628129146425	0.07910540479146434	0.07747726165474092	0.001024175300030626	0.04260184958419268	0.01710105011711343	0.1923503696063615	0.01317686649326402	0.03287087007349803	0.003310956027652706	0.04854370067395086	0.009599817275156949	0.01168894406235835	0.007500475315836729	0.01098431957227806	0.001004037111355161	0.007079725549320707	0.001018610680319204	0.01109754941822696	0.01182872001712455	0.02771354843843934	0.08477751157764123	0.0749050521899708	0.1150754899921577	0.1055010405882917	0.1148766306590422	0.1481055506091701	0.03394627915968718	0.04574882704323538	0.03483813129428858	0.03983704628300185	0.006242613999477512	0.04329835936193114	0.003196469052867211	0.08949835111518768	0.1068104476267178	0.1014897580252577	0.006917433164823101	0.009513484725133772	0.05248355275250008	0.01727560575028536	0.03271123700355582	0.04940850091670797	0.00124979896606516	0.008855468456036653	0.00102793581775767	0.01916271161247154	0.01240669457182303	0.1233828718144406	0.0894722060631513	0.1028881444825174	0.0031433565487793	0.0001670462100456526	0.00690461981861632	0.007291234173430697	0.002974135427760633	0.005417214411869996	0.1666719749442209	0.1745074569710764	0.1298328520142137	0.114308468478713	0.001717238106386046	0.01050339145137479	0.03961731146064865	0.07668324367281239	0.001011130921173634	0.03104042381413702	0.001003940956648179	0.02436610252682165	0.001007913673782036	0.01660639187626127	0.01301034498745666	-0.008194712697383484	-0.0148714517888925	0.01043659612976475	-0.03163509032362749	-0.03617902929709713	-0.01294897045038352	-0.01119937496979433	0.001018895899427827	0.001012359495153084	0.001006109154939408	0.001039744552777274	0.001103835441765079	0.05006078809983969	0.001027574350968914	0.0108636066436864	0.1776390429623425	0.3966097837237271	0.001050917746254162	0.00182969628361444	0.001011997883515067	0.001119888061340298	0.001113212255659086	0.001106932299288823	0.03508584211580488	0.001018898847355775	0.001040594870737479	0.001026892510734093	0.05535852872772887	0.001117291937744865	0.00163112704230036	0.001166257901891052	0.3246337915870949	0.001022489051329836	0.04079683468590485	0.03662090214820614	0.03217491009265697	0.0778595063133789	0.1102335391826642	0.001041046400309954	0.001354653952961176	0.1451242041525354	0.05269978959683874	0.09127983978363197	0.07947747490499338	0.001029303935917891	0.01369708940062732	0.01821093641964622	0.001207122280539703	0.01099263270134712	0.005919027695978258	0.001004796030135972	0.001019391804193484	0.001181748461434847	0.08919510184260511	0.08880451562168058	0.09585003235427396	0.03478433307037566	0.03596072782625676	0.001131536551064913	0.001062442640633795	0.07982386610656224	0.006599099100076413	0.04462492246353737	0.02989474408417337	0.001422193635274388	0.001030359954802131	0.001325719498172544	0.08624470779876686	0.003558826172490546	0.01395167828096718	0.001003525741292229	0.1196854884492553	0.1329189878433729	0.001063841400682776	0.05300815781574282	0.001011959406881051	0.001004234527580205	0.001008306752170153	0.01142275108124167	-0.009768374909163409	-0.0145947289431935	0.01102983457875664	-0.03045643878837331	-0.03525061884075518	-0.01328331761509556	-0.01072825927242422	-4.007487353822627	-3.918267409458108	0.009369812932049661	0.06399725916131825	-0.03773750824020367	-0.003391426759306751	0.1283865781879101	-0.7540477659459383	-0.003769965169560377	-0.7028415947066725	-0.6378709450385821	0.5337926034034813	-0.006810388515784881	0.09272038574288066	0.04273391054452293	-0.01129273045592861	-0.002200892029528465	-0.5722150849751569	1.356693633261546	0.02190349709305282	0.0148480894965172	0.004395139058933966	-0.1658926313515492	0.06830171054088033	-0.1001266233099855	-0.04349393102869845	2.849665707298379	-0.0482017246312942	-1.026044406838884	-0.8501471184033997	-0.5944839935377372	-0.7353977241024168	-1.16681681503317	0.00224055441449135	0.01903729858672149	0.6661728584088563	-1.143552781234565	-0.7500268063550932	-0.07160239073922442	0.007683431638001775	-0.6751359575683029	0.4761722833772857	0.05959871217944283	0.1763505975991379	0.01201797604894593	0.03359142307386988	0.08534163899045819	-0.6110275193871164	0.2341236582465461	-1.331275130883633	-1.170528328135293	-0.06598124946040133	-0.04028136159259412	-1.109242251747328	-0.3370629601311982	-2.973444008203423	0.0679667750288848	-0.2637796603446391	-0.2220468775071624	0.05710052042047255	-0.00651742475723098	-0.09755891885831232	-0.1211676684748424	0.01389944231448647	0.3561405807875146	0.00824929002716674	-2.063985248256764	-0.09895923766391058	0.09611433945964269	0.7611343326315643	0.1582860702986517	0.1122946484161115	0.06870337362958198	-5.700167937501229e-14	-9.599835690312671e-14	nan	nan	nan	nan	nan	nan
0.17	-0.01527753340299114	-0.06953855373566613	0.06292450095483056	0.4451668464481709	0.9308843825150488	0.005881750754617021	0.07060701167304884	-0.1058414364756954	0.005762479828248394	0.2136515587307037	0.09482506534530248	-0.1305298399171146	0.002462312065413699	0.09260866326477961	-0.09049478950583835	1.059444955997739	0.1414679563410937	-1.05944495599773	-0.141467956341107	-0.2946754408760468	-0.06983198923083551	0.01620804080316411	-0.05618130178894937	-0.1079902643280312	-0.04578439635449837	-0.182571543289814	0.003393699922326997	0.5471808794923545	0.7459642534390585	0.1406373306651153	-0.005223080695530112	0.3578795958079725	0.001391827003606555	-0.09456964824149204	0.04224956001708628	0.07932872229561569	1.437494411056977	0.2187464990412316	0.04189249086816572	3.684506771602754	0.3233868650469433	0.6564394212776195	-2.367684212942169	0.1901639065059307	-0.1154101768337956	0.1059256644343886	-0.0196580299823527	-0.1240441384786119	3.323425726570062	-1.489950014970483	-3.323425726570106	1.489950014970466	1.355886220219223	-0.1908776971333679	-0.07635924475660744	-1.42157334267647	0.3987222431045975	0.03811827959647644	3.075436089195243	0.5376964090513582	0.8419859680539196	-1.806635857888041	-1.534836110021311	-0.02040581914507318	-4.570602299354553	0.03657495490372625	0.001024494224302718	0.01230579438774717	0.001015199404376381	0.01110418172332077	0.001104214674772883	0.003449154802085041	0.001273465112566597	0.003530961454281186	0.001392673881671961	0.04913650353580642	0.05712675485336391	0.05428957090242072	0.00103595330884641	0.03206959251781955	0.01731655213861223	0.01869783243878919	0.1808267317431209	0.1662839274730147	0.3709778548053136	0.349353043460202	0.001057725448148607	0.01922964905498419	0.005757398306063913	0.0187374203012821	0.001013223332172851	0.0122914831511824	0.001170402812116691	0.004053891482184224	0.001119256768638324	0.007857457505058268	0.007232915841050392	0.01017675646405061	0.03798719095930669	0.05447225428785314	0.001019724540818487	0.01776181213250025	0.001271613327937078	0.001781075622496265	0.001027112468534071	0.01841685464845663	0.05195381604453601	0.08214694462124181	0.001299736109276856	0.0395255983774788	0.002807451905235643	0.004649237720091802	0.001492324677325442	0.00868224059279904	0.2849616521015462	0.2885222920274023	0.001037087465430216	0.02525047733704712	0.04705107068622674	0.0428038682343329	0.04224460897964742	0.03446097381643857	0.03623509719421891	0.02468368671199559	0.08485475723492203	0.08459398822476309	0.1237117536845551	0.101531126371745	0.00104439563109445	0.005539308861413603	0.002176643899715329	0.0008480279383833644	0.1389904955748166	0.09545688541273845	0.06115371323320506	0.08011646725077065	0.09481037925264517	0.09057381483579847	0.07839429197872354	0.07589906401204018	0.001028845335883655	0.04266211444176259	0.01479975826980831	0.1857768306311123	0.01633382643444265	0.03788625155841126	0.00249036701297213	0.0492120160433217	0.01009780172694119	0.01330120727111728	0.00632605425388322	0.01097959327527002	0.00100459288968361	0.007415891799606623	0.001018557292864033	0.01183595510489998	0.00667775754696886	0.02276841389949994	0.08679535781233236	0.07717482671237988	0.1020217002392074	0.09346406985237898	0.1023886784558986	0.1344675290857311	0.03260091835166117	0.0434460135830335	0.03591355735370884	0.03978086991807937	0.003748783671871839	0.03957587974659423	0.002154347075399543	0.08892692944549616	0.09391176773176009	0.07929067093493777	0.006038620166603568	0.009713392344598398	0.0482818471312914	0.01511741790174428	0.03097581382756416	0.04726897844861689	0.001347686441635749	0.009254719124953086	0.001029916715956392	0.01919342733357664	0.007041679988531815	0.1222854746974527	0.08676349367762752	0.1010440808477518	0.003909759568283051	0.0003383740053449704	0.01289440542322864	0.01188916363044928	0.002011303308682831	0.005473031907858552	0.1439352483303283	0.1534145732905896	0.1318155599484918	0.1140711490861025	0.003513155969373246	0.01322756929092242	0.04245037570750484	0.07968105549125688	0.001011839711179002	0.03245645129215458	0.001004191480545257	0.02536070359968242	0.001008287379661853	0.01720525700875171	0.01153570042021079	-0.009636255083038741	-0.01450680133975252	0.01122831892951913	-0.03064018262857449	-0.03468329136193859	-0.01302962553251811	-0.009908488697367506	0.001019111189560182	0.001012723622421196	0.001005821631725497	0.001037524522696705	0.002203058139254849	0.04171261772250572	0.001026937843158207	0.005941399521069054	0.1682156645755754	0.3947922405607783	0.001050986741115465	0.01751254540540021	0.001012753465045008	0.001118352657715418	0.001110645582611536	0.00110557199710841	0.08666721984990947	0.001021104761200146	0.001043061709265347	0.001028350691075493	0.03774667405169627	0.001822455712461475	0.00135208340472977	0.001130507416441015	0.3457778767192169	0.001022986936587668	0.02092489742753022	0.0188217928579338	0.0166143165862573	0.07780321568264413	0.1038108380751729	0.001065819128858127	0.004454626549818942	0.1461669694539804	0.05167259809256911	0.09660088909026342	0.07570416209862046	0.001037430075280481	0.01106585967628322	0.02111800462125355	0.001987644986689657	0.01032681480720841	0.004364265927440492	0.001005488767910046	0.001017748651562531	0.001114090150855875	0.08978618753790403	0.07872417125589097	0.0748210213338362	0.0278366582248388	0.03820531086230226	0.001097343499651442	0.001062967546825731	0.0724330608043411	0.003840328285953423	0.04186338263760411	0.02817903875635158	0.001472908294569575	0.001033347698816952	0.001221352456536919	0.08036491853329693	0.005693692249652453	0.02390073412025617	0.001003370036476376	0.09797074341857927	0.1364035870351527	0.009057720978934999	0.03960328947238731	0.001013100191069519	0.001004636361034056	0.001008988956648585	0.01015141532414034	-0.01097210160779474	-0.01407180880786003	0.01217882920988364	-0.02979227000568223	-0.03273369144372691	-0.012907326948591	-0.00796178596489521	-3.377711502851435	-4.358558974845177	0.05811192369993256	0.04556433668249344	0.01646145904282786	-0.02335972205328614	0.1215057100166763	-0.7258017767239833	0.03110444362233404	-0.5328585207297711	-0.7362013663312534	0.07611603394361323	0.02091290738586237	0.7994018211976359	0.01090424125642478	0.01680370589529552	0.02086183224684743	-0.3631941393194661	2.873244455073729	0.02954304494005942	-0.02807642398799147	0.005064318743538801	-0.6348339352227412	0.09292659421194036	-0.07480423870259058	-0.03042711457178555	2.490693554767042	-0.06227099965140618	-1.211367032629577	-0.9959259529695715	-0.719835906230499	-0.5546339387815469	-1.058783292318803	-0.009850666084613364	0.04963123611731547	0.6921052641355091	-0.8108953165163595	-0.4672009624590974	-0.2344641348075709	0.00337671665189411	-0.6367287811932617	0.5063208185742423	0.08626774791835677	0.1391232496715401	-0.0161074729792192	0.03402927499250501	0.07047220351689414	-0.3669563571467186	0.2178685731901175	-1.107755111680342	-1.550245908878715	-0.3787715494786221	0.02028252430353049	0.04478256644047854	0.07446499331265319	-1.592719805640419	-0.02829432619871455	-0.1773285100953303	-0.2100133583610097	0.02964195141309521	0.008253609634865986	-0.126728894645608	-0.2453998659410393	0.02026788857268333	0.5543490196198926	0.008517925395512623	-2.142592937387807	0.02758051875840661	0.4387349171859586	-0.118515384560058	0.126370495208849	0.08783751049911045	0.05214330141730346	-1.058703844632071e-13	-9.268703666309676e-14	nan	nan	nan	nan	nan	nan
0.18	-0.01673488175207732	-0.06835389995140168	0.06359063259615211	0.45945794924304	0.9329774075936654	0.006299233082948251	0.1076164461563371	-0.1017492024398498	0.01115745998135487	0.1904834984089846	0.09591835044539379	-0.1312602499454731	0.003906664310565986	0.09140253142361493	-0.09151490488392382	1.089094183372478	0.1264354813254214	-1.089094183372475	-0.1264354813254242	-0.2810586925245335	-0.0716522799788384	0.01542431030870134	-0.07072115921826265	-0.1041630181612134	-0.04544054137313395	-0.1511580705755177	0.008877947247778359	0.5561467313155385	0.7285671584383052	0.1222909340808581	-0.005330833004987474	0.3142493517936973	0.001730769689716584	-0.198481051855111	0.1984648215614065	0.04772136903054383	1.420851902408327	0.1991715423694814	0.04206671819401304	3.716944242416603	0.4973758175683299	0.4223317609468021	-2.252263839857803	0.02386489334049315	-0.02565611712219959	0.1838813929962747	-0.2254236188347704	-0.07475373664728423	2.606134232440845	-1.491978277464959	-2.606134232440846	1.491978277464958	1.36589157785609	-0.1731254293881873	-0.08001286774481101	-1.4892620596111	0.365157540919256	0.03010266302529203	3.180322832258032	0.5691857536696627	0.9510502609092969	-1.663716910777004	-2.02722888265053	-0.002893877193946825	-4.142935422389218	0.02651806463420509	0.00102196961298458	0.01276391070988178	0.001014112534762319	0.01164122361190958	0.00105688854574677	0.003484580867070027	0.001159570638217051	0.003420844612388599	0.002088829248487653	0.05065686656172719	0.0482131441033371	0.04706181302443418	0.00103144585383299	0.03246917467578071	0.01062529600879643	0.01379673923896138	0.1741270108212445	0.1586438212547364	0.3782923677028278	0.3479804476517979	0.001054509039859088	0.01937918124565812	0.01561962348198769	0.02893806279183139	0.001013209381781435	0.01265439503071621	0.001144983636937469	0.004213374128547072	0.00111440344867239	0.008005432182624091	0.004306572838347882	0.007622004595979472	0.07246617621142497	0.08829943665773252	0.0010210053185392	0.01804765936816496	0.001162578768278639	0.001783233888124883	0.001028115567485287	0.01849420569050948	0.04114062378502679	0.07292610018893048	0.001747874964826515	0.04053973681600768	0.00203200754490849	0.004077079123220013	0.001308661701706176	0.008448273303074799	0.3094087528369781	0.3112918086199707	0.001030455987148198	0.0247947503248647	0.03012300359046028	0.02966481844172531	0.02696769349349405	0.02370859229585017	0.02315752481931685	0.01689169633774642	0.0818582771329818	0.07969373882882894	0.1142436397081393	0.09154188696711242	0.001061622298949965	0.005473430470084879	0.004131158497414159	0.001469163069892609	0.1420336494807791	0.102432798188173	0.05674200488919539	0.07372842659239123	0.09679611783268374	0.08715681176345776	0.0763396953922648	0.07297943901874233	0.001035244154186793	0.04264952745145996	0.01232728280802283	0.1796726551081647	0.01935141572387521	0.04258562254434984	0.002467230589687825	0.05051312335655938	0.01002318088320225	0.01433183316618919	0.00496033431633229	0.01059928536213372	0.001005217181520465	0.007768060009356471	0.00101770864396272	0.01266964759254522	0.00400091490198819	0.020595281921767	0.08819153021222143	0.07922317019283247	0.08999361848170671	0.08271321644669266	0.08600786503808992	0.1172372337847288	0.02859715389023935	0.03848959391578454	0.03753438487108981	0.04006742548294893	0.002469108576835173	0.03779473544582123	0.00163093342591268	0.08802137832358461	0.08314874186404947	0.06710843399672611	0.004224872397187025	0.008941416700181662	0.04471453612996797	0.01353962353366845	0.02924439186600526	0.04512511890495337	0.001421975142304152	0.009586154252971449	0.001032401242648868	0.0192396445823103	0.004233278840232115	0.120752126119434	0.0826680317306135	0.09802505101450121	0.005354545174389814	0.0005704394178543157	0.02073578451488713	0.01819628874581937	0.001527646803357967	0.005699647244177612	0.1209499500348825	0.1318955692323303	0.1344013342945498	0.1143817820461883	0.008370332825790538	0.01907836356984094	0.03770292220129384	0.07517406766977534	0.001012764602673804	0.03359685511645712	0.001004517697203246	0.02614709162372741	0.001008815410966766	0.01767073087563273	0.01019659505972807	-0.0109192536773449	-0.01403663776648372	0.01225822295018864	-0.02986576754176254	-0.03250676045219997	-0.01280585011556011	-0.007633877734872447	0.001019326479695691	0.001013087749689221	0.001005534108513944	0.001035304492614973	0.003302280836744553	0.03336444734517287	0.001026301335343557	0.001019192398458201	0.1587922861888072	0.3929746973978271	0.001051055735975816	0.03319539452718057	0.00101350904657752	0.001116817254091921	0.001108078909564624	0.001104211694928485	0.1382485975840138	0.001023310675048181	0.001045528547793239	0.001029808871401996	0.02013481937566577	0.002527619487182122	0.001073039767156911	0.001094756930989378	0.3669219618513391	0.001023484821849425	0.001052960169156334	0.001022683567662423	0.001053723079857919	0.07774692505191107	0.09738813696768284	0.001090591857409821	0.007554599146675441	0.1472097347554256	0.05064540658829879	0.1019219383968944	0.07193084929224705	0.001045556214637857	0.008434629951939171	0.02402507282285964	0.002768167692837619	0.00966099691307018	0.002809504158903708	0.001006181505678134	0.001016105498926563	0.001046431840278892	0.09037727323320312	0.06864382689009034	0.05379201031338866	0.02088898337930152	0.04044989389834783	0.001063150448229655	0.001063492453016301	0.06504225550211751	0.00108155747182791	0.03910184281167075	0.02646333342853179	0.00152362295387473	0.001036335442842602	0.001116985414903403	0.07448512926782826	0.007828558326814016	0.03384978995954328	0.001003214331659549	0.07625599838790306	0.1398881862269314	0.01705160055718821	0.02619842112902247	0.001014240975261152	0.001005038194497135	0.001009671161132149	0.00888007956703896	-0.01217582830642617	-0.01354888867252665	0.01332782384101083	-0.02912810122299119	-0.03021676404669845	-0.01253133628208642	-0.005195312657366224	-2.553840872315129	-4.736733699723215	0.01884280181379319	0.06878656636152482	-0.02538358053279833	0.01026922787800376	0.1961553058302161	-0.7241886012923544	0.04537861513329678	-0.464257053703664	-0.7832774952514979	-0.3444501276304905	0.00106499622865333	1.18765536094861	0.07819884711754004	0.009131359622425528	0.001694812568304353	-0.1464728424189788	3.792671367304768	0.02571516418531188	0.04840988001716668	0.01134036901103709	-1.230446893669091	0.10837101664477	-0.03765660600364099	-0.01616755242899308	2.049507436054321	-0.01938122841089557	-1.42039357938867	-1.157119463875822	-0.8372370385632766	-0.4357250977941307	-0.9367275524039841	0.0003983627073561788	0.07346991347764872	0.7000852151692969	-0.4644078078365196	-0.2225645586986182	-0.3398878608288644	-0.006886938070005013	-0.5812632671185189	0.4129701835808959	0.1861571009279234	0.06002313486460166	-0.0630983471744261	0.03679181496657312	0.1043989992372212	-0.0566270070237332	0.1898374498506151	-1.07405166486839	-1.88898308369938	-0.5967024908616697	0.0282650243624879	-0.7209751888464511	-0.403888850598712	-0.9700739777946116	-0.1264098777200009	-0.1477009642594322	-0.2229142925691215	0.04353741300689293	-0.003417122830922512	-0.184749211062661	-0.3561609081642829	0.02604696573479753	0.6979797124479892	0.0424088580826768	-2.149209323807068	0.01063123287573914	0.7214376273369215	-0.7398255953016227	0.1031613395625145	0.07065203865958507	0.04202512051315006	-1.539163868128992e-13	-6.84477150442514e-14	nan	nan	nan	nan	nan	nan
0.19	-0.01921733019330122	-0.06554721619697246	0.06376876782681871	0.4735827420310074	0.9348567528194289	0.006729855754627504	0.1448603148575651	-0.09591195347160941	0.01423522577720906	0.1689161617171531	0.09524854372872225	-0.1309357786781271	0.006084627766244536	0.08809663584621964	-0.09189111613085009	1.111589537925825	0.1122967709224872	-1.111589537925808	-0.1122967709224939	-0.267373249318571	-0.07330967174532919	0.01461342986492699	-0.08599409516373979	-0.100702759983914	-0.0451812464357252	-0.1188845624708659	0.01482040813813175	0.5662255127701553	0.7128527417714783	0.1023357564582203	-0.005376382528664934	0.2743943535567128	0.002149278451805119	-0.2931089993111381	0.3591656236524022	-0.01178060522021334	1.404292040319132	0.1765521114382147	0.04385770918997248	3.724914942200594	0.6647057582012564	0.1983644567119092	-2.059360562354748	-0.1551779405100877	0.09031500005852243	0.2467589963478394	-0.4300360223083637	-0.0007884060043158994	1.893618267387227	-1.323493629863718	-1.893618267387238	1.323493629863697	1.371236495927009	-0.1597202572728015	-0.08223326184168336	-1.560630055172175	0.328168040609057	0.02306616946637614	3.254351998847886	0.6192020736536974	1.063646422595472	-1.486665577326079	-1.908887057114451	-0.008882078665493023	-3.815947853842579	0.05397930235056299	0.001020834736101478	0.01324644697444137	0.001013831003122264	0.01219731812886776	0.001031733493163343	0.003553128704987907	0.00110064689044154	0.003366322013404487	0.01337045768630958	0.06043129540866847	0.0407106356814211	0.04093824107888344	0.001029561798780136	0.03309375864153033	0.005983651850024528	0.01039229130735898	0.1647062609098967	0.1501175411613837	0.3823189817434345	0.3439733468549503	0.001053486591352172	0.01954503969815813	0.03070393295088568	0.04391425465609384	0.001014225992065075	0.01319958378637226	0.001129777607869383	0.004448413991564678	0.001111060978591148	0.008162233109515383	0.002741473809665657	0.006262240827061672	0.1196132772432415	0.1316846781975226	0.001023263409890994	0.01833991550175171	0.001105413559875349	0.001930395585338695	0.001030355596529798	0.01860061457650521	0.02908237095921832	0.06064756474917515	0.006480435876103514	0.04542270424792169	0.001752454939237991	0.003833144815722393	0.001209260579844402	0.008293580785579711	0.3312774537542036	0.3295279919161883	0.001026918636364129	0.02453595315974837	0.01646835946392819	0.01854065228416131	0.01472840643446561	0.01471458046484728	0.01266927164635824	0.01055343533140463	0.07975006743948751	0.07556976154872067	0.105940361120795	0.08270104615341538	0.001764356617731554	0.005900330072043073	0.006978596137420616	0.002386043439169928	0.1432935642991214	0.1091222829250699	0.0547442618323	0.07021896596142763	0.09945278840011013	0.08537452379502898	0.07275251362172265	0.06882128001449113	0.001043637823299142	0.04255535609479722	0.009913351966308244	0.1740448604189757	0.02149495190623412	0.04581436860209975	0.002490328905272221	0.05189347965568229	0.00962129024949019	0.01493478204777342	0.00383375859132495	0.01029388969641149	0.001005924479042045	0.008132188239618584	0.001016966990783701	0.01361207190316865	0.002559401669337462	0.01990820311988875	0.08827162192258781	0.08060785592672769	0.0793533960079109	0.07303267218158642	0.06597706762612109	0.09713091767853387	0.02278398440905672	0.03205005754053347	0.03892184569598909	0.04012449059745656	0.001783407530496481	0.03600111428750907	0.001354472947821386	0.08673029755746031	0.07220347468445516	0.05884642950420219	0.002686238206701861	0.008113976834403128	0.04158905758691831	0.01237512132345255	0.02704792067137249	0.04259000302891294	0.001416706687293165	0.009810544187882029	0.001036137800954241	0.01929637072590687	0.00271027736107738	0.1184664502331792	0.07747251977755355	0.09401285125651111	0.007195172732233779	0.0008698320384749528	0.0281448446896331	0.02467816528082899	0.001270912726130772	0.006087312693313991	0.09950889241451537	0.1109247559942872	0.1353970366152906	0.1131763358545544	0.01388070922631563	0.0258823007144093	0.02925023603094206	0.06708045065782732	0.001013960688738574	0.03444386230844777	0.001004938206202102	0.02671837209374133	0.001009533926394208	0.01799873038790533	0.009242087649326417	-0.0121260287143672	-0.01361587841227508	0.01326456624488572	-0.0279567926187357	-0.0296289688343816	-0.01264330356480398	-0.00629657816572775	0.001019930400759083	0.001013918964205063	0.001005565282054603	0.001042673411494134	0.04419214119852641	0.03023455235789188	0.001028700462382508	0.00101243421319432	0.1413251893124414	0.3889274744544435	0.001053578641598572	0.06002630519620276	0.001016785752078149	0.001111515115098455	0.001107159987383372	0.001090241682282474	0.2249832813712943	0.001027561922238516	0.001046201567866418	0.001035122102693379	0.01057590512749425	0.0190362317698398	0.001788236800079401	0.001114985133870108	0.3819045644975476	0.001023027411588678	0.001031050640769203	0.001013147775609517	0.001030807819065011	0.07625260598305851	0.09118044574190433	0.003686792876014728	0.01205725120113327	0.1434812828448342	0.05364318233887549	0.1041976430802367	0.06471706694868531	0.001058142629694133	0.006352100125263862	0.02375696159695534	0.002299718077191018	0.008789712573582147	0.002508290828397713	0.001007065867631603	0.001016270964709445	0.001045374431266809	0.0866488210002922	0.06191980031450294	0.02742583348775084	0.01219702161511154	0.04064955843330765	0.001069655967197159	0.001068522809100406	0.05146063446718514	0.001059564105932849	0.03676944512225182	0.02289705083523584	0.001316090231087834	0.001043149990473186	0.001104125046546676	0.06719415609451881	0.01026569804592002	0.03875469769022758	0.001003407844336319	0.06228386383959435	0.1342787629868148	0.0221776624843151	0.01364710288707896	0.001016021522068236	0.001005661483881973	0.001010798239502421	0.008577186704755034	-0.01329296407774271	-0.0132487108498653	0.01422030346268284	-0.02511077081230407	-0.02628094104671078	-0.01257033084022179	-0.005840291003272205	-1.79655519977405	-5.009538092092261	0.06366467138916863	0.04926836107262967	0.02347466486870958	-0.01332176580269455	1.628375495508253	-0.5157847813227868	0.0753446058878729	-0.2384468234114384	-0.9350011112029669	-0.4453785460170875	0.02474005881331367	1.768210925485498	0.04513723702796322	0.03163351824355481	0.0229283648880677	-0.1179262178942345	4.855972713778264	0.03100997467375985	-0.0008647312839734723	0.01067915353138468	-1.198360046563879	0.8049781463681071	-0.009675949779063348	-0.01381861612602822	1.612803758393696	-0.02498302391051946	-0.8264564630818926	-0.6627893398623823	-0.4553382386146148	-0.3872360145199913	-0.8291484607768315	0.08094808707870671	0.1104996972579079	0.6313781177882711	-0.241473122573337	-0.1362772115841551	-0.4816622821819868	-0.01293533459425479	-0.5409094249730848	0.2321885751210822	0.1040671255348367	0.05287133670000752	-0.00413671079878878	0.03636808379076004	0.09134358100880684	-0.05251265459582875	0.08798601711105301	-0.8759250749201584	-2.123755838051006	-0.6872978444396313	-0.01533546474722199	0.1225542061142791	0.03021618197017347	-0.7230105084462349	-0.04453368503309305	-0.09068838369384782	-0.2825215839241963	0.009342556273727719	0.01026606722728749	-0.270692868918821	-0.446396003544427	0.03429889522008325	0.6067061148659301	0.03798994334359257	-2.02814996148473	-0.2345399406584073	0.6406562234195236	-0.8833712591456749	0.06763836746744967	0.04471110246416787	0.0245420759745142	-1.509080624318279e-13	-2.697033298695191e-14	nan	nan	nan	nan	nan	nan
0.2	-0.02249906899634833	-0.06124471358987216	0.06336129484532062	0.4875474977518861	0.9365055419947679	0.007172385125937612	0.1819764538876904	-0.08856245163388386	0.01522761028499986	0.1493331458854998	0.09286775755931621	-0.1294586573550473	0.0087427982021897	0.08291620046458491	-0.0915366708692809	1.126980180503378	0.1002110121931838	-1.126980180503373	-0.1002110121931823	-0.253633173954175	-0.07487403179124649	0.01377824425529507	-0.1018398588354463	-0.09757417842762192	-0.04495302108359575	-0.08647156639502016	0.02125990170586396	0.577398467619098	0.6986838637970469	0.08521158463378918	-0.005561795600670586	0.2381727221402015	0.00274626802808365	-0.3583391242196639	0.4976285920999644	-0.0694002734055205	1.388844488990604	0.1530603322389482	0.04444805812019136	3.691398308184631	0.7998263914688812	0.005255503296440932	-1.85539966782853	-0.3183309972148099	0.2048738940180174	0.2799227890980531	-0.6003315796468909	0.07137756506623784	1.185191837282141	-1.081387942739136	-1.185191837282141	1.081387942739135	1.376818009542664	-0.1545190852742633	-0.08487390091676222	-1.603827604857035	0.2988222167172809	0.02388874596925441	3.208220426498231	0.6685922891427	1.169884939773829	-1.354609172297905	-1.461027723007011	-0.03086658685690227	-3.416262058292823	0.06221422747410033	0.001020569664829567	0.01375720854079115	0.001014106113851353	0.01276331131357923	0.001019176219783565	0.003641704499258961	0.001074874459808399	0.003311448933785253	0.03849482345510016	0.08061727711088233	0.03515888063582299	0.03644093752579014	0.001029820301502912	0.03389219535191005	0.003604961463971392	0.008591516954925223	0.1520137855737975	0.139683347275088	0.3837285366453727	0.339304706446019	0.001054237539358532	0.0197266497125685	0.05083830285882762	0.06351483957304677	0.00101637319195677	0.01384310643043459	0.001119524427869853	0.00472118259890771	0.001108930622364579	0.008329259321173356	0.001945860445030425	0.005414554107488853	0.1796024456272215	0.1848508063957978	0.001026518530993696	0.01863333710621717	0.001077171159452082	0.002128195448000302	0.001034132912386608	0.01872254368625775	0.01796448586470485	0.0494969022119668	0.01692836698951857	0.05537441327635486	0.001969542303282391	0.00391264624180376	0.0011696647333593	0.00819094767939892	0.3505246064829753	0.3438493744918679	0.001024921943473413	0.02444299346053473	0.009157954349037368	0.01269535296088552	0.008224303575004647	0.0100306767478437	0.007134437663468348	0.007286470047216233	0.07790366939764723	0.07198570541252851	0.09842636303101165	0.07500476074275178	0.003410025614450832	0.007011722799561001	0.01062546343053498	0.003691027752600347	0.1425557367125397	0.1149316882555002	0.05500948981063521	0.06881918805658274	0.1019381438365214	0.08438358399983729	0.06753559585474023	0.06354782653220703	0.001054128594560772	0.04237106073172962	0.007651810279035536	0.168922191523534	0.02247093465379533	0.0472175849898136	0.002268173405514884	0.05287752519982867	0.008987950838652357	0.01523535380515545	0.0031157717476098	0.01039343264957972	0.001006720352017645	0.008502106739275947	0.001016679113656188	0.01464167357567906	0.001833033338689268	0.02011055080605911	0.08670737451387862	0.0810006169386681	0.07026668026998389	0.06491735721281777	0.04238031983574414	0.07493260301346993	0.01551379383390543	0.02482177582208683	0.03975228788931609	0.03979104692224808	0.001442717245103323	0.03545188454673803	0.001218611955738574	0.08631657165472023	0.05988764980058256	0.05183455207300632	0.001900103479876015	0.007941631207825629	0.03881637068184575	0.01161607774151338	0.02418781641992559	0.0395064332011713	0.001310323428120215	0.009933045032016533	0.001041413982321961	0.01935504020443699	0.001936576020672787	0.1153721306865727	0.07131107015130453	0.08909479174142851	0.009323427689288528	0.001265764058774016	0.03427434857705302	0.0304966214493357	0.001142536113968208	0.006516760342945936	0.08062443233771478	0.09166863724893437	0.1337201791098546	0.1100345938439043	0.0191483830745044	0.03191761647508842	0.01869729325891767	0.05741717344642715	0.001015449143518594	0.03497758783849347	0.001005460155936023	0.02706345461548208	0.001010456822854598	0.01818091827582128	0.008721989937670172	-0.01327304424091923	-0.0132755067457647	0.0141950004242328	-0.02464224737060168	-0.02604582296178444	-0.01261511775330881	-0.006280797206616779	0.001020534321822782	0.001014750178718999	0.001005596455597455	0.00105004233037299	0.08508200156030711	0.02710465737060443	0.001031099589422698	0.001005676027942818	0.1238580924360751	0.3848802515110576	0.001056101547219791	0.08685721586522079	0.001020062457577422	0.001106212976106605	0.001106241065202325	0.00107627166963679	0.3117179651585749	0.001031813169438507	0.001046874587940178	0.001040435333975086	0.001016990879326359	0.03554484405250157	0.002503433833001385	0.001135213336749727	0.3968871671437561	0.001022570001331783	0.001009141112385166	0.001003611983559596	0.001007892558274394	0.07475828691420638	0.08497275451612583	0.006282993894622955	0.01655990325558998	0.1397528309342431	0.05664095808945219	0.1064733477635792	0.0575032846051216	0.001070729044744674	0.004269570298588551	0.02348885037105102	0.001831268461541978	0.007918428234093914	0.002207077497891269	0.001007950229582248	0.001016436430489111	0.001044317022260245	0.08292036876738157	0.05519577373891436	0.001059656662091174	0.003505059850919665	0.04084922296826717	0.001076161486161864	0.001073553165184591	0.03787901343225329	0.001037570740032958	0.0344370474328329	0.01933076824194369	0.001108557508311063	0.001049964538107777	0.001091264678190296	0.05990318292121057	0.01270283776502571	0.04365960542091119	0.00100360135701158	0.04831172929128537	0.1286693397466988	0.02730372441144159	0.001095784645124816	0.001017802068878646	0.001006284773276934	0.00101192531787819	0.008274293842471215	-0.01441009984905939	-0.01294853302720405	0.01511278308435494	-0.0210934404016168	-0.02234511804672317	-0.01260932539835715	-0.006485269349178079	-1.350731572388364	-5.163883060529742	0.02448786190162224	0.07076629984817455	-0.02137798928584122	0.0101991317510542	2.278465876883216	-0.398934923024687	0.0801491641518737	-0.1435223378577138	-1.164860253821911	-0.4767580500208581	0.004215308591732066	2.112533971471214	0.09786562468286293	0.0166771085121367	0.00373986944442965	-0.0440574325491322	5.748848699001294	0.02594825854021551	0.05853751308145536	0.01444441558804181	-1.004872313165508	1.12211933598873	0.02703054069048222	-0.005755670170376316	1.266547291949556	0.01378626475504327	-0.3646202125371646	-0.2950978410787447	-0.2229778941393958	-0.3277408690150229	-0.7078164717942919	0.137296987822943	0.1510907023001418	0.5240693338756023	-0.0424712626165441	-0.06429492405105992	-0.5629467564016397	-0.02491173947761259	-0.4802381083790713	0.04786424957345798	0.106894949912128	-0.0004522899744372747	0.01788937660361132	0.03794986884598091	0.1218344716679623	0.12125829069815	-0.008547494545127895	-0.7610058056109381	-2.307382795491417	-0.7544515594898497	-0.04983673358396742	-0.472096905335285	-0.2284178779403194	-0.7200485655375112	0.004608970148591301	-0.06660923861213845	-0.332605082862569	0.02315959561264086	-0.003028459440251621	-0.3464779431218861	-0.5373328595784278	0.04535484565824782	0.5652956391417918	0.050765298173296	-1.80627042526438	-0.3766279309247037	0.5677133505603169	-1.05375763511697	0.04050500717907932	0.02541244901056381	0.01286279564582133	-1.182552902716036e-13	2.451624545396617e-14	nan	nan	nan	nan	nan	nan
0.21	-0.02625227762505841	-0.05575875082108374	0.06247237562044662	0.501367177646502	0.9379199073996861	0.007606944106110068	0.2185264957342689	-0.08009691783920514	0.01450382231025804	0.1316559966044886	0.08904012456527494	-0.1269290589708575	0.01157064208608477	0.07631155517177342	-0.0905509890546282	1.13531715233875	0.09065588990848322	-1.13531715233873	-0.09065588990848106	-0.2398296967896202	-0.07644108622437694	0.01290961878043158	-0.1179371407359552	-0.09467270083539732	-0.04467275826710788	-0.05527919228751346	0.02824535410749181	0.5895749666042287	0.6855088700452179	0.07328189641778889	-0.005981270764770192	0.2055847146769917	0.003532355811548304	-0.388788156167381	0.5941321107245408	-0.111155427601512	1.375429076998732	0.1297536882281837	0.04246088018192121	3.610911134711677	0.8863648500431927	-0.1494512551838888	-1.682889397194144	-0.4413247983570769	0.3044334859463389	0.2825693234102769	-0.7128320755534611	0.1288878822466771	0.4817884685455737	-0.827842539664539	-0.4817884685455487	0.8278425396645169	1.383580806788461	-0.1605020514485802	-0.08956107031307245	-1.614705012512466	0.2828330869876204	0.0336162358745959	3.021928469044613	0.7339639560035772	1.26212620528182	-1.276780099143389	-0.9379100442299203	-0.05297142720431647	-3.098794452879118	0.09292212825847157	0.001021304752107164	0.01428289714712637	0.001015574315722236	0.01335208221625416	0.00101258820130842	0.003726183674711729	0.001068245734754985	0.003270693334156125	0.0723630951904785	0.106706725634168	0.03182876082483597	0.03376053406069554	0.001031067563755212	0.03479157727988101	0.002335854160608938	0.007571231597960098	0.1360308709793537	0.1268655977458072	0.3833971163167784	0.3352689350676122	0.001058720820919596	0.01991199116034234	0.07466727619550075	0.08633775255443722	0.001025369134324714	0.01455720310930664	0.00111243880531875	0.004994380928519155	0.001109378744305251	0.008498158474594546	0.001517968349813891	0.004900351574211084	0.2468502048621617	0.2444920176392824	0.001917170088000924	0.01982642072236791	0.001061527671554957	0.002334882463831256	0.001038049091491082	0.01884607924991028	0.009865260780618912	0.04147249555995879	0.03131615317386287	0.06862633936964632	0.00466545517532569	0.005515671721095347	0.001171496135004325	0.008121381022595603	0.3681765394556513	0.3555522500473844	0.001023662536432892	0.0244962241738586	0.005212729948170769	0.009646219486580707	0.004723873515415688	0.007590832736971971	0.004159256300470027	0.005561257225179933	0.0769907459696267	0.0695111031760301	0.09255216359745243	0.06893333891888503	0.006092772698023184	0.008878279642773015	0.01392406181379254	0.005218471329334227	0.1398018332800279	0.1194090327266675	0.05666982783998736	0.06921559903198522	0.1039417501287287	0.08435733547050552	0.06206242041334157	0.05837461410394763	0.001063920282262947	0.04209598647035788	0.005750809587977143	0.1643383741354131	0.02195062214080948	0.04673406053819098	0.002007372507134505	0.0536313243523775	0.007611643949146573	0.01467293884469361	0.002520027716988712	0.01059255700152957	0.001007474845386242	0.008872029671900983	0.001016932282758828	0.01574966584060538	0.00145294200776912	0.0208064457389548	0.08392331325710826	0.08063617585346693	0.06307021042619711	0.05837148888880563	0.02330532058862942	0.05687809004472487	0.009498607957072747	0.01900434324894054	0.04009282417930618	0.0392156619071662	0.001267034062651485	0.03498185505093363	0.001150933803558261	0.08637080290727994	0.05092331368692788	0.0468358608226762	0.001476470960026523	0.008131958676769314	0.03650210394428007	0.01121439773363521	0.02091792818602777	0.0361177040339373	0.001205836723356242	0.01008138869671608	0.001045593308039982	0.01940594010473496	0.001524604425273255	0.1115118731280048	0.06448483779703085	0.08347928935975805	0.01179859860147914	0.00181515179287628	0.0387469544813506	0.03532756075183357	0.001074597355312964	0.006939717471252462	0.0647282184672139	0.07495511317137156	0.1313965435207529	0.1066912722954507	0.02328444537884949	0.03659832895543987	0.01028891016339609	0.04971445701747348	0.001017326947125851	0.0351915555327437	0.001006112506197601	0.02718057225930108	0.001011645792461456	0.01821574927601226	0.007629084670933798	-0.01425047016598175	-0.01287953554771578	0.01466425651748046	-0.02095854336595498	-0.02191160666176098	-0.01161356750651265	-0.005037217349295617	0.001023368927889167	0.001019092403666447	0.001005846433289305	0.001070909154922456	0.139613718495038	0.02867556377357254	0.00103343692667304	0.001004281447487629	0.1005723779237986	0.3807282671628738	0.001069551903826618	0.120317879242946	0.001047143012717187	0.001104087963868067	0.001112894832743464	0.001067286214632172	0.4077335954144383	0.004380693484781984	0.001043864043038774	0.001043554729259085	0.001012025428443659	0.05778323089425431	0.01172357035940016	0.001205715970102104	0.4118493088419701	0.001022167180728001	0.001006694741858436	0.001002652714509354	0.001005802657599881	0.07667370844284464	0.08396978454193614	0.01116118353797638	0.01828946540376252	0.131956849694972	0.06053172918182993	0.1069988924713314	0.052998479070212	0.001076974919004873	0.003273770095083335	0.01956001232611229	0.00165319853168682	0.004634739907869104	0.001632497705389491	0.001008522165787802	0.001017838223963204	0.001066617538786649	0.07780423282225524	0.05266742236137105	0.001039044424186378	0.002505550587705595	0.04019435697059703	0.001090548620693077	0.001086291976997318	0.04136211788724255	0.001031759966687732	0.03321115167122469	0.01547729978848926	0.001087210687113473	0.001049925250976619	0.001097529720194756	0.05209135122929016	0.01595925359039918	0.04426582829821507	0.001004089442795006	0.04023848067636456	0.1272442653524633	0.02840404529685734	0.001068382909564118	0.001020532724020929	0.001007220045245257	0.001013693577292155	0.006020012066967338	-0.0151001923445824	-0.0124283663660764	0.01477469135722888	-0.01716692173277876	-0.01743058125376776	-0.009815410946240954	-0.002635195892068556	-1.094687740653906	-5.19559469927205	0.06687449875924333	0.0529377818509368	0.02338641971914071	-0.01154484683170579	2.894768515186189	-0.154257848765	0.09591157110825956	-0.06980578432328535	-1.399677258974921	-0.3408900622791341	0.02582730495436959	2.438459960105849	0.05945783640580334	0.03340546537936764	0.02356569963208625	-0.05024783483538501	6.156579794329172	0.1970367631542243	0.002373213744090428	0.01118495275958319	-0.599459559142698	1.49473684150987	0.2778421277552741	-0.006943648156584051	1.088952192050718	0.005109600599167301	-0.2381385470844774	-0.1886068195967675	-0.1257448983135174	-0.1731630720333299	-0.5085266734547412	0.2310249450743906	0.1563713682433897	0.3660062249932605	0.1112789525192051	0.04852474202648675	-0.479365841736781	-0.03029467482043905	-0.4343408187240004	-0.1393198676084806	0.05460451173136419	-0.1116964718657177	0.0223650590282668	0.03630959587577869	0.1066785293114332	0.05132831062516034	-0.06800921383040259	-0.5558615031304787	-1.35517295382261	-0.4385060672174858	-0.06616526803716341	0.1861140009477663	0.1439217605440673	-0.3027792101155303	0.0315159113357697	-0.01717674573271727	-0.3469231251853587	0.01123733477870342	0.008900862910025148	-0.422703431779781	-0.5876675242418234	0.06569837174350419	0.4079578993561226	0.03779816104696188	-1.529368563341314	-0.2862520493786843	0.3734274282862537	-0.5342439968714993	0.003528241912344536	-0.001067290103696341	-0.005071312696417869	-1.552310988713147e-13	5.614286194384129e-14	nan	nan	nan	nan	nan	nan
0.22	-0.03020454321223678	-0.04947070839217315	0.0610827491727083	0.5150628310329673	0.9390994345488729	0.008021545573155568	0.2540406980534154	-0.07097346498202464	0.0122498220421261	0.1156181737657519	0.08415867765771159	-0.1233022335736392	0.01433265138545785	0.06881486702109127	-0.08889633153660685	1.136607668649357	0.08369004089050193	-1.136607668649353	-0.08369004089049799	-0.2259674901499946	-0.07811627782183887	0.01197282532395707	-0.1341154838310339	-0.09189032098262145	-0.04425164799516346	-0.02619951553327067	0.03604849612231046	0.6025752186853495	0.6732204513926874	0.06619338126842	-0.00662008376949177	0.1762477327120684	0.004563086574052077	-0.3981505159133345	0.6580445241236546	-0.1695417179824	1.364039187360498	0.1060926811474822	0.04045655549480789	3.484230402684773	0.9314102039703341	-0.3007869554247903	-1.527534379373845	-0.529093779927546	0.4243192966194678	0.2667558722385793	-0.7787401511916158	0.2051727057563499	-0.2240992676706752	-0.563533289395341	0.2240992676706754	0.5635332893953403	1.388563904556645	-0.1761465181411555	-0.09850749723933226	-1.620039843771094	0.275002668827254	0.05205823706053009	2.785680955846606	0.832130211779654	1.334635558971214	-1.177294152438187	-0.4927931096786828	-0.07473415498106681	-2.766056958633986	0.1111428232830876	0.001023090088205556	0.01481919130121211	0.001018480211593193	0.01394106497328651	0.001009420778766203	0.003811684800229603	0.001075369805384576	0.003216660094060242	0.1133376208458744	0.1376195411628594	0.03079802920105859	0.03301353897323046	0.001032860105698397	0.03573411376828513	0.001696745029685854	0.007009980252666129	0.1167136982045935	0.1116700499568616	0.3818315935069389	0.3322770284682514	0.001067689333036029	0.02010268229131644	0.101781243952955	0.112012265481086	0.001043411203432153	0.01532234566385058	0.001107834132881308	0.005298150066060788	0.001112930602719338	0.008671088080897739	0.001299135870991725	0.004580302196187111	0.3200822616891447	0.3075261271750517	0.004030649108337765	0.0222614383401027	0.001052202738507322	0.002567126195801197	0.001041566683255617	0.01896468787203994	0.005646579059613064	0.0375187001909694	0.04898855414817224	0.08459856928367758	0.01056519758693978	0.009154840248533124	0.001207667773765783	0.008076354976926495	0.384761165515448	0.3659269057907547	0.001022831619479142	0.02471017992610036	0.003199650957430435	0.008073940723991103	0.002942376040618457	0.006343823185928347	0.002648457827709076	0.004697967520068676	0.0773166271530725	0.06840277409682634	0.0887224627517023	0.06479305166415961	0.009844297637788537	0.01153243298610426	0.01643905406708679	0.006857922221425498	0.1350052104298195	0.1221439460480668	0.05933303672618248	0.07083527700341072	0.1053175679974955	0.08514366931720231	0.05697797048727683	0.05380710744809341	0.001071938208659073	0.04176133599372994	0.004292442486707566	0.1602790661593912	0.0197865775073227	0.04453617308343671	0.001787757413125965	0.05418440805697987	0.005286864860702824	0.01300810897289665	0.001934159853728016	0.01084932513498052	0.001008138013737653	0.009233796220736267	0.001017760038673585	0.01691353512232964	0.001273744132954872	0.02180526931441441	0.08011168856640931	0.07956706283530944	0.05789509524787614	0.05364625427133178	0.01284165093687232	0.04679608082631128	0.005895584290103703	0.01546223223633979	0.03996957035590082	0.0384492415893825	0.001186336523970145	0.035334624461217	0.001123465652907886	0.08728815950725681	0.04754202969811426	0.04531717735888341	0.001261378528973756	0.008533137188697632	0.03468962120984872	0.01120354317139567	0.01734595820599067	0.03253232320575427	0.001142907013968335	0.01025235568410145	0.001047662393468102	0.01944690589489459	0.00132137650349713	0.1069754647874025	0.05713908193632471	0.07730344310686532	0.01464377222406143	0.002603244905257811	0.04138613610126922	0.0387970929963971	0.001040877252892931	0.007352164235004145	0.05197232848254512	0.06122258252022136	0.1294313091887561	0.1044252394440647	0.02593810898785506	0.0394861306963445	0.005891130468193916	0.04578312658593062	0.001019631372310464	0.03507294688160929	0.001006906387095321	0.02706054141631149	0.001013124545398394	0.01809599768014033	0.005761928398352266	-0.01503634047135143	-0.01240076737428111	0.0145952807304792	-0.01711296291851403	-0.01725717669978321	-0.009417107789503193	-0.002055975092115613	0.001026203533953547	0.001023434628609487	0.001006096410983665	0.001091775979471955	0.1941454354297682	0.03024647017652757	0.001035774263927084	0.001002886867041474	0.07728666341152386	0.3765762828146899	0.001083002260431529	0.1537785426206688	0.001074223567836451	0.001101962951631199	0.001119548600284449	0.001058300759628629	0.5037492256703013	0.007729573800144175	0.001040853498138246	0.001046674124543093	0.001007059977561514	0.08002161773600934	0.02094370688579232	0.001276218603453337	0.4268114505401842	0.001021764360127142	0.001004248371332514	0.001001693445465192	0.001003712756926743	0.07858912997148408	0.08296681456774711	0.01603937318133284	0.02001902755193439	0.124160868455701	0.06442250027420797	0.1075244371790836	0.04849367353530258	0.001083220793260135	0.002277969891578045	0.01563117428117323	0.001475128601829946	0.001351051581644959	0.001057917912889975	0.001009094101990754	0.001019240017434564	0.001088918055322078	0.0726880968771296	0.05013907098382775	0.001018432186274245	0.001506041324489598	0.03953949097292706	0.00110493575522575	0.001099030788810787	0.04484522234223135	0.001025949193341369	0.03198525590961656	0.01162383133504052	0.001065863865921591	0.001049885963839858	0.001103794762199942	0.04427951953737142	0.01921566941577237	0.04487205117551873	0.001004577528578987	0.03216523206144258	0.1258191909582275	0.02950436618227281	0.001040981173999405	0.001023263379165696	0.00100815531722173	0.001015461836710502	0.003765730291463571	-0.01579028484010556	-0.01190819970494885	0.01443659963010284	-0.01324040306394065	-0.01251604446081305	-0.007021496494125003	0.001214877565040903	-0.9664005828957448	-5.104996588137357	0.02660897118662714	0.07080867065860846	-0.02117359929996509	0.007543603657676455	3.24313927796541	-0.01225324769995162	0.08878007632636131	-0.05171553552581887	-1.640419905737547	-0.2679850941790053	0.005285245215554804	2.682853960514469	0.1080747997108733	0.02279127011681204	0.004545959944682742	-0.005226801498098656	6.427428357458028	0.274335059015766	0.06364885628230686	0.01345902910843495	-0.1907500565642277	1.666180100170804	0.4342591503051378	-0.0008475479456754235	1.0009033295235	0.0459312725181021	-0.0692492701941357	-0.05653094910965687	-0.050593270751997	-0.05448623756193287	-0.3215895579629207	0.2948162878451992	0.1734921653719603	0.1755831039211727	0.202182136583896	0.09822155115443362	-0.4418056018825148	-0.03682698264604303	-0.3753362259684427	-0.2950083510528568	0.06675186030656097	-0.2209352722400234	0.02941813290357594	0.03631859208887996	0.1330098750814169	0.1818440193111162	-0.1494818811417984	-0.3968790643116962	-0.7128820453896162	-0.2993872473647763	-0.08804379412728963	-0.3075371241123691	-0.05579280847425629	-0.02404700823811985	0.04677917877353659	0.01155585050718807	-0.3719354150149173	0.02768426089952131	-0.00501528506254301	-0.4817080995091187	-0.6494016338220865	0.09309592131089826	0.2930142275512261	0.04866322525615453	-1.210071739976199	-0.1611701915095361	0.2091312026728143	-0.2994804355422492	-0.02601026189337104	-0.02201724834659887	-0.01805372356408452	-2.402266183399465e-13	7.40729529502385e-14	nan	nan	nan	nan	nan	nan
0.23	-0.0341826238689544	-0.04268795741464829	0.05892484354367302	0.5286538706941428	0.9400396589027903	0.00842390635584429	0.2880593823699322	-0.06161028375474848	0.008395221142176014	0.101099204800424	0.07856426258346406	-0.1182856931665639	0.01687723948607516	0.06087174160542239	-0.08627928905222668	1.130804862772258	0.07943405090756325	-1.130804862772242	-0.07943405090755212	-0.2120775884487407	-0.0799957929739121	0.01091744223234769	-0.1503977248668683	-0.08915712715753753	-0.04360731434372278	0.0006083404141773998	0.04483328234652144	0.6162001254331303	0.6622574568062816	0.06275286817370782	-0.00750791272090117	0.1499128439121453	0.005852096217603847	-0.393792676965606	0.6908519714054904	-0.2633399297798842	1.35430463917214	0.08196837860715545	0.03977304815098851	3.312546470103399	0.9337193888092786	-0.4642126621099944	-1.379797598366541	-0.5822080141613032	0.5777789164628567	0.2384270497529413	-0.799140656050298	0.3192264815496239	-0.9357985753598372	-0.2881673656016087	0.9357985753598835	0.2881673656015877	1.388240877378377	-0.2020666050593925	-0.113859706573459	-1.642695491455316	0.2725124023183759	0.07714315679757193	2.572822105437337	0.9255805021018585	1.389248567632573	-0.9921479167107512	-0.2259074090757313	-0.09971432177309801	-2.49856543969358	0.1437706019601004	0.001025693208641633	0.0153438936621634	0.001021884526575394	0.01452481974355233	0.001007751320404104	0.003887165243010279	0.001086245872885069	0.003169723448521028	0.1567324828637264	0.1700615762707366	0.03072929025942114	0.03304670221863183	0.001033536463983257	0.03664681813638886	0.001356958079418932	0.006678388971727087	0.09633871720635928	0.09537146644328652	0.3815711126212342	0.3316279321951311	0.001077816128578781	0.0202819460144709	0.1302251396294239	0.1388718906648445	0.008465643022612818	0.02426575445991102	0.001104179065521383	0.00563620304539891	0.001117246930463895	0.008837264849689733	0.001180228038340272	0.004478789228471389	0.3930468421875911	0.3705456386389627	0.01015004096966711	0.02868045594895473	0.001045482816662998	0.002851368610725365	0.001043363985273881	0.01907135143684169	0.003388554402916571	0.03587392535424271	0.0682630207961137	0.1017689419795931	0.01729252247382424	0.01338115735515778	0.001257814673360905	0.008039536245752711	0.4005383295065609	0.3757078943152455	0.001022234341122192	0.02513196298593157	0.002127186480896277	0.007297368322279448	0.001994075717356025	0.005730473585401408	0.001844298039720722	0.004268304576858523	0.07961933579149685	0.06915125093536954	0.0874992966142524	0.06278449717388516	0.01473053730811	0.01503310764846232	0.0182728799915595	0.008624243641950328	0.1280378098419794	0.1227143711500569	0.06290341966916507	0.07313509396397642	0.1073444413567264	0.08641029543566514	0.05388616054899821	0.0510285473339688	0.001078459097164082	0.04140963227358511	0.003239795999393166	0.1567067078232845	0.01688937662737009	0.04143460268752924	0.001612131872875913	0.05466808471207719	0.003329755502322172	0.01154152619428582	0.001500276957106521	0.01138710860030842	0.001008641947373219	0.009579163587350257	0.001018428049441583	0.01811987744002867	0.001225527717852399	0.02303797658212843	0.07576256417332118	0.07800352903346662	0.05429116959956259	0.05035584995132495	0.007148660167802827	0.04086339140247417	0.003737170026531857	0.01317922060839178	0.03989200808393483	0.03787009243261471	0.001149693705849685	0.03554877283696626	0.001113268525149815	0.08840034812824546	0.04644328593544633	0.04507793537434834	0.001145554958579066	0.009019235138635609	0.03369101967400211	0.01164958406170107	0.01424298213260497	0.02940083633513585	0.001103895432733886	0.01040054330896318	0.001047766017317371	0.01947714223335938	0.001218243823065622	0.1018718089301493	0.04935399502626404	0.07059975904117795	0.01779549246963845	0.003741909156140645	0.04247922500425993	0.04105922394975432	0.001023272300541629	0.007797579040211626	0.0415579496238257	0.05039555134433376	0.1283756259328439	0.1032661160710615	0.02771473359117391	0.04126016086673625	0.003530226615880406	0.0436059321637446	0.001022749133801043	0.0346179902269485	0.001007960850626443	0.026699846365462	0.001015140387783054	0.01781945087412218	0.002481994202795029	-0.01545290086584209	-0.01191520867373026	0.01404819138381159	-0.0148145733279788	-0.01311723853910513	-0.0064169704076902	0.002795615049258438	0.001030262881177335	0.001027113712057897	0.001005944122874908	0.001102467828305013	0.2460179190918021	0.03099456212227662	0.001032942631506366	0.00100239651573521	0.05883151844349782	0.3850025753744947	0.001092888629141618	0.1864846430986317	0.02920931265858002	0.001099029365772997	0.001123595411599556	0.001054736791547983	0.5774555541932969	0.02424670104874593	0.001036487255690799	0.001044016751415508	0.00100566716604176	0.103001474217419	0.02774282189501569	0.001338667686506983	0.4409221168184132	0.001021484425199384	0.001003453942195233	0.001001372520029004	0.001003021611137719	0.08618335902118134	0.08832279482435261	0.02341133637573321	0.02052680017017695	0.1118733636698217	0.06997556484149073	0.1125514673200795	0.05136948061538849	0.001086961400652765	0.00201007867234628	0.01202935488976258	0.001389758685164902	0.001195674959288549	0.001038658848051276	0.001009227550355315	0.001019024492695007	0.001248387373885537	0.06771417985207365	0.04951741759330855	0.001014897137426038	0.001416839117166979	0.0400229998387163	0.00111712163652105	0.001105716052946428	0.04534049586150388	0.001024060031129753	0.03299007183880683	0.01017045800022723	0.001061091060580623	0.001046171430124028	0.001116738469458088	0.03585326481798504	0.02299153105767122	0.04284729203039901	0.001005263586359197	0.02616129557706175	0.1276610318712927	0.02993124141294267	0.001034758535187127	0.001028304214747314	0.001009822157278786	0.001018741362238922	-0.001824928863697079	-0.01559955408092213	-0.0114352571482047	0.01319037544011135	-0.01377551994867402	-0.009458255641060346	-0.002933212156729433	0.008911795178006355	-0.9081355156322151	-4.899144249544542	0.06489582343144402	0.05145191969285346	0.02161705441804787	-0.01144342750072886	3.24953237952407	0.0178723559469851	0.08953081972440138	-0.02051874449487921	-1.620611224762393	0.1526081799741424	0.02385408415903697	2.695876387115207	1.560916000686679	0.03940052719779123	0.02238679720938048	-0.009832632546579448	6.136676145793259	0.9487569661446046	0.0106190589224761	0.008664566008976849	-0.1256197596364108	1.76129606146628	0.4124120566329476	-0.005228143024664859	0.9701001506456294	0.04463621082495425	-0.07155246531250883	-0.05550736508629419	-0.03308304428110869	0.1962677426970937	-0.08077356050868464	0.4003218072308828	0.1800430853003891	-0.06860302529514613	0.2579796782138496	0.1623566043522944	-0.1328064788325844	-0.03375457635006472	-0.3367827844049334	-0.3210861430160159	0.03766481959080291	-0.08235700153363125	0.07607154005831242	0.03311955154444168	0.1145399307944126	0.09744264736687012	-0.1673213362911941	-0.2651450016594781	-0.4769508719037927	-0.1697737608204195	-0.03241415831709132	0.1948085623002173	0.2017907027291492	-0.019991139359494	0.05076810769888331	0.07558484950397309	-0.2646299305242438	0.008351632093945736	0.006678795912793342	-0.5360313824035867	-0.6937747621619629	0.1370080309043731	0.161378474672676	0.04223694384576589	-0.9645543924734478	-0.06088906920601166	0.1493484449795177	-0.1525615454745187	-0.06365454968360063	-0.04918327841696515	-0.03640449463327145	-2.956490552829039e-13	8.130089601612296e-14	nan	nan	nan	nan	nan	nan
0.24	-0.03800693798188575	-0.03580674296166227	0.05578994013810596	0.5421516417021448	0.9407391258990633	0.008812155476563376	0.3201524276450118	-0.05244921025992752	0.003083980048589224	0.08795145810539549	0.07266614179045326	-0.111770852611051	0.01902649841826089	0.05304693941811214	-0.082491988096873	1.117904963789961	0.07791664041018551	-1.117904963789959	-0.07791664041017443	-0.1982261837687325	-0.08220381177842236	0.009669819482741201	-0.1670951362213114	-0.08642254681355295	-0.04270209158777391	0.0251955640113951	0.05457517554507815	0.6303382455789829	0.6538406300211472	0.06106327509064222	-0.008552023934300912	0.1263235311513829	0.007380728543913197	-0.367397207149704	0.677737219222419	-0.3649412732933637	1.345385456725785	0.05794120954915698	0.03763422310088845	3.099102594379898	0.8909886574778337	-0.5921149941971783	-1.25328992531361	-0.5898349236933885	0.7239793263051013	0.1876900385865387	-0.7550755055038532	0.4392243999725335	-1.643517888710259	-0.01581739228314193	1.64351788871026	0.0158173922831415	1.380864500307297	-0.2418472486288977	-0.1369554288390603	-1.703073907492976	0.2752799726071891	0.1042360579621169	2.341554485802043	1.023551606647862	1.437278238585021	-0.6680605921839248	-0.1426091073463493	-0.105990607377128	-2.216941750800538	0.159067359835199	0.001029024761422784	0.01584839421582927	0.001025426266932018	0.01508029609260902	0.001006840819580013	0.003950973219527788	0.001097029570412135	0.00309754164934735	0.2011736426853785	0.2026954814716438	0.03104707524668853	0.03335071527403863	0.001032458040872777	0.03744013061222494	0.001186605687764202	0.006481284886011807	0.07618213321370756	0.07923153690591862	0.3841156997768553	0.3356180388762875	0.001087822469291635	0.02044549566924213	0.1593350929870062	0.1660658994409357	0.02579915724867012	0.04414684650074634	0.00110088482603766	0.005977784639086485	0.001121428425989335	0.008992772092250316	0.001118978999462166	0.004488512735199864	0.4631591329248543	0.4294636943003003	0.0212447267200206	0.04002234773204257	0.001039940153599894	0.00312789601837624	0.001042932997577287	0.01915379685359631	0.002246203098339883	0.03525800802115866	0.08858059673867819	0.1196925229623605	0.0239714928954698	0.01743123709344745	0.001314107383475179	0.00799755322172984	0.4156446267476602	0.3856250243090135	0.001021795808159963	0.02572712156991041	0.001587843588841071	0.006933146314470347	0.001517672727853915	0.005446308002435137	0.001440397512356747	0.00408143210666688	0.08421512367633383	0.07216985169920184	0.08910981860293185	0.06316453604564427	0.02077528501614196	0.01943893238266484	0.01945949831862018	0.01046420325881327	0.1188187066012879	0.1206297867067149	0.0673383442033841	0.07599883902138324	0.1106203126178048	0.08853586004053246	0.05349571283764759	0.05077297671397045	0.00108358927274858	0.04108142816634591	0.002576243016207588	0.1535904636081779	0.01363313667405112	0.03819884192537456	0.001481551590751976	0.05509133142623433	0.002263866114427659	0.01116145458119225	0.001273311895889732	0.0123294155340573	0.001008960546238407	0.009903480657840627	0.001018654081685942	0.01932996058551471	0.001281150999811306	0.02440902652529543	0.0711082225205521	0.07613870696813176	0.05202542414407721	0.04826449019865473	0.004218209508180722	0.03719116273923143	0.002601092476152324	0.01181558336823149	0.04007576158052649	0.03770839600119309	0.001137468477776784	0.03611963096798953	0.001111514879273878	0.08979517696278583	0.04607718841696332	0.04499355955782983	0.001086690345609498	0.009555053272583491	0.03363424329721747	0.01267389060039602	0.01192909482075467	0.02703436516714429	0.001082006112379221	0.01054735569375798	0.001045959744941471	0.01949280664036868	0.001173137584565097	0.09631467093025738	0.0411695746395131	0.06337915620665174	0.02123014828266389	0.005390827564131715	0.04212388575771783	0.04206399272086818	0.001014816630379417	0.008233247273081284	0.03302605608010841	0.04174709672531297	0.1284995412941755	0.1034027663376379	0.0288442646604405	0.04254657186742018	0.002332756480892653	0.04239983374576596	0.00102682885805007	0.03382638627507812	0.001009321651745835	0.02609564551613282	0.001017788366534916	0.01738493064761454	-0.002338423299164566	-0.01546460049121676	-0.01143806073571728	0.01303501214159497	-0.01440518805428936	-0.009698733272376713	-0.002691401722155433	0.009544090171693241	0.001034322228395984	0.001030792795498557	0.001005791834767815	0.001113159677137783	0.2978904027538355	0.03174265406800707	0.001030110999088126	0.001001906164437969	0.04037637347547626	0.3934288679343003	0.001102774997849571	0.2191907435765934	0.057344401749287	0.001096095779916925	0.001127642222914151	0.001051172823468686	0.6511618827162927	0.04076382829735982	0.001032121013245039	0.001041359378292955	0.001004274354524107	0.12598133069883	0.03454193690423901	0.001401116769559557	0.4550327830966424	0.001021204490273297	0.001002659513061585	0.001001051594602032	0.001002330465352896	0.09377758807087989	0.09367877508095936	0.0307832995701381	0.02103457278841932	0.09958585888394271	0.07552862940877311	0.1175784974610753	0.05424528769547429	0.001090702008041289	0.001742187453114373	0.008427535498351943	0.00130438876849865	0.001040298336933113	0.001019399783213081	0.001009360998718209	0.001018808967951863	0.001407856692458048	0.06274026282701897	0.04889576420278989	0.001011362088559332	0.001327636909842475	0.04050650870450556	0.001129307517820285	0.001112401317082614	0.04583576938077616	0.001022170868918031	0.03399488776799731	0.008717084665419308	0.001056318255252749	0.001042456896400155	0.001129682176716677	0.02742701009860087	0.02676739269957001	0.04082253288527962	0.001005949644138389	0.0201573590926811	0.129502872784358	0.03035811664361269	0.001028535896374078	0.00103334505033045	0.0010114889973413	0.001022020887770224	-0.007415588018857776	-0.01540882332173867	-0.01096231459146061	0.01194415125012008	-0.01431063683340734	-0.006400466821307538	0.001155072180666201	0.01660871279097196	-0.8831729414171725	-4.589836950756781	0.02256860947143208	0.06515298636389215	-0.02350809258320152	0.002494572930647019	3.281513296574441	0.04191671413740555	0.0649016979564922	-0.02481809649092433	-1.608689110488994	0.6598554967074106	0.002142431526351094	2.749730678977462	2.295611448604853	0.02349699300003313	0.002412054623680613	0.01702049338961968	5.60713719694343	1.258909893995644	0.06210585479987844	0.008615401322501328	0.0150214441663773	1.816821757571634	0.3990116766343516	-0.001880406515289094	1.028131623381984	0.08060637732434385	0.01322080858773549	0.009305854406748781	-0.002035176144398741	0.3995385474863912	0.1561291144439048	0.4758463022024895	0.1882198046417957	-0.3554188051463506	0.3149677559482797	0.2700092484352558	0.06279229698048783	-0.03212706017471128	-0.2841134017764378	-0.3218464243019062	0.0546658721056116	-0.003633039136599426	0.1103228265862653	0.03210853286461368	0.1337580406957861	0.2095125544888023	-0.2097395338475742	-0.1570701508530974	-0.2607898931335778	-0.1155123697862192	-0.004553249061355417	-0.2361951730573808	0.0007352342168635455	0.006926225358945674	0.0567232156003298	0.1272089801764562	-0.218932274464705	0.02740921362361838	-0.007929674946570209	-0.5724045280177105	-0.7527853875931387	0.1951467527324731	0.04154179109878946	0.04671391078382267	-0.7743564285952992	0.09798453640870911	0.1116073687333691	-0.1052612346056412	-0.09333972133140669	-0.07071840803889609	-0.04964840766037715	-3.26974906464201e-13	7.980857038973772e-14	nan	nan	nan	nan	nan	nan
0.25	-0.04141434997923436	-0.02934059071816631	0.05170434552171751	0.5555615334812523	0.9412021211544389	0.009161522315038608	0.3498941122377	-0.04394287029485996	-0.003150452341341176	0.07589452493423136	0.06696965031887317	-0.1039663346846972	0.02050689203928958	0.04605357559381962	-0.07758960315332947	1.097981915740898	0.07906062607715154	-1.097981915740885	-0.07906062607711942	-0.1844716777677631	-0.08488777881858517	0.008153615541537478	-0.1845291935827355	-0.08361407904873021	-0.04150582522727891	0.04735762461227375	0.06518868067721002	0.6449207859126236	0.6492018508064736	0.05944195288568663	-0.009573283446285743	0.1052954922451444	0.009124972476066971	-0.3047445742432114	0.6031852499653854	-0.4459667426548306	1.336609455730614	0.03509102310202516	0.03135191962285813	2.838076105777743	0.8013942131627184	-0.6361665544494358	-1.171883423651705	-0.5367665615644737	0.8280310690013193	0.09803085521582157	-0.6274013791299951	0.5344586152231943	-2.33781011732485	0.2359976494079099	2.337810117324906	-0.2359976494079254	1.371948054700702	-0.2975135739324191	-0.1667547477091174	-1.770135031457845	0.291720186933096	0.1361617315596953	2.092260916779383	1.093552810019683	1.473614212154469	-0.2920761291057907	-0.1819664680377162	-0.09596937910744278	-1.989418859423078	0.1868208156190223	0.001033883692925586	0.01631051010954268	0.001503802835127936	0.01611027554927674	0.001006307841192615	0.003985121592575679	0.001592906188014015	0.003331239154013419	0.2440771703028375	0.2343307228810203	0.03126499564806001	0.03352413958458251	0.001031406651851777	0.03799543991025149	0.001096077367715977	0.006343384863128618	0.05735111373218792	0.0637893426258087	0.388259394208269	0.344370224647596	0.001859132917125351	0.02132767997090591	0.1870720660862805	0.1925516088598406	0.05008008474991443	0.07048869785496543	0.001099141435099322	0.006278377131615729	0.001126769187691528	0.009126262093693544	0.00108612784059999	0.004592996938960526	0.5270171281906455	0.4819093379253003	0.03320499743322831	0.0520867711375288	0.00103575371821249	0.003356231190915054	0.001042786462476717	0.01919917615450893	0.001638612048111397	0.03532601315436654	0.1082024705389	0.1370225983061202	0.03130558162230522	0.02157058387110392	0.001740913118621698	0.008244531613180776	0.4298407037688134	0.3966442274552608	0.001021795025988809	0.02645611297107539	0.001301253946511373	0.006814110767637182	0.001264672772481487	0.005354501417667381	0.001225798900959691	0.004021066039788091	0.08810933412766821	0.07568923792623364	0.09047162809187691	0.06469146137528771	0.02573376528656046	0.02320782940550714	0.0200650653329493	0.01230787455233774	0.1083764186629834	0.1163807779713808	0.07188917512860332	0.07930994785250997	0.1142219393209889	0.09166021263182808	0.05407951076457019	0.051744556573516	0.001083948859135327	0.04080371567187036	0.002150591807647039	0.150871233227351	0.01072932132173291	0.03530010856788383	0.001396717581390106	0.05552985410167106	0.00166379851868573	0.01140643682639997	0.001148270478710239	0.01357855646939578	0.001009399103511154	0.01020089210522575	0.001020098703252294	0.02050747103625669	0.006148396573488213	0.03129982615544626	0.06583815388644924	0.07360492388342307	0.05004596587495831	0.04665749452950967	0.002653979503812714	0.03473956423675131	0.001963583022021354	0.01096497175551563	0.03995455362545517	0.03757938112915644	0.001134219860659689	0.0362872270792829	0.001112522372032561	0.09084219427505147	0.04612626722359817	0.04507849284668547	0.001055534354516141	0.01011483563569295	0.03345290065397916	0.01404660285835866	0.009868496593755266	0.02494975681584429	0.001068184657009948	0.01073242617687518	0.001044732671498611	0.01948935159432096	0.001153740806471075	0.09043348039739751	0.03297037611518812	0.05596781281951942	0.02463603769941665	0.007674341512258711	0.04096354246482422	0.04225494017067367	0.001010708837165092	0.008654595929192727	0.02673304268854603	0.03509808650655875	0.1298942450277006	0.1052129118513175	0.03023843231690228	0.04389950556126208	0.001694460941195572	0.04166470096560161	0.001032560355835294	0.03271228931166453	0.001011255428447765	0.02525459779308516	0.001021604991260227	0.01679866948062364	-0.006893199939290981	-0.01518776829338756	-0.01085092099540254	0.01138631538829888	-0.01413640865678241	-0.007310677661538065	-0.0008093614957766348	0.01130057532652175	0.001042848518718613	0.002824050888175958	0.001005720467348438	0.002952817941332279	0.3380471236274802	0.03132302498316972	0.001030482766763841	0.001001738600456177	0.02695488710921697	0.4003568810564621	0.003983781567778823	0.2431246055482836	0.09700466598875518	0.001098367789228717	0.001136295769565481	0.001052565978408585	0.6919512654835834	0.05197360742983255	0.001030783374161607	0.001043712356735224	0.001003714797499343	0.1435560647897868	0.04404548016707559	0.002850122718104367	0.4661952419417937	0.001022293167475599	0.001002344461280126	0.001000918555870711	0.001002054849872711	0.0929838494254978	0.09114680498148055	0.03174047525770041	0.02048512513519701	0.08788200426109449	0.07968843718411732	0.1209676056245805	0.05527792443816116	0.001078925995441211	0.001674180576502646	0.006865617202521792	0.001311588327858624	0.001034154657404425	0.00101688418673176	0.001010273907729186	0.001023965473327295	0.01961754050386304	0.05587377548678759	0.04652436573929023	0.001009916968927711	0.001270839724800677	0.03921520092621622	0.001132131951189006	0.001114561171214088	0.04648537967609616	0.001023890793604832	0.03259882510130602	0.006737996558257026	0.001051664042975415	0.001044300362567738	0.001136809660477743	0.01982413045693482	0.02990255014502193	0.03851823431719237	0.001006843424246296	0.01892133280602196	0.134126995032675	0.03310210884718588	0.001026748108222685	0.0010429087625771	0.001014773033719002	0.001028585974395436	-0.01103006611576371	-0.01473409207287762	-0.01017466637824154	0.009291349945546036	-0.01372824671797493	-0.005650790722884786	-0.0004988682105523427	0.008810550509789976	-0.8775909421941849	-4.19484412872275	0.05684817882043402	0.1386339104197394	0.01600061129018034	0.04392499999622484	3.056282099534578	-0.002311081980347155	0.04101650996792068	-0.007773126837492652	-1.480218976230823	1.097833353322597	0.1562861773863245	2.559785140174053	2.886127747548862	0.03163259015850831	0.01820402815333936	0.007738441465901495	4.877584725163751	1.158078307171764	0.0005254596728326649	0.001016282275562602	0.01141500157683453	1.663180531847972	0.4261999811769634	0.04781205684900485	1.198514660685825	0.07042189933698796	-0.02198636105824061	-0.01648514450812089	-0.006500677636060861	0.3177398349059462	0.1521667266590365	0.294602549306747	0.1787529036125254	-0.4979957524557789	0.3451396686405636	0.3463073986024022	0.1320681158953249	-0.02407632143922271	-0.2574042975329902	-0.2569115975312439	0.03774422556769143	0.05032305635568045	0.139753087500827	0.02757588676516315	0.1068405726945785	1.100726403714168	-0.2987665275538169	-0.16144215685986	-0.21705649721826	-0.05989783574232044	-0.01995039018263958	0.1471324672030781	0.1542338217849528	0.01529354657578642	0.05494515135137693	0.1470949230637906	-0.2011929088357363	0.01580632583019038	0.002677002158689443	-0.6003823649581386	-0.734717464623174	0.2632532237762883	-0.006728945267543999	0.03918410109895398	-0.556637657612931	0.2567058019292468	0.1599788585000678	-0.04858908038925473	-0.1280454563282605	-0.09651732400997698	-0.06674477531342012	-1.659149537608601e-13	7.149683498386076e-14	nan	nan	nan	nan	nan	nan
0.26	-0.04391501710486792	-0.02398919755067999	0.04699482343175333	0.568884161949239	0.9414496099911248	0.009421449367821425	0.3766907853927554	-0.03659902844475281	-0.009267252454063337	0.06423805533813169	0.06218474674108145	-0.09538809503031194	0.02077995891483322	0.04082282944019652	-0.07193869526248226	1.071214393519043	0.08246425587291097	-1.071214393519042	-0.08246425587289095	-0.1707489955784234	-0.08820543154731829	0.006325336762486597	-0.2022257861837908	-0.08048201094335464	-0.03995596660811694	0.06706884799513507	0.07633429955021055	0.6596982175023317	0.6473514898719366	0.05741772304202133	-0.01042557319810395	0.08652009738344382	0.01105793263675921	-0.1860482327847207	0.4547854040374512	-0.4897267680122577	1.327932794501659	0.01483992556689138	0.01974626596241205	2.510100306831891	0.6584890344819142	-0.5685885388009874	-1.173197210293286	-0.4075173449530013	0.8787236719106716	-0.05377531048124433	-0.4025519713555439	0.5889289894554802	-3.012412723268764	0.4361114334755631	3.012412723268764	-0.4361114334755631	1.374499737981176	-0.3685843863430294	-0.1993703964087321	-1.755580955419375	0.3400000407175037	0.1749545096954493	1.851387042200573	1.1299743548211	1.476256489797912	-0.1103769361566713	-0.2231906350835906	-0.07219665534516222	-1.766412941891957	0.1968106055429646	0.001040577058871533	0.01672522998073348	0.0026379468416135	0.0178087944096472	0.001006005783080253	0.003984242326943026	0.002758797926860543	0.003969643089162188	0.2843386606598935	0.2640360657470401	0.03118130199842824	0.03340290903435914	0.001031067160516482	0.03815758777881708	0.001050731117457909	0.006225597974069246	0.04042561460250797	0.04961777276722854	0.3932880086909278	0.3577197398582934	0.003680554345619437	0.02321105418847424	0.2125535173472079	0.217509080951834	0.08025369401010404	0.1001367799578486	0.001099406378450441	0.006510658135388484	0.001133766710278397	0.009235214304350267	0.001070403024916619	0.004720523446548468	0.5824330551004118	0.5269272527457195	0.04456809634960201	0.0632659842779621	0.001032992282316005	0.003477690810853093	0.001043890225089361	0.01918523898565667	0.001333731566645651	0.03574301643475472	0.1264511419042758	0.1532358780129238	0.03956191240793993	0.02590208276258714	0.0026773977189205	0.00888451379961089	0.4429820212847529	0.4100514306190169	0.001022339228835156	0.02724015948499827	0.001157660921244194	0.006794250231242904	0.001138004517350325	0.005340245649356088	0.001118296613402846	0.004022165745891539	0.08996335336634895	0.0787926711369069	0.09015710608533825	0.06626608608227232	0.02874429522648197	0.02566437230734313	0.02011266891473221	0.01400403032207456	0.09724566967470336	0.1105976154468761	0.07623576910424817	0.0828593455614762	0.1177178080468453	0.09529093058815211	0.05486672441657289	0.05342522785151069	0.001078238489960692	0.04058668408224601	0.001903165374668046	0.1484889451945763	0.00847041159159456	0.03308038296805651	0.001357877022186307	0.05594032718921789	0.001359892134053773	0.01212178707184669	0.00108448085939712	0.01512943182442325	0.001010074953165981	0.01045904099619756	0.00102340013282262	0.02156870250488349	0.01749199536962864	0.04506513524373504	0.05980646238406919	0.07012838752776901	0.04788004027525733	0.04509338358367654	0.001865183105744227	0.03309949899959995	0.001615389490675363	0.01051186899393352	0.0392878978063298	0.03733537490077463	0.001134008511216494	0.03661064174971089	0.001114106211029447	0.09179116526922926	0.04645204436045931	0.04540409277257211	0.001040821423588131	0.01064819418638569	0.03269876987445523	0.01561101809454132	0.007840029378700401	0.02294643672968173	0.001058948250692442	0.01098751107419556	0.00104504150340462	0.01945511337607487	0.001147608378702493	0.08437604790315627	0.0249354248807699	0.0485801234183014	0.02789200857827806	0.01068983577733281	0.0392679295500189	0.04186188093287988	0.001009103032030875	0.009049494908233431	0.0227921390779462	0.03059050272393238	0.1325972980631353	0.1083901070882517	0.03226718512264052	0.04576613880672981	0.001373508440542065	0.04129157695967257	0.001040208737508749	0.0312941614490132	0.001013864656297579	0.0241847752871763	0.001026796455140146	0.01606721614984436	-0.01082111088393689	-0.0146456700615373	-0.01013010893981837	0.009068215600817622	-0.01365855544732479	-0.006014875058977163	-0.001284641681129465	0.006687295524009804	0.001051374809034394	0.00461730898084213	0.001005649099929995	0.004792476205526226	0.3782038445011242	0.03090339589831375	0.001030854534441814	0.0010015710364817	0.01353340074296397	0.40728489417862	0.006864788137706239	0.2670584675199727	0.1366649302282093	0.001100639798543243	0.001144949316215939	0.001053959133350069	0.7327406482508738	0.06318338656231129	0.001029445735080248	0.001046065335194939	0.001003155240478318	0.1611307988807444	0.05354902342991066	0.004299128666648196	0.4773577007869448	0.001023381844678998	0.001002029409502145	0.001000785517148488	0.001001779234396545	0.09219011078011721	0.08861483488200204	0.03269765094526717	0.01993567748197461	0.07617814963824678	0.0838482449594619	0.1243567137880858	0.05631056118084918	0.001067149982835286	0.001606173699890719	0.005303698906691384	0.001318787887217558	0.001028010977877419	0.001014368590254375	0.001011186816737686	0.001029121978698583	0.03782722431528423	0.04900728814655776	0.04415296727579158	0.001008471849289694	0.001214042539756891	0.03792389314792696	0.001134956384562872	0.001116721025346566	0.04713498997141637	0.001025610718292892	0.03120276243461525	0.004758908451101005	0.001047009830697985	0.00104614382871518	0.001143937144239168	0.01222125081527142	0.03303770759047368	0.03621393574910532	0.001007737204356123	0.01768530651936043	0.1387511172809923	0.03584610105075862	0.001024960320069874	0.001052472474824409	0.00101805707009986	0.001035151061022143	-0.0146445442126696	-0.01405936082401652	-0.009387018165022533	0.006638548640971967	-0.01314585660254246	-0.004901114624461872	-0.002152808601770883	0.00101238822860787	-0.8785304073022889	-3.736362868340607	0.01308940471700456	0.198860867065304	-0.03051362035337065	0.08343585902823132	2.895533587907874	-0.01701425813588617	-0.0137305878525024	-0.02079546974209017	-1.354564226191688	1.579321384619406	0.2023804146985477	2.444083213594768	2.956857598324142	0.009834695256742857	-0.002495503606898981	0.02162895415245344	4.121591436027789	1.081867841102462	0.04073074425147731	-0.00324789080711825	0.08482107360542561	1.593462630208676	0.4374420993978346	0.07672035248313304	1.505731626886565	0.09161739985286149	0.0330558106770145	0.0248160177021229	0.01025797845602342	0.3163479442010733	0.1656689899088198	0.2133754779761405	0.1587166998857334	-0.6622495629824244	0.3626255315127282	0.3712823214407993	0.2046105807051742	-0.0199908793053772	-0.2167249321727113	-0.1860448727685254	0.04905595451806155	0.09044056091029581	0.1706697105199231	0.02425602158157676	0.1105022443354443	1.584414446188587	-0.3982901880468879	-0.148493206201036	-0.09848323988532716	-0.03601059953404489	-0.02755152033386228	-0.2050314612396647	-0.01887402942375443	0.05505955275929002	0.0514384531381528	0.165549575811278	-0.2026746214256715	0.04141209718875784	-0.01408631297661712	-0.6076529202773052	-0.7480545904182895	0.3415428161215631	-0.07525954642570246	0.04142397536599472	-0.3460711413595245	0.3713944810619491	0.2143472790613461	-0.03285947966284974	-0.1541459011750065	-0.1164733646081301	-0.07868684041705358	1.798353706717332e-13	5.663846618967176e-14	nan	nan	nan	nan	nan	nan
0.27	-0.04491563690210622	-0.02049030223318903	0.04206594291796057	0.582120469153708	0.9415081596707714	0.009537386429012697	0.3998370666577803	-0.03092458958656937	-0.0140913143746959	0.05207457078845574	0.05907691252946339	-0.08657281963037518	0.0191760671877466	0.03831742169558418	-0.06598395733775403	1.037814558462596	0.08755112767446911	-1.037814558462587	-0.08755112767444145	-0.1569170256725362	-0.09230472726688142	0.004175446305947255	-0.2192414017904836	-0.07668719676839805	-0.03800366298701831	0.08446454897033234	0.08761300214183895	0.6743084044315276	0.6459834003128226	0.05531927316397807	-0.01100672694468919	0.06976621470433482	0.01313793268611671	-0.008327364453365779	0.2397956553643558	-0.4929393998347293	1.319262146952245	-0.003154415492060049	0.003090752205933336	2.111809555140764	0.4747031090606705	-0.380971151899947	-1.269071775473067	-0.2084905496545522	0.882929084921504	-0.2746363188952884	-0.09221538560923928	0.598572013631274	-3.659961767178177	0.5754568142372728	3.659961767178207	-0.5754568142372671	1.394469734759105	-0.4520544993354522	-0.2290160557853181	-1.639150209456425	0.4209259716281466	0.2151315656149516	1.62576201352914	1.124721655943993	1.441982320912384	-0.1811287377039151	-0.1819409475196488	-0.04475680102589665	-1.587744714395988	0.2167837310769714	0.001046474499629645	0.01707707379929983	0.01211663264877063	0.02780097450488853	0.001005849363597773	0.003937704045683527	0.007091021831612062	0.0064326023729082	0.3207218267333117	0.291652094596937	0.02951029552554721	0.03195246769297821	0.001031459593978368	0.0377691584028791	0.001026651379690147	0.00609740450583325	0.02657720192332957	0.03762950757908464	0.398772777483918	0.3752978513164485	0.009526223387729462	0.02885642455333045	0.2352797823795788	0.2411410574382652	0.1067806401997799	0.1222249471216835	0.001103886449460034	0.006657358628694179	0.001140382740396952	0.009310746418575096	0.001066917386187676	0.004877748983924341	0.6295026417665309	0.5650050352010931	0.05435380694120001	0.0726404625887738	0.001031845727022389	0.003487481710818907	0.001046186559743554	0.01909126668677723	0.001171764925342634	0.03649286531143606	0.14240217643595	0.1677935246498995	0.0481877607490831	0.03006741064614665	0.005129277633329836	0.0106767352063366	0.4561425720463754	0.427295881574176	0.001024150542987863	0.02802583735991781	0.001081389293610098	0.006847557353986794	0.001070762800809285	0.005381779302805026	0.001061187407155741	0.00405430811767544	0.09003788204993063	0.0816419495457081	0.0887221336339596	0.06814019597618803	0.03034549845013584	0.0271810335290749	0.02066203097587561	0.01598654400990174	0.08706258303570327	0.1047100646527276	0.08100503034107068	0.08681683325544601	0.1216501173780934	0.09918871428705107	0.05570892535482351	0.05571746447062684	0.001325240553643369	0.04064325990326693	0.001749949153389494	0.1463958374972252	0.006903040647439777	0.0315147458261919	0.001351507947291481	0.05631718247505315	0.001196901792929238	0.01315738581221822	0.001049870691722236	0.01698481958682857	0.001011045773434705	0.01066754338005031	0.00102990953345416	0.02244008971154563	0.03152887610238955	0.06052734897165021	0.05392698187989114	0.066407209732053	0.04556987177652689	0.0436229686396843	0.001445783600408025	0.03206946844962914	0.001413149267350957	0.01037012156257679	0.03813456822890383	0.03699069725104216	0.00112992570238429	0.03667317784459721	0.001112949333337907	0.09246819869638791	0.0463850285395975	0.04578062981088384	0.001033917647971083	0.01111510954294468	0.03057929957555094	0.01699006563834701	0.006411384615473918	0.02151934017573904	0.001052342778830631	0.01134034608482265	0.001046019084541384	0.01937625630904067	0.001142033196044482	0.07829511144991101	0.01789775555962667	0.04202137775044203	0.03209732118302772	0.01485645982701204	0.03790480874947139	0.04158537268903229	0.001008434111234825	0.009419879357353157	0.02033039887943107	0.02769767522875384	0.1370528162772655	0.1126236298523839	0.03472679214913556	0.0479708191072445	0.001202877535953299	0.04122511224284687	0.00104911683224177	0.02960318968165465	0.001016968599394162	0.022904107623642	0.001032980698471898	0.01520401582688872	-0.0123386202502083	-0.01398723971376455	-0.009292088365563602	0.007412737001684412	-0.01162048168761389	-0.004853959963003074	-0.002089562269518943	0.002282008914022262	0.001053660118264866	0.03716595237407078	0.001005718290781394	0.01749347523756181	0.4035129888271579	0.02475728485720534	0.001032725542854503	0.00100160354129536	0.007796706363507606	0.4134669993243061	0.02326673866755679	0.282536388085552	0.148452744375855	0.001115243706423446	0.001149235896084651	0.001071183056432178	0.7520139307519931	0.06891903393328865	0.001031673353736516	0.001050701503822296	0.001002950774253127	0.1709276296704056	0.06280073326081696	0.01059730628140829	0.4928564182174578	0.001028281046897521	0.001001936014705221	0.001000734709117882	0.001001697420690949	0.08836076431812108	0.08517494735202293	0.03174043074933762	0.02241283636759148	0.07043882051138567	0.09030205129324591	0.1300275155008798	0.05713474307303987	0.002018523597063613	0.001576334125216174	0.005169708619182195	0.001366941760539161	0.001026327487974111	0.001013399676362691	0.001012791606741585	0.00104308270420205	0.05551132222161721	0.04451851880591363	0.0415914180614387	0.001007979450350604	0.001192313314730486	0.03578717190162586	0.001117821514449182	0.001107534552994931	0.0455912436596743	0.001027680931482483	0.02550818345454901	0.005001792583306004	0.001044162151882126	0.001047791924146863	0.001129705560398735	0.008153222917015632	0.04025552793786042	0.03636347054533601	0.00100773861132963	0.01748230765183617	0.1481523443063913	0.03907095385766407	0.001025232623316495	0.001063394360527187	0.001022011155636934	0.001043026601311561	-0.01201139044651073	-0.01327111247779008	-0.008378123951741789	0.006376609091121411	-0.008362107995959833	-0.003655321137862125	-0.002843885792107126	-0.001107581147634006	-0.8838374957999314	-3.242819689767025	0.04483946208777743	1.66894865097942	0.007583798609378821	0.3840065712022862	2.620437088985153	-0.2548133378327307	-0.06672701852056762	-0.009115563262098935	-1.047257970258151	1.903477091448783	0.8642955560156107	2.274747063076659	1.501720665504451	0.01584437253169441	0.01192738789574771	0.01335608931309952	3.487786895960244	0.8085186328717134	-0.02079652040355656	-0.01465694584096819	0.075207310734846	1.32966286444537	0.3953583843281864	0.2659278239451321	1.94501929731856	0.07167038647530706	-0.008148943735298335	-0.005886984645206233	3.971458710848036e-05	0.249052978857945	0.2004007420157605	0.09819352639888716	0.2349294632488888	-0.5215286294982622	0.435439370492319	0.4139438577803863	0.2506832124181851	0.02725950831577411	-0.1998863060546123	-0.1269544260590117	0.02931901828419119	0.1161277442667668	0.2002421141758885	0.01783135538666372	0.06924786413364592	1.513881167734021	-0.3525459256155026	-0.1456481963863384	-0.09369030906011852	0.003289108911988732	-0.04364935674644047	0.1188319394995419	0.1141868253135015	0.02424693946433299	0.04226036473490602	0.1057122063823332	-0.09260634759775105	0.03456049220977361	-0.006066176598710516	-0.605404923448871	-0.5777581407556233	0.4931930077186786	0.01138188507318369	0.03335607453388915	-0.2359033387225385	0.4821579385103191	0.2236499492875685	0.01476344345129862	-0.182057261273994	-0.1382295050330134	-0.09276539025476235	4.040242045597883e-13	2.834068878819694e-14	nan	nan	nan	nan	nan	nan
0.28	-0.04396659714972166	-0.01929724452360899	0.03719823413348967	0.5952680748992697	0.9413860331655958	0.009476256528768686	0.4187800486746804	-0.02713887882606608	-0.01658162162401484	0.03866517831228597	0.05812611470315409	-0.07775755979499678	0.01513456685803145	0.0391048055673635	-0.0600361866268387	0.9981670085923638	0.09385726990564841	-0.998167008592364	-0.09385726990563802	-0.1428080910519698	-0.09726211636901518	0.001776848429136911	-0.2348409512436662	-0.07202422796368023	-0.03566082827399663	0.09954426547957078	0.09880784251769634	0.6884618924180372	0.6433711598771085	0.05407007195174998	-0.01133516335956678	0.0546975806862396	0.01534549379324762	0.2038836771574371	-0.00638211753020473	-0.4774924221492354	1.310192502720201	-0.0212953115726519	-0.01566712632463787	1.669440457182259	0.280743414940984	-0.1018376045846432	-1.422378795584358	0.02388993209429432	0.8787205589974406	-0.5412970309783157	0.2560063519389345	0.5875355467142056	-4.261955686026012	0.6799655193998362	4.261955686026012	-0.6799655193998358	1.429892680916861	-0.5402030628569847	-0.2491118804631211	-1.472367724717488	0.5136309666695121	0.253060728080065	1.388190149011681	1.113201911663107	1.38491670126012	-0.3592071114767447	-0.05334090191383995	-0.02165318900834407	-1.429363209688406	0.2223228170969891	0.001050565054943865	0.01737322128188843	0.03247454249788581	0.04857523740896189	0.001005805805619194	0.003863474988915345	0.01548427139770248	0.01114678598286814	0.3524554227267301	0.3163001056650496	0.0257019704119094	0.02867185572321737	0.001032591647056929	0.03676761278557519	0.00101463239085352	0.005957839921472557	0.01630154850324171	0.02858923018545062	0.4044632803723092	0.395132805376272	0.02043710944588816	0.03924900326357558	0.2549252200085548	0.2628527218010802	0.1262483379238903	0.1309900898892105	0.001113429906890835	0.006754324968591555	0.001145833690595528	0.009360271290418373	0.001073790376451334	0.005058443952553579	0.6679048331034979	0.5965594274831938	0.06215731120390141	0.07974617317261831	0.001032387014345447	0.00342128127957614	0.00104965329641097	0.01890989254965179	0.001090652177217108	0.03744833482955766	0.1555968439368073	0.1800610586472359	0.05697484910393861	0.03380394858946846	0.009468391996873235	0.01388714818022847	0.4699468328756443	0.4489890312287749	0.001027506505995273	0.02879661144116675	0.001043211027504088	0.006916180204407353	0.001037121943770888	0.005434952003828788	0.001032597928962361	0.0041003444113967	0.08843126514625765	0.08368463553985955	0.08641836573337881	0.07009905598535827	0.03073096870928052	0.0277929780355455	0.02213851035641595	0.01864548809847037	0.0786598401168173	0.1000416821838716	0.08647032759987527	0.09169948023555359	0.1262739962387944	0.103683196532588	0.05654179747497368	0.05837582148610815	0.001924006018965082	0.04105094354392444	0.001658325208681975	0.1445314250982987	0.00604077102951987	0.03054385703779362	0.001372394920479374	0.05658678586753892	0.001114533156861793	0.01443331309921209	0.001032086228091064	0.01913095955218679	0.001012333731683551	0.01082340610789104	0.001040146156209177	0.02306311313099921	0.04691967532638842	0.07545981596570361	0.0486266666010906	0.06294545792495945	0.04313433778617824	0.04217925138004375	0.001235484907256357	0.03150234404122731	0.00130107302896794	0.01049021108544161	0.03651857178821884	0.03641708082313343	0.001119315054689031	0.03701314572517004	0.001107776458106725	0.09327302398439503	0.04563711612091105	0.04596901325303732	0.001031502791754202	0.01149971641244637	0.02675145143471974	0.01763430769073947	0.005807074304738683	0.02089707661298553	0.001047616904000373	0.01178683267095618	0.001047332048716216	0.01924616828485504	0.001132128679898159	0.07233053837273093	0.01221755010394325	0.03674368865101032	0.0376852480910985	0.02058191620983401	0.03724616175854541	0.04191799838264786	0.001008100519681845	0.009730679600391548	0.01894901558226538	0.02580425632861603	0.1434664117605007	0.1181702231933672	0.03753438913768411	0.05018036115741716	0.001117662124275278	0.04149078397271456	0.001059032074098222	0.02769284004403649	0.00102049779657352	0.02144879844786704	0.001040010886672222	0.01423566502315369	-0.01108902086152623	-0.01324226403368943	-0.008340152031958321	0.006686284435406487	-0.007751958029988277	-0.003636459273278817	-0.002818587259206481	-0.0005997328734683871	0.001055945427488443	0.06971459576728746	0.001005787481633068	0.03019447426959635	0.4288221331531917	0.0186111738160764	0.001034596551269684	0.00100163604611545	0.002060011984055094	0.4196491044699926	0.03966868919740603	0.2980143086511319	0.1602405585235052	0.001129847614306412	0.001153522475952177	0.001088406979517164	0.771287213253113	0.07465468130426903	0.001033900972394439	0.001055337672484178	0.001002746308031346	0.1807244604600677	0.07205244309172232	0.01689548389616708	0.5083551356479711	0.001033180249118392	0.001001842619910861	0.001000683901093788	0.001001615606988318	0.08453141785612911	0.08173505982204661	0.03078321055341204	0.02488999525320722	0.06469949138452412	0.09675585762702955	0.1356983172136734	0.05795892496523488	0.002969897211282403	0.001546494550541328	0.005035718331673005	0.00141509563386038	0.00102464399807255	0.001012430762473996	0.001014396396742531	0.001057043429704585	0.07319542012796126	0.04002974946527095	0.03902986884708729	0.00100748705140733	0.001170584089701325	0.03365045065532538	0.001100686644340297	0.001098348080643905	0.04404749734793222	0.00102975114467381	0.01981360447448404	0.005244676715515513	0.001041314473051552	0.001049440019539199	0.001115473976558688	0.004085195018762174	0.047473348285246	0.03651300534156642	0.001007740018305018	0.01727930878431299	0.1575535713317888	0.04229580666456841	0.001025504926560488	0.001074316246230003	0.00102596524117446	0.00105090214160107	-0.009378236680351735	-0.01248286413156366	-0.007369229738461054	0.006114669541271016	-0.003578359389377159	-0.002409527651262925	-0.003534962982443513	-0.003227550523875664	-0.8897661739071761	-2.79761396739169	0.001950137277656352	2.355277428809524	-0.03605177549281958	0.5336807242748682	2.301930031556737	-0.3830483838901289	-0.1363538360400249	-0.02306969298878481	-0.7649666673091023	2.030689904992517	1.151822083770245	2.060020788871862	0.2922527190612093	-0.0001121354224081111	-0.007696952155461093	0.02632284039749438	2.816913401373986	0.6281142958185303	0.02553247797967995	-0.02072825663073885	0.1259452018965476	1.135440102307008	0.3516841113537268	0.3603586659218195	2.39547136677747	0.08863664109556613	0.03611895621360034	0.02714382722067719	0.01303676284714972	0.1550294612513538	0.1826190129523088	0.03243213489004236	0.2940027800373871	-0.4184158979262282	0.547657388736375	0.4906220307684899	0.2778346600045186	0.05023068453753333	-0.1709858724928077	-0.06709520207386876	0.02760557584155227	0.138506270231983	0.2288201511045502	0.01372809037944207	0.06082948696437337	1.478465099468904	-0.3464049903350904	-0.1431536693443177	-0.005902011384014515	0.01635679133826352	-0.07333927597320729	-0.1495451041230407	0.006684342717483574	0.01742883352148227	0.0349767557435537	0.01858847751792871	-0.04170802318774953	0.06014241300160557	-0.02433250799478762	-0.5843802450524058	-0.4918432767456639	0.6533092827535264	0.04656724106284156	0.02950713414574323	-0.1461894223386626	0.6340085964369104	0.2153196289986946	0.03356780977257666	-0.1980214752220536	-0.1514016670529395	-0.09971693657141174	4.907957013105392e-13	-1.514946356064446e-14	nan	nan	nan	nan	nan	nan
0.29	-0.04079483177471156	-0.02058760950879401	0.03250208766565774	0.6083220385692658	0.941075957786067	0.009227161280622351	0.4331563663240335	-0.02523705508672112	-0.01593526234105802	0.02355127884125004	0.05952399177951966	-0.06891116340486933	0.008268561417944116	0.04338677801440891	-0.05420943667991582	0.9528104908463771	0.1011308188718057	-0.9528104908463719	-0.1011308188718091	-0.1282719261102009	-0.1030921352339325	-0.0007632610117161237	-0.2486548610848431	-0.06644049104894642	-0.03295773034117027	0.1120483065821041	0.1098979796014663	0.7019663962508542	0.6388154432958557	0.05447111190665273	-0.01147471801116433	0.04093757922093878	0.01766523301221603	0.4289729895791839	-0.2436311163384276	-0.4632023454143245	1.300499802757283	-0.04108541116908435	-0.03365639640909616	1.207349944127074	0.1080215276625869	0.2351466879307181	-1.598960519836577	0.2474482021319708	0.8946708544319423	-0.8316289232624176	0.5888120395050265	0.5798709404265809	-4.793462591817194	0.7764831594571908	4.793462591817175	-0.7764831594571742	1.47962208655697	-0.6227862879645462	-0.256531237222436	-1.292820379231238	0.5992794649719586	0.2858875451399245	1.102678777658233	1.110649630797923	1.314784026460353	-0.5425800882399928	0.1258706081635613	-0.008024847796579174	-1.323893298507186	0.2397296218799752	0.001061517747274433	0.0176281509110582	0.05782955593657628	0.07415232766908447	0.001005931203137874	0.003771135926255224	0.0238604990811702	0.01571794290838377	0.3794011710173305	0.3375440072236228	0.02013495386043508	0.0239276144642205	0.001032765498796442	0.03515656262110566	0.001008288824183145	0.005806021133587675	0.009346201283876169	0.02235409055492646	0.407939750345496	0.4131750426288276	0.03326640700637264	0.05131273488412131	0.2738132874826794	0.2837518096077923	0.1330882218234711	0.1258914052528779	0.001120913034389344	0.006827460044751948	0.0011574828847555	0.009395416622603996	0.001074136204565327	0.005281581109493096	0.6982956542008386	0.6211492205567597	0.06754452157488107	0.08436119934722738	0.001032802584957603	0.003341809771477992	0.001052908712128002	0.01863809978174593	0.00104759218132051	0.03864818471211106	0.1657391314517941	0.1897316491397333	0.06513011550649776	0.03688593607218647	0.01489250064465096	0.01779927616593278	0.4851977509858224	0.4749111475084071	0.001029380756017523	0.02957124841445326	0.001022956775561255	0.007026578894146602	0.001019266484134505	0.005520470951592288	0.001017430996637376	0.004163199899516492	0.08572856120087277	0.08470821038722615	0.08347932984376406	0.07165809009764165	0.0299308555690489	0.02745389744331224	0.02376669092789461	0.02151051994641614	0.07232924764936396	0.09698099242418635	0.09155307198302211	0.09762984007707833	0.1300139194775416	0.1088467995737246	0.05959347346949456	0.06319340721707414	0.008983941037364801	0.04673625233063425	0.001601293149784079	0.1428452840782774	0.005411673601157233	0.02982071250410166	0.001382432376483477	0.05670907717251325	0.001070914337745293	0.01587907821433902	0.001022738056126066	0.02152889945938035	0.001013676810523699	0.01092621192199905	0.001066837370047788	0.02342924526523841	0.05860977724418172	0.08504888979702845	0.04429868882487306	0.06008795144261182	0.04091523736218713	0.04093950035288363	0.001124022882549821	0.03128455483381619	0.001221901188583715	0.01079985947885078	0.03481017629282705	0.03574792618874927	0.001111934524589859	0.0372994687099306	0.00110362435331343	0.09412820835098647	0.04421762949659925	0.04602720308089595	0.001031393621294313	0.01181263122281456	0.02394073739684124	0.01853380063060835	0.00665717552656491	0.0216631969064635	0.001044835914962571	0.01232745912645672	0.001053068678983847	0.01906257924043264	0.001121811183827449	0.06663106576961918	0.008340510086693747	0.03324577691749174	0.04285241284757193	0.0271781340590247	0.03666953580435296	0.04225713128954586	0.0010079538338614	0.009951458204510462	0.01829662878407839	0.02466220568629687	0.1489757425731635	0.1248737056021196	0.03904327375706616	0.05162477177905056	0.001073551643353287	0.04210554633589092	0.001066618839496263	0.02564264924460819	0.001023199777516623	0.01987790847605332	0.00104557874967148	0.01320334579105172	-0.007133384267409921	-0.01212324798582842	-0.00772715668675054	0.007203989052982608	-0.003320401441276584	-0.00271782854238007	-0.003529394234874152	-0.001868795764857821	0.001087278788496843	0.1043255000822215	0.001006293716252295	0.03567262877915282	0.4415055921961863	0.009858308704757056	0.001031550298622623	0.001001730118665954	0.001539440131371441	0.4116883506374398	0.05483915054151836	0.3188430213840546	0.1282177682828661	0.001127735944732876	0.001183226734072263	0.001062726130725887	0.7752754986544845	0.07417602627834333	0.001032671722357511	0.001057108955714922	0.001002788219149827	0.1827404158307209	0.07828736289288696	0.02405566829443012	0.5302130264328436	0.00102976714375534	0.001001904535234113	0.001000682018429589	0.001001671272383367	0.0799504436858645	0.07761908023789336	0.02749679674764239	0.02619593575155709	0.06341965957890272	0.09991499621388759	0.1354526050655724	0.06809814390147348	0.02789248760529096	0.001537834376992098	0.004499873189384395	0.001374103653204677	0.001026234411319416	0.001013497732063446	0.001015648364851997	0.001126412591220988	0.07273288451717355	0.03822961157380448	0.03761287739909425	0.001008335158538135	0.001113069209831334	0.03209331796473124	0.001107266042671516	0.001100108604812787	0.04119079063278176	0.001032573544199528	0.02155368245314458	0.009519534566711608	0.001042471738999104	0.001067161903293225	0.00110734211609915	0.004228724118435617	0.05026735751771678	0.03554671291299354	0.001007852925357812	0.01782467317610073	0.1573865071302343	0.03955708958658288	0.00102942880539437	0.00107468484521775	0.00102605129485215	0.00105177309626942	-0.001381865742940187	-0.01071653902137895	-0.007400502900174291	0.008593149279928176	0.001317521505915842	-0.002045838524375012	-0.004235746212486301	-0.002050854849033166	-0.8987427537471113	-2.454978283788071	0.03715894017159886	2.740076244435755	0.004406885155729509	0.3882370817151446	1.93821679687654	-0.5539807772103132	-0.1853181782987957	-0.01135107377286133	-0.4855863308848051	1.532290088016	1.250588278747582	2.117947874903036	-1.220770343597579	0.01142140875681555	0.009277010435548239	0.02044588610167181	2.089168765320449	0.3117170649807503	-0.02420061608333599	-0.03240794632253671	0.1212811990956201	0.805824911028247	0.2658113585230596	0.4180330738124137	2.765102507938714	0.07244926596444105	-0.001274823698923669	-0.0005502528334193911	0.003189906840876711	0.04169703864530175	0.1193550182754394	-0.09320553713315204	0.2787283589447294	-0.2000413619529482	0.6309660368399436	0.535572545370276	0.6624587916381983	1.001203963606728	-0.1640776395674517	-0.0751775064907878	0.0001562414557493687	0.1502638810278722	0.2496356393155947	0.007382419444330882	0.01858789119453084	0.5285405269052879	-0.232632884628472	-0.1068786320427579	-0.02554103354784101	0.04175910925414773	-0.06516211405046951	0.1237257379275606	0.1288361995353366	-0.00963167156785061	0.02885441134225518	0.1583774472422727	0.1770972158844921	0.05309321073135284	-0.01670228611074031	-0.5528813736515795	-0.2273189939496506	0.6615183931546926	0.01997111373292623	0.01519962639916302	-0.08300894887321385	0.7002437241011726	0.06765671230975895	0.08510070639484056	-0.2096498005115876	-0.1610291872648637	-0.105387946353845	4.802821727389764e-13	-4.038762572987777e-14	nan	nan	nan	nan	nan	nan
0.3	-0.0354170655237717	-0.02400867158550998	0.02790487774546131	0.621276062383764	0.9405570120096653	0.008813039136724094	0.4429575849857281	-0.02481044437877663	-0.0117979433307924	0.006714779491283423	0.06291033312576493	-0.05978189999829146	-0.001492508931471498	0.05064952439827989	-0.04839763786302442	0.9026154621831485	0.1094217108072955	-0.9026154621831477	-0.1094217108072993	-0.1131700137384318	-0.1096575536850128	-0.003306200905617581	-0.2607454815425591	-0.06011537769031929	-0.02997650363809613	0.1213990551560578	0.1211373176475558	0.7147335721703693	0.6327066804429915	0.05643391842042306	-0.01153100244504601	0.02819459041342594	0.02010217813448652	0.6450838523418212	-0.4325215358302241	-0.457705112623608	1.290204531620608	-0.06306939095867081	-0.04867250547501576	0.7544206596242032	-0.01429919134399796	0.5963543408284782	-1.766898771374383	0.4215827860595977	0.935293962285713	-1.120310012817713	0.8521611393186578	0.5845453207284663	-5.229657869474185	0.8834341132664174	5.229657869474185	-0.883434113266417	1.54304216691678	-0.6872829800894411	-0.2496779710730058	-1.127709848025407	0.6619062554479161	0.308686482129587	0.7575316432999735	1.143042104119409	1.237451118599232	-0.6698163657990448	0.2590124098663933	-0.00499914546713443	-1.225960678129665	0.2457639977562218	0.001082664264847918	0.01787886311523775	0.08624498041197395	0.1029754747220254	0.00100624711429567	0.003688071135516772	0.03073331301750719	0.01906525603495217	0.4013177494646895	0.3548917719369743	0.01295943649369476	0.01782862199281204	0.001031328574243465	0.03307200959164704	0.001005165609299992	0.005649678262049528	0.00548408589670818	0.01880700212574496	0.4077681642009203	0.4248692579867469	0.04689830006321777	0.06405404960663795	0.2930742832238343	0.3051747013477342	0.1240149953584143	0.1083990690718349	0.001123597347805009	0.006916398305745747	0.001178160964456772	0.009436831335273692	0.001061463714837167	0.005510187576702298	0.7209041983358024	0.6381052738292233	0.07028327149979176	0.08631703699071745	0.001032395375973297	0.003281792227891473	0.001055421746550838	0.01828618065401767	0.001026089236606079	0.04001908730112531	0.1726147468265573	0.196320495164717	0.07232871271922589	0.03914213522662965	0.02110177962659323	0.02216713250841591	0.5023714205724851	0.5038140937632626	0.001028610117396748	0.0303687670082537	0.001012864703639232	0.007145971621774168	0.001010341543009808	0.005613742643881258	0.00100987863703385	0.004237253989528033	0.08219916305074501	0.08435880692100227	0.08001436251207468	0.07228950052619793	0.02794832446816421	0.02606972161654027	0.02523590277041549	0.02421455066527417	0.06817734015655738	0.09591446878597543	0.09577603694870376	0.1041698301178128	0.1321173909667775	0.1142641267982245	0.06580484483551471	0.07116052342802187	0.0245945732129149	0.05936248063158835	0.001568425929432307	0.1412931661458147	0.004828104973039267	0.02908743087144383	0.00136696040876813	0.05665598182261056	0.001049905574594605	0.01743093328443616	0.00101859975224076	0.02410102851809341	0.001014974308435573	0.01098204143684163	0.001114873025343163	0.02355868998184951	0.06462895092261554	0.08781444370637302	0.04111200495583369	0.05814206866238261	0.03906148950403442	0.04000003681994076	0.001068711435878386	0.03123381930311847	0.001153547487527554	0.01124911770904583	0.03316789072894973	0.03502042927914568	0.001111535914578244	0.03782598122054402	0.001102429452576312	0.09513942135359631	0.04212855805198336	0.04569956374928338	0.001032750894343568	0.01210176873963181	0.02329858493619109	0.02074320337121273	0.009195393717986671	0.02408232361060321	0.001044024880067702	0.01295090354525481	0.001064800219545304	0.0188257828223733	0.001112586612147948	0.06132556893812403	0.00642341340635954	0.03180571029201781	0.04687937407061205	0.03372396619440621	0.03590962910168403	0.04229165612560205	0.001007937008887641	0.01004569292274958	0.01822341663110861	0.02412831249625052	0.152199608438555	0.1320462144511214	0.03856589921638563	0.05141537974322121	0.0010534641218007	0.04310711897219716	0.001070595050821485	0.02354718171690265	0.001024593172725328	0.01826315750353153	0.001048797115009755	0.01215508536601589	-0.0004839247777634833	-0.01057269256308488	-0.007543673679490104	0.009028877084612873	0.001420704685156203	-0.002169158880821654	-0.004233518713458591	-0.001507352945426101	0.001118612149500506	0.1389364043971546	0.001006799950873655	0.04115078328870947	0.4541890512391807	0.001105443593414928	0.001028504045976836	0.00100182419121757	0.001018868278692025	0.4037275968048887	0.07000961188563151	0.339671734116982	0.09619497804221898	0.001125624275161786	0.001212930992191348	0.001037045281936467	0.7792637840558552	0.07369737125241964	0.001031442472321855	0.001058880238986166	0.001002830130269814	0.1847563712013747	0.08452228269405136	0.03121585269269259	0.552070917217716	0.001026354038393926	0.001001966450557664	0.001000680135766329	0.001001726937778803	0.07536946951560003	0.07350310065374008	0.02421038294187493	0.02750187624990664	0.06213982777327892	0.1030741348007455	0.1352068929174721	0.0782373628377124	0.05281507799928309	0.001529174203442243	0.003964028047097248	0.001333111672550294	0.001027824824564874	0.001014564701648812	0.001016900332958423	0.001195781752740889	0.07227034890638788	0.03642947368233843	0.03619588595110187	0.001009183265671492	0.001055554329957067	0.03053618527413688	0.001113845441001988	0.001101869128977364	0.03833408391763089	0.001035395943727264	0.02329376043180535	0.01379439241790851	0.001043629004929013	0.001084883786995353	0.0010992102556401	0.004372253218110303	0.05306136675018629	0.03458042048442043	0.001007965832409002	0.01837003756788677	0.1572194429286826	0.0368183725085999	0.001033352684226179	0.001075053444205557	0.001026137348528667	0.001052644050937212	0.006614505194471219	-0.008950213911194315	-0.00743177606188761	0.01107162901858527	0.006213402401208924	-0.001682149397487248	-0.004936529442529087	-0.0008741591741909904	-0.9085803502599096	-2.230782232141648	0.001106652039877564	3.004488787363548	-0.03419692115007465	0.28891196449118	1.522702662517746	-0.6539986264042937	-0.2310544089457682	-0.02397450974698055	-0.2273564270664054	0.761085526099157	1.287338704158789	2.164781575511076	-2.18647758988202	0.003048501541471643	-0.006443076129994002	0.02741670244015188	1.290165441154296	0.09627658970010303	0.02942327084843507	-0.03675352676903493	0.1601557431917142	0.5190912088281112	0.1865264457047993	0.4515043372856383	2.991637361825115	0.0932129651718859	0.03791776379216875	0.02869437612881891	0.01527648322876281	-0.1195662014911364	-0.002905723804590709	-0.1765869120580395	0.2618025542257387	-0.01958267363124852	0.6695834285765873	0.5413668674413824	0.9077407560191022	1.438414587327528	-0.1441812549831471	-0.06912262186738125	-0.007471755142849134	0.1597242612229763	0.263657981403279	0.00433283052862262	0.0134920035138199	0.1137611151154111	-0.1640802499252879	-0.08309617051724863	0.02750872414566004	0.04427875872627896	-0.0850077310216578	-0.1015071989774921	0.03789006989916546	-0.05973699837771597	0.03022129704567646	0.280570437654409	0.2888932589388214	0.07670600636312738	-0.03497398630639619	-0.5055850907218022	-0.08027425515282695	0.6432321400000443	-0.01435437310845009	0.004198356964470999	-0.02455793187145864	0.7278138844908946	-0.1154409024918171	0.1109298644953272	-0.2070768208714474	-0.1601738671881693	-0.1029051751545261	3.400552770709987e-13	-4.128980099296743e-14	nan	nan	nan	nan	nan	nan
0.31	-0.02802637285483095	-0.02894530925134937	0.02327151095215636	0.6341238553205484	0.939804221379041	0.00827156029770027	0.4484012659303401	-0.02526948638331786	-0.004065085272615865	-0.0115948132065518	0.06764891776746766	-0.05008532198769348	-0.01401168694451946	0.06002088915680121	-0.0424297656675526	0.8486014306850448	0.1189495358319253	-0.8486014306850389	-0.1189495358319475	-0.09738182144122844	-0.1167407902311099	-0.005708241136550905	-0.2713175845257123	-0.05332154669552391	-0.02682184191049621	0.1272606773134452	0.132922314761965	0.7267276151944652	0.625710374897029	0.05923274684706726	-0.01161190376115944	0.01648196832836559	0.02264447073213297	0.8196869787600808	-0.5411950145358161	-0.4716879716298854	1.279377486922406	-0.08833259627532701	-0.05877838805233012	0.3503636654955366	-0.06687140292681598	0.9452111880278328	-1.878473431840582	0.5121603301698364	1.004990242212953	-1.36838363912569	1.002589572756061	0.611248495660618	-5.56260581004188	1.028296281845959	5.562605810041885	-1.028296281845952	1.612954877627904	-0.7249200138193176	-0.2287985920232699	-0.9910817436162435	0.691583605997014	0.3211529535519474	0.4403179562554729	1.222010692382157	1.16708790455306	-0.7221701015292872	0.2878351742412014	-0.01256465708062103	-1.103375108300193	0.2609880976331285	0.001444045265529099	0.01848349627095507	0.1106141549770801	0.1299611481179115	0.00100656130450072	0.003626456001318142	0.03534673364778099	0.02112344837629359	0.4188156878698793	0.368088350086147	0.007242882267583047	0.01296044140931637	0.001028680208349442	0.03070441544852314	0.001003538491191216	0.005500173263699463	0.003309643618003105	0.01678287259679903	0.4082366394187331	0.4315950165959104	0.05868701015976312	0.07532411708887984	0.3119892364536124	0.3268145576794347	0.1021937778883983	0.08526789830243331	0.001120940693949424	0.007055354490311105	0.001195092613428993	0.009481743335342737	0.001047348789010471	0.005767242334027472	0.736332161167079	0.6464901801466223	0.07063689581436704	0.08607934902964416	0.001030949253715635	0.003302531045989025	0.001054364612201745	0.01787306544455593	0.001014786890596098	0.04158977593270315	0.1772165353908069	0.2004839994803321	0.07774838439563175	0.04049586424231535	0.0265792887898179	0.0259724046443544	0.5223696526188855	0.5341329092142088	0.001026429517335191	0.03124229966892962	0.001007573861100242	0.007313722477610297	0.001005618708043499	0.00574592686921268	0.001005924455788307	0.004334723406382625	0.07840453127024598	0.08271090821083439	0.07669995513830849	0.07190838694207408	0.02566193296227489	0.02428844654721643	0.02565275496284456	0.02600936854267138	0.06427773611802796	0.09480863081991661	0.1003084419311203	0.1109373099573406	0.135328774371712	0.1199670059058483	0.0757139221674465	0.08268092175764355	0.04270448782078641	0.0738196129234289	0.001541232445417672	0.1398820932023947	0.004182095736325262	0.02836185449321172	0.001340063599921769	0.05650198272385328	0.001040614426148397	0.0190115273335627	0.001017366306741647	0.02691693195817024	0.001016068617123826	0.01100324630709783	0.001138866959529666	0.02347481344578348	0.06359597108326222	0.08445852854314002	0.03842228391390175	0.05646579236046682	0.03724392447638442	0.03904749790618667	0.00104069644457482	0.03120189527602871	0.001391524885324406	0.01210656541216619	0.03168998297701254	0.03421976370490272	0.001117280631757529	0.03816905038894145	0.001105012107184512	0.0959893443534216	0.04279426795547168	0.04699235452068786	0.001035097199616906	0.01244015619460194	0.02650752126937492	0.02574975922590058	0.01302544761503422	0.02776074235250192	0.001045167150274346	0.01365805425356106	0.001074423891241955	0.01853427651211264	0.001107690302368184	0.05650606001019072	0.005763653668906821	0.03173525614632604	0.04893558189446378	0.03922819463521715	0.03423291850806442	0.04133344488301607	0.001008179105329574	0.01004788961436896	0.01760732117905735	0.02362727275622976	0.1553775936344347	0.1395881352853861	0.03809271446222094	0.05028604393602251	0.001045930039015861	0.04452502932989767	0.001073239744903806	0.02149632634125745	0.001025520264951384	0.01667261759894168	0.001051196455074105	0.01113500568483303	0.008037407573978285	-0.008704948005903844	-0.00738383982542438	0.01259661843556118	0.006283336389287649	-0.001844641784503866	-0.004988176722776492	-0.0006413673846932854	0.002414410638289603	0.1489199504250558	0.001006963011296033	0.0402950910856412	0.458970216422419	0.00106418910791251	0.001023740766692782	0.001001862935993357	0.00101477395981976	0.4142159548077792	0.07588975272886725	0.3572294251917448	0.0486381707688183	0.001111871628314171	0.001212550134829342	0.001028943949466796	0.7708875929561573	0.06884511090791136	0.001027753392235976	0.001048512618024175	0.001003188032549537	0.1846621838549015	0.08510902501564348	0.03404428389084048	0.5837212518336519	0.001022303678637593	0.001002153273007813	0.00100072357732717	0.001001879083577244	0.07162796076495059	0.07129353573495628	0.02208028449211929	0.02494887572907458	0.05683071024472734	0.1096574551498246	0.144483679479985	0.09744677616369099	0.07307205552270428	0.001499083287950041	0.003109214258420005	0.001294203835103045	0.001033582720829027	0.00101736690237031	0.001017467370894793	0.001136826310192153	0.05364226505544918	0.03421099538890916	0.03416365399377394	0.001013526617095355	0.002133462542841005	0.02950107571181788	0.001131228486356285	0.0011126350419187	0.04808136110562485	0.001039352626279333	0.03596684608464761	0.02001577881439313	0.001048663415829117	0.001084067099841788	0.001105454813886614	0.005649390993892469	0.05002623694766049	0.03030446369346402	0.001008824670142743	0.01569923105246398	0.1631019286983694	0.03814618744733719	0.001042094699671253	0.001076787420209564	0.001026779412168792	0.001054582024049543	0.01769706182932598	-0.006640990724490274	-0.007185656982188059	0.0173843513200903	0.01120191528388203	-0.001650118597799878	-0.005784152556292136	0.0004108516076380401	-0.9216319625159446	-2.099995943779646	0.1026250910666216	2.385333409446617	0.00868604198816177	0.1288820866569068	1.117641777818555	-0.3438516427265016	-0.2404061719298029	-0.00981623656114872	-0.1659874683778216	0.6092736619152535	0.979843423579199	2.120936018578165	-2.45330601335769	0.02069930884443701	0.0100710881680079	0.02539130800733988	0.3868762707893736	-0.1351983294520503	-0.00969126799586085	-0.04418857006289784	0.1586967746639854	0.3136186248593012	0.0864755351566575	0.3198739894789048	3.050852315750965	0.08678921071534906	0.006770379926558996	0.005972773212975474	0.007464384899774611	-0.2132108326758916	-0.07355404666587166	-0.1799640784929868	0.1024354261835566	-0.1891768176971812	0.6703196254104008	0.5929987210009547	1.366372861115264	1.449249559796414	-0.1343962333795179	-0.07458766423649694	-0.01958664992472825	0.1655613075203687	0.3037049763007681	0.0006834471746055138	-0.02300689328740916	-0.7224510446289315	-0.1692052520926536	-0.1079184026898682	-0.02115376544169881	0.1205869947056023	-0.07861613055347662	0.1036232673925069	0.1057600975454973	0.3010959332547321	0.03882819985950912	0.7183452891534282	0.4346881323602535	0.07037289961692707	-0.02703598782830041	-0.4603187040528705	0.0564219001759406	0.4547098601694624	-0.1699561855159496	-0.001573782564094642	-0.08012582008931912	0.7590459435528114	-0.0956100609596701	0.1687281970522369	-0.2027563436145714	-0.1578918786156384	-0.1010767910382424	2.396118030400454e-13	-2.38867970924873e-14	nan	nan	nan	nan	nan	nan
0.32	-0.01929068000259724	-0.03456035221871175	0.01841672380124551	0.6468640807457187	0.9387734828654365	0.007654368859452441	0.4502858210192801	-0.02593511630521591	0.007006158773665764	-0.03052376241850331	0.07287406348785966	-0.03966272310645746	-0.02855734270053578	0.07031087106090157	-0.03612828040374801	0.7915741983844506	0.1301109442479342	-0.7915741983844486	-0.1301109442479446	-0.08094374448379391	-0.1240670676551337	-0.007843543084278816	-0.2806545363151056	-0.04638923232063127	-0.02357530276381769	0.1307159176427465	0.1457385989673174	0.7381899386280788	0.6184087712496963	0.06193225988081424	-0.01180996637276442	0.006390860859092045	0.02528781160430359	0.9140838889930414	-0.5682025961311699	-0.501989184143819	1.268691029297787	-0.1186589675793448	-0.06381502531981077	0.04259548845925557	-0.0556167748196347	1.264031538397657	-1.890770074204571	0.518895001788427	1.080498136410949	-1.525605561391351	1.035884568447505	0.6512679344142558	-5.832298029972204	1.210150791542284	5.832298029972204	-1.210150791542283	1.673019098962942	-0.7358911556747607	-0.1963303144321489	-0.8806796092734795	0.6896029314670508	0.3270619659453373	0.2762552776836839	1.349299522295217	1.131107200502293	-0.7308759860730552	0.2391493312921801	-0.02843140455410588	-0.9016577549714171	0.2659736526583764	0.002271737573378596	0.01958746717350505	0.1282523653404594	0.1505358932635759	0.001006799891816829	0.003598034928388817	0.03736175400819998	0.02176600942570589	0.4321380601493601	0.3772651837033926	0.004280946560190292	0.01046730608998073	0.001024973885023511	0.02830505110908188	0.001002744720959716	0.005375558597735874	0.002208653529995424	0.01571689296505039	0.4118906882809499	0.4375588805489063	0.06760984138875666	0.08391429070392989	0.330180536298042	0.3467483482741643	0.06840139118840621	0.0590619598176431	0.001112734440028615	0.007249515952018049	0.001203366411650648	0.009531165338416957	0.001036241579249511	0.006045954916403698	0.7448893285495755	0.6458440082142868	0.06868040292418871	0.08378538745185184	0.001028381138193575	0.003399651652261123	0.001048650315882518	0.01743602817220747	0.001009317283468962	0.04328731862523611	0.1799946991327337	0.202593047073371	0.08101339890346972	0.04091676948426146	0.03074627592515784	0.02877109028960532	0.5457322975137341	0.5644056718259384	0.001023313593811142	0.03221046409733632	0.00100502316856235	0.007504138671344984	0.001003280170050428	0.005897804193680091	0.001004024440806574	0.00445148138270767	0.07461109738309005	0.0800306444246027	0.07385479473604221	0.07081367851988084	0.02344095856229671	0.0224645205124431	0.0246491422814728	0.02636874728754025	0.05971999186539342	0.09237909446974166	0.105676226161761	0.1173043643476774	0.1409661714514963	0.1259998965565864	0.08950764721534162	0.0978886596747026	0.06124350216117232	0.08827222560239563	0.001512589537666459	0.1386779834846589	0.003431366567133943	0.02762377737753336	0.001307160513773849	0.05633907711766073	0.001038850913954467	0.02092549461323918	0.001018151644675909	0.03025877343797283	0.001016899161683943	0.01101121645335977	0.001121374332583843	0.02324376046561061	0.0546091687066878	0.0746152848768275	0.03594073761489291	0.0547973587877031	0.0353199155009192	0.03783153295688853	0.001028866384964296	0.03106553927852597	0.002048912721966347	0.01352838185965209	0.03041778444176066	0.03337829173351323	0.001128846014416445	0.03856849126289388	0.001111687601415863	0.09672793465405634	0.04764751817294644	0.05137749802627657	0.001038249036812618	0.01290577285510825	0.03417354747050361	0.03506220027161901	0.01799030975864485	0.03253403911609821	0.001048256309132297	0.01447133683092534	0.001078825308457851	0.0182108887882874	0.001108366062784219	0.05207915467335378	0.006062869632546604	0.03273891777859355	0.04864886240107783	0.04276008963798527	0.03132433235185726	0.03903916621309328	0.001008729725035983	0.01005792199301368	0.01599260900392934	0.02243628001541515	0.1596054792517788	0.1467966465459044	0.03846046378041377	0.04979950248371912	0.001046537335932731	0.04640320271431585	0.001075428899537635	0.01949881305751112	0.001026304775503592	0.01510616463354861	0.001053365006056548	0.01013422894615127	0.01826622278112894	-0.006542884362374045	-0.007166482487602739	0.01799434708688068	0.01122988887911358	-0.001715115552606309	-0.00580481146839094	0.0005039683234373229	0.003710209127075712	0.1589034964529584	0.001007126071718404	0.03943939888257344	0.4637513816056582	0.001022934622393444	0.001018977487407432	0.001001901680775903	0.001010679640947115	0.4247043128106624	0.08176989357210503	0.3747871162665048	0.001081363495414397	0.001098118981468624	0.001212169277466782	0.001020842616998001	0.7625114018564602	0.06399285056340449	0.001024064312152109	0.001038144997091321	0.0010035459348292	0.1845679965084296	0.08569576733723548	0.03687271508898843	0.6153715864495879	0.001018253318882775	0.001002340095457764	0.001000767018887551	0.001002031229375497	0.06788645201430123	0.06908397081617491	0.01995018604236687	0.0223958752082457	0.05152159271617538	0.1162407754989038	0.1537604660424973	0.1166561894896676	0.09332903304611774	0.001468992372457895	0.00225440046974247	0.001255295997656262	0.001039340617093534	0.001020169103087829	0.001018034408832572	0.00107787086764712	0.03501418120451368	0.03199251709548061	0.03213142203644571	0.001017869968535579	0.003211370755718663	0.02846596614949838	0.001148611531711593	0.001123400954858071	0.05782863829361837	0.001043309308831806	0.04863993173748855	0.02623716521087721	0.001053697826712281	0.001083250412643292	0.001111699372133066	0.006926528769675198	0.04699110714513551	0.02602850690250924	0.001009683507873951	0.01302842453704366	0.1689844144680533	0.03947400238607523	0.001050836715114974	0.001078521396214469	0.001027421475811001	0.001056519997162903	0.02877961846418091	-0.004331767537786357	-0.006939537902488551	0.0236970736215956	0.01619042816655528	-0.001618087798112414	-0.006631775670055163	0.001695862389467286	-0.9355364884104497	-1.896547470157167	0.100974201172978	1.722303137311532	-0.02755810894136072	0.005785706109280636	0.7187537561364571	-0.1789895735546702	-0.2374084481078495	-0.01899644330278425	-0.03572644763358749	0.6087065949039928	0.751359930712316	1.823568428106372	-2.801431132940293	0.01408955696241523	-0.005541075598976133	0.03174826743965876	-0.5160502087920806	-0.3149781335394595	0.04469962844608804	-0.04153793752160394	0.1855265553858725	0.1081998643343976	-3.830903767211372e-05	0.2501870391568352	2.982426793984902	0.1121393186904543	0.04245083137282704	0.03263299595895582	0.01913419512602194	-0.3260392167272875	-0.1456246914313268	-0.1851171051991275	-0.02528527227854044	-0.2843223504508866	0.5894983387366357	0.6073691760631982	1.645208673525152	1.437510664720639	-0.1027886098458762	-0.0716227693597882	-0.009253056644070466	0.2263989073370145	0.3688455893591022	0.00168588572847959	-0.01594328523320811	-1.183704585459052	-0.1625117041092919	-0.1357813776411241	0.006622330249705309	0.1571525076326953	-0.09316901045464424	-0.09023285788816607	0.01562353005821611	0.558733548455674	0.05566713816111796	1.141747475853411	0.5078688632716319	0.0979323808700915	-0.04135027260600756	-0.4270643724966625	0.1345489004223843	0.2487654523978761	-0.2815678585803156	0.005765494371679778	-0.1625485320166449	0.6611319697369817	0.01311796847991085	0.2029824699335719	-0.1964084024872133	-0.155356479343711	-0.09904458665161373	2.019842579096584e-13	2.241912127678739e-14	nan	nan	nan	nan	nan	nan
0.33	-0.01010215429387233	-0.04006348759596255	0.01322096459679363	0.6595013950493482	0.9374110317141728	0.007010416926323128	0.449687525424125	-0.02620689374662523	0.02109422156268553	-0.04900832483812081	0.07778313271279201	-0.02858228918431401	-0.04409379869611298	0.08037127068859538	-0.02943020765610109	0.7319588538113175	0.1432208742469759	-0.7319588538113092	-0.143220874247009	-0.06398441871922166	-0.1313712613813696	-0.009597765260864293	-0.2890135871820544	-0.03962713979369839	-0.02029630431242623	0.1332614212117831	0.15999401464347	0.7495026571661441	0.6111575832811923	0.06372570436001856	-0.01219527933920112	-0.001515631395020321	0.02801599037498863	0.9037439772017266	-0.5250762511544562	-0.5330248475143569	1.259085568747015	-0.1548453868930803	-0.06465252546297684	-0.1373287349025387	0.005061935373213399	1.54976967822145	-1.786130235658852	0.4564377993388463	1.125180547652093	-1.556731542890524	0.9650225434789603	0.6805962095201676	-6.090713788559273	1.409998053154221	6.090713788559317	-1.409998053154225	1.716896685349409	-0.7211459554884373	-0.1524305358652126	-0.7956087558009571	0.6592753046856508	0.3280430373537327	0.2138698147404502	1.503290007564448	1.135230023199049	-0.7174849678220385	0.1195200670752339	-0.04752233866168716	-0.6911325848027721	0.2787368253163697	0.002663555102334374	0.02024862528957402	0.1386616704887619	0.1637716058278328	0.001006862539095255	0.003593952624561116	0.03556658081807859	0.02071606675940582	0.441763006508854	0.382861745171371	0.002691128936699012	0.009150590279555362	0.001021084100413242	0.02609472758010075	0.001002310039987643	0.005284152124392451	0.001622387445888331	0.0151497292726198	0.4197350010023393	0.4446542757273239	0.0727390953945925	0.08914379449507374	0.3475123257791924	0.3640013633525068	0.0383973066102784	0.03669366645915566	0.001102432077864649	0.007476367648981345	0.001198938534572625	0.009575635835628312	0.001027831618272931	0.006336513736655387	0.7467192980925282	0.6366813448975436	0.06470124983656263	0.07979177991261034	0.001025395705141739	0.003559942681112223	0.001041364702753493	0.01701877828062806	0.001006661479399703	0.04510091232289598	0.1816067450787224	0.2032088367857713	0.08186562095036856	0.04050916484959553	0.03305532099771978	0.0303586509745764	0.571092919944468	0.5932341914627387	0.001020196178702415	0.03327872440304454	0.001003756917842755	0.007741834343208077	0.001002070186141203	0.006088059430059026	0.001003081466609481	0.004591249877045712	0.07104568843570798	0.07659170859652528	0.07117936505811633	0.06886206993625836	0.02191973143734331	0.02111482609180617	0.02089019243656543	0.0241713904756416	0.0532181745878245	0.08726964515466075	0.1114850330441162	0.122682683958865	0.147166510331995	0.131743567119111	0.1062354892759456	0.115482904811986	0.07685374533478138	0.1008407471457425	0.001486498708135868	0.1377469155433102	0.003370076345756109	0.02743147042535579	0.001315810044454377	0.05627588744112626	0.001037744395295098	0.02327008825409649	0.001018487136484605	0.03427308922010736	0.001017829852564231	0.01102873317901465	0.001095285593666194	0.02298848677348964	0.04165002896623738	0.06201531349373304	0.03308474885874992	0.05261393233990463	0.03298905157188149	0.03607073711179013	0.001028095120783939	0.03079466771751885	0.003761338564994286	0.01623495783499859	0.02952822919398735	0.03263721599266316	0.001131282211545209	0.03869750384932808	0.001112985860513774	0.0971717870136254	0.05239520857697361	0.05567461007302898	0.001042445815876595	0.01357255269534631	0.04013053840215866	0.04438371875994235	0.02313257624260452	0.03745869825056111	0.001053390136363166	0.01543511683888774	0.001074919852087698	0.0178837293887081	0.001123962528184578	0.04788838690179116	0.006507733395325252	0.03394489648458261	0.04233322259676708	0.04145002532242625	0.02633428123348273	0.03466618665374169	0.001009098609274218	0.01010905897499127	0.01394401167390013	0.02066947330319708	0.1650806727699674	0.1529829411409214	0.04034973679483444	0.0507210859353323	0.00105159648456167	0.04878941592578352	0.001078663712214389	0.01754046246847201	0.001027438573050866	0.0135488579135705	0.001056324968372905	0.009138788126375868	0.02924792920357044	-0.0042172785000937	-0.006787491864511241	0.02398762719474707	0.01543135299467413	-0.001669556703733383	-0.006341074708536494	0.001714428212144443	0.00253373539758934	0.1501536562429005	0.001006759926409687	0.0283421923718143	0.4624254059952077	0.001018493101525618	0.001015392957743883	0.001001820449078606	0.001009584763252914	0.4477357248289649	0.07726480272990131	0.3898560643620126	0.001046675986086652	0.001086280925758875	0.001179230301677826	0.001017586129145752	0.7411233880667759	0.05582263095629367	0.001020786125151812	0.00103008971948667	0.001004195125769108	0.1839887865167245	0.08066400189015432	0.03473623053552574	0.6454307505787255	0.00101585048292905	0.001002522964901923	0.001000848185274616	0.001002158432152866	0.06511716191296855	0.06649994702208259	0.02043358445911084	0.01179699423017327	0.03962613285860477	0.1227960592507629	0.1592437860732029	0.140502598259986	0.09999110758999542	0.001451092875140887	0.004195175687546468	0.001383649914114307	0.001034267744961486	0.001017708621311472	0.00101944489679857	0.001059879103728776	0.01807917932821707	0.02784332642770228	0.02868830995076117	0.001035264563190674	0.007541856312423789	0.028539440097212	0.001121302003352732	0.001106668673094954	0.0584970807404381	0.00104977911112554	0.04580042542753546	0.03109397557708186	0.001062994581230576	0.00106036613181119	0.001164315060696341	0.007024494596183203	0.02419291465911417	0.01601123806444325	0.001009312442380794	0.01057841145262244	0.178015539797845	0.04524991162340696	0.001061960535446717	0.001085000519029626	0.001029631458883844	0.001061847681743399	0.04060428421752323	-0.001800081407659315	-0.006286864411038054	0.03021335016113447	0.01902555697272934	-0.001665172979357748	-0.006644777179467436	0.002939740758993138	-0.950936587418506	-1.609688875337161	0.02776234314814447	0.9052433560731503	0.01365582255767034	-0.2156265784749409	0.4114709545378097	-0.09148127250997082	-0.203571560133319	-0.00318413812222716	-0.06032666351500578	0.8382711546045618	0.3035266476487307	1.612071161077337	-1.702796118293894	0.02689508240127618	0.009109829741990039	0.02722329644055199	-1.282878476201973	-0.4816194254449657	0.001892176637994686	-0.0402484863004831	0.1799718865407882	0.0131632100196315	-0.0806094899301784	0.07637614219659154	2.767607585771559	0.105145848560701	0.01474838573603382	0.01250536639177297	0.01167433943030722	-0.3631666229025745	-0.2424074930946826	-0.0911684584339327	-0.4083133642140833	-0.7164210692481316	0.515284536608357	0.5642359431464136	1.854554078118418	1.093768678126536	-0.0831762132056682	0.02879617872063533	-0.004006482745742525	0.2465067464524509	0.4331436587323935	0.002621532524696676	-0.02926347785907216	-1.335744017704621	-0.266722590442135	-0.2144695570141886	-0.04588771082849086	0.3699978682949837	-0.05911818601302127	0.06267205171102699	0.05202134150550164	0.332674956342783	0.07854585882612299	0.7362733077750816	0.4788206552333588	0.1011424446931877	-0.02754271131955892	-0.4133585476643152	0.1091655716344695	-0.529806846591736	-0.5820951962192267	0.00240902518654055	-0.1923859091009138	0.6263438143153901	0.1672443758588333	0.2711597861299608	-0.1947272632127623	-0.1557757213631601	-0.09972005359991012	1.917936123831713e-13	7.087956355911591e-14	nan	nan	nan	nan	nan	nan
0.34	-0.001613345969831973	-0.04491491267710018	0.007838983035815258	0.6720520668668205	0.9356562926469391	0.006367775065280882	0.4480377637726902	-0.02575786462167646	0.03792532551381082	-0.0658461236505158	0.08187319859836116	-0.01736727416074239	-0.0591928916615599	0.08938786565831777	-0.02267136432506253	0.6697610645352169	0.1582741622087444	-0.6697610645352158	-0.1582741622087597	-0.0466447981488469	-0.1384139540831719	-0.0108504821011889	-0.29665627526482	-0.03327453161156038	-0.01702833575631913	0.1346138015099236	0.1758345270109726	0.7609704094138147	0.6040966046893764	0.0643222712728251	-0.01273823614440197	-0.007661628615983814	0.03084404258735628	0.7741404120348515	-0.4378605369168416	-0.5392336554502256	1.251362532066315	-0.1971165506689643	-0.06355301090239138	-0.1676977228261402	0.08854453845015775	1.812639770760517	-1.561417352777146	0.3550943339061933	1.107414356693446	-1.438132955347684	0.8271236368662778	0.6634220511106601	-6.348786970565576	1.598822384087731	6.348786970565576	-1.598822384087731	1.749078060123433	-0.6835909507883745	-0.09602924718030725	-0.7374070524368633	0.6077060625079908	0.3248559868885587	0.03763062350710991	1.666318860553224	1.162113942422836	-0.6928341107353434	-0.0002261819827336325	-0.05996017231475027	-0.549558748341188	0.2859483409929848	0.002272735842042796	0.02007281245632006	0.141244652591852	0.1682488399956283	0.001006710683024193	0.003609434866691427	0.02936930795549913	0.01745643107409213	0.4479211949684108	0.3857128511357085	0.001887826374865046	0.008495126961135777	0.001017346986736306	0.02425531385868892	0.001002052172928869	0.00523389009977895	0.001327959169481815	0.01485795224157182	0.4323355726882081	0.4548822779177962	0.07357952172070067	0.09016454005941266	0.3638999126457615	0.3786905029659675	0.02114706548085778	0.0243946658612967	0.001091361411219833	0.007699703599354963	0.001180252968193131	0.009606855026580914	0.001021999456416022	0.006607616841779376	0.7418846487972095	0.6208585182573186	0.05881113752172785	0.07419547792111239	0.001022263809373785	0.003728167170895123	0.00103369399031694	0.01666432955428075	0.001005658986252709	0.0469423504039833	0.1823790832293568	0.2028204139113941	0.08015156049653868	0.03932204224497354	0.0332602160957523	0.03047963402079174	0.5976519674123392	0.6194444325892176	0.001017436204341206	0.0343860431904871	0.001003215590325651	0.007992308040801	0.001001506102982997	0.006289657823042737	0.001002673850239586	0.004742064885119353	0.06781389921646488	0.07273893848606329	0.06853326159199476	0.06601131930183388	0.02135914030524866	0.02051421775310974	0.01378087640536388	0.01831993452090745	0.04416362957714892	0.07847360195116775	0.1175570903170505	0.1281924341420187	0.1530352896600745	0.137742035553622	0.1255204480552607	0.1345980157210372	0.08821196858202414	0.1104990998484597	0.001464500562298256	0.1370194345249037	0.004304640304630194	0.02811239694786265	0.001384300536910772	0.05624651538098781	0.001034653820388292	0.02593536805458517	0.001017423974176224	0.03890416844585874	0.00101900055441806	0.01107972856628903	0.001073245458904162	0.02277545041572687	0.02651532492634254	0.04791131799212877	0.02960218369621286	0.04961192687888914	0.0301223936764163	0.03358030650378094	0.001036410851200403	0.0304459636959901	0.006766005895665964	0.0206450428431421	0.02909437034234043	0.03211448704728144	0.001118841506766378	0.03875466582751656	0.001105266132774471	0.09734584947701325	0.05525119126321428	0.05867071906207443	0.001047779552493184	0.01449383061047437	0.041940441891854	0.05006200814634921	0.02809100041266036	0.04214560605294175	0.001060606208934603	0.0166205622111493	0.001061521311585867	0.01759081244585611	0.001158072351636303	0.04376659640313092	0.006780580197004698	0.03497260382827291	0.02817630566579751	0.03178338208448703	0.01887865085651591	0.02761591943004509	0.001009097335527957	0.01006504495991464	0.01169107074390853	0.01855709985993144	0.1718987912261955	0.1603278601332382	0.04403478653798371	0.05306530308123355	0.001059689137013418	0.05176439071323645	0.001083521231511447	0.01561495683544492	0.001029110706446409	0.01199723307210039	0.001060469244680758	0.008146298348242592	0.0407916085132789	-0.00175428579258216	-0.006226045995847156	0.03032957159039498	0.0187219269039767	-0.001685760541605968	-0.006528496794860046	0.002947167088063945	0.001357261668101539	0.1414038160328407	0.001006393781102578	0.01724498586105618	0.4610994303847568	0.001014051580639697	0.001011808428074135	0.001001739217385017	0.001008489885560595	0.4707671368472757	0.07275971188770039	0.4049250124575178	0.001011988476749942	0.001074442870051274	0.001146291325888424	0.001014329641293764	0.7197353742770909	0.04765241134918421	0.001017507938154378	0.001022034441877863	0.00100484431670809	0.1834095765250201	0.07563223644307318	0.03259974598206315	0.675489914707863	0.001013447646976387	0.001002705834344869	0.001000929351658061	0.001002285634928858	0.06234787181163558	0.06391592322799132	0.02091698287585586	0.001198113252108789	0.02773067300103296	0.1293513430026217	0.1647271061039097	0.1643490070303017	0.1066531821338645	0.00143319337782393	0.006135950905351253	0.001512003830571086	0.001029194872835106	0.001015248139545353	0.001020855384762612	0.001041887339814025	0.001144177451925793	0.02369413575992402	0.02524519786507468	0.001052659157879046	0.01187234186912204	0.02861291404492499	0.001093992474997516	0.001089936391334655	0.05916552318725693	0.001056248913418651	0.04296091911758421	0.035950785943286	0.00107229133572233	0.001037481850980543	0.001216930749259595	0.007122460422692671	0.001394722173098568	0.00599396922637989	0.001008941376900738	0.0081283983682037	0.1870466651276412	0.05102582086073924	0.001073084355777241	0.001091479641845157	0.001031841441957386	0.001067175366324218	0.05242894997086563	0.0007316047224675186	-0.005634190919587648	0.03672962670067319	0.02186068577890346	-0.001712258160602943	-0.006657778688879709	0.004183619128518919	-0.9651209172911785	-1.283726620447522	-0.06641998892188719	-0.02939254199106286	-0.02364519979888986	-0.4361528976923192	0.169662655410259	-0.04673907507070647	-0.1632264864802676	-0.01076755359569571	0.01935088464889441	1.235227997356251	-0.09039171466244589	1.310793335126617	-0.7875725807787337	0.01338640763323755	-0.008191336919742755	0.02785712440928976	-1.848082873489269	-0.6355170238907886	0.04628632059201111	-0.02897770265339977	0.191095432075296	-0.09264265300249319	-0.1559419030235276	-0.04312848858594236	2.45877109192387	0.1199510150106412	0.04500643651976811	0.03490162728264952	0.02134349787619302	-0.4088060732270777	-0.3254531016090837	-0.03529988886720168	-0.7561051008535428	-1.021641128128961	0.6157844531287855	0.6583287504609223	1.949381827902524	0.8554768965843744	-0.06207122525791058	0.1030239255750029	-0.002489533376472454	0.2905361392571518	0.4921982780785306	0.008381618051218299	-0.007495818291726906	-1.484509409127977	-0.3262275067676638	-0.2817083302363425	-0.008944161681664568	0.4978543142340047	-0.0494996513633792	-0.1046029795684363	-0.03833444918997921	0.298532936912031	0.1065667531454557	0.4131016554643299	0.4603185968502982	0.1422654544232657	-0.0345017848456841	-0.4132689179121777	0.09889462794421039	-1.422550332078312	-0.8170253914570996	-0.01326470504695768	-0.2316618782193405	0.8928568492017798	0.2976447073347595	0.3207347852240314	-0.1898394112812952	-0.154220103637875	-0.09845437832133871	2.332488955228476e-13	1.233955802660162e-13	nan	nan	nan	nan	nan	nan
0.35	0.00496270159205566	-0.04877931084013556	0.00259580574944697	0.6845379733281841	0.9334494487651134	0.005739471732170312	0.4468658999152227	-0.02448675702452064	0.05728142332152056	-0.07985916155667762	0.08488913108043475	-0.006718345886564376	-0.07231228149337807	0.09684340590655995	-0.01642156334311555	0.6049958499636834	0.1750624079703421	-0.6049958499636762	-0.1750624079703842	-0.02902201769217291	-0.1449764897596595	-0.01148116059291666	-0.3038530034102442	-0.02751685525099632	-0.01381304477311099	0.1333930675604856	0.193240125753792	0.7727568102666018	0.5973059655398245	0.06435917497238466	-0.01339936248072215	-0.01269122074018311	0.03376135316045283	0.5344236839791129	-0.3314874170062111	-0.5083310720565121	1.246593222188114	-0.2438907625240165	-0.06164411937212882	-0.05954086378886591	0.1618305126869512	2.044253794199833	-1.239854733544351	0.2461415091158541	1.017689604087121	-1.175222856990117	0.6590899930762885	0.5822741820123105	-6.604705338580957	1.74826334583862	6.604705338580968	-1.748263345838637	1.776614779632228	-0.6253316081390392	-0.02977156218391271	-0.7048397964993228	0.5419995484091615	0.3172192006494153	-0.2764986009595048	1.809355314703588	1.191231745797574	-0.6652039958852877	0.02770535299404677	-0.07228500636795217	-0.4564108528732627	0.2964260646257702	0.001786226555690411	0.01973799729032892	0.1375757591435485	0.1644845874005394	0.001006425930951004	0.003625983164060353	0.02163622388943895	0.01313340690160233	0.4512763660983687	0.3867736282959777	0.001460328317080626	0.008135790736012378	0.001014088171652454	0.0228997007964151	0.001001872228337617	0.005223170463433571	0.001171555141943194	0.01473646263613137	0.44943500065425	0.4693352945563002	0.0707124378870156	0.08745274292960614	0.3793185638282301	0.3905371988054127	0.01156962463536862	0.01778614905787269	0.001081358186035116	0.007881187264574086	0.001159421205636678	0.009621772335375084	0.001017917665145222	0.006848271337498744	0.7314496643857723	0.6007650283714704	0.05163205810243379	0.0674964515852427	0.001019406273037486	0.003877233699457531	0.001026979297323904	0.01640744427559719	0.001005492936793187	0.04876727703142077	0.1828776401862708	0.2020041019561309	0.07543975672693823	0.03726382523929396	0.03018357679352869	0.02838212058807541	0.6241039750133476	0.6422315436468122	0.001015185906170552	0.03546753067377351	0.001002997214606443	0.008268806850128829	0.001001240383034592	0.006511651512484178	0.001002504216022045	0.004901907983219298	0.06391535060552836	0.06794188357547437	0.06536879924924313	0.06217893513023977	0.0203101053120856	0.01964637212190688	0.007708760115866748	0.01272639465936472	0.03335123786983995	0.06717882962537489	0.1265363190946715	0.1362055533896012	0.1600602624224473	0.1456137210246456	0.1461585106852577	0.1535349155941033	0.09258336818044612	0.1161424932495085	0.001449471167428069	0.1364261689192631	0.004784285858965505	0.02856595334809139	0.00143674693468015	0.05610569202777779	0.001031191988132653	0.02888543880032352	0.001016144742936308	0.04404706038198086	0.001020152042591069	0.01118003838550041	0.001056945709629505	0.0226423317299984	0.01453175831737585	0.03646778239465073	0.02488629177823593	0.04519478392392941	0.02735122902340887	0.03089430852203013	0.007680356593840827	0.03589850494781609	0.008919983933743577	0.02443861009783725	0.02848065956897511	0.0313359746925579	0.001107992142174259	0.03864895760386883	0.001098759584326173	0.09722503798486089	0.06001229108365633	0.06400779023835186	0.001053867793714994	0.01568713817804908	0.03909508046385706	0.05088245973277356	0.03177770304219621	0.0456201353270583	0.001142254602368978	0.0181889185851953	0.00104835718479229	0.01737439510535996	0.0040234462465785	0.04040238742991041	0.006747531593580173	0.03565163567736532	0.01551884743497387	0.02052634059328667	0.01209688585125758	0.02101490076597856	0.001009392356987603	0.009848698074833887	0.01076548034486519	0.01696277916228103	0.1797875432304658	0.1710246969028461	0.04466118902921334	0.05481889308293218	0.00110932300724023	0.05543127212499092	0.001873802474376155	0.01419271215660705	0.001641446755223544	0.01080396901915051	0.001630083871657819	0.00746083394882879	0.05084637501261023	0.0007511619001912128	-0.005611015377667582	0.03542330322465793	0.01969976588193267	-0.001538080655301852	-0.006670261603312793	0.003551974281310543	0.001210834255543255	0.1237484259138789	0.001005906066706409	0.009148569788242246	0.4566708447334226	0.001014451721768729	0.001009755975346451	0.001001639062916707	0.001008751141560172	0.5022879452740998	0.06200083246132188	0.4177068329148148	0.001008784465719779	0.001067985206345069	0.001130483800483223	0.001013111100462935	0.6921820530837328	0.03848901474013891	0.001015522231668164	0.001018261650302877	0.001005722709841847	0.1839578979277781	0.06368449675931805	0.02152854710505546	0.699475203994355	0.001012333188356118	0.001002824208386865	0.001000993049981766	0.001002363257287557	0.05598987778725036	0.05906801032012272	0.01762756087697817	0.001109960215651257	0.01445381076538773	0.148729630445904	0.1767190105384953	0.1885500881754852	0.09142398777109957	0.001434321327307224	0.004571958129482151	0.001473975724161743	0.00102623018818176	0.001014445591896482	0.001021769302002074	0.001038364364970507	0.001105103661923782	0.01595207049729054	0.02326762847287368	0.02623603403412452	0.0106558348404902	0.02706581337322702	0.001098985004371403	0.001093719987347013	0.0718044213124879	0.001063551838372919	0.02950787453563402	0.03605712461408038	0.001358372618851167	0.001032263087031085	0.01193958694999775	0.006364762345537245	0.001203876408105383	0.003519455420804415	0.001010340724601645	0.01115208018030972	0.1975822011707943	0.04058287050119051	0.00123537042271637	0.004056968459033924	0.003335250159632639	0.003202228449049232	0.05963508154533732	0.003272255335143102	-0.00497744432595208	0.03947197607810858	0.01894886894231195	-0.001251058764757385	-0.006822012743311894	0.003651465596790931	-0.9779407166111717	-1.071483658202468	-0.01314363078724222	-0.705025527716166	0.0146130990173836	-0.4332092558716402	0.05503031017492777	-0.02620687008496134	-0.1096662363336533	0.004361272301189885	-0.02631423083407421	1.618952436801443	-0.4471219513634313	1.074035734979494	-0.5212859457190875	0.02037463445294607	0.006432155289911239	0.02096718202471151	-2.130463955720019	-0.7086039963904324	-0.001047267118499382	-0.02157829335841406	0.1762727818777607	-0.07213502120508378	-0.2621884462249931	-0.3686520512788287	2.096963309624739	0.1008118467915011	0.018720929434986	0.01563469494737831	0.01317172719894871	-0.5379552948813985	-0.4297477592335471	-0.1315603014482974	-0.3891411648096733	-1.224523471846221	0.9906986487286812	0.9062590634550003	1.844758872189656	0.2501530085282873	-0.055157038353207	-0.008664506391133813	-0.02407767588941866	0.3052556147605782	0.5391942168921919	0.01167933229169344	-0.01476822495289176	-0.8460363573061829	-0.5446453413921389	-0.2550373280397877	1.021057535723199	0.2738769063732553	-0.1020526861869185	0.0411807169000203	0.002239563083450203	0.7494832665063361	0.1306999872646661	-0.240568994695829	0.2490270802296558	0.1734727011942183	-0.0131953663472662	-0.2679947993692587	0.04230702344328739	-0.8507162072301923	-0.5283042292244897	-0.02819766449911253	-0.08914198117056672	1.212028638967382	0.01988530408321634	0.4058625938138316	-0.1018986469069059	-0.09018465342835065	-0.04370250564161521	2.509244445385225e-13	1.119352625922661e-13	nan	nan	nan	nan	nan	nan
0.36	0.008942219382487996	-0.05147402744200495	-0.00230622380975856	0.6969994205500003	0.9307857066617347	0.005144163403016586	0.44698963019414	-0.02259818373442478	0.07852388146548536	-0.0906165084230829	0.08675701571369888	0.002892884039926122	-0.08248690572063752	0.1024717771258444	-0.0111111599499651	0.5376579698668494	0.1930281606775653	-0.5376579698668524	-0.1930281606775878	-0.01108976758778404	-0.1508488947184976	-0.01143921556523667	-0.3108110955918354	-0.02247113386725294	-0.01070361192539665	0.1291894057394884	0.2119127218387011	0.784716354683017	0.5907943192374716	0.06527834695470021	-0.01418433449979624	-0.01679086920092989	0.03675080969982554	0.2548344577208529	-0.2039242246927921	-0.4710041100174613	1.246470684156836	-0.288496194891559	-0.0569540101110166	0.09142110441652621	0.2120376770395952	2.189911837943525	-0.9102791448440218	0.1254847641339834	0.8998746871560452	-0.8491798344118815	0.4616898310926683	0.4755425333673092	-6.863320075625614	1.834323773212909	6.863320075625614	-1.83432377321291	1.810971989666462	-0.5455648072592476	0.03849545670079144	-0.6896798596702383	0.4653150671439825	0.3036843597898515	-0.5589549507996043	1.91971832895606	1.196742655147865	-0.6370355412954641	0.176227474575996	-0.08472930885705753	-0.363570015650415	0.3003775342449764	0.001469200213635181	0.01955792810809447	0.128212662429268	0.1545169784274606	0.001006039646695993	0.003654861641406659	0.01361608889222989	0.008697099575305484	0.4522029342456471	0.387064208009836	0.001246408161862743	0.007949415558109737	0.00101143281184847	0.02202658692613893	0.001001732198922233	0.005235868464849501	0.001093458951002574	0.01467835912305423	0.4708700144368488	0.4865328687830989	0.06431468947868499	0.081319016230646	0.3937437022633353	0.4004810157099043	0.006546436709249996	0.01422584363065203	0.00107312819312171	0.008056482469120399	0.001141101284678303	0.009640645263928925	0.001015268154953851	0.00704082862807691	0.7160754108463346	0.5790522621021237	0.04345157781015846	0.05993708293200386	0.001016984843745161	0.004015736783316221	0.001021736159796133	0.01624918489977401	0.001005849370158905	0.05051546381089948	0.1833949008185216	0.2013474078243292	0.0674863649675958	0.03394853435823174	0.0232712754924413	0.02326103592884842	0.6496637386512654	0.6613499425822207	0.001013503793090437	0.03649158742896893	0.001002947298913131	0.008535278711294867	0.001001139456044336	0.006725103408851373	0.001002458272744299	0.005056431538230966	0.05888542592771957	0.0622328248684247	0.06143331803169467	0.05764188358651662	0.01817567317380157	0.01801719044213012	0.004534795092465794	0.01000634535740539	0.02115039661221021	0.05423892981796587	0.1396154667215159	0.1480835921634202	0.1689600297533485	0.1556722312169396	0.1676736997231422	0.1716284076747104	0.0885016761892833	0.115041184517173	0.001442517158514536	0.1359447909081697	0.004248028055254837	0.02801206960279201	0.001443966710358222	0.05579691109066744	0.001027978819536617	0.03215603244714604	0.001015103965135861	0.0497443349386115	0.001021184686723352	0.01131329494213912	0.001047036481697645	0.02256727979523789	0.008155573802883401	0.03015381790740236	0.01867122238141043	0.03897013490755959	0.02494532727935016	0.02848863870439622	0.02323506421605438	0.04929921688488406	0.009405897531408448	0.02638293636448503	0.02742211940374116	0.03015643599142737	0.001105065923407946	0.03873266780635188	0.001097399683009578	0.09715198898494265	0.0682561474221007	0.0732724237554621	0.001060563546458824	0.01707993489371385	0.03124332635043638	0.04541947512203117	0.03375298029143904	0.04741494410260397	0.001326107076393153	0.02013135385815927	0.001039167099338569	0.0172386314212415	0.0107493275180224	0.03823826196305233	0.006355802534268039	0.0359266499283015	0.008687840495863675	0.01433189311839028	0.007351351535276149	0.01654731708807248	0.001010239813366231	0.009537231819271942	0.01177524404786097	0.01673546583931418	0.1886141135847814	0.1838787955974963	0.04014826383431511	0.05279924938448404	0.001215287567454492	0.05974606452420705	0.0037466831838209	0.01343120144893278	0.003096453183844752	0.0100785010740631	0.002979926436392609	0.007170968153838389	0.05900205156203519	0.003280078206232652	-0.004968174109184047	0.03894944668770237	0.01808450098352356	-0.001181387762636937	-0.006827005909085061	0.003398807657907816	0.001064406842980606	0.1060930357949203	0.001005418352313163	0.001052153715429452	0.4522422590820883	0.001014851862897418	0.001007703522606319	0.001001538908450222	0.001009012397561375	0.5338087537009224	0.05124195303494822	0.4304886533721116	0.001005580454698814	0.001061527542640478	0.001114676275077146	0.001011892559631568	0.6646287318903747	0.02932561813109685	0.001013536525184498	0.0010144888586907	0.001006601102974564	0.1845062193305371	0.05173675707556253	0.01045734822804826	0.7234604932808472	0.001011218729736505	0.001002942582427434	0.001001056748301472	0.001002440879644574	0.04963188376286581	0.05422009741225937	0.014338138878096	0.001021807179196019	0.001176948529742619	0.1681079178891857	0.1887109149730791	0.2127511693206659	0.07619479340833857	0.001435449276790636	0.003007965353611142	0.001435947617751623	0.001023265503529935	0.001013643044250775	0.001022683219238998	0.001034841390135443	0.001066029871928338	0.008210005234655916	0.02129005908067204	0.05141940891040383	0.009439327811850346	0.02551871270152856	0.001103977533747806	0.001097503583360235	0.08444331943771714	0.001070854763327986	0.01605482995368554	0.03616346328487533	0.001644453901947999	0.001027044323139296	0.02266224315073581	0.005607064268383267	0.001013030643112708	0.00104494161522928	0.001011740072305037	0.01417576199241359	0.208117737213939	0.03013992014164039	0.001397656489654533	0.007022457276222547	0.005638658877308309	0.005337281531773896	0.06684121311980881	0.005812905947818336	-0.004320697732316584	0.04221432545554434	0.0160370521057205	-0.0007898593689116834	-0.006986246797743987	0.003119312065062804	-0.9878424963649747	-0.9745437807123896	-0.03547079239762047	-1.270063817598518	-0.02117916385643627	-0.4588095284567598	0.01562316613081464	-0.01214686550220867	-0.06672664795255523	-0.006084026088207275	0.03202810313233497	1.784139515043045	-0.7747776285146808	0.930217548137427	-0.1779303055324028	0.01214871548411335	-0.007400213035501847	0.01823768338025242	-2.17193815018838	-0.8075854872698538	0.04417363160802894	-0.009252520264186138	0.1757474624886642	-0.06071908829353989	-0.4073566780948326	-0.6478427338806741	1.725028667489506	0.1084648693666897	0.04300104688837138	0.03319326867032788	0.0202795892614362	-0.5912068325429591	-0.4663865760594394	-0.1875670986375265	-0.1814069889561553	-1.35066662444701	1.388768358373843	1.095693694714744	1.780700269442625	-0.4934635300940444	-0.03969370634940543	-0.09846410353183703	-0.03608105016342852	0.3546407194676683	0.6030748021781615	0.01497096553672452	0.004117531962016309	-0.4585951870605959	-0.687728719064063	-0.2256426974223011	1.580689975477431	0.1280061166755593	-0.1297049206459227	-0.06671929438137211	-0.02878195076358678	1.084045405078602	0.1464645827685166	-0.8435855839773193	0.1243744971315504	0.2170812349006813	-0.01837105715002086	-0.173252216632923	0.01809110829204511	-0.4100315288272586	-0.3903383942364991	-0.03228857914981899	0.04173959672330357	1.324309234212877	-0.4570020326953227	0.4503169828120724	-0.05769261704415871	-0.060660882058579	-0.01933465743311484	2.146992628731275e-13	-4.453807967762554e-14	nan	nan	nan	nan	nan	nan
0.37	0.01016756796346908	-0.05278642807919512	-0.006943952219832681	0.7094894336697867	0.9277090982539448	0.004618691666031409	0.4484675321543495	-0.02038043815146683	0.1006434791979386	-0.09833050996408536	0.08733992233430236	0.01137705604742666	-0.08936848967440408	0.1059782044501538	-0.006817169373185697	0.4675013079868283	0.2114876127951942	-0.467501307986834	-0.2114876127952433	0.007215653895088014	-0.1558270793466593	-0.01074188050256567	-0.3176903791183045	-0.01823536403547947	-0.007760568362294362	0.1225381617646342	0.2314582933579495	0.7966198899200494	0.5845898958312702	0.06747087004022653	-0.01513184404665346	-0.01983145432058704	0.03978409887443058	-0.003606685955923944	-0.05505600781626534	-0.466166695684484	1.252298783867724	-0.3248857349539054	-0.04713700734549914	0.20421706653912	0.2265774648994903	2.184232712711311	-0.6435348637441592	-0.01337766943078745	0.8048963206913756	-0.5327861235314587	0.2346360937520371	0.3937533122210889	-7.108206605274414	1.849105138071907	7.108206605274404	-1.849105138071942	1.845947192124389	-0.448570791104997	0.09684466228552978	-0.6888186419920913	0.3810091060782236	0.283940047043358	-0.8530200579256682	1.980543565240273	1.188338763097306	-0.5998012367219501	0.2262819662699685	-0.1035233458678842	-0.2232351980869568	0.3059959873568217	0.001267992893654964	0.0195048721094758	0.1141029432273552	0.1399818710626596	0.001005605291888259	0.003697469837605028	0.007570185818422772	0.005171587203305198	0.4514889197756803	0.3874185864622005	0.001135123860543817	0.007855337744153895	0.001009379303544977	0.02157733098187592	0.001001626078841231	0.005254347680032721	0.001053015776298387	0.01464287741987634	0.4954402278921853	0.5040364728456885	0.05539291462160614	0.07273821922291775	0.4067917955046855	0.4092897885873635	0.003853526216458441	0.01241199438213056	0.001066244695983485	0.008267737283767968	0.001125376891983258	0.009675441325515488	0.001013649595139	0.007198718391754009	0.698073122384847	0.5581753116523234	0.03519328188363959	0.05224496543006946	0.001014987636177536	0.004190268658435031	0.001017672461411812	0.01617781740006432	0.001006624824301481	0.05217666511822881	0.184026295139484	0.2010481500784373	0.05651466856860865	0.02910929000121831	0.01600328495262146	0.01753675756509787	0.6728369161300182	0.6766988804945606	0.001012312935880019	0.03748398449897204	0.001002982271786431	0.008801978856357702	0.001001111729516316	0.006936676096697987	0.001002476876318505	0.005203813010930647	0.04996834823247657	0.05385186793426729	0.05278876561147362	0.05052225792530623	0.01464743549584673	0.0153973103104164	0.002821302824764064	0.008779617785343034	0.01163340955812857	0.04508932012451865	0.157439486971561	0.1637509445299601	0.1801651479941993	0.1674896046968616	0.1878209431629012	0.1871545715218656	0.07707352842095593	0.1067081206516898	0.001438117709035948	0.1355991025744767	0.003391729571067003	0.02706049524189287	0.001398657318197794	0.05537564756590055	0.001024186872742552	0.03583953912943839	0.001013610880053511	0.05610349873793621	0.001025381080734462	0.01145672383450436	0.00104581257848439	0.0225265800425638	0.004738289101629472	0.02654059287059483	0.0127652877388976	0.03298943013039618	0.02172940013012093	0.02562069262453497	0.04499538586922894	0.06785344248091964	0.008775342866905225	0.02690438273704169	0.02475704583632053	0.02776197791650684	0.001115167605416282	0.03877859115215087	0.001105532567276453	0.09710344354261399	0.07916941029221883	0.0854070906316655	0.001278443280636793	0.01878530895277324	0.02224791655294786	0.03741229954740489	0.03292013419574501	0.04661975187658161	0.001923873033338978	0.02274116537549942	0.001031835471556712	0.01716968039622739	0.02087740752225085	0.0371541540047448	0.005421907769955383	0.03562850520878511	0.004969420396730088	0.01115045016770528	0.004288101184196085	0.01382520247907642	0.001010538843771078	0.009150927490170845	0.01476667612222467	0.01780051720788885	0.2019958175762598	0.1988034545579738	0.03193197532940938	0.0464288863576147	0.001996036728546325	0.0650495869672231	0.009872395584422017	0.01476810180091716	0.0088334706437499	0.01127306502180767	0.008015547021098522	0.008454496619964551	0.06286209340263907	0.005605330084039065	-0.004168644279722419	0.04178500247475611	0.0133460805245719	-0.0005396776725825657	-0.007002055412011682	0.003018795505729677	0.001053140497884241	0.08238452311392197	0.001004928978209133	0.001036113557470554	0.4477701532168981	0.001022929758427331	0.001006851897391353	0.001001495957869811	0.00101252648969638	0.5672523142207461	0.03809927179256074	0.4387727482676596	0.001004513388521426	0.001057008116313474	0.001104206530136024	0.001012026525000357	0.6428117661283985	0.02206585610010523	0.001012378227139105	0.001012558503707425	0.001008134694840857	0.1855687411117159	0.03480782644854995	0.00576262237062061	0.7355432617648586	0.001010950796619043	0.0010030830411779	0.001001104981023594	0.001002543073074619	0.02974481645290986	0.03151026853398768	0.007739920262631768	0.001017369344889444	0.001108586727354911	0.1998609766714658	0.206906080328985	0.2277005920717243	0.04933945880047808	0.001431909548679102	0.002053983463842868	0.001279917003649179	0.001017680807458014	0.001010715068020915	0.001035726337463083	0.001052743434823951	0.001140305067227031	0.004648542783671046	0.01540744318761944	0.08654061696885078	0.006963524944812314	0.01850614177308905	0.001144050669711739	0.001127956520945197	0.1011539964629477	0.001872950908396126	0.008559604138180738	0.02835016865898303	0.003311613709113096	0.001021802112243993	0.03992895472599462	0.003437812504050813	0.001010398482971985	0.001036144043445236	0.001010097007974383	0.02128585113678433	0.2390617593874798	0.01561798263443361	0.004006020820205428	0.02433304969743825	0.02278509751443925	0.02013560524964081	0.06353883946950774	0.007764521270821429	-0.003247471688185682	0.04427709987717849	0.006454882800701471	0.0003021777745346878	-0.007189751806352514	0.002558370106085896	-0.9969591167841161	-1.061019825011968	0.01338801927345181	-1.639870413688284	0.01764556898217536	-0.2562938249192761	0.05239969543674307	-0.006488900742470405	-0.02525369187911845	0.005909844695012037	-0.02218239863926852	1.700280784693016	-0.9470505983991879	0.8293918195433794	-0.1564218776369721	0.02763000952589701	0.00968670921370187	0.01413778168867565	-1.995375906541335	-0.7424982215628679	0.005638088228842667	-0.004230265243882982	0.1584778146631951	-0.004423599338262153	-0.562575569423603	-0.5122018740596286	1.33647494942314	0.09546319152002196	0.01799401798757583	0.01470621661696362	0.01167382099350723	-1.065975971799374	-0.962753566299262	-0.3272836202379225	-0.07294468398458845	-0.5432261807290061	1.82144298945741	1.358633904913214	1.351325898283426	-1.184683529321389	-0.02559663050168964	-0.09404534372140876	-0.05003416576000749	0.3664255979239641	0.6403264210641064	0.01391965255657053	-0.006884499457422656	-0.2707970600062298	-0.524023889411328	-0.3414494838433927	2.083301890040979	-0.02310467602215098	-0.3372895255232157	0.03343072204659486	-0.006365117475359045	1.404943761683312	0.1876028065083813	-0.7856011120043694	-0.2617851650071512	0.2952888916448903	0.0001845992387430593	-0.03624397464147248	-0.07151380928306061	-0.2293952694772807	-0.173570131871159	-0.05222168678481743	0.1705477756813491	1.84792732600425	-0.8207160262466737	0.5829660041744602	0.2998543387626842	0.2745827893003041	0.2543453787785079	1.136243532846785e-13	-1.756618692398325e-13	nan	nan	nan	nan	nan	nan
0.38	0.008993246775183365	-0.05250514969797432	-0.01182206019698462	0.7220607331084842	0.9243267869969601	0.00422148985314331	0.4510751271028677	-0.01816531393003484	0.1212130358021609	-0.1037074797053827	0.08639997773760526	0.0191495425807492	-0.09325561153476136	0.1070653082007157	-0.003026139100722118	0.3966899516634964	0.2298410331940319	-0.3966899516634952	-0.2298410331940599	0.02574587395903351	-0.1597902839951756	-0.009584860190473934	-0.3246403043590511	-0.01486754760830084	-0.005044497100267438	0.1104944803059221	0.2513465449502768	0.808570617361732	0.5788792525674959	0.06908408275491611	-0.01622981632376516	-0.02082933695877424	0.04286504318054391	-0.2250994961498163	0.1148115789886806	-0.5190800234328787	1.262727947939067	-0.3496367645722331	-0.03130002529159616	0.317359702049699	0.2115134047418112	1.879903612215559	-0.4428727849214243	-0.1790854793337206	0.7575375923221295	-0.2502874157003207	-0.02217488363254408	0.3749504725174777	-6.994258964287793	1.813117429454748	6.994258964287793	-1.81311742945475	1.85593170588124	-0.3425688113313369	0.1304325065844172	-0.7038082025256898	0.2917243862255205	0.2582898995749051	-1.637442447570567	1.988254343555516	1.206181096077284	-0.538279512809843	0.06036540041464237	-0.1148218548905504	0.0449704806440253	0.3099085605431982	0.001161690851212474	0.0195962570233385	0.09565419892589118	0.1216613149870205	0.00100514341312309	0.003766668338205196	0.004446392498828963	0.003371205497358174	0.4496041582319164	0.3880551453404656	0.001083515930150732	0.007823233475559389	0.001007927026926887	0.02147893007039057	0.001001551559441417	0.005276664869650781	0.00103455763163111	0.01457355205296581	0.5224646597097952	0.5202124742215223	0.04439847363490178	0.06226462775498132	0.4182326260884598	0.4170259479445532	0.002488439631988182	0.01166575940848671	0.001060543603675933	0.00855963790108368	0.00111228009159796	0.009740925124762444	0.001012907719125998	0.007339534508545398	0.6789158981734211	0.5393062646359001	0.027287977721038	0.04485391433260156	0.001013410078890648	0.004426605443703898	0.001014675922875697	0.01618039390172121	0.001007779534777297	0.0537247204179483	0.1848214443855684	0.2011531130686088	0.04259972677924199	0.02265535544748937	0.00989762868542938	0.0127132197439082	0.6926907452425684	0.6879137622594871	0.001011583763528427	0.03850982419684192	0.001003070014290322	0.009048259788324541	0.001001122001981591	0.007130926695575993	0.001002537296020729	0.005339450272429991	0.03580949202460059	0.04129347708207858	0.0374944941257755	0.03828251205802869	0.009589928877231368	0.01165402418635605	0.001955138275776681	0.008367328506791602	0.006610249318147954	0.0420949888737252	0.1802771562541706	0.1860472694430702	0.1938818342067712	0.184661967388097	0.2055766526013837	0.1991907936066445	0.05854000153933075	0.09111682820442453	0.001434147938531321	0.1355098048958708	0.002485313984472398	0.02608727122691282	0.001297990981531772	0.05475897755603139	0.001019498101199522	0.03917184402423791	0.001011399994796138	0.06198223262740388	0.001034002800782254	0.01159578478568467	0.001054155596436034	0.0225370494672368	0.003036875011388503	0.02460293191321251	0.007947650016258884	0.02817742405838046	0.01720443496628933	0.02178958972163257	0.0719872520273781	0.09002818961228656	0.007232923640304971	0.02593308616747874	0.01998710119620877	0.02364858885728028	0.001140258660183757	0.0385518174169972	0.001124828501839936	0.09651592703976541	0.09240625416240339	0.1026124148195844	0.001788145372057139	0.02069184257319767	0.01383231541408577	0.02915242126073462	0.02877929558181938	0.04261179634893105	0.003054203900805718	0.02584528815962395	0.001025548913427377	0.01715439831206824	0.03420947129244217	0.03765989047799616	0.003872404902963558	0.03462049860063626	0.003074062770271132	0.009681223565247837	0.002728483421643666	0.01268620236434558	0.001009866348717557	0.008347810081140456	0.01973677692253552	0.02013196332677519	0.221679127238967	0.2245834374800877	0.0205741663125687	0.0363120197882132	0.003686205819631961	0.07085695457636614	0.02135566333718449	0.01892392125064378	0.02005774578144251	0.01507033921392179	0.01776661975059918	0.01182397629183181	0.06194719158264014	0.00768149092530987	-0.003186650307147997	0.0441053706848628	0.005378494168242009	0.0004022504530661242	-0.007196075252059565	0.002518163482353057	0.001041874152785523	0.05867601043293112	0.001004439604107275	0.001020073399512124	0.4432980473517082	0.001031007653964536	0.001006000272163265	0.001001453007293248	0.00101604058183526	0.6006958747405672	0.02495659055017998	0.4470568431632081	0.001003446322346695	0.001052488689988073	0.001093736785194257	0.001012160490369409	0.6209948003664223	0.01480609406911869	0.001011219929096628	0.001010628148687143	0.001009668286706576	0.1866312628928956	0.01787889582153595	0.001067896513192883	0.7476260302488702	0.001010682863502272	0.001003223499927583	0.001001153213743574	0.001002645266503758	0.009857749142945004	0.008800439655705159	0.001141701647159599	0.001012931510587696	0.001040224924964625	0.2316140354537457	0.2251012456848926	0.2426500148227808	0.02248412419261147	0.001428369820567745	0.001100001574074492	0.001123886389545851	0.001012096111372574	0.001007787091769035	0.001048769455688259	0.001070645479527551	0.001214580262536275	0.00108708033268315	0.009524827294562822	0.1216618250273079	0.004487722077771068	0.01149357084464764	0.001184123805671704	0.00115840945852678	0.1178646734881787	0.002675047053466923	0.001064378322675246	0.02053687403309588	0.004978773516281841	0.001016559901401347	0.05719566630125436	0.001268560739720585	0.001007766322834936	0.001027346471660771	0.001008453943624673	0.02839594028115474	0.2700057815610299	0.001096045127227968	0.006614385150760335	0.04164364211865518	0.0399315361515726	0.0349339289675086	0.06023646581920669	0.009716136593824141	-0.002174245644054925	0.04633987429881254	-0.003127286504317523	0.001394214917981131	-0.007393256814961051	0.001997428147109037	-1.004968475586282	-1.334263657808351	-0.006582610123969747	-2.027153559785942	-0.01586110303308488	-0.1137833952507815	0.07205925131293818	0.0002478437083518094	0.003444358743476349	-0.005316431251794398	0.02525937039991477	1.518618977726544	-1.153336520589673	0.7156948440845373	0.03559254943317275	0.02827787600068132	-0.001262665569382743	0.01482295400535263	-1.770357463512826	-0.7473722062915547	0.05653461359247727	0.005536281824389203	0.1531182609734306	0.02012505893333573	-0.7302947174293963	-0.4676946253618579	0.8982174380094262	0.1151533949141821	0.03891720427016419	0.02972885087912774	0.01793074702419626	-1.426693616165835	-1.490410617294302	-0.4122482971483491	-0.01851933028819354	-0.1196109359089782	2.714562867688651	2.166691536979744	1.082711917007318	-1.945109246451239	0.01158442466641097	-0.1027940343463153	-0.07516234718813479	0.2844003619625633	0.5069888202029609	0.01409737730048231	0.01435136747529401	-0.1234823711663826	-0.4539889780457286	-0.4182740620349492	2.304794282601541	-0.1705424716895916	-0.4734911175058815	-0.1212587106126524	-0.1365761628887921	2.098176867424011	0.1866964950436901	-0.8941261263946894	-0.5181781632031925	0.3159434889567374	-0.007637272556861419	0.1447166696836072	-0.1238812694585787	-0.06758825920469774	-0.07371549539680661	-0.1156511951512462	0.2950185467962489	3.495374026553875	-1.206302741200595	0.551086016138155	0.5060912025073665	0.4598811668167932	0.397855583717918	-1.670344182445382e-13	-2.365868974576812e-13	nan	nan	nan	nan	nan	nan
0.39	0.005834374722750332	-0.05044731726911933	-0.0176190036624436	0.7347560910708839	0.9207656129883615	0.004017423510733964	0.4549067433763775	-0.01625136246971826	0.1367203709896563	-0.1074109751300173	0.08367349958479381	0.02679105004880389	-0.09455784580699821	0.1054643508761357	0.001037154200780588	0.3298150593374065	0.2476465589112832	-0.3298150593374002	-0.2476465589113337	0.04417637112929505	-0.16268740395732	-0.008241522471431513	-0.3318170918088156	-0.01240359658780099	-0.002605393344758889	0.09062774995087645	0.2709872537599751	0.8209341635329799	0.5739363072119764	0.07007728023753923	-0.01740246739069209	-0.02008973775706317	0.04601823629187184	-0.3980275704480128	0.2917816239589094	-0.6522909871054352	1.277250500707879	-0.3604925096117105	-0.008614007269217339	0.4364368783599768	0.1628116537397502	1.190728430422393	-0.3092075482973278	-0.3629321696298733	0.7816098948736873	-0.01851686389299135	-0.2925908546853241	0.4535275515335363	-6.364636410411308	1.742783283306853	6.36463641041131	-1.742783283306912	1.820296523806019	-0.2400682236975444	0.1342929364004904	-0.7347090678717094	0.2023345928772209	0.22974188574281	-2.117335248268229	1.927227948940159	1.278261384641644	-0.4433842703128755	0.2352877269212645	-0.1187777007820873	0.08747318783625342	0.3213917971863461	0.001102212454127062	0.01980108128209593	0.07661128867115061	0.1021167546889523	0.00100472503383774	0.003856379907075349	0.002775217301569699	0.002441249781457479	0.4476712997582721	0.3891957366148436	0.001062263299247652	0.007829323601046153	0.001006906242066615	0.02165260005852246	0.001001501384988462	0.00529976569984612	0.001034810154485742	0.0144833777277725	0.5481418602043213	0.532629288801637	0.03316230969244962	0.05138067784165784	0.4288047754176779	0.4241290685155808	0.00176228031124126	0.01162668369936809	0.001055997447954608	0.008961618268157782	0.001102155296848003	0.009839500446557179	0.001012723941653573	0.007504982407857363	0.6605060353960752	0.5228698634306294	0.02049266829428623	0.03840979037364418	0.001012170943834355	0.004761259887806467	0.001012574869387559	0.01624251350120806	0.001009350906251329	0.0551659117782943	0.1858926524614984	0.2016836932101077	0.02913926899694715	0.01572160466612409	0.0056240643129348	0.00925365025730155	0.7086171431216962	0.6946070761502536	0.001011198486751524	0.03967126465517185	0.001003181401611226	0.009291755099523928	0.001001148662749429	0.007321612953043804	0.001002616968606096	0.005468170823244102	0.02263496674325089	0.02967491038569301	0.02320742203680006	0.02606292111256536	0.005488994594739937	0.008613868323116744	0.001494322283461409	0.00826641216107998	0.003904234722365505	0.04209599874328974	0.2025269237338328	0.2155117026050154	0.2093798301987181	0.2080714167634271	0.2200591881000782	0.2077197396821893	0.03972750074411433	0.07346595691265034	0.001433680339579954	0.135605482844346	0.001809663089494506	0.02511457776182032	0.001210347349051166	0.05388965737084916	0.001015638000882788	0.04161439778744205	0.001009497435621149	0.06624696573728166	0.001069034219304922	0.0117289368715967	0.003890222572254973	0.0252307822541659	0.007161445044300826	0.02825018838182014	0.004618682381909232	0.0249650123671699	0.01307317893302543	0.0183188503252884	0.09523438813315446	0.1084818431883414	0.005575330521643588	0.02420151183969776	0.01483580840653201	0.01925192319123556	0.001179980824402116	0.03818949353935972	0.001144916514762727	0.09535781457295624	0.1058158983578442	0.1224763924244318	0.004935569493144533	0.02464191436596837	0.007700207675645109	0.02272940033407256	0.02357862615056474	0.03752602262139015	0.003638418989486863	0.02757049572551512	0.001020918644162311	0.01718069675721812	0.04468837202162694	0.03923191101448677	0.002610024959350686	0.03379326784604589	0.002064811093692593	0.009053961511923862	0.001897569272470184	0.01226079261278626	0.001008698444900733	0.007427379524710735	0.0252803057497644	0.02322451915946849	0.2427226965436728	0.2611256015158829	0.01129580228681937	0.02560964941576974	0.005140012619273744	0.07515151745948916	0.03041555076760609	0.022912917669707	0.02893791030159531	0.01874486067677571	0.02556322123913371	0.01491902874572929	0.05764222418341769	0.009523441923339638	-0.002076503441999101	0.04613652843139338	-0.002136892579513673	0.001490050150113731	-0.007308511306961356	0.002860850984283893	0.001038938575002759	0.0441311167774623	0.001004162745648091	0.001016752561309985	0.4434016223281341	0.001047867129472622	0.001005711630821994	0.001001445922933134	0.001051175906215684	0.6151218405813474	0.01552543931821974	0.4563865922638587	0.001003082923613937	0.001050230397636125	0.00108981902952468	0.001012847587418083	0.6095719920676743	0.01114118502291388	0.001010594900109302	0.001010185317923808	0.001012101317220874	0.1885857440345053	0.009478715261651366	0.001052109691413089	0.7486749035072751	0.001010894540042298	0.001003359777421955	0.001001196031822376	0.001002746090862916	0.005463875771272845	0.004930321381943875	0.001087688764795418	0.001013800141645846	0.001042107038841675	0.2468166000568524	0.2451804471682579	0.247333502644121	0.01180266259772785	0.001437274273578953	0.001106244744662185	0.001114961105601345	0.001011218401778139	0.001007289278601598	0.001153494492291359	0.01175811038960359	0.02024535624614423	0.001079194130390184	0.007720030368884748	0.1301113181253588	0.003246630543905224	0.007163343151514677	0.001252834621697234	0.001172111730380632	0.1301596512205603	0.01295451609202752	0.001086089622324781	0.01523186385892061	0.003634585114267968	0.00101571025045531	0.05691282792786144	0.001298607471057943	0.001008278282151953	0.001029309350466635	0.001006661514343351	0.03413657714473732	0.289301888990871	0.001070064801916651	0.006718862916313738	0.03979471915475874	0.03805786204197346	0.03367024819984753	0.05126186347556409	0.01121123718498059	-0.0008881628152058795	0.04800500948398859	-0.008859964187426211	0.00265451803286756	-0.007353150955463531	0.003894276755954731	-1.014092656874368	-1.560377214414576	0.03642626389789556	-1.880267484066624	0.02169358356610711	-0.07116215693210631	0.1624894992677844	0.001182159776452344	0.02874857457300979	0.006106274457841921	-0.02682188285934599	1.015708218192082	-1.040315650016459	0.7134412926368905	-0.01264931889235466	0.04878957484633979	0.01610982659187928	0.01902099664001944	-1.507378926175459	-0.5591745513031536	0.02366562824856884	0.007616854021012039	0.1368880603848203	0.0830109695164583	-0.6494831476085883	-0.2433664435013666	0.4576944649182073	0.1220649042933184	0.01645562393169508	0.0132320234535079	0.01000517919932117	-0.93673713424834	-0.9788486068199684	-0.2123381280858656	-0.0007976839896538176	0.09924964506775391	2.922757687479439	2.265288071374749	0.6558955873960188	-1.595228485205116	0.008087457233753493	-0.08966457484149971	-0.09215087280701138	0.2317545904529857	0.3909132069419831	0.01229927920223159	0.4894934554532236	0.7966156527173492	-0.2085471942891528	-0.2856105070356703	1.416893973066418	-0.1802970458935436	-0.4126204802512208	0.03275082013313182	-0.07336737010132197	1.779322163778329	0.5490098667089892	-0.424135097771296	-0.5039492162313972	0.04916854437430333	0.008587906553787553	0.1601886180618406	-0.04804407598039695	-0.04797776321682075	-0.01651522698963486	-0.06058416710672827	0.3236896414324278	3.354257354309364	-0.8911782644070743	0.3046777604373794	0.2950330259564431	0.2775290464751731	0.2259868199703792	-4.34931369637059e-13	-2.641117680694907e-13	nan	nan	nan	nan	nan	nan
0.4	0.001205642244750889	-0.04676898287341202	-0.02510752628783667	0.7476238802457654	0.9171590473524441	0.004067194424406313	0.45955333118369	-0.01507838552733824	0.1444109045123931	-0.1101192556365855	0.07920689397779576	0.03499866034998331	-0.09379309731519382	0.1013220056391344	0.006360799205121059	0.2697188852657075	0.2645926102461819	-0.2697188852656988	-0.2645926102462003	0.06195438034785245	-0.1646559093210543	-0.006977843478919417	-0.3393976813253807	-0.01079548025066835	-0.0004454387010855201	0.07251914284398918	0.2896379145400786	0.8343705099839505	0.5701500729208664	0.07573010990956483	-0.01858675718486151	-0.01938939663927573	0.04930611383354216	-0.5190715812981285	0.4389119723495665	-0.8573958554205285	1.297214190435409	-0.3587150899798767	0.019467425924747	0.4803540087572306	0.06331850116923327	0.3165432791670025	-0.2438298013318499	-0.5271109701819675	0.870758158949386	0.1631091371368075	-0.5304524660937999	0.6270208130961	-5.638515313409676	1.641222552984298	5.638515313409677	-1.6412225529843	1.725434115540381	-0.1568458916507502	0.1145007612777343	-0.7845686158857104	0.1205574495529591	0.2024600772080056	-1.28581779793483	1.790244737618188	1.420741152021208	-0.3069372999278203	0.9922918383015441	-0.1171496003382582	0.03711886385952355	0.3368454466107274	0.001071008693442249	0.02010235833958415	0.05901077682496234	0.0840857856205962	0.001004377450088266	0.003958343344100172	0.001931130802056015	0.001968874178640677	0.4463719617542252	0.3914335452399199	0.001060073389776251	0.007851116240075196	0.001006251710331369	0.02200308027715231	0.001001472766391686	0.005322183901589434	0.001052511457013591	0.01436656144745107	0.5702354366598922	0.541545924183538	0.02256282800426636	0.04112107099538385	0.4389294216554079	0.4314650142476017	0.001397833755907034	0.01202794047773025	0.001052595649810578	0.009468856946469316	0.001095134823339573	0.009965763589234965	0.001012975813417814	0.007735041857052072	0.6440646696904447	0.5093495631397027	0.01513228832040691	0.03331598399114455	0.001011239009001258	0.005165305068616922	0.00101130333108586	0.01634731531923275	0.00101135331407015	0.05649784261150895	0.1872981616501027	0.2027537324620338	0.0177888610699414	0.009805138320160221	0.003433116432979186	0.007462947443094663	0.7202135194118708	0.6974126340532498	0.001011111832600958	0.0410497264332905	0.001003305240288031	0.009510847586209141	0.001001183406289373	0.007492039621453744	0.001002707222429651	0.00558339017765855	0.01341163215036444	0.02176438617440343	0.01360959325730756	0.01819871922118674	0.003368873295396901	0.007076156572773708	0.001263908914098945	0.008368699923817684	0.002533790420183849	0.04366871648007515	0.2216591561497274	0.2393911016482528	0.2263158620372646	0.224969523481338	0.2307604489115402	0.2129650711408554	0.02415763012856756	0.05900898903468333	0.001437897187578604	0.1356822798846248	0.001473876212812025	0.02433558140670122	0.001162054682277024	0.05304697644070087	0.001013269789885623	0.04435981982887581	0.001008297590164993	0.07069960486975765	0.001138920159148164	0.01183709515611631	0.01058533445053478	0.03162888388717408	0.01852574566702621	0.03940888472401855	0.002922199059726932	0.02360540349068363	0.01005172137422772	0.01588264578494107	0.1114824444509559	0.1189852198829419	0.004119376508596394	0.02223665220972333	0.01003728649359582	0.01526060996135296	0.001234195576731275	0.03888597152029429	0.001161810210134524	0.09548215884513926	0.1185122736047232	0.1362929282998053	0.01157668895886451	0.03058587997134683	0.004549113934944322	0.0199965785285713	0.01827817072981459	0.03243335934555756	0.003261846695424976	0.02723006945723244	0.001018179527032687	0.01723997530670589	0.05004077648633891	0.04067368644814763	0.001989663327301885	0.03353003319032018	0.001558047992365516	0.008919396065425982	0.001481490214339336	0.01225292238291123	0.001007218120454693	0.007293141719575003	0.03086244974902789	0.02660969658926449	0.2627375468012956	0.2824925560402023	0.006424648338594881	0.01934831587763241	0.005920867888038457	0.07688753378517098	0.03418870850173875	0.02489108066277807	0.03259552736549026	0.02067103855772939	0.02894122344201283	0.01644035094938531	0.05022416682124849	0.01113415931678673	-0.0008490659343835402	0.0479236711370209	-0.008463806617504786	0.002692852125720451	-0.007319252752263719	0.004239645890824681	0.001036002997217418	0.0295862231220024	0.001003885887189351	0.001013431723107341	0.44350519730456	0.001064726604991486	0.001005422989471519	0.001001438838578228	0.001086311230613261	0.6295478064221302	0.006094288086264834	0.4657163413645086	0.001002719524883727	0.001047972105286158	0.001085901273854393	0.001013534684467702	0.5981491837689262	0.007476275976713848	0.00100996987112589	0.001009742487134285	0.001014534347734609	0.1905402251761155	0.00107853470176213	0.001036322869632839	0.7497237767656801	0.001011106216582487	0.001003496054915672	0.001001238849899332	0.001002846915221304	0.001070002399597715	0.001060203108188655	0.001033675882426323	0.001014668772702768	0.001043989152716827	0.2620191646599606	0.2652596486516229	0.2520169904654614	0.001121201002807621	0.00144617872659021	0.001112487915251897	0.001106035821657031	0.001010340692184618	0.001006791465437963	0.001258219528893438	0.0224455752996959	0.03927613222975384	0.001071307928094402	0.005915233443203973	0.1385608112234168	0.002005539010041096	0.002833115458380226	0.001321545437724863	0.001185814002234847	0.1424546289529458	0.0232339851305823	0.001107800921971908	0.009926853684751219	0.002290396712334671	0.001014860599544206	0.05662998955446845	0.001328654202395556	0.001008790241468274	0.001031272229270325	0.001004869085075359	0.03987721400832058	0.3085979964207066	0.001044084476613223	0.006823340681873034	0.03794579619086254	0.03618418793237676	0.03240656743218728	0.04228726113192173	0.01270633777613667	0.0003979200136430338	0.04967014466916454	-0.01459264187053479	0.003914821147753888	-0.007313045095966012	0.005791125364800748	-1.023351131368874	-1.723118579779658	0.01270794940461062	-1.724435313881816	-0.01341072946322862	-0.02226737263645805	0.2915027214536749	0.003388346546220577	0.03880640499301839	-0.005452956998391617	0.01993097938798687	0.8185831381232628	-1.028467907225701	0.7622598762836585	0.1236590469114557	0.04932953822905687	0.004274898543363699	0.02774526398675289	-1.187137280644039	-0.4773086909283284	0.07041276088663596	0.01407272734524655	0.1312661555559954	0.1280168810309896	-0.5268378303303328	-0.1339212908758701	0.1206662404584215	0.1585576588460578	0.03403663936837721	0.02567693307007952	0.01523050774704251	-0.6850851191463855	-0.6193328064855015	-0.1117594745877753	0.02212149135352351	0.1947306375433255	1.597556043943892	0.8644230054933453	0.4259889936782177	-1.306328563647268	0.007808243024750193	-0.06405461235172732	-0.06983449618374045	0.3449740176169762	0.5445700247351776	0.009098617016504728	0.7552251367017445	1.378805603545608	-0.08342841510783075	-0.2113670908312598	0.7147389063491404	-0.2171995320634203	-0.3924206302679388	0.09050166106806017	0.1199151849061426	0.8886885215271139	0.5854752575662553	-0.1560863021694505	-0.5195560728790551	-0.09718327717525471	-0.001041255266874958	0.118667649116134	-0.01108204971345423	0.03095106212486224	0.009792408924587187	0.04158735510794079	0.3535428662269585	0.4603321242485668	-0.3180953743485577	0.03937670475418577	0.1039245173079549	0.1102124504253001	0.08310953366728811	-6.587420332846311e-13	-1.762542760422572e-13	nan	nan	nan	nan	nan	nan
0.41	-0.004424288403382642	-0.04181312230169999	-0.03484501593254807	0.760715952113093	0.9136255885196903	0.004407180539606491	0.4641769852327932	-0.01503289330765704	0.1433500777957449	-0.1124382896312278	0.07323269461760323	0.04421305308348725	-0.0913826765260719	0.09504158769988109	0.01372997709458869	0.2162927138477236	0.2803934054674021	-0.2162927138476958	-0.2803934054674194	0.07851195276388048	-0.1659034633535006	-0.005998053848408676	-0.3475419100986472	-0.009952314511152048	0.001465198382037255	0.06581321428479177	0.3065549288367859	0.8494701508054254	0.5678710841043213	0.08866633604530062	-0.01962806754044354	-0.0184271196411635	0.05277443917040926	-0.6085273625356303	0.5455692578251584	-1.077691062836672	1.321328039586635	-0.3473552177336065	0.04719202109810199	0.4530676298482439	-0.046952107316253	-0.4832202881674595	-0.2175324251974598	-0.6607391128651384	0.9575130148322804	0.3235648685772863	-0.7153018672067434	0.8369223819461246	-5.048866776884744	1.517901767572544	5.048866776884751	-1.517901767572615	1.585036010229698	-0.09410809436234631	0.08131083408803309	-0.8404653325920715	0.04998980886000438	0.1817512464476063	-0.1643844484765064	1.585740327615982	1.585151521489464	-0.1562773172662767	1.455499161729535	-0.08886554620113768	0.148142266603924	0.3565815623349635	0.001054376299254319	0.0204757968025548	0.0454942615824796	0.0697911186361861	0.001004112326806261	0.004060874218071348	0.001481805849981272	0.001734093532919777	0.4463235252981649	0.3951156626542366	0.001091013399649339	0.007889723778384062	0.001005813678527747	0.02248012231109663	0.001001447463163666	0.005340532561573406	0.00106578995683736	0.01422649446370776	0.5863744607923294	0.547166426934788	0.01411926539367163	0.03280131696292157	0.4502643632013862	0.4401502420162412	0.001204328532475296	0.01276864992231264	0.001049884997909924	0.01004361271597957	0.001090592031841998	0.01010858079146653	0.001013107863426056	0.007998286877569687	0.6298615596635687	0.4990213992159649	0.0118143209619498	0.0301742994830876	0.001010498410675588	0.005598473136838576	0.001010476430779364	0.01648819102207864	0.001013563211460977	0.05773016216403654	0.1889328603854261	0.2041888505989459	0.009797366716271105	0.005594202928612786	0.002261847628646948	0.006488768488498767	0.728169633990712	0.6973746163911697	0.001011099462354757	0.04266981700683848	0.001003415495416221	0.009719530767271589	0.001001215286960404	0.007652952870132867	0.001002787158399143	0.005688611215763746	0.007538298566451136	0.01670612583854655	0.007840845849468462	0.01353305856150589	0.002228503007320347	0.006270484457565319	0.001143302320110281	0.008601857492391509	0.00189615395456209	0.04594804624687526	0.2344697979582433	0.2478942191887116	0.2397706677914172	0.2272292418470721	0.2377052594932633	0.2153437272663356	0.01324982472353415	0.04891062536810924	0.001441227834432102	0.135812222908753	0.001320921466989591	0.02385602953882196	0.001135911741369924	0.05249362230507339	0.001012108471794312	0.04828567916730673	0.001007717673907063	0.07717435614428082	0.001166142951621651	0.01185416571219391	0.01571074135734093	0.03680581587678793	0.02969140569487149	0.0514298410814827	0.002033992755892586	0.02313325751976032	0.009994015953601231	0.01583806815027652	0.119423105077472	0.1223900155267762	0.00357023937642187	0.02086050077184723	0.006812468729739791	0.01258128168097968	0.001244319601228714	0.04046604494600765	0.001158648482780039	0.09766654134115195	0.1303274420532293	0.1429967448843091	0.01507317008561861	0.03284468461574302	0.004419173990187647	0.02112328862481661	0.01478881104930878	0.02906212452528001	0.002634046162581113	0.02586248040083813	0.001016461788515201	0.01732948402133706	0.04661872298963759	0.04027299281136128	0.002753750446887842	0.03454591986037621	0.001290258782379921	0.009112140443030475	0.001263757839446094	0.01244213431112743	0.001005888609434384	0.007727111658901244	0.03524091500474152	0.0298391358752934	0.2787703910250611	0.277720455746447	0.003817033111624007	0.01666636973114619	0.005685177183782005	0.07582186127476277	0.03133046093614682	0.02368483234921846	0.02986452079138819	0.01981904570402251	0.02661476199812308	0.01553780465593636	0.04209964114122795	0.01261431909233306	0.0001787381204949999	0.04687112874923688	-0.01051632915878145	0.003917465718459448	-0.007366948816873258	0.005794578879270358	0.001037960684539388	0.0281379237308627	0.001003794562900146	0.001012471853362839	0.4486566446747366	0.001172712534503811	0.001005302690102389	0.001001406148370212	0.001073942393739719	0.6207590816150649	0.003625043220385114	0.4842756143264339	0.001002713144204446	0.001046294895684943	0.001085830418607519	0.001013000437197351	0.5923187897932183	0.008810988877711839	0.001009522738839627	0.001009508753681801	0.001016987296772459	0.1926438887857765	0.001059373903760708	0.001032250347596007	0.7465101919688057	0.001011069981439411	0.001003559154954825	0.001001256598667274	0.001002890169933384	0.001310653104519364	0.002073272274152525	0.001033139814256615	0.001020248231078046	0.001386224506099892	0.2528319622740736	0.2624714776845308	0.2484734442767432	0.0011241467314269	0.001443447752438042	0.001202968605891663	0.001110936684365098	0.001011372985042948	0.001007387182050479	0.00114055832432091	0.02025793255628571	0.04478373582890902	0.001132222890051719	0.01333066771073064	0.1240941087711147	0.003827192738819282	0.00380617680617552	0.001198438793966387	0.001129584781971556	0.1523103911868198	0.01512635340506834	0.006964481121901451	0.01180953152875446	0.001709896706441787	0.001014516253825083	0.03024926996614483	0.005435138550157377	0.001013082641711749	0.001041552099364342	0.001004196955406967	0.04068944652975458	0.3091626050528905	0.001072692869786994	0.00425899847901676	0.01951463051645595	0.01860864567707164	0.01673970750653202	0.03382501946865193	0.01402086392083507	0.001031196660854702	0.04357937362551134	-0.009307801530655135	0.005144194967763293	-0.007457767858208509	0.007352274679291114	-1.032703055128109	-1.73737137378185	0.05071098343214029	-1.141525633132478	0.02202734505910915	-0.02096208215111709	0.4440071384562743	0.004236679694754573	0.05612478765798423	0.005494704851989378	-0.03219437295238119	0.326116350362684	-0.6640472617892214	0.9762292404176386	0.05475581599407949	0.06140519090066297	0.01937497836184214	0.02411756885376491	-0.8874534205830019	-0.1756244144159587	0.02829926441469611	0.01524312899169341	0.1160240105482314	0.1557147050036752	-0.3172778630632278	-0.06728260243068986	-0.1208958205716387	0.1662207490167021	0.01368868822142528	0.01082502172555366	0.007869690464365206	-0.3536720753391976	-0.3250140521376186	-0.05443315873374516	0.02594309710283476	0.2518751300643742	0.2265179814378586	-0.2356551490403222	0.05550489301396049	-0.7352812956174656	0.01806142050320324	-0.0306628420710764	-0.04000412956287785	0.430570477025029	0.7294980071456352	-0.003558184276601253	0.3144825384136847	1.05102746219069	-0.01734031825211473	0.1735391774736217	0.00361083055457627	-0.07348686772186065	-0.1629943275632928	0.1864874774808975	0.2774820047906452	0.4892789366467626	-0.08734174717941388	0.3408265475762456	-0.1831788296505397	-0.1617056598070871	0.01501013932653316	-0.2329975818398875	0.1953530175047585	0.0172287205080845	0.02612297752098007	0.04123735783824844	0.28383093875856	-1.066763944569207	-0.2083675072036009	-0.2288392892058197	-0.3420238462531889	-0.2794168741052324	-0.254429408767624	-8.525081756122943e-13	-7.931330358880551e-14	nan	nan	nan	nan	nan	nan
0.42	-0.01099716128870902	-0.03599141539822616	-0.04641312733070563	0.7740529981684122	0.9102243721702615	0.004984279324250793	0.4687885003559659	-0.01587206867576953	0.1356562654344842	-0.1144210126916701	0.06613190750104021	0.05385677318830893	-0.08723000298555075	0.08722255338610636	0.02290139918714299	0.1686985935941392	0.2949299511236371	-0.1686985935941276	-0.2949299511236341	0.0936342134037353	-0.1665669347986882	-0.005354553411861848	-0.35613075185372	-0.00975740186325039	0.003231264368491876	0.06705112318298666	0.321204365210179	0.8657928305980561	0.5668761894978414	0.1020510086018122	-0.02031912961724533	-0.01657043669036143	0.05643298391168595	-0.7076600287304891	0.6120812387064842	-1.223520206115099	1.346209028033743	-0.3322665932032269	0.06688995981357586	0.4779262235437091	-0.1136150163722043	-1.010053849867194	-0.1765676145061919	-0.7524285214734078	0.9566236332145761	0.5115596874378536	-0.8381757409812799	0.9874696537199278	-4.472105080530148	1.388372639987354	4.472105080530149	-1.388372639987356	1.438371760305613	-0.04002937420038158	0.04724292248435153	-0.873491212246857	-0.009093168768953424	0.1735458578745074	0.3029496935426013	1.336729152937201	1.66534894625174	-0.05011845791468141	1.081981122461582	-0.04709994459543512	0.2160000543979217	0.3748893274928778	0.00104704228200651	0.02089120281100453	0.03729290108163781	0.06111472195480742	0.001003934146544379	0.004161099060670064	0.001256248669578128	0.001624166022733752	0.447897279213533	0.4002954155499782	0.001160484065832278	0.007933920206539881	0.001005534592799697	0.02311603174913241	0.001001418464384415	0.005359518315152197	0.001066239551840059	0.01403767405193656	0.5950616480731996	0.5484802299556709	0.008479187775100178	0.02726883850863252	0.4637824299699813	0.4510184703154253	0.001107524474633463	0.01372851627706513	0.001047691268647052	0.01061263226882751	0.001088285925786517	0.0102549918850408	0.001012906602647767	0.008201669808923499	0.6180662462658639	0.4914213363984517	0.01075924516981451	0.02931157162877087	0.001009904616382807	0.00597285858956637	0.001009946265496195	0.01667499223255134	0.001015894683831265	0.05883484793453937	0.190742160076351	0.205802185735231	0.005629564537390402	0.003421008757495197	0.00167088236971961	0.005989933346784056	0.7329045335817667	0.6951421966877841	0.001011075153720587	0.04438934727646072	0.0010035021610659	0.009904395178194718	0.00100124009807844	0.007794926157186303	0.001002848744443032	0.005781903798780368	0.004632084003780732	0.01414884212138915	0.005369211083500097	0.0114741436444908	0.001654931166659015	0.00588632919251436	0.001085780440293915	0.008916223360228325	0.001747188588767351	0.04852101536641359	0.2391863760551405	0.24639047162283	0.247232184205962	0.22379290416666	0.2408285215444554	0.2141904222333895	0.007494370990006595	0.04386462060445715	0.001441528702008119	0.1360411294687103	0.001289632154584413	0.02374618294832401	0.001125293459265506	0.05226353787701579	0.001012044492483788	0.05277868190849893	0.00100772586560969	0.08487192055224857	0.001120905008471129	0.01180845790128861	0.01723809099977365	0.03860496019902648	0.03798022254780014	0.06094226985246658	0.001618394058628734	0.02313180634210919	0.01359565941426674	0.01877518160599958	0.1180282927756581	0.1198052486568265	0.004199833118699345	0.02045779261186075	0.005648085515321891	0.0116097373750422	0.001187821284985229	0.04183521013772507	0.001128946654074214	0.1002422127507482	0.1411722086322221	0.1468225898581659	0.0128835231420217	0.02976649665799922	0.007254472775626065	0.02600107400321613	0.01389831443673929	0.02820002398268062	0.002029087776038073	0.0242885337543382	0.001015431057641279	0.01746152088013367	0.03243695085269131	0.03532991070399193	0.005178182924588055	0.03705896621569855	0.001158389705297397	0.009456588617430145	0.001159956470502801	0.01273684194925469	0.001004887950602468	0.008038503377897533	0.03791665652339609	0.032116034320042	0.2892352316575761	0.2681170419174575	0.00251037498736735	0.01537949268836875	0.004293030345961799	0.07278418635491646	0.02100579479609963	0.01811361041304756	0.02000187274150456	0.01510658401676151	0.01785205585864964	0.01153555044580601	0.03374997147237421	0.01398405644731329	0.0009435239035954429	0.04245976725754057	-0.007677276445953771	0.005145252796045532	-0.007479329346571402	0.007353656085078613	0.001039918371857076	0.02668962433973349	0.001003703238612702	0.00101151198361743	0.4538080920449137	0.001280698464028889	0.001005182390727625	0.001001373458165286	0.001061573556871076	0.6119703568080047	0.001155798354507945	0.5028348872883597	0.001002706763529566	0.001044617686086053	0.001085759563359686	0.001012466189928384	0.5864883958175106	0.01014570177871498	0.00100907560655719	0.001009275020208299	0.001019440245810965	0.1947475523954382	0.001040213105754602	0.001028177825558036	0.7432966071719316	0.001011033746296439	0.001003622254994066	0.0010012743474354	0.001002933424645594	0.001551303809435728	0.003086341440114354	0.00103260374608097	0.001025827689444087	0.001728459859480515	0.2436447598881848	0.2596833067174384	0.2449298980880287	0.001127092460009164	0.001440716778285989	0.001293449296531937	0.001115837547072966	0.001012405277900462	0.001007982898659953	0.001022897119732201	0.01807028981289083	0.05029133942807822	0.001193137852005979	0.02074610197825673	0.1096274063188216	0.005648846467595601	0.00477923815396978	0.001075332150204903	0.001073355561707139	0.1621661534206904	0.007018721679557852	0.01282116132182861	0.01369220937276663	0.001129396700616884	0.001014171908135993	0.003868550377821666	0.009541622897920933	0.001017375041948334	0.001051831969454141	0.001003524825735532	0.04150167905118925	0.3097272136850775	0.001101301262959182	0.001694656276151436	0.001083464842048987	0.001033103421765468	0.001072847580876234	0.0253627778053822	0.01533539006553289	0.001664473308066152	0.03748860258185818	-0.004022961190775328	0.006373568787772708	-0.007602490620451002	0.0089134239937815	-1.041848841461768	-1.448601624566626	0.02110145829081897	-0.6007812533327384	-0.0138719358026404	0.002703254468610201	0.5910298177396507	0.004506124620437198	0.07057988596984278	-0.0053255383411601	0.01018029377237515	-0.04275680792200259	-0.4710127916447007	1.198859982393581	0.167490428916159	0.04818229487516363	0.004993676750651042	0.01577284616005145	-0.6415170593991254	-0.02151736011872388	0.05865623773883197	0.02325783068365008	0.1057393991612747	0.1636602809158237	-0.1192895862113174	-0.03885252829398817	-0.3182141677997615	0.1784455980367659	0.029272885341564	0.0218889407474288	0.0128448167320239	-0.1848897954033256	-0.09798365797745327	-0.027456104558379	0.03836315115355943	0.2534585081004299	-0.4038169773262653	-0.2747882037360969	-0.2804032379648697	-0.2958567829433155	0.02760095018791118	0.009886443122674969	-0.005180554670595692	0.4584026981711983	0.7891326514315299	-0.003457056362938633	0.0796676032054514	0.8771000862298172	0.01071054354286427	0.3849711272531578	-0.4831735963873551	-0.02251087640709408	-0.0508638353725573	0.04832001423779862	0.1981729676165108	0.3130941993936495	-0.4819232628539237	0.5941287542577138	-0.01772921737496538	-0.1384547944615552	0.007464369988738218	-0.7898100450030616	0.288349887309286	0.06129182143979931	0.03089155089312028	0.01707171103642456	0.163034697977973	-0.505930582794802	-0.03908155361653429	-0.3550237770028805	-0.7690702072143213	-0.6618813162965109	-0.5368320496708203	-9.127431120736978e-13	5.799869298117069e-14	nan	nan	nan	nan	nan	nan
0.43	-0.01869641561698859	-0.0297576483063186	-0.0588266250726245	0.7876351424800598	0.9069740159697341	0.005700300852016849	0.4743006217990239	-0.01712975679517031	0.1244883935458066	-0.115818718277858	0.05843292458693666	0.06287172018804117	-0.08097103051412981	0.07856564771098729	0.033034491447774	0.1274211115760076	0.3081829984619058	-0.1274211115759866	-0.3081829984618576	0.1073285505547299	-0.1667117200620867	-0.005042776677888418	-0.3648832750127193	-0.01009511813413149	0.004980341917865573	0.07044028510259313	0.3331790612219858	0.882321237583592	0.566641425199194	0.1085055027132714	-0.02062871273253607	-0.01443449378531193	0.06027424392361908	-0.8322140594865167	0.6287180896250846	-1.241381107502306	1.370196442788423	-0.3176471534658697	0.0746422788939289	0.6405813409058613	-0.1332747796820948	-1.187443471736191	-0.102604308953823	-0.7794884159898289	0.8287631796638141	0.7410935942017695	-0.8837451054957874	1.02361200120932	-3.757665572326138	1.263712990313976	3.757665572326152	-1.263712990314043	1.300860532166568	0.01090714090923716	0.01394552272542768	-0.870812892078515	-0.05723510566789256	0.1779919604693073	0.361628959901169	1.054711273698277	1.623733896016168	-0.004413537662850615	0.2322378937798614	-0.01479863172508724	0.2077475723453554	0.3925471606558406	0.001043862542481211	0.02129498479418886	0.02999442277892857	0.05385592994963433	0.001003778266703072	0.004239612326929886	0.001136236729227813	0.001586626903187605	0.4509487454391293	0.4067320116677238	0.002435713801887961	0.008958266300170185	0.001005397627148526	0.02393798991125807	0.001001365533731336	0.005377152300714837	0.001056918215994331	0.01383679253244142	0.5966316471679927	0.5476303218131843	0.004915670653138009	0.02375982782197497	0.4814251037804407	0.4650999783010356	0.001056254699945849	0.01486831303553197	0.001044596540436304	0.01109107207183517	0.001085392992163906	0.01038051424932721	0.001011989819960614	0.008283136613541624	0.6084489121041965	0.4859246701758875	0.01265375936200709	0.03138673807239308	0.001009184872659778	0.006228167556519217	0.001009695291766854	0.01691418264053074	0.00101771114408513	0.05980198718864752	0.1927012206714359	0.2075192503548152	0.003395620611066083	0.00234238561267691	0.001356115987158665	0.005720048164908321	0.7350976270674083	0.6913848325465911	0.001010574981563856	0.04601018079309922	0.001003557841248504	0.01008201222400218	0.001001254978563599	0.007931080133926842	0.001002886159319724	0.00586909398743225	0.003849285196461138	0.01339496349561015	0.00545855205620671	0.01140640298198247	0.001351560910107498	0.005713384775987013	0.00188807378687071	0.01013685025534266	0.005224120559428874	0.0539825919618036	0.2383880795253296	0.2408078229453419	0.2499643832667458	0.2222029502201319	0.2403367271964914	0.2096867114268671	0.004425311266179731	0.04157033226067696	0.001439039830244263	0.1362948703614268	0.001317550589348168	0.02397793790215016	0.001121402040326186	0.05237447452561679	0.001013047638830231	0.0571992726938312	0.001008366791791451	0.09250266832342099	0.001072247897410371	0.01181238165869684	0.01673862344559666	0.03853784061776392	0.04213196156253223	0.06616387933992902	0.002133889900541194	0.02403415487197832	0.01667300751744499	0.02121808640480042	0.1098991741082719	0.1143400702772317	0.00444143722085363	0.01991705537631502	0.005758616043167311	0.01165559006761846	0.001133458616659118	0.0421887008053821	0.001101320051703451	0.1014975291217284	0.1486024071642487	0.1471738113587855	0.00930275170512542	0.02565256708766151	0.01368341591827904	0.03473646598201516	0.01315088909673187	0.02748678275980817	0.001580780892578542	0.02307609519322087	0.001014927650601408	0.01764577492476516	0.0187133493770749	0.02766099150786216	0.007726706391795192	0.03951698091889873	0.00337127685538357	0.01221469408226496	0.001657732557155979	0.01363831819488607	0.001004262276002339	0.008187254739220433	0.03649717417675885	0.03207800943765464	0.2944721709314699	0.2674155322449243	0.003161867915796354	0.01602775377939345	0.002956241162116077	0.06941598085578662	0.01152110062784028	0.01228274451167527	0.01096203105314696	0.01009637083125721	0.009826684912321191	0.007595080694733053	0.02426122474018191	0.01483649795571797	0.001434440792789259	0.03632782509747888	-0.002553194193606323	0.006534323436547623	-0.007574376969697323	0.00895710493896756	0.001041089847533451	0.01708225279058884	0.001003542273187326	0.001011025578526078	0.4613330709320053	0.005871017441018235	0.0010053165988676	0.001001257140369345	0.001035067476044829	0.5899309374008294	0.001098568436054149	0.5381011898341074	0.00100303192635757	0.001038632165516108	0.001079523234411822	0.001009825409283134	0.5838322850552958	0.01856987617042861	0.001007894533919569	0.001009568712018365	0.001019738091817412	0.1970809533524365	0.001037684013358854	0.001027647540764461	0.7381245913885107	0.001009225881915942	0.001003610313423581	0.001001267178730286	0.001002918049413627	0.004269471206061663	0.007639826539403468	0.001037455105128989	0.004162005567535384	0.01493018593968541	0.2309971192975732	0.2507594988452833	0.2345759853957387	0.00120536931179071	0.001432831271792797	0.001391642066705072	0.001118630701563245	0.001015518418917271	0.001009922951477883	0.001020490080995895	0.01458797566948556	0.04424793246009628	0.003923511193592944	0.01942816916919774	0.08821830866985977	0.003887819784709221	0.006804140927850256	0.001078135507693344	0.001071882413255711	0.158113954708696	0.004096641496987112	0.0272249357694006	0.01118716846046748	0.00109873194003297	0.001014599872376798	0.002445382284843557	0.01118403309322319	0.009636428813309965	0.00312823984929717	0.001003684182806931	0.02910855312325984	0.3000015768589507	0.006164956270261067	0.001429599292048187	0.001054474240596283	0.001021583581741763	0.001047266428848559	0.01389123555582903	0.01528982577626949	0.001741331669761098	0.0292672609499144	0.00374670165647648	0.00805199779606996	-0.007646933672220306	0.01059549854900465	-1.051876612237019	-1.077975325174615	0.04956222749985621	-0.8262938166478998	0.01839288038668228	-0.006465799224057526	0.6948554636100912	0.1843469985139045	0.0928198732936404	0.005100964107742113	-0.03615573775399832	-0.1775258775619329	-0.2480291831509999	1.638128734788979	0.08975379928372704	0.04472407803374234	0.01586514581122678	3.512159580927615e-05	-0.4645906720524327	0.4030451117154936	0.005468544519196698	0.02540297615428479	0.0887990836687009	0.1794427888496959	-0.08911079188656829	-0.01778856369275159	-0.4217438572830835	0.1460988827104101	0.01152025304010334	0.009110059804887194	0.006440237497317741	0.01659855839206667	0.07989435411565217	-0.008992390418197382	0.1948661176176369	0.7745724392541194	-0.6905057882565844	-0.07738962407527766	-0.607627913388416	-0.1563713993099361	0.02358798504570596	0.03370482440076912	0.02504665859174379	0.421793097207233	0.7281501919965437	0.004382025823409923	-0.08378168417210238	0.2106552569965684	0.1562975783327653	0.1234907568107718	-0.6463561399888124	-0.08417634245984398	0.05095487959901907	0.009598088667060464	0.05301418485875119	-0.1960948274807222	-0.3515107166677994	1.098698746194581	-0.1196530183911022	-0.09964853655052378	0.02509027797850585	-0.6994591848446258	0.2083470944411025	0.4652450835637231	0.1396717649288868	0.01296176985626931	-0.1835430739836685	0.2611858046155677	0.1688074921889103	-0.3159507525669635	-0.4198503446569982	-0.3600043122889818	-0.2738794187542314	-9.540841568671035e-13	1.813273476443837e-13	nan	nan	nan	nan	nan	nan
0.44	-0.02764190692807332	-0.02353613540466992	-0.07088478478522518	0.8014564591938172	0.9038745789628979	0.006443683563441367	0.4819217926901985	-0.01844460771333297	0.112628937121161	-0.1164657149940677	0.05069973208906377	0.07007998504029765	-0.07239095535414317	0.06973685704721747	0.0430629032674892	0.09405979716312492	0.3202337341826307	-0.09405979716311781	-0.3202337341826029	0.1196587212925335	-0.1663520955926256	-0.005098980989018162	-0.3734229991458118	-0.0108778043818071	0.006825549747262317	0.07401862777141408	0.3422286151696102	0.8979355374216014	0.5666363360276245	0.1071621703563747	-0.02061474131679322	-0.01248430432877047	0.06426761684002298	-0.9569074252500097	0.6096304006684048	-1.15245260025802	1.394043508455723	-0.3020827545351593	0.07236219654527161	0.8997361131334489	-0.125047576107283	-1.14837075717915	-0.02642584049847965	-0.7592704382453465	0.5952872037208961	0.9757802251678445	-0.8725527386960474	0.9665335655402719	-2.888871559480652	1.147910316478716	2.888871559480653	-1.147910316478718	1.165538477667394	0.06085257237039927	-0.02635328653667248	-0.8309314070655082	-0.09808716412671287	0.1927719138792723	0.3407858433829994	0.7517007400823204	1.482527516745868	-0.004183432498946554	-0.4775841712046125	0.01761096160743566	0.1788493646966682	0.405311908387292	0.001042859321655399	0.02168059314211318	0.02149413134867737	0.04508251224222485	0.00100361984256739	0.004305322494362348	0.001075979478664103	0.001569755621315357	0.4553874974909978	0.4141638459781994	0.005355663147949327	0.01130053826577484	0.001005396317036986	0.02495259175340942	0.001001280893160186	0.005386510169717128	0.001039000698055091	0.01359857649486106	0.5912249052688763	0.5439236912647173	0.003073130048950316	0.02196345809578911	0.5043276453967068	0.4841947874124192	0.001030788610561388	0.01610928979233666	0.001040055774463782	0.01145148207541201	0.001080827756840348	0.01048738179477847	0.001010210613544765	0.008192664377531434	0.600858422110524	0.4819940332186265	0.01771720165290429	0.03670236312107442	0.001008234349044057	0.006343489256797739	0.001009716792043619	0.01719950627860364	0.001018767929406494	0.06063304224815981	0.1947972305868483	0.2093848444292529	0.00226494775699145	0.001785277937376524	0.001198282374530224	0.0055808809607554	0.7351735559949225	0.6869376156051442	0.00100942064049341	0.04731888047884388	0.001003579693475406	0.01024019482341038	0.00100125882883914	0.008052491457392832	0.001002897165779686	0.005947648878731917	0.004805252650925438	0.01413050305225082	0.007755970732857079	0.01298120729939909	0.001202129337794604	0.005669289150848441	0.003851833627167085	0.01259562350722171	0.01345627507777214	0.06272677671717106	0.2333065037317458	0.2330244952560348	0.2485306114533201	0.2215613709150488	0.2362889266458565	0.2022920841647817	0.002905610428565404	0.04086978234997761	0.001433853535241218	0.1365217043033998	0.001380598189091201	0.02436508497149026	0.001120853803481336	0.05271804653287288	0.001015106291160462	0.06113609661886778	0.001009657601439405	0.0992575901760938	0.001046720647314961	0.01189890277772739	0.01478713524214151	0.03711552322076175	0.04152196803839234	0.06602404390660177	0.003752257066666244	0.02598852622681728	0.01760153530678779	0.02164261522839521	0.09605437576514261	0.1061482446476797	0.003686900308692587	0.01880347032845	0.006816846655864768	0.01244724508135267	0.001107681492094372	0.04177157129824929	0.00108677307828871	0.1013049740134063	0.1514137888858376	0.143835794744332	0.006023252791521389	0.02252332101565655	0.02388410123964595	0.04689003102095527	0.01154165277698649	0.02591228379039301	0.001340847064473484	0.02238325065511346	0.001014890139823882	0.01787740318478983	0.01065837517290974	0.02223101919455397	0.009816649901720327	0.04132778892636037	0.008744112370516892	0.01825980652915222	0.002942491365336951	0.01533563858169348	0.001004029314318219	0.008303402947534899	0.02989414029398019	0.02818710484978516	0.2945503460052568	0.2712519011363069	0.006003025508014178	0.0187571169394586	0.002150703897406673	0.06651850271033292	0.00653560304408109	0.009261656087984156	0.006228792633945382	0.007509637941229921	0.00563746986079953	0.005605611706513868	0.01345061432974871	0.01509026893234319	0.001649318663650248	0.02880294995616298	0.004334608455344166	0.008116299655579961	-0.007635688211918908	0.01061297092707873	0.001042261323200354	0.007474881241459112	0.001003381307762043	0.001010539173433039	0.4688580498190961	0.0104613364180163	0.001005450807001514	0.001001140822579613	0.001008561395239798	0.5678915179936552	0.001041338517599768	0.5733674923798542	0.00100335708919007	0.001032646644948061	0.001073286905462148	0.001007184628642871	0.5811761742930809	0.02699405056214674	0.001006713461284843	0.001009862403802112	0.001020035937826289	0.1994143543094357	0.001035154920960122	0.001027117255968719	0.7329525756050898	0.001007418017539139	0.001003598371853855	0.001001260010027101	0.001002902674182561	0.006987638602685583	0.01219331163869446	0.00104230646417282	0.007298183445610009	0.02813191201988842	0.218349478706963	0.2418356909731289	0.2242220727034567	0.001283646163556784	0.001424945765299697	0.00148983483687682	0.001121423856053288	0.001018631559936739	0.001011863004299813	0.001018083042249757	0.01110566152609494	0.03820452549212619	0.00665388453517781	0.01811023636013544	0.06680921102091479	0.002126793101817595	0.008829043701729865	0.001080938865175789	0.001070409264804402	0.1540617559967038	0.001174561314408957	0.04162871021696989	0.008682127548184655	0.001068067179416966	0.001015027836660795	0.001022214191872543	0.01282644328852789	0.01825548258465227	0.00520464772913503	0.001003843539885123	0.01671542719533198	0.2902759400328234	0.01122861127755897	0.001164542307940561	0.001025483639144955	0.001010063741719282	0.001021685276821905	0.002419693306275823	0.01524426148700547	0.001818190031455793	0.02104591931797066	0.01151636450372829	0.009730426804367242	-0.007691376723989615	0.01227757310422782	-1.062302494932398	-0.8751322087998294	0.01746673103957443	-0.9037063938589149	-0.01643255563684308	0.006836822001925651	0.7900774562875912	0.2680912990983176	0.1091086221403409	-0.006980761720685756	0.002713390118793458	-0.6141012891038395	-0.1284845996058717	2.201520207549578	0.1877264285353244	0.02457633496459076	0.001262712925341698	-0.01861496196020332	-0.3283112063382568	0.6265743609466785	0.03065878435320575	0.03248447851493142	0.07852256025150155	0.1933661718941025	-0.01498649227492702	-0.01270893274336117	-0.4561847278482504	0.1160188318354557	0.02538599606272021	0.01894041009499136	0.01111775726418089	0.1129938410907688	0.2305253379816965	-0.001686346270572601	0.2859924224669766	0.9099801401106058	-0.8439527796903955	-0.08511327544700192	-0.8585865290543524	0.02289090384662692	0.02221956003592796	0.04096486622422476	0.04134651706054914	0.3616493261111588	0.6139674677375894	0.01306241599963437	-0.1913719599937635	-0.1951888979742747	0.2211151085376223	-0.0187040677790331	-1.028503046393839	-0.1370804387764943	0.09829662886923582	-0.1058040207481378	-0.09140132825158162	-0.424753423622446	-0.2849865631747265	1.277763366285738	-0.1899807667390002	-0.03453598910256775	0.01693920949339596	-0.3420206684520916	0.1589085481263096	0.7186932178139526	0.1900603791212683	0.01055108043012553	-0.607541243115487	0.4016451299888375	0.3771388601877292	-0.2608783061020648	-0.2071147116772436	-0.1771852572089237	-0.1466318971005744	-8.820618516525213e-13	2.207559508670141e-13	nan	nan	nan	nan	nan	nan
0.45	-0.0377179056871977	-0.01760825280321757	-0.08162447335472832	0.8155188085978043	0.9009454973810826	0.007122206353805461	0.4923673194848268	-0.01956224596158553	0.1016943198129405	-0.1164741193578608	0.04330766326696886	0.0745468737499588	-0.06159285306754072	0.06119568040582978	0.05215514565296894	0.07004339367389315	0.3311765218588165	-0.07004339367388858	-0.3311765218587157	0.130625918001598	-0.1654916520573361	-0.005610529277359662	-0.3813727254166743	-0.01204523435867636	0.008857036673705427	0.07702544902278823	0.3481591694313083	0.9117188556245143	0.5664575394729231	0.1008565354480804	-0.02028988953950266	-0.01076726521357827	0.06835341782414232	-1.038450653790316	0.5742237627821254	-0.9876605791382338	1.418974853319123	-0.282010513080425	0.06236041230059027	1.171012280586802	-0.0937064816793091	-1.049732229980692	0.001855022732636787	-0.718575004294442	0.2946142505492105	1.160895976565922	-0.8344728741012083	0.8455304541969219	-1.899512401241611	1.040198569314958	1.899512401241628	-1.040198569315004	1.026829020136155	0.1102682972335862	-0.07766040541978926	-0.7533989406890007	-0.1345745329470634	0.2132209799539193	0.2523237999435339	0.4303005836072467	1.269598914190059	-0.03168877850170437	-0.6870532622241379	0.04298173049248255	0.1645789059795028	0.4095016681582357	0.001042015859560716	0.02205757553240531	0.01401159967607676	0.03733543209754701	0.001003439041570868	0.00436231172939176	0.00104379154310569	0.00155948426269688	0.4597267285184282	0.4218135567028169	0.01002478166158221	0.01500310981368391	0.001005547449208166	0.02614355417423204	0.001001177117787376	0.005373599046986329	0.001023412048556705	0.01333130061287801	0.5764391803049285	0.5330015577714993	0.002077860090868538	0.02100866737892629	0.5321131519685408	0.509108798451822	0.001017592864068959	0.01745556846989389	0.001034891719850802	0.01168471233837203	0.00107463716205586	0.01058258846482517	0.00100836895589682	0.007896294312058199	0.593405990275949	0.4788459547033078	0.02537972526833723	0.04466329138149513	0.001007208411167527	0.006334099558270996	0.001010019170099281	0.01751574145402734	0.001019110123580659	0.0613577929147554	0.1964930050759886	0.2110615106554981	0.001663519661461574	0.001510484164077234	0.001114352877943538	0.005497280229314948	0.7325880114261298	0.6822628997997673	0.001008052934174311	0.04814528944162987	0.001003586017125668	0.01039213098444349	0.001001257946735191	0.008169047578133649	0.001002896411988329	0.006021390137685025	0.00622382210965331	0.01517408332591707	0.008794244640312209	0.01353878052986802	0.002202905521472495	0.006526271429331904	0.01412028986456243	0.0226176241272649	0.02053723004485362	0.06936816810253427	0.2276493798729229	0.2255220064714119	0.2456546994744986	0.22074466011177	0.229769765449192	0.19341579917949	0.00209079294510757	0.04098654988423257	0.001423947133519632	0.1367224268120339	0.002139641491876849	0.02523243766397328	0.001145162410806128	0.05311090002437965	0.001018143183769337	0.06415425071736303	0.0010115149470148	0.1044344009653186	0.001200158122401268	0.01219886052836237	0.01211869798292797	0.03502080819080381	0.03638069119334331	0.06119169853003964	0.006917390425576697	0.02935947150955854	0.01565935511749495	0.01975053921800192	0.07780934393321395	0.09357757155322602	0.006535691239790514	0.02082928039984351	0.007675630027107889	0.01302914414437007	0.001092036486858051	0.04098048509413441	0.001076818531304753	0.1002213925421652	0.1488526970981195	0.1402066997185379	0.003721660724557287	0.02036041758509843	0.03302141804353269	0.05665719219499831	0.00917278862847872	0.02358711005486324	0.002026652075740008	0.02286392916767191	0.001015252201875685	0.0181399539291628	0.006002668034572674	0.01916236857160782	0.009874730650294712	0.04109859819849365	0.02313176755167117	0.03165654646560397	0.008064789819952343	0.02079260195563041	0.001004072210358584	0.008361502721770457	0.02174402139048847	0.02178893264980588	0.2921345569136237	0.2747274791318011	0.0138989566578363	0.02486703180714345	0.001785822595292951	0.06429153510377852	0.003857564134519811	0.00771774556145821	0.003691398095939442	0.006187363625707288	0.003391132220672806	0.004602983559818351	0.001306029186046591	0.01449548543200943	0.001585309587515383	0.02122184000935218	0.01023862402644028	0.009960496131329162	-0.007680809876958078	0.01199373092859556	0.001040187491769601	0.004262463975011302	0.001003140538060738	0.00101007346158893	0.4700242077831044	0.01885846590549107	0.001005919571551331	0.001001008457052824	0.001006025157891738	0.5164471071210791	0.001030965736061351	0.6176508292166255	0.001004284064141653	0.001026868911608012	0.001063883031901727	0.001005832767045971	0.5702013311800646	0.03987671061400431	0.001005656139821121	0.00101073275555367	0.001018984258235036	0.1993048123261378	0.001035363059175284	0.001026822043116419	0.7199007552864339	0.001005962468350822	0.001003587712876259	0.001001254506388403	0.001002889665514495	0.008348506191843583	0.007953525379617216	0.005112967717495987	0.04028179518820421	0.02846568560005789	0.2168332553661078	0.2391221177543086	0.212649847877934	0.001199244164949958	0.001404039322457006	0.004152197031088612	0.001211972335559909	0.001023564677286795	0.001014788847687114	0.001649130810726502	0.007611378723214229	0.02354635350574975	0.01332514842180646	0.009622705254749619	0.04130653016012054	0.01582716879662753	0.008385821659629063	0.001071358341995901	0.00106311125838262	0.1368012038414314	0.001387904384718462	0.04499671834289538	0.004877708495907116	0.004158761764323975	0.001016137626185463	0.001016298398650255	0.007480417218000652	0.05657188389831365	0.02050889999284084	0.001004348095360899	0.008903349703889493	0.2849288198616805	0.0318760094934219	0.001607772706774536	0.001024263521153481	0.001009669690016007	0.001020884990407662	-0.01172948725383861	0.01330168108767767	0.001334996156227761	0.01378146661564742	0.01512044721570662	0.01198874806864816	-0.007717478064371842	0.013147417189606	-1.074410341581384	-0.7724733562440124	0.0494130170955946	-0.6501095106087239	0.01696568776970919	-0.005837618566169558	0.7353942791789688	0.4581808417482833	0.1260976032512837	0.000386782151171005	-0.04350977599724284	-1.610983735671659	-0.06648317286266157	2.817944250464417	0.1078074003417707	0.02023100683963363	0.01397719867242197	-0.04066152445890964	-0.3107700765529841	0.9427030202187845	-0.01973439793312211	0.03090467084613106	0.06867315881274406	0.1471738644742796	-0.03147810746050846	-0.005753521707877466	-0.4643754066872701	0.05184676015753732	0.009536263646219975	0.007568193845709862	0.005226558357067377	0.09755927976317995	-0.08434246370327331	0.1591569333410881	1.58815963733806	0.4455570812538948	-0.6122908933751116	-0.06976476715699927	-0.8979996003560882	0.01361413840549292	0.0185065238638471	0.1243625987329931	0.03370557932986638	0.237598994493759	0.4139784009867518	0.04432106348129147	-0.2282427007197186	-0.7425180570880956	0.4324520964666802	-0.3353047163502201	-1.513269914427556	0.4854563823061477	0.02415178324343751	-0.05621787680919383	-0.1109626694999685	-0.3137873886317875	-0.153027837835108	0.6969543071964476	-0.2713099710615827	0.1204984310923167	0.03058901661070393	-0.254676507925246	-0.1769797108919995	1.856420534547104	0.8397856954793345	0.001324769055015245	-0.6515564868918102	0.2717810781381556	0.8099317757468779	-0.190842380720726	-0.1055550707336881	-0.09066944052542776	-0.06199895377596268	-8.073330849450019e-13	2.144858463876484e-13	nan	nan	nan	nan	nan	nan
0.46	-0.04801408654689201	-0.0120861072838793	-0.09048150567765076	0.8298469258795318	0.898268829668832	0.007671252823140105	0.504974898996893	-0.02022326551007556	0.09141070201001782	-0.1168864134384895	0.03633959844137116	0.07590274429813768	-0.0496319209343075	0.05307159387494927	0.05984582320435222	0.05636748388090372	0.3410287325798994	-0.0563674838809032	-0.3410287325798504	0.1401738648150725	-0.1641660863969106	-0.00668626978313782	-0.3883786798312452	-0.01355280907474598	0.01108387951723323	0.07890001163134244	0.3507524362687962	0.9232367715124807	0.5660003024563831	0.09535089607646328	-0.01984265997396092	-0.00919231725640602	0.07241071779755247	-1.000943845305041	0.5284829842647817	-0.7759213509500108	1.447197084003806	-0.2515999808673641	0.04646693233938341	1.332146656569118	-0.03372383613786357	-1.018170856232736	-0.10720378383004	-0.6744696389625945	-0.026916428575215	1.208346194512006	-0.7891347165737098	0.6862205987246518	-0.8207728202324684	0.9297949254582484	0.820772820232469	-0.9297949254582493	0.8816884985494785	0.1538769973969153	-0.1391917300242396	-0.6421770358074033	-0.1661161119657796	0.2318430972963661	0.1143341148234494	0.08424325522084902	1.029447053756177	-0.05987152486650059	-0.3175850638642707	0.0420865192462159	0.1504311330932614	0.3996117062441289	0.001040556945014871	0.02249851888374174	0.008523061333351675	0.03199232451849877	0.001003228240814151	0.004427341951577042	0.001027469844094048	0.001514072753170793	0.4630738513844948	0.42878232337266	0.01647173757763304	0.02017931172674936	0.001005857477782369	0.02741481864464644	0.001001059039822764	0.005314010711541236	0.00101435225918329	0.01298155678526467	0.5506663484375414	0.5108908500286222	0.001572695877531772	0.0205536020560753	0.5645753821325273	0.5412869174243886	0.001011461575796005	0.01879099966568329	0.001029420635402557	0.01181932799618187	0.001066839247896858	0.01069089731945039	0.001006772311593216	0.007379384421893169	0.5848966222152221	0.4755893200910209	0.03540442044659926	0.05509825810757989	0.001006166771433277	0.006204847820119201	0.00101060568167162	0.01782044199917626	0.001018755049514495	0.0620514171393727	0.1975075188015861	0.2124324575411442	0.001362103776957945	0.001325598886949539	0.001072241458335443	0.005430964363412808	0.7269922140922749	0.6779377680021036	0.001006641280809471	0.04840749167045749	0.001003583845178046	0.01052162064638921	0.001001254752697865	0.008267802930181223	0.001002889527664335	0.006084101322509723	0.007610021028772502	0.0161184299701172	0.007224953330717133	0.01198772258883078	0.004729153346708236	0.008573910445329328	0.0350254971787859	0.04175385496981536	0.02428949312964518	0.07218309722827815	0.2234726440836238	0.2216637590657262	0.2428293465660785	0.220335357932938	0.2213637426903551	0.1847055095104443	0.001639541729873193	0.04140509582789318	0.001408542134237778	0.1369034664241031	0.003845610498523076	0.02668947547536241	0.001202595033865573	0.05332178608126877	0.001022128617961131	0.06580042652682673	0.001013906794786159	0.1073888324134198	0.001592268265333947	0.01273316263478605	0.00903077706927677	0.03253723611120091	0.02668147806613986	0.05174892516921992	0.01178727784644371	0.03422513112532011	0.01050600373981489	0.01542464926061257	0.05578032836876215	0.07533007951979091	0.01468852450093516	0.0273768765606608	0.007890223941537388	0.01305165273653221	0.001079424306563476	0.04057112062718311	0.001068192559023255	0.09937276655322652	0.140407614716794	0.1373056108297513	0.002663277006797426	0.01935408996118444	0.03931307383321452	0.06125482593838794	0.006083485030256722	0.02056096455428479	0.003909442679056799	0.02458975407402869	0.001015988293323747	0.01838954502590397	0.003617015493895834	0.01747814800010637	0.00726697896510855	0.03834353436424059	0.04833475570265871	0.05330353252146874	0.01810340266705334	0.03090042048756613	0.001004346052369724	0.008335016221330122	0.01363562720604025	0.01556670931169148	0.2887042891485313	0.2762537348795995	0.02780618275623562	0.03425750570236418	0.001824328755912156	0.06257511178726585	0.002499989094127082	0.007072801131225877	0.002406456116085556	0.005628252438074241	0.002255020608656636	0.004203528200279178	-0.01217495290193023	0.01300217066567889	0.001241843978651501	0.0138518348922004	0.0146093510247918	0.01208077579943298	-0.007713251325559259	0.01303388031935283	0.00103811366032834	0.001050046708566846	0.001002899768357164	0.001009607749742951	0.471190365747113	0.02725559539297024	0.001006388336097704	0.001000876091539362	0.001003488920544994	0.4650026962485041	0.001020592954522349	0.6619341660533977	0.001005211039093945	0.001021091178269296	0.001054479158339301	0.001004480905456834	0.5592264880670486	0.05275937066586327	0.00100459881835991	0.001011603107293065	0.001017932578647602	0.1991952703428415	0.001035571197385914	0.001026526830261392	0.7068489349677783	0.001004506919169328	0.001003577053900518	0.001001249002754864	0.001002876656848721	0.009709373780998962	0.003713739120535597	0.009183628970815115	0.07326540693078074	0.02879945918022634	0.2153170320252506	0.2364085445354876	0.2010776230524227	0.001114842166345782	0.001383132879614356	0.006814559225302009	0.001302520815066743	0.00102849779464078	0.001017714691083874	0.002280178579188557	0.00411709592034068	0.008888181519378991	0.01999641230843352	0.001135174149357448	0.01580384929935829	0.02952754449142472	0.007942599617527525	0.001061777818812077	0.001055813251960989	0.1195406516861576	0.00160124745502341	0.04836472646881997	0.001073289443648453	0.007249456349193121	0.001017247415723862	0.001010382605434503	0.002134391147476845	0.09488828521196221	0.03581315225654167	0.001004852650858158	0.001091272212446014	0.2795816996905366	0.05252340770928824	0.002051003105605342	0.001023043403162993	0.001009275638314082	0.001020084703994205	-0.02587866781395309	0.01135910068834935	0.0008518022809994537	0.00651701391332419	0.01872452992768496	0.01424706933292899	-0.007743579404754098	0.01401726127498414	-1.088028736841191	-0.7276198310959178	0.03025892306341316	-0.4229118808295905	-0.0148243582780599	-0.0001912081806945305	0.6538886453359586	0.5628173722023287	0.1251690322280941	-0.01631620433705486	-0.01378019901207723	-2.851816139027875	-0.02853952085903903	3.654341794184182	0.1855569321068695	0.004853413907175692	0.003883149786155731	-0.06272292689412443	-0.3500224257312954	1.121382054128214	0.006686376375317489	0.03017755427210697	0.07229727186278159	0.1322223037779364	0.002995206990041014	-0.009251959627807614	-0.3862679263041258	0.003177485019316677	0.02089669624607101	0.01538025635877468	0.008911742440930364	0.09314711521332604	-0.1912008963441579	0.2364450012495314	2.108838466955635	0.144687688206586	-0.1151045039048717	-0.003631550558309667	-0.8253874658146713	0.08324658591519547	0.01828298071945026	0.1589018900051729	0.004953030139018445	0.08725366830015248	0.1694915995131225	0.05993128719412536	-0.2691433699975892	-1.117274494890684	0.5200579751460424	-0.5054668571577768	-2.163866834264645	0.7672767792179283	-0.01358146528948639	-0.02945967333542299	-0.0444102318023285	-0.2791521962251711	-0.05367140182081073	0.2438578801582873	-0.3301751198379343	0.2144932904096092	0.0143472763973269	-0.06513465818359825	-0.3462660731926767	2.368742441686442	1.120231410722413	-0.006366174512374044	-0.5723514707413248	0.011780680450024	1.033250665695214	-0.1587694479297988	-0.0273214924157612	-0.02455263163696763	-0.02599733966637434	-7.087874570996355e-13	-1.939328858692782e-13	nan	nan	nan	nan	nan	nan
0.47	-0.05713587363271816	-0.007070620430679319	-0.09707955677903339	0.8444815406508381	0.8959624278029327	0.008037231867576166	0.5182926195019019	-0.02012089601720908	0.08080236967115478	-0.1193099324264944	0.02978288274011931	0.07405535558221135	-0.03811840101946599	0.04539266008659806	0.06582838849027252	0.05380145676798002	0.349746365080401	-0.05380145676797744	-0.3497463650802591	0.1482327152436271	-0.1624551590937765	-0.008415387663727198	-0.3941057059699854	-0.0153398150230117	0.01347148747669201	0.07926435773387656	0.3497616646648015	0.9323370238672962	0.5652836757789863	0.09613133144804502	-0.01954177634669734	-0.007655419421372264	0.07623968200690238	-0.8019955671335026	0.4760004879197606	-0.5459786222197262	1.480659526908801	-0.2081486410804643	0.02642944211887785	1.300255284527242	0.06127132500629211	-1.113353620225594	-0.3993330902495493	-0.6420878732116627	-0.3390348603607737	1.070250666269652	-0.7504476059583524	0.5125714750812349	0.3032406792006639	0.8177523245476712	-0.3032406792006546	-0.8177523245476893	0.7266355394725836	0.1860954949584152	-0.2066274422564333	-0.4988965950715782	-0.189546985635586	0.2441381862741964	-0.0581620841518518	-0.2818291690066824	0.7947519240633537	-0.0876887362423103	0.3949630395880916	0.0201238974050476	0.1586072289936795	0.3605341482271268	0.001037107664579796	0.02307648393918617	0.004897572834551738	0.02886684874374695	0.001002988414780014	0.004505438036576004	0.001018683315944531	0.001426601877139346	0.4640923358051324	0.4342428161264894	0.0227979347766387	0.02549240463697667	0.00100629793645237	0.0286325560670617	0.001000957598596685	0.005185910857058621	0.001008939159361944	0.01252466260663331	0.5185641317879318	0.4788853384231904	0.001301339550919769	0.0203622530802055	0.5968276411849059	0.5800600083903129	0.001008751901939914	0.0200538028830997	0.001024688891705286	0.0118858295167662	0.001058766966110279	0.01083128183893216	0.001005616492132026	0.006644634167458092	0.5740820760706141	0.4715128940655431	0.04473779880544373	0.06504598726185037	0.001005299044143318	0.005981929318855471	0.001011450562672679	0.01806957567494737	0.001018420294788025	0.06281992228691045	0.1978635470297965	0.2136159682854328	0.001202153703679365	0.001182317075321558	0.001049520786310215	0.005350848051459075	0.7176407057789956	0.6747865776075477	0.001005465437895705	0.04808864518908309	0.001003589846978881	0.0106385742778283	0.001001254889015833	0.00835605743453985	0.001002890010690862	0.006138395945377169	0.01029119087564686	0.01814024455695154	0.005635949109372555	0.01049280750336191	0.01226671905481204	0.01441114904920535	0.05521602844258312	0.05976192408591675	0.02456354953558235	0.07150198295725085	0.2234877916742803	0.2236017806414606	0.2380479285082419	0.2201411232668982	0.2123037680389628	0.1776380661039486	0.001385882084007297	0.04181086740275522	0.001397266512067807	0.1370847942130917	0.00454346628625603	0.02717879414631445	0.001229535912323209	0.05315858049880405	0.001026463238612638	0.06574328050301284	0.001016433169271183	0.1076512094914095	0.005062079556118648	0.01604867996749514	0.007440166162932042	0.03152270395968622	0.01731435830738333	0.04265897088593093	0.01742709576093857	0.03950374015255556	0.005968182177355352	0.01169861264756961	0.03590782293714654	0.05585311346065511	0.01934438014001917	0.03066604140008556	0.00856438531576573	0.01344202430389534	0.001070127725530194	0.04098002367636457	0.001061425071012239	0.09971044216968995	0.1340810013379373	0.1377410259117222	0.002074332597673772	0.01881607002261466	0.04215000323922455	0.0607508501319307	0.003641231150400247	0.01813421142981295	0.005925311976986136	0.02611966529784836	0.001017231818410533	0.01858073017028891	0.002344163565566407	0.01694877803322867	0.004636673542041714	0.03556221754662638	0.07124294066933637	0.07355562426613256	0.0294792533923988	0.04164678230578298	0.001004664650343675	0.008220030206619483	0.007598127866479006	0.01102731828838688	0.278260258471954	0.2734056079801086	0.03290253328124411	0.04069399251987052	0.001814594613098194	0.06083446143603147	0.001778714769879991	0.006939051210804846	0.001723536437851807	0.005496923191557106	0.001651572829969977	0.004125822898910327	-0.02509400690716105	0.01065620402069891	0.0008904811620585439	0.007463006303896238	0.01721876496730917	0.01429491186359741	-0.007838256832922113	0.01278436589180283	0.001029628931647535	0.001032337390047693	0.00100260266904441	0.001009480243374589	0.4620552665125581	0.03200215725143759	0.0010070676594422	0.001000831675173897	0.001003150654519214	0.4229694903920319	0.001016664391656378	0.6846770131172273	0.001006541864506795	0.00101864153476155	0.001046883080600485	0.001004356735211769	0.5381165097188094	0.05838263019104385	0.001004224420689992	0.001012944721700645	0.001018189784414344	0.1978239655174399	0.001035469573415422	0.001025315555417343	0.6828397628884999	0.001004017399148476	0.001003612201503615	0.001001260131173917	0.001002902237124164	0.01609380989078077	0.004146744896123692	0.02979982332348361	0.08471378228853974	0.02151621270468375	0.2307503873713683	0.2231620637929062	0.1923565626570871	0.001126916542035003	0.001387530695249125	0.003973321901086628	0.001219576659335252	0.001033070057875804	0.001020202720173491	0.01414705951088727	0.007110708053088483	0.005031989512696319	0.02663638022559469	0.00109348130789982	0.008422351136988538	0.02010088699185933	0.01042249230710636	0.001059327315763781	0.001053168618199096	0.1287564987359971	0.001337279574877317	0.04306536226142659	0.001051066812591266	0.008733091466142729	0.001019607749706115	0.001008295348883361	0.001604565680388587	0.1041474518411246	0.04779802048102388	0.00100511767176516	0.001070406947585827	0.2391643787721986	0.02678815303224874	0.001595728961202572	0.001026198063390633	0.001010376477806335	0.001022208675897708	-0.03738533218695794	0.007747920041597476	0.0005700614503124113	0.001830971628050458	0.01862356694152738	0.01654732195229675	-0.008039004282819159	0.0115485351577059	-1.103058840627366	-0.711475932567212	0.07675889779071886	-0.2041890825947436	0.01986090605462429	-0.01419505055782416	0.4149912294360816	0.5078571963940898	0.1161592633194995	-0.01267884010697426	-0.06538925468852258	-3.547897541843733	-0.01000211520121468	4.050014454213283	0.09272841461935334	0.006996939361911176	0.02032233306545336	-0.08355579461318156	-0.4935051748327068	0.8859897792745957	-0.03830452750782545	0.02030700618977666	0.08323353524445683	0.1012724659025323	-0.02351666502815922	-0.007875323186919045	-0.2637279844648658	-0.06263334229821406	0.006768403808164844	0.005324131800441704	0.003581301415032474	0.2941201995150227	-0.1072665286832477	0.8689398934503852	1.477113094402368	-0.2564925452437474	0.477532608324225	-0.03878790919250677	-0.6053838570132053	0.01253590053527315	0.01853065472294054	-0.04557012217188382	-0.03201230633785204	-0.0976974721652039	-0.1191665845808544	0.5586898391932447	0.04215906621949479	-0.7349598418128845	0.5298307099505092	-0.2595263582460386	-1.727908691643621	-0.05370633263057273	0.08348692046653398	0.08288890188984693	0.08896264898298716	0.3110605453879676	-0.05033837656346665	-0.3161009886078629	-0.1703918404199804	0.09898534725458263	0.01941348708897589	-0.02955932753584793	-0.2198758129066048	1.64624739262296	1.022594623219069	-0.01680296841972147	-0.3347933978571132	-0.5674287653942115	0.1899759235801195	-0.189052311376135	0.001906387804793268	-0.0004968529809492053	0.006679336674526972	-5.860708150005539e-13	-5.461318395703056e-13	nan	nan	nan	nan	nan	nan
0.48	-0.06362563779430279	-0.002538375492840888	-0.1014468731796151	0.8594787895505182	0.8941364918664509	0.008193852975164671	0.5303571614883074	-0.01885636720445632	0.06894646943055641	-0.125309736772397	0.02339355353917696	0.06919257617607251	-0.02870905005239877	0.03798673045880313	0.07014283303851501	0.06234576309614296	0.3574641940689416	-0.06234576309612691	-0.3574641940688764	0.1546376546507494	-0.1604884358630404	-0.01081873055147886	-0.3982699797953081	-0.01730898694643301	0.01593583707629274	0.07740282615161979	0.3451272210290586	0.9392147801308899	0.564161829218946	0.1016759748963437	-0.01939950820190179	-0.00598699677490627	0.07950846101401668	-0.4745392603878898	0.4318346012163685	-0.3297744108060167	1.519723909678572	-0.1555067952939179	0.0045953449698739	1.081510952786919	0.1987080278582488	-1.267684436691424	-0.8224608553589479	-0.6409923389144206	-0.6299945666175519	0.7875124049787542	-0.7345338844314281	0.3525964511938678	1.401293867984579	0.729834223066132	-1.401293867984578	-0.7298342230661317	0.5509062942631963	0.2050361829171146	-0.2740367314568296	-0.3296265731242195	-0.2025493069961798	0.2471914253249225	-0.3308414221308197	-0.6444911511470041	0.5849478355115098	-0.1409155013951346	0.635256551485173	0.01036342271572216	0.1767360953805792	0.2875746657920142	0.001031139510045027	0.02386219303321697	0.00304282894549741	0.02786842669613341	0.001002719937301787	0.004612906687449291	0.001014228235291952	0.001292330071356024	0.4619659762119128	0.436617774441517	0.02829848226802688	0.03049757538635628	0.001006857887402881	0.02969362013401792	0.001000884684103785	0.00499293243765757	0.001006064684841171	0.01191795933210054	0.4830565865085538	0.4399606719958758	0.001163570491110072	0.02034812293379924	0.6259912250166351	0.6212819676129474	0.001008063465324102	0.02116006202185712	0.001021098689292171	0.01193026776617208	0.001050932756420784	0.01101991555935473	0.001004976753590317	0.005721695117194741	0.5601685054653238	0.4651543686849935	0.05222482781208487	0.07317457374455823	0.001004678103976485	0.00569806825181127	0.001012543937423392	0.01823973864726107	0.001018381661045548	0.06375268339629182	0.1975709462855775	0.2143937592756156	0.00112209679718664	0.001017963672459935	0.001037558461406588	0.005251377491291928	0.7040516048628834	0.672268051675566	0.001004632926057149	0.04724109360403449	0.001003610429041015	0.01074247619788794	0.001001260524188894	0.008435355311961653	0.001002903048700716	0.006188409736482546	0.01476889751557598	0.02165892190792594	0.005045501651828768	0.00985270385642556	0.02600232387775393	0.02471145179307693	0.07084207916033274	0.07098287162069912	0.02120694803023525	0.06754160626699557	0.2291219441537601	0.2307108870177016	0.230179198503424	0.219488149218245	0.2032854395653138	0.1722521795390509	0.001264956015765741	0.04194837726981487	0.001393825358522516	0.1372850410714191	0.003479987677513615	0.02608743370474415	0.001201527645938111	0.05279317676038796	0.001030916697744273	0.06386618510150492	0.001018940349346152	0.1049624927084944	0.01263911814352544	0.02301731261586775	0.00810842475256341	0.03289885996538582	0.01048122460746078	0.03636485873148632	0.02349009055511348	0.04470508291738896	0.003626093023537313	0.009838404240237669	0.02130730869625423	0.04084425940389489	0.01714246363382331	0.02741749948343224	0.0101262817751486	0.01455801398010077	0.001064255328521067	0.04166187103928792	0.00105671974323192	0.1006923654106235	0.1339941374368031	0.142423328392742	0.001647041873869182	0.01841920661667149	0.04119485387997267	0.05550384722313119	0.002394072580946434	0.01684880103724104	0.007670279013945495	0.02671938888478915	0.001019033996871719	0.01868828942421547	0.00170280740363865	0.01711056160224695	0.003038775541852227	0.03374844765406722	0.08739721316240401	0.08551991008155488	0.04091352234356186	0.05122338635799243	0.001004956446119152	0.007995518053068747	0.004476203810685578	0.008885508075804254	0.2571845527654699	0.2651847054707742	0.02326867709185826	0.03677560868940197	0.001582267344220733	0.05880023178005761	0.001418470230844439	0.007137626476818448	0.001381584009764755	0.005642642672104037	0.001350106721025822	0.00426157607944997	-0.03707146782424098	0.007466761374536838	0.0005855330027359627	0.002209368584279638	0.01802126095737786	0.01656645896456428	-0.008076875254086339	0.01105537700443245	0.00102114420295506	0.001014628071515085	0.001002305569722099	0.00100935273700472	0.4529201672780023	0.03674871910989898	0.001007746982789262	0.001000787258826699	0.001002812388517117	0.3809362845355712	0.001012735828788716	0.707419860181052	0.001007872689910097	0.001016191891254832	0.001039287002859657	0.001004232564977516	0.51700653137057	0.06400588971621825	0.001003850023022187	0.001014286336131135	0.001018446990185477	0.19645266069204	0.00103536794944068	0.001024104280570704	0.6588305908092212	0.001003527879138296	0.0010036473491077	0.001001271259595652	0.001002927817400777	0.02247824600055794	0.004579750671706394	0.05041601767615311	0.09616215764630227	0.01423296622914085	0.246183742717488	0.2099155830503239	0.1836355022617636	0.00113899091774277	0.00139192851088407	0.001132084576871696	0.001136632503603446	0.001037642321087641	0.001022690749226764	0.02601394044260147	0.01010432018582892	0.001175797506004006	0.03327634814275567	0.001051788466432705	0.001040852974664818	0.01067422949228335	0.01290238499668409	0.001056876812708498	0.001050523984429405	0.1379723457858528	0.001073311694735641	0.03776599805403057	0.00102884418155126	0.01021672658312124	0.001021968083632171	0.001006208092342515	0.001074740213303101	0.1134066184702914	0.05978288870550607	0.001005382692561525	0.001049541682723774	0.1987470578538579	0.001052898355202697	0.001140454816801597	0.001029352723618701	0.001011477317297483	0.001024332647801049	-0.04889199655996249	0.004136739394844986	0.0002883206196251074	-0.002855070657223114	0.01852260395536965	0.01884757457166448	-0.008334429160884192	0.009079809040428426	-1.118042661890262	-0.7077738113097817	0.07180773061354305	0.00249886449945682	-0.008949845179278566	-0.009551394132427452	0.03678175757915922	0.5012329401038655	0.09383436130791238	-0.0292919174004054	-0.04374201818370389	-4.235647103419551	0.006904244980018378	4.14411544553387	0.1542481162711468	0.0004407596416156625	0.01353298992294219	-0.1003606860604823	-0.8064422967453126	0.7575535198671535	-0.00550213683658884	0.01438341539370861	0.1051484642364742	0.05107835295479842	-0.001219111223817428	-0.01312280926054698	-0.2597350337883123	-0.1025635357505711	0.01828635397088896	0.01358893097363634	0.008055576090802669	0.3925196680665668	-0.02023860864937313	1.129057829275793	0.7514141506980574	-0.511164795615231	0.9191124561957172	-0.09537942707986873	-0.4890760975461267	0.02959424453230672	0.02206679458335834	-0.1572339325030107	-0.03548660105073691	-0.2767362072333219	-0.4207271726634846	0.7905543503643411	0.2089942613669041	-0.5581060691845947	0.5046047226726484	-0.1323012159752764	-1.270244433945811	-0.5402645718600909	0.1315421564937746	0.02512918940614381	0.08443929308903711	0.5702252835656911	-0.02544009527196144	-0.7047475403031731	-0.1019065735837338	0.02845576380701565	-0.002377905260267432	0.07309604896728268	-0.1527566882309229	0.7111812558424579	0.8862798575290505	-0.02827140228678401	-0.09283530859429054	-1.062774441517412	-1.037723463902537	-0.2174853087182695	0.039143544874664	0.03085711376945259	0.01669435671979747	-9.273195434446644e-14	-3.629418874750664e-14	nan	nan	nan	nan	nan	nan
0.49	-0.0663826045660956	0.001636726903977282	-0.1038523337068999	0.8748948768194277	0.892862663946656	0.008133744275053343	0.5393868441748207	-0.01601585916132549	0.05556464891596233	-0.1359326281175343	0.01682828360898724	0.06161447574645704	-0.02262654453394814	0.03059809311721117	0.07304766777758402	0.08141477727226666	0.3645222152536169	-0.0814147772721998	-0.3645222152534692	0.1591334263596087	-0.1584060609409572	-0.01387688045895189	-0.4006943318718379	-0.01935713663497484	0.01836981512782074	0.07220470999503996	0.3369272084237879	0.9441755367402165	0.562423140756989	0.1040335705405578	-0.01926293688741041	-0.004130773381840001	0.08191372724867238	-0.08903646737002444	0.4030843622666947	-0.1603716549651397	1.563741373777115	-0.1004860922360421	-0.01605126082857876	0.721922347710493	0.3647762941891179	-1.408035006171942	-1.279115829531416	-0.6697790660385743	-0.8715263958363444	0.4433897401759185	-0.7411235255165196	0.2372593986420164	2.3817474069703	0.7000888074761251	-2.381747406970258	-0.7000888074761037	0.3399756904051327	0.209109729842721	-0.3359613102731073	-0.1640258351082837	-0.206510453222838	0.237280459033205	-0.7540966187501182	-0.9917168068231021	0.4122560906284215	-0.1955597723554763	-0.3088349802038993	0.01149606071354286	0.1984297146323821	0.1856857395816671	0.00102757388302016	0.02489183233750028	0.002052636478686215	0.02811470134890812	0.001002547977692782	0.004746104275446207	0.001012051351801084	0.001138394495676095	0.4554963076326194	0.4341143502618027	0.03536119950041634	0.03716272124728534	0.001007555941257469	0.03052430302402857	0.001000835674860718	0.004753832907602477	0.001004397743428988	0.01118760576569339	0.4306758929081186	0.3874066409284663	0.001089791875473259	0.02044793329214173	0.6483471350195553	0.6599554839819313	0.001008701438964018	0.02213011439827162	0.00101858162744706	0.01199500038578128	0.001045267092543156	0.01125519393159585	0.001004613622626402	0.004698495841887839	0.5430406630154383	0.454844219191968	0.05842990999609519	0.08003911167816978	0.001004256941050865	0.005424995122971532	0.001013476978994011	0.01832462648979331	0.001018256221546318	0.06492122318108978	0.1952152900214063	0.2133621604829935	0.001082822847628444	0.0008624996136929104	0.001031484185990842	0.00513281637008787	0.6833473738904544	0.6683152136087547	0.001004045866616608	0.04598797189671539	0.001003661028085255	0.01085996793348404	0.001001276799257692	0.008528312456281162	0.001002941706140338	0.006248325708228792	0.02063216191664664	0.02627622222228131	0.005417360013157044	0.01000649519508258	0.0399898789079749	0.03460047448882186	0.07791284651214843	0.07334330518187121	0.01621508444927875	0.06208136837596673	0.2388020249001511	0.2400639670046579	0.22473653844521	0.2197565218569465	0.1933382658005246	0.1668543510229538	0.001193297501727332	0.04167819295868782	0.00138718242648968	0.1375081372852818	0.002321441059799117	0.02515813121759302	0.001157435707338027	0.05264330477470588	0.001035195529997822	0.06029608217096848	0.001022306163148736	0.0993078827665593	0.02013204345061233	0.02970095715935573	0.007897901588540755	0.03351181164103804	0.005969553410126605	0.03259447863059035	0.0281741115919013	0.04818313701350518	0.002367726572036044	0.008901076060321672	0.01166707076560181	0.03065882620424147	0.01473731183632983	0.0236125308300741	0.0118050762731356	0.01577388672954749	0.01317992605070164	0.04917006839869587	0.006071971533937261	0.1022558968751253	0.1421149456766234	0.1484699734097325	0.001362604435316492	0.01819181810508697	0.03513047959125919	0.04634418398044306	0.001724902777986547	0.0161127580441317	0.01010092222245867	0.02712739934006357	0.001020027657666562	0.01870389599433441	0.001362012145675816	0.01786085971965512	0.002076549805452701	0.03254986368962984	0.09348546797115667	0.08707497668352045	0.04848063950996852	0.0564200034207835	0.001006247788223555	0.007646716493267448	0.002803613418636562	0.008111669032438748	0.2347526005057995	0.2562393335232064	0.01272952335221965	0.02687022338843706	0.001355767122737545	0.0566036466737266	0.005998283190275733	0.0117431722476239	0.005483076768518925	0.009301915561083797	0.004374039222765618	0.006585771440325669	-0.0469654621049299	0.00380354675320473	0.0003574833465433377	-0.001843276946190373	0.01653237422197504	0.01851020308554366	-0.00845648778100774	0.01021408274978827	0.001026163056789228	0.001017003428437133	0.001002422710499878	0.001010152271236344	0.4301253430675596	0.04932133959546068	0.001008735409337286	0.001000782483999471	0.001002536572561898	0.250116104609432	0.001013177474926745	0.6987730867218767	0.00101062830868728	0.00101576752475734	0.001039440193110469	0.001004238386459992	0.4892382156728556	0.06794012281798585	0.001003792095389288	0.001014584808408597	0.001017853809753623	0.1866219324573982	0.001047492499088914	0.00102605707635243	0.6073903269124251	0.001003356277644275	0.001003769811394934	0.001001312753302751	0.001003027724782017	0.03104064788139433	0.006852678893420431	0.06111689734144071	0.07922870296131332	0.00767101715194153	0.2649671426277588	0.2195850510489829	0.1700949153003061	0.001101459752247626	0.001370385286970492	0.001085472447895309	0.001090272647980742	0.001041346641174744	0.001028447518910438	0.03034239813336525	0.005609008543815718	0.001113814623933985	0.03364719153171133	0.001044681688920282	0.001027512527126955	0.01329831699771996	0.01422021040920492	0.04733839344788773	0.02006076563542949	0.1688176107571723	0.001059849279584832	0.01961092672970019	0.001022904942694632	0.01481379325664033	0.001020294978441806	0.001006961693075553	0.001064307276518545	0.09153620170996972	0.05562369349898021	0.001009460648189582	0.001041157408409128	0.1891728728536271	0.001031958699018465	0.001102013963419399	0.01910029133072224	0.01722569629253164	0.01306218259754145	-0.05531822882159165	-0.0001262219814403356	0.0001847638718848037	-0.005086487507833696	0.01345130369985821	0.0201840500176262	-0.008933747204027802	0.01028020746263123	-1.13440861417918	-0.9792076903897733	0.1226063040339803	0.05402144949307729	0.0245513909904348	-0.0183256945586702	-0.5692357224622002	0.8053644179753513	0.07320269203098628	-0.02095935566893759	-0.08849017873748187	-6.223856469879451	0.01274375810477299	3.46782130666678	0.06547170827436144	0.009965870305072084	0.02882018840672062	-0.101170634394044	-1.290325728544411	0.6209297208272085	-0.03692587590545664	0.004389046531203182	0.1289517587300871	-0.2573933697427392	-0.02276330631924818	-0.01138700562501928	-0.5924445727536807	-0.1419322634050711	0.009411493623330843	0.008051571731227268	0.005666383825316327	0.52249873727507	0.05238639524319071	0.8695676373015617	-0.2540445705546212	-0.5805211592679675	0.9587098007150275	0.2278338406972976	-0.6130519705599514	-0.06297093800549419	0.02342870165577886	-0.03501890034746789	0.006427742357314252	-0.4362006919337898	-0.7111266674805705	0.5643694518480135	-0.06777186345283059	-0.2234829463666703	0.2124432669319289	-0.06129384609321217	-0.7761972192549956	-0.2521445703217832	0.113351355723211	1.205657644609021	0.1531061707442084	0.692032612405084	-0.01933906449770321	-1.103090829042468	-0.05117998088878187	0.04985164276893955	0.002343501003890999	0.08416140701437935	-0.0918812891170307	-0.3796288948645118	0.1950597643690711	-0.04408238604551858	-0.05477518532281367	-0.6280638882060522	-0.8550032437438972	-0.223441132122654	0.8374707829688144	0.6673581165591614	0.4243839206622699	3.964702079667071e-13	4.739150508448902e-13	nan	nan	nan	nan	nan	nan
0.5	-0.06565001460909793	0.005521281436518142	-0.1048353854847917	0.89075857361932	0.8921022239508986	0.007884144240090318	0.5447455437062116	-0.01165318705266923	0.04079866250702444	-0.1504320216803083	0.01004362384048183	0.05204403072904064	-0.01955323441935629	0.02320566111623911	0.07506579905191203	0.1093654800303275	0.3718323460907391	-0.1093654800303233	-0.3718323460906841	0.1612717213167825	-0.1563528226991865	-0.01750531796160143	-0.4017261363560141	-0.02142779246112255	0.0206349717380051	0.0614145975849296	0.3253687761545551	0.9475609540289646	0.5604758821446489	0.09259732414088993	-0.01927868257705884	-0.001939979854251224	0.08306631897437315	0.2233720855108858	0.3737250284037381	-0.04529266095318588	1.60924581587517	-0.05282921047657042	-0.03330292200046462	0.3473143217886726	0.503140840983317	-1.54451761566293	-1.597761298831341	-0.6848703065857634	-1.028463484173259	0.185673324230428	-0.7352928162678135	0.1752557582546904	3.177631584371621	0.7802561535555972	-3.177631584371619	-0.7802561535555956	0.07941094392633161	0.1992088468547478	-0.3880942504922181	-0.05111705465386863	-0.2070505345170768	0.2134271370563374	-1.449240672863796	-1.316175083936455	0.269879971395552	-0.1826295314716821	-2.123511857294382	-0.02009997812538017	0.2436501222845803	0.0370397639911095	0.001028302436568484	0.02608404258818269	0.001556419940320142	0.0290941633533022	0.001002520641294758	0.004883175070705012	0.001011363396571414	0.0009840167090591817	0.4439204245211468	0.4245976774134882	0.04489788664385224	0.04607622746453924	0.001008399253241271	0.0311756834831117	0.001000808793921002	0.004525117982250301	0.001003426710497487	0.01042492608466485	0.3515248260938726	0.3165095954012451	0.001053127277831873	0.0205967167236872	0.6615563805627053	0.6881830633144145	0.001010398757277994	0.02298368317131477	0.001017111400831384	0.0120787872924537	0.001042512037763134	0.01150226940464305	0.00100443506044992	0.003760453121299463	0.5226117546656882	0.4386530915804148	0.06355284021751138	0.08570468124115396	0.001004017486805757	0.005203282993623325	0.001014092587331293	0.01836341746441721	0.001017896799979811	0.06633956389103458	0.1900301442120958	0.2092459867153992	0.001069254703246409	0.0007049054306157371	0.001029425196049337	0.005007685566003729	0.6536475331601804	0.6591869203568218	0.001003666640162086	0.04452501918153397	0.001003747576886592	0.01101469607985956	0.001001305690082787	0.008657368223423405	0.001003011004058238	0.006336512724346925	0.027723499370401	0.03194006350318226	0.006730396764190771	0.01092822213858958	0.05213484627520577	0.04251922308781936	0.0743655094647498	0.0664076375677748	0.01040783874483158	0.05593841554833882	0.2516520138303839	0.2500292082224574	0.2247837143445301	0.2256204237497231	0.1819167074122388	0.1595398928291359	0.001138696243844421	0.04110216188613957	0.001373090930994349	0.1377711401738182	0.001715599598405419	0.02525920898934117	0.001112205725527744	0.05294004237634078	0.001039186945156029	0.05516384500157223	0.001026867986504485	0.09072132232369332	0.02600695749998947	0.03466859952310657	0.005566248077360154	0.03191606395157248	0.003630957511787622	0.03134493989643331	0.03077476977367414	0.04938269166371749	0.001731152810988547	0.008489938797371692	0.006604242901254465	0.02513321475175537	0.01477293711422766	0.02174629984842253	0.01330203692970385	0.01685942034127969	0.04122877079504358	0.06035797117416147	0.01787721277274359	0.1022512722441234	0.1591400238924202	0.157322558492002	0.001213499905757962	0.01804639617767942	0.0232414002993999	0.03392391622626739	0.001386342716381732	0.01570764230062486	0.01358092325654608	0.02765052805854712	0.001019687289071005	0.01867204504305531	0.001191774636702683	0.01893774639217696	0.00158800704707829	0.03181239818192223	0.08749856789974463	0.07833811299597326	0.05058342373083475	0.05596490583228673	0.001008933125807876	0.007062000804759903	0.001956239669497756	0.007933150664493594	0.2165389536095276	0.2545881489024816	0.007167496700858716	0.02144255086541108	0.001223197401926165	0.05429922074744378	0.01713569150268545	0.02299714560985065	0.01548922721339658	0.01831701805387444	0.01182067637417992	0.01227403859685854	-0.05454761503957811	-0.000259499038096722	0.0002124289626520386	-0.004681770023420389	0.01265521180650116	0.02004910142317791	-0.008982570652077139	0.01073391694637484	0.001031181910614451	0.001019378785363866	0.001002539851278339	0.001010951805466213	0.4073305188571175	0.06189396008102279	0.001009723835882211	0.001000777709175584	0.001002260756613872	0.1192959246833135	0.001013619121065001	0.6901263132627089	0.001013383927440803	0.001015343158261706	0.001039593383360246	0.001004244207949098	0.4614698999751418	0.07187435591975018	0.001003734167759217	0.001014883280710395	0.001017260629326327	0.1767912042227594	0.001059617048732627	0.001028009872131734	0.5559500630156302	0.001003184676161244	0.001003892273681282	0.001001354247007635	0.001003127632162265	0.03960304976223101	0.009125607115128732	0.07181777700673005	0.06229524827632352	0.001109068074742497	0.2837505425380328	0.2292545190476528	0.1565543283388686	0.001063928586762643	0.001348842063056787	0.00103886031892418	0.001043912792363853	0.001045050961292784	0.001034204288640313	0.03467085582413267	0.001113696901788867	0.001051831741848954	0.03401803492066743	0.001037574911397996	0.001014172079603523	0.01592240450316272	0.01553803582172638	0.09361991008305517	0.03907100728642891	0.1996628757284799	0.001046386864443162	0.001455855405366408	0.001016965703855063	0.01941085993021196	0.001018621873184314	0.001007715293831904	0.0010538743397391	0.06966578494964404	0.05146449829244828	0.00101353860398685	0.001032773134096335	0.1795986878534355	0.001011019042867167	0.001063573110046054	0.03717122993782775	0.033439915267766	0.02510003254728395	-0.06174446108322173	-0.004389183357726117	8.120712414418514e-05	-0.007317904358444364	0.008380003444347058	0.02152052546358784	-0.009533065247171454	0.01148060588483236	-1.154221689460356	-1.6238780729919	0.1043219197356703	0.1491363346743012	-0.00817520380641904	-0.009639836321997337	-1.365867976136582	0.9509050114488143	0.057973875298673	-0.0272149965462399	-0.05020724109628689	-7.904249995464535	0.01669885956601025	2.054928038240305	0.1309513954623282	0.004251617021683573	0.01589241003604496	-0.08332937512938668	-1.982637920450049	0.5177598458053921	0.004770063001900832	0.005164043628478551	0.1551086492668261	-0.5658366420484578	-0.001645136052986589	-0.01443674582561928	-1.294826070814939	-0.1445297373756682	0.02573363612723854	0.02080865554000901	0.01370978496723519	0.6018278614068729	0.1333485123214529	0.7350030099468614	-1.107806084355017	-0.6477077829085606	1.041544702362875	1.023726423728927	-0.8724020331934543	-0.03157510759574762	0.03004812951296929	0.04884211927114566	0.05383531640768509	-0.5891630550131768	-1.007117272856635	0.4473539144287781	-0.2327456117115923	-0.05393779587427956	0.0489048334986883	-0.02706303251726921	-0.3382800847053279	-0.1525170373526248	0.1054743289666754	0.7610702726186593	-0.2291919260249188	1.131413296592469	-0.009046778427506218	-1.356868442584848	-0.03572112383415033	0.05147941725552909	-0.01186941310380155	0.1384137599525323	-0.06053299694282811	-1.347204802058984	-0.2440630727148385	-0.07545422802302822	0.02622882649190229	0.3960630238376434	-0.1421809083239995	-0.2390534725654619	1.368829063160869	1.102023034527056	0.6895087158555366	6.871108497220166e-13	1.001960551377982e-12	nan	nan	nan	nan	nan	nan
[truncated: 371,823 more chars]
