# Supplementary material for: Transtibial limb loss does not increase metabolic cost in three-dimensional computer simulations of human walking
Source: PeerJ. 2021 Aug 4;9:e11960. doi: 10.7717/peerj.11960 (PMC8349165; doi:10.7717/peerj.11960)
Supplement: Supplemental Information 1 — Each subject’s simulation output and Matlab code for generating plots presenting the data. [file peerj-09-11960-s001.zip › TTA3D_solns_rev/Post/soln_walk_N50_wm100_TTA_S01.sto]

num_controls=79
num_derivatives=71
num_iterations=998
num_multipliers=2
num_parameters=6
num_slacks=2
num_states=216
objective=0.920614
objective_auxiliary_derivatives=0.001238
objective_contactAP=0.016047
objective_contactML=0.013326
objective_contactVE=0.032845
objective_control_effort=0.525398
objective_state_tracking=0.273059
objective_torsoGoal=0.058702
solver_duration=28849.883164
status=Solve_Succeeded
success=true
DataType=double
version=3
OpenSimVersion=4.2
endheader
time	/jointset/groundPelvis/pelvis_tilt/value	/jointset/groundPelvis/pelvis_list/value	/jointset/groundPelvis/pelvis_rotation/value	/jointset/groundPelvis/pelvis_tx/value	/jointset/groundPelvis/pelvis_ty/value	/jointset/groundPelvis/pelvis_tz/value	/jointset/hip_l/hip_flexion_l/value	/jointset/hip_l/hip_adduction_l/value	/jointset/hip_l/hip_rotation_l/value	/jointset/hip_r/hip_flexion_r/value	/jointset/hip_r/hip_adduction_r/value	/jointset/hip_r/hip_rotation_r/value	/jointset/lumbar/lumbar_ext/value	/jointset/lumbar/lumbar_bend/value	/jointset/lumbar/lumbar_rota/value	/jointset/patellofemoral_l/knee_angle_l_beta/value	/jointset/patellofemoral_r/knee_angle_r_beta/value	/jointset/knee_l/knee_angle_l/value	/jointset/knee_r/knee_angle_r/value	/jointset/shoulder_r/shoulder_flexion_r/value	/jointset/shoulder_r/shoulder_adduction_r/value	/jointset/shoulder_r/shoulder_rotation_r/value	/jointset/shoulder_l/shoulder_flexion_l/value	/jointset/shoulder_l/shoulder_adduction_l/value	/jointset/shoulder_l/shoulder_rotation_l/value	/jointset/ankle_l/ankle_angle_l/value	/jointset/ankle_r/ankle_angle_r/value	/jointset/elbow_r/elbow_flexion_r/value	/jointset/elbow_l/elbow_flexion_l/value	/jointset/subtalar_l/subtalar_angle_l/value	/jointset/subtalar_r/subtalar_angle_r/value	/jointset/mtp_l/mtp_angle_l/value	/jointset/mtp_r/mtp_angle_r/value	/jointset/groundPelvis/pelvis_tilt/speed	/jointset/groundPelvis/pelvis_list/speed	/jointset/groundPelvis/pelvis_rotation/speed	/jointset/groundPelvis/pelvis_tx/speed	/jointset/groundPelvis/pelvis_ty/speed	/jointset/groundPelvis/pelvis_tz/speed	/jointset/hip_l/hip_flexion_l/speed	/jointset/hip_l/hip_adduction_l/speed	/jointset/hip_l/hip_rotation_l/speed	/jointset/hip_r/hip_flexion_r/speed	/jointset/hip_r/hip_adduction_r/speed	/jointset/hip_r/hip_rotation_r/speed	/jointset/lumbar/lumbar_ext/speed	/jointset/lumbar/lumbar_bend/speed	/jointset/lumbar/lumbar_rota/speed	/jointset/patellofemoral_l/knee_angle_l_beta/speed	/jointset/patellofemoral_r/knee_angle_r_beta/speed	/jointset/knee_l/knee_angle_l/speed	/jointset/knee_r/knee_angle_r/speed	/jointset/shoulder_r/shoulder_flexion_r/speed	/jointset/shoulder_r/shoulder_adduction_r/speed	/jointset/shoulder_r/shoulder_rotation_r/speed	/jointset/shoulder_l/shoulder_flexion_l/speed	/jointset/shoulder_l/shoulder_adduction_l/speed	/jointset/shoulder_l/shoulder_rotation_l/speed	/jointset/ankle_l/ankle_angle_l/speed	/jointset/ankle_r/ankle_angle_r/speed	/jointset/elbow_r/elbow_flexion_r/speed	/jointset/elbow_l/elbow_flexion_l/speed	/jointset/subtalar_l/subtalar_angle_l/speed	/jointset/subtalar_r/subtalar_angle_r/speed	/jointset/mtp_l/mtp_angle_l/speed	/jointset/mtp_r/mtp_angle_r/speed	/forceset/addbrev_r/activation	/forceset/addbrev_r/normalized_tendon_force	/forceset/addlong_r/activation	/forceset/addlong_r/normalized_tendon_force	/forceset/addmagMid_r/activation	/forceset/addmagMid_r/normalized_tendon_force	/forceset/bflh_r/activation	/forceset/bflh_r/normalized_tendon_force	/forceset/bfsh_r/activation	/forceset/bfsh_r/normalized_tendon_force	/forceset/ercspn_r/activation	/forceset/ercspn_r/normalized_tendon_force	/forceset/extobl_r/activation	/forceset/extobl_r/normalized_tendon_force	/forceset/glmax2_r/activation	/forceset/glmax2_r/normalized_tendon_force	/forceset/glmed2_r/activation	/forceset/glmed2_r/normalized_tendon_force	/forceset/glmin2_r/activation	/forceset/glmin2_r/normalized_tendon_force	/forceset/grac_r/activation	/forceset/grac_r/normalized_tendon_force	/forceset/iliacus_r/activation	/forceset/iliacus_r/normalized_tendon_force	/forceset/intobl_r/activation	/forceset/intobl_r/normalized_tendon_force	/forceset/obtext_r/activation	/forceset/obtext_r/normalized_tendon_force	/forceset/pect_r/activation	/forceset/pect_r/normalized_tendon_force	/forceset/piri_r/activation	/forceset/piri_r/normalized_tendon_force	/forceset/popli_r/activation	/forceset/popli_r/normalized_tendon_force	/forceset/psoas_r/activation	/forceset/psoas_r/normalized_tendon_force	/forceset/quadfem_r/activation	/forceset/quadfem_r/normalized_tendon_force	/forceset/recabd_r/activation	/forceset/recabd_r/normalized_tendon_force	/forceset/recfem_r/activation	/forceset/recfem_r/normalized_tendon_force	/forceset/sart_r/activation	/forceset/sart_r/normalized_tendon_force	/forceset/semimem_r/activation	/forceset/semimem_r/normalized_tendon_force	/forceset/semiten_r/activation	/forceset/semiten_r/normalized_tendon_force	/forceset/tfl_r/activation	/forceset/tfl_r/normalized_tendon_force	/forceset/tricox_r/activation	/forceset/tricox_r/normalized_tendon_force	/forceset/vasint_r/activation	/forceset/vasint_r/normalized_tendon_force	/forceset/vaslat_r/activation	/forceset/vaslat_r/normalized_tendon_force	/forceset/vasmed_r/activation	/forceset/vasmed_r/normalized_tendon_force	/forceset/addbrev_l/activation	/forceset/addbrev_l/normalized_tendon_force	/forceset/addlong_l/activation	/forceset/addlong_l/normalized_tendon_force	/forceset/addmagMid_l/activation	/forceset/addmagMid_l/normalized_tendon_force	/forceset/bflh_l/activation	/forceset/bflh_l/normalized_tendon_force	/forceset/bfsh_l/activation	/forceset/bfsh_l/normalized_tendon_force	/forceset/edl_l/activation	/forceset/edl_l/normalized_tendon_force	/forceset/ehl_l/activation	/forceset/ehl_l/normalized_tendon_force	/forceset/ercspn_l/activation	/forceset/ercspn_l/normalized_tendon_force	/forceset/extobl_l/activation	/forceset/extobl_l/normalized_tendon_force	/forceset/fdb_l/activation	/forceset/fdb_l/normalized_tendon_force	/forceset/fdl_l/activation	/forceset/fdl_l/normalized_tendon_force	/forceset/fhl_l/activation	/forceset/fhl_l/normalized_tendon_force	/forceset/gaslat_l/activation	/forceset/gaslat_l/normalized_tendon_force	/forceset/gasmed_l/activation	/forceset/gasmed_l/normalized_tendon_force	/forceset/glmax2_l/activation	/forceset/glmax2_l/normalized_tendon_force	/forceset/glmed2_l/activation	/forceset/glmed2_l/normalized_tendon_force	/forceset/glmin2_l/activation	/forceset/glmin2_l/normalized_tendon_force	/forceset/grac_l/activation	/forceset/grac_l/normalized_tendon_force	/forceset/iliacus_l/activation	/forceset/iliacus_l/normalized_tendon_force	/forceset/intobl_l/activation	/forceset/intobl_l/normalized_tendon_force	/forceset/obtext_l/activation	/forceset/obtext_l/normalized_tendon_force	/forceset/pect_l/activation	/forceset/pect_l/normalized_tendon_force	/forceset/perbrev_l/activation	/forceset/perbrev_l/normalized_tendon_force	/forceset/perlong_l/activation	/forceset/perlong_l/normalized_tendon_force	/forceset/pertert_l/activation	/forceset/pertert_l/normalized_tendon_force	/forceset/piri_l/activation	/forceset/piri_l/normalized_tendon_force	/forceset/popli_l/activation	/forceset/popli_l/normalized_tendon_force	/forceset/psoas_l/activation	/forceset/psoas_l/normalized_tendon_force	/forceset/quadfem_l/activation	/forceset/quadfem_l/normalized_tendon_force	/forceset/recabd_l/activation	/forceset/recabd_l/normalized_tendon_force	/forceset/recfem_l/activation	/forceset/recfem_l/normalized_tendon_force	/forceset/sart_l/activation	/forceset/sart_l/normalized_tendon_force	/forceset/semimem_l/activation	/forceset/semimem_l/normalized_tendon_force	/forceset/semiten_l/activation	/forceset/semiten_l/normalized_tendon_force	/forceset/soleus_l/activation	/forceset/soleus_l/normalized_tendon_force	/forceset/tfl_l/activation	/forceset/tfl_l/normalized_tendon_force	/forceset/tibant_l/activation	/forceset/tibant_l/normalized_tendon_force	/forceset/tibpost_l/activation	/forceset/tibpost_l/normalized_tendon_force	/forceset/tricox_l/activation	/forceset/tricox_l/normalized_tendon_force	/forceset/vasint_l/activation	/forceset/vasint_l/normalized_tendon_force	/forceset/vaslat_l/activation	/forceset/vaslat_l/normalized_tendon_force	/forceset/vasmed_l/activation	/forceset/vasmed_l/normalized_tendon_force	/forceset/shoulder_flexionAct_r/activation	/forceset/shoulder_adductionAct_r/activation	/forceset/shoulder_rotationAct_r/activation	/forceset/elbow_flexionAct_r/activation	/forceset/shoulder_flexionAct_l/activation	/forceset/shoulder_adductionAct_l/activation	/forceset/shoulder_rotationAct_l/activation	/forceset/elbow_flexionAct_l/activation	/forceset/addbrev_r	/forceset/addlong_r	/forceset/addmagMid_r	/forceset/bflh_r	/forceset/bfsh_r	/forceset/ercspn_r	/forceset/extobl_r	/forceset/glmax2_r	/forceset/glmed2_r	/forceset/glmin2_r	/forceset/grac_r	/forceset/iliacus_r	/forceset/intobl_r	/forceset/obtext_r	/forceset/pect_r	/forceset/piri_r	/forceset/popli_r	/forceset/psoas_r	/forceset/quadfem_r	/forceset/recabd_r	/forceset/recfem_r	/forceset/sart_r	/forceset/semimem_r	/forceset/semiten_r	/forceset/tfl_r	/forceset/tricox_r	/forceset/vasint_r	/forceset/vaslat_r	/forceset/vasmed_r	/forceset/addbrev_l	/forceset/addlong_l	/forceset/addmagMid_l	/forceset/bflh_l	/forceset/bfsh_l	/forceset/edl_l	/forceset/ehl_l	/forceset/ercspn_l	/forceset/extobl_l	/forceset/fdb_l	/forceset/fdl_l	/forceset/fhl_l	/forceset/gaslat_l	/forceset/gasmed_l	/forceset/glmax2_l	/forceset/glmed2_l	/forceset/glmin2_l	/forceset/grac_l	/forceset/iliacus_l	/forceset/intobl_l	/forceset/obtext_l	/forceset/pect_l	/forceset/perbrev_l	/forceset/perlong_l	/forceset/pertert_l	/forceset/piri_l	/forceset/popli_l	/forceset/psoas_l	/forceset/quadfem_l	/forceset/recabd_l	/forceset/recfem_l	/forceset/sart_l	/forceset/semimem_l	/forceset/semiten_l	/forceset/soleus_l	/forceset/tfl_l	/forceset/tibant_l	/forceset/tibpost_l	/forceset/tricox_l	/forceset/vasint_l	/forceset/vaslat_l	/forceset/vasmed_l	/forceset/shoulder_flexionAct_r	/forceset/shoulder_adductionAct_r	/forceset/shoulder_rotationAct_r	/forceset/elbow_flexionAct_r	/forceset/shoulder_flexionAct_l	/forceset/shoulder_adductionAct_l	/forceset/shoulder_rotationAct_l	/forceset/elbow_flexionAct_l	lambda_cid33_p0	lambda_cid34_p0	/forceset/addbrev_r/implicitderiv_normalized_tendon_force	/forceset/addlong_r/implicitderiv_normalized_tendon_force	/forceset/addmagMid_r/implicitderiv_normalized_tendon_force	/forceset/bflh_r/implicitderiv_normalized_tendon_force	/forceset/bfsh_r/implicitderiv_normalized_tendon_force	/forceset/ercspn_r/implicitderiv_normalized_tendon_force	/forceset/extobl_r/implicitderiv_normalized_tendon_force	/forceset/glmax2_r/implicitderiv_normalized_tendon_force	/forceset/glmed2_r/implicitderiv_normalized_tendon_force	/forceset/glmin2_r/implicitderiv_normalized_tendon_force	/forceset/grac_r/implicitderiv_normalized_tendon_force	/forceset/iliacus_r/implicitderiv_normalized_tendon_force	/forceset/intobl_r/implicitderiv_normalized_tendon_force	/forceset/obtext_r/implicitderiv_normalized_tendon_force	/forceset/pect_r/implicitderiv_normalized_tendon_force	/forceset/piri_r/implicitderiv_normalized_tendon_force	/forceset/popli_r/implicitderiv_normalized_tendon_force	/forceset/psoas_r/implicitderiv_normalized_tendon_force	/forceset/quadfem_r/implicitderiv_normalized_tendon_force	/forceset/recabd_r/implicitderiv_normalized_tendon_force	/forceset/recfem_r/implicitderiv_normalized_tendon_force	/forceset/sart_r/implicitderiv_normalized_tendon_force	/forceset/semimem_r/implicitderiv_normalized_tendon_force	/forceset/semiten_r/implicitderiv_normalized_tendon_force	/forceset/tfl_r/implicitderiv_normalized_tendon_force	/forceset/tricox_r/implicitderiv_normalized_tendon_force	/forceset/vasint_r/implicitderiv_normalized_tendon_force	/forceset/vaslat_r/implicitderiv_normalized_tendon_force	/forceset/vasmed_r/implicitderiv_normalized_tendon_force	/forceset/addbrev_l/implicitderiv_normalized_tendon_force	/forceset/addlong_l/implicitderiv_normalized_tendon_force	/forceset/addmagMid_l/implicitderiv_normalized_tendon_force	/forceset/bflh_l/implicitderiv_normalized_tendon_force	/forceset/bfsh_l/implicitderiv_normalized_tendon_force	/forceset/edl_l/implicitderiv_normalized_tendon_force	/forceset/ehl_l/implicitderiv_normalized_tendon_force	/forceset/ercspn_l/implicitderiv_normalized_tendon_force	/forceset/extobl_l/implicitderiv_normalized_tendon_force	/forceset/fdb_l/implicitderiv_normalized_tendon_force	/forceset/fdl_l/implicitderiv_normalized_tendon_force	/forceset/fhl_l/implicitderiv_normalized_tendon_force	/forceset/gaslat_l/implicitderiv_normalized_tendon_force	/forceset/gasmed_l/implicitderiv_normalized_tendon_force	/forceset/glmax2_l/implicitderiv_normalized_tendon_force	/forceset/glmed2_l/implicitderiv_normalized_tendon_force	/forceset/glmin2_l/implicitderiv_normalized_tendon_force	/forceset/grac_l/implicitderiv_normalized_tendon_force	/forceset/iliacus_l/implicitderiv_normalized_tendon_force	/forceset/intobl_l/implicitderiv_normalized_tendon_force	/forceset/obtext_l/implicitderiv_normalized_tendon_force	/forceset/pect_l/implicitderiv_normalized_tendon_force	/forceset/perbrev_l/implicitderiv_normalized_tendon_force	/forceset/perlong_l/implicitderiv_normalized_tendon_force	/forceset/pertert_l/implicitderiv_normalized_tendon_force	/forceset/piri_l/implicitderiv_normalized_tendon_force	/forceset/popli_l/implicitderiv_normalized_tendon_force	/forceset/psoas_l/implicitderiv_normalized_tendon_force	/forceset/quadfem_l/implicitderiv_normalized_tendon_force	/forceset/recabd_l/implicitderiv_normalized_tendon_force	/forceset/recfem_l/implicitderiv_normalized_tendon_force	/forceset/sart_l/implicitderiv_normalized_tendon_force	/forceset/semimem_l/implicitderiv_normalized_tendon_force	/forceset/semiten_l/implicitderiv_normalized_tendon_force	/forceset/soleus_l/implicitderiv_normalized_tendon_force	/forceset/tfl_l/implicitderiv_normalized_tendon_force	/forceset/tibant_l/implicitderiv_normalized_tendon_force	/forceset/tibpost_l/implicitderiv_normalized_tendon_force	/forceset/tricox_l/implicitderiv_normalized_tendon_force	/forceset/vasint_l/implicitderiv_normalized_tendon_force	/forceset/vaslat_l/implicitderiv_normalized_tendon_force	/forceset/vasmed_l/implicitderiv_normalized_tendon_force	gamma_cid33_p0	gamma_cid34_p0	prosthetic_ankle_stiffness	prosthetic_subtalar_stiffness	prosthetic_mtp_stiffness	prosthetic_ankle_damping	prosthetic_subtalar_damping	prosthetic_mtp_damping
0	-0.06901553130327891	0.0221448975813495	0.1189942635239163	0.1608954656979144	0.8958995023186639	-0.007001116181080148	-0.2370038551794137	0.005184235383194782	-0.02193028354897984	0.5201537114233834	-0.03422692546064247	0.1608470305010727	-0.01126193059748893	-0.06175457352218924	-0.09612932267401746	0.1895029561394604	0.04568657017264716	-0.1895029561394553	-0.04568657017264736	-0.3941587920514724	-0.01396094862145423	0.02436794669468155	0.1503523658156595	-0.1768786790758651	-0.02046971263463498	0.2187469870846699	0.002772936518004941	0.5499364156969491	0.9339309915115293	0.1193600412702653	-0.0005962767372710012	0.566731121954314	0.0008601021450309141	0.04537734705386186	-0.6234699261050461	0.2930488961902885	1.707738491426924	-0.012338380023248	0.04488244290260207	-0.8785626197256746	-1.265585047468556	-0.861235309992317	-0.2583678007480705	0.5987807827541965	-2.487588129483926	0.4118604705037401	0.9226142233565052	-0.592479539509657	1.678697103724517	1.854656633817606	-1.678697103724518	-1.854656633817606	-0.2762876924365529	-0.191356307624365	0.04345084610487814	-0.1785604239670806	0.07705769056027564	-0.3480208178383032	-2.593555152937228	0.5281352900502648	-0.1904774282387104	0.4236520709828094	1.144154489197711	-0.3563918339467138	6.195754257965602	0.1684190966245028	0.072182926918561	0.07382755547046659	0.08683112292341573	0.08275105105509288	0.01947191108158771	0.01921768659573195	0.05951423441222557	0.06286852404482714	0.08408561963367894	0.1084849473075788	0.2021830170084244	0.1772113663716442	0.01726912506426992	0.05632092457256722	0.001030587461877103	0.0125022914748201	0.001027830394622233	0.02581459865499121	0.002529285672262612	0.02108419313611678	0.04160573965110635	0.0598002908768071	0.02485913211958056	0.02945237481264485	0.07702174753157648	0.08620133106888241	0.1156390891239432	0.08911313502017054	0.0469244494448499	0.04722849720328963	0.03429447294337727	0.07458007855046388	0.1788078617124464	0.1914189277749895	0.02655890579622229	0.0395885143279291	0.09620270037213681	0.08393927840647632	0.001027415695816574	0.01910381851306987	0.001017455412216104	0.01423211782920799	0.03612754286922752	0.06474627364900462	0.05590976277095924	0.05784702587112638	0.02723840695726608	0.03663430147975527	0.01008890127774584	0.01744738568422228	0.08233000465427491	0.1135428047413412	0.001020026265722235	0.005188643542566962	0.001007616425552551	0.005141251386995059	0.001014068670280147	0.005114532447681612	0.001028905734488164	0.03097281371797055	0.001032203343521027	0.03956786047284678	0.001003846038427547	0.005608884369854293	0.00101091416356465	0.002051342929593521	0.1655675029584642	0.1677534702163417	0.001465711389464093	0.01629740509958399	0.001597159622089958	0.01362522252980697	0.008225462647756638	0.01371749573318653	0.001008993448279937	0.0259470139791676	0.1023734907227055	0.1183778692064438	0.06555674156746012	0.07890180010008542	0.2140164666828758	0.166290501947681	0.4880243683513933	0.3301148139331449	0.5360525614511288	0.356420626730565	0.001001925507620072	0.004002182314767431	0.001011014120047288	0.008861370915088203	0.330116545893251	0.2573673126169292	0.00103683701320773	0.02180039410529339	0.4457858152092646	0.4652774483769875	0.001008342031217321	0.01692468067212019	0.001044745056256197	0.01039209734355042	0.001068478498403677	0.01342332487222512	0.3167932951177755	0.2857492006487963	0.3432168664677826	0.286593579212833	0.001114807996232469	0.01044092844403169	0.001012884686186042	0.005658489752150793	0.2614846868499573	0.2336292580419535	0.003140798116241321	0.0227742446993034	0.001010798700864891	0.00493320165554237	0.001016678939605073	0.01837486740664872	0.1650118464018043	0.2115024422032713	0.1171258789924212	0.1420502863797597	0.001013456546823623	0.001597897192989465	0.00102259233606167	0.005683019017013596	0.3933174332861977	0.2591730208335755	0.5764014549097387	0.6027114351456174	0.001038446923727355	0.01072203829183049	0.07311861283541098	0.09953790475999727	0.001008991685551702	0.0332087025184622	0.001012029698661503	0.006448232142074608	0.001004152864011549	0.006393209358917436	0.001008454637967911	0.006315194390943899	-0.01525834970381402	0.01870291289712607	-0.01065757564998159	0.002917318459493416	-0.03983025668360239	0.0009661829565185402	0.002774646954719674	0.007171949418528966	0.05439462192964963	0.051084550878881	0.02347117378657266	0.04334348539167877	0.04240315146062775	0.1993161003697571	0.03681279735304029	0.001042908614761125	0.001040490168463521	0.001041113695310824	0.03107199560738347	0.007592934841339651	0.01361966620763512	0.0841539501949226	0.04188813725607848	0.001105589549366339	0.08745869292620101	0.01838015780608486	0.003128889304054858	0.001039090255903222	0.001020886777317582	0.006990649489273837	0.05613838176421458	0.03355889109646103	0.001153178745917354	0.001271664316001829	0.001028719942671764	0.00101084506185867	0.001020218205834292	0.001041435259131428	0.001046162116941539	0.001005129279505492	0.001014894613820156	0.1811112060381413	0.001013204186212479	0.001023561328890607	0.002638111658560007	0.001011227995346788	0.2449290546543026	0.08145580889202624	0.2776881238866412	0.4858900613967315	0.5164661165110507	0.001002426396467522	0.001010082021365504	0.1760720843205319	0.00104978569203015	0.446626432823926	0.001011203630605711	0.001055735886265892	0.001090414997069452	0.5044603762763479	0.4461260640434271	0.001104462118598404	0.00101580625199616	0.2690002881952558	0.001137025584083466	0.001013375504514071	0.001022194240689985	0.1048772366058129	0.1183674472641424	0.001019087931494067	0.001030957223128841	0.4234977966640373	0.4474279830467427	0.001005475268933273	0.02638160411601548	0.001010938241665824	0.00101421183605244	0.0010048323505239	0.001009982900986118	-0.01831350096530726	0.01829901295999505	-0.01122032300129945	0.006103275161893863	-0.04873776572915041	-0.001274674869238102	0.002427143536879842	0.003240239436760449	-0.6507013760165844	-2.537288577941452	-1.091848792671042	-1.772147169552654	0.07249026146711263	-1.215363833923154	-1.977514501952486	-0.4792553573229966	0.9195678249099318	-0.01888748324581781	0.1057810561596374	0.09075545476051267	-0.7528596782858014	-0.8670183838247788	-3.365815689865046	-3.145586384253428	-0.3517075620051577	-1.697464578587171	-4.849372690109932	-0.5083173910515625	-4.36449778628215	0.003147996181161513	0.08107471350873967	-1.722449296773588	-0.4191704086447812	0.228001948752859	-0.3633474718238244	-3.26310833156775	0.01044814327875553	0.009348101302296279	0.003071805461445728	0.123520744413641	0.2057706349606337	0.03681400922289769	-0.009501234834943102	0.4358410443973211	0.04712173684293809	0.02962713895290526	-0.3007905003779223	0.08976502553501196	4.12631762063631	0.8651661065924283	2.415348882519364	-1.796101213867841	-2.436611563458246	-0.00627974356584155	-0.04419998356834384	-5.482625706344816	0.01635038002473482	0.2143220838533941	0.1138322138182268	0.02193728155446257	0.01470320159899811	5.560590942464324	2.955109665693533	0.1042868146773138	-0.100641531591089	-0.2563229324382928	-0.1092570996790489	-0.003974482650089803	0.01477106999230434	-2.483144936929011	0.004934920082772115	-0.01109707219261022	-0.008659054731490402	-0.8734239994640801	-3.789775589103217	0.1235775134587615	-1.396230101150375	-0.05214644699017094	0.02718734032922454	0.02653790064106783	0.02507626257694064	2.320628639126537e-13	1.094261372997089e-13	423.0121049728023	540.9700371681868	538.0458812728793	0.1167661338979078	1.034541093110246	0.8227999238442651
0.01	-0.06823971126105814	0.01559862359391992	0.1203899311151204	0.1782310408187168	0.8959556874314443	-0.006440546836765981	-0.2455523853732035	-0.007406521744141267	-0.03118266458989261	0.5168246423935973	-0.02684508051840228	0.131807589859752	-0.006801752028566161	-0.05194399804498334	-0.1006222364656417	0.2075095259568883	0.06713396165332909	-0.2075095259568942	-0.06713396165334555	-0.3973997628277972	-0.01620582274290249	0.02454962641584949	0.1469727816556569	-0.1758259047130229	-0.02399108819973189	0.1900180179920735	-0.006135110625088539	0.5490195391812489	0.9377158967706405	0.1280913654169555	-0.000517052795828626	0.630446632988209	0.0006283952541591262	0.1121083799546928	-0.6727936751083423	-0.008524913859221595	1.758328996855188	0.02338292561721918	0.06601348763529237	-0.8179026650909759	-1.234827805211073	-0.9765578644403303	-0.4167945711579034	0.8462409446036123	-3.213717269645974	0.4726162408541419	1.026340946426061	-0.3112107837983678	1.953237192771245	2.395093185315151	-1.953237192771248	-2.395093185315148	-0.3634254642162647	-0.2554571961848418	-0.00353274898647401	-0.4927229432656139	0.1331836898581671	-0.3544607742674747	-3.151146287694692	-1.766391240678431	-0.009248523041186672	0.3255669416671671	0.5733993383902259	0.255642320698426	6.529649120600525	-0.1546185042341268	0.06502421419777946	0.06579777643141835	0.06850797013798952	0.06597900326871121	0.03028026585502649	0.02580339319423846	0.05479597231941265	0.05305799428043047	0.06118433557260043	0.08834489368383035	0.1979741306677982	0.1706051085574057	0.02909455699083909	0.06507988821709644	0.00585364674488955	0.01636212102331758	0.001029530750779514	0.0270366710149322	0.001797090192868384	0.02215535625400419	0.03827276034671271	0.0549966466886976	0.01585974620533205	0.02196444950304574	0.04764813390146699	0.05873332784854682	0.1137077307089315	0.07049690113665107	0.0445555017000101	0.04438223520801438	0.02426285947811855	0.06268495432802747	0.1345529785796014	0.1436954733318893	0.02051636354053556	0.03378413995095954	0.08259615066439964	0.06297961786499912	0.001030690521396066	0.01916679176481738	0.001021955837475768	0.01519131978921586	0.02182961832369037	0.05089694307525285	0.05485086860515732	0.05309986999323871	0.02961352364274051	0.0375481337775169	0.005751449795305219	0.01415627258544645	0.06077611858502768	0.09300546404348442	0.005059022461220339	0.008765211398641439	0.004959023923347566	0.008480742300398171	0.004372246105298548	0.00783674840061018	0.001037402926521907	0.03241026441868849	0.009842375934090146	0.0500995115530475	0.001004272425312292	0.005771733090337178	0.001012213065951108	0.001922680043573334	0.1736491282379821	0.1717373937330124	0.001243125323135737	0.01663348989181465	0.001314378497209755	0.01382497192883357	0.007050236141662379	0.01278650589987778	0.001009425207721242	0.02697203209266536	0.1695620112248839	0.1615088741502184	0.07521979432317584	0.0872101615104395	0.2404266353019135	0.1899734058856259	0.4828310736467415	0.3088732269049309	0.5243438352542068	0.3284616856665634	0.001002000662636376	0.003927594677534698	0.001009629773512921	0.008246906459390501	0.2625551914548941	0.2056751526657806	0.001041273304537783	0.02195784389935136	0.4436302471225853	0.46452087280564	0.001009218536151988	0.01803695274178415	0.001046661436036642	0.01060280298687131	0.001075143750575154	0.01370806307871873	0.378679022045511	0.3335384816786832	0.3749090108825479	0.3115942990526875	0.001102958691833543	0.01129940841909567	0.001013095701092803	0.004747107638219021	0.2631873024808735	0.2291177630805271	0.003261657302094924	0.02319109782130178	0.001011208178068636	0.004911816274083754	0.001018185606117908	0.0185433306503566	0.1306191606137056	0.1804969490993018	0.1171795191443465	0.141664949861405	0.001015515059195687	0.001463080442724478	0.001025334288349795	0.005577048083083694	0.4003103770925742	0.2475156782462272	0.5301674145453241	0.5636664513116642	0.001021863702323785	0.01189195269362579	0.04949787241948542	0.08280294722908325	0.001009179913384668	0.03257078296801566	0.001011965209073966	0.006724500948682917	0.001004095129008473	0.006665451725780204	0.001008407355951355	0.00655931984332593	-0.01589649021480973	0.01856236799513509	-0.01116148848043595	0.003792110303575778	-0.04893529154349964	-0.001990792211789037	0.002185316739202172	0.002584920387701179	0.05697155365676632	0.03839940508973803	0.0587570997384669	0.05362954636249646	0.02173765464736498	0.1832973810323767	0.04710558465658406	0.01928610574422635	0.001023525026043589	0.00102363784956794	0.0370726543979097	0.004306607278812492	0.007319662023268753	0.1338791204297273	0.0415297562775293	0.02238783776838485	0.04432464098917952	0.009744913489258631	0.1143123240061677	0.001029875672630207	0.001031507010000992	0.00402331207914901	0.05130028910327856	0.03127068434797809	0.001084262294656332	0.0584153051375722	0.01629565732267296	0.01595462960188978	0.0137060970609152	0.001050317660483324	0.03453595029399353	0.001004366622049869	0.001012439742802609	0.1915726767559729	0.001009441288518491	0.001016198256215088	0.00846345400705765	0.001008729400594996	0.2911723611802943	0.093113299833187	0.2954259277367332	0.4574476005940272	0.4791518067700296	0.001001784842199195	0.001006587490928171	0.08861606137710015	0.001042595042754789	0.4317945890632549	0.001009222932774747	0.001042665840708925	0.001075031023495007	0.5039985426112066	0.4351083382144814	0.001078912923780694	0.001011207752314263	0.2640115838474294	0.005292154287940349	0.001010161135569679	0.001017688671863844	0.05295743070520113	0.116289928403382	0.001016447027252227	0.001025844954484012	0.4079318261446061	0.3954438429481677	0.001003867046077552	0.01372655462779681	0.001008053845160499	0.00100994047003553	0.001003360459237461	0.001006983473067524	-0.01460102212540744	0.01863250712125714	-0.0116183336941995	0.002817970261002268	-0.0581983470548763	-0.005520661254137159	0.001402525085542461	-0.002526363882373497	-0.8917270495639041	-2.197985380512457	-0.5307267533879311	-1.558243884921682	1.139679286580397	-0.7179863880666084	-2.008191231563288	-0.8126333137897248	0.8300465065580198	0.7205691002236532	0.1286255591586798	0.1252632631602722	-0.2327211031594327	-0.6368486867342296	-2.202117776118757	-0.7232884893482372	-0.21709380620953	-0.6755520849522739	-4.658426295089977	-0.6467222991897416	-0.1924845927126402	0.007480055946370748	0.1056897518095123	-1.089431326613015	-0.5198008309777679	-0.02437888485874656	-0.270236809452198	-0.9624300778100586	0.65210388354551	0.6094486800382725	0.4969332501923066	0.1506198104335427	1.736770865212538	0.004445956134831887	-0.0161281262541584	0.3459197147148112	0.02974330694453831	0.02021064568161234	0.08585621299771029	0.1112934017357872	4.428537370638023	0.8192703560092661	2.324099291072005	-2.452572699589959	-3.150072917362914	-0.007233053273309147	-0.06629249577527219	-5.058186036880247	0.01238281928942737	-0.3610606394748745	0.1090078712670174	0.01767229076693773	0.03361797961064052	3.850915309642486	1.983184868231826	0.07757149795590336	-0.08032622313100064	-0.6818778452506294	0.1681514766052163	-0.00280919019254857	0.01765612980737249	-3.697296405575592	-0.08365667358228231	-0.01622188408906384	-0.01275214729869693	-1.444559862411632	-3.976166089519221	0.1211093504717144	-1.838920022766412	-0.07155396268686375	0.03032774730233778	0.03008141272174563	0.02618986414534761	-1.95177720363449e-13	1.485106660767331e-13	nan	nan	nan	nan	nan	nan
0.02	-0.06672692933323572	0.00894884800507669	0.1189315745285404	0.1960410949176236	0.8963633112916739	-0.005705205195081696	-0.2530970934024564	-0.01915754926541091	-0.04120778016275099	0.5116308486809693	-0.01792905179026068	0.09870433969094058	-0.001960785828725394	-0.04149095310680125	-0.1024556896495384	0.2291801066550652	0.09279386433888046	-0.2291801066550632	-0.0927938643388868	-0.4012576813633255	-0.01902686613531209	0.024368934772714	0.1405905762456983	-0.1742212751217405	-0.02752305770172623	0.1557459088885548	-0.02168781873548506	0.5494244322734773	0.940287089561424	0.1302538080030724	0.002184683645956702	0.6969701278020481	-0.001029428528364592	0.1927697241483113	-0.6441702463815617	-0.2777559393652964	1.802634287047829	0.05794936940688532	0.07983690237662582	-0.6777981868229983	-1.097639126259495	-1.015782216383489	-0.6313127373348281	0.9056175399254699	-3.30035003497036	0.4880179967018295	1.051108115552712	-0.06058741796204778	2.411499279874371	2.697158874791505	-2.411499279874371	-2.697158874791505	-0.3996772442761284	-0.3065901618144873	-0.02902342675560022	-0.7790846739583908	0.1874287362484797	-0.3501396052177572	-3.702183155119732	-0.8007969033843051	0.07387649334759903	0.1809095773174177	-0.1696218229158891	0.1681106661223478	6.757351013954155	-0.11680428170647	0.06214953477062014	0.06288062563743331	0.05219709211423095	0.05206654341268567	0.05221830607848848	0.03991183689389016	0.05684696726723565	0.0490839109012852	0.03844208978304815	0.0691672225009879	0.1892881759079792	0.1615459579312216	0.0399556674839277	0.07287828675498233	0.01719546026729567	0.0255079876247173	0.00102189402791033	0.02818695270460542	0.001421035826903313	0.02362518028637275	0.03927780200265639	0.05464882993718043	0.009511201727823592	0.01658976090496955	0.02768182977679097	0.04067231910847532	0.1329191566765223	0.07173480329517364	0.04310783742185877	0.04289564169578753	0.02898659885446156	0.0611892004704549	0.08809085167721468	0.09898823994158726	0.01314444391114281	0.02677077204704052	0.121232672549924	0.07278858113744104	0.001027717775630671	0.0192140876602565	0.001029517533439099	0.01624439433174825	0.01267446272577663	0.04211735694410459	0.05206833086717583	0.04766020797066268	0.02976769788082849	0.03656385586941376	0.003500569098784889	0.01253541626468356	0.07353121890671403	0.09193279778912528	0.01457735701738363	0.01717549032565111	0.01427772955415537	0.01634819696092735	0.01230102584046987	0.01416443475286567	0.001046092665024319	0.03371821822069311	0.03037070584910169	0.07102750345974493	0.00100410399018394	0.005871607917805343	0.001011634161087275	0.001730844726739621	0.1825683425367512	0.1743713856262057	0.001129876561608314	0.01708523294529726	0.0011691658997126	0.01422719354003282	0.009325185062271759	0.01485989357839441	0.00100839106475477	0.02809397810531295	0.2237651706442967	0.2055216966695948	0.08560857417285449	0.09574249083089134	0.2631049037729801	0.2128298354891704	0.470470580534367	0.2810562297850345	0.5048256976337008	0.2935212430228667	0.001001717280833485	0.003885615861558633	0.00100718980764634	0.007783529235535521	0.1832794531468402	0.1521559968195512	0.001039893572021294	0.02199291530106443	0.4375050302596236	0.458147766760505	0.001008665731960153	0.01911255152110227	0.0010410813927797	0.01069491203200439	0.001070780224827598	0.0139231552626286	0.4181730911566121	0.3598405077642224	0.3921754921669559	0.3250202878965611	0.001084256872512531	0.01219560475551267	0.001010900782555911	0.004078138650779539	0.2625287345543406	0.2192736654288709	0.005386775613091205	0.02564774928167102	0.001009804841230127	0.004826885922029656	0.001016684713367786	0.01870268102443402	0.08715186830150722	0.1379696596575738	0.116350728906614	0.1403440639115867	0.001015222722833002	0.001266347386615564	0.001024147294566955	0.005423635766085498	0.400061594045319	0.2305515166971783	0.4814349437223596	0.5240492151186137	0.001012771056401655	0.01335830497269196	0.03007097290829913	0.06499633195001431	0.001007831067421419	0.0318552932728333	0.001009796247928976	0.007100013614313856	0.001003329958845496	0.007038254413158906	0.001006883266751972	0.006887812398766173	-0.0136342178252085	0.01873784913531331	-0.0115947998858541	0.001893504317674323	-0.05827735738061602	-0.005807108191157681	0.001305794366471266	-0.002788491501996939	0.05954848538389235	0.02571425930060119	0.09404302569035775	0.06391560733331254	0.00107215783410325	0.1672786616950029	0.05739837196012692	0.03752930287368381	0.001006559883627356	0.001006162003835316	0.04307331318843661	0.001020279716286531	0.001019657838900632	0.1836042906645425	0.04117137529898442	0.04367008598740981	0.00119058905216339	0.001109669172428063	0.2254957587082831	0.001020661089358255	0.00104212724268505	0.001055974669023675	0.0464621964423428	0.02898247759949512	0.001015345843395116	0.1155589459591463	0.03156259470267558	0.03089841414192352	0.02639197591599744	0.001059200061837777	0.06802573847104826	0.001003603964599217	0.001009984871786709	0.2020341474738047	0.001005678390824237	0.001008835183539679	0.01428879635554704	0.001006230805847988	0.3374156677062861	0.1047707907743481	0.3131637315868255	0.4290051397913227	0.4418374970290083	0.001001143287935264	0.00100309296049199	0.001160038433674517	0.001035404393479588	0.4169627453025873	0.001007242234955796	0.001029595795152971	0.001059647049920805	0.5035367089460636	0.424090612385535	0.001053363728963211	0.001006609252633029	0.2590228794996031	0.009447282991792129	0.001006946766631599	0.001013183103039136	0.0010376248045863	0.1142124095426219	0.001013806123011922	0.001020732685840147	0.3923658556251748	0.3434597028495942	0.001002258823221552	0.001071505139577564	0.001005169448656913	0.001005669104018572	0.001001888567950525	0.001003984045148814	-0.01088854328550745	0.01896600128251969	-0.01201634438709954	-0.000467334639889804	-0.06765892838060203	-0.009766647639036554	0.000377906634204911	-0.008292967201507356	-1.462738568345239	-1.768316161569233	-0.06932314368905675	-1.200229583483545	1.577037681657767	-0.04807455687300585	-1.785038013772044	-0.9698339196391844	0.7274548035809629	1.038319927316572	0.09142292209061173	0.1704876376761248	0.1383058090357673	-0.4443710415409664	-1.484416793773038	0.8252408241424085	-0.07977386540825369	0.3824094943897938	-4.24612847955234	-0.750116096457898	1.789226976417799	1.252418929894466e-05	0.0998492300154689	-0.7085004082444302	-0.5576716375837908	-0.1516200924204195	-0.02929611622998704	0.6298265571397078	0.9771903574640707	0.9149408507237971	0.7241658853241641	0.09762136466913612	2.28503880025881	0.02421923062318039	-0.02213572100463266	0.1658547197029266	0.07025338909286542	0.07012158138847492	0.3000850019466684	0.1091506053666964	4.302681135756838	0.9099596886129647	2.250054015640654	-3.111183232205035	-3.832911879399635	0.0002420206964917416	-0.01398253719645999	-5.848024885347682	-0.008125298451293133	-0.9089840108980396	0.1064975558105214	-0.001782038086208016	0.0007739970794266432	1.263139953592	0.6401634664934422	0.11183008694329	-0.05215890629695345	-1.322843470483813	0.2987025679662061	-0.01668347663347824	0.01294849611385437	-4.787504204477789	-0.1821749662053793	-0.02348033336320408	-0.01814733135211284	-1.934787791809917	-3.904226060920201	0.1828650889126799	-1.610561650776439	-0.06766047595140068	0.04703611213317693	0.04664996474442622	0.04194968318834767	-6.224183046395518e-13	1.875951948537573e-13	nan	nan	nan	nan	nan	nan
0.03	-0.06411554062527179	0.002310975099018259	0.1150348014348499	0.2142233188627817	0.8971626427745172	-0.004873037871551174	-0.2587924515550795	-0.02980154089402418	-0.05143458865811174	0.5035929644245747	-0.008773402355683722	0.06647761403814305	0.002553350691900152	-0.03039200824077719	-0.1020419623336228	0.2566366174244878	0.1184996896299874	-0.2566366174244916	-0.1184996896299931	-0.4048887916760744	-0.0223921952711388	0.02406397276569773	0.1316754101510046	-0.1718926520831844	-0.03102671860293707	0.1161785683697343	-0.0259181813058005	0.5497272011201954	0.9408699068957695	0.1243829932271182	0.001452534670894468	0.7647785400310456	-0.0001085876868774505	0.3235914373241889	-0.6895111480748577	-0.4878262533143718	1.830246139709686	0.1025232635130386	0.08572538087167854	-0.4278293511280767	-1.040283171816951	-1.017123703271348	-0.97472194985671	0.9256006368742827	-3.177900290713943	0.4143648541301463	1.173643257500172	0.128298765946549	3.115610542298097	2.391291229387925	-3.115610542298096	-2.39129122938792	-0.3086657297298749	-0.3646007457010496	-0.02960136043373499	-0.9925816067397329	0.2792604901817944	-0.3490398484716831	-4.208590284952834	-0.3450969572825072	-0.03680096571657437	-0.08109309512483254	-1.013143608860883	-0.1874352989676121	6.741173670806323	0.1851717977734763	0.05401011485123687	0.05666605745923421	0.03716770883678117	0.0400157149186885	0.06303265931992577	0.04673442158941776	0.05847481831635903	0.04836893831714362	0.02109887015020654	0.05497195956297057	0.1753178753057319	0.1488124180229487	0.04326048698920731	0.07467663341548784	0.03011663640239916	0.03555355429155126	0.0117998632129051	0.03976302763760366	0.005155264132265015	0.03024225823266871	0.0358766265533158	0.05160226732036647	0.005403331175582125	0.01319415052294136	0.01511838237812388	0.02846616902112372	0.1339731770365687	0.07061596387980799	0.03730440217686476	0.03839739984789899	0.03058523511146969	0.06186836979529139	0.05034001432299776	0.06441944648850083	0.007340857417526616	0.02117506409006541	0.1396585518580042	0.07710192577147117	0.001027255097510615	0.01922098144501407	0.001032062338691789	0.01716912483148136	0.007076709738185299	0.03687817930671439	0.05262190113174236	0.04425224976333327	0.0316059912526866	0.03692933002809503	0.002290780055707293	0.01215755149238991	0.0785755157944879	0.09166058251401313	0.02986316172597599	0.02975839859292006	0.02887640689332231	0.02790292997043802	0.02550868405980128	0.02400933045066837	0.01401464980028801	0.04811837207275139	0.06899504964844373	0.1051630694483387	0.00100462978527412	0.005978880166026628	0.001013304066431936	0.001489221718569849	0.1917970039698478	0.1742749270985547	0.001069039115146118	0.01766661253218672	0.001090588045757848	0.01484313957847814	0.01451699098139518	0.01967917179804748	0.001008186786126811	0.02931581832034607	0.2689787744295731	0.2471835431162265	0.1014217640748963	0.1062960889928989	0.2809082228577967	0.2347548976611961	0.4482777261510177	0.2467522739126849	0.4752640855324882	0.25213579604035	0.001001476217351225	0.003884833394365154	0.001005196228059514	0.007414355549836581	0.1123635632861725	0.0986830047438859	0.001092795548791116	0.02194267286656288	0.4260235223122346	0.445019077885528	0.001945461981520287	0.02137545075052817	0.001037811873985379	0.01076586668505703	0.001076035138258872	0.01412371721959839	0.4298997897060007	0.3585775830016484	0.3924768426324193	0.3239899607308805	0.001071168438802855	0.01313132163107575	0.001008975486683679	0.003555441462565422	0.2599739122208263	0.2025419882665205	0.01262822947218638	0.03319604993376453	0.001008868118228836	0.004784024937046986	0.001016874577489831	0.01884202565227776	0.04969616087408042	0.09760661425307844	0.1153394903536588	0.1383399722202018	0.001027953600379212	0.001015973155995329	0.001032007833741656	0.005232665925669769	0.3880842080718208	0.209009682508131	0.4342089625576016	0.4844328137489021	0.001007690596381022	0.01522002367951233	0.01645382638800079	0.05171032512882287	0.001006806694258593	0.031125545691436	0.001007662264133229	0.007626429651486683	0.001002582104408461	0.007564453298077947	0.001005384429791241	0.007346331445546507	-0.009567138071612484	0.01881299727944623	-0.01209534331333878	-0.0004786883717330877	-0.0646503675795688	-0.009984342563573504	0.0002174040669621322	-0.008420153403535503	0.03029864054681673	0.01336620575009701	0.06097746983002384	0.05756327151536111	0.001064277491690281	0.1389637865133502	0.03835142208060511	0.05071963358171821	0.04212755575142584	0.01590763071738846	0.0222693206907735	0.001020802097214193	0.001014951826933889	0.09251554728282091	0.02121228827162614	0.02271955891258622	0.001176564363991609	0.001062297150739598	0.1133872748497468	0.001031945213849274	0.001028435986621232	0.001044763947004454	0.05915867386360026	0.03776927684264541	0.001028410250934197	0.05830584262544386	0.06018679293194606	0.05742433518702508	0.05189357513453816	0.05060712054694214	0.1578594667469327	0.001006507862468773	0.00101932067594461	0.2116448037194251	0.001005723920926338	0.001008720861303123	0.02510656679687284	0.001009449243626748	0.362627390916338	0.1390584014819698	0.3155127345861943	0.3704299889249636	0.3760099865540085	0.001001294780546604	0.001003145705093533	0.001090993674887977	0.001243012926297404	0.3859439719808792	0.004542580728360782	0.001038481198977982	0.001099999320277495	0.411857274802621	0.3651189521670348	0.00106108049849926	0.00100727859024928	0.2518283520259385	0.02968435015934649	0.001008694089817152	0.001020362655080277	0.001023068607029563	0.1135832011625074	0.001064383568901728	0.001056650497283975	0.3353491065808348	0.3129928124246244	0.001002525597691271	0.001070010972198392	0.001006223907409604	0.001005248799218209	0.001001732135080229	0.001003689709973449	-0.004442934146900307	0.01876574222112098	-0.01265908588181485	-0.002859964046614994	-0.06861652913769484	-0.01433573287561871	-0.0009993882863410259	-0.01415356426669669	-2.275049068492348	-1.386332206424487	-1.122695986944303	-1.200970429464173	-0.1077722081946158	-0.1093517261567403	-1.078978872061484	-1.54028799555437	-0.3135951654904277	0.9699544846227706	2.019622411853585	1.079603483667557	-0.7113748911136321	-0.2414103133421703	-0.9568071292539509	-1.053320385642222	-0.7817606293124882	-0.2804539041006183	-2.693020067052844	-0.396732184241395	-0.8841620638113282	0.0003959352791242459	0.0847177127103951	-0.3651246479572269	-0.1178862972712577	0.2065048384945142	-0.02588240328561365	-0.7208919688263742	1.489246264681297	1.353382918685795	1.19655833418148	2.508537506736564	4.334211028790069	0.00367760271313829	-0.02586850976361319	-0.1855654056195162	0.05419461438118615	0.06192959376645086	0.6373426120047386	0.1317316196514576	3.988531311043908	1.222231588711996	2.114013220977123	-3.730366410842294	-4.415798226672357	0.001656168131014596	-0.04507448565921965	-4.679258492633775	-0.006366813862804032	-1.746339861579614	0.3296117852057117	0.01115091678585778	0.02935644352496036	-1.487289546728554	-0.8479232905015598	0.08511814893926507	-0.04730754948833378	-1.99127086988301	1.134671171343571	0.003383155198984601	0.01422559563784925	-3.190082504376653	-0.2207089282548028	-0.02656289613247333	-0.02030420901901024	-2.375465893740849	-4.002060717671875	0.1996983393247365	-1.035247688806433	-0.07410473089323312	0.05972266362512016	0.06008177945254243	0.05161007478943639	-1.426564305745432e-13	1.802222110889305e-14	nan	nan	nan	nan	nan	nan
0.04	-0.06037343218920346	-0.00496351122094213	0.1094504979833616	0.2325747304665078	0.8984259032901514	-0.00400812120701274	-0.2609847985736212	-0.04014569214889604	-0.06130113863976954	0.492167252965689	0.0005847267449703257	0.0344882299742732	0.006317622188234373	-0.01791883995986474	-0.1001903966344686	0.2922084708667652	0.139565389845818	-0.2922084708667681	-0.1395653898458072	-0.4070734141868303	-0.02628138265613187	0.0238242598483795	0.1209662828757105	-0.168616772943765	-0.03447280014011982	0.07162799646335585	-0.03458618481337418	0.5482188481250365	0.9383302879653934	0.109818886294131	0.0009780809100475114	0.8305304459973802	0.0003579943824924096	0.4189136697632079	-0.7714929291603945	-0.6152620109296426	1.836471818761433	0.1507351759866766	0.08638677057820836	0.02280403998845503	-1.037671051509378	-0.9437305136431291	-1.308878177826547	0.946113473125696	-3.252881717173161	0.3380449918585217	1.325952798524864	0.2269802586885508	4.034567814445404	1.769133859736176	-4.034567814445404	-1.769133859736176	-0.1103796838763265	-0.4113618116459085	-0.01597360881604322	-1.137876910078605	0.3768799564212023	-0.338623732412137	-4.698829432629695	-1.688325090847802	-0.2883478750270406	-0.4435776756268143	-1.90828025432205	0.2196497089751932	6.3460497614214	-0.2076560361299639	0.03595931179834388	0.04144459599820666	0.02301541296241599	0.02822644854030044	0.0538270107531842	0.03985136341676124	0.05648808721813114	0.04660824105413126	0.01166408612286359	0.04708835909514337	0.1555160824047413	0.1314719193498508	0.03611942145598372	0.06769018956501113	0.04287197028669666	0.04489029888857108	0.0368309528062546	0.06449600788846291	0.01434467553090651	0.04375076060167924	0.02418176000486362	0.04114620094061779	0.003307017879994279	0.01162836906835762	0.008434289542660315	0.02153629841223059	0.09655244883953312	0.05058216201338987	0.02471964151010747	0.02802270660648124	0.02139567500503519	0.05490255689483836	0.02796658554005411	0.04462004148069269	0.0043298186061851	0.01828199457602116	0.1037166544830348	0.05595325957629856	0.001032668475269548	0.01920260040887909	0.001026485400221742	0.01793116544153284	0.004192643117387537	0.03429907341058338	0.05867766595616752	0.04542315615745419	0.03670401615780932	0.04032975092606448	0.001688892025768292	0.01242565689788063	0.05572841685175398	0.07678251127934799	0.05092885383403448	0.04595751499308393	0.04865078164100307	0.04256339868473332	0.04416591843753715	0.03713050303536285	0.04396589146415091	0.07841153037528047	0.1271129686383601	0.153554456662144	0.001006345226758681	0.006074007645940818	0.001018808752850678	0.001219881948705482	0.2010772835353061	0.1706516979060893	0.001038648784349377	0.01833256695484221	0.001051245338268822	0.01564302476468544	0.02237661622401562	0.02707818521870704	0.001009694711470073	0.03065889413853566	0.3055417063223435	0.2844691860399607	0.1245515412179451	0.1206165555035903	0.2931134758641005	0.2546911959529478	0.4144023372737813	0.2068337321966411	0.4340411895577966	0.2057728642980582	0.00100143153177621	0.003959832869616383	0.001004226317765927	0.007177593808063135	0.06539454190253045	0.06191712770990448	0.001223058471246207	0.02177670651547292	0.4082841340978554	0.4226292475792677	0.00417455534789537	0.02537537712846672	0.001040622441818314	0.01082148932945907	0.001098844573946068	0.01431064511731159	0.4088123943291186	0.330663424017252	0.3736273735269049	0.308027934269144	0.001068486207971816	0.01409406494965051	0.001008348143138973	0.003233447298121697	0.2557701850468778	0.180092669873274	0.02603399016666021	0.04681544488621064	0.001009274080400948	0.004799986538576805	0.001020560944671957	0.01897329626132726	0.02752678282084129	0.07606845701095813	0.1144854476994346	0.1358885742228635	0.001059615360438189	0.0007357217965158622	0.001053902816681125	0.005012400139873537	0.3613922907544137	0.1830044618675698	0.391188651742155	0.4443478706721565	0.001005285041537798	0.01755666549664456	0.009174334070025414	0.04451921866700504	0.001006822253457762	0.03045688484351777	0.00100638553839963	0.008323978253289127	0.001002130109762903	0.008269729346475872	0.001004488142129927	0.007957132866989475	-0.003914372061342338	0.01870454061989145	-0.01269068545231051	-0.00286450553935229	-0.06741310481728144	-0.01442281084543345	-0.001063589313238091	-0.01420443874750799	0.001048795709744329	0.001018152199594878	0.02791191396969095	0.05121093569740957	0.001056397149276661	0.1106489113316971	0.01930447220107931	0.06390996428974291	0.08324855161921718	0.0308090994309515	0.001465328193110542	0.001021324478144416	0.001010245814971174	0.001426803901095605	0.001253201244268349	0.001769031837758209	0.001162539675816761	0.001014925129052701	0.001278790991206736	0.001043229338333731	0.001014744730558924	0.001033553224985263	0.0718551512848558	0.04655607608579462	0.001041474658473987	0.001052739291735423	0.0888109911612138	0.08395025623212161	0.0773951743530758	0.1001550410320456	0.2476931950228158	0.001009411760340004	0.001028656480102979	0.2212554599650455	0.001005769451028217	0.001008606539066501	0.03592433723819607	0.001012667681407844	0.3878391141263898	0.1733460121895913	0.317861737585563	0.3118548380586045	0.3101824760790089	0.001001446273158229	0.001003198449694938	0.001021948916097376	0.001450621459115437	0.3549251986591685	0.008077919221803519	0.001047366602803524	0.001140351590634265	0.3201778406591794	0.306147291948535	0.001068797268035493	0.001007947927866199	0.2446338245522739	0.0499214173268955	0.001010441413004726	0.001027542207121164	0.001008512409473115	0.1129539927823924	0.001114961014792127	0.001092568308727978	0.2783323575364949	0.2825259219996534	0.001002792372162067	0.001068516804817994	0.001007278366163784	0.001004828494417709	0.001001575702209581	0.001003395374797931	0.00200267499170659	0.01856548315972241	-0.01330182737653017	-0.005252593453340246	-0.06957412989478799	-0.0189048181122007	-0.002376683206886888	-0.0200141613318859	-3.270233221362433	-1.199169722819498	-1.870701800301327	-1.147917160374062	-1.164090892018521	-0.2572194926462894	-0.522705519735191	-1.89122567254447	-1.029503298612229	0.8965555133446714	2.722803985651085	1.548772522247684	-1.343594943549477	-0.07840525607427608	-0.4291608980745178	-2.957751666106188	-1.255064144133511	-1.146586950672612	-1.29225079050395	-0.2095884078851974	-3.303175189514095	-0.005042440719164042	0.06731125207841664	-0.1764860599830451	0.3581012827063009	0.4553692554377357	0.09989791933136073	-2.291344634766012	1.70043198404015	1.536087991673192	1.379421262698207	3.276222254760972	5.136203045300857	0.02179027696498626	-0.0276790733512562	-0.5394994132595058	0.08716835624588361	0.1069094109415818	0.8160320421248367	0.1333977259955294	3.427440431177323	1.663333358349662	1.852301239585682	-4.234100400943975	-4.828408831354771	0.015398409196789	0.01249985159165982	-2.50660187700712	-0.03127008177525051	-2.761212297151397	0.4539029855841084	-0.004848439821210197	-0.001952814774487369	-4.067106890771734	-2.346176392717563	0.1172353755408367	-0.01201830154745001	-2.466371716663022	1.512921428018608	-0.004918959198269285	0.01133369240269564	-1.022526571999502	-0.2716362273918346	-0.02945575913649555	-0.02400652043549178	-2.827465082113212	-3.997934402327048	0.2778497109740676	-0.3915815788977217	-0.05544312927076562	0.08126262505889247	0.08246539744049529	0.07240615812088297	3.757012927815766e-13	-1.604297952964771e-13	nan	nan	nan	nan	nan	nan
0.05	-0.0560462798162342	-0.01275532339831102	0.1032402784614622	0.2508919462820305	0.9001410826877632	-0.003171780660293679	-0.257648132459895	-0.05027306045544195	-0.06948266335315824	0.4780085175369586	0.00976876176500286	0.002185414407193365	0.009486598640433134	-0.004399736380261397	-0.09805423385234052	0.3377310122297477	0.155677507797178	-0.3377310122297517	-0.1556775077971693	-0.4069863411618094	-0.0304745267685214	0.02373548527006909	0.1090055624647899	-0.1645499377787695	-0.03773573426259196	0.02237077870104191	-0.0495417850153763	0.5439665469221695	0.9320675069184751	0.08588418348989822	0.003031239549147413	0.8892001315776796	-0.0006394210936997096	0.4475774695858638	-0.7843003734187644	-0.6269986666962172	1.824784513451862	0.1918411911844856	0.0816854560887857	0.6450125385678644	-0.9885254149798841	-0.6897665175081614	-1.515110566925094	0.898102025398678	-3.168614577856226	0.2883897170151489	1.371586000723017	0.2024182441628713	5.064320042500077	1.493130398249282	-5.064320042500079	-1.493130398249279	0.121558195090277	-0.4263030806850934	-0.004558865665885458	-1.253510454953417	0.4325115744341292	-0.3138157087520719	-5.13242464684186	-1.158595531452355	-0.5294119121568047	-0.7849427526608197	-2.833398116865314	0.161380893952074	5.1888724431535	-0.01555355506462463	0.01970565084056058	0.02706363609913637	0.01258201236345011	0.0190919458650397	0.04560369198883157	0.03357237361403502	0.05238003186446407	0.04327273874686656	0.006545210767637854	0.04239737318010459	0.137739291155485	0.1162593335357948	0.0260694855622939	0.05832951716095067	0.05333197339094943	0.05231759429535109	0.05846964722743972	0.08557675616450947	0.02470359517270286	0.05813366717310458	0.01340828934807511	0.03087647402655196	0.002190390996949019	0.0109327240734603	0.004836418494431389	0.01767526247264573	0.05792963318681894	0.03021627353707985	0.01364113841399958	0.01860181021110197	0.02211521691595783	0.0497700474496995	0.01533364337817736	0.03320326041807056	0.00271331020788281	0.01674947355309596	0.06848869403727165	0.0365645981145939	0.001035730167244365	0.01917248939068011	0.001035977421847073	0.01876695672284548	0.002651600632212133	0.03302190167503505	0.05992141334219224	0.04690430401687089	0.03869914919678133	0.0418882162219573	0.001370792957098883	0.01311423610134582	0.03101990306063508	0.05918354508775934	0.07212026678928377	0.06271562691212758	0.06906417932804576	0.05800172376867509	0.06332553216142751	0.05084827293344711	0.0747663803018998	0.1069115220643143	0.1753650489858898	0.1936331568403981	0.001008042081515296	0.006112989579959871	0.001032906515735253	0.000929827265369623	0.2054162854408274	0.1618199444267974	0.001022664633120936	0.01914790273974559	0.001030526808412548	0.01670744508500829	0.0312633470397603	0.03539935408365315	0.001011255196034987	0.03202448800837767	0.3282620178986027	0.3137993720163402	0.1320885620126629	0.136681536648716	0.2926827747671054	0.2705174662492264	0.3744665756151775	0.1639668558171083	0.3871574534107422	0.1573929392839462	0.00100146008655457	0.004127651912576586	0.001003902965363463	0.00719547313332503	0.0366003064346446	0.04062370895801587	0.01277407284651403	0.0311085639393192	0.3855716800317363	0.3915251098432592	0.02797473343330178	0.0532133135076962	0.001048072557161397	0.01085936418857208	0.001135381146344274	0.01443582368256648	0.3847428937765047	0.2843807478431147	0.3514961422437268	0.2791097671336881	0.001068250418314944	0.01503950531581086	0.001008559247579943	0.00333708650753165	0.2450837913907229	0.1535165773785362	0.03784152317733957	0.05862042228320481	0.001010535074348755	0.004897031956279427	0.001023701477314812	0.01909297306153925	0.0150296722665533	0.06807050387292292	0.1142717808917313	0.1334811493177739	0.002581134530949577	0.0009641913763724727	0.001120005586561812	0.004777550942265471	0.3313124838797381	0.1542412993129065	0.3560852927961464	0.4067367111453802	0.001004296752317574	0.0205304479493251	0.005245423737648737	0.04145776337584549	0.001007607100372046	0.03000952929291424	0.001005509619671494	0.00919655918265656	0.001001821182525354	0.009163254192538915	0.0010038736456983	0.008729979247908089	-0.000600885565752475	0.01816624651394076	-0.01321419599057629	-0.002557477260621643	-0.06977278662902649	-0.0188151930143439	-0.002371541863601427	-0.01602027589268354	0.001059906149434842	0.00102055368467253	0.04196592471637515	0.04393218699032474	0.001044315506854353	0.1097511107185103	0.01034208493141085	0.06780944411929839	0.0856254843291476	0.04078402648916393	0.001395920084260804	0.001019582641377714	0.001009277686678437	0.01074850290821235	0.001346316709393119	0.04072040888947804	0.001125463378634631	0.001014000413784243	0.03638479942549178	0.001035267883259936	0.001072179818529544	0.001031901960868831	0.05248636720815451	0.03630149702284206	0.001037040166041977	0.001322234057205405	0.1074088461440854	0.1037464640513586	0.09513882791515355	0.1244793794714209	0.2510450736237251	0.001010143222098533	0.001063589106199359	0.2053405254516812	0.001006247696442219	0.001009263389051899	0.0460126876654578	0.001013058159761843	0.3600740797536537	0.1164126083082579	0.268488169301436	0.267283611698532	0.2617465079387063	0.001001526632222349	0.001003877824732802	0.001031805234223396	0.04512766495421264	0.3201787336466237	0.09355130280688216	0.00106298509822699	0.001201399530177151	0.3440561041222515	0.3043011288725696	0.001067334622880347	0.001009482051555029	0.2083850847392421	0.05274920278372106	0.001013036972433156	0.001026485820923921	0.001009022524948444	0.1148418616163659	0.006754751958513571	0.001270257720809395	0.2611617071918232	0.2809923473410592	0.001003670892521033	0.001048334808174516	0.001009393088091055	0.001004403097219768	0.001001435378473931	0.00100309774269771	0.0006297524838707771	0.0173085630913656	-0.01366760142007905	-9.435602771595497e-05	-0.07229139382816173	-0.0231358751049688	-0.003675381339336384	-0.01464100468649725	-4.276833131905707	-1.161619842116735	-1.060198094086886	-0.6897589968469821	-0.1900451167014978	-0.4073148560882507	-0.3962163880151224	-1.188382732601911	-0.879102897118179	0.6042496157482018	1.551636036763195	1.346999881399475	-0.7531280947747774	-0.05272324491955131	-0.3281708327585185	-1.293873634133056	-0.6742415897358832	0.0762125902574385	-0.9524964207182356	-0.1059352183164147	-0.8897566091725171	-0.002864700753458248	0.09670310369870121	-0.08407297376806525	-0.1012597928060791	-0.1186466200654257	0.05799844769177858	-1.326844234597052	1.648840379857572	1.548455055584344	1.360717153102586	2.470339929337033	2.933618388608017	-0.005605993693762924	-0.02993315640593965	-1.19470495752661	0.08365609673745053	0.1130331195660679	0.8536661147286569	0.1371226240230618	2.34156676824973	1.326875629574663	1.194768293344521	-4.253782320449059	-4.758693218006686	0.01857998448021676	-0.0003723354259774957	-1.729356703342513	1.690183649878637	-3.390694849390807	4.697075030923365	0.00792048272551469	0.0187946720589329	-4.838073988170831	-3.277503928975391	0.08302593837424109	0.02612621408583512	-2.799413839299626	0.8936752749197497	0.01808092662648137	0.01146856778678327	-0.5384756212720677	-0.2139531026112935	0.06291806233108291	-0.02330446526235446	-2.852594024077309	-3.488152402922854	0.323967220974442	-0.2197147896179777	-0.03457766429811909	0.09407355566787218	0.09693890220853084	0.08334503884861816	2.471847615740287e-13	-1.058040260994317e-13	nan	nan	nan	nan	nan	nan
0.06	-0.0514006695024815	-0.02059813603102209	0.0969061891844695	0.2690266841178929	0.9022535368671363	-0.002358329738982005	-0.2480748806860697	-0.05993065655218436	-0.07504031075929464	0.4620202084469831	0.01869493714338172	-0.02810272521506954	0.01193820489744731	0.009387241721135014	-0.09609871282259128	0.3933824634037295	0.1702248111650821	-0.3933824634037278	-0.1702248111650825	-0.4047669721606255	-0.03478816566671307	0.02367753135872739	0.09591120811967918	-0.1600460514979997	-0.04074616664857148	-0.03061670701364115	-0.05487410708036559	0.5382846189498254	0.9231121485340945	0.05405616775000723	0.003613676291239852	0.9303275966307414	-0.0004276066378876713	0.4826052579162405	-0.781693020227415	-0.6400359619508068	1.799976222829386	0.2301901323468672	0.08180884549673113	1.270121172005519	-0.9437166095481856	-0.4189550521882495	-1.674792910074582	0.8945415447818218	-2.849946528202945	0.194570952838156	1.379527702879961	0.1908519082156626	6.060349776645255	1.456170943045356	-6.060349776645255	-1.456170943045356	0.3160795113575203	-0.4354607688047706	-0.009809475422328547	-1.364603696916759	0.4642901795761288	-0.2881233851136047	-5.444883023103332	0.2363305365563387	-0.5742732289217544	-0.9820931431191381	-3.486942841452864	-0.07449467042925367	2.837605655973396	0.03418995027452874	0.01091655037386775	0.01914647582445912	0.007090129061838935	0.01421575615979586	0.04753242712788365	0.03408370011879459	0.04678851763233317	0.03851326618674224	0.00391323656108718	0.0395495368399946	0.1264233784739787	0.1069624398515868	0.01636085431138126	0.04937869732446503	0.06064878762996798	0.05728221215837982	0.07076797563052054	0.09669453596780744	0.03468963800947063	0.07107458001706526	0.0076889868379229	0.02522808593490933	0.001628236611996211	0.01073391412944834	0.00300441369912135	0.01527039089854491	0.03907992601193376	0.02113573723084568	0.007833155688276564	0.01363534571568995	0.04084780125333794	0.05554935927227229	0.00859317667436638	0.02634229309233915	0.001898210350456953	0.01598290177736188	0.06288877303467032	0.03185413726502884	0.001033277812626613	0.01910760762986406	0.001069450410065727	0.01980234950579707	0.001874443197258769	0.03251512020249672	0.05180135773523192	0.04261019866168447	0.03494747025235239	0.03845741004864658	0.001209333055948127	0.01398923637835847	0.01726558834670149	0.04827771396677506	0.091500550675205	0.07888732219203759	0.08856666597014969	0.07347006040584692	0.0812854414883553	0.06427653482112278	0.1013547272083142	0.1287496058878335	0.2039939447603013	0.2133084523994753	0.001009255995410624	0.006129645701431608	0.001057425666114676	0.0006291929586899376	0.2021787963811217	0.1474005252570045	0.001014915126506686	0.02016083480964051	0.001020500125271748	0.01804485648487513	0.04057437947369991	0.04426079519045585	0.001012230386839419	0.03334937813991265	0.3337372766086634	0.3293599214879784	0.1130033938017487	0.1426983232730627	0.2752873505102482	0.2762228712933175	0.3320060120180348	0.1234679368779311	0.3384481743370736	0.1123766590071505	0.001001514556692339	0.004339724261036916	0.001004081229276702	0.007341180121843154	0.02014928360045368	0.02778449704358189	0.03934773393294286	0.05143122117967353	0.358635290449189	0.3561937586046793	0.07876940932156724	0.1109846925603639	0.001059608403058608	0.01088984040555428	0.001184173079020745	0.01452266144313513	0.3758402540734021	0.2409290313715367	0.3357613626144874	0.2456769177976335	0.00106740096763026	0.01597804853074824	0.001009432188492453	0.003623572992921415	0.2250280635614164	0.1250930519469783	0.04524724817255826	0.06560097485533294	0.001012463674612164	0.005036662750156204	0.001024742557491789	0.01918000562048186	0.008385579183917219	0.06607071327221649	0.1149306143861628	0.131527425190981	0.006143138326076474	0.001749450787557344	0.001241900138241066	0.004539487911023364	0.3049482108224392	0.1274040494808857	0.3313078307970634	0.375307724615802	0.001004242336227507	0.02417721874437197	0.003231838137447554	0.04014481666899592	0.001009057212905295	0.02975433788843295	0.001004859073324405	0.01022184926371005	0.001001596599741093	0.01022249399937734	0.001003417660713755	0.009647672059677233	-0.0004116717391126577	0.01714886843305293	-0.01363254886569751	0.0009836904493715098	-0.07237085652185687	-0.02310002506582617	-0.003673324802022213	-0.01304345051081632	0.001071016589127138	0.001022955169751504	0.05601993546306049	0.03665343828323915	0.001032233864431456	0.1088533101053269	0.001379697661734706	0.07170892394885348	0.08800241703907813	0.05075895354737912	0.001326511975410831	0.001017840804610819	0.001008309558387885	0.02007020191533114	0.00143943217451828	0.07967178594120002	0.001088387081453479	0.001013075698513433	0.07149080785977815	0.001027306428183756	0.001129614906500515	0.001030250696752232	0.03311758313145433	0.02604691795988962	0.001032605673608432	0.001591728822675727	0.126006701126958	0.1235426718705967	0.1128824814772319	0.1488037179107966	0.2543969522246361	0.001010874683857185	0.001098521732296061	0.1894255909383166	0.001006725941855898	0.001009920239037288	0.05610103809271273	0.001013448638118883	0.3323090453809175	0.05947920442692455	0.2191146010173093	0.2227123853384594	0.2133105397984035	0.001001606991287596	0.001004557199770856	0.001041661552350663	0.08880470844930849	0.2854322686340801	0.1790246863919749	0.001078603593650503	0.001262447469719847	0.3679343675853232	0.3024549657966039	0.001065871977724829	0.00101101617524449	0.1721363449262102	0.05557698824054271	0.001015632531860337	0.00102542943472728	0.001009532640423425	0.116729730450339	0.0123945429022356	0.001447947132890803	0.2439910568471512	0.2794587726824655	0.001004549412880397	0.001028152811533481	0.001011507810019778	0.001003977700021984	0.001001295054738475	0.001002800110597654	-0.0007431700239648716	0.01605164302300888	-0.01403337546362794	0.005063881397908412	-0.07500865776153515	-0.0273669320977369	-0.004974079471785909	-0.009267848041108849	-5.25529421584802	-1.212074521548316	-0.5779418754751459	-0.2962545663888847	0.1939723694350626	-0.5420135432163886	-0.154075604748966	-0.7080872465184254	-0.9475327850802306	0.4040200046032765	0.7302102910977237	1.260373776773042	-0.4193271790633097	0.02096175407915705	-0.1379280249933343	-0.7006812321253539	-0.3641777641602468	1.035777302871374	-0.3810880431294862	-0.05639855844935199	-0.3675350671780079	-0.01199658997162185	0.1072315524058551	-0.02240800737073059	-0.7969493602126172	-0.5424850384011256	0.1371821340454562	-0.9527176206177111	1.583148656215186	1.542090302322509	1.32151966061886	1.943840681656184	1.055522121465016	0.01732511445707206	-0.02979499802985376	-1.657032551359152	0.1266876132438512	0.1615076268511086	0.9240864904822644	0.1252569783267046	0.6735131302289433	-0.3463055458058555	-0.1718718108517293	-3.760508912872766	-4.155679883891588	0.02424907030854433	0.0380653842462607	-0.8157605095168691	2.166889881520167	-3.606654997659267	6.440591520300287	-0.006328168252862718	-0.009620975714395798	-3.500914950261547	-3.249112832838391	0.1158559452913138	0.02455115364365074	-2.835858304026921	0.5480364630362228	0.003598116166086596	0.004804844196533614	0.177105935465371	-0.180896071727179	0.08190220712454653	-0.024649287170352	-2.442282537585716	-2.761499802885663	0.4124473794462312	-0.04187986203171311	-0.0170103000627864	0.1118044553958964	0.1156083895958402	0.1013754442909796	6.116829662748868e-14	-3.04602315155052e-14	nan	nan	nan	nan	nan	nan
0.07000000000000001	-0.04606865786618951	-0.02838918772589507	0.09032735102465461	0.2868757344329173	0.9047598109937257	-0.001513004398256714	-0.2328393551790688	-0.06925026861742037	-0.07822461696866546	0.4437360860570989	0.02781204830147737	-0.05463387817118587	0.01292909004754529	0.02314630938945287	-0.09401771995948981	0.4582153665033664	0.1828001635268755	-0.4582153665033667	-0.1828001635268842	-0.4008787950931648	-0.03918832915039998	0.02348903283335659	0.08171544414926737	-0.1553155153488172	-0.04347654280844264	-0.08705833021453371	-0.05193959618227149	0.5332876076382203	0.9130421543703917	0.01744661717283438	0.003005506542999885	0.9438790639854575	-0.0001726954977177372	0.5825900554192681	-0.7637637177799909	-0.6700459989056519	1.769299758572573	0.2694342904776558	0.08715549712322812	1.759568425303535	-0.9062830806277631	-0.2123874409167377	-1.988512364706145	0.9172325353928228	-2.456312714697854	0.002395473014315716	1.353877128141084	0.2239399725628632	6.845963831168004	1.041216995477626	-6.845963831168006	-1.041216995477628	0.4619586568164671	-0.439488759948872	-0.02632306107487778	-1.465833330354296	0.4777355311780692	-0.253859468211897	-5.884071231572693	0.3047449223511356	-0.4269553969377221	-1.036470800913608	-3.818183005029528	-0.04676133534873134	-0.1277705409942821	0.01475717116347013	0.006157517135140948	0.01492854313913089	0.004142866553922513	0.01178575078618222	0.04476029331514901	0.03175977235064815	0.04013560725008863	0.03320157358052907	0.002508013402492443	0.03793344474936387	0.1166574288760361	0.09995714378548665	0.009146721409834056	0.04203696659779081	0.06555127676487255	0.05981439586730393	0.08413095430887949	0.1061972318942273	0.0518243827652131	0.0906271202555167	0.00457248442091902	0.02204672682465401	0.001329832278100756	0.01085644302207199	0.002029069013152385	0.01357958967999026	0.02801290397878151	0.0158360431534819	0.004701690660395605	0.01098612055153401	0.06630144775002177	0.06681515717036086	0.004958144607601	0.02295817352167609	0.001464928147010138	0.01559941467004908	0.0603963818190668	0.02875443311534501	0.0010311759653759	0.01898670234914042	0.006026868711158757	0.0258545448859911	0.001462565942822182	0.03247650663659497	0.04233291233539554	0.03499600731724605	0.02971059451431184	0.03360217156577442	0.001128701629125938	0.01515979693221212	0.0097601205182669	0.04087868756027523	0.104119084805518	0.08983641849880759	0.1014252702338616	0.08428526531546385	0.09325192140310269	0.07335386191169471	0.1263601618562137	0.147813008011186	0.2245716319430321	0.2222376052078072	0.001020680200557454	0.006160172717017771	0.001078356871212546	0.0003401592958331493	0.1872117136776349	0.1283412552505771	0.001011164422790729	0.02154918485911169	0.001015069711983786	0.01978998563021715	0.04890341661086649	0.05262940990648188	0.001013413754574457	0.03451943813514406	0.3211359999813896	0.3270506484112458	0.08410885220217251	0.127439806073855	0.2417864712348493	0.2649122344657802	0.2787291921738912	0.0878850477633721	0.2805483698624324	0.07386675316438623	0.001001608941970971	0.004554951078555443	0.001004406166709993	0.007534810630722894	0.01104594685217809	0.02033233258093123	0.06003333298417117	0.06620879678957338	0.3290700989325669	0.3208826509432358	0.1280584785927181	0.1684962676899041	0.001087554998075095	0.01092614686574303	0.005061619474633641	0.01827112421067842	0.3423132553799845	0.2085721169120848	0.2982949613217525	0.2130956746620201	0.007236652225977355	0.02401692047215855	0.001011022804571784	0.00389034008528259	0.1954786391557518	0.09800830415283487	0.05069789187580429	0.07032883169323878	0.001016197298397	0.005188015920489679	0.001025686048908206	0.01920653923738522	0.01394228663366181	0.07354212892247274	0.1116011913185639	0.1267803668867196	0.007687602154170742	0.001731716529123802	0.001288241858885659	0.004228659666400841	0.2622674747501835	0.1021318766237894	0.3111755694887461	0.3500380665117505	0.001004108257095348	0.02879426994046092	0.00215261376720287	0.03979338773418312	0.001012052748392431	0.02962092645851038	0.001005248198874937	0.01138862797553717	0.001001725200163964	0.01142908290580596	0.001003697548376102	0.01069901034789027	0.002252454533528939	0.01564399175771822	-0.01405509186265215	0.003112440295884532	-0.07131233994639366	-0.02681762898258214	-0.005006130036917326	-0.01259104681362219	0.001049516216095714	0.001018108512328378	0.02882069012854341	0.02831365790543715	0.001033585767451865	0.09665205853248773	0.001227522882807273	0.07180326245510511	0.1136278814057679	0.09091499289236822	0.00121198219356942	0.001019444685891037	0.001007765936264087	0.01092135581669525	0.001322622918163649	0.1131763148817917	0.001091239939834226	0.001012602831438716	0.04492536025149042	0.001030411463975893	0.01979767541524143	0.0010349862755708	0.02889104132619224	0.02159197024182228	0.00105499910147506	0.001553739114825757	0.1176237984517026	0.1151208499658005	0.1062686097837298	0.1739736741115418	0.2654288618818793	0.001050925418750997	0.001101517501493619	0.1376254876053847	0.001007713711551965	0.001008993237394947	0.06131473253051849	0.001015657779969258	0.2628441672126924	0.03026523908641052	0.1439470480244469	0.1289548951247891	0.1223120321140164	0.001001791921941775	0.001004902644372103	0.001032739943436633	0.08177582500087525	0.2529065823987737	0.2119459807803451	0.001148833808562	0.0157919679731818	0.1853169729399926	0.1517597877513743	0.02446959873328318	0.001014084347510735	0.1194820506895145	0.05880007769070472	0.001023848392624395	0.001027715931697564	0.03596312506647345	0.09816347790130844	0.006715992357135579	0.00124220794443341	0.122621187443721	0.2630127235790111	0.00100347741251484	0.00101688167010207	0.001018268923663946	0.00100707072851545	0.001002336200640949	0.001004994567919326	0.007313080452165941	0.01381299407015167	-0.01449500797882608	0.003680037260778343	-0.06729676911881717	-0.03009579040721411	-0.006364575723917593	-0.01479720213443855	-5.925392291939596	-1.317487287362123	-0.2887880873398629	-0.1815253660685098	-0.6187429318711687	-0.5291742215242482	-0.1458775874306803	-0.7039834491253233	-0.5550961628435583	0.1247266669695205	1.124865792114919	2.51312194701468	-0.2321135545970659	0.01262915202600872	-0.172158797508928	-0.4283664136882283	-0.1823863736236575	1.192158070663023	-0.2757171095401367	-0.02312132061578747	-0.3675465796669182	-0.01290089282121168	1.029223854948423	0.0133138006443249	-0.7033808205414864	-0.4445444050078965	0.1095398959130065	-0.5759142075659524	0.6360070005695471	0.6446804089363692	0.5279268815641059	1.827628556224019	0.7119792289096383	-0.004836531648037395	-0.02682501298158236	-2.137493469871158	0.1552699097338061	0.1929209249328865	0.7561505931232466	0.1060421275012342	-1.130836003663323	-2.489719131071085	-2.141084844980481	-3.373035453967243	-3.55064352401857	0.02046648477617542	0.01256342687692851	-0.621923313654691	0.8509689512476333	-3.463872933692883	5.038105407971155	0.008795350578600385	0.6875231306036523	-3.276010032689944	-3.411877155406125	1.402398091176982	0.03143556558368486	-2.576195182055003	0.401498030102633	0.02156584726544	0.0002102434892382031	1.255169038896329	-0.7392157926933577	-0.06824207769215707	-0.03579518490259774	-2.710511596738458	-2.319796860269346	0.5228086379933718	-0.02321127453308898	-0.007568695834403399	0.1214895603751327	0.1254396331709504	0.1092160003418947	6.618038476733614e-14	3.459428985783181e-14	nan	nan	nan	nan	nan	nan
0.08	-0.0397730086726716	-0.03561833836687506	0.08361898262843485	0.3044019976574587	0.9076096146270165	-0.00061723430722804	-0.2132318222618494	-0.0777778637073967	-0.07917768460215494	0.4221203452166704	0.03680662482244658	-0.07722955254254367	0.01196190227461497	0.03609661023112794	-0.09164804720807265	0.5290963997847894	0.1906955003979392	-0.5290963997847873	-0.1906955003979406	-0.3955197439304686	-0.04347627750585278	0.02318241350883198	0.06676885684881517	-0.150572971256128	-0.04574150843984969	-0.1491107239350212	-0.04969574304754951	0.529708983740428	0.9022914302899754	-0.02197180697155094	0.002686008461718669	0.9277630186915747	-0.0001731653465067757	0.675332769355252	-0.6693128094457064	-0.6659420092353487	1.735418804732813	0.2988960336858132	0.09189779555740797	2.144522654047317	-0.7853132144951526	0.0272926629940622	-2.341116600187011	0.8700346173451207	-2.062850811246443	-0.197043631750624	1.217774337550279	0.2485878858814815	7.269975813002494	0.5201678448996442	-7.269975813002494	-0.5201678448996442	0.6102543304058755	-0.4130177431568149	-0.0334336352529453	-1.514768362924954	0.4666917682774553	-0.1950412794207641	-6.567037127021263	0.09819898387963402	-0.290595746158497	-1.118239126461713	-4.048717554895747	-0.01676033703756281	-3.095896873746824	-0.01688624751427538	0.003709816929822743	0.01290784556211743	0.002645038106800255	0.01074967168352691	0.03051162712062373	0.02250914130470367	0.03261308135604712	0.02775279688632476	0.001801269515543046	0.03709728961033714	0.1057411796934378	0.09266254122097053	0.005330545224256335	0.03759111801611926	0.06827543594876118	0.06022294409365171	0.1024633298429497	0.1182825897686618	0.07872790461473815	0.1185967724794274	0.00293218121636564	0.02028243661079168	0.001181271634613951	0.01116819972135565	0.001538898476967356	0.01238868337232568	0.01764819297953437	0.01118623234985002	0.003052212912945067	0.009653236143952519	0.09425789189507298	0.07888803656385912	0.003108496058437477	0.02122832613075452	0.001247668641521529	0.01546402621305012	0.0469032709735013	0.02220038933255992	0.001031678722316474	0.01883526123319248	0.01763843949606651	0.03890715323107102	0.001258646016400612	0.03275396634457313	0.03516322591593055	0.02899274401352723	0.02479768433153719	0.02924688701180695	0.001099585759906239	0.01643223268045212	0.005841734933860422	0.03578289887803603	0.1076963049052782	0.09219419011204427	0.1050816927592905	0.08683826317129238	0.09708947703021337	0.07551469493378503	0.1506224395468957	0.1644779532764981	0.2412811774172716	0.2271814527518214	0.001046423708342724	0.006160578662333402	0.001090316434718203	0.000116427130146824	0.1576965161431461	0.1049972154606931	0.001009784094899083	0.02335198326597828	0.001011892043927442	0.02201132943785105	0.05569862172208513	0.05951408986093603	0.001015110254664195	0.03541596282542699	0.2890134297602563	0.3068338362529556	0.05376046174715658	0.09721751591092363	0.1917182625533206	0.2323845885871998	0.2082344223310102	0.05566789692002012	0.2076651555487537	0.04127694373963754	0.00100174862297951	0.004782457788301065	0.001004741362688088	0.007830502846364801	0.006279232942573214	0.01640101215759885	0.06765189639531527	0.06969747442034989	0.2978693821596891	0.2867501719495738	0.1677412361086913	0.211274438767085	0.001136647790937919	0.01096986522283666	0.01414079946205544	0.02683731608280049	0.256528170599952	0.1692979888965379	0.2191465609989206	0.1745445474671142	0.02171158337849337	0.04223560331796701	0.001013352553979652	0.004304950319647812	0.1559901110417185	0.07366706976081595	0.05508538998099556	0.07371019796855438	0.00102217307358174	0.005365846284036196	0.001027301350373208	0.01917837777684711	0.03348207175673589	0.08993393093635255	0.1018479404865709	0.117329105265802	0.00565261244758289	0.0007287488560374527	0.001208533950875829	0.003858007749927219	0.1887757132434719	0.0712266262880227	0.2919956344898937	0.3283644865635039	0.001003504980614706	0.03487030706866721	0.001604605793549924	0.03978448418627797	0.001016931963506742	0.02964502977332715	0.00100698995107705	0.01265040593932158	0.001002310305035755	0.01272589149241934	0.001004935202483023	0.01183846780631934	0.008511330275163558	0.01364993356403546	-0.01450369453843572	0.002899460819968696	-0.06581824199276057	-0.02987606916115225	-0.006377395949970211	-0.01612648164344379	0.001028015843066459	0.001013261854907354	0.001621444794030129	0.01997387752763478	0.001034937670471503	0.08445080695965261	0.001075348103883476	0.07189760096135374	0.1392533457724561	0.13107103223736	0.001097452411728451	0.001021048567172074	0.001007222314137854	0.001772509718060318	0.001205813661809306	0.1466808438223824	0.001094092798214448	0.00101212996436441	0.01835991264320242	0.00103351649975921	0.03846573592398209	0.001039721854389231	0.02466449952092885	0.01713702252375531	0.001077392529340308	0.001515749406973917	0.1092408957764465	0.1066990280610029	0.099654738090227	0.1991436303122865	0.2764607715391217	0.001090976153643799	0.001104513270691009	0.08582538427245286	0.001008701481248007	0.001008066235752753	0.06652842696832065	0.001017866921820429	0.1933792890444672	0.001051273745897073	0.06877949503158444	0.03519740491111898	0.0313135244296297	0.001001976852596899	0.001005248088973544	0.001023818334525111	0.07474694155244188	0.2203808961634663	0.24486727516872	0.001219064023473634	0.0303214884766434	0.002699578294661809	0.001064609706144933	0.04787332548884195	0.001017152519778136	0.06682775645281896	0.06202316714086251	0.001032064253386466	0.001030002428668324	0.07091671749252441	0.07959722535227788	0.001037441812035273	0.001036468755975557	0.001251318040291452	0.2465666744755565	0.00100240541215044	0.001005610528674203	0.001025030037307439	0.00101016375700915	0.001003377346543635	0.00100718902524125	0.01536933092829667	0.01157434511729459	-0.01495664049402418	0.002296193123648289	-0.05958488047609935	-0.03282464871669134	-0.007755071976049298	-0.02032655622776804	-6.135925303563257	-1.492133928264853	-0.13849485386768	-0.01746931221754684	-1.191368286177044	-0.5694303608107502	0.001911785574451549	-0.7659485461572929	-0.3683563560540729	-0.02070709189979058	1.246742680697996	2.94379617387997	-0.1359133997832392	0.05880731538845219	-0.0379490428360721	-0.5707045774202406	-0.1009096128662095	1.197193601951666	-0.05023360718527408	-0.006778828382336769	-1.0584029938958	-0.01810375774512569	1.507314145381937	0.04080664741640255	-0.4747637520671006	-0.4424942526187752	0.1575571729319873	-0.4920700757399004	-0.1351162824910257	-0.1103511084336109	-0.06177915307616683	1.464149310046511	0.2584610685992157	0.01130090040472581	-0.01673469860730233	-2.513986508049415	0.2095772847222687	0.2567505593102024	0.6272995381659973	0.07054991732385785	-2.907994686082761	-3.339060138551245	-4.415273621061112	-3.087361258631859	-2.971660600288928	0.02670504876603763	0.05847772560247778	-0.1115917016569708	-0.09088971430891067	-3.370929264097279	3.493910709838492	-0.004845788877512181	0.9539248451991313	-4.884357661479753	-4.443089644696435	2.151818126165973	0.05411978203901865	-2.287155623601641	0.2787383505173709	0.008893554935551828	-0.006134171243948501	1.961183208189885	-1.121736735052535	-0.1151444758124888	-0.03661402154855299	-3.568898033322458	-2.04228417172374	0.7042445658686063	0.02662521534874884	0.01449264886751159	0.1308043057870692	0.1336523256330143	0.1189992783341105	9.784761984947021e-14	9.821309869015623e-14	nan	nan	nan	nan	nan	nan
0.09	-0.03297622840360302	-0.04174480795425989	0.07706324744998394	0.3215610540493205	0.9106614039471645	0.0003274230152619039	-0.1900008717911616	-0.08492048191065835	-0.07775106689420154	0.3977591564818991	0.04519774047762134	-0.09553665622544052	0.009434042162443581	0.04737173158234909	-0.08904224294658379	0.6023720878809663	0.194234897572199	-0.6023720878809702	-0.1942348975722094	-0.3885915243649137	-0.04737708107644145	0.02287282165001537	0.0516829316177878	-0.1459751886591694	-0.04732897108442269	-0.2182507761982926	-0.04681968895598762	0.5271022771173439	0.8901876147355431	-0.06349768723604381	0.002481142924194111	0.8788794608958482	-0.0003203381847690273	0.6676610251782032	-0.5688332376839937	-0.6391189079483151	1.695631680253859	0.3082358053060277	0.09682259665881056	2.493867937897249	-0.66156651389188	0.2672925469522198	-2.500072039178222	0.8199957579042246	-1.596088551757208	-0.2891953429136132	1.049132180265019	0.2676607277296864	7.338787727655585	0.2063307000525254	-7.338787727655581	-0.2063307000525247	0.7737992574921884	-0.3681889173380783	-0.02807708286702238	-1.497327308255274	0.4551407137410108	-0.1235940459177238	-6.96663572241447	0.4568926628830679	-0.2333363329788231	-1.306252525679241	-3.756972278589943	-0.03585454746997525	-6.546925489857258	-0.006183490708930005	0.002399920383698135	0.01187733663827132	0.0018470496793808	0.01034013922771178	0.01687888247453444	0.01373886361468029	0.02436297422565158	0.02199070874440465	0.001427831563954076	0.03669822499498895	0.09645073505579405	0.08599460293598367	0.003257345118856098	0.03466353278741772	0.06846556278820487	0.05928701297692722	0.1221690511997708	0.1312706779949285	0.1166431695262898	0.1544211050429141	0.002030810458542294	0.0192228563555136	0.00110463089655179	0.01153572888064519	0.001278655862825506	0.01158968809799365	0.01000457044757105	0.007731443636113548	0.002142504077835533	0.008930889398243221	0.1122404627059623	0.08960670358607827	0.002128935441048181	0.02034754516661659	0.00113269120496883	0.01544761009019753	0.03172677518933681	0.01583420220766455	0.001032502121671605	0.01868839212848955	0.03077851398673757	0.05397011673473157	0.001155151055365552	0.03318713212973718	0.02833756259533964	0.02419046085272611	0.01942366566157687	0.02465616272065291	0.01601312124108093	0.03155544092774248	0.00368066330564612	0.03222578240166964	0.1063942110366228	0.09001323640659568	0.1038380477078378	0.08490356149310663	0.09636322509299937	0.07417129392402955	0.1659229032094859	0.1730461700233393	0.2482732924580245	0.2257440549238708	0.001078780981852831	0.006151018544804263	0.001088645492006404	4.558294417264675e-06	0.1301257970694049	0.08433360388427406	0.01933398604580509	0.04432961682567543	0.02633093088809689	0.05334854210702434	0.0604233411722891	0.06418096970376852	0.001016655764272359	0.03607883805824253	0.2474116591682126	0.2704283166003139	0.03851836671794831	0.07329792054808337	0.1393692253351309	0.1804945622176271	0.1393570253620773	0.0293158411319254	0.137855876122146	0.01708589617537576	0.00100189948355938	0.005033049417477149	0.001005125125707393	0.008218109277695356	0.003724989633292103	0.01437602260227087	0.07098226675810335	0.06923329701467111	0.2677161460186636	0.2543841749279244	0.1920181147641137	0.2362168868275544	0.001189867731001798	0.01102423098574941	0.02418041833296367	0.03603258922595955	0.1642854639260498	0.1191993138408576	0.1372354140382865	0.126880952378589	0.05538318377075049	0.08162901379642952	0.00101592486063812	0.004829506680215122	0.1205910495882333	0.05464775865916135	0.05734612820378478	0.07505533360907975	0.001029215260143031	0.005598837186576792	0.001028817630220167	0.01913206925310108	0.05386880900818981	0.1066412072670826	0.09288572068298059	0.1085007073947596	0.003928501103278295	5.066516822188313e-05	0.001125923131718334	0.003551749732201934	0.1161591614578108	0.03765774948674331	0.2772246391353125	0.3092178013901636	0.05711109783161553	0.098373264866236	0.00147080105121514	0.03992635769735944	0.001022928660405758	0.02983843639908624	0.001009060493887771	0.01397177199217688	0.001003031369691691	0.01407539460227572	0.001006425000724902	0.01302891594732536	0.01467961469071418	0.01134369225711429	-0.01482793170047854	0.002614380728573311	-0.05867847897721666	-0.03238391995930907	-0.007712650496951203	-0.01842930511953866	0.001023866600186386	0.001011942401470121	0.001318727884329952	0.01061790350416387	0.001041092459193997	0.08254435780549912	0.001069193522794797	0.06595676641906671	0.1600767959216858	0.2022935053669911	0.001078807827927439	0.0010280276869693	0.001007542069926491	0.001557264586170714	0.001176469258440573	0.1290568676514562	0.001110684191876191	0.001013642088863157	0.009761276675695353	0.001033225929442582	0.05165204904858573	0.001053823784213919	0.01684642109165644	0.01022585919968147	0.05826005108058716	0.001300130193331325	0.1004637371629086	0.0980720038810797	0.09162593807087684	0.1818109686710997	0.2471170144537928	0.001130640778788135	0.001072008305084023	0.08893243409888499	0.07149015246183374	0.09921333836212079	0.06614439668672636	0.001018600357724739	0.1468870639445163	0.035702483489492	0.04263853499649235	0.01810693772551898	0.01616258883069153	0.001002123851107027	0.001005758369345914	0.001026383800971484	0.07573134961133672	0.2002330120822066	0.2197119023380628	0.001267470831805307	0.03954723147538905	0.001856480536237877	0.001035776862019047	0.1360266260139948	0.001019828222001533	0.06604959029483806	0.05854459128393544	0.001040335193295915	0.001030728499234178	0.08448602210081421	0.08114905069810595	0.00301138770088147	0.001042797860963045	0.001126728032297908	0.2507722780709666	0.2268421631088428	0.001606721067810059	0.001032672153267027	0.001012104988455835	0.001004123933287223	0.001008640762320833	0.02029612611619915	0.008852928662049507	-0.01504920182768482	0.002583850721117828	-0.05081359476256633	-0.03453918775155998	-0.009013967860653642	-0.01921432770905013	-6.116794598692946	-1.751748400355005	-0.07277811845303074	-0.04653087969978602	-0.6200727550130617	-0.5869182601735343	-0.05489660119236329	-0.5786345228984163	-0.2316633474568947	-0.1635908820754285	1.370108288156036	4.152072485512996	-0.08047803569221192	0.025474001433023	-0.09688752769364509	-0.1923500470083263	-0.04972475850830671	0.9353060733060036	-0.09590106399286744	0.002289388994196373	-0.3867597275188207	-0.01240487458126293	1.492269300576364	0.04639799059906997	-0.4860067505560151	-0.4810821799641865	2.61267638599297	-0.2569356311609158	-0.3058169580195931	-0.2802593544917668	-0.2141921696327279	0.3153629683006239	-0.5192544715484573	-0.005920381712604316	-0.005386881931241358	-1.627122725555505	3.687520284921522	5.428252833934883	0.3265053784386088	0.06295555254604659	-4.212856146563423	-1.582069326687745	-5.729383643363201	-2.099901859436913	-1.80381192248078	0.02479190171268165	0.02926032585005839	-0.2241303482101013	-0.0165584921759349	-3.087110152375294	1.539502143041829	0.0150906004104973	0.8873940419664226	-4.503241785974177	-4.655302377311274	5.635341139123596	0.05379944285018896	-1.513171986284457	0.005466321468639013	0.03585924776733029	-0.003474204384563227	1.409487012693629	-0.6674772825185015	-0.02837395942967351	-0.02476328477398605	-2.892959578825979	-1.797543217752556	10.54800741784474	-0.0405692279063981	0.02928842831581068	0.133406125255603	0.136026394515877	0.1193509628783698	6.522534025531403e-14	4.178587715092202e-14	nan	nan	nan	nan	nan	nan
0.1	-0.02674703335483816	-0.04725204571321301	0.07095832683956849	0.3382994153949946	0.9137098102322642	0.001314996180104146	-0.1635104535478038	-0.09137631573999952	-0.07364660029595081	0.3727398865847479	0.05344268486493763	-0.1091016961061642	0.006564656371958489	0.05731689878786487	-0.08639307742712435	0.6749446727663385	0.1951944966010022	-0.6749446727663391	-0.1951944966010063	-0.3800755652847065	-0.05086097478000907	0.02262902492441945	0.03692409818421101	-0.1414246377288171	-0.04823624528669718	-0.282556686318931	-0.04096027322083996	0.5249904419905597	0.8760918089512978	-0.08712152815509841	0.001736081972340689	0.7995022928052651	-0.0001695385720813312	0.5618157252889536	-0.5454664437549912	-0.5757790956317425	1.651279795495256	0.2982194266516308	0.1004809640278679	2.796416208579888	-0.6479563397093812	0.5628624410602951	-2.472732832670525	0.8408003637642593	-1.114438050809675	-0.2653487673962917	0.951783508407733	0.2572601374781777	7.129355170841556	0.004208215808388396	-7.129355170841555	-0.004208215808388326	0.9278022333375882	-0.3296357697518539	-0.02027460860875422	-1.449350003434917	0.4572454349561461	-0.05900359096104468	-5.600208698494658	0.6948713126010925	-0.1916214468978197	-1.516637172424152	-0.4683096858085209	-0.1247994199026273	-9.194618932718065	0.04270824267755412	0.001738753389723886	0.011348859441473	0.001445937975718158	0.01017718007423046	0.009439173039970744	0.008959976140077637	0.01545256980918086	0.01593581183088581	0.001243908630678062	0.03653591973557072	0.09020047176929602	0.08086994252207549	0.002206927651292973	0.03266779791189357	0.06592430994805581	0.05700889143969616	0.1418164962769863	0.146069422003803	0.1660076410822912	0.2002582651236796	0.00156886119069006	0.01858336820855562	0.001069803687295026	0.01189318944906808	0.001148583246800963	0.01095018250498966	0.005923841340866028	0.005897293775626345	0.00167091817799357	0.008535440528925006	0.11498766932526	0.09736948344627054	0.001645100731870125	0.01991073528385998	0.001075952386886089	0.01548568969665215	0.01929540160103589	0.01102668885247745	0.001032768282565057	0.01856446750657256	0.04363925669205342	0.06849235414712504	0.001110449947130058	0.03369335577632198	0.02095161830066864	0.01926633159316744	0.01324762983216051	0.01951661192547702	0.05035267167718396	0.0635975985897182	0.002480399639946122	0.02989253802254213	0.1019378212417458	0.08598300096323784	0.0994678576772101	0.08115967353570304	0.092514094957447	0.07108502912598365	0.1682775233126926	0.1721025912220983	0.2422024392013352	0.2173300865736795	0.001114791031717106	0.006188021872110301	0.001071551984057111	1.373322355927637e-05	0.1142240777555002	0.07228702258317442	0.06122688368577153	0.09113380611849307	0.08352398355476018	0.1189276033047634	0.06281865254339025	0.06645277639055598	0.001017795038238339	0.03669368234230379	0.2023612504028278	0.2257817752793329	0.04603427586224	0.06283192152374521	0.09438066357218106	0.1224638759097349	0.0861321695139821	0.01533282052230364	0.08477392039467306	0.006455445091705119	0.001002048412115565	0.005305868315547369	0.001005572178849918	0.008620044667136898	0.002432841351775485	0.0133039224172517	0.07325939291160484	0.06907405006982233	0.2403329634081623	0.2253111686592595	0.1970405437783824	0.2429629464436381	0.001240675413956547	0.01125911041000843	0.03365444270513425	0.04463048209279083	0.09952433726829991	0.09187586445070631	0.08140361348635795	0.09012503983486954	0.1108896369041403	0.1531119694923687	0.001018548876868624	0.005441098232110942	0.09807157678599207	0.04347432224402652	0.0570016574672389	0.07412307527564285	0.001036872000659787	0.006046123684566761	0.001029938621628646	0.01910196027205043	0.0705327410821079	0.1187079702849509	0.08833004928040479	0.1035088707482366	0.00403833860185081	3.235713817832867e-06	0.001087783347263673	0.003360227998836255	0.06780931381032464	0.01840578967366237	0.2689058944091152	0.2922038151122709	0.179267441078634	0.2168636639095638	0.001704175224469892	0.03812672533269416	0.001029748373914221	0.03033279338013615	0.001011066340877823	0.01531727285386	0.0010037652008264	0.01544198134628796	0.001007895754595577	0.01423069932410865	0.02002023962116625	0.008760667517977596	-0.0149977183102665	0.002711125763087744	-0.05045103416301314	-0.03436289624860717	-0.008996999269014412	-0.01845542726575843	0.001019717357306328	0.001010622948033324	0.001016010974632018	0.001261929480692251	0.001047247247915577	0.08063790865135068	0.001063038941703108	0.06001593187678034	0.1809002460709148	0.2735159784966245	0.001060163244126575	0.001035006806766374	0.001007861825712942	0.001342019454283209	0.001147124855071749	0.1114328914805304	0.001127275585537262	0.001015154213362906	0.001162640708191468	0.001032935359127086	0.06483836217318963	0.001067925714038594	0.009028342662384382	0.003314695875608194	0.1154427096318407	0.001084510979687011	0.09168657854937104	0.08944497970115715	0.08359713805152715	0.1644783070299121	0.2177732573684639	0.001170305403930875	0.001039503339476851	0.09203948392531666	0.1419716034424173	0.1974186104884894	0.0657603664051282	0.001019333793630292	0.1003948388445654	0.07035369323308727	0.01649757496140048	0.001016470539917887	0.001011653231752044	0.001002270849619374	0.001006268649719456	0.00102894926741992	0.07671575767023109	0.1800851280009467	0.1945565295074065	0.001315877640136337	0.04877297447413441	0.001013382777814897	0.001006944017893622	0.2241799265391394	0.001022503924224859	0.06527142413685701	0.05506601542700451	0.001048606133199775	0.00103145456980017	0.09805532670910407	0.08270087604393381	0.004985333589727321	0.001049126965950142	0.001002138024302506	0.2549778816663767	0.452681920805538	0.002207831606949205	0.001040314269226351	0.001014046219903208	0.001004870520032622	0.00101009249940123	0.02522292130410171	0.006131512206804613	-0.01514176316134544	0.002871508318587316	-0.04204230904903315	-0.03625372678642867	-0.01027286374525798	-0.01810209919033238	-5.991130188661411	-2.146762493598124	-0.03808850851331678	0.03184534822777949	-0.3930902431577025	-0.6279921151254663	0.04926365676516004	-0.4572929719110921	-0.1819862853906387	-0.2891451759840348	1.608873837220087	4.946361677346914	-0.05189497811828051	0.05679359719266465	-0.006051106590360344	-0.2465768068134536	-0.03553003760868455	0.6060161695467271	0.03856060908849303	0.004120317485576099	-0.7466682400547167	-0.01351486191593293	1.399168927128063	0.05541821971213272	-0.4991329718156515	-0.5522595534230734	3.541347055876963	-0.2472956562643413	-0.5049726300720122	-0.4721883642746544	-0.410351910732546	-0.4382097995693424	-1.136853035848927	0.02061358937791313	0.007474054355663813	-0.7905804529835367	5.374888431346656	7.105120265024241	0.1482849069637555	0.06094372755565864	-4.556199019750705	-0.6483408708515898	-5.643405608726477	-0.6135542229343807	-0.2595413041652074	0.03115050255718517	0.06134351722884533	0.07898617239517404	-0.02990362214663525	-2.712331113491997	-0.1453669790351709	0.0312569433863597	0.8344487899319993	-0.3293125283738239	-2.261553135733195	8.56972716966145	0.07152682029833926	-0.7179806862970669	-0.1767404442666806	0.05175267415381079	-0.002894262656830439	1.033080545614819	-0.3544244901423655	0.0109863708647753	-0.01366676468324388	-0.7055146356847593	-1.615744392633252	11.70173281502218	-0.3616759597980383	0.07468271991067894	0.1356312675520853	0.1370690524641228	0.1212663254892341	2.005876511456462e-14	-3.806496007056752e-14	nan	nan	nan	nan	nan	nan
0.11	-0.02188855818052198	-0.05271574910280151	0.06581754430215775	0.3545859782960551	0.9165895238798067	0.002307812281289122	-0.1342466358429615	-0.09791446672428175	-0.06591852994363284	0.3484786072592227	0.06191728507746933	-0.1183856697649051	0.004329311648678287	0.06647652856193369	-0.08417098783984303	0.7449951217303942	0.1941446853230392	-0.7449951217303946	-0.194144685323056	-0.37009437762637	-0.0539904785632553	0.022455004724411	0.02270866207014673	-0.1368249214762681	-0.04855314840985425	-0.3148306791343209	-0.03393953723460048	0.5233286728004565	0.8599897911832951	-0.06156151718605381	0.0003787474150553404	0.7120633755204269	-0.0001089274186599255	0.4118772192307425	-0.5377694872252433	-0.4476318788587745	1.606490462446742	0.2782760921947985	0.09692077707035164	3.051426990521874	-0.6402079943608686	0.9703805255867055	-2.381127396731229	0.840015122810299	-0.7643402900142143	-0.1825272117735462	0.8713031998308296	0.1819885533166337	6.867353990778069	-0.210008035540687	-6.86735399077807	0.2100080355406904	1.063044525044196	-0.2969888856238799	-0.01617804961955755	-1.393727420261547	0.4621422907369991	-0.006944391664707528	-1.007068653596653	0.7080171915391938	-0.1284623849463005	-1.699119455219984	5.113469162146392	-0.1403290519351762	-8.201207022868839	-0.01232320274878435	0.001386675603384906	0.01109820575029292	0.00123279802938921	0.01019241052304783	0.005362696748900156	0.006339143027725905	0.008621285009517667	0.01097858275833425	0.001150710298661273	0.03656995794660462	0.08637489273479264	0.07743299263148772	0.00164645091614426	0.03123573011111899	0.0609404240463637	0.05313329222872218	0.1575925204079166	0.1599387220187515	0.2139161005308215	0.2450062534740158	0.001319325619315369	0.01817844105333738	0.001058483454898829	0.01225606881657605	0.001079985803411723	0.01045437091390142	0.003672854169427451	0.004743682701744038	0.001413112291976634	0.008317784959943361	0.1071150144101971	0.1006556477558236	0.001400008461315451	0.0198381669776127	0.001047082026481089	0.01555872874359993	0.01063441146606986	0.007219038047300471	0.001032578875515112	0.0184720626925525	0.05462319147268251	0.08106663637748437	0.001093541800944221	0.03422664820320861	0.01434451637698101	0.0147608279937136	0.008208853840327946	0.01521734005634848	0.09169251821025012	0.101400676064737	0.001790786435783285	0.0282484818988021	0.0959952625523528	0.08041378717264569	0.09365031399886592	0.07595429588075976	0.08721626960464628	0.06664067219663183	0.1608485666337722	0.1635644861800324	0.2280513632869507	0.2035583711085167	0.001121627370647983	0.006218401247890062	0.001056527276254739	7.374901118144144e-05	0.1068240670631315	0.06589833392582278	0.0909460040143226	0.1303680209909396	0.1115563434222929	0.1537907443620528	0.06391996596229141	0.06727470016413638	0.00101843288993481	0.03732227201695228	0.1639708915243911	0.1863250353556911	0.0486845638713545	0.05499149846189071	0.05911308873634948	0.0749676400448603	0.04909045500620731	0.01456735567068575	0.04825277038220981	0.008700969752856553	0.001002235214502129	0.005606853830081621	0.001006812586395906	0.00909071614580613	0.002259928214085377	0.01331885519820382	0.07430952209628056	0.06848796508260581	0.2151403954228125	0.1994041806260316	0.1897113166470233	0.2367847464049766	0.001767555348664573	0.01218081265215224	0.03862890806845198	0.04919604685387846	0.06018550100916902	0.09478991109662113	0.04687414943587978	0.07569531118334141	0.1444751027487025	0.207745917944744	0.001028598795118994	0.006286566319173594	0.08435797124746747	0.03746242908362873	0.05457424690190042	0.07134121569283446	0.001047954510117184	0.006727275806745898	0.001030203155506532	0.01909499972875016	0.07808779769007494	0.1250272637609717	0.08716740846307562	0.1013253208604286	0.004254156654270618	3.453134196062285e-05	0.001071341332922172	0.003227267006220044	0.03801870979023012	0.01774418960601377	0.262002830644087	0.2766242512820056	0.2385071533231021	0.2611510577027989	0.001794901729819954	0.03313343423431742	0.001093328998324764	0.03135960543018378	0.001012193401822239	0.0167076017463558	0.001004204002606437	0.01684017903056	0.001008735110615507	0.01545440296031854	0.02237671677078714	0.006068848204275374	-0.0150623718479262	0.00426802731207488	-0.04361402158290909	-0.03582879720855789	-0.01017672017149024	-0.01761828751773593	0.001019263764996402	0.001010756476396975	0.001012943378608396	0.001161810495186951	0.00105906324361573	0.08165379940512797	0.001059399703885369	0.04996209756137339	0.1829766919210171	0.3108543959508562	0.001058372853091687	0.001056593412377667	0.001009163446916266	0.001256520516150631	0.001141839361523673	0.08226129929175853	0.00115894897237198	0.001018617984538761	0.001109303148309257	0.001031913328791508	0.0706762657695687	0.001082719574748977	0.005359202818033875	0.002309761191764763	0.17073453441437	0.001057624300961041	0.084283740920004	0.08226345937883911	0.07689256499078238	0.1353202086219741	0.189131596720008	0.001093578214865056	0.001042059207673753	0.09982345843191957	0.1182901266853738	0.1063199980186578	0.06493529535826879	0.001018896141207888	0.09961899254293088	0.03581093910780597	0.008807873931457223	0.00111549434292343	0.001087258542051045	0.001002563942922437	0.00100965586929539	0.002967009913658862	0.07478455405542467	0.1614586949037858	0.1621852884878587	0.003164015470672527	0.04070651593854203	0.01279772924315175	0.003821786022886247	0.1658452011134307	0.001053064776812071	0.06581097148077629	0.04854380395783615	0.001068697831987924	0.001029652614139658	0.07906537965328272	0.08808951165815425	0.004054101971263769	0.001058539424474781	0.001003116229632375	0.243804108488108	0.2286124328682942	0.001620124836846663	0.001260362506355146	0.001012791109312682	0.001004483091092381	0.001009199225996642	0.02245623029375643	0.003326897688550085	-0.01506351233485055	0.006942144055851968	-0.03803437902990599	-0.03695475450621177	-0.01127952621495191	-0.01639409843163624	-5.762453100515049	-2.649239471858472	-0.01279108729604945	-0.01003145627980004	-0.1639553023976448	-0.3733207913386974	-0.01643951802378063	-0.2357427118147324	-0.1121710315386583	-0.4821550769171862	1.140444015978754	4.02207169565605	-0.03056477452067052	0.02620754636148994	-0.06799729440050781	-0.03617098029392736	-0.01127946318053864	-0.01228385261163889	-0.02591276317128803	0.009893031262895008	-0.1567517291663605	-0.006395827959974834	1.112886092387191	0.05251293635780265	-0.4049638236920668	-0.3285013141850512	3.980763424358865	-0.111658340313299	-0.5970129506083874	-0.5577012128808652	-0.4722311108253557	-1.268538391868167	-1.627405909332093	-0.007770775748955118	0.005944435596300745	-0.4694713598420529	2.396693265866396	0.09600321379106515	0.02311337334372747	0.06205430055818624	-3.323256203934057	-0.8878388727197393	-3.816337833856446	0.278921617474054	0.5317027184720952	0.03011774957939575	0.04233967536639056	-0.008861433747186171	-0.09539144125908028	-2.465052143243229	-1.138483534644901	0.1406142642843502	0.1137817084115289	0.3152823935761442	-1.007113133361456	2.40523801626212	0.09452274694177885	-0.4789745670947658	-0.3753395167185535	0.07668303906544442	0.0006253033528838531	0.2637608268565869	-0.08743512924520155	-0.002396998857674477	-0.01201122706071739	0.2950743490069452	-1.499478042303728	-1.947732567934025	-0.5758475328933578	0.1277073639623797	0.1421523105731677	0.1422285207659295	0.1236940640327957	-4.950409846091538e-14	-4.294226970551681e-14	nan	nan	nan	nan	nan	nan
0.12	-0.01846953077719012	-0.05781734051860641	0.06210059992225005	0.3704383781986998	0.9192863878628642	0.00323018213852704	-0.1025803205747173	-0.1037911583715541	-0.05448641186061264	0.3250852513640818	0.06996089620266119	-0.124828174087974	0.002897971446405177	0.07456617785299217	-0.0828566908939412	0.8120241399580563	0.1910775846073928	-0.8120241399580556	-0.1910775846073972	-0.3589224902493707	-0.05681523046687782	0.02227249156755581	0.009049745761304472	-0.1321929024104541	-0.04842648027989368	-0.3057476351711186	-0.0268251032522673	0.5226665944152739	0.8422023583660229	0.005811000738408648	-0.0009437302738786108	0.637317302375513	-5.074644216613115e-05	0.2739261710879046	-0.4730440489934186	-0.2910114641295939	1.5644471958121	0.2616494937339791	0.08639171523845689	3.276915721261292	-0.5156644723055674	1.303671987198353	-2.299148146601586	0.7546025462903045	-0.546144183675067	-0.1045478631784768	0.7377874118040716	0.07570160920503695	6.525069023562857	-0.3992496717284363	-6.525069023562857	0.3992496717284364	1.165942177071428	-0.2686853938266761	-0.02197319997806944	-1.338046042390562	0.4637059976090886	0.0297106596625083	2.67119865722434	0.7136109118165984	0.008316714086952715	-1.853720182277908	7.894191705275095	-0.1178280462277906	-6.656050104733039	0.0422222072921493	0.001210171450849479	0.01107806054353635	0.00112622915111001	0.01035190699211431	0.003280977368848036	0.005023291629746606	0.005036505482605109	0.008272054165091037	0.001110016873654207	0.0367274593058509	0.0846247278716586	0.07604217417373499	0.001363688699457641	0.03026950214605311	0.05361748998476074	0.04744218168734111	0.1677279268222542	0.1683874593275785	0.2557174791104636	0.2810764130955538	0.001193550464389883	0.01794258628623847	0.001063622865089993	0.01262584577713289	0.001046342890328317	0.01009251496133509	0.002491604733375655	0.004133362722689858	0.001281424464001441	0.00824428352525128	0.0900737115057316	0.09585379549453199	0.001293167287342038	0.01993571016375492	0.001034384208448784	0.01567166110915919	0.006086196342276001	0.005053858104441237	0.001031972967056183	0.01840795639866344	0.06309310831808551	0.09069404746373318	0.001092489383863707	0.03476906791744308	0.009098253072299186	0.0111071336070007	0.005120357443352206	0.01252845576611546	0.1364093592118712	0.1424427667815194	0.001431443907245386	0.02705651577993208	0.08937452009359573	0.07427988549982395	0.08719577501531223	0.07022936835473509	0.08126520731271329	0.06176617419571918	0.1447419514500452	0.1467492797242822	0.2083622962614591	0.1845836513440788	0.001086668658826145	0.006167945126689253	0.001050296031841825	0.0001609285839004446	0.1057302655500124	0.06325131375925648	0.09656697439688029	0.137562445890301	0.08785556383983464	0.1254175729277334	0.06415731968252385	0.06705531436940652	0.001018532732802239	0.03788037021693771	0.1388077987452715	0.1595545064215256	0.03399246589658982	0.0457132414453392	0.03461068823744696	0.04692719384045105	0.02725292326663968	0.01728046016905388	0.02675607949123377	0.01355062910269554	0.00100247518927926	0.005929646291855002	0.001009126929167356	0.009657816111744773	0.003139329925069444	0.01446945739132455	0.07404485233468097	0.0670046599253772	0.1917535064236275	0.176090412792666	0.1727265505281418	0.2192290656317667	0.002952909999964161	0.01382201088050094	0.03746775248835003	0.04760846718353384	0.04191952336295313	0.08624472304258531	0.02794736632984625	0.06232836639185618	0.1398211763171871	0.2021802397266336	0.00104890840196004	0.007270672167470319	0.07659511843432526	0.03400329847589597	0.05026742900869691	0.06670212405296126	0.001063543171090771	0.007423890242821823	0.001029433975538741	0.01909692932671237	0.07389459508548989	0.1246428403674065	0.08882790600799932	0.101657175326873	0.003899449403029751	1.90066418580291e-06	0.001067830932414625	0.003138287593155005	0.02092432591755924	0.01874487119083497	0.2535445358563833	0.2622280608884994	0.1891160402163951	0.1958394423196927	0.001546650233640096	0.02783246921452607	0.001235147561785081	0.03282749413653568	0.00101212879308571	0.01815467505783818	0.001004229480562818	0.01827971248911818	0.001008707721822196	0.01670897385036244	0.02131774848043056	0.003301832087538615	-0.0150317558094828	0.007500751653246904	-0.03866306404345647	-0.03678478267506344	-0.01124106878544487	-0.01620057376259764	0.001018810172686402	0.00101089000476078	0.001009875782585237	0.001061691509681129	0.001070879239315356	0.08266969015890953	0.001055760466064092	0.03990826324596851	0.185053137771119	0.3481928134050891	0.001056582462057011	0.001078180017988467	0.001010465068117839	0.00117102157801863	0.001136553867975411	0.05308970710298621	0.001190622359206005	0.00102208175571581	0.001055965588428248	0.001030891298460619	0.07651416936594715	0.00109751343545958	0.001690062973683678	0.001304826507921653	0.2260263591968989	0.00103073762223439	0.07688090329063693	0.07508193905652123	0.07018799193003775	0.1061621102140349	0.1604899360715513	0.001016851025797787	0.00104461507587101	0.1076074329385222	0.09460864992833132	0.01522138554882632	0.06411022431140673	0.001018458488786118	0.09884314624129631	0.001268184982524482	0.001118172901514338	0.001214518145928492	0.001162863852351482	0.001002857036227215	0.001013043088871965	0.004905070559901165	0.07285335044061765	0.1428322618066235	0.1298140474683146	0.005012153301208611	0.03264005740294942	0.02458207570849154	0.006636628027881042	0.1075104756877276	0.001083625629399803	0.0663505188246955	0.04202159248866542	0.001088789530766706	0.001027850658479038	0.06007543259746103	0.09347814727237451	0.003122870352800438	0.001067951882999089	0.001004094434956226	0.2326303353098395	0.00454294493104994	0.001032418066743922	0.001480410743483441	0.001011535998722876	0.001004095662153779	0.001008305952592969	0.01968953928341117	0.0005222831702957991	-0.01498526150835562	0.01101277979311666	-0.03402644901077882	-0.03765578222599495	-0.01228618868464587	-0.01468609767293999	-5.490329479347239	-2.949639555985096	0.008013188316657361	0.06069855225645258	-0.1320939003506422	-0.1778520192568836	0.07395628641425571	-0.04806668532681226	-0.08881831821152522	-0.6522474420518015	0.5247612959981457	3.21079593159448	-0.01808050049379417	0.05817311578015548	0.02074002109566378	-0.1379185878914786	-0.006699210771179412	-1.011587144621758	0.07258290756533778	0.01209898121472505	-0.4181740676913608	-0.007855158617050632	0.8097946983052495	0.05724367719326416	-0.3287711292652069	-0.2301820376448717	4.189149704230154	-0.1568776552645169	-0.6179102065180621	-0.5760983384909253	-0.4963801250446079	-2.093630082302558	-2.177453895702602	0.004446489991714815	0.01290681136122607	-0.04224675482280684	-1.033069563269821	-5.542142233297354	-0.05997700668415515	0.04684543260215059	-2.018956821855546	-0.9359076617915911	-1.752247676634118	0.08215964706339525	0.2612856335731746	0.03551189201757514	0.08062921468779088	0.3061200548171361	-0.2093476561513208	-2.193687073508477	-2.420863125945615	0.1751561406230868	-0.3961800963554485	-2.621159468367072	-2.048996363724807	-3.470198164431502	0.09925437254135117	-0.207428175762747	-0.5481868556638803	0.05484513706008173	-0.001116234356156267	-0.3076628283050876	0.1486563807148867	-0.001798890323800415	-0.004870448778682888	-0.3730583051916118	-1.379069705280732	-10.21806902024706	-0.4232107440789677	0.1628980511580275	0.1469801513487551	0.1453362073212985	0.1274397762557783	-1.253224206094032e-13	-2.859559790801993e-14	nan	nan	nan	nan	nan	nan
0.13	-0.01627085613094574	-0.06206071318999454	0.05995926484052985	0.3858956307649652	0.9218553915625	0.004024381802844037	-0.06885757918467866	-0.1079606373223225	-0.04068510177131653	0.3023178714664798	0.07689265597533125	-0.1295167944221937	0.002132663503173973	0.0811586186343603	-0.08263548167893689	0.8743857780603478	0.186143434729552	-0.8743857780603461	-0.1861434347295568	-0.3469314717644159	-0.05941093929539931	0.02198068760317817	-0.004103840378366789	-0.1275410242341868	-0.048024135557541	-0.2794563475031336	-0.01932589975323193	0.5238311737009983	0.8230508486910444	0.07946751931818814	-0.002069524288022179	0.5743658886641054	0.0001115037404420478	0.1704276303973395	-0.3763530329543056	-0.1408245862892126	1.528120604901894	0.2525444157532458	0.07246952236129693	3.456355796005398	-0.3195336698751431	1.424548672345454	-2.263014759230801	0.6335965865626966	-0.4010496556633056	-0.05114852294125571	0.5830972813852948	-0.02884968152483985	5.934835448232826	-0.5946374227517501	-5.934835448232832	0.5946374227517514	1.229201629878737	-0.251791991760259	-0.03644861584084134	-1.297728690582828	0.4666285793719481	0.0481330277695869	2.512485306852765	0.7662843630232987	0.2239551845544859	-1.964593505560651	6.559119175983628	-0.1108531652465225	-5.950450180103435	0.004466422712331389	0.001116354912670076	0.01120262244017935	0.001069732512072593	0.01064512770412982	0.002171517196042666	0.004319376026819005	0.003098017614065511	0.006754296126869187	0.001093709297182207	0.03701543528117072	0.08164761949467318	0.07403816455794088	0.001209838487046745	0.02963033307527719	0.04638387616356721	0.04161952760429665	0.1750184551533465	0.1725438039699362	0.2916333602521694	0.3092369887178404	0.00112613039428074	0.01781456539972658	0.001075107399800698	0.01301591036648865	0.001029121278616206	0.009866927294861334	0.001843470192530084	0.0037670001712304	0.001208506792850614	0.008252091250749181	0.06966779539185165	0.08200757558091332	0.001252036378597005	0.0202208206912856	0.001028173669181144	0.01581729322011278	0.003638861235486613	0.003692701960085639	0.001031102435937527	0.01836541896912108	0.06887356335524183	0.09729065269830692	0.00109778529658043	0.03531714936059611	0.005446856466739087	0.00841373261734109	0.003245177933006741	0.01081682418466613	0.1780659744678159	0.1837956778348689	0.001234752106031118	0.02608470221695908	0.08255651010020452	0.06799851804597927	0.08043258505202788	0.06431568001003408	0.07506141478526419	0.05670932131280938	0.1279369960543706	0.1285183994126906	0.1883947174589935	0.1634393157899881	0.001053238159200284	0.006084022657134571	0.001050737009965688	0.0003211698923711781	0.1083204365361984	0.0643040679157033	0.09632108162557752	0.1299500040970302	0.05995008643562408	0.08415894047444449	0.06513709701005545	0.06739043725473641	0.001019247582048754	0.0383153348544269	0.1213508193667438	0.142691000868068	0.01871254652110227	0.03791658395500667	0.01898083572664816	0.03409447004115764	0.01532028818524427	0.01265140803607648	0.01533006031187537	0.01118708687951815	0.001002746189589074	0.006259999640213252	0.001011684049103999	0.01030093883330935	0.0062499767968031	0.01805748018518784	0.0743599658075015	0.06616947232400654	0.1710338684195924	0.156033591347423	0.1545626594062239	0.1967394320735215	0.007030346265084402	0.0182076963605231	0.03580814877041744	0.04506387333469037	0.03998869205049709	0.08205868095490298	0.02283024376554281	0.05451496818457126	0.137892205611376	0.1885764536024375	0.001403877671161884	0.008540593727729017	0.07215428278200241	0.03266405123018996	0.04635499631015205	0.06227279958615101	0.00108523528521613	0.008025215356720619	0.001028941377657549	0.01910179326434281	0.06446076534947107	0.1211462544545461	0.09101369117362161	0.1031013492658279	0.003249756189022828	2.211166682708951e-05	0.001073973925990397	0.003129801288100927	0.01144671079998121	0.01333488487358832	0.2421038328581835	0.2484321277350817	0.1291594736130475	0.1226161421900952	0.00129384731505623	0.02433681415208258	0.009635194445687719	0.04288732969248795	0.001011800699473544	0.0195848292892472	0.001004160644974939	0.01968945139632207	0.001008482360667796	0.01793568948637572	0.01927040716058376	0.0008384323376222094	-0.01498786641895505	0.009523722717408223	-0.03543363384086957	-0.03743538998557268	-0.01215800931870308	-0.01467005984102485	0.001018535045703113	0.001010937924637043	0.001008470425290771	0.001052045707558587	0.001081684137112273	0.07333460094964656	0.001044303053579921	0.03549871996197695	0.18834567417971	0.3689241028760985	0.001055369985361136	0.001094577036686975	0.00101181579923943	0.001161596556811465	0.001129169184687505	0.03343127745205846	0.001224898570472252	0.001021395139842511	0.001051398240140143	0.001029608449817113	0.07602006542325672	0.001108193268822228	0.00144009404001613	0.001239732718298055	0.2583637121206458	0.001028998233546529	0.07031737700186225	0.06814544617806058	0.06398921343561784	0.09919298721720785	0.1490315383160504	0.001019782160785454	0.00105676407613399	0.1158053036464975	0.09717019087485713	0.02985358929273267	0.06834425044956098	0.001021288655398889	0.0920368455802979	0.00126704078315269	0.0011012063248614	0.002534688007268711	0.003660488545526441	0.001003173042089585	0.001015446995659334	0.01345336046836353	0.07642692499546913	0.1314207977778421	0.1216709208452586	0.01669958080537221	0.03489819071708466	0.04878993282037515	0.025742216066328	0.1586266133083603	0.00235742814328842	0.06632883051066334	0.04122546917562475	0.001123913788605177	0.001028917762497856	0.04558026248497215	0.0944280091107418	0.002096894997218236	0.001090873998021808	0.001003678884342484	0.2109618026949236	0.05666347368987581	0.001028566653673337	0.03298149489196445	0.001011394312416757	0.001004083380100014	0.00100819864956735	0.01688776014247515	-0.00137204807843287	-0.01494606095690683	0.01035544812100264	-0.0333299515023554	-0.037909683503744	-0.01297240635920689	-0.01312671565392005	-5.189708462861635	-2.999768731887744	0.01706349639265188	0.01539150723647565	-0.03096236402655266	-0.1224179384094338	0.009128281480322298	-0.3354116934838884	-0.04541426732525536	-0.525678163296734	0.3128432934565408	2.452265844988641	-0.008169747777033779	0.02978848202932305	-0.04288223489308187	0.0187281728505462	0.005713546201389199	-1.686080808973683	0.009584487964545148	0.01649194029884204	0.01923375259765447	-0.002048640119887884	0.5069389758239714	0.05402693021702711	-0.2114024253126615	-0.1228994359948864	4.050815770235352	-0.06321937538415637	-0.6366349723160226	-0.605127623145955	-0.5140421639253429	-1.578643026900591	-2.002719391717307	-0.01456801096611842	0.018229136374675	0.2378273727460565	-0.5623191825737103	-2.792949198377342	0.114119667585118	0.03894359354853968	-1.394319411503162	-0.6017419031483128	-0.865752831847774	-0.7515550808319271	-0.5366788911623703	0.03170457219477887	0.05673341731146196	0.456846650371338	0.02040907614494168	-1.819198742692139	-2.057915284378416	0.6563434115679175	-0.140318417871327	1.033908303254746	0.1803192777396288	0.09021265920521981	0.1518195582625367	-0.07615657390144036	-0.3544043644785927	0.06082905379159252	0.001354581639781822	-0.3859133016065145	0.1394168185863598	0.004281246177571287	0.002465299438412951	-0.5880361386277717	-1.405618252374296	-4.619086768352815	-0.2576052350079301	1.699232353315416	0.1398277410452897	0.1372694627010591	0.1189239313822138	-9.348973670726545e-14	-1.088091788616694e-14	nan	nan	nan	nan	nan	nan
0.14	-0.01496860072454731	-0.06535885213078968	0.05921272751497806	0.4010231360461291	0.9243451395693212	0.00467999868027144	-0.03367873986945678	-0.1102078788096381	-0.02663626558007263	0.2796512176532149	0.08266977150045808	-0.133038562651144	0.001822305038280917	0.08627605421903224	-0.08338148283077862	0.9304723859494496	0.179043693774111	-0.9304723859494481	-0.1790436937741114	-0.3343996554524634	-0.06187778269960273	0.02154229879193072	-0.01700597815113866	-0.1228611519885072	-0.04751632486528678	-0.2569894004244576	-0.01189832449114842	0.5271328189363964	0.8031502531979487	0.1314335275641428	-0.003231241751659049	0.5179839479223521	0.0003233538817323462	0.09464232312065771	-0.2839973028716735	-0.01205191289506187	1.498497738791838	0.2457983551727846	0.05867515786053822	3.568135306299209	-0.1312169796119976	1.353177207584553	-2.279002929734991	0.5236736967768735	-0.3127737626211922	-0.01355796749552891	0.4427863724635019	-0.117740464161465	5.270062980925023	-0.832367887248682	-5.270062980925023	0.8323678872486823	1.274101742472294	-0.2429123089628016	-0.05129016935198829	-1.28775636901072	0.4693048114914731	0.05080385364283003	1.906330539362394	0.6992852644276241	0.4357299040223165	-2.003537345901166	3.556089638510395	-0.1250127361218005	-5.342155510802077	0.05214219902823566	0.001069308481611189	0.01142261657846608	0.001041513729758377	0.01100865547843453	0.001613165860492207	0.003958581472702448	0.002114617867331478	0.005889328396529891	0.001090961979487411	0.03741981239214	0.07587260930401542	0.06968041119103165	0.001127154397891843	0.02923324137241876	0.04037173465933145	0.03666072264666841	0.1807156000979721	0.1747710384163894	0.3213569667078934	0.3307406630378625	0.001091815731033224	0.01776626991132729	0.001089048773923701	0.01342058901628077	0.001021189596740929	0.00969437665325183	0.001513666263864264	0.003589568084293124	0.001168350616715181	0.008307610255692394	0.04892776873716855	0.0635636998976306	0.001248606896061804	0.02063030572352001	0.001024726292574288	0.01599078990165568	0.002397907320117553	0.002904351430967094	0.001030025648547164	0.01833905733243061	0.07182394042412897	0.1007810795245044	0.001105773953194329	0.03588269289748374	0.003461626787590888	0.006849217967837619	0.002266035645154603	0.009855363899204514	0.214301621215821	0.222846747462126	0.00113548058149808	0.02527744191135518	0.07577910263518885	0.06158175229219776	0.07352306377264663	0.05815705003787425	0.06879985974078556	0.05150429666944799	0.1148166328364191	0.1146544782486306	0.1712520008459754	0.1455031399777184	0.001037994132673259	0.006009844366158197	0.001057034373169833	0.0005072650320711408	0.1132401048873387	0.06770845694688792	0.09727030408118824	0.124858054495039	0.05020747775735872	0.06789129013985082	0.06756567816258392	0.06908006939799294	0.001021020588416353	0.03863516406072724	0.1079183063321787	0.1308566157381204	0.01047846820648339	0.03411204204490122	0.01053909566414438	0.02858302223101601	0.009626945154108115	0.007377658408947663	0.01048748972059213	0.006763355020336557	0.001003039703963636	0.006586653626692268	0.001014164512532569	0.0109672462117634	0.01201630095235364	0.0245136333268909	0.07610733143238169	0.06697482025362771	0.1534609119394574	0.1396760073959744	0.1399934540111229	0.1784537259706246	0.01480447236208706	0.02603612823557083	0.03598178599768141	0.04425050393694117	0.05010162526662378	0.09192203415612218	0.0292210218608107	0.05981480305606466	0.1570148806171468	0.190799927302986	0.002217429562720863	0.01024885570775368	0.06964075589934914	0.03216546098742384	0.04385683273800722	0.05927951022797965	0.001113644633752598	0.008548654681393476	0.001029228985519563	0.01910933215514227	0.05258879781121369	0.1170393953884744	0.09266262240181093	0.1044302799288661	0.0024116262146924	5.632869418103159e-05	0.001088509341577514	0.003173435815292783	0.006479681883747122	0.009402204810913226	0.2268333947344894	0.2336056693015647	0.1111593425954682	0.09960779169904185	0.001165411434326246	0.02304666518241809	0.0290248900446968	0.0638154070684339	0.001011565854906074	0.02096677080097719	0.001004120100393774	0.02103825951476496	0.001008316057736435	0.01910786408670537	0.01672010729334417	-0.001245588411502077	-0.0149471029211465	0.009759825290719155	-0.03389282543439175	-0.03782152660757499	-0.01292113461282973	-0.01312030052115402	0.001018259918720261	0.00101098584451367	0.001007065067996582	0.001042399905436158	0.001092489034908968	0.06399951174038873	0.001032845641091319	0.03108917667798769	0.1916382105883011	0.3896553923471079	0.001054157508665369	0.001110974055384243	0.001013166530359798	0.001152171535604389	0.001121784501399545	0.0137728478011308	0.001259174781737812	0.001020708523969874	0.001046830891850377	0.001028325601176604	0.07552596148056642	0.001118873102185388	0.001190125106348635	0.001174638928674523	0.290701065044393	0.001027258844859842	0.06375385071308759	0.06120895329960017	0.05779043494119807	0.0922238642203808	0.1375731405605495	0.001022713295773127	0.001068913076397089	0.1240031743544728	0.09973173182138283	0.04448579303663935	0.07257827658771403	0.001024118822011392	0.0852305449192995	0.001265896583781516	0.001084239748209554	0.003854857868608593	0.006158113238698774	0.001003489047951225	0.001017850902446308	0.02200165037682811	0.08000049955032029	0.1200093337490513	0.1135277942222066	0.02838700830953389	0.03715632403121979	0.07299778993225509	0.04484780410477252	0.2097427509289919	0.003631230657174855	0.06630714219663095	0.04042934586258201	0.001159038046439911	0.001029984866516486	0.03108509237248315	0.09537787094910909	0.001070919641635796	0.001113796113044148	0.001003263333733393	0.1892932700800075	0.1087840024487021	0.001024715240603169	0.06448257904043873	0.001011252626110991	0.001004071098047169	0.00100809134654222	0.01408598100153908	-0.003266379327161324	-0.014906860405458	0.009698116448888568	-0.03263345399393196	-0.03816358478149305	-0.01365862403376788	-0.01156733363490024	-4.857704143803662	-3.034838130724552	0.02709963659169019	0.07475996469351397	-0.0634696906562288	-0.04729395767256289	0.09723651355165341	-0.518815435544869	-0.04040284458245756	-0.4794776169605702	0.1389392568200862	1.87941567114707	-0.002135420871082679	0.06109592784585673	0.03134742605148022	-0.1001324950294604	0.002843045098029533	-1.931118298553332	0.09745780850628534	0.01767189533868959	-0.3036129447419041	-0.004620000773362099	0.1885590166299943	0.06073609595122013	-0.1029938612324005	-0.08014777844863318	3.728781419012485	-0.1239670037711386	-0.6449898665054302	-0.6250866639828715	-0.5260144771349914	-1.220238252790173	-1.535821947335354	0.006395325713802687	0.01807757759064975	0.4280802201288516	-0.5289711250141229	-0.5439458095580896	0.2109248449200912	0.02381834634058827	-1.013132737153567	-0.1374845457469824	-0.2879924788061896	-0.04677985176653126	-0.1507522936287267	0.03477201965454307	0.08526614607181446	0.8797461243687846	0.1187594500461598	-1.453839574723037	-1.580077634885054	0.8637054196255615	-0.04993520613723754	0.1887195894096196	0.5736502520293989	-0.3047461994836713	0.1869224564925242	-0.03929677517275856	-0.2609798339153388	0.0392679793440632	-0.0005812436739971228	-0.4297174589494432	0.1256077255384056	0.001002314611877092	0.005553717665927638	-0.07759705427459697	-1.585174761299937	-0.1750790925372585	0.01789047447840417	2.336546415148725	0.1373376074118394	0.1331500495685682	0.1165315691182961	-2.674321300492475e-14	7.926089127369111e-15	nan	nan	nan	nan	nan	nan
0.15	-0.01427274000551192	-0.06778729629119454	0.05960932530614785	0.4158889831999525	0.9267696727524944	0.00520897969896972	0.002214051453553534	-0.1107611388520676	-0.0140260100255061	0.2565131752940227	0.08745065579299528	-0.1359273857076334	0.001785091552208788	0.09007908913225408	-0.08489683718550094	0.9798875281161321	0.1692902695397726	-0.9798875281161306	-0.1692902695397765	-0.3214555769724157	-0.06426883520174625	0.02096451878282009	-0.02997339063238153	-0.1181789062093291	-0.0470373704070308	-0.2368266902373072	-0.00526796357678788	0.5323490679785809	0.7832553772698947	0.1520766122031444	-0.00433646304289222	0.4661878811299772	0.0005372742305480964	0.04256323503020975	-0.1987353410177198	0.08248897728426216	1.475341156882299	0.2385163949660407	0.04797381975628295	3.607330455575564	0.01870083707654939	1.161035004863065	-2.34334775553378	0.4308282001368527	-0.2641237088945144	0.008802793064407396	0.3145289251399428	-0.1775296846638533	4.612036406527428	-1.109461211908839	-4.612036406527434	1.109461211908842	1.313044011858615	-0.2345755400685489	-0.06395014765463905	-1.309321230790904	0.4653578070805063	0.04460938676742537	2.171048310933656	0.6288638131648834	0.6018580994309538	-1.968447293102596	0.7486528107010606	-0.09494517789578362	-4.995558326108192	0.005149731180487011	0.001044498445655921	0.01171821413748497	0.001026744352830684	0.01146779201410695	0.001316269996249148	0.003754169029471939	0.001589151779242094	0.005382659963846706	0.001094640191675415	0.0379866647148936	0.06850903326373121	0.06392936265552901	0.001080304167723245	0.0290015481116688	0.03333129577117963	0.03101023343084477	0.1830367046290259	0.1742244982096214	0.3450658564521686	0.3465756321302099	0.001073224892324658	0.01777940605712524	0.001146415802575091	0.01390160094538284	0.001017411901875319	0.009599671260029873	0.001335114512006326	0.003457608899431853	0.001144132875764317	0.0083933445270356	0.03133340982253118	0.04540399465826574	0.001276523973095051	0.02124897156503618	0.00102278788646087	0.01619158076928733	0.001736813883177939	0.002321669818131819	0.001029609290619011	0.0183248853370768	0.07251516646648422	0.1013741939145714	0.001116940059654206	0.03648162173370433	0.002343471000792774	0.005929331105683065	0.001727149229264002	0.009266639040328014	0.2476623992865804	0.2588983665011398	0.001082122945223012	0.02451161717625948	0.06703031853728111	0.05408542189695412	0.06470537384346535	0.05096271103822385	0.06082939138767818	0.0453681300158714	0.1050177505764177	0.1045874184827407	0.1567968722379455	0.1318715945925188	0.001032387597668688	0.005956861508792593	0.00106935591855922	0.0006934095774546529	0.1185165443286048	0.0722400518375602	0.09684664606086572	0.1166156165389977	0.04925262586758267	0.06466829642262065	0.06993149352058246	0.07078665284837013	0.001023919284093368	0.03884081888199965	0.0972959354765173	0.1217675539201743	0.006029835490962591	0.03307683920900156	0.005970493570928756	0.02652457745295048	0.006752540637580878	0.006384645541657605	0.008593820133311381	0.006033585508837672	0.001003377403836197	0.00690550298552853	0.001015829454813891	0.01165065360750184	0.01410614985255988	0.02747550267728209	0.07836969504660141	0.06859031762933612	0.1381364431917212	0.1258991472613665	0.1276780751426168	0.1634153872989168	0.02196477928529648	0.03296426962331666	0.03697831802550734	0.04424160535029968	0.0547342033934789	0.09051754446538564	0.03166739768512953	0.0612278419541577	0.1684852089604401	0.1703843955487315	0.003713935851765706	0.0126169083106685	0.06779256169808086	0.03168205809995329	0.04201053216174008	0.05698616527566885	0.001156786032582039	0.009021315404237104	0.00103024499439394	0.01911661026300445	0.04046642790445104	0.1130150840800393	0.09321667596177032	0.1050874031942243	0.00181156036375818	0.0001233508340042722	0.001169552391466613	0.003289790757566762	0.003818048361806292	0.008037794502184932	0.2086649445250644	0.2167180101110658	0.1084780492346743	0.1007791960217548	0.00109713347809395	0.02385371402164705	0.04730122141733821	0.08318374239172853	0.001011568641642529	0.0222578043978536	0.001004161406544237	0.0222848074634422	0.00100831534993427	0.0201908896009108	0.0143006110593819	-0.003130794189537417	-0.0147965035372128	0.009852366613289209	-0.03280710319642932	-0.03764498724443859	-0.01353559894700159	-0.0119112287826151	0.001019024094017554	0.001011699393180946	0.001006458905925213	0.001038878799585602	0.001103529206849763	0.05455867864302511	0.001030415654552026	0.01991338565678847	0.1826439560556187	0.3957868372589121	0.001053630562608226	0.001286664996435186	0.001013745782451585	0.001146315962338359	0.001116488366341483	0.007487426806146605	0.001344890951640294	0.001020822897784497	0.00104522174811181	0.001029895423432716	0.07158709505144932	0.001136765401719277	0.001155219842788931	0.001155331359966333	0.3212566744803501	0.001025991227683092	0.0487116888475005	0.04654443464645098	0.04453927559334976	0.08993247785010296	0.1302070827222118	0.001029800418602153	0.001093407911398656	0.1280109537504699	0.09324412328277462	0.05116488264120176	0.07332153036517344	0.001029319769540955	0.07986687024770557	0.001272506560312451	0.001079261403144466	0.003531226090049434	0.006900133612570978	0.001003931724309493	0.001017317923404459	0.01155750323012315	0.08251600558165674	0.1095900701745187	0.1052592516525194	0.03113402387581101	0.0389947857123451	0.0494669346934341	0.02553147666546633	0.1660511106681052	0.006681262893351347	0.06463924314081494	0.03926251379332379	0.001237804977459616	0.001032417214504847	0.02124471479400775	0.09275955006671432	0.001280316142652619	0.001372503611194971	0.0010030704916889	0.1657404628232209	0.1010557590639562	0.001027165958593572	0.07240815960812833	0.001011841371349036	0.001004317171578146	0.00100850351562612	0.01205281887169407	-0.004907531857473584	-0.01455761865868305	0.01006830806737975	-0.0318603003204647	-0.03705356985165861	-0.01405164321176039	-0.01097727316224799	-4.438992839084516	-3.226363579193015	0.03228623516397113	0.0326410235146885	0.003930614161193819	-0.0475280155765413	0.03899831057386277	-0.6271476605593446	-0.009936145539853428	-0.6401572451710916	-0.2384291873349749	1.279835279661449	0.004297621447448858	0.04313943015074472	-0.02727796370617391	0.0332864436409237	0.01206372178921981	-1.645507666213315	0.04676644975761328	0.02190879063042534	0.07118415816592169	0.0007791999723862964	-0.06390277762175174	0.05991029477384918	-0.07712972240090658	-0.0423545061092573	3.475160356308651	-0.05038922740518602	-0.8481931978511568	-0.808454664551074	-0.6936016873212717	-0.8311462158408599	-1.213243038641556	-0.01105660963892777	0.01919889253202785	0.4796186910506384	-1.0737211504474	-0.1561806451298357	0.1296381312316711	0.01669913932712898	-0.8073199887473014	-0.07364935520675178	-0.1386945134159372	-0.1113391415293311	-0.002075611520115331	0.03058057783018516	0.06094011823291934	-0.1613687462335004	0.1946463031729911	-1.306519818896345	-1.431146576714845	0.5402593031433411	0.03218898686183656	-0.5608297157001821	-0.3050541326541242	-3.338321741001946	0.2837738866912627	-0.06456645344500886	-0.2053846371809428	0.05061110421833592	0.001589771124328095	-0.3808786120379064	0.01017845522339171	0.0110745407202158	0.01711865689978934	-0.1420208874310261	-1.788381969784355	0.228701386323092	0.1360522137825836	1.57470981721916	0.1216054591084056	0.1168494416210924	0.1010979718285527	-5.980827091202911e-15	1.546617125910228e-14	nan	nan	nan	nan	nan	nan
0.16	-0.01415666773713603	-0.06927443518703059	0.06068485718376703	0.4305433484821368	0.9291036297387117	0.005656530552731766	0.03840601918747622	-0.1098711447491238	-0.003572343452194446	0.2328894182738955	0.09125283627148865	-0.1383036940334144	0.002052111355388165	0.09250079902104169	-0.08677606208160425	1.022694533162306	0.1570315844901269	-1.022694533162305	-0.1570315844901272	-0.3081721740487295	-0.06655484047289698	0.02026960953520641	-0.04326430483802185	-0.1135897265922131	-0.04663169015477344	-0.2126716979484602	0.0007204896665300054	0.5390567448254372	0.7639211182680341	0.1499290942063872	-0.005108418424964786	0.4185027718314892	0.000716505714251022	-0.02131536701023757	-0.0957362499547724	0.1237349043953754	1.45620136446403	0.227683115778661	0.0423891248732917	3.627970588483314	0.1574338494660363	0.9218594113285056	-2.376145861923662	0.3279329339640474	-0.210270816480239	0.04728869036905606	0.1665213675763116	-0.1905145724349762	3.948435556823325	-1.333420050310317	-3.948435556823325	1.333420050310318	1.341966631201305	-0.2219028627640903	-0.0747160170525891	-1.352456713890239	0.4506915790789566	0.03614901244312567	2.704786959701674	0.5709037302188885	0.7340154649573354	-1.891413960662234	-1.002030888641499	-0.05835955428869657	-4.519964012024602	0.04520442600555748	0.001032479979094161	0.01207366848026141	0.001019719653599907	0.0119729495700037	0.001167364087945972	0.003664061998280465	0.001324056014211004	0.005069002350796832	0.001102000529520754	0.03865706579518311	0.06012742426546871	0.05722239019967474	0.001055668469929723	0.02895451170278987	0.02423229636409078	0.02406683736386675	0.1810296717557986	0.1701988168864721	0.3626111613988116	0.3561825112779007	0.00106366878757139	0.01784292176860861	0.001262943172063801	0.01444403706264818	0.00101581369930078	0.009609028198760307	0.001242848189031144	0.003446212668369692	0.001129377180193577	0.008504082943655117	0.01862165363936459	0.03175984823551863	0.001333336264462953	0.02197545651789801	0.001021876344318703	0.01641741596317982	0.001404468311172105	0.002010185313156865	0.001030186470271422	0.0183345132900132	0.0711584941491472	0.09962369119197143	0.001131469912958092	0.03709811126267537	0.001763831084232528	0.0053836992957812	0.001447358156162327	0.008913127521352817	0.279030155422989	0.2922223139386502	0.001054814971234868	0.02384583168025778	0.05531902885253498	0.04473954862901397	0.05311406911476539	0.04209448617476309	0.05035143852401944	0.03778460624819658	0.09826315850208955	0.09727210362281163	0.1449024382681587	0.1207831610261722	0.001033130678456575	0.005907417924386596	0.001087765964722612	0.0008921941034704287	0.1232335945713164	0.07732842942882817	0.09383399452233554	0.1042995378010268	0.0517877309048716	0.06365712301241455	0.07157038488194994	0.07165775774434513	0.001027969619003744	0.03895687727528267	0.08876601571176633	0.1146574087169426	0.00375768227180139	0.03255718826527688	0.003630636103650987	0.02550917123048866	0.005127164280518221	0.005960547181603769	0.007993956647943137	0.006584362732973229	0.001003767618277299	0.00722991969777575	0.001016394903284142	0.01237654427963369	0.01004536318430185	0.02380632856316505	0.08073476582022056	0.07067387187864198	0.1245063248961014	0.1134458636844242	0.1168280901206999	0.1497596648910311	0.02692295436810075	0.03720804320283893	0.03836670098510331	0.0445749536352336	0.04643252105276597	0.07888119607924854	0.02373151848563937	0.0534334871981182	0.1582584884026845	0.1328342606902539	0.00597703003848923	0.01586604989362655	0.06601931811713252	0.03073047889607099	0.04047434128771436	0.05501790787190546	0.001217738868007107	0.009467815546953003	0.001031969490296777	0.01913218569566964	0.02916423332508904	0.109307146961713	0.09241156531058362	0.104721079587194	0.001615220837233579	0.0002512680558642268	0.001339412178124222	0.003503836675476846	0.002469465046217853	0.007627069463124301	0.1881227766217506	0.1979175320461727	0.1036639452639933	0.1005686480103671	0.001064223897422597	0.02561836786637557	0.06032764404807772	0.09606138676701896	0.001011864550918817	0.02341360692603179	0.001004305147953083	0.02338904637626469	0.001008521182871425	0.02115031228538349	0.01213867089483124	-0.004853297802423831	-0.01451347591138493	0.01013000813313997	-0.03192976000146362	-0.03684613083683665	-0.0140024331770538	-0.01111483122133389	0.001019788269314901	0.001012412941848144	0.001005852743853379	0.00103535769373551	0.001114569378790764	0.04511784554566613	0.001027985668009018	0.008737594635593341	0.173649701522936	0.4019182821707157	0.00105310361655112	0.001462355937483546	0.001014325034542737	0.001140460389071863	0.001111192231283344	0.001202005811158156	0.00143060712154162	0.001020937271599843	0.00104361260436957	0.001031465245691381	0.06764822862233173	0.001154657701253873	0.001120314579229529	0.001136023791258068	0.351812283916307	0.001024723610507244	0.03366952698191363	0.03187991599330216	0.03128811624550168	0.08764109147982475	0.1228410248838734	0.001036887541430401	0.001117902746400271	0.132018733146467	0.08675651474416635	0.05784397224576401	0.07406478414263365	0.001034520717070158	0.07450319557611165	0.001279116536843328	0.001074283058079563	0.003207594311491101	0.007642153986444722	0.001004374400667712	0.001016784944362437	0.001113356083418806	0.08503151161299279	0.09917080659999196	0.09699070908283375	0.03388103944208767	0.0408332473934702	0.02593607945461353	0.006215149226161803	0.1223594704072188	0.009731295129524862	0.06297134408499915	0.03809568172406488	0.001316571908478191	0.00103484956249316	0.01140433721553188	0.09014122918431976	0.001489712643669249	0.001631211109345473	0.001002877649646601	0.1421876555664345	0.09332751567920998	0.001029616676584195	0.08033374017581617	0.001012430116586976	0.001004563245108794	0.001008915684709781	0.01001965674184907	-0.006548684387785599	-0.01420837691190807	0.01043849968587091	-0.03108714664699748	-0.03594355492182408	-0.01444466238975289	-0.01038721268959567	-3.88530627378616	-3.529312807935843	0.03907099329096245	0.08396416871820611	-0.04060860831511867	-0.00869179374020778	0.1179462650665394	-0.7100002196220015	-0.003471474150824581	-0.7380589871932487	-0.5568889664536092	0.6337976822221728	0.007940492265971556	0.07338076545990888	0.05215989242560779	-0.07601990431099556	0.007843874133971135	-1.02800653522465	0.1190216307770657	0.02268076059671794	-0.2493735232652338	0.0001399881584558184	-0.2801644059027041	0.06424823451140266	-0.0281428507806534	-0.03310511046970488	3.183247098712432	-0.1039591559368786	-1.014898441045085	-0.9598638367461967	-0.8154858999553326	-0.6698892715911818	-1.027199583560363	0.007103180310210864	0.02060557369986343	0.5394367602516906	-1.34369928139993	-0.1015817481533647	0.0438291340602347	0.005899060717163481	-0.6173494142107262	-0.03437416731345294	-0.07938476768881618	0.06700304968093965	0.1053570535008103	0.03588549034982307	0.0937628013574732	-0.4464625685514128	0.2123708247659119	-1.189124263153515	-1.303554382137103	0.326831857980701	0.0185141681775306	-1.857652149670969	-1.267828478796797	-3.731666820328373	0.3631402525035692	-0.1329320384528899	-0.1959623241815417	0.03403586344968203	0.001078221334868314	-0.3664426209282342	-0.07908164893274634	0.01318133101167121	0.02509191278974502	0.113139999661806	-1.96773853617786	-0.4514695593573025	0.2094114755784242	1.038408225548724	0.1102913936709099	0.1046882423970046	0.0918110031709171	-3.612096292928421e-15	1.849948343811434e-14	nan	nan	nan	nan	nan	nan
0.17	-0.01484625723165855	-0.06953656221861228	0.06185415614646939	0.4450187270185245	0.9313025531290166	0.006076742083061359	0.07486841479308939	-0.107494123571868	0.004428666889973864	0.2093314283727542	0.09384920990394369	-0.1399613382058871	0.002876837566395531	0.09321689643805177	-0.0885053390301532	1.058797079575605	0.1429974183463399	-1.058797079575603	-0.1429974183463412	-0.294659883360704	-0.06867905945112182	0.01947889578278474	-0.05707582514670641	-0.1092127061908585	-0.04631282112030832	-0.1834447606950999	0.006391880116627735	0.5469517278889597	0.7455035184995764	0.1367825159371405	-0.005501483447642574	0.3749847962225167	0.0009506007159844634	-0.1178669604434223	0.046865117747172	0.1039764252496307	1.439034102131193	0.2114942999386079	0.04208882746035201	3.663517094343034	0.3199144083839998	0.6785337360074339	-2.322594339741503	0.1865611542677754	-0.1166522572141805	0.1183992837543985	-0.02676567849509481	-0.1500867715045894	3.270417150486657	-1.449136598459527	-3.270417150486655	1.449136598459531	1.358977873544995	-0.2029425143646558	-0.08300225402401211	-1.411862022255844	0.4234018752339138	0.02748018975632743	3.102445385671945	0.5670684897068342	0.844393761443476	-1.785489749198917	-1.524897762985999	-0.02436843005784959	-4.169598448150516	0.01251452841076761	0.001026380145467012	0.01248066150105171	0.001016313725628567	0.01253700308505868	0.001088166191030569	0.003646815265083524	0.001182508873466613	0.00489584132505219	0.001725053676523459	0.03995844574545058	0.05171668210761533	0.05037713110118505	0.001042132005621074	0.02912427162032913	0.01591729823688243	0.01786326918927995	0.1763713419350505	0.1641168953534205	0.3751606840658111	0.3596787276280393	0.001058493151354283	0.0179495425417329	0.006751032162904391	0.02032036723728255	0.001015305509067214	0.009821722480817204	0.001191201363466387	0.003525653436877645	0.001119734064335144	0.008637860386432562	0.0102956668124146	0.02348122533451546	0.01665873452528547	0.03750667068923751	0.001022368387812826	0.01666653223509359	0.001228112185110771	0.001875789617999705	0.001031210801413965	0.01838116467062379	0.06381321060710939	0.09391687643093681	0.001409865311791749	0.03795473553223395	0.001443703618221502	0.005071883706398689	0.001290993655866107	0.008684704112630512	0.3078646503148796	0.321867478078171	0.001040080192537237	0.02330301638076553	0.04159260059181424	0.03430663485182042	0.03974444616858297	0.03228024014420255	0.03799017033249406	0.02930272794364602	0.0938663923484544	0.09136424767815868	0.1350422540374494	0.110828425636564	0.001038210192150658	0.005846190322765754	0.001127713857135254	0.001116930140920367	0.1266692641622948	0.08272181304273893	0.09072301797949026	0.09236882214505443	0.05582980138726908	0.06318130955561432	0.07191825743059145	0.07106252141352888	0.001033570238460119	0.0390058466956052	0.08129444523561954	0.1088473667673838	0.002562142595602885	0.03230985327604344	0.002384036327215161	0.02498519939949182	0.003956424265316107	0.005913681146157818	0.007030310777868643	0.007132987136273044	0.001004210469388231	0.007572340263070716	0.001016265284461486	0.01320208071154008	0.005718732643633665	0.01979769195164565	0.08258619329539005	0.07264401640697543	0.1121961368253089	0.1021169170050546	0.1038549639381593	0.1344688815114451	0.03024582881880276	0.03937196874236032	0.03992129940997435	0.04486990265094393	0.0374185725985451	0.06585739035271	0.01554622252098807	0.0435130040109598	0.1434789008621101	0.1071022860000727	0.006665358308225702	0.0178288285649331	0.06415541942410388	0.02961005188478166	0.03888321586754395	0.05298345551979258	0.001271359464841848	0.00986045045752902	0.001034327963478164	0.01916548915669659	0.01957731518750684	0.1058325233759482	0.09018157930627395	0.1032581221440515	0.002083281742907459	0.0004760554368174025	0.003204713448605559	0.004987562691422413	0.001752375258614013	0.007914248011369715	0.1663369997976553	0.1777484805503549	0.09956471957400055	0.09469373707482311	0.001048952704011893	0.02769281190000167	0.06325040015094828	0.09928665539108344	0.001012459168465166	0.02439983072292934	0.001004554280366954	0.02432204702616246	0.00100893564947957	0.02196142174456843	0.01034081657158066	-0.006465489793546666	-0.01420478090751266	0.01075671165473249	-0.0310073930883205	-0.03531146754652759	-0.01423747124924536	-0.009799966688403949	0.001020237410577575	0.001013070360865148	0.001005582649549721	0.001034808858149209	0.003440593223579055	0.03793102984366729	0.00102809055594792	0.004876198749910503	0.1643933605406135	0.4009696948017108	0.001053107709433591	0.02190408237619682	0.001015158705258	0.001134830050790552	0.001108426710765575	0.001160102822492797	0.06002580464162514	0.001024524605900814	0.001044989276996409	0.001032963639634511	0.04294234553716732	0.002161221670556629	0.001100865338073322	0.001121286301312468	0.3739410794492342	0.001024760273879298	0.01735529139319613	0.01644757044296126	0.01615885151555467	0.0879070677160064	0.1175010729595536	0.001049089125991969	0.001212793234220001	0.1314890499452006	0.08620488045515831	0.06338273954547516	0.07090565642547417	0.001043526953966636	0.06841751105057797	0.00133154154689794	0.001078452000516972	0.002310958870224862	0.004614732571379562	0.001004922567034196	0.001015576574756668	0.001079992343933855	0.0850705829546403	0.0899693430817998	0.07513729862884481	0.03418134524709822	0.04255270509054469	0.02722350075083106	0.006602508086595744	0.1186653267516583	0.005409701498014853	0.06075000144200452	0.03605895520801552	0.001336210873423894	0.001038418201150146	0.006470107355525972	0.08453243737992304	0.003487745678378342	0.008138584681048356	0.001002857345185649	0.1203865199735548	0.09424238388065058	0.001035967968089833	0.05526985453355564	0.001013626152113055	0.001005025324599455	0.001009748820925698	0.008799890112115547	-0.008011126109278403	-0.01389320910012413	0.01163798475141431	-0.03002122332823559	-0.03327113435598145	-0.01430675640903094	-0.008015305354520705	-3.215008105228552	-3.884766751218718	0.04259184210775688	0.04317802228220757	0.01920026259851845	-0.02022527472218863	0.1546897709208472	-0.6633026423443796	0.03285898027528954	-0.521563547226181	-0.6534750692662198	0.08938466450317209	0.01278772819242189	1.023448922966217	0.009517691180781199	0.05289497250788711	0.0166804252231931	-0.6373296239764369	2.741528587346102	0.0264327181093409	0.1097075195146073	0.007785853504444678	-0.9090115889198404	0.1038767235100403	-0.03012460493268407	-0.0158111648091572	2.735180604000488	-0.02468366213430576	-1.072987471104368	-1.004394789660876	-0.8815871961204356	-0.5180835778123557	-0.9568823547527464	-0.01305031849165008	0.02410220867128081	0.5362624265395098	-1.020282976084384	0.003783588407526241	-0.1496809201809737	0.002739565931242445	-0.5466658969449314	-0.01159598273047828	-0.02731874725562543	-0.0481862307069208	0.002089735030743678	0.03379928492068219	0.07955079363897188	-0.3207789804515784	0.1806714991994018	-1.078790186422674	-1.741527927049079	0.1167176571190488	0.03356478455267823	-0.8269488722730671	-0.7235202401986279	-1.618570521894723	0.04380345540769523	-0.09824962240047223	-0.2121915986229509	0.04036182545272916	0.004829762619580325	-0.3334220617287895	-0.2105200942397289	0.03044452550158003	0.2567852952104366	-0.01026391802924539	-2.056147800787492	-0.6640484818829502	0.2067053328967909	-0.3511384461894508	0.08788552216658332	0.08281482871880333	0.071593517026108	6.623897862744485e-15	1.915041371825055e-14	nan	nan	nan	nan	nan	nan
0.18	-0.01653929551706982	-0.06826604734966978	0.06264141643084106	0.4593272257112871	0.9333213704907016	0.00650702002708467	0.1116565323083622	-0.1034339761334845	0.01000215284592556	0.1866946870502906	0.09488844659182272	-0.1405446239617286	0.004434951669056494	0.09189620956476269	-0.08967271659622711	1.088069744665035	0.1285343841206792	-1.088069744665034	-0.1285343841206793	-0.2810228892348864	-0.07061372238973788	0.01861805404293888	-0.0715418387713268	-0.1051479016067379	-0.04608497845353512	-0.1513858923409837	0.0121357420587633	0.5559328723283199	0.7283436481606589	0.121478878991107	-0.005678086622309481	0.3353914561008719	0.001184795363855919	-0.2220051251866761	0.2107921301517017	0.04732716872967828	1.422825395739049	0.1916619100765004	0.044402407612036	3.693114970415306	0.4940591016945406	0.4363545340787843	-2.191896146188478	0.01650554504506772	0.004600866844507822	0.1939662687130791	-0.2408354904826161	-0.07813469593748897	2.582459292049621	-1.419193666685087	-2.582459292049621	1.419193666685087	1.366907318761051	-0.1839916548422431	-0.08874161453743895	-1.483355377077442	0.3882484156320475	0.01794373890474193	3.271173179852963	0.5853980286264366	0.9512477401255458	-1.639868074754018	-1.433442623998909	-0.01506718468485051	-3.735036914558992	0.04522435523304802	0.00102355624843478	0.01293078994672594	0.00101494042831114	0.01312313977524463	0.001048435683986521	0.003688887268054145	0.001111440187269207	0.004778799590116329	0.003196530593697191	0.04199806213233897	0.04375127183755749	0.04387131650721741	0.00103541885980096	0.02952040176130477	0.009656812504637605	0.01325738842918931	0.1699126007882955	0.1572497209189789	0.3832436785013866	0.3584489861019605	0.001055908368122411	0.01808675764912352	0.01947151668764494	0.0333442885918343	0.001015468572167993	0.01018215656611787	0.00116256174207238	0.003723850408035841	0.001113530553485021	0.008793067663963573	0.005934701258800901	0.0188210241760841	0.05182032408017084	0.07189217594194697	0.001024408797336572	0.01693187481188714	0.00114057925271707	0.001948598408145941	0.001032472265741024	0.01846214166366357	0.04847759243328787	0.08048719856126656	0.00205180053801417	0.03911164781515047	0.001273699762627147	0.004863120440399619	0.001205399877426122	0.008532272354471408	0.3338139937059693	0.3467138235148206	0.001032733995604531	0.02295056327424045	0.02631085587882838	0.02325373607270916	0.02508103426570453	0.02197840197564141	0.02404216134237475	0.0201389136224713	0.09144021368240056	0.08678239885716449	0.1268955846542073	0.1017828167233218	0.001046852210275664	0.005772379197470747	0.001195134832891586	0.001369449774380182	0.1284719427233715	0.08799412723982061	0.08869948273271991	0.08433709575354209	0.06052066707409124	0.06368008541284931	0.07071408386256917	0.06892804894172971	0.001040874349967082	0.03898856344533205	0.07434570011989676	0.1036839523531669	0.001986765419841758	0.03239520556671404	0.001759012092213151	0.02492461331045414	0.002919563898358223	0.005560623088722	0.005041891036256408	0.006580595591020573	0.001004706004289238	0.007929918640552387	0.001015596030752276	0.01413168632479662	0.003491221598047239	0.01808046441996363	0.08364527149561171	0.07426757022861376	0.1009832412597607	0.09182755768211774	0.08683199003547655	0.115190593684527	0.03212051823841129	0.03975768448914557	0.04154839620407053	0.04510803231805036	0.03311044053331567	0.06074542110105149	0.01143191753795087	0.03881804076285898	0.1328957136763999	0.09638600216861616	0.004868775082478623	0.01702987847485623	0.06212566099048283	0.02862356127616346	0.03707932205776925	0.05074880685203637	0.001307984786999953	0.01019246619308537	0.001037291775762416	0.01921372678352738	0.01208971180958755	0.1025399064170859	0.08648643578121488	0.1005704726115671	0.003313531817840497	0.0008335261722968166	0.00736393509945237	0.008342182675887098	0.001392666805949399	0.00833059854223085	0.1439755507626434	0.1569930552743709	0.0975721893965914	0.08847696129008023	0.00104449688198228	0.02977703455931424	0.05349955741914397	0.08988293893422092	0.001013354640623648	0.02518996049851148	0.001004909939717634	0.02506340177336073	0.001009559553920401	0.02260583519310018	0.008928354044008201	-0.007977848271582778	-0.01389177069836591	0.01176526953895893	-0.02998932190476473	-0.03301829940586266	-0.01422387995282789	-0.007780406954044043	0.001020686551840066	0.001013727779881992	0.001005312555245957	0.001034260022563067	0.005766617068367826	0.03074421414167295	0.001028195443883355	0.001014802864227421	0.1551370195582909	0.4000211074327065	0.001053111802316051	0.04234580881490714	0.001015992375972986	0.001129199712509761	0.001105661190247745	0.001118199833826714	0.1186210021617096	0.001028111940202455	0.001046365949621702	0.001034462033583515	0.01823646245200352	0.003167785639860406	0.001081416096917531	0.001106548811366669	0.3960698749821617	0.001024796937251726	0.001041055804478528	0.001015224892619752	0.001029586785607366	0.08817304395218865	0.1121611210352339	0.001061290710552195	0.001307683722038874	0.1309593667439342	0.08565324616615025	0.06892150684518628	0.06774652870831684	0.001052533190862261	0.06233182652504429	0.001383966556952633	0.001082620942954282	0.001414323428958671	0.001587311156314094	0.001005470733400347	0.001014368205150465	0.001046628604449545	0.08510965429628767	0.08076787956361031	0.05328388817485642	0.03448165105210806	0.04427216278761922	0.02851092204704802	0.006989866947028076	0.1149711830960976	0.001088107866501586	0.05852865879900995	0.0340222286919666	0.001355849838370221	0.001041986839806714	0.001535877495519667	0.07892364557552667	0.005485778713087437	0.01464595825275075	0.001002837040724469	0.09858538438067495	0.09515725208209114	0.001042319259595713	0.03020596889129195	0.001014822187638901	0.00100548740408947	0.001010581957141234	0.007580123482382047	-0.009473567830771086	-0.01357804128834015	0.0128374698169577	-0.02895530000947366	-0.03059871379013867	-0.01416885042830895	-0.005643398019445808	-2.406858699530791	-4.189999243294622	0.04769807821725645	0.08838080372492949	-0.02874486114685561	0.002532064425378402	0.2655935523977226	-0.6421113187355898	0.04180257060160129	-0.4185215043020054	-0.7139395467276535	-0.3113938930139871	0.01405935911905073	1.502899001429427	0.08170785305841026	-0.05226866382049483	0.01212984106585657	-0.3043221866978605	3.889879847053406	0.02592602157815537	-0.2079326262967661	0.007005109918681491	-1.824737027629052	0.124305837191608	-0.007532386103162357	-0.0179067803580364	2.223483358138904	-0.06588671733090251	-1.138895441429006	-1.057382264347035	-0.9518731032806355	-0.4046878468525211	-0.8453742882812789	0.004586475580904032	0.02616229288601507	0.5152228768891686	-0.5639014285078265	0.09333611465382857	-0.2640180941186649	-0.007351473428086577	-0.488023907142382	0.03216328866627665	0.01329238070035485	0.005764645282234413	-0.1148461362092586	0.03891705280048316	0.1145766376353621	0.01181924739779627	0.143052683428	-0.9812067918436324	-2.10105527162313	-0.02881010056554116	0.007150298456718112	-0.2752848546957361	-0.2227244909860061	-0.7285286485840092	-0.1892054997657449	-0.106144757917219	-0.2360015872851429	0.02191202857866079	0.004065054544026528	-0.3300412955453385	-0.3240200667954904	0.03971800191123386	0.3992707064912783	0.1389743961870368	-2.085013292210347	-0.5198425291963363	0.2113672007158293	-1.487388790630878	0.07107258940663025	0.06635906185659812	0.05847180103963278	2.067432273715604e-14	1.864624974438636e-14	nan	nan	nan	nan	nan	nan
0.19	-0.01919583741115569	-0.06530906643004297	0.0627632908584848	0.473476121134477	0.9351311329323733	0.006963660604576715	0.1485864853703302	-0.09760816328849396	0.01320201125234125	0.1656725970866721	0.09411959997940435	-0.1398416044680875	0.00664555079401101	0.08841540726303691	-0.09003671405558768	1.110432282819993	0.1151423039104352	-1.110432282819991	-0.1151423039104355	-0.2673328008510013	-0.07237796062366751	0.01771031908582289	-0.0867383951253388	-0.1014551575729122	-0.04594582225842433	-0.1184101507099014	0.01835063118754997	0.566005290468604	0.712802796545362	0.1083682458737098	-0.005792354123538636	0.2996261436347336	0.00151193161770782	-0.304586710605919	0.3764762375082141	-0.02107550811665661	1.407148947365882	0.1701703965291043	0.04655919497243279	3.686306858279289	0.6665345130574748	0.2094523127052044	-2.010707873228174	-0.1675362326080543	0.1338303768283242	0.2437431287693018	-0.4491146684570657	0.003393011570192249	1.890149465581704	-1.246690766555911	-1.890149465581699	1.246690766555915	1.370829240180343	-0.1703928682492742	-0.09275667642859965	-1.551321673153307	0.351736975824269	0.01125718011699966	3.303650433099518	0.653792952152169	1.0627531709677	-1.476043242099569	-1.181746061570696	-0.01269131942678692	-3.409790533109991	0.02871780671003234	0.001022324628149926	0.01341949625821881	0.001014625415549071	0.01375172335376815	0.001027311897794937	0.003762405730994961	0.001075297994208791	0.004700278555300159	0.01835693639517137	0.05549251223603307	0.03699314254019088	0.03835162172460873	0.001032380035826027	0.03011038493851937	0.005475333766018666	0.01015536154698162	0.1607250377775678	0.1491194733387737	0.3880406376346552	0.3543114470437309	0.001055481605474139	0.01824348199411458	0.03718804897386211	0.05093058470333502	0.00101660953723533	0.01068024973030662	0.00114417796352722	0.00396330298307728	0.001109633084086481	0.008965864168111945	0.003585004462790922	0.01610416363604537	0.1044065480848777	0.119187940347509	0.001028559487387477	0.01720516928250293	0.001094164309707912	0.002096080946995593	0.001034403559497363	0.01856733529144152	0.0325554878818847	0.06245254102641157	0.008057931060722872	0.04518888328536073	0.001222926657915512	0.004745997004333535	0.001161099714042098	0.008418856078168429	0.3568788982394311	0.3664844494857025	0.001028596388418822	0.02276415416992892	0.01437724283021427	0.01436703504112677	0.01369820254536161	0.01373100374231209	0.0131397350577838	0.01282595489398063	0.09027719168369464	0.08320774229945904	0.1201716036954547	0.09393016381606402	0.001484603649246051	0.006007489672481333	0.001773927768370546	0.001842027868378171	0.1283527839933515	0.09275912957570401	0.08805958623368923	0.08039121199393516	0.06493116551127273	0.06487520483359981	0.06811851803973161	0.06568098876007288	0.001050882980906788	0.03888190697470964	0.06778582758849336	0.09882585072823184	0.001705097134378712	0.03267215173252586	0.00143210213994261	0.02510812198710458	0.002162379305121848	0.005389994115026792	0.003296644563975975	0.005725099109843039	0.001005246298500599	0.008296800065769876	0.001014887039973205	0.01518125808512324	0.002296614744182667	0.01760589265159206	0.08348884074526812	0.07527117426624798	0.09107673935681192	0.08275023324929622	0.06630549845340156	0.09307180485527231	0.03022381913010382	0.03691843860112597	0.04310952813151264	0.04521265893583245	0.03047139418524127	0.05869768426987426	0.009293731063653004	0.03706293609657509	0.1247888692347226	0.09080691985811773	0.003019571537383669	0.01597269257377223	0.0599565530855557	0.02772984641285476	0.03485612796966372	0.04816200067727409	0.001304878572369305	0.01044386937226461	0.001041032213453469	0.01926762994538596	0.006955470593439561	0.09932081724527334	0.08150109001387265	0.09678272223748906	0.005444343664628747	0.00137889834775348	0.01207891834583269	0.01237308840063508	0.001201801554298471	0.009029572068201598	0.1226005381213411	0.1365015374599083	0.09637543201984819	0.08388082203746766	0.001045367073990054	0.03178305373072082	0.03941890907066835	0.07569703975694991	0.001014619432468376	0.02576907707052184	0.001005395224905276	0.02560378008817889	0.001010437104855267	0.02307513531566733	0.007841580367456873	-0.009426300729337957	-0.0135554802094014	0.01281307486712677	-0.02800414330633923	-0.02993781509534857	-0.01406024699772721	-0.00662830232201863	0.001021344245893196	0.001014779669857808	0.00100533714744538	0.001040559899084904	0.05936369861443581	0.02743257459325412	0.001030081772392409	0.00100998512099874	0.137981648582368	0.3966413555504889	0.00105666663432839	0.07035190490815935	0.001019323809257717	0.001121512595179354	0.001105502926485567	0.001091636330044241	0.2217278624563329	0.001036913066657319	0.00104539542653799	0.001038064861900773	0.009626086527030682	0.02393174484673873	0.001245016186930588	0.00112208793721932	0.4111216649028853	0.001023861155950115	0.001025228503121582	0.0010093114819418	0.001018060355277094	0.08913731210977104	0.1086096513357233	0.0026846730999651	0.003282578995279758	0.1257431010643034	0.08852202484753165	0.0718882854613417	0.06220162594052859	0.001068718226685483	0.05664054560284126	0.00143392544633016	0.001098288967837092	0.001332002716609961	0.001348979386045194	0.001006094414722153	0.001013963860784514	0.001042141727973784	0.08169478313514456	0.07442248588244463	0.02717862792784493	0.02252419027875205	0.0455743967291845	0.02648849258586181	0.006991524514680485	0.1107234734704092	0.001060214715203743	0.05609493043201677	0.0307395049520081	0.00125577247220301	0.001047411533537899	0.001351118231387067	0.07126132125579406	0.0095568946323299	0.01925651977196915	0.001003032045026004	0.08321549725146302	0.09433692236192059	0.001049617862854615	0.01566814076078377	0.001016877870679051	0.001006249558297431	0.001012000520150254	0.006963972198965636	-0.01083693950594655	-0.01320114085728595	0.01384136423542992	-0.02525803934540591	-0.02632861182900265	-0.01380973129816118	-0.006264121132051354	-1.670253163195554	-4.412571925125514	0.05017386948000778	0.0504164604551256	0.0259057247275664	-0.01304932067365008	2.248887723132436	-0.4748802343530276	0.07138045491743208	-0.219596400961475	-0.9153499720810846	-0.486617101561912	0.01676702157571188	1.980834873089858	0.03529192180555168	0.06322068512691369	0.02014961501958878	-0.2326849364698066	5.488560945017484	0.02809099919764939	0.1281717308866471	0.01260340797288241	-1.715415909827738	1.009561049422137	-0.01231937285388832	-0.007343868110305073	1.746823012261118	0.009210821614431521	-0.6568953748093599	-0.6093451976371069	-0.5330330062745908	-0.3101767439732283	-0.7227192732225447	0.04379287186645087	0.06724527814976743	0.4310057938527869	-0.2398213478825772	0.140985041390586	-0.3777708153761359	-0.01469859341617803	-0.4803920836758471	0.02633950173900679	0.02368326860696223	-0.02436628870890855	-0.05939987619066291	0.03570741964243237	0.1027370687077604	-0.05899086760053476	0.05818876508184766	-0.8375410456955786	-2.310781609184166	-0.5085851680214958	0.01064030957166725	-0.1542720753766319	-0.1262940165111075	-0.412411670253669	-0.03362536876189148	-0.0752010708261082	-0.2800013245450385	0.02541323077236726	0.006030477835393973	-0.3176189365888402	-0.4339302125335097	0.06912737412373086	0.409025752937329	0.03526518473773883	-2.00133753478349	-0.3987192195255109	0.1913216526618607	-1.377323704527823	0.04567379790339739	0.0425930625726194	0.03652674139097812	1.98987609384416e-14	1.703366288412076e-14	nan	nan	nan	nan	nan	nan
0.2	-0.02253669886879378	-0.06081907892458873	0.06225744177017545	0.4874741098281168	0.9367223747865097	0.00743087366804588	0.1852512937999117	-0.09019466495727309	0.01430790240996107	0.1465168090518112	0.09159249463822207	-0.1379114695262971	0.009221605694407787	0.08303812222377806	-0.08964370021466639	1.125874756509457	0.1038512009657077	-1.125874756509457	-0.1038512009657084	-0.2536119267878869	-0.07405231728070839	0.0167638945235681	-0.1024755878229651	-0.09808443039647	-0.04583244125122049	-0.08571937794426687	0.02513586420221298	0.5771782814084815	0.6986679634427772	0.09798271651789174	-0.006030013088144373	0.26736034634985	0.001929449721509763	-0.3588690378968532	0.5173934473194247	-0.07821753446082463	1.392644049829053	0.1479577925762404	0.04651690480746018	3.640086043936908	0.8115961989426758	0.01756108431144586	-1.818635760439031	-0.3351462007117641	0.2500239564733844	0.2670574238141319	-0.6201320379872509	0.07326756412100474	1.19844639895109	-0.998998213581732	-1.19844639895109	0.9989982135817321	1.373064454608255	-0.166015339464385	-0.09647953556520363	-1.591482645800357	0.3238450441552265	0.01278870132333759	3.214179406763531	0.6994668058021197	1.171362300044923	-1.358664372211482	-0.8884218716832565	-0.03974547735913497	-3.035133878308011	0.06330072522314882	0.00102203810492106	0.01393688104381495	0.001014994184054046	0.0143930799536696	0.001016766444698925	0.003856145181819068	0.001060382521459854	0.004621552190974009	0.0510889444718766	0.08328764169085953	0.03177920850214869	0.03411265988852778	0.001031804878571638	0.0308517386618749	0.003338044466275428	0.008511209833232657	0.1482860033325034	0.1388779214220269	0.3901929596056886	0.3493065804121551	0.001057046440308253	0.01841172831456525	0.0590823614239649	0.0722904790979345	0.001018846256071645	0.01123561784259376	0.001131143189985265	0.004249494236156928	0.001107605751334715	0.009150463069286753	0.002382994722621652	0.01429462514359585	0.1736292754337517	0.1800491530614729	0.00103503640414168	0.01748085732893305	0.00107047562602936	0.002326884961385435	0.001037170979434681	0.01868560566259615	0.01968721067710214	0.04751445175499834	0.02116939808447282	0.05767126465508592	0.001279337005301417	0.004688191548450355	0.001146721991389417	0.008334047128106944	0.376983785861858	0.381973907284498	0.001026060397029879	0.02274689820955239	0.008041383541083105	0.009746816378096303	0.007675225974806169	0.009446541716538834	0.007381157888771656	0.009031966219844919	0.09002689976854707	0.0805801983920449	0.1147003462979689	0.0873771716578543	0.002513788547037572	0.006675381683798217	0.003048328828396751	0.002692194382033965	0.1261521546748733	0.09647880718819853	0.08893116313887936	0.0792497483065098	0.06866812477380366	0.06640573167854738	0.06419545486607138	0.06152509517102451	0.001063980842160079	0.03868021612237247	0.0615464582798948	0.0941401973630257	0.001588974732092791	0.03298426674634378	0.001276256010188434	0.0254037569621211	0.00174112669362193	0.005383780340782471	0.002297059287124078	0.005329663743922884	0.001005828306639001	0.008669030781526249	0.001014330445148091	0.01633441478460225	0.001693624225487521	0.0178555017372336	0.08191537681600668	0.07544175834992241	0.08256680217058469	0.07501107774883703	0.04252820931618649	0.06921337920160285	0.023517316612836	0.03019505930908383	0.04454676482552371	0.04525814419892241	0.02811281971798755	0.05725978831677925	0.00820204188898448	0.03633220894783974	0.1181841803705418	0.08763529162878231	0.00207254605852645	0.0161294973335203	0.05766029328429428	0.02706748273801914	0.03212473051954618	0.0451759468237852	0.001253287721019997	0.01064162328017741	0.001045615110959101	0.0193206343408806	0.004228074911337352	0.09611067972993158	0.07530443939922672	0.09188386427066376	0.008525144528940622	0.002211492473602163	0.01670154227033311	0.01656500402420515	0.001106420114411091	0.009724799751615092	0.1031141170710287	0.1172053592966623	0.09533713376051028	0.08051589893558267	0.001049452815732464	0.03363316799448039	0.02477149984157498	0.06178581164970819	0.001016279857144861	0.02612189791472721	0.00100601901345363	0.02593279225412005	0.00101158529292021	0.02335914037925792	0.007068554952995592	-0.01081803266537324	-0.01319211642571039	0.01383160625549754	-0.02487757666415205	-0.02606425235108653	-0.01376628992592845	-0.006658082853080415	0.001022001939945838	0.001015831559833293	0.00100536173964477	0.001046859775606545	0.1129607801605056	0.02412093504483926	0.001031968100900607	0.001005167377774829	0.1208262776064453	0.3932616036682715	0.00106022146634065	0.09835800100141001	0.001022655242541724	0.001113825477849946	0.001105344662723327	0.001065072826262467	0.3248347227509567	0.001045714193114959	0.001044424903454753	0.001041667690220955	0.001015710602056111	0.0446957040536184	0.001408616276944615	0.001137627063071634	0.4261734548236087	0.001022925374648932	0.001009401201763747	0.001003398071263037	0.001006533924946125	0.09010158026735396	0.1050581816362125	0.004308055489375905	0.005257474268518966	0.1205268353846726	0.09139080352891309	0.07485506407749716	0.0566567231727431	0.001084903262506919	0.05094926468063823	0.001483884335707452	0.001113956992719357	0.001249682004261423	0.001110647615776587	0.001006718096042341	0.001013559516417774	0.001037654851497391	0.07827991197400133	0.06807709220128026	0.001073367680829506	0.01056672950539543	0.04687663067074969	0.02446606312467578	0.006993182082333366	0.106475763844721	0.001032321563901836	0.05366120206502358	0.02745678121205113	0.001155695106036783	0.001052836227268599	0.001166358967254328	0.06359899693606193	0.01362801055157226	0.02386708129118722	0.001003227049327387	0.06784561012225102	0.09351659264175013	0.001056916466113184	0.001130312630271605	0.001018933553718806	0.001007011712504497	0.001013419083158738	0.006347820915549206	-0.01220031118112193	-0.01282424042623174	0.01484525865390214	-0.02156077868133814	-0.02205850986786655	-0.01345061216801338	-0.006884844244656936	-1.231632398617179	-4.54345113427822	0.0534337729892778	0.09093540798169247	-0.02470066363394091	0.002490998526783438	3.12572942262937	-0.3859647294577907	0.0720766798983792	-0.1269464706368916	-1.136200414031814	-0.4848594076771784	0.01636375421080679	2.257618658039224	0.09316284266146535	-0.0429209282506316	0.01449032045280383	-0.122857777167783	6.602969508734638	0.02640473674537397	-0.1912683312781516	0.009620457869344182	-1.205423374939505	1.405335017101098	0.00433120993385234	-0.01218531511004992	1.367249723722007	-0.03205608853323361	-0.2855989677172722	-0.2647950228354148	-0.2480790924088583	-0.2152653167891398	-0.5854421384657863	0.09114278285074352	0.1016799768088645	0.3061579322142712	-0.003017414071421676	0.1604175994933647	-0.4457847755854987	-0.02635834979619858	-0.4535342551966616	0.03919705826642734	0.03571764037138188	0.03864768517149774	-0.02283391315724638	0.03998691092194931	0.1352936254751575	0.1566554181858373	-0.02355130736258171	-0.7135730053538918	-2.448982636523565	-0.8056367813675017	-0.004677972481739865	-0.1533166790793916	-0.01784898747523876	-0.2470378323515381	0.05359263241302391	-0.05987452022135552	-0.3158511230074117	0.01118217445960142	0.003885301320211678	-0.3282509642459555	-0.546241585340544	0.09716239198485381	0.43147268625454	0.1382252276772304	-1.845945361966031	-0.2735992990502654	0.180186219186374	-1.432454576611228	0.02581344384443459	0.02408583208070949	0.02141278924373228	1.05145617166217e-14	1.477747563820272e-14	nan	nan	nan	nan	nan	nan
0.21	-0.02629816123305548	-0.05512030324582607	0.06130587151439466	0.501335782957106	0.9380877317367019	0.007880597697569746	0.2212936202264537	-0.08152966765813451	0.0137435210171344	0.1292239435708303	0.08756063030412714	-0.1349535932288838	0.01194176865388432	0.07622330295696138	-0.08868056559357435	1.134429445561895	0.09514941202780954	-1.134429445561893	-0.09514941202781041	-0.2398809246571268	-0.07573955080837855	0.01577650276788461	-0.1184582866186453	-0.09492735816155796	-0.04565955883816404	-0.0544463548893203	0.03254071325957843	0.5893997810838758	0.6854085697503544	0.09051681207440168	-0.006508553746291183	0.2384510007503252	0.002494523092032509	-0.3913897427364138	0.6169379776835605	-0.1144538365438468	1.379977683847851	0.1249610339040706	0.04338052215959889	3.562737260463035	0.9151411807293829	-0.1283411635346187	-1.640614973672879	-0.4655433572189146	0.3436900558419719	0.2755604700822426	-0.7351921898348158	0.1220398505965322	0.511938518300912	-0.7381137628810007	-0.5119385183009085	0.7381137628810032	1.372332890331748	-0.1730842576834503	-0.1017016816146263	-1.604709969448231	0.3088564975401678	0.02335205192942829	3.031163183753228	0.7827140440560866	1.270423226776122	-1.288313067862386	-0.6131753119544466	-0.05727468997720846	-2.743482798474248	0.0565005245205187	0.00102286261042138	0.01447274149196216	0.001016674636024741	0.01506343840800058	0.001011234702170705	0.003947318575568759	0.001058925705426242	0.004556616527475629	0.09164583452310635	0.1169595801594394	0.02870513883602571	0.03161607146001405	0.001032446056803402	0.03169061082554399	0.002198567264109329	0.007580552934122743	0.1326243939403805	0.126372080012371	0.390236871960621	0.34488700960535	0.001063256186500892	0.01858755385783538	0.08360722375925901	0.09589767124526478	0.001026349905824683	0.01184337204283751	0.001121733898323747	0.004512392934381355	0.001108305179164308	0.009339364590994955	0.001735696194427091	0.01306726057120526	0.2494512977808389	0.2480410644913582	0.002731624039646398	0.01946686199683128	0.001056822531920371	0.002526133654587035	0.00104053269080564	0.01880913326698755	0.0107866790510403	0.03772998856867947	0.03765910551163661	0.07297471839330527	0.003800943706272884	0.006237172494479744	0.001154466421118685	0.008266539139787213	0.3948248412655288	0.3943796306423759	0.001024376252427458	0.02283844042071711	0.004631123273748005	0.007351787826884598	0.004438225897182728	0.00722350555575068	0.00428677670066756	0.007032119367028762	0.09055119927523002	0.07888141638574329	0.1106764764395168	0.08226102882587938	0.005132817063791394	0.008504816839361688	0.004459343869711617	0.003749104018053102	0.1221212262981063	0.09886160044593092	0.0910377829881038	0.08021068422045828	0.0724962137096091	0.06843400039352268	0.05980426627140137	0.0572112948685338	0.001075336277610995	0.03839475290109152	0.05562516228504399	0.08960224203337483	0.001549448309514672	0.03327870221670412	0.001200118986231234	0.02571455509641736	0.001476791143075071	0.005554287793422351	0.001706206138826224	0.005210462181813557	0.001006370296229816	0.009045400050291129	0.001014122261674182	0.01759087189024775	0.001376075521887602	0.01853023213198583	0.07905288684340435	0.07480285605665765	0.07577792583836886	0.06870150895650727	0.02339369887842905	0.05001712306834667	0.01621684321276366	0.02326919962203727	0.04572745163608237	0.04519521693666022	0.02668109246535669	0.05638622110613413	0.007561705791507676	0.03621586141661516	0.1141306734445144	0.08645760937583576	0.001562132749953442	0.01697286186602199	0.05532362382713554	0.02665456773689756	0.02895158281288588	0.04187545908758294	0.001194712697524377	0.01085572939970297	0.00104940168648405	0.0193691258681795	0.002734508783342691	0.09259876422766007	0.06836847254252412	0.08618838914329753	0.01171341563522263	0.003301427620577125	0.02018110215336496	0.02010648130511132	0.001055944943014442	0.01054938966753441	0.08639274146038349	0.09982419927143313	0.09519818407475905	0.07857482505339032	0.0010547559665826	0.03528601919880045	0.01357521226783231	0.05122128305177996	0.001018462786552186	0.02624363663410874	0.001006822729991006	0.02604869007575595	0.001013086157311971	0.02345625662853493	0.00574307734933031	-0.01208516133865588	-0.01274897003807513	0.01445662006617819	-0.02123494812620985	-0.02172748176080327	-0.01254113052323839	-0.005286980031974099	0.00102517494791987	0.00102061654883308	0.001005575820405289	0.00106633516537205	0.1710701902390811	0.02605179740609655	0.001034082402675706	0.001003968714911684	0.09810009187025871	0.3876963519183388	0.001077756469046873	0.1300516149698211	0.001043892824600626	0.001110339912233482	0.001112154360027357	0.001054384810160722	0.4277625834111068	0.007429497570116158	0.001041076016304629	0.001046031685777215	0.001011130723942783	0.06671219383431046	0.01070063627087584	0.001183601257215006	0.438573617629622	0.001022368013952263	0.001006993069931363	0.001002527757440076	0.001004862993882736	0.09227350961211146	0.1047428393383596	0.01091974969826528	0.006522382244762804	0.1123886671591363	0.09608336651500236	0.07968998991504203	0.0521774655385148	0.001089062884250731	0.04584344793888141	0.0015288268435762	0.001126615545688628	0.0011599389901131	0.001070551107977177	0.001007117296968445	0.001014198418263993	0.001051068722227007	0.07262919791029381	0.06564868095115223	0.001046520015933986	0.005985572979014781	0.04738269057669003	0.02554383980141597	0.006781232932187997	0.1097954128313435	0.001026672618418097	0.05134151635209306	0.02345577921459667	0.001115098738272482	0.001053771634556572	0.001164105273231229	0.05569291993127284	0.01642420005237145	0.0241616058201488	0.001003547214241376	0.05935523724318972	0.09629745446334341	0.001063118156699437	0.001087000659755968	0.001022258493184309	0.001008206934029496	0.001015687997366537	0.003933804892690154	-0.01326017013796559	-0.01224560733991472	0.01477072300667975	-0.0173316551441647	-0.01712588868486954	-0.01058838580472837	-0.002637585840721691	-0.9817363899003133	-4.575578196226763	0.05378358559196898	0.05488918626955545	0.02609149773306549	-0.01113269813863703	3.575325412709855	-0.131504607452397	0.09120530501504308	-0.06562839539890074	-1.365368632124855	-0.4034653955272497	0.0182490790537505	2.455273892741441	0.04545214211887219	0.06190178619542126	0.02114544510213664	-0.1135895833241392	6.956031807001196	0.3435776558677665	0.1271627933843121	0.01374133656184936	-0.7441776425466237	1.633369268977397	0.2865597050201282	-0.003623991465298422	1.126976850921338	0.03371550339407067	-0.186890411505981	-0.1736779154809744	-0.1511156982524006	-0.1245165984466306	-0.4375133828176332	0.2646555749090503	0.1107661707724315	0.1666942895514313	0.1862160909783707	0.2449056501693056	-0.4200696620253919	-0.03076228891466833	-0.4507875497868565	0.02300787447031312	0.02819001462604612	0.007260307914085598	-0.0008353494314744364	0.0363799211473106	0.122913279963716	0.02921038578457356	-0.1065176876969409	-0.54923981828385	-1.438265620256231	-0.6011520421027531	-0.009893971325297546	-0.02704536858027236	-0.003578805505386173	0.003088381923128651	0.1111186524673756	-0.02354780418840666	-0.3441385471048918	0.02671025160277587	0.005207821194283657	-0.3725537448155605	-0.5953174878585786	0.1222282261971899	0.2863533361672461	0.0530438629744747	-1.619019622669707	-0.1147831433847538	0.1522594420644222	-0.7391155582102498	-0.0006946393079357085	-0.0002034792808157037	-0.001016705188329337	-2.09278690236533e-14	1.278534736837638e-14	nan	nan	nan	nan	nan	nan
0.22	-0.03032381987923547	-0.04858879358570588	0.05992121864230585	0.5150794056628276	0.9392185441930883	0.008297536532274928	0.2563931993909426	-0.07201708294581508	0.01178300312601039	0.11369095681999	0.08239529367174254	-0.1309948933528226	0.01470452113620305	0.06848707093795413	-0.08714929339269262	1.136102469010759	0.08915384193041441	-1.136102469010759	-0.08915384193041528	-0.2261813306054018	-0.07754706026652784	0.01471580357047079	-0.1345628443341862	-0.09188155855144667	-0.04533411479981934	-0.02528135467864884	0.04081436585102146	0.602536457778919	0.6729997280537372	0.0855508843800129	-0.007201747601815865	0.2125557392428229	0.003195191724701749	-0.4117082942804954	0.6839402435940893	-0.1648340577226359	1.369033965175546	0.1010488937993209	0.03995986584372411	3.451536591524146	0.9811136815798194	-0.2616662153580983	-1.466660014414079	-0.5618406603743438	0.4501886722025958	0.2755753283942105	-0.8044145884232461	0.1868950800808846	-0.1778867217633889	-0.4577544454811036	0.1778867217633889	0.4577544454811037	1.366782838802565	-0.1900705255600904	-0.1111410239112765	-1.615854429772537	0.3015905191949545	0.04330102638099829	2.792574837908599	0.8732275126179273	1.354397703975351	-1.188553973050167	-0.3884265218630643	-0.08267611683389028	-2.432317059903506	0.09041977765248969	0.001024861911620879	0.01501345813422532	0.001019908088937043	0.0157259217465861	0.001008577230690676	0.004041098242841055	0.001067939035084888	0.004485806889994662	0.1371608690882247	0.1541274927775355	0.02799465594141473	0.03111953471497226	0.001033824125586266	0.03258599580645487	0.001625148078615357	0.007069772200649522	0.1137242238427585	0.1115625334950278	0.388476220905493	0.3411490596647742	0.001075130602804431	0.01876566438784968	0.1102929297293482	0.1212250393790012	0.001040723451268588	0.01248594357948205	0.001115287137823924	0.004815552325698787	0.001112060646537285	0.009530481195416073	0.001405747946381732	0.01220334455691098	0.3295958634081457	0.31838216979667	0.0067481760656238	0.02380803962696159	0.001048323307017199	0.002791035297513306	0.00104439573399016	0.01893355785765581	0.006132960751272189	0.03277673129961701	0.05622284082192681	0.08989892080336226	0.009655233800488217	0.01004128016381074	0.001181329023341905	0.008215413120576486	0.4107452324542917	0.4047750823642648	0.001023255756857124	0.02308822773008326	0.002895559450198908	0.006139334768358104	0.002793002028381147	0.006095669283746975	0.002714751423996289	0.0060251438528351	0.09178224761633812	0.0780893561436178	0.1081821137259229	0.07863236490375634	0.009709139176868298	0.01176671971504469	0.00579405549853231	0.004928802205041925	0.1163716841093201	0.09973856438362441	0.09424490788635441	0.08279430000842038	0.07674431320082332	0.0712972348152847	0.05534177060189587	0.05306181438826664	0.001083092279355733	0.03806441045477287	0.05001824441933651	0.08518983158622179	0.001552129876714386	0.03351078100903843	0.001168376015214193	0.02600251781739673	0.001299601071099317	0.005765116550205962	0.001389940318378847	0.00531637775195501	0.001006840855347733	0.009418488770940757	0.00101433782591976	0.018930990070177	0.00122381235287336	0.01945810395320854	0.07495385148517818	0.07326563386786247	0.07084379000522883	0.06400830007981656	0.01289144642983643	0.03948812619389114	0.01014889230788344	0.01773968074585585	0.04659493930213706	0.04502053494532381	0.0264427325495006	0.05660590883455753	0.007132321425007864	0.03629746710301861	0.1131216521214547	0.08752879927046019	0.001303542685736639	0.01827263795061868	0.05298568722832028	0.02657974017055178	0.02536555469238393	0.03829533342440866	0.001145122117748177	0.0110772523567082	0.001051762062180625	0.01941268710635829	0.001980961085665609	0.0886911726615595	0.06092113129166454	0.07992823355899421	0.01469119955008998	0.004684128773267069	0.02210576952513582	0.02248268207235879	0.001030873639046521	0.01131269916047386	0.07285859773640918	0.08505030725146009	0.0963040936743865	0.07821688274795355	0.001060508511271182	0.03671586524351142	0.00763688580717499	0.04583021218098236	0.001021216981483149	0.0261234263417629	0.001007822295130109	0.02594277843795426	0.00101497122811321	0.02335826295948786	0.003691907466202658	-0.01321411020097913	-0.01221549918465207	0.01461526757159017	-0.01720132292211324	-0.01699347744204418	-0.01022459314681836	-0.001998440155648632	0.00102834795589289	0.00102540153783198	0.001005789901165556	0.001085810555137323	0.2291796003176571	0.02798265976735651	0.001036196704451981	0.00100277005204893	0.07537390613407285	0.3821311001684061	0.00109529147175301	0.1617452289382316	0.001065130406652401	0.001106854346617864	0.001118964057331249	0.001043696794060133	0.5306904440712571	0.01381328094711617	0.001037727129156134	0.001050395681333833	0.001006550845830627	0.08872868361500337	0.01999265626480618	0.001229575451358101	0.4509737804356354	0.001021810653256128	0.001004584938099091	0.001001657443616448	0.001003192062819155	0.09444543895687012	0.1044274970405072	0.01753144390715427	0.007787290221004789	0.1042504989336002	0.1007759295010916	0.08452491575258687	0.04769820790429041	0.001093222505993082	0.0407376311971246	0.001573769351444788	0.001139274098657447	0.001070195975964962	0.001030454600178135	0.001007516497891912	0.001014837320109458	0.001064482592956847	0.06697848384658638	0.06322026970102582	0.001019672351036837	0.001404416452633327	0.04788875048263051	0.02662161647815614	0.006569283782042966	0.1131150618179659	0.001021023672931112	0.04902183063916251	0.01945477721714489	0.001074502370508779	0.001054707041844224	0.001161851579207961	0.04778684292648454	0.01922038955317055	0.02445613034911021	0.001003867379154352	0.05086486436412852	0.09907831628493664	0.001069319847285397	0.001043688689237573	0.001025583432649236	0.001009402155553341	0.001017956911573626	0.001519788869831129	-0.01432002909480914	-0.01166697425359766	0.01469618735945734	-0.01310253160699127	-0.01219326750187255	-0.007726159441443366	0.001609672563213704	-0.8556126060976457	-4.50637780281025	0.05440501176578177	0.08936038481449607	-0.02417940899172107	0.001316203734190282	3.824924252534794	0.01404560720137146	0.08337924341498118	-0.04297123754178259	-1.596941435566611	-0.3485352344254004	0.01682075155971247	2.601653855312672	0.1001263099279054	-0.03486878966827799	0.01493333697750874	-0.05016806553995483	7.072808283820019	0.4974393291918211	-0.1781377414208545	0.009799854400964134	-0.2391821914880294	1.729484751472838	0.4553565545942477	-0.008908921287803878	0.9651953965246493	-0.0004070688838533059	-0.04908386918010534	-0.04575504507825155	-0.04950482468438828	-0.03392096395134762	-0.2879463564903342	0.3776363268867758	0.1262376870019805	0.004992068208869156	0.321518560731188	0.327410740850731	-0.4129208111377262	-0.03533419482625241	-0.4284252786971712	0.02672572266056607	0.03115055770673729	0.04671194599911611	0.02218951329283701	0.03933080131317274	0.1520258403424407	0.2072837034693089	-0.2032152864673557	-0.3903010222129891	-0.7155307847730838	-0.5263686191901669	-0.02702891829663471	0.06533430873396234	0.02174165605045517	0.202736597162339	0.1448749428480557	0.007742966735049239	-0.3717787083833011	0.0126655420891343	0.002899243545866089	-0.4073861770032529	-0.6591776767251916	0.1557155931252779	0.1984173835223495	0.1259691430824489	-1.324491760913909	0.04302701630118725	0.135585187265112	-0.3977630311642996	-0.02257635850212121	-0.02027605980722832	-0.01760919442152188	-6.758287322493164e-14	1.097532873723396e-14	nan	nan	nan	nan	nan	nan
0.23	-0.0345026752232909	-0.04153327132073422	0.05785558619193808	0.5287215954807911	0.9401067139803575	0.008687382436426038	0.2901851492363589	-0.06204958308726741	0.008452972547885872	0.09988640515211442	0.07643341926338497	-0.1258000345356455	0.01742557697942982	0.06027184731153427	-0.08477426239820884	1.130837239034811	0.08601670607838478	-1.130837239034809	-0.08601670607838148	-0.2125671771689746	-0.07957324077653215	0.01353233337165091	-0.1508461885722856	-0.08888306655949565	-0.04476763835695101	0.001451782377554179	0.05008817389677953	0.6164305356305685	0.6619790629598926	0.08253912797696998	-0.00813216672322278	0.1894596033005581	0.004060751658366921	-0.4193537116427247	0.7185485254436698	-0.2499187129701743	1.359539310389415	0.07668057962556428	0.03782857452200793	3.298741903625372	1.002869402642854	-0.3985815981009584	-1.299387495526543	-0.6216031966962748	0.587383046548	0.2636215094548564	-0.8267295280555996	0.2895136568505008	-0.875097441437773	-0.1708507779690158	0.8750974414377756	0.1708507779690163	1.355462100218366	-0.217554944841091	-0.1266731435206381	-1.648402960646849	0.2987791985956187	0.07029458347972543	2.552929068194733	0.9780442038698458	1.422659152765993	-0.9874026513190217	-0.2281865811442233	-0.1012000542039766	-2.185245573691315	0.0878982382282306	0.001027605796695592	0.01554380831753884	0.001024940976762466	0.01638518967145839	0.001007173445029655	0.004124419803379994	0.001082868455812206	0.004421967734158409	0.1839162683266495	0.1920761739864813	0.02844395883465019	0.03157976945658229	0.001034684976029435	0.03347135290270675	0.001320336819928247	0.006770216747122666	0.09426778737639718	0.09594774466660677	0.3873370811251494	0.3393714322224496	0.001093681675073432	0.01894025076168124	0.1374578194040461	0.1468893669926297	0.009055747562347418	0.02166207034520037	0.001110874851876691	0.005128724862530991	0.001117061090515404	0.00971641240653694	0.001228367775691672	0.01169705520055708	0.4081067986520133	0.3872853243158676	0.01441173849641892	0.0317392656785917	0.001042279206864293	0.003065182975406646	0.00104733775027824	0.01905075475959937	0.003639855974138652	0.03067102483560328	0.07575024532884521	0.1074503872769396	0.01714485214710011	0.01490918989676035	0.001223919305285272	0.008172943393574208	0.4251451126246236	0.4138720811428111	0.001022641746466346	0.02350293800070901	0.001971351307591281	0.005558151528384598	0.001917476337979284	0.005551726975296521	0.001878048322548949	0.005528325542307767	0.09421940192707126	0.07865956625603933	0.107377072059743	0.07666076316392618	0.01488626934604428	0.01550020850397326	0.006072404089002179	0.005684221517350629	0.1091618350920479	0.09903601858691702	0.09788920114893084	0.08638974782306473	0.08099251758959075	0.07477936603398543	0.05204246873156157	0.05004642357323942	0.00108743438385308	0.03773109215571969	0.04479444596219485	0.08096245240409808	0.001550721142573296	0.03369332587087154	0.00115311388344717	0.02626558291356984	0.001183018890753014	0.006116775760594063	0.001212098791233039	0.005599458266956774	0.00100721092563552	0.00977957927793271	0.001014706109435329	0.02033924920121076	0.001149356977635125	0.02056137185580149	0.07027720023792668	0.07119024618178718	0.06732709418274237	0.06067292014965459	0.007175351415224515	0.03351172048815568	0.005908672913967395	0.01381601172948585	0.04736037706646036	0.04493377468122429	0.02689236876705845	0.05747326749253188	0.00730641139618244	0.03686485093359756	0.1130881481960512	0.0894570744237618	0.001164842063531274	0.01983000680621475	0.05072599359221856	0.02687919744179012	0.02198460993828858	0.03495620610476578	0.001107586014693483	0.01128060370255714	0.001052364600926194	0.01944964584895708	0.001586315820772109	0.08438523108347433	0.05316018956021568	0.07324741438071716	0.01720309179822022	0.006384812467215707	0.02286548385948763	0.02394916229074123	0.001017790218836305	0.01215282999529337	0.06203085965658779	0.07317726211012206	0.09780927984667187	0.07898528117643658	0.001065191200977307	0.03795458099582145	0.004436013765952054	0.04295780808079671	0.001024985555184863	0.02575697109982375	0.001009170350561585	0.02561075375968259	0.001017535172795119	0.02306229314249721	0.0004743628250139367	-0.01405258190150252	-0.01172942166589593	0.01423398840019045	-0.01465809562441119	-0.0128781431737397	-0.007102316315247913	0.003678654032966018	0.001032249810562571	0.001034221073759241	0.001005647071221385	0.001109069104216438	0.2825765054085737	0.02978895653182573	0.00103505995539745	0.001002346896713253	0.05936486126026953	0.3873978997908422	0.001127970595692304	0.1909183725234798	0.031483832493496	0.001105796317029895	0.00112506177126739	0.001043419206290276	0.6066621975377217	0.03019808214260858	0.001034517041708355	0.001050403488270159	0.00100527204154941	0.1109716504300006	0.0297930960194231	0.001301019445382617	0.4615522950693098	0.001022165213545527	0.001003770519496266	0.001001357677316243	0.001002625191146789	0.1002626261141341	0.1078001187486838	0.02301019275098866	0.005162022454148625	0.09405055760740774	0.1047844652331137	0.08841412147350269	0.04818941558555944	0.001090881551188051	0.03650011867934037	0.001528504596590445	0.001135485113365727	0.001054296408976396	0.001023722636135043	0.00100766336615218	0.001015302661613948	0.001078024741018806	0.06177947017840865	0.06241666759173633	0.001015563596357924	0.001350834421587206	0.04862905979643066	0.02807049632999492	0.008273433462595575	0.1129746169075124	0.001019815233536451	0.04702832211692071	0.01708690725072979	0.001063430580537214	0.001051540466341836	0.001184967219955857	0.03977161839356866	0.02058436173829359	0.02308676693364965	0.001004432458591803	0.04572539642083693	0.1006008292978875	0.001070696257566944	0.001035693864699049	0.001031720339327354	0.001011564126805924	0.001022104377804326	-0.003579522652028429	-0.01467709584738053	-0.01129330207697841	0.0134829500613773	-0.013359319540645	-0.00931070944292911	-0.003480964982721127	0.01101093339738249	-0.7975068789458766	-4.33944995160251	0.05166394529544211	0.05329407976077454	0.02422765927701112	-0.01077334212800607	3.766557062144802	0.07457667048258262	0.0884878570893962	-0.02042439072195235	-1.52585568810866	0.01510907823332723	0.0174475348459431	2.539391029602741	1.612360601140686	0.06466538566278807	0.02008587083002573	-0.04512640452261386	6.667331558449688	1.040912047120579	0.1307509924857788	0.0121037556403909	-0.1660973804815336	1.777479465037222	0.5148716470003953	-0.001841751722677222	0.8751345698959266	0.06648349187660772	-0.05453807324950399	-0.05122400214953741	-0.04278860658230502	0.1481729255633461	-0.1031620998433099	0.3747597543115395	0.02746578238205477	-0.1497370192449594	0.3906336251097889	0.3658565721980682	-0.2021296352254934	-0.03154849835663653	-0.4140070550414689	0.01262115202658987	0.02320408500062886	0.03126051595761736	0.03463258951661121	0.0339794891803874	0.1355865193309087	0.06306854575049374	-0.2155269988231623	-0.2771180064224603	-0.4776349905656226	-0.2802810005351364	0.007457215740415133	0.1041580184821136	0.08960491936250339	0.1796941842871297	0.1651381012680178	0.05121990992118293	-0.3024261687493969	0.02450935801558371	0.003755221017274015	-0.4508305665292214	-0.6806926376066723	0.1851130572288909	0.09862161807510215	0.06129912760993352	-1.056023685340644	0.108387956736515	0.1141866675525338	-0.1965636860275695	-0.04988105208306608	-0.0454120469304229	-0.04060524004534344	-4.553843356957009e-14	7.597754944880342e-15	nan	nan	nan	nan	nan	nan
0.24	-0.03861671285441169	-0.03439013675580642	0.05489031877049295	0.5422728981102337	0.9407540661049711	0.009050493213216642	0.3222058079847074	-0.052150032642716	0.003926537207199955	0.08760046338214295	0.07014185022996403	-0.1192752333155689	0.0198766647094802	0.0521904925529686	-0.08133096949491744	1.118601756821766	0.08571326531013987	-1.118601756821767	-0.08571326531013838	-0.1990838035662492	-0.08194594653123169	0.01215993814675704	-0.1676826744031192	-0.085892548191565	-0.04392221670450088	0.02575475658250402	0.06030545207514681	0.6309544665625313	0.6538152029153448	0.08070191630915984	-0.009181595621032528	0.1688841188661632	0.005057277072222806	-0.3987447516910921	0.7014627035899934	-0.3447610519386576	1.350856527471367	0.05288536121944139	0.03461284037162358	3.097278372106815	0.967523798780304	-0.5009471678811578	-1.162938034835231	-0.6277795853925414	0.7161771527827517	0.2215817057676771	-0.7776408148527276	0.4005474618453405	-1.571937169182479	0.1089845712758667	1.571937169182479	-0.1089845712758666	1.340626872063528	-0.2593755744989893	-0.1489260291260768	-1.726482748319394	0.2999957943907487	0.09909006829734122	2.306542267658035	1.061921539141173	1.480368320038699	-0.6171929631906071	-0.1535175748164967	-0.1064780721144148	-1.92818675832952	0.1166128736908172	0.001030928914525883	0.01604671544766064	0.001031867999800338	0.01700782093365891	0.00100640044790953	0.004193330191322057	0.001101963364295186	0.004336553902941848	0.2307809000907269	0.2294935354782439	0.02953707771844508	0.03254257471146382	0.001034546581634905	0.03425166657398154	0.001167555561914411	0.006591593634701997	0.07574885941573099	0.0810486325729972	0.3882597403063248	0.341893227874925	0.001119298198888173	0.01910163531755469	0.1644940452752881	0.1721764472148126	0.02775542828244459	0.04227838676077408	0.001108140159045323	0.005452101811166991	0.001122610272579601	0.009888857923508949	0.001139495033883051	0.01142008449067463	0.4824016687756344	0.4509189797342651	0.02616272347716646	0.04366840388912756	0.001037652659488842	0.003361729456099413	0.001048812029562511	0.01914491755628837	0.002377193004629822	0.02977201810665241	0.09587377769663506	0.1253819285400203	0.02564184917759639	0.0202716382039222	0.001280932953934177	0.008133443533929622	0.4382355256512344	0.4226963779763943	0.001022512247411974	0.02408058494504842	0.001506856495820515	0.005300867414668466	0.001477796990562759	0.005307377530004876	0.001457808285611854	0.005310776337962781	0.09808734675261496	0.08105701343741782	0.1083219898238058	0.07663336073954032	0.02015984428289288	0.01937588126965052	0.004910301747567404	0.00553050999119149	0.1006177375106349	0.09665910816484001	0.1016687223801759	0.09046822496885766	0.0850576034865326	0.07855118764541853	0.05045838946299672	0.04877977601651756	0.001088433785957392	0.03742905982000463	0.0399822662512706	0.07697056053911426	0.001527396048674609	0.03381996209597799	0.001143589174476961	0.02650143198686096	0.001116764128079955	0.00654313926693024	0.001119770339096032	0.006013149538467064	0.001007469339166028	0.01011992233659846	0.001015122945159552	0.02176193112623412	0.001118901322853074	0.02171344824214031	0.06533330522692132	0.06888179892989502	0.06500182787279082	0.05845907909935823	0.00423238837826237	0.02997773369898449	0.003715116890936825	0.0116957444061927	0.04811328121910527	0.04512528626540245	0.02781739521591342	0.05860948111662204	0.008235782521031918	0.03804696167621029	0.1130101414592246	0.09105819797198432	0.001094870179703022	0.02154618543607663	0.04857981341225031	0.0275855668171574	0.01907171862524581	0.03211922178543292	0.001083283775179246	0.0114975321370126	0.001051081806666302	0.01947304584807125	0.001400173874633136	0.07973399277276245	0.04518163419721849	0.06624025123333266	0.01914785482554086	0.008400228149124247	0.02260177511368205	0.02452997359228023	0.001011534034912065	0.01292352378725077	0.05359166841426604	0.0638117051849009	0.09931855957988342	0.0803393476295025	0.001068220078781987	0.03904017268168466	0.002805791900809377	0.04150202051753282	0.001029938808802977	0.02514247805614967	0.001010925560528451	0.02504887407767722	0.001020891240350414	0.02256574873720639	-0.003997693069955266	-0.01457011697005788	-0.0113182810418977	0.01329807047767057	-0.01398154514761295	-0.009584659711675899	-0.003231427732242935	0.01183852598528342	0.001036151665230674	0.001043040609684649	0.001005504241276951	0.001132327653295918	0.3359734104994904	0.03159525329629664	0.001033923206345225	0.001001923741379044	0.04335581638646921	0.3926646994132789	0.00116064971963175	0.2200915161087271	0.06190253458033563	0.001104738287442917	0.001131159485203344	0.001043141618521623	0.6826339510041863	0.04658288333810042	0.001031306954264498	0.001050411295204616	0.001003993237268096	0.1332146172449982	0.03959353577404021	0.001372463439407063	0.4721308097029841	0.00102251977383567	0.00100295610089326	0.001001057911015747	0.001002058319474193	0.1060798132713992	0.1111727404568611	0.02848894159482283	0.002536754687290753	0.08385061628121571	0.1087930009651359	0.09230332719441854	0.04868062326683134	0.001088540596381926	0.03226260616155616	0.001483239841735985	0.001131696128073648	0.001038396841987912	0.001016990672092164	0.001007810234409261	0.001015768003118187	0.001091566889079701	0.05658045651023112	0.06161306548244852	0.001011454841670127	0.001297252390539833	0.04936936911023083	0.02951937618183366	0.009977583143148117	0.1128341719970589	0.001018606794139321	0.04503481359467885	0.01471903728431775	0.001052358790567324	0.001048373890839332	0.001208082860703672	0.03175639386065371	0.02194833392341662	0.021717403518189	0.001004997538028001	0.04058592847754515	0.1021233423108385	0.001072072667848276	0.001027699040159356	0.001037857246004672	0.00101372609805726	0.001026251844034141	-0.008678834173887991	-0.01503416259995182	-0.01091962990035913	0.01226971276329726	-0.0136161074742986	-0.006428151383985679	0.000764229476001102	0.02041219423155088	-0.7718311902525276	-4.082830876362892	0.04891640108284417	0.08203305226336545	-0.02706164357200818	-0.002998731337543983	3.718660309099245	0.1145597098159642	0.06237055848542033	-0.01878476935454621	-1.453806088606857	0.5113493845396323	0.01418038796830264	2.526204377017298	2.388164239896664	-0.03282790734218613	0.01223619813032636	-0.004304336239769	6.018908463660004	1.297021760975078	-0.1736579809465439	0.00519303262707373	0.002157755524900422	1.80549970937623	0.5542642694381497	-0.008314947815369853	0.910655007532318	0.03218026586683511	0.01569595607128101	0.01416352755376913	0.006348996551946444	0.3315264498388023	0.1008935066008542	0.4060731222488541	-0.05558848068675618	-0.3298808568635333	0.4181244269607774	0.3853488193972145	-0.06317215948285845	-0.02907700217904748	-0.3813278152693064	0.0155439953148377	0.02570735312975245	0.06165280518760036	0.04831166459433621	0.0351813116626417	0.1549103991513428	0.2170454002097499	-0.2498271996299612	-0.1659932462315346	-0.2270470014419338	-0.1656882805682021	0.02862545135858844	0.1191053019568725	0.1446870384570066	0.1373062761462464	0.1766368977188197	0.08912538756214898	-0.2713501083094312	0.01538095994098299	0.0001874948988777137	-0.4764455235181771	-0.7244464705458857	0.2186619907157786	0.0212836001534874	0.1120817345108472	-0.8229941176896013	0.1601606212178972	0.1049603739766682	-0.114439723758737	-0.07218391884982248	-0.0662470605542954	-0.05772411208173746	3.248333070972061e-14	2.94291398413239e-15	nan	nan	nan	nan	nan	nan
0.25	-0.04231027926887809	-0.0277429994671573	0.05103137189553159	0.5557392991898924	0.9411714970425191	0.009366183653030194	0.3519214512136867	-0.04291979084441618	-0.001295746228706833	0.07640359063262694	0.06412273023059645	-0.1116409949989954	0.02167422829200937	0.04504200109275293	-0.07684899833389691	1.099424664759399	0.08805785250573606	-1.099424664759397	-0.08805785250573035	-0.1857370657454957	-0.08481688341672282	0.01053294627476952	-0.1854466553851496	-0.08284631039403391	-0.04276056628377962	0.04758861283775796	0.07128781300694115	0.6459710852486424	0.6499905143168084	0.07918289014673614	-0.0101410642825339	0.1506337196859854	0.006185393962346407	-0.326374893129163	0.6128839288374183	-0.4204889696214172	1.342408746546268	0.03132130371756495	0.02762841642790547	2.830127749093715	0.8654062962019179	-0.5255854357261092	-1.096503951174925	-0.5600197078895746	0.8012988495026612	0.1226533271018918	-0.6323373428538556	0.4888721345561099	-2.260785661291469	0.3480288302998588	2.260785661291467	-0.3480288302998564	1.333639312696357	-0.3175642125111676	-0.1767048201973265	-1.807037902517324	0.3156727332739984	0.1354698346180623	2.062628186039111	1.12369495172621	1.512864563777746	-0.1916187386023071	-0.1516798175185037	-0.08417975874766997	-1.72230174323845	0.1133303635872128	0.001035725221364314	0.016508122781618	0.001116810764005676	0.01768666409494754	0.001005973059249653	0.004226101332559264	0.002673589322569186	0.005302077230007265	0.2751455228077358	0.2652503726065907	0.03066898149956365	0.03350345852149229	0.001035422837708389	0.03479118497124339	0.001086378540896748	0.006460806403494865	0.0587351090444935	0.06707585814570123	0.3898457200550916	0.3488982766181636	0.00205088248816081	0.02012332678557698	0.1896204469763484	0.1963655860026423	0.05585496637959883	0.07125315578262914	0.001108718730348338	0.00570551105534199	0.001130212299400075	0.01003869576263307	0.001094602395271862	0.01133739017118285	0.5495978758644978	0.5074239449665373	0.03835740136469411	0.05589746557913807	0.001034629816749264	0.003552706228224838	0.001049586280617919	0.01919567102948581	0.001705539188554781	0.0296768217358863	0.1148804436707325	0.1424352521760923	0.0351757131954103	0.02598288915945195	0.002059275233693337	0.00866619428332416	0.4503927066925014	0.4327150368122815	0.00102318408400423	0.02474368081883083	0.001260034727625888	0.005230305571589728	0.001244314490466683	0.005237085695078479	0.00123457106291926	0.005242847916548428	0.1005718463773436	0.08385718301460797	0.1082746047852827	0.0776855332579825	0.02365074434163259	0.02212038017269473	0.003664633814908531	0.00514849735766114	0.09169117322751824	0.09314738423981624	0.1051605635735708	0.09465919500078325	0.08878308573520727	0.08246736114691965	0.04902693514315926	0.04811865556460905	0.001087379197829459	0.03718011923736136	0.03564748138221899	0.07328906489618982	0.001502574731295619	0.03394561421864695	0.00113731181282678	0.0267271280304375	0.00107735640043647	0.007089024498170796	0.001069018953217497	0.006537811525940451	0.001007880454521235	0.01042902247878576	0.001016945145602308	0.02313876649253618	0.006649449454549464	0.02927973159891627	0.05976432984232487	0.06595173390331467	0.06288744136485019	0.05678664786744322	0.002661279367392687	0.02776276514075735	0.002523642608621254	0.01050792571059405	0.04773860978265156	0.04489096361237841	0.02876598269398415	0.05961008251434773	0.009099068196162125	0.03921279085820262	0.1134247195752182	0.09250395079425079	0.001058235479558451	0.02331659131943717	0.04671948839233149	0.02875459463466523	0.01616980437589353	0.02937319342882015	0.001066900403797137	0.0117564570454008	0.001049921877212121	0.01947391449798021	0.001306032719027287	0.07483283266910165	0.03736918800842925	0.05924162752301231	0.02105214457350434	0.01088946351515534	0.02209338365665847	0.02483897515982841	0.001008494372509228	0.01371728571957452	0.04810934819930064	0.0569175605496876	0.1010423088169158	0.08222874560180909	0.001070758370964563	0.04003459683306075	0.001936271770390601	0.04073980727768263	0.001036753595039961	0.02428816801831809	0.001013323532011761	0.02426102864161564	0.001025485662338365	0.02187414883283503	-0.007504428976523207	-0.01477007422625618	-0.01094482968759117	0.01139660378776643	-0.01264988440181145	-0.00703867414901139	-0.001267800157135888	0.01365552612275314	0.00104458001871507	0.001342463954512918	0.001005548620053365	0.007008135127917967	0.3742499166526103	0.03228996606315714	0.001038375306690287	0.00100180297215933	0.03126298651148023	0.3937388510010386	0.004598149641244519	0.2397427719881057	0.1129864519108292	0.001113198601107168	0.00114402256509641	0.001051858014339485	0.7243319427045765	0.05747156845107168	0.001031633114500479	0.00105037596723364	0.001003473773478543	0.1489845602479274	0.05173969532815242	0.004139802506122922	0.4821932000396082	0.001025036960705678	0.001002647153182896	0.001000936985948165	0.001001839288675658	0.1022416171813752	0.1056250806411693	0.02675027913964775	0.002195995859558697	0.0754334098311607	0.1111751453655858	0.09511929569283026	0.04607671217524158	0.001084369830748336	0.02906431244735343	0.00147115702861052	0.001129997116025641	0.001034583055811461	0.001015502268696405	0.001008729704582424	0.001021442046760923	0.02210740014804133	0.0493777988990851	0.05898123372022833	0.001009845955646603	0.001253416217959454	0.04549328288595984	0.03013216899038464	0.01006019010176987	0.1150537768553344	0.001021362881123199	0.04396947384313352	0.01147818754027592	0.001047719999148697	0.001049002790459605	0.00120780585114421	0.02489935134887226	0.02421144139115228	0.02135824301964417	0.001005613104514147	0.04205855871598119	0.10459671745534	0.001074524078205246	0.001025530156485209	0.001048913716325363	0.001017590007178542	0.001033664769923562	-0.01007164072519918	-0.01475876078349782	-0.01059153816307026	0.008796649917437544	-0.01054524519802006	-0.004981106798367768	-0.0009297962885384788	0.01006719177318491	-0.7645472713312617	-3.750351872073432	0.04344333827389224	0.06270443641431733	0.01731765360916557	0.1816947379980273	3.43876158476822	0.08191188559357956	0.03894242572638067	-0.01012682487849057	-1.340145353409092	0.901726075648236	0.1757581997570507	2.325564159402335	3.277250903237719	0.0526459808646709	0.01561086099047434	-0.007949843394377855	5.287979608262404	1.156400908540947	0.1129571394964688	0.003117021282794016	-0.00571894840782321	1.620837969801843	0.5830062154877018	0.1035452491820589	1.130710043575063	0.08420034092609169	-0.01682885693705592	-0.01609303886950986	-0.01175964574202918	0.2454039556367332	0.1135615926149747	0.1650527710486562	-0.0243720996704484	-0.3750569325363022	0.416855047528756	0.3939284344067578	-0.06473216916932346	-0.0215305186272187	-0.3528004065571356	0.01075693654397568	0.02041688930617044	0.05301325899373084	0.05718555033109649	0.0275189887656873	0.1248788766303408	1.224505600500496	-0.3379488472754961	-0.164436648333612	-0.1978400974818263	-0.07968018244011719	-0.06924345063037501	0.08419472574918656	0.09167344091459238	0.1581858138318506	0.1750764087849273	0.1437224812220031	-0.278679676774136	0.03305016542905483	-0.001010774532050878	-0.4999495086858829	-0.6815482957500698	0.2780589205320778	0.03656623216389825	0.06104204167991157	-0.555198665992747	0.2146581605494264	0.09446267020777904	-0.04536601628466362	-0.09773979962733624	-0.09053548783052043	-0.07957150003603225	1.028747450933372e-13	-9.892619771849054e-16	nan	nan	nan	nan	nan	nan
0.26	-0.04487233795564338	-0.02243407468502223	0.04661132644668609	0.5691207742030497	0.9413949017287633	0.009585124918302467	0.3784939124746047	-0.03510427201225663	-0.006226689835951203	0.06526903563653402	0.05926195020415023	-0.1034366895461048	0.02202417757889606	0.03993814838260838	-0.07169301951979433	1.073439955235921	0.09243576116525423	-1.073439955235922	-0.09243576116525459	-0.1723126449000772	-0.08835227897957079	0.008621192244350144	-0.2034379215420645	-0.07945067416282355	-0.04116822363669358	0.0670553043562158	0.08256223719985874	0.6610099407700265	0.6491053485016066	0.07764047676179157	-0.0108404727672232	0.1344299106907498	0.007410281529035251	-0.1724432061485271	0.4338202022898793	-0.4569807667168028	1.333871314171119	0.01408011094648421	0.01526300546336776	2.468641978489388	0.6845792055512518	-0.4426792021596008	-1.150474484149448	-0.396111590812684	0.8301905800467504	-0.06794115335306695	-0.3687130648405088	0.535348992465055	-2.933460661404327	0.5156488640602797	2.933460661404327	-0.5156488640602795	1.356163476997873	-0.3922673099701773	-0.2058784608124423	-1.771939783296297	0.3698754811265109	0.1852285135702914	1.833109320298858	1.120334191369046	1.484815687093978	-0.02928840652348843	-0.1581950193205509	-0.05446603675299377	-1.518868721341101	0.1359670090040058	0.001042338294535767	0.01691714766402208	0.001308984616390501	0.01844128679022161	0.001005781671885723	0.004213718898703244	0.006376975844815309	0.007682275487874494	0.3157846848332151	0.2983898565375734	0.03159187380638494	0.03426670909097486	0.001038087800813596	0.03489870118432335	0.001045733135422956	0.006333974176950487	0.04350309988219109	0.05425779437356478	0.3912656881571812	0.3601690636187196	0.004228479757007262	0.0223288051951079	0.2120210856752832	0.2189665459799145	0.0927935001934852	0.1052326316008023	0.001113239333811904	0.005887745921871626	0.001140445385344066	0.01015866496906665	0.001076519868184122	0.01134678130810594	0.6076434876155952	0.5567964724088718	0.04969591317906507	0.06694862869026358	0.001033282205237227	0.003642948327686486	0.001049955570281565	0.01917044516012931	0.001368451020889943	0.02996720076390368	0.132075665942901	0.1581121469753422	0.04576555439006681	0.03183216839007805	0.003827241223133822	0.009977951547333259	0.4618285521077813	0.4460632445264819	0.00102477902378765	0.02543982040436885	0.00113637361832204	0.005223879630924777	0.001127430698956328	0.005228093866007671	0.001122770187621672	0.005239084124976127	0.10036999113602	0.08630302235084676	0.1059185656709844	0.07898500450236709	0.02461608057343768	0.02312145894452847	0.002866819664706197	0.004971906924858432	0.08286669719218334	0.08910610942620879	0.1081696758836943	0.09874103528152087	0.09209750235239068	0.08635060740362786	0.04705308319373661	0.04757152786757732	0.001084765981052511	0.036982061361744	0.0318155639474668	0.06995797054313986	0.00148411866141187	0.03405851097335754	0.00113332412188245	0.02692947044739946	0.001055749598995309	0.007713184805457809	0.00104290427123577	0.00716815689370088	0.001008545873029537	0.01068790755187727	0.00102069417464104	0.02434795270936398	0.01966961457968392	0.04476944683914699	0.05340326100187195	0.06208756115259758	0.06053326093445477	0.05525147316904998	0.001868907607921314	0.02638306400415855	0.001902343915404073	0.009946046279710038	0.04575083415716156	0.04386534787945036	0.02955360975295212	0.06035697059482146	0.009576687523668219	0.03994432335396081	0.114589039485652	0.09434874475911534	0.001041301900136686	0.02500035620856752	0.04522001617914502	0.03044086254726151	0.01308680921817194	0.02652914597476267	0.001056391127680294	0.01209145832069057	0.001049656731235398	0.01943289016563066	0.00125880567297038	0.06981174236970131	0.02990075559143019	0.05248388483367402	0.02312223171379436	0.01393888332059758	0.02165630663024715	0.02518228861171671	0.001007283215369825	0.01443179241537518	0.04578114081181906	0.0527204547322471	0.1030784642496123	0.08457129458660777	0.001073253193585019	0.04094019036403976	0.001498666343439044	0.04044743835055684	0.001045690042483499	0.02320644784539194	0.001016454814404439	0.02325389509761905	0.001031489935825496	0.02099480611162532	-0.0096018786462532	-0.01465312543401961	-0.01060161807796304	0.008447406327225159	-0.01015875596902514	-0.005225315904378121	-0.00174260814179329	0.00736452452966594	0.001053008372197662	0.001641887299337862	0.001005592998829374	0.01288394260254081	0.4125264228057302	0.0329846788300202	0.001042827407038928	0.001001682202941117	0.01917015663649486	0.3948130025887976	0.008035649562857679	0.2593940278674841	0.1640703692413237	0.001121658914771682	0.001156885644989287	0.001060574410158925	0.7660299344049664	0.06836025356404254	0.001031959274739923	0.00105034063925346	0.001002954309689449	0.1647545032508571	0.06388585488226448	0.006907141572838789	0.4922555903762325	0.001027554147577353	0.001002338205472494	0.00100081606088052	0.001001620257877044	0.09840342109135282	0.1000774208254785	0.02501161668447157	0.001855237031824067	0.06701620338110631	0.1135572897660358	0.09793526419124193	0.04347280108365467	0.001080199065112833	0.02586601873315075	0.001459074215484888	0.001128298103977257	0.001030769269635592	0.001014013865301913	0.001009649174751528	0.001027116090404329	0.04312323340700707	0.04217514128793925	0.05634940195801041	0.001008237069617242	0.00120958004537784	0.04161719666168906	0.03074496179893584	0.01014279706039214	0.1172733817136099	0.001024118968105517	0.04290413409158807	0.008237337796236839	0.001043081207729839	0.001049631690079769	0.001207528841584864	0.01804230883709208	0.02647454885888756	0.02099908252109891	0.001006228671000433	0.04353118895441781	0.1070700925998415	0.001076975488561837	0.001023361272809351	0.001059970186645206	0.001021453916298296	0.001041077695811906	-0.01146444727651037	-0.01448335896704372	-0.01026344642578135	0.005323587071577915	-0.007474382921741607	-0.003534062212749844	-0.002623822053078042	-0.0002778106851807118	-0.7641287255640237	-3.359870442484528	0.038439910729787	0.0971889590469879	-0.03609235865027867	0.2799362548259023	3.195189669627402	0.07503306166307003	-0.02402987828840385	-0.01799376845695738	-1.222863957586507	1.364497036008276	0.2509377762698136	2.208568614901312	3.389105599160825	-0.04706278290483074	0.00626247157517542	0.01411275504743198	4.592420905672637	1.061442045201628	-0.1938049155631461	-0.01000283660612865	0.07927283528183843	1.530213942013399	0.5818699244586464	0.1474863551085002	1.576564783195379	0.03878900822490147	0.02852313655385997	0.02642352872512	0.01918192252019466	0.2606604016430276	0.1503532517880826	0.05738909601967966	-0.01450404053209847	-0.4357910345800872	0.3962984767229832	0.3787633704385934	-0.04037360852067912	-0.01890046079195115	-0.311247557294589	0.01299292172306484	0.02103662780694616	0.07730782039564213	0.06944834065140089	0.02513829785826456	0.1213805692666868	1.801731776891217	-0.4366487444571005	-0.1385419395244462	-0.05999351708105675	-0.0405004276159766	-0.1296331646227949	0.06836263850608086	0.05782770120963038	0.2171145046654898	0.1593086988904548	0.1925734065812934	-0.2909539277933371	0.03059623344745201	-0.008191101502958171	-0.5004315626553615	-0.6762702663508597	0.3306988785973626	0.02814597702169204	0.09623068720679896	-0.2835863541343518	0.2507908237162786	0.08719424989874598	-0.02047086119397177	-0.1176659458683925	-0.1101046821412558	-0.09527267544869235	1.659410235771065e-13	-4.227679539048773e-15	nan	nan	nan	nan	nan	nan
0.27	-0.04545180177470859	-0.01936442660355457	0.04205934625873661	0.5824157730871936	0.9414670096658899	0.009651365947946081	0.4009442202276424	-0.02944852564337881	-0.009729692491940176	0.05290149733024488	0.05651785094605011	-0.09521806117231939	0.01995605916178191	0.03804941835444684	-0.06632422328647371	1.04083725549862	0.09803576810404606	-1.040837255498619	-0.09803576810405076	-0.1584892932112761	-0.09271246903118796	0.006425583316556645	-0.2203498422529956	-0.07529432731740347	-0.03904226978518013	0.08435296982903809	0.09357245898310745	0.6754567584747246	0.6481088946691879	0.076187602328364	-0.01118102032669716	0.1200611137958835	0.008715446181293785	0.05972000109374862	0.1773004400583343	-0.4523994067721577	1.325017625034693	4.910912605541912e-05	-0.002141928838052907	2.016571653050007	0.4466101093200393	-0.2460548150018994	-1.329135239806437	-0.1497155210251029	0.8167219519696725	-0.3505688674208918	-0.005842902693772701	0.5374442856240982	-3.580635106440921	0.6005897415125285	3.580635106440916	-0.6005897415125244	1.410080796111205	-0.4801689997320898	-0.2319440961416146	-1.603021718896781	0.4627629566071847	0.2385538702851141	1.625211484526401	1.080586695402802	1.403410155434224	-0.1856812766840954	-0.1230238388604765	-0.01709395178185589	-1.356702367796803	0.1291094589419385	0.001049069295605092	0.01726888938314061	0.01032948894820808	0.02816083191637609	0.001005739808116331	0.004145964377561298	0.01303912727778801	0.01166303159260145	0.3517205454265926	0.328910686382443	0.03015895446343896	0.03306080178056539	0.001040640133784287	0.03438566961075333	0.001024167007050304	0.006181762386600315	0.03023902244070589	0.04277904617802771	0.3931709902698021	0.3758187231289289	0.01107340206720249	0.02886992447410525	0.2317694605178564	0.2405790886943195	0.1206856388276514	0.1265054366506579	0.001122518121787837	0.005956365605038851	0.001151666357439186	0.01024307343342129	0.001077205013199817	0.01144220416471847	0.6564508052189595	0.6001378237981708	0.05879945105673234	0.07556706307191205	0.001033610661594548	0.003558730060010165	0.001052989161862801	0.0190455047252777	0.001189397614797391	0.03062299849692436	0.1466996073530232	0.1720175423064749	0.056073771960699	0.03710704613934854	0.007280498315481777	0.01252949826585756	0.4741808571564222	0.4650054445116597	0.001028215674528828	0.0260867600653815	0.001070687993965378	0.005261173237418661	0.001065385999706751	0.00526211163173452	0.001063399092607714	0.00526929312963465	0.09907754406986875	0.08932408968672233	0.1033013641015497	0.08139293117254114	0.02460997464632996	0.02346684010347783	0.003411746922225642	0.005769065768863756	0.07598049602500029	0.08616334193814708	0.1107678084966725	0.1026317958087886	0.09506881960577782	0.09004100199373452	0.04614693487981544	0.04839650177087073	0.001201614825991764	0.0369235537958249	0.02858792422966841	0.06705923786474907	0.001479992815566984	0.03415634759251657	0.001131707059670929	0.02710346769519529	0.001043378459134098	0.008457013597259531	0.001028800820892183	0.007912669776495178	0.001009386507009736	0.01088344432697421	0.00102845783749723	0.02528150392729754	0.03538275931385922	0.0616155700350236	0.04786079956556621	0.05858021271207479	0.05816873621365543	0.05402793170395238	0.001447619776925174	0.02560756747435643	0.001561655227757313	0.009795156401919081	0.04321843502111214	0.04273074968215839	0.02947880055862295	0.06059090521313275	0.009225212036070218	0.04005599707249662	0.1153374592043342	0.09630151043702706	0.001033761892061063	0.0264475699000151	0.04437551411668668	0.03277932769132947	0.01108820477340751	0.02467520891562734	0.001049352203614219	0.01251569890776894	0.001052013357641942	0.01933428083836261	0.001223638229483167	0.06481394429938502	0.02355973387222181	0.04671337291421246	0.02660699778537825	0.01812977209693673	0.0221845151032829	0.02634789010735157	0.001006831854874985	0.0151424325616767	0.04425192069668919	0.05030741776351915	0.1053301636285181	0.08711956054944323	0.001076464864655727	0.04174544235922154	0.001266024808672202	0.04048524781564685	0.001054436531223088	0.02191852249458364	0.001019435932672753	0.02204298697291829	0.001037260905304719	0.01994288935182005	-0.009417935196915184	-0.01423678133163095	-0.01013345503593554	0.006764247527552472	-0.006695268984492642	-0.00372075227074315	-0.002681199704632643	0.00192912861283488	0.00105866998384566	0.03537070145936204	0.001005783592255231	0.02640720556576578	0.4345069188766766	0.02468184409736479	0.001043693649458721	0.001001753500132934	0.01075248379796634	0.3994358683888012	0.02715227501205984	0.2726584101161679	0.156040275379854	0.001141079103764249	0.001168819388162898	0.001092592697409243	0.783223807682376	0.07147480869762435	0.001035638977252712	0.00106105919434479	0.00100277782930783	0.1725108584793296	0.07280973880385286	0.01435031133992211	0.5109521060234584	0.001035378381972413	0.001002274102801927	0.001000774953454427	0.001001566409213614	0.09629728074992396	0.09920161411946614	0.02425480986362588	0.005784074327788392	0.06668244447630688	0.1152663981405576	0.1001985778796973	0.04639985649234261	0.001528956270942621	0.02402723983276407	0.001489753203627999	0.001131483238814886	0.001030275589944819	0.001014213203783421	0.001010779308453304	0.001044509664353438	0.06196229343470037	0.04011720025670269	0.05421149414636335	0.001007921789826268	0.001203178521566332	0.03893699185177973	0.02823822361233994	0.007749671674293758	0.1156722799101175	0.001027433048888088	0.04374839826162192	0.009502167086725711	0.001041132477752898	0.001058556789396079	0.001169645036926528	0.014888373878432	0.03401930419308571	0.02428831309031697	0.001006475043179995	0.04145043050460645	0.1097452684695066	0.001082204693697118	0.001023728709880149	0.001066561050920099	0.001023456113149591	0.001045119904079757	-0.007596782083900959	-0.01362317512091186	-0.009561298882031451	0.006233617092659206	-0.002608490850160826	-0.002365540683502954	-0.003665693388715687	-0.001740715865584011	-0.7667755095774779	-2.934574973700927	0.03213596462444069	1.702859697788017	0.007261758901614281	0.4988412075000853	2.887150903808792	-0.2898104692855864	-0.08080177745626829	-0.01415578708049873	-1.071460617519476	1.719292071772298	0.9917052898740758	2.095871984509964	0.9698239759550372	0.03349678157636099	0.008840967304093242	0.009793900134231521	4.043096571971812	0.6848851299395349	0.08400328285926141	-0.01610290945289972	0.06353029036595138	1.256854262631036	0.4742218880224687	0.3442709390745397	2.202320227561852	0.07777580637376637	-0.008482314055757416	-0.007919774980333938	-0.004726934288659678	0.3261554913043117	0.3164514404379524	0.01571611142079584	0.1652760219618262	-0.1589470583880649	0.3858911568149486	0.361838475075798	0.1888598729661456	0.005035949780528958	-0.2669912929349026	0.007042492969548035	0.0142430708021852	0.07484592230104797	0.07937631849286952	0.0152814037774422	0.07125982348625264	1.594035706402647	-0.2752675804453517	-0.1087832246470273	-0.07626685170616609	0.004857328933313462	-0.1053166876718898	-0.02081383644861154	-0.03358517255613971	0.1781346927332852	0.1301464587137702	0.2740021296361186	-0.09496436278834454	0.05041525868367806	-0.0120941786723187	-0.4966647086754077	-0.492221352295749	0.5068437360164474	0.1938494818922586	0.05588702577289519	-0.2120794222757392	0.2618301372976093	0.07332949127422933	0.02356336200834633	-0.138567254610418	-0.1309100043251137	-0.1137714441683701	1.485570562278403e-13	-6.873532102328559e-15	nan	nan	nan	nan	nan	nan
0.28	-0.04361454675875705	-0.01894424536271888	0.03758365559325088	0.5956189099514573	0.9413900365655207	0.00953974375526459	0.4187283871541692	-0.02617126900396892	-0.01091045585537939	0.03856428958645359	0.05632749457945697	-0.08703851336152454	0.01491507348354325	0.03988509109065343	-0.06096345317876399	1.001956136699393	0.1043723003517746	-1.001956136699393	-0.1043723003517802	-0.1440795502708404	-0.09796362496173387	0.004008294893647362	-0.2353499031201243	-0.07016803365759394	-0.03642531395991382	0.09953528825196152	0.1041515017103497	0.6890553899105148	0.6450781446334682	0.07536712055468146	-0.01125136133561784	0.1072596291315253	0.01007334145775325	0.3109005608498963	-0.0960731658375938	-0.4417228622260877	1.315498910195094	-0.01573609648863462	-0.02030963900165341	1.53541381318093	0.2088812596564437	0.02176865633904677	-1.544408371650682	0.1146369874863186	0.8223744674489102	-0.6625146055699866	0.376167488029742	0.5337437673461166	-4.189144473789598	0.6629539258476376	4.189144473789598	-0.6629539258476376	1.473441727326117	-0.570460485755693	-0.2502143598356049	-1.389567814535837	0.5638648440044294	0.2834289083209227	1.410039910319111	1.034098380170428	1.315178433313132	-0.4361476471834285	-0.03171648737124143	-0.0004247266421545063	-1.205406275239455	0.1465131338438069	0.00105526529536183	0.01756441758672129	0.03106221148781793	0.04962127337798455	0.001005814230989952	0.004053360165745794	0.02293476842529227	0.01731162446549588	0.3822468011894638	0.3556963667029983	0.02544957688796582	0.02899858079395436	0.001042349046054125	0.0332381588151958	0.001013423884002572	0.006016714485635621	0.01898755396914625	0.03285708330302875	0.3959457996770813	0.3936320491689926	0.02376518923402956	0.04085129519946348	0.248815175943026	0.2605226268007039	0.1328919163925958	0.1267164824227785	0.001136868736149292	0.006011882793827548	0.001163243541758677	0.01029991923514593	0.001093562087239024	0.01163910098797955	0.6955496135148328	0.637003347844002	0.06508451926454267	0.08109913726532583	0.00103561548475304	0.003463854400662841	0.001059866752385053	0.01882603378208077	0.001099744701685951	0.03147067815209559	0.1583493140853166	0.1833690149963211	0.06558852296496209	0.04133893140307503	0.01267023032015261	0.01649232933839469	0.4884163456054218	0.4899185493521395	0.001033847081063042	0.02673887417981445	0.001037818574551679	0.005305875373793535	0.001034348920356157	0.005303702378391047	0.001033692557183232	0.00531280918519762	0.09743684002634111	0.09247818069228908	0.1014103572043905	0.0850184204749057	0.02424445088316676	0.02351636068612047	0.005636514789567048	0.008104231616807395	0.07191210582641891	0.08580347635131665	0.1129862353787832	0.1065396089795086	0.09772588679827454	0.09363783545500572	0.04700474021203368	0.05101855500244155	0.001484352884368134	0.03703952040069072	0.02600372473060038	0.06464829839341468	0.001493261745999634	0.03420872264996799	0.001132491702614334	0.02722393684445237	0.001036948345052117	0.009277862938190886	0.001021851710045172	0.008754124915258362	0.001010371960800397	0.01101978255990698	0.00104103845993031	0.02589175216249853	0.05211532449201916	0.07718101784941618	0.04387554837351398	0.05637327680773078	0.05589772592783997	0.05302347125302753	0.001236461856924995	0.02523450571393974	0.001387829345758743	0.009933890395990422	0.04060638878791299	0.04159840986927914	0.02824865979725852	0.05995593143374555	0.00786653560290888	0.03931077560174728	0.1151103504975363	0.09800535985010711	0.001031651258332171	0.02760353376929965	0.04431062196679844	0.03589855528807779	0.01068452015709286	0.02432724114389199	0.001044859355007098	0.01302303098987592	0.001057655535553347	0.01917973829825712	0.001187110029704091	0.05992771505091568	0.01868324847630306	0.04235167309263115	0.03199425908293048	0.02406305522787085	0.02403661588464527	0.02883678144531491	0.001006729534355458	0.01574932660522118	0.0424631711733541	0.04821769863343159	0.1077524649764513	0.08986725270149955	0.001080685643432448	0.04239624703228004	0.001149801387443124	0.04082931774682269	0.001062104632312811	0.02046214014685702	0.001021927342501623	0.02065903378060526	0.001042167055218926	0.01874616187515977	-0.006778177252062893	-0.01352454406674687	-0.009509302326093143	0.006809881275048899	-0.002296845275261158	-0.002440216706700396	-0.003688644449337568	-0.0008579401463779018	0.001064331595491704	0.06909951561938373	0.001005974185680067	0.03993046852899136	0.4564874149476231	0.01637900936471151	0.001044559891882889	0.001001824797326097	0.002334810959440122	0.404058734188804	0.04626890046126253	0.2859227923648519	0.148010181518385	0.001160499292756188	0.001180753131336222	0.001124610984661903	0.8004176809597859	0.07458936383120596	0.001039318679765415	0.001071777749418551	0.001002601348926298	0.1802672137078025	0.08173362272544123	0.02179348110700535	0.5296486216706844	0.001043202616370245	0.001002210000131079	0.001000733846027598	0.001001512560549779	0.09419114040849638	0.09832580741345491	0.02349800304277859	0.009712911623749857	0.06634868557150814	0.1169755065150795	0.1024618915681526	0.04932691190103343	0.001977713476769613	0.02218846093237734	0.00152043219177095	0.001134668373652135	0.00102978191025398	0.001014412542265111	0.001011909442150921	0.001061903238302945	0.0808013534623945	0.03805925922546623	0.05207358633471822	0.001007606510029603	0.001196776997753966	0.03625678704187041	0.02573148542574425	0.005356546288196063	0.1140711781066252	0.001030747129670193	0.04459266243165534	0.01076699637721643	0.001039183747774479	0.001067481888712493	0.001131761232268422	0.01173443891977309	0.04156405952728269	0.02757754365953451	0.001006721415359351	0.03936967205479507	0.1124204443391716	0.001087433898832128	0.001024096146949195	0.001073151915194572	0.001025458309999867	0.001049162112347108	-0.00372911689129152	-0.01276299127478	-0.008859151338281539	0.007143647113740436	0.00225740122142008	-0.001197019154256117	-0.004707564724353339	-0.003203621045987594	-0.7700765370897691	-2.541233887207862	0.02719720758189528	2.445368226128457	-0.04106229684340595	0.6135036084607796	2.448159764765434	-0.4962296736270279	-0.150925722624987	-0.02056099061555993	-0.9115068934972107	1.797230341987011	1.338988065540831	1.874767693293087	-0.8232462563884297	-0.04968328181361699	0.0007499390323097367	0.03440754837845428	3.297255436979336	0.4441700075590309	-0.1959363939808547	-0.02890893899706959	0.1176492197119997	1.019429413756504	0.373271427351717	0.4297432259121666	2.770745754256255	0.03982389891394269	0.03000484252981822	0.02793812491125057	0.02184333270091305	0.2872651355718639	0.3938657782209468	-0.001783019225607437	0.2930973602698246	0.08078934566489597	0.3997090054133038	0.3600511446716218	0.3190422571156828	0.01599437335208942	-0.2136889158834769	0.003900609381884777	0.0103310081001487	0.0927119302198031	0.08883679184414298	0.01329858944085943	0.05671997272900724	1.545596700579153	-0.1765662372214458	-0.09472573669335319	0.02049343683900619	0.01742434676701582	-0.1291814877411328	-0.1054190410346797	-0.1135513366496146	0.167331251698671	0.1010587344759605	0.3487258971193513	0.01023992968657056	0.04721453257461235	-0.01937774401997945	-0.4781177982772497	-0.3945078467785758	0.6791777495186344	0.2928039454886503	0.07548146665536669	-0.2189227864065811	0.2906760615612624	0.05630478547661402	0.04078123204147921	-0.1513573452504095	-0.1447136956623802	-0.1242348188174315	4.022933271949026e-14	-8.849528580252427e-15	nan	nan	nan	nan	nan	nan
0.29	-0.03933964495818019	-0.0211394421290155	0.03313654737765421	0.6087229512804171	0.9411346512733034	0.009256336825916825	0.4317296635797297	-0.02509565609877834	-0.009203750578276198	0.02215033113913613	0.05865314375111647	-0.07854952410419952	0.006792742905548928	0.04537032081079793	-0.05553716074819728	0.9572280123680871	0.1113762231710596	-0.957228012368087	-0.1113762231710702	-0.1290393511209339	-0.1040866739353733	0.001458951916262548	-0.248209419957741	-0.06407977302424567	-0.03341921473513881	0.1124163806266438	0.1144592659616122	0.7018291756467692	0.6396021537219918	0.07574951510774136	-0.01123395543102937	0.0957681280741067	0.0114933793301868	0.5373731210887988	-0.3308041615313595	-0.4498069705802178	1.305243570500166	-0.03604283324879125	-0.03576561808188865	1.071531860556187	0.01928559586096201	0.3221476742893234	-1.729748759935744	0.3375622665407997	0.8796821434459424	-0.9555637921743412	0.7038670508168567	0.5542491761937024	-4.744608191004184	0.7436228594092447	4.744608191004177	-0.7436228594092456	1.534310217289981	-0.6504561363442893	-0.2573015059553407	-1.188956164126108	0.6485242048917637	0.3151852657055924	1.156245168804378	1.034742619252488	1.242432213229216	-0.6420665152620531	0.1027069551571268	0.001676445478345762	-1.09412106747904	0.1410359375545003	0.001081310952436651	0.01783623265981095	0.05671522851808643	0.0759003680753768	0.001006029411766898	0.003953483574408776	0.0316173323640313	0.02228150127617344	0.4077453441042935	0.3779643533271624	0.01922289352579643	0.0236178887575367	0.001041352953758022	0.03153762551355016	0.001007764243891328	0.005851362688119991	0.01087378110302936	0.02550825223903003	0.3971769163283098	0.408989090861444	0.03763978173901522	0.0539095859378473	0.2659159270123745	0.2797151991746809	0.1296922817719762	0.1126349484394088	0.001146217032246825	0.006070311679697141	0.001177335289677699	0.01034179582777153	0.001096303114292449	0.01197281511112354	0.7252951850208843	0.6652957430724751	0.06862117827773193	0.08386712852037179	0.001036657539874218	0.003378919937206001	0.001063322840705281	0.01851830030813967	0.001052161568404917	0.03254009341647573	0.1670843921276436	0.1919710636762391	0.0738867968124703	0.04458406316774014	0.0184965255608964	0.02067105014351178	0.5051239362139228	0.5195758541940591	0.001036445112500267	0.02742753879579133	0.001020399732329341	0.005390804966525482	0.00101787874268216	0.005382737950114778	0.001017940501055699	0.005384514041163026	0.09551088725102563	0.09481922231024657	0.0996673251577513	0.08860673354391985	0.02334840162857718	0.02307151703392069	0.008692690162639915	0.01138871224373797	0.07090739071098306	0.08850670614593555	0.1148627078023647	0.1107773926919669	0.09967422847145201	0.09727071901250184	0.0517519430774819	0.05724907102664997	0.009384354320456713	0.04351505599232761	0.02396237251555833	0.0626934012570476	0.001501308286710457	0.03418323031250391	0.001135381009964866	0.02727486411116593	0.001034121673581146	0.01018204450404482	0.001018703896771567	0.009672652937672365	0.001011245224859598	0.01110521452757027	0.001053661329644598	0.02618491170940524	0.06267831372607817	0.08534902339515223	0.04163472744164753	0.05566439310797875	0.05400442694804843	0.05228376036038231	0.001124700542549573	0.02513076235711895	0.001296139357885597	0.01025585474964005	0.03868805446645668	0.04083983637811084	0.02663652776876131	0.05895529387432689	0.006730775225528196	0.03859271207226683	0.1140334096787277	0.09975681731309193	0.001032067944584236	0.02848882666538822	0.04613588709647012	0.04060669204160645	0.01220303646319507	0.02578234875544874	0.001042536092285681	0.01360567848733209	0.001064151645217185	0.01897126807147499	0.001157226963470277	0.05523992929013482	0.0159574372603035	0.04012791259109787	0.03738689983124353	0.03080470859006777	0.02596559164918301	0.03149933613113084	0.001006833480366875	0.01627036634768904	0.04094367788137337	0.04626298620519099	0.1095365896465822	0.09286490831772859	0.001085144837185375	0.0428389354395295	0.00108940596171767	0.04146627300328815	0.001066212741628472	0.01889324656898132	0.001023142512601414	0.01915216280045231	0.001044648524619339	0.01744912246236869	-0.002056527695230619	-0.01224503044618108	-0.009036381952647074	0.008308947949482202	0.001900846145819052	-0.001684573674290559	-0.004632049325199504	-0.001586203235881984	0.001145728109595407	0.103218158354586	0.001006489541539832	0.04281215790608513	0.4673781811148171	0.008720692916024434	0.001036725633636129	0.001001916024728072	0.001675551763412683	0.3960076768493589	0.05986398517322522	0.3078388112940177	0.1045654657673623	0.001152101545780905	0.001201533342494404	0.00107761893650618	0.7982058542876808	0.07189906770246125	0.001036408188777206	0.001062810328237615	0.001002651875384175	0.1815924420840909	0.08705329053758448	0.02750071739896011	0.5560261333364174	0.001035719496850987	0.001002321676626782	0.00100073976809781	0.001001574726552188	0.09168088896464821	0.09628365268796099	0.02135189993493089	0.01383758027207227	0.07240195425256972	0.1180784564773501	0.1023120264598929	0.06459418975405065	0.03111694507750039	0.02119686414747675	0.001500612932772788	0.001141537618005887	0.001032362294778436	0.001016286848053757	0.001012360982363849	0.001070942678821435	0.07144245096228781	0.03971537299399674	0.05129828782612503	0.001008909002412719	0.001203830021652641	0.03654841609694068	0.02400326618871632	0.005660299257359325	0.1110939817716745	0.001033986086787439	0.05154221406024579	0.01645530235778199	0.001040908398829849	0.001073816836338231	0.001121326232090944	0.01397718009023114	0.04547464879930988	0.02863082192474237	0.001007127997837558	0.03892798164754306	0.1117734966572614	0.001091777544430442	0.001028580666965117	0.001068235707389273	0.00102351786770436	0.001045597660386008	0.004003193218450454	-0.01055114816273586	-0.008705246070693406	0.01074025529250903	0.005813293506418378	-0.001318974257908224	-0.005515041881738302	-0.001020532077301513	-0.7767022382301132	-2.230529347558102	0.02752205794120367	2.790811160678921	0.00608919229428357	0.3896048452064463	1.996463120267343	-0.5750617215723842	-0.1884622622703138	-0.01434143166679431	-0.5682795236980724	1.236708870870158	1.276844459115336	1.965690905778099	-1.924407014293253	0.03497871195013099	0.005984833632758379	0.03446953961449194	2.336989399958686	0.1257834757588163	0.08756754138298316	-0.03343988852404716	0.1046972002444421	0.7049916834192346	0.2776898379556271	0.4067916331464792	3.125265240397182	0.08540547148466773	-0.00192192294619027	-0.001797549251772882	0.000230986287872632	0.173361082242547	0.3124519822361631	-0.08136991302340345	0.3627505857171653	0.4534431392854956	0.4487878968781397	0.36705792299899	0.8920136335911309	1.173765017235842	-0.1765929852967072	-0.007752731480958996	0.0007227137023710582	0.09021909772743092	0.09447473113893626	0.005161825506304359	0.009039269450514897	0.2125216768765741	0.02526425336112121	-0.05513678764051822	-0.02370294868101639	0.04301358546599623	-0.03257517590094142	-0.09983719027908781	-0.03500360551518997	0.1768475426425089	0.07877684344765597	0.5946352835677989	0.2620028591633657	0.06580919505438085	-0.02280740480509911	-0.4574040724593958	-0.07251147250570722	0.668606383741826	0.2426583101527088	0.03571004187538586	-0.1691906566356424	0.3120639401263632	0.03288057859030931	0.08355106495684754	-0.160809407996106	-0.1552061454766698	-0.1336241127158797	-4.285800359585909e-14	-4.599276394298937e-15	nan	nan	nan	nan	nan	nan
0.3	-0.03300121790060598	-0.02531708807548377	0.02854535238791849	0.6217224656596987	0.9406551424752131	0.008836553969138383	0.4402928321377139	-0.02552467159719961	-0.004415996865559577	0.004142005545305498	0.06282012830433069	-0.06935969530400037	-0.004068448002791891	0.05362220400328361	-0.04982378050630892	0.9073014169086479	0.1193606019679296	-0.9073014169086481	-0.1193606019679347	-0.1133991036323263	-0.1108988842360403	-0.001090680631713022	-0.2592614386254063	-0.05730281111513565	-0.03017372206434954	0.1224615237117896	0.1249921170787901	0.7139611041609468	0.6325764947252421	0.07731149080131429	-0.01126242166761117	0.08535266515725397	0.01296489014706775	0.7236056122414589	-0.4925630018739346	-0.4705402170557417	1.294593520259436	-0.0605607975966701	-0.04758482448778859	0.6477922396582094	-0.0920444210676145	0.6379783434499591	-1.863281800956291	0.4829040637949065	0.9625423760239803	-1.210286671632199	0.9294981824933749	0.5911613296137227	-5.228838699416258	0.8590451213646549	5.228838699416258	-0.8590451213646551	1.593451395067621	-0.7082927511609783	-0.2502722739537618	-1.028068180545583	0.7016050991569263	0.3313075975238146	0.8428500524116648	1.079115753354262	1.186806988898506	-0.7460812642379011	0.2041997407318066	-0.009599154875765585	-0.9901986471261589	0.156807722732759	0.001135038641955128	0.01812198376327534	0.08505985939361727	0.1050447055380982	0.001006394754866765	0.003875188285425473	0.03744493771738929	0.02528638320025449	0.4282555418836142	0.3954461403123398	0.01222606219377772	0.01759428660366352	0.001036936283195991	0.02948328707908097	0.001004981415377128	0.00569324459635219	0.006318253808403215	0.02129108874093776	0.3954328157719891	0.417616844073802	0.0510572590598403	0.06647167192133475	0.284444181573535	0.2998753274017913	0.1098269279417886	0.08960141265674136	0.001146690135995032	0.00618365009175672	0.001194771364704075	0.01038680499043416	0.00107416887529186	0.01237117704752397	0.7457173590217341	0.6832584516680391	0.06937431815355402	0.08394191142671467	0.001035722447008775	0.003387566029359963	0.001060564716707995	0.01814119334973703	0.001028401451130359	0.03373388949859029	0.1728638483748994	0.19754907588854	0.08077562244551574	0.04693142640967727	0.02420357105246227	0.02464397596203546	0.5246557505873353	0.5517148546854598	0.001034000319442677	0.02819691255358435	0.00101174980802225	0.005489376935611479	0.001009650115757202	0.005474420619651756	0.001010098934737321	0.005472095866867291	0.09332976003557335	0.09579376022150608	0.0977928636072624	0.09104056305266463	0.02185020289731226	0.02200527838966674	0.01225555064122314	0.0153382797433316	0.07301970246527649	0.09474406965753845	0.116413732700952	0.1155341701130675	0.1007283815399532	0.100989641038412	0.06121895027086567	0.06815788139134525	0.02741197414918372	0.05840786619055371	0.02241743473461714	0.06113038920934744	0.001495428174766069	0.03407859492822882	0.001140260751468056	0.02725575648771111	0.001033999720386889	0.01112413918826802	0.001018068320782574	0.01063573790805284	0.001011907522402487	0.01115049949848415	0.001064491470535168	0.02621508420755448	0.06414681195261566	0.08392179675295747	0.04119653940025197	0.0566880569967536	0.05261459905777961	0.05188232858405169	0.00106946656768538	0.02511122993124635	0.001253804408308004	0.01071506333547533	0.03779620240364918	0.04074606704308732	0.02496424970451856	0.05785661323955644	0.006305213394681773	0.03851185876605281	0.1121639052288225	0.1014200567378373	0.001033896397150759	0.02923461061253504	0.05030693656690577	0.04782593755908267	0.01575039988835315	0.02919172365789803	0.001042237646334048	0.01426909945487594	0.001070567061372437	0.01871376813329425	0.001137068464417087	0.05082033923016906	0.01563539617816382	0.04045609926290635	0.04203966148272277	0.03742425211917533	0.02747059306931564	0.03374897401795261	0.001007088820002492	0.01660319864347487	0.03992202586095386	0.04489046635282976	0.1103004983132358	0.09617270907285883	0.001089546198510735	0.04306681225645015	0.001061455700812256	0.04243916396023204	0.001065806931518465	0.01727819123352198	0.001022779136518063	0.01758399796890952	0.001044105735573749	0.01610465864135626	0.004672228896874782	-0.01034396383129639	-0.008776138316439594	0.01120637562680577	0.005670671476177905	-0.001513996065922095	-0.005484835722076788	-0.0003735649532592291	0.001227124623696872	0.1373368010897869	0.001007004897398196	0.0456938472831792	0.4782689472820112	0.001062376467337518	0.001028891375392055	0.001002007252131305	0.001016292567389496	0.3879566195099131	0.07345906988518831	0.3297548302231803	0.06112075001633823	0.001143703798805224	0.001222313553652222	0.001030626888352189	0.7959940276155757	0.06920877157371658	0.001033497697788971	0.001053842907041291	0.001002702401841773	0.1829176704603796	0.09237295834972785	0.03320795369091503	0.5824036450021502	0.001028236377333948	0.001002433353121854	0.001000745690166074	0.001001636892553659	0.08917063752079998	0.09424149796246765	0.01920579682708235	0.01796224892039329	0.07845522293363145	0.1191814064396209	0.1021621613516335	0.07986146760706896	0.06025617667822977	0.02020526736257598	0.001480793673774572	0.001148406862359421	0.001034942679301961	0.001018161153840263	0.001012812522574538	0.001079982119340123	0.06208354846217994	0.04137148676252716	0.05052298931753289	0.001010211494794433	0.001210883045550631	0.03684004515201073	0.02227504695168824	0.005964052226521852	0.108116785436724	0.001037225043904696	0.05849176568883652	0.02214360833834852	0.001042633049884369	0.00108015178396439	0.001110891231913691	0.01621992126069001	0.0493852380713364	0.0296841001899501	0.001007534580314672	0.03848629124029151	0.1111265489753516	0.001096121190028962	0.00103306518698006	0.001063319499584202	0.001021577425409433	0.001042033208425322	0.01173550332819248	-0.008339305050691801	-0.008551340803105281	0.01433686347127758	0.009369185791416657	-0.001440929361560401	-0.006322519039123251	0.001162556891384708	-0.7845168071498125	-2.018151222930888	0.02998441361908011	3.01841677918826	-0.03674603642983666	0.2205046311413998	1.490919836968192	-0.6248116971712585	-0.2216867491287212	-0.01911424950236197	-0.2851733803400271	0.4513726459783172	1.239747114559339	2.068278863919411	-2.613646616250279	-0.03870137660808693	0.001376453023153569	0.04733711102681731	1.231318110397211	-0.09447166217723414	-0.1772202829419479	-0.04278363661006351	0.1425253832586937	0.4146221202325083	0.1937177228078881	0.3885842285945562	3.267084884153152	0.05596572727847042	0.03273331780033113	0.03046754447405493	0.02501872664850659	0.01396439422202662	0.1629690661599743	-0.1260620176171048	0.4261147348202295	0.7876160890596514	0.5035077471413969	0.3772588383542846	1.25470112519065	1.699449294661619	-0.1353118981499211	-0.01192799997970536	-0.003675969931861402	0.1002945538933582	0.0977481814381662	0.005269190107127012	0.004122562985940798	-0.3734497370238025	0.1699432804838555	-0.02706991343771572	0.03733562307671155	0.04487319321483397	0.003779343487194194	-0.1250276561060582	0.01389070800151305	0.1496876440500753	0.07315694470601154	0.850947649910917	0.4010933878622326	0.06336922670892418	-0.02918368624858176	-0.4244786581078294	0.1158815878842546	0.6547557829056673	0.2102205856919086	0.03783997731902199	-0.1024842712314676	0.3527050893414663	0.01334246741357757	0.1079683721549733	-0.1605896967655268	-0.1569724659395245	-0.1337197004598948	-9.229149032054125e-14	7.952640676824134e-15	nan	nan	nan	nan	nan	nan
0.31	-0.02508155836196381	-0.03063867646735508	0.02368159899838084	0.6346143549357728	0.9399083475475443	0.008320449618340667	0.444925733312389	-0.02659201227644022	0.003531473965617865	-0.01482572976503017	0.0679340435332039	-0.05925519910055401	-0.01718729912318968	0.0634709806102272	-0.0436714001837966	0.852952881341082	0.1287295975092291	-0.852952881341083	-0.1287295975092363	-0.09718057701073783	-0.1181440709151246	-0.003494015139949721	-0.2689494489392909	-0.05018927957294924	-0.02683886575190816	0.1292202380354737	0.1363236104292722	0.7256283439198326	0.6250785215248778	0.07956057829385808	-0.01140113849556872	0.07592400615815319	0.01449095361471776	0.8453819776916438	-0.5586814422491412	-0.5019016388132829	1.283891931960104	-0.08972393784446776	-0.05504191274654489	0.2972239314115487	-0.1097985802694145	0.9505895844683663	-1.912292128615908	0.5265505696028349	1.055114409453845	-1.39596154307131	1.021405677413908	0.6375288719023453	-5.629131900707216	1.020605153419188	5.62913190070722	-1.020605153419192	1.648761651285612	-0.7362070538394121	-0.228019168556584	-0.914129914519602	0.7159507378770791	0.3348726250472466	0.5229214170307392	1.192811135931526	1.15083166345971	-0.7484666923944415	0.2416927588676595	-0.02012253181920922	-0.8897047723146129	0.1518252026892528	0.001218494017621353	0.01845040567329247	0.1092256516275207	0.1320186204788458	0.001006688159871702	0.003827641382190904	0.04092464822457419	0.02686292996857499	0.4446464432817634	0.4081397733961127	0.006841155633081025	0.01295804752169775	0.00103150979021384	0.0272974103394124	0.001003525482520655	0.005553118530037785	0.003740108755052406	0.01886376205166717	0.3952955596573877	0.4216591385130137	0.06220140330601165	0.07719060736948091	0.3033074848828055	0.3207184280859997	0.08266404465271471	0.06538574841965993	0.001140410293646111	0.00634224988778791	0.001205909895297299	0.01043853834804385	0.001051247929091547	0.01284706875135464	0.7579691491505941	0.6899435956659558	0.06797908251838868	0.082110228942358	0.001033451396639971	0.003454931718732133	0.001054742538625023	0.01772696585342373	0.001015898464148952	0.03508071996976325	0.1768557875318624	0.2009628192975426	0.08587675252182211	0.04846674578514563	0.02891712781264956	0.0279003406453379	0.5472452307100945	0.5841431179624947	0.001029958968636124	0.02906111608526668	0.001007241237133387	0.005633969361264556	0.001005300161640586	0.005609392161755995	0.001005991885324294	0.00559374387264941	0.09107553873561271	0.09524158395477605	0.09616570465588095	0.09203919637969873	0.02009752780635773	0.02058610550517382	0.01428839798880106	0.0181589558041924	0.07547640100533004	0.1017803142361517	0.1179443957634182	0.1207035680882882	0.1017081993519468	0.1048672043257029	0.07464045690220347	0.08293045490277824	0.04698465930610849	0.07467422742047325	0.02096465399937901	0.05977192747513226	0.001529006357648746	0.03396554907459266	0.001146828152100434	0.02719166354752628	0.001036295214065296	0.01202766991076578	0.001019060288677811	0.01172296471770522	0.001012379001287288	0.01117282182811927	0.001067254780806523	0.02607828943993063	0.05758607006069071	0.07600435480036405	0.04133603886987004	0.05821504876219787	0.05131471945739089	0.05144120763469413	0.001041716946347094	0.02506264395989266	0.001266309795748211	0.01129662279126162	0.03759711447922899	0.04096717243260686	0.02265481615120296	0.05611256138337553	0.005594309880446184	0.03826406859583522	0.1113089231315269	0.1034174962583646	0.001036434470137371	0.03003538514419161	0.05527052067172827	0.05652640579539575	0.02043846595477271	0.03369024262572561	0.001044193735994198	0.0150240558194781	0.0010740282233658	0.01841731695801267	0.001126113270501316	0.04672867118601835	0.01674391675094292	0.04235010268242363	0.04427133561107306	0.04250170644948733	0.02779622334973354	0.03486067047720148	0.00100749340694492	0.01678464283848524	0.03821468829936019	0.04370881795438165	0.1111047912195466	0.1000205790992412	0.00109453415321321	0.04311963771653207	0.00104994684105431	0.04380114119416738	0.001064210181883423	0.01568499547424462	0.001022033258170939	0.01601836660042166	0.001042794985817247	0.01476829929474379	0.01309683390109706	-0.00810964639876083	-0.008433913502309313	0.01533263803362993	0.009469563723979436	-0.001568249082764879	-0.006243765199691454	0.0007744534462096339	0.001371631679026924	0.1469950875122752	0.00100698386279453	0.04446854600883355	0.4831913326229267	0.001041243080985192	0.001023298731870933	0.001002012915969822	0.001013496444640109	0.4013216339643554	0.07827101085934568	0.348757817250181	0.03107921204708509	0.001125552477971594	0.001213445096633321	0.001024649927076773	0.7820869150085624	0.0635721139817175	0.001029048616714441	0.001044315975404118	0.001003041196654146	0.1837379819571743	0.09297344234541458	0.03517317916124155	0.6162920738457512	0.001023651443849677	0.001002647132311245	0.001000796450069253	0.001001786052979015	0.08696590745519092	0.09362577319226133	0.01723571057795305	0.01524542239769666	0.07888511422574233	0.1210224841232278	0.1038746123262633	0.1022611079649319	0.07823122229211425	0.01860240540148648	0.00163443943767885	0.00115811625306838	0.001041850164797111	0.001021726889798553	0.001012918029783197	0.001061796147126369	0.0383200899056541	0.04161394009353513	0.04902525707481994	0.00101505032943991	0.001337256402999711	0.03780944499051533	0.01816141717787274	0.003889701462412419	0.1117902894973069	0.001040642249569597	0.06386578381365558	0.02857763353790674	0.001049272787432479	0.001075498291818815	0.001117935586179554	0.01944175401361605	0.04483644136670049	0.02687196838219639	0.001008235865189547	0.03423646216681553	0.1132366588752958	0.001102777330873733	0.001042115177585519	0.001061895429489901	0.001020985864914776	0.001040920954666662	0.02261050336364295	-0.005691602044680202	-0.007997746847542344	0.02025552009033613	0.01334875831783135	-0.00172435787657105	-0.006939691605760578	0.001611989089538212	-0.7952716724381417	-1.891383157042931	0.0352694955111361	2.368533691261097	0.01210305138777925	0.09780525934290288	1.053782225668801	-0.3262768021754362	-0.2146464506234823	-0.0106881585592002	-0.1927018721529793	0.3998491019231509	0.9171110487266991	2.055424260861901	-2.257347936503437	0.04454134640203386	0.007115601985472909	0.04935748413981665	0.122590236368428	-0.2676828329651104	0.1012029908557095	-0.04068504289450551	0.1325601915386564	0.2661478472432081	0.115244466794309	0.2698687987046529	3.200830957818136	0.1044279791259962	0.005796721399681872	0.005488063046765409	0.006257133313452207	-0.1217911144994735	0.0393712672592697	-0.1540683486726586	0.1532606909052367	0.6338449323917273	0.5179705617678072	0.3891018255407481	1.672677295978857	1.557650612128782	-0.1361909636027548	-0.01006761705872199	-0.008185290911685475	0.09239072552331065	0.1212864538604456	0.0007050017506091349	-0.02455148468657765	-1.162908824875684	0.1409325380393314	-0.06165707422875607	-0.02852978570288769	0.06845484948201788	0.03660196798744166	-0.2204719024838584	-0.06009988891828431	0.245912501785698	0.09004029876966888	0.8941729897056122	0.4924102384533128	0.08523523635291215	-0.0301822794149068	-0.3951544442039848	0.2541848709295625	0.3610937227411417	0.02274051820692754	0.00530914812760115	-0.1450894593647155	0.4041150642189397	-0.001694575566514447	0.1620959718645677	-0.1578765449068374	-0.1560340476437538	-0.1332122414844981	-1.187093284531528e-13	1.396311078275991e-14	nan	nan	nan	nan	nan	nan
0.32	-0.01639246470268529	-0.03622925223537708	0.01851349605245215	0.6474024562391681	0.938842148720062	0.007747598372503014	0.4466060294885595	-0.02748814051240355	0.01457727005734016	-0.0337443743770562	0.07308457144898918	-0.04832225621913486	-0.031637238676661	0.07367328832186415	-0.03710892032792863	0.7949535091622866	0.1398897283667536	-0.7949535091622872	-0.1398897283667554	-0.08045371616589864	-0.1255322746964807	-0.00560355482007894	-0.277635957561552	-0.04308680578556829	-0.0234920903617271	0.1332005241465139	0.1489609041812072	0.737061551441773	0.6177080945461824	0.08206684600049412	-0.01170443872602368	0.06767513731855161	0.01606979883868901	0.8774924363622425	-0.5463604771052089	-0.5314101283352609	1.273835925723712	-0.1244415775297181	-0.05893420349577609	0.05727123994897628	-0.05780193241403577	1.257643395546691	-1.853463661298359	0.490226601173576	1.12823171161884	-1.476504358241659	1.000204403426684	0.6731812362883218	-5.959006021662085	1.217272184609678	5.959006021662085	-1.217272184609679	1.695118239719068	-0.7368961716152191	-0.1915133083322781	-0.827767842220852	0.6993935481961315	0.3336914130718278	0.2871644098823538	1.340275833644015	1.140000541510177	-0.7205720199038708	0.2556357835507635	-0.04251583537700046	-0.7542406152262023	0.167364073996568	0.001332459864399463	0.01881876421569383	0.1266081104076295	0.1522587290092959	0.001006824266361021	0.003814577224719939	0.04219932612725105	0.02730249912350527	0.4573330588918529	0.4166412937433588	0.004064553961016146	0.01059193690055751	0.001026000126782558	0.02520720103087537	0.001002800713692424	0.005443937528823964	0.002433054763170766	0.01758885300497968	0.3994814329762547	0.4264690833135007	0.07032952040538677	0.08507531436897323	0.3219453882640209	0.3400854723778718	0.05304415561192449	0.04389721981995704	0.001128193128178492	0.006556877231238404	0.001207043607505775	0.01049202469971753	0.001036801615396673	0.01338865181832901	0.7627067274282106	0.6860478473390501	0.06468807100247877	0.07867189480202341	0.001030090829437171	0.003621817246437724	0.001047067146144355	0.01731502887980851	0.001009819209044276	0.03649948294061457	0.1796136697068879	0.2028324585468923	0.088997924908035	0.04927428203573161	0.03229143401094652	0.03018495374890434	0.5730405238360589	0.6153767375730937	0.001025645669886905	0.03003653213745838	0.0010050949846758	0.005797542444989462	0.001003151638372003	0.005763407862587539	0.001004013978830301	0.005736163709245071	0.08883511173531335	0.09341010859281561	0.09496626104982377	0.09188026175805701	0.01823405598085899	0.018997995628607	0.01399670516201439	0.01870829783265595	0.07703434688926836	0.1077052104199263	0.1196000080106214	0.1256455556257261	0.1029960348465616	0.1085886376779623	0.09167767192498853	0.1010687016883623	0.06520397315603985	0.08963743164922214	0.0194355657643315	0.05841035963910332	0.001622578166080397	0.03388951366083488	0.001154966802412571	0.02711119721336165	0.001040897697669505	0.0132115363970864	0.00102133974611877	0.0130932524526609	0.001012667404752108	0.01119479405227238	0.001059539351912171	0.02586265515038758	0.04304927071468341	0.06160621682768835	0.04152333693722256	0.05961625706622697	0.04992147893753941	0.05063913114350614	0.001030267353056056	0.02491109485059524	0.001335743706549665	0.01202448335601008	0.03794427161496072	0.04140131107425309	0.01946575188760066	0.05351339144279953	0.004205222321141445	0.03737683805021634	0.1123403452959224	0.1062605516081551	0.001039412289144227	0.03109626333097485	0.06037919623234985	0.06580993720028418	0.02592309207963691	0.03891592508192743	0.001048492627446661	0.01592606798587856	0.001073430541813509	0.01810860793336717	0.001124160048132803	0.04289126047648723	0.01887363314439632	0.0453651121796349	0.04335717755834084	0.04465329936573047	0.02662670366300173	0.03441622062309006	0.001008046416209782	0.01684658733493292	0.03531049735506754	0.04176379614739736	0.1124523882098099	0.1039999333229056	0.00110035641970818	0.04305457674175119	0.001048721441772272	0.04563446134232996	0.00106269980064608	0.01412411853905607	0.001021364573932363	0.01446571221832161	0.00104158352342559	0.01344721235923625	0.02315503559280474	-0.005599738583907811	-0.007950775927223978	0.02065382991527714	0.01338890949085652	-0.001775285765052832	-0.006908190069987842	0.001456747711468088	0.001516138734355149	0.1566533739347633	0.001006962828190017	0.04324324473448829	0.4881137179638421	0.001020109694632766	0.00101770608834947	0.001002018579807841	0.001010700321889161	0.4146866484188	0.08308295183350367	0.3677608042771839	0.001037674077830796	0.001107401157138009	0.001204576639614128	0.0010186729658009	0.768179802401549	0.05793545638971871	0.001024599535641667	0.001034789043759494	0.001003379991465771	0.1845582934539693	0.09357392634110134	0.03713840463156833	0.6501805026893522	0.001019066510366886	0.001002860911499404	0.001000847209968569	0.001001935213402535	0.08476117738958133	0.09301004842205556	0.01526562432882312	0.01252859587500074	0.07931500551785378	0.1228635618068343	0.1055870633008928	0.1246607483227952	0.09620626790599766	0.01699954344039701	0.001788085201583206	0.001167825643777483	0.001048757650293231	0.001025292625758659	0.001013023536990881	0.001043610174912492	0.0145566313491279	0.04185639342454326	0.04752752483210718	0.001019889164084199	0.001463629760448239	0.0387788448290196	0.0140477874040576	0.00181535069830353	0.1154637935578894	0.001044059455234701	0.069239801938475	0.0350116587374651	0.001055912524979676	0.00107084479967349	0.001124979940445675	0.0226635867665429	0.04028764466206473	0.02405983657444301	0.001008937150063587	0.02998663309333935	0.1153467687752394	0.001109433471718713	0.001051165168191704	0.001060471359395601	0.00102039430441995	0.001039808700907937	0.03348550339909338	-0.003043899038668629	-0.007444152891979423	0.0261741767093947	0.01732833084424608	-0.002007786391581686	-0.007556864172397888	0.002061421287691606	-0.8069646291227884	-1.706486742496818	0.0379717400613979	1.671655497124502	-0.02984948733295985	-0.006890891537835123	0.6524972896626873	-0.1707860050598464	-0.2025532628396533	-0.01292523651939144	-0.05468985183734171	0.6049027182411619	0.6729014248252838	1.773067585454335	-2.068219488771803	-0.02749586715560395	0.001727051819947844	0.06047538365493538	-0.8848603545673441	-0.4158019933691808	-0.1573163153576966	-0.04232553279059789	0.1569118831939543	0.1058012883005063	0.04816109783268948	0.1942339126478744	3.028156150866508	0.07820823137974775	0.03652944941430983	0.03427637621957137	0.02917309281099901	-0.2418954248327761	-0.06854452358252429	-0.1598494160100669	-0.02815207164172273	0.5653464100895491	0.4580256595843508	0.346032851347742	1.927835779997894	1.438817894422147	-0.1359331185122118	-0.004525912003468649	-0.006950648725929647	0.1563617066591294	0.1543603665029215	0.005199169027022165	-0.01164534138963529	-1.669588941055972	0.1447865882008251	-0.09926102181211324	0.01674299554034943	0.07413341501799162	0.0463859939125783	-0.2960512729858756	-0.1139973670797313	0.3188108099022766	0.1251776757493173	0.9675602836270577	0.5465260855333743	0.09278038718115243	-0.03163525606989676	-0.3736271911797235	0.3400828034162236	0.06958350009710874	-0.1010086769781366	0.01394003760804721	-0.2551589529398074	0.3790019287968314	-0.01023481955680995	0.2022369550173744	-0.1541259319468901	-0.1543770686618982	-0.1306652182381526	-1.087866688088101e-13	9.644980417347162e-15	nan	nan	nan	nan	nan	nan
0.33	-0.007866749553240796	-0.04139015223783974	0.01313815303134721	0.6600967472578531	0.9374012946958746	0.007148266684747476	0.4465108288138228	-0.02760899747453481	0.02869169548664834	-0.05154505696977008	0.07757932531922078	-0.03691299372329384	-0.04629721178555789	0.08320390798990429	-0.03035123671452417	0.73391448171137	0.1530753182959239	-0.733914481711371	-0.1530753182959248	-0.06331343340480383	-0.1328022768330003	-0.007279922758802348	-0.2855580970455404	-0.03627831363941667	-0.02017152476870376	0.1353238948583929	0.1632184930540608	0.7485177375068235	0.6106216831525827	0.08463193978749566	-0.01223604985607167	0.06081651612596617	0.01772967707559071	0.8098501309043917	-0.4809410288986274	-0.5374717843965719	1.265479850482815	-0.1645516929356222	-0.06082922338051728	-0.05379640976793435	0.03579577122843677	1.565043930547278	-1.689828984185018	0.405284367451952	1.140706667419332	-1.432330495442129	0.8983669890903463	0.6682175933325261	-6.246285253470773	1.416184414392603	6.246285253470777	-1.41618441439261	1.731274339250445	-0.713666134278876	-0.142036533168818	-0.7610782196092746	0.6594570067896944	0.329793602059119	0.1322278077844959	1.509214531328441	1.154088696297772	-0.6961886733180518	0.2549073865173416	-0.06277703621958124	-0.6224423102493586	0.167116031436212	0.001410769087793196	0.01914685275339063	0.1367418413138742	0.1648445661933479	0.001006799245885521	0.003819436118647306	0.03929030931781313	0.02586699481934432	0.466618200835847	0.421660778572985	0.002578729552687294	0.009339808767100477	0.001021046179218058	0.0233830957698691	0.001002387217175403	0.005368805034623709	0.00173721665024584	0.0169071577679135	0.4086952906298666	0.4343209846137264	0.07472467435090839	0.08959161071110437	0.3399229189840017	0.3570597253007611	0.0293878554129182	0.02741081187919481	0.001114272807800832	0.006758948294637796	0.001199749196191887	0.01054116062857038	0.001027131245651599	0.01396424238351717	0.7608757477330983	0.6734335184113708	0.05974955259557743	0.07387804589012884	0.001026500270520153	0.003779828529714388	0.001039467578641255	0.01694317172020708	0.001006829555350531	0.03798998651977467	0.181596021030354	0.2036243906274193	0.08963265687387022	0.04934067184929687	0.03384404236550612	0.03128147165334835	0.6004948825143485	0.6444011233004926	0.001021708124871137	0.031067047864007	0.00100404073830831	0.005995606559320192	0.001002044226735895	0.005952360854469961	0.001003030158007383	0.005906590707553817	0.08671161020854762	0.09061074139191502	0.09388232021946159	0.0905509393242982	0.01718884904659533	0.01800460005711308	0.01180785349517341	0.017334497260574	0.07558362780591725	0.1101126622776453	0.1216644036119831	0.1298681297423315	0.1045103422313143	0.1117431900748789	0.1110464169142325	0.1208996474770164	0.07952376701636954	0.1020097138177916	0.01802265643233077	0.05713419990041575	0.00167075406123011	0.03380037130351925	0.001167888665550234	0.02703702222464776	0.001044286947902454	0.01466660299510398	0.00102287292624255	0.01474625884961399	0.001012901013227098	0.01123877287018334	0.001049746131280755	0.02566234123146522	0.02826548048129117	0.04721429104856808	0.04089235259728807	0.06006375258816117	0.04838832045346413	0.04938644390489305	0.001036266946625243	0.02470085569427512	0.001395651444470401	0.01285227030692514	0.03868936572020879	0.04193240311890328	0.01544347299716651	0.05016628019119017	0.002967784357624922	0.03650191056266517	0.1141330713742337	0.1092558033527102	0.001043241869869505	0.03261293464637052	0.06274639334229393	0.0731495353181421	0.03134476797614354	0.04404568429542165	0.001058604352450668	0.01704644464436212	0.001068590135056073	0.01781725235615886	0.001146711043504063	0.03920052875923157	0.02084801053674528	0.04822449470851713	0.03712486306473028	0.04181784279390881	0.02253709647238334	0.03104805359166326	0.001008574936569798	0.01687124871055465	0.03245108050013746	0.03912845477308377	0.1141797404273645	0.107504922223788	0.001111726379735798	0.04292830924054675	0.001057049786780924	0.04803613990789714	0.001064138869524752	0.0125916800219212	0.001021707895767979	0.01292187547632495	0.001042278357400789	0.01213752961594728	0.03357311665000685	-0.002909829653798653	-0.007367860777217536	0.02637872810164056	0.0162842286308912	-0.002036050956481572	-0.007348080748855329	0.002154705108080932	0.001472255430072565	0.147644186093029	0.001006612772072157	0.02948309632169618	0.4869700224051267	0.001016954001039555	0.001014354046783313	0.001001904717108414	0.001009399209221715	0.4410816760355976	0.07813419135107084	0.3836793743487406	0.001024384028783198	0.001093331602925485	0.001181640003833043	0.001015707154692706	0.7454428438520032	0.04968362237600039	0.00102120970914773	0.001028823713095558	0.001004004406052801	0.1851213684178102	0.08782173473373062	0.03436429800422913	0.6808650440744646	0.001016377856240972	0.001003013565978043	0.001000929473519249	0.001002066476179756	0.08303544354954492	0.09185333533247572	0.01668732046578405	0.006802548413457045	0.06880045120145904	0.1262686890461017	0.1075567667615419	0.1497810202068459	0.09969231685479449	0.01599640697359055	0.001664232610705999	0.001192782171977469	0.001047016622283298	0.001023771363917071	0.001013246166927157	0.001036119544705071	0.007814135191858793	0.03867259152540024	0.0456546139468488	0.001061651509093013	0.001453378136966243	0.04024391640537294	0.008423851072628387	0.001542010105215082	0.1177971812426397	0.001049908482693641	0.06269925384822381	0.03970681016337237	0.001080312057406716	0.001057380801046864	0.001208444480208842	0.02336390355861293	0.02069263357287606	0.01268881780413442	0.001009283873371242	0.02838398496450049	0.1178114374743878	0.001135518725596273	0.001078031997563818	0.001070007277422268	0.001023478934989794	0.001045703007658516	0.04406128830793971	-0.0001126652157933598	-0.006723911935401567	0.03226726740180071	0.01834426600024202	-0.002319427799830048	-0.007620944688888737	0.002927289561005194	-0.8196768825551222	-1.444281124238849	0.02784344906924833	0.8288394803803656	0.0159993676413718	-0.2851915023684768	0.3614517000018598	-0.08692495681434902	-0.1625046944745067	-0.00385542342414747	-0.06663247539238468	0.9878320651342349	0.2384572212546912	1.604028317014234	-1.251436754261193	0.04360733979755402	0.006170038596389976	0.05564377847132821	-1.595033047546958	-0.5432961039727007	0.1026266038980607	-0.03271101020661205	0.1448478458159243	0.04914736227374517	-0.03621265675268493	0.03142642305289112	2.766448902342869	0.1154351168185288	0.01150813870883088	0.01135051574683234	0.01120041165140127	-0.3151159312821932	-0.194047121805026	-0.04562060707468064	-0.2406703854739659	-0.05957421945983976	0.403044710106903	0.299296011905707	2.026372016885231	1.048575586638243	-0.119367141040018	-0.0130441343577449	-0.008125791017571712	0.1442168814140599	0.1769569140324829	0.005029122277875565	-0.02271382316999756	-1.235871119658333	-0.04185795459038399	-0.1508233551812045	-0.03972087950248163	0.08969559899900641	0.05830113405239522	-0.3733813549750409	-0.06477103537506337	0.2984218029259202	0.1802563604520324	0.5082659798234791	0.4849578202399388	0.1293442252980844	-0.02659627940986859	-0.3660055516295028	0.2404744844220256	-0.6459130439684688	-0.5529720311042561	-0.006294876281027061	-0.2683445676123227	0.3405487230795302	-0.01533310729748139	0.2761061401793317	-0.1521560649563979	-0.1542002739337058	-0.1308976763445815	-9.861325815414754e-14	6.322246914925417e-15	nan	nan	nan	nan	nan	nan
0.34	-0.0005514713369668179	-0.04575050292350091	0.007887794194346799	0.6727212046983876	0.9355346655483647	0.006533072118180288	0.4459804005957	-0.02672892046305306	0.04587419347280682	-0.06720407659946603	0.08112146268975373	-0.02576640527331421	-0.05982065322355985	0.09148957728177858	-0.02394732632241091	0.670078088393867	0.1681401889179245	-0.6700780883938677	-0.1681401889179237	-0.04586150884588845	-0.1397368349538451	-0.008409810558557891	-0.2929458852543754	-0.02995462313457571	-0.01690878038999831	0.13573944180803	0.1791046466158362	0.7602003658636883	0.6037947527897989	0.08711548198420961	-0.01293939236208826	0.05512711737439435	0.01946220862846057	0.6354050497258409	-0.3862506137446188	-0.5064132915139981	1.259869210093629	-0.20959660219305	-0.06210677925810608	-0.02977426873579462	0.1423848623070572	1.871257906903996	-1.425131068697376	0.2997033012299508	1.075696902447795	-1.249198024058484	0.7512143281874739	0.6024265920339389	-6.518479194979326	1.593128323175748	6.518479194979326	-1.593128323175749	1.7574465992845	-0.6698073684802657	-0.08221728053875051	-0.7208975871901162	0.6024332199344727	0.3221271702083484	-0.0544003425660053	1.665988771427912	1.185288999873745	-0.6686758137404347	0.2393254654937934	-0.07686211057032652	-0.5203961270235213	0.1818947371899746	0.001427989546747718	0.01937958282859981	0.1390417762588975	0.168502069430782	0.001006611626367951	0.00383812660746093	0.03126039427202706	0.02149903841463307	0.4726435598525167	0.4240713682181816	0.001828871622248188	0.008707731060134725	0.001016893518749978	0.02195236903978648	0.001002123613200154	0.005331745837894137	0.00138756188930697	0.01655653790070716	0.4233088956388837	0.4466728150827906	0.07498027292798624	0.09000644634709636	0.3569995688629575	0.3718109450759703	0.01615327616552701	0.01842099163718808	0.001100277470269678	0.006942969226131553	0.001184632458703225	0.01057682356440791	0.001020814541786213	0.01452154836954427	0.7530533043214377	0.6550066340565459	0.05326739066403428	0.06779940642333514	0.001023010099197516	0.003948509961287308	0.001032685377597341	0.01664750644694177	0.00100564782275336	0.03946962012048467	0.1830322180528366	0.2037466504817249	0.08751356488084554	0.04852343846801205	0.03335478059739481	0.03094061730619492	0.628696905026252	0.6705002737745274	0.001018395291197392	0.0320960385315753	0.001003590244807152	0.006196200524302805	0.0010015319529261	0.006147144049324305	0.001002604159610112	0.006085934038284966	0.08475359577508526	0.08716503164842358	0.09276551145241485	0.08806477614919946	0.01733831539470183	0.01794976531161942	0.007868178051041152	0.01401364326929951	0.07012470786198567	0.1069993624124215	0.1242732839286864	0.1340375607552751	0.1062128884594859	0.1148629255934819	0.1322653102775463	0.1413565148089123	0.08884430885491995	0.1108676843288991	0.01680484990761671	0.0560216505820095	0.001632976045635081	0.03363379947572097	0.001186828504278954	0.02694385255300549	0.001045109948267652	0.01628717939473483	0.001022878167256827	0.01664671075617502	0.001013129129710313	0.01132402705244694	0.00104110451037616	0.02552245107157787	0.01696639958986257	0.03634729633659948	0.03907112982200579	0.05904768855888838	0.04669490623980316	0.04763172545440734	0.001060155219384518	0.02449807620710241	0.001420482879353362	0.01378382781277239	0.03976919002477875	0.04253670813601049	0.01060656235065795	0.04604555679049981	0.002208348729779448	0.03600575924379894	0.1161456426357608	0.1125926329450156	0.001048081571171108	0.03474338600260448	0.0611041266949959	0.07613338959433924	0.03637326223527779	0.04872572274818196	0.001075862468707304	0.0184739381085711	0.001059436205776092	0.01757747394492052	0.001199722706380111	0.03554142145675437	0.02220240831626323	0.05034821750923014	0.02447561879937075	0.03155027389623074	0.01488627189110456	0.02374983396506816	0.00100901251289882	0.01677494753335982	0.03017198558894176	0.03646819988136459	0.116208797011405	0.111181965218503	0.001130455726348382	0.04274162606354907	0.001074650751103483	0.05111673178771191	0.001069627898706875	0.01108511137041649	0.001023422512669489	0.01138550685573136	0.001045574033311856	0.01083673191386388	0.04409633360830505	-5.903746184530939e-05	-0.006693395089496801	0.03234908795869905	0.01792662511490009	-0.002330733625789947	-0.007537431319471726	0.002964603089160928	0.001428372125788107	0.1386349982512949	0.001006262715953505	0.01572294790890445	0.4858263268464117	0.001013798307444511	0.001011002005214234	0.001001790854409386	0.001008098096555973	0.4674767036523954	0.07318543086863917	0.3995979444202978	0.001011093979731767	0.001079262048712713	0.00115870336805166	0.001012741343584232	0.7227058853024578	0.04143178836228264	0.001017819882656026	0.001022858382437273	0.001004628820639179	0.1856844433816513	0.08206954312636004	0.0315901913768904	0.7115495854595769	0.001013689202116647	0.001003166220455858	0.001001011737066942	0.00100219773895573	0.08130970970950732	0.09069662224289574	0.01810901660274449	0.001076500951915516	0.05828589688506438	0.1296738162853695	0.1095264702221917	0.1749012920908952	0.1031783658035905	0.01499327050678405	0.001540380019828771	0.001217738700177651	0.001045275594274527	0.001022250102077991	0.001013468796863442	0.001028628914497285	0.001071639034588328	0.03548878962625728	0.04378170306159005	0.001103413854116751	0.001443126513483901	0.04170898798172584	0.002799914741199686	0.001268669512126739	0.1201305689273907	0.001055757510153185	0.05615870575797235	0.04440196158927922	0.001104711589831407	0.001043916802420137	0.001291909019972239	0.02406422035068364	0.001097622483689545	0.001317799033826687	0.001009630596680661	0.02678133683566174	0.1202761061735374	0.001161603979473947	0.001104898826937689	0.001079543195448658	0.001026563565558868	0.001051597314408624	0.05463707321678604	0.00281856860708191	-0.006003670978823697	0.03836035809420674	0.01936020115623799	-0.002631069208078302	-0.007685025205379562	0.003793157834318744	-0.8309607525049288	-1.145545847103109	0.0189000475329288	-0.1140112922023854	-0.02708316841024085	-0.5933813116503024	0.1307182527765673	-0.0467759198101969	-0.1238775565894542	-0.005310577063049516	0.01152522212437589	1.504888552011767	-0.1473907164074849	1.328460955915709	-0.5689019490122585	-0.03110589356675619	-0.0009675467984166846	0.05681846782417977	-2.047371439996169	-0.6727601043460401	-0.1551822857797578	-0.02708715624303074	0.1547378875033342	-0.02813315694585093	-0.1285635411365523	-0.0932405376719706	2.443109100194047	0.07790321958129723	0.0370354195443413	0.03544241681407709	0.03095635929534147	-0.3711639333576592	-0.2999126718581431	0.02786274921292614	-0.4175627554668308	-0.5388039345018595	0.4473970388519501	0.3390694756849776	2.053020088624232	0.7359555629264991	-0.1032110344556684	-0.02001180609957792	-0.01074958531029881	0.1894636669792503	0.2038494684216595	0.01345424191404945	0.000439410426773766	-0.9646027276392761	-0.1479253220408523	-0.1996672641942411	0.01823492942695938	0.09488752601515767	0.06102858840486531	-0.4507737028040869	-0.03824213334534895	0.3871263794517053	0.2479336839335316	0.09641151529563081	0.4565819333829296	0.1542037484351494	-0.02131982282453178	-0.3673023082214087	0.1929508577743299	-1.416838965072156	-0.8870191960110687	-0.01025247295564335	-0.2601416564214679	0.4134127475636852	-0.02231795471354553	0.3380196178814553	-0.148951958819387	-0.1528834443804507	-0.1288882099952951	-8.796784559770661e-14	4.873201625192592e-15	nan	nan	nan	nan	nan	nan
0.35	0.004494254743142737	-0.04909678731190605	0.003153689179279133	0.6853069404223266	0.9331971103444983	0.005906030481998222	0.4463330005529026	-0.02483259798192163	0.06606999782924024	-0.07976152845798802	0.0836051697471866	-0.01566547002566868	-0.07081230973346077	0.09819731934411005	-0.01853864735744489	0.6035052290521898	0.1847724093029657	-0.60350522905219	-0.1847724093029599	-0.02818612424330742	-0.1461373269057674	-0.008902311564665309	-0.3000725440548114	-0.02426502094150282	-0.01374080216212933	0.1339374973325437	0.1964764382184827	0.7722293846126584	0.5972577920293234	0.08949333629463085	-0.01374897731517536	0.05030507363369274	0.02127230503024224	0.3715724549369405	-0.2794835736662105	-0.4441036681190781	1.258110686597381	-0.2570776524843731	-0.06247339622045624	0.09968561227154819	0.2303938303716895	2.148422043741053	-1.089619516750502	0.1947578440447464	0.9449200063360196	-0.9443103923034186	0.5852870937476947	0.4807579379171082	-6.800812162746203	1.723314267523385	6.800812162746201	-1.723314267523392	1.77899454999723	-0.6068338182661905	-0.01667241061858479	-0.7067093362555998	0.5338793191451874	0.3107936021192104	-0.3076108442784545	1.80080922262557	1.215298691540587	-0.6394593410879518	0.2332170067887248	-0.08575980614013563	-0.4434406003676591	0.1817023810200987	0.001384064075702032	0.01949374620732173	0.1350773694248078	0.1640106721022513	0.001006298482756665	0.003855041053559085	0.02214122816689339	0.01583033641971326	0.4759078697283745	0.4247597941614736	0.001430238053989418	0.008352207484137234	0.00101354512562048	0.02098142609309413	0.0010019342631319	0.005329817368690958	0.001201840748160742	0.01639824553935493	0.4426455609339534	0.4637993799975856	0.07169216118670289	0.08684625591304218	0.3729546419754849	0.3839340277220145	0.008898042631020488	0.01361675617810683	0.00108801101862414	0.007063215174943184	0.001166869227432327	0.01059527884213079	0.001016671965083427	0.01503564841187362	0.7409147699411173	0.6336514301708129	0.04593695808141769	0.06098091696602551	0.001019965160728056	0.00405180611271447	0.001026660873391392	0.01645362817458343	0.001005369138131511	0.04091429810807513	0.1842707264763113	0.2035874569411132	0.08232711881084698	0.04664668147338598	0.02966401122468382	0.02837343639067727	0.6561089377695073	0.6930677528857796	0.001015825360573244	0.03303661154791344	0.001003407353563274	0.006410664273991261	0.001001291716588284	0.006358650574578274	0.001002424485550654	0.006278122672825431	0.08143279299840714	0.08227974131600625	0.09005569037974445	0.0838962905481969	0.0160261431613295	0.01688712061456003	0.00456696977468973	0.0111138742540604	0.05957753694555305	0.0970149746970943	0.1295351195493904	0.1396899066404877	0.1091397043990415	0.1190554953844957	0.1536785815477417	0.1603878454656346	0.0913095877123124	0.1153465366801144	0.01577359509628691	0.0550644507808653	0.00160945398170407	0.03343572758835489	0.001198526848954148	0.02679795648091783	0.001043314380062319	0.01813429946794529	0.001021808678701971	0.01880109030482565	0.001013274693215178	0.01145996813635502	0.001034485455407684	0.02546635769940316	0.009359207160868604	0.02886028174925793	0.0347008303939101	0.05522139716612896	0.04488523737172917	0.04548505143057487	0.01042502725978619	0.03279448789813719	0.002943238285791647	0.01659140285456394	0.03996653291807028	0.04229854861716835	0.008620732172934594	0.04402210790267295	0.001820022888605155	0.03575592596224664	0.1194065422380907	0.1176637023595897	0.001058695827367995	0.03760404595027361	0.05557733785492441	0.07456091649973556	0.03986197753272055	0.0519850369610893	0.001117032821102336	0.0202961563924288	0.00104914507529808	0.01741890603885747	0.004023666587257822	0.03267475240637854	0.02276221561859909	0.05155208089469841	0.01339927437005166	0.02067706493657892	0.008338870853852532	0.01729133803557388	0.001009792593789688	0.01652772528336333	0.02987909799314177	0.03450546333923952	0.1184970456670114	0.1159300302189151	0.00114148355557422	0.04245118297819691	0.001117719405233753	0.05497712446576141	0.001085445348440899	0.009639698885754092	0.001028464985350356	0.009891546073914438	0.001055586856244519	0.009575806639416123	0.05269895156458992	0.002760633449342817	-0.005964471842519747	0.03676651765035369	0.01716066862024234	-0.0024359163687502	-0.007607326282538995	0.003046149672655285	0.001262053187918173	0.1207018606993655	0.001005727133203989	0.008385389656305009	0.4810519744345382	0.001014850673484015	0.001009263675867824	0.001001691825516155	0.001008551335101448	0.5012881502960718	0.06241327119536379	0.4121548585944517	0.001008335669520081	0.001071839372005598	0.001139629883404998	0.001012038514037402	0.6992943202804417	0.03317317975762214	0.001015929983208692	0.001018302815735842	0.00100546010097638	0.1868795787379422	0.06954750512772374	0.020119204611633	0.733562646692102	0.001012695183488287	0.001003260005496863	0.00100106706920086	0.001002271147332484	0.07325441954409022	0.08259066776545505	0.01158361211212546	0.001048737893939945	0.03567136200252759	0.1440179888534306	0.1165733885450425	0.1964799058750773	0.08722947342419009	0.01434091518337747	0.001622608171730363	0.001204761553694718	0.00103820487065435	0.001019380372157557	0.001013390128706428	0.0010267225633763	0.001066500542643213	0.02450782620742067	0.04177488858364203	0.03667380302148657	0.007152097516641879	0.03890763037356636	0.00959643514151251	0.00153752067728687	0.1276412506266391	0.001081577709631356	0.04221354923810273	0.04359796917932092	0.001206582153301547	0.001033793780284845	0.01179688038614673	0.02281472570947338	0.001055306959260352	0.001182703151461522	0.001011428364210999	0.03189388472527042	0.1231618230071609	0.001145656089458334	0.001211339478219907	0.001120835972620843	0.001039762075532846	0.001078202285413582	0.05975107219911797	0.005533956234339671	-0.005204189286499523	0.03990887498692601	0.01463508609678814	-0.002384976840247778	-0.007615062107333703	0.002530089726818795	-0.8411545724273792	-0.9271763436946627	0.005575991392211814	-0.764250674828147	0.01644784358397332	-0.5436641467744664	0.01615253387787437	-0.02577322496630825	-0.07317304528624227	0.002818450342819616	-0.02763287763571168	1.877835314871937	-0.4800835839120944	1.109372204950718	-0.3787485173385483	0.03416025982191062	0.003341274695916883	0.04728814571154836	-2.187276775347354	-0.697585026921673	0.09407989316442739	-0.01320998641627168	0.1373996828012341	-0.00541210115440161	-0.2560647834483805	-0.4140759738961365	2.066982055974682	0.1006728979611873	0.01326855114207133	0.01372716102160641	0.01318741502764197	-0.5820228444747881	-0.5157850508339454	-0.2207172707171562	-0.1813156279915656	-1.430458902290632	0.6962340636100232	0.5032234842317516	1.77476455487434	0.1322743054431129	-0.08782709482003481	-0.01918573047754195	-0.01767317781338999	0.1879244485002136	0.2289394262772609	0.01422913812745839	-0.007648604143277745	-0.5564139122659731	-0.5943234096273603	-0.2231574108495099	1.519080074307751	0.4398934149014719	-0.09553823341625919	0.01559683760331181	-0.01365141226672427	0.6172551436408601	0.3206016573712578	-0.4118727870533238	0.2122133209474116	0.2041640541862143	-0.01129736966997475	-0.2154743800212574	0.05987542068836856	-0.7902924011452259	-0.4415549260076239	-0.035855113221634	-0.1245723409667188	0.5293939516079849	-0.03506345317758811	0.4269612766603409	-0.1404062189111493	-0.1461212502510549	-0.1233212994855032	-7.099324713683183e-14	-2.69469172525124e-15	nan	nan	nan	nan	nan	nan
0.36	0.006836623534696284	-0.05126972059135582	-0.001068198300388142	0.6979000734685715	0.9304098482202218	0.005300167228719521	0.447961939882967	-0.02225075992659797	0.08845301593467059	-0.08906167120921248	0.08497101424655623	-0.006859407961454751	-0.07861040335720239	0.1030943793460634	-0.01430319282485184	0.5339674553511266	0.2024064445421655	-0.5339674553511274	-0.2024064445421626	-0.01025433327065813	-0.1518043672463928	-0.008751048569620657	-0.3071255752466476	-0.01930919474228652	-0.01070640581251934	0.1295547790875264	0.2149696245388884	0.7844020185269012	0.5909907059133898	0.09171925432396358	-0.01466868700667118	0.04626974578202381	0.02312781300594175	0.09473359201451921	-0.1515803919535486	-0.4039697844325277	1.261348674554803	-0.2995379862803412	-0.0578711026774329	0.2254936058289594	0.2794879771438669	2.30870065669013	-0.773669247238794	0.07613078961384856	0.8167222657635089	-0.6104854468201972	0.3890779161083655	0.3677817055624523	-7.111462066856519	1.793491294007464	7.111462066856519	-1.793491294007464	1.808727873299463	-0.5231170462210162	0.04653551969159989	-0.706172065470078	0.4556780211638088	0.2954107945566475	-0.5705550964714668	1.890267714981121	1.214012032928925	-0.6147008848318322	0.2089382092766963	-0.09888705825044142	-0.3630529492170217	0.1909770519740021	0.001278944535942597	0.01952396991978371	0.1254027206828246	0.1536174059077243	0.001005874063617944	0.003886719197688435	0.01373462587628132	0.01055965429029167	0.4766925884508917	0.4245781308556547	0.001231131063002551	0.008163377968783673	0.001011002136457773	0.02043166788399809	0.00100179009644115	0.00534598618677455	0.001109163253268025	0.01631489668308767	0.4663036954964995	0.4833777390587247	0.06505531806058763	0.08049605039860594	0.387653344520295	0.3942627218081216	0.005135413844996961	0.01110995379969897	0.001078167018484832	0.007206277952138039	0.001148450116970148	0.01061730250523775	0.001014250059135084	0.01549304338519436	0.7255190921859981	0.6119889497856594	0.03808271131279489	0.0537147610887992	0.001017497998656969	0.004194875365753213	0.001021371107829325	0.01635287694766729	0.001005645714006346	0.04228165323223275	0.1854910224535542	0.2036042774590532	0.07388137821537044	0.04321660428584249	0.0222264125467517	0.02278149125896244	0.6817932849043727	0.7117718215723717	0.001014043754130107	0.033918726776245	0.001003362870312938	0.006609795962115757	0.001001199339682193	0.00655905272545678	0.001002371416844197	0.006463803287135249	0.07602172451767682	0.07600200053192496	0.08500334211868997	0.07810906308264916	0.01216456904623115	0.01392890825565955	0.002875022741508643	0.01000883910130003	0.04330559480800811	0.07894247849204809	0.1384313496426528	0.1482254805358628	0.1137714607845186	0.1250029753123935	0.17460722388236	0.1772821761493221	0.08582469161681856	0.1129623584002777	0.01492485858711677	0.05427314530467326	0.00163876866357046	0.03325842168409573	0.001197885643501388	0.02660551802262293	0.001038880085471493	0.02020495038146028	0.001019838642372624	0.02126375898105945	0.001013308086409025	0.01161851308035376	0.00103022372918415	0.02544966860318023	0.005405710167529922	0.0247467436424946	0.02716170818536634	0.04762141130401138	0.04297873907584552	0.04329877983182382	0.03219385541093109	0.05244033100403624	0.006538686697547533	0.02204701476207206	0.03876530112179073	0.04088838864284697	0.01094633330076282	0.0457477517898295	0.001759677159587081	0.03569419321239736	0.1243989447905564	0.1247410886213854	0.001076915685830406	0.04108348618557438	0.0461402458099715	0.06787660079654285	0.04133367593715754	0.05330863740208867	0.001188555859177995	0.02243570211033174	0.001038937829114325	0.01733345432639206	0.01062217550998119	0.03104307629299485	0.02245240627302482	0.05178679795028595	0.007528484289674956	0.0150946343875631	0.00488822508686034	0.01418123672250717	0.001011081766781689	0.01612458254536192	0.03214249571282812	0.03413341928276815	0.1210244549474627	0.1216337182324433	0.001139020078914789	0.04205450118360009	0.001192476414570768	0.05951400449964358	0.001114003917781822	0.00827147337624964	0.001037587241987283	0.00845883108536526	0.001073898715738801	0.008369816832352142	0.05897582353823948	0.005510782171244066	-0.005188509631977891	0.03927133880938482	0.0137552730823899	-0.002306915704516445	-0.007583982538197459	0.002231286462153397	0.001095734250046249	0.1027687231474355	0.001005191550453177	0.001047831403706811	0.4762776220226649	0.001015903039521963	0.00100752534651567	0.001001592796624277	0.001009004573650083	0.5350995969397482	0.05164111152209017	0.4247117727686056	0.00100557735930902	0.001064416695297966	0.001120556398758006	0.001011335684491077	0.6758827552584254	0.02491457115296219	0.001014040083762865	0.001013747249050976	0.001006291381313196	0.1880747140942334	0.05702546712908748	0.008648217846376118	0.755575707924627	0.001011701164861716	0.001003353790537365	0.001001122401333188	0.001002344555708491	0.06519912937867198	0.07448471328801461	0.005058207621506847	0.001020974835967589	0.01305682711998983	0.158362161421491	0.1236203068678922	0.2180585196592576	0.07128058104479117	0.0136885598599709	0.001704836323632041	0.00119178440721216	0.001031134147035525	0.001016510642240442	0.001013311460550926	0.001024816212255417	0.001061362050695354	0.013526862788584	0.03976807410569354	0.07224419218887085	0.01286106851979888	0.03610627276540648	0.01639295554182565	0.001806371842448025	0.1351519323258856	0.0011073979091117	0.02826839271823307	0.04279397676936192	0.001308452716770703	0.001023670758148957	0.02230185175232109	0.02156523106826373	0.001012991434831607	0.001047607269096998	0.001013226131744995	0.03700643261487921	0.1260475398407821	0.001129708199442984	0.001317780129505416	0.001162128749793245	0.001052960585507032	0.00110480725641879	0.06486507118144993	0.008249343861597444	-0.004404707594175351	0.04145739187964525	0.009909971037338353	-0.002138884472417145	-0.007545099009287813	0.001267021619318832	-0.8494935493931284	-0.7884650482247465	0.002112114253195228	-1.294385065404087	-0.02413042885738778	-0.5137773385552414	-0.04329959704667242	-0.01343710773027348	-0.0396406090022027	-0.001691119644174851	0.02651392313249408	1.995247381283002	-0.7853937324918004	0.9695832439242973	-0.1094153328787816	-0.02654252791902727	-0.0002538697362845897	0.04547745402490198	-2.108826739880518	-0.7622933883276752	-0.1472276655382092	-0.008461747874215778	0.1392733148160735	0.007069654761605889	-0.4392275797199638	-0.6981933809130336	1.670427015262242	0.0662116619750997	0.03396900723123965	0.03322154193919449	0.02965475524915866	-0.6496540236943453	-0.6236610447747576	-0.3512507831318457	-0.05861598296444621	-2.156425632447868	1.024042640883817	0.6900515030615898	1.625620093998729	-0.6366505632872376	-0.07003216946491821	-0.01585860947768188	-0.02005806255057944	0.2341698350368826	0.2655072939335273	0.01797501394857037	0.008320265627215818	-0.2899074315297104	-0.9026642159128303	-0.2075867791843104	2.288121212428404	0.6244948991693933	-0.1733715026890827	0.299044852189393	-0.0006220270088612364	0.7883897488959679	0.3716897414747423	-0.9259570064212387	0.06943917899884079	0.2176692353488809	-0.00669658405401042	-0.1203037208207999	-0.0008784082110597467	-0.3586832829460601	-0.2173402727263999	-0.04143657055742851	0.05799684070865487	0.6045373501871418	-0.04356569656026352	0.4733170890585136	-0.1335145637858565	-0.1406342857247753	-0.1179011165159514	-3.967249395924e-14	-2.413197401330685e-14	nan	nan	nan	nan	nan	nan
0.37	0.006580762219266275	-0.05204906560156155	-0.005196723151721893	0.7105549249764525	0.9272450765879741	0.004780011260579346	0.4504754353692879	-0.0194744355381798	0.1115937215015383	-0.09556880185178776	0.08504639455861766	0.0009213476977651619	-0.08321596581160763	0.1058536886165201	-0.01091107027545417	0.4610274055971726	0.2204184300979058	-0.4610274055971731	-0.2204184300978988	0.008006658457729016	-0.1565428626554856	-0.008014750692850608	-0.3142221774704218	-0.0151749308633954	-0.007847853262895915	0.122346503204144	0.2341346223144014	0.7964185263602283	0.5849718031028701	0.09311956661897734	-0.01574749110182536	0.04322879254812198	0.02502813928042899	-0.1376395482359515	-0.00179638649592321	-0.4326332612384859	1.270202833701809	-0.3313059334132414	-0.04506197110256174	0.2789202510172634	0.2689250589795	2.260301816217882	-0.5403193110749409	-0.06485984007630195	0.7482141037121756	-0.3194753072044693	0.1588086644773213	0.3232992707617975	-7.399011899140423	1.801383011804981	7.399011899140418	-1.801383011804986	1.839124852591209	-0.4237213865611408	0.09665915764733402	-0.7152422942773673	0.3704917920176924	0.2755187816271774	-0.9610731694143289	1.932644324054014	1.195029332876089	-0.5847401369052816	0.05261208722288911	-0.1152155819561043	-0.2241482386080074	0.1904275561970344	0.001182452393698047	0.01958560183114736	0.1103768661012103	0.1384872910173438	0.001005414484925896	0.003935031888472958	0.007631217408527576	0.006527973490505801	0.4756785211064375	0.4241834457946557	0.001127714627837823	0.008068068684242211	0.00100914453554325	0.02022019468207456	0.001001687404960592	0.005365089167843604	0.001061662692448872	0.01625703811814405	0.4924318221434719	0.5023758863742401	0.05610966375472295	0.07194248935421271	0.4007700625891837	0.4034825868262551	0.003123987916270168	0.009918294976816995	0.00107034919144956	0.007403471487120215	0.001131377393463484	0.01066150419793676	0.001012970676476676	0.01592232207500533	0.7084605873718389	0.591996562591308	0.03061995932371372	0.04673649876784694	0.001015524517294602	0.004373037642740852	0.001017324058440791	0.01632756987402397	0.001006301001869049	0.04358556705503683	0.1866895859577335	0.2038974533170466	0.06300673736040723	0.03801123872551383	0.01481875984358753	0.0168494756705639	0.704721389873266	0.7265085478685371	0.001012863798655235	0.0347943978426728	0.001003394410526492	0.006806189175461057	0.001001173232260473	0.006759220336019804	0.001002382692559166	0.006647753537162053	0.06447241317834769	0.06585242135517019	0.07378541728254849	0.06934743320874905	0.008218344638866702	0.01092688344149431	0.00196814695845372	0.009813024963680429	0.02790292468291523	0.06126594142322121	0.152299015080965	0.1606260727387277	0.1229837404725964	0.1341381465781273	0.1930748935787878	0.1908936564187933	0.07388690100783617	0.1035457771379584	0.01420387191289222	0.05365441311804261	0.001613108996360831	0.03307877147174	0.001181281527068103	0.02638646055795809	0.001032625631609832	0.02252204430123514	0.001016929250298474	0.02400986925143045	0.001015848950868791	0.01176854558007384	0.00103228285299959	0.02542971499312884	0.00331730849193016	0.02236731488187555	0.01917038770810923	0.03925788562139931	0.03941325631644786	0.0402306081975039	0.05784864354288316	0.07548870599298182	0.009674232250929128	0.02703194313586261	0.0347187052563447	0.03736949385780932	0.0168092711092268	0.04984785416308511	0.003874520914258264	0.03689048652537147	0.1328069587697569	0.1350563573651535	0.001202393985632258	0.04498326758340419	0.03562085157528883	0.05868695095728766	0.03992673984393131	0.05203162202817906	0.001294422097226962	0.02472960615524249	0.001030668672401509	0.01730465622133386	0.01949979270948059	0.03023362695657451	0.02061124498157543	0.050424116050969	0.00436630122629128	0.01245841905667285	0.003014940473936072	0.01278145933072039	0.001011421751288888	0.01552416908090649	0.03619493014343584	0.03527573537857528	0.1303988254186694	0.1311886819636842	0.001125269281979485	0.041611863098647	0.003236631598335298	0.06611146854959604	0.002986174732266092	0.007836578460215864	0.002932961189153026	0.007941953361393774	0.002822148631770785	0.008012462020032881	0.06138406148764335	0.007920481058475004	-0.004182874151874819	0.04147010085067708	0.007795209806974213	-0.001835324916552414	-0.007578869028342631	0.001413366676637513	0.001070284117984617	0.07610050514322314	0.001004720166530653	0.001033763440759628	0.4707502287427072	0.001023497951760698	0.001006945634585219	0.00100157016397942	0.001014929407793993	0.5668220251766199	0.03898815467810475	0.4325417074251306	0.001004650389113879	0.001060345183928767	0.001107716413318349	0.001011896001411097	0.6567416258883393	0.01935424544040978	0.001012988878720683	0.00101257476764714	0.001007568077539967	0.189215340389336	0.04208926747663185	0.00487475473127621	0.7669726327168822	0.001011580495290412	0.001003489372667073	0.001001166082825836	0.00100243662200003	0.03602167460517441	0.04546276304892893	0.003048407688118648	0.001017563253474479	0.00706954447910454	0.1870230485746231	0.1475067371248908	0.2283666722253707	0.04660922388625264	0.01318535832715387	0.001486066961725763	0.001140472721912408	0.001021870180905926	0.001011693656999148	0.001022877541186075	0.001042556635934435	0.001160979850822382	0.007329787552761377	0.03123477703650595	0.1027852847940528	0.0131509282845718	0.02472153587976369	0.02898707898556236	0.009717533848647779	0.1541820972211052	0.001523968389014482	0.01868004178227408	0.034366079518243	0.001486125159403379	0.00102070110089412	0.03508922020713828	0.01598871379419012	0.001010813610107818	0.001038978796678575	0.001010548280873218	0.04425627126954562	0.1601309753240753	0.001095082845969413	0.008807228406254666	0.008141983409601389	0.008179936644170748	0.00764713356821057	0.06100749168200192	0.01006708970320793	-0.00299977191793148	0.04367903006879476	0.0001433375472672132	-0.001120886483896351	-0.007600771533731562	0.0007125229369764323	-0.8577793108665581	-0.7590720746476441	0.01045990516440164	-1.742012730519605	0.01998670968736849	-0.2994780178391506	-0.03769388517803111	-0.006003075629008045	-0.005202004864937299	0.003703356679342738	-0.02275132329927284	1.793644451460969	-0.9317357185622228	0.872556281393706	-0.1042134913763068	0.04529545063729137	0.007573385253237703	0.04098557449364473	-1.886905239410199	-0.6468752867967579	0.1028096116679261	0.001960293453166772	0.1238829950052136	0.04678933685473681	-0.6003041805060138	-0.5071602810452721	1.2735160211898	0.1001155264261367	0.01197535535477693	0.01297897606763965	0.01243580299104888	-1.365606415124542	-1.157936401848263	-0.2561658168430724	0.01115964131135743	-1.436763612491807	1.544764660246849	1.233608946185053	1.128786353690781	-1.254302566435968	-0.05235132248354558	-0.02168258596598477	-0.02657657253058607	0.2184487884427195	0.2650646542733915	0.01304220378259862	-0.006495534084559794	-0.1840094646247545	-0.7858194959839691	-0.4003413777302335	2.299432977946605	0.3792730155091922	-0.514479044537027	0.4963898551339231	0.2149303213001278	1.371593331175568	0.3960863010361316	-0.9431458692573805	-0.3060180679954849	0.2302355949692974	0.0001088114297962174	-0.03112083662738219	-0.2558535368061382	-0.1759801775684944	-0.07748423759289623	-0.08510342308391994	0.1710103534770193	1.460180599778364	-0.04911159694384794	0.793350031027909	0.03660776309111368	0.02761814091454644	0.0367105401074227	-9.553725321615705e-15	-4.622122256292775e-14	nan	nan	nan	nan	nan	nan
0.38	0.00424915870736657	-0.05125580384938316	-0.009938825033228599	0.7233157542763888	0.9238259376869697	0.004420890203420421	0.4535746400948876	-0.01700929557822464	0.1324762794495973	-0.100119306026555	0.08359771518767528	0.008280578865474949	-0.08517687476408421	0.1061910471654728	-0.007584078080672067	0.3875379370641782	0.2382836486715145	-0.3875379370641782	-0.2382836486715113	0.0264412513853919	-0.1602615819968706	-0.006899163376949088	-0.3214722994320385	-0.01191301815379009	-0.005211648854774642	0.1085338539150664	0.2534207606986814	0.8084174011672024	0.579382693982635	0.09240125281836975	-0.0169398350692753	0.04220657018897095	0.02696315119536291	-0.3204148472793312	0.1629409605234497	-0.5266851904665039	1.282544232965878	-0.3504114400192485	-0.02566412048118278	0.3426354536776182	0.2172510914507519	1.857071132914962	-0.3823439536782641	-0.2286811469900827	0.7324173674643559	-0.08155474642652576	-0.09531222819345407	0.3547556346417304	-7.221345822664582	1.764137897581162	7.221345822664582	-1.764137897581162	1.843448113155945	-0.3191618326796887	0.1223934075178135	-0.7368760130385257	0.2812077873074406	0.2509411662563315	-1.891429777609934	1.914495836736581	1.210485427658996	-0.5287421467746831	-0.2147870098474566	-0.1215950327120759	0.04069322573317773	0.1979141800643598	0.001121471723848503	0.01973808076571217	0.09006988372488334	0.1185696549403796	0.001004949000115475	0.004010328244373791	0.004477885291308112	0.004431710004743903	0.4732735228731546	0.4237831237515904	0.001079801569717745	0.00803574992671229	0.001007926189468123	0.02027666831774971	0.001001624763137759	0.005383886136396859	0.001040881729471444	0.0161665564734505	0.5199833531944376	0.5190358754807641	0.04532946352376716	0.06173299118373494	0.4121049744278275	0.411677177869806	0.002107832718146495	0.009519742778538771	0.001064405120676687	0.007698471279040868	0.00111642105602571	0.01073835374970258	0.001012611588677307	0.01632490068620944	0.6907572130983463	0.5743057541890472	0.02396581104308681	0.04050693113418484	0.001014012389387735	0.004650057412951452	0.001014714951097416	0.01636328201568361	0.001007267147951262	0.04480678403753966	0.1878645710394568	0.2044445405964709	0.05009150977344295	0.03124134771251019	0.009092522261270271	0.01225927475245477	0.7242378720799804	0.737174097540534	0.001012213741774095	0.03574489680699577	0.001003477997978397	0.006982617467547254	0.001001182037077992	0.006941972164696897	0.001002434384052357	0.006818529511653197	0.04464439763777105	0.04898298016009391	0.05435467424231208	0.05436490560879592	0.005201614720096489	0.00866535917619933	0.00151108615820704	0.01006616164492679	0.01661738225103308	0.04904956961871782	0.1717052974078797	0.1808945509519638	0.138036671282719	0.1516076781581009	0.208126944760202	0.2005001110989269	0.05600169637810065	0.08772356952633194	0.01358823779166124	0.05325337776255813	0.001490944588783849	0.03279254690532453	0.001147319592377429	0.02601752372904374	0.001024865655567798	0.0243579229407991	0.001013065583548239	0.02619204994917349	0.001021904074424194	0.01189957151189749	0.001042186045720079	0.02543606699264765	0.002311731709459045	0.02110593146938396	0.01193592510368223	0.03158944987684489	0.0334936890347341	0.035406075676172	0.08461696115761651	0.0979865744146988	0.01139442018820242	0.0297681198707773	0.02716332872752162	0.0309173759477682	0.0258429046278855	0.05518383354593907	0.00884700995022986	0.03949379227231338	0.1453871371403373	0.1541115418712831	0.001473355718813221	0.04876160746527482	0.02534792346066413	0.04839022525485476	0.03522888059804843	0.04756475975788977	0.001436160911854821	0.02682289443744835	0.001025050351345474	0.01731906752324192	0.03010041460863404	0.0306299657571745	0.01695523461783726	0.04698581591098489	0.00275902602915355	0.01142662294941909	0.002065303289833792	0.01233417133139095	0.001010252076891967	0.01429336806866033	0.0417088224004294	0.03756450585279269	0.1495590729743601	0.1539118343023732	0.00110107772240279	0.04098927571444762	0.007969448093630952	0.07432449132215663	0.007383335169740137	0.008805072288317128	0.00741458477336724	0.008818381903328724	0.006942339027555876	0.008909635355613928	0.05961508780447924	0.009935544581958979	-0.002911038541011317	0.04368411365720746	-0.0007025669448784907	-0.0009994626615502588	-0.007614279541353431	0.000771060959903855	0.001044833985922139	0.04943228713901028	0.001004248782607642	0.001019695477812221	0.4652228354627496	0.00103109286399722	0.001006365922649917	0.001001547531335231	0.001020854241940786	0.5985444534134927	0.02633519783412216	0.4403716420816556	0.001003723418917513	0.001056273672559733	0.001094876427878607	0.001012456318331629	0.6376004965182529	0.01379391972785807	0.001011937673681295	0.0010114022862569	0.001008844773766331	0.1903559666844387	0.02715306782417661	0.001101291616176978	0.7783695575091375	0.00101145982572089	0.001003624954796418	0.001001209764317342	0.001002528688291013	0.006844219831673816	0.01644081280984105	0.001038607754728779	0.001014151670984103	0.001082261838219312	0.2156839357277555	0.1713931673818898	0.2386748247914823	0.02193786672771487	0.01268215679433676	0.001267297599819643	0.001089161036612965	0.001012606214770723	0.001006876671746651	0.001032443621824828	0.001060297059613516	0.001260597650949133	0.001132712316938355	0.02270147996731739	0.13332637739924	0.01344078804934464	0.0133367989941201	0.04158120242929648	0.01762869585484355	0.173212262116325	0.001940538868922029	0.00909169084631466	0.02593818226712268	0.001663797602040881	0.001017731443638885	0.04787658866195573	0.01041219652011675	0.001008635785385325	0.001030350324260483	0.001007870429992904	0.05150610992421181	0.1942144108073704	0.001060457492496915	0.01629667668300606	0.01512183806940991	0.01530691270283545	0.01418945988000283	0.05714991218255389	0.01188483554481833	-0.001594836241687653	0.04590066825794435	-0.009623295942803882	-0.0001028884953753373	-0.007656444058175275	0.000158024254633989	-0.865639585658356	-0.8316779551065434	0.02028151886790872	-2.25188930272193	-0.01873369588645719	-0.1266938757533007	-0.04442699346133308	-0.0008390023756400689	0.01394875858770587	-0.001752322186571028	0.01998930717417328	1.527615739486128	-1.116581157721261	0.7645284490035321	0.04920599203662346	-0.006981276559324561	0.006275702062848401	0.04013743830549112	-1.648510981462594	-0.612554450869341	-0.1274561669740342	0.003742094466448628	0.1227339467550624	0.05785193904426595	-0.752132670255514	-0.4298304468581113	0.8561916904286486	0.08117724154592326	0.02997602297909	0.02973838556225157	0.02701990014202	-1.993626427357645	-1.867840589990615	-0.2031506733327998	0.03117418080852225	-1.064392579584397	2.597619842958594	2.356923565910316	0.8246149761166534	-1.917775833154166	-0.02649280323528101	-0.03717348028956981	-0.05003393540050136	0.1379267789932944	0.1527213794063304	0.01417370038503552	0.01358138755177645	-0.06629836190486306	-0.763646228301224	-0.5588589565913326	2.178019898988659	0.1747445714057526	-0.760016127686524	0.5462202541078254	0.2807804597830442	2.536372901370719	0.3474014382933413	-1.147372179055601	-0.5685302002771989	0.1775460829092375	0.001945297389844717	0.12085390658483	-0.4160020563546716	-0.03779943822241077	-0.02684239423660257	-0.1675140801175173	0.2872877163900978	3.238175071678871	-0.07955555640956646	0.7964288335854302	0.1471631850418356	0.138026967455966	0.1330045130650409	1.723647074379074e-14	-7.011591614457562e-14	nan	nan	nan	nan	nan	nan
0.39	0.000383680369031954	-0.0487920523740048	-0.01598970829937801	0.736214322220031	0.9202870544350832	0.004287595262279462	0.4574582536321835	-0.01524232230211357	0.1471045010539667	-0.1034838323759661	0.08043175163875997	0.01578891046059975	-0.08508652871266367	0.103934869449812	-0.003483564895597417	0.3190099655200439	0.2555849192305652	-0.3190099655200432	-0.2555849192305565	0.04471827270492575	-0.1629570076653869	-0.005661921945094501	-0.3290034294490863	-0.009546406469282308	-0.002837370269458027	0.08644016735743869	0.2722058750917771	0.8208729276006338	0.5745327164176901	0.09123102732181125	-0.01812102564959834	0.04262973694390882	0.0289574693459715	-0.4443030584255065	0.3227719866337435	-0.6935572348307769	1.297869084839089	-0.355453043596158	-0.0003561530513743705	0.4260129950515028	0.1285776290619277	1.040808019356984	-0.3014789193218149	-0.3990004651781035	0.7784037913199671	0.09125708993746019	-0.3476753867911376	0.4792990227574511	-6.464052964185353	1.690728227082099	6.464052964185353	-1.690728227082102	1.802772979264836	-0.2240864822388	0.121817784592738	-0.7720424397307807	0.1938270595417583	0.2244005993048686	-2.280421866061121	1.829519219513423	1.293468433808082	-0.4334799916449976	0.07617150224767975	-0.1148296017282319	0.03397991748831596	0.2020128122797872	0.00108314584547459	0.01999057685872084	0.06979288128158601	0.09755310475944674	0.001004552577204245	0.004102599156592121	0.002791259587038175	0.003335956441107056	0.4703836805121895	0.4236270863411767	0.00106198749069559	0.008044285407270136	0.001007121750196666	0.02051904012063492	0.001001584152037974	0.005397923177096395	0.001038145835491485	0.01604755813741478	0.543937650042517	0.5305837602308607	0.03353022956940795	0.05042414492398922	0.4230169236654493	0.4197400350176077	0.001567604216366411	0.009634956944163723	0.001059740438840977	0.00808047748246072	0.001104832815190384	0.01085129750732958	0.001012558960138053	0.01673677741240324	0.6735726361150673	0.5591085801239921	0.01869917688029707	0.03552445947967982	0.001012804405979791	0.004980904760098805	0.001012939627992597	0.01644162582945394	0.001008510553547617	0.04596224696938948	0.1889142770146609	0.2051273542254309	0.03648989351790829	0.02343405479610894	0.005216491426717704	0.009085090231851813	0.7399070709500377	0.7437616554885105	0.001011830579862574	0.03683351021502979	0.001003589178553233	0.007154284367081749	0.001001207391501859	0.007120764717538332	0.001002506871580414	0.006983975235401401	0.02655628570719983	0.0332733970167708	0.03542082436393791	0.03818336048984815	0.003171991003458486	0.007169565562795402	0.001268579881672152	0.01043151784436824	0.009206201405826968	0.04197119548704097	0.1891485884203584	0.2087448368578428	0.1531536477019253	0.1756340430814033	0.2196321764376234	0.2068901995690759	0.03813107066602224	0.07033887176266869	0.01315220393670333	0.05293336518022557	0.001375902683101539	0.03227985028766743	0.001115902824917625	0.02546508118076634	0.001018835201537934	0.0255944219630272	0.001010015095063732	0.02759588603982132	0.001028634494613121	0.01198856918187686	0.002783173278232977	0.02709238614223932	0.007568325234282962	0.02586472405873202	0.006730464058772713	0.0261069394324887	0.02860530193770192	0.03131669092551647	0.1061364906602105	0.1147705713915229	0.01133602264092137	0.02940168567250588	0.01951823863458927	0.0243422169598673	0.03314346001062428	0.06086255477533099	0.01292109565550139	0.04202736390200854	0.1609119447726582	0.1787427609604964	0.009183998570548437	0.05686839325660857	0.02160496974719208	0.04469467537397658	0.03010970882110215	0.0425714171963019	0.001549919049146599	0.02810829875453744	0.001021269547976247	0.01736102477444097	0.03516992419205914	0.03130376977117839	0.01463919397860489	0.04472808440809815	0.001903974032542087	0.01114959698076372	0.001560628596059973	0.01227845282033354	0.001008646069854245	0.01290799737585962	0.04802129976701433	0.04093510319404649	0.1675506808046701	0.1845973550879148	0.00107957476528877	0.03995840695748672	0.01279486478985268	0.0804606381633038	0.009295593549008455	0.009209165306444732	0.00936924916393851	0.00919166356436928	0.008736148218120264	0.009219610760227853	0.05538469029414551	0.01171666882223802	-0.001681403903789231	0.04591410102258616	-0.007729369603200305	5.181095187295553e-06	-0.007660838835030838	0.001342014233120059	0.001041902259484714	0.03708232400670424	0.001004048010040439	0.001016399241991923	0.4625692944226785	0.001053893943444783	0.001006215749427917	0.001001537115417268	0.001047519059509485	0.6011936476392278	0.01375272629030681	0.452615319522324	0.001003414390071528	0.001053709976392366	0.001090984810445731	0.001012544691561857	0.6249575941342836	0.0119680998076694	0.001011216896747258	0.001010829499543675	0.001010616617650704	0.1909380330943169	0.01421187394453627	0.001072921637953276	0.7797294025862969	0.001011408123294778	0.001003772506486043	0.001001254093807015	0.001002627673671377	0.003970480123916231	0.009215173767010509	0.001029102418574446	0.001017242441607619	0.00118283779451099	0.2195435890011397	0.1807595956380188	0.2404093661724905	0.01169958026153355	0.01267437992226996	0.001246417844355867	0.001078142379298058	0.001012519059247827	0.001006809750996304	0.001038343031350412	0.007598352398158368	0.023166541514019	0.001141449260009574	0.02317607877718786	0.1376471273485451	0.009430197084313198	0.008841915792011726	0.04142346960872066	0.01702994869944255	0.1956355856144681	0.03040088879194992	0.02437018512488819	0.02266272717985951	0.001672500660934977	0.001016998948895272	0.0351113636781176	0.01352172243988499	0.001010225100941787	0.001036637464133338	0.001006216832498732	0.05913852148873376	0.1973129334283436	0.001054425089525814	0.01941605590924791	0.008107176646022056	0.008169832648562613	0.007627161205691553	0.04974211527308503	0.01336325968445271	-0.0005210233962483206	0.04815483459967822	-0.01324103118983923	0.001096280524375102	-0.007710913950192733	0.002860159489124918	-0.8749758791868409	-0.8489136301358619	0.02976605197193798	-1.950177443105065	0.02337253187513735	-0.08809706741361394	0.01808437888916094	0.002082719437791288	0.03186525243550656	0.00287036593244712	-0.02849545886377367	0.8384679209179737	-1.155851270121409	0.8551959492993543	0.0001373175813074023	0.06310867412138586	0.01442823946348031	0.04365710741679483	-1.386520997207329	-0.4021580214814893	0.1154498233354458	0.01056650447511918	0.1102085987415143	0.07621309655967559	-0.8030244722283126	-0.2231208225044777	0.483669511618023	0.1280703831321895	0.01017790804257799	0.01139673851215453	0.01085408270599647	-1.208562358637516	-1.381162085247185	-0.1032940182761088	0.04128680915398577	-0.4099050684851669	2.681629614128043	2.177950440578691	0.4784919764535419	-1.568412720812534	-0.03303217152169863	-0.06036798857075626	-0.05437598739903399	0.130456019729399	0.1520164966970239	0.004745867152813546	0.298478404715954	0.9562638468966879	-0.3667441542342007	-0.2769305717873455	1.211919123931302	-0.2157097465900261	-0.5731278817983031	0.6161005133448086	0.2479016858434628	2.240657270561834	1.131640814094055	0.3109848350442279	-0.442285958244871	0.07602488510993073	0.005842390937458823	-0.004768934195526758	-0.0649457835783781	-0.01136368390834401	0.01084415257256622	-0.09788792064772819	0.3833355690809477	2.524854244118108	-0.1201960201960401	0.4319752538958316	-0.05967210871824449	-0.0577643108449995	-0.06262754744359186	3.652362845023721e-14	-8.32540327562806e-14	nan	nan	nan	nan	nan	nan
0.4	-0.004469347221783688	-0.04494111107500406	-0.02401128517119449	0.7492871305548738	0.9167551201503505	0.004426541436096951	0.4619334148212833	-0.01458906169115402	0.1527371364645845	-0.1063672364752115	0.07572792783654403	0.02403175148711861	-0.08351907030070635	0.09940249799258148	0.002280942782205348	0.2586607882199951	0.2719904534701878	-0.2586607882199926	-0.2719904534701856	0.06231304754091494	-0.1648265752659321	-0.004527549570274657	-0.3369669972138418	-0.00800222676393398	-0.0007139158987027238	0.06786312995092443	0.2897509886416296	0.8345437413389603	0.5708685616411342	0.09583327469756343	-0.01924015747125303	0.04268696438341626	0.03102467468541681	-0.5179246977776256	0.4403789252478068	-0.9208239116002164	1.317392311206001	-0.3490216466057924	0.02878410251050715	0.4609449840259371	-0.005491441577166753	0.05795389415167664	-0.286119503644515	-0.5362531976523678	0.8793192537469947	0.2138677256897568	-0.5505509765078251	0.6875545331896462	-5.585586973847482	1.584990633695555	5.585586973847482	-1.584990633695556	1.706998816448347	-0.1539902190858223	0.1018195961107419	-0.8233635625799878	0.1167213914763866	0.2007763233442054	-1.188099947387122	1.66649566809078	1.453542888638635	-0.291577589096671	0.9397075646143229	-0.1091832809738391	-0.03249463735292012	0.2124916178330939	0.001062520900362874	0.02032436884965778	0.0524427630434469	0.07959097188547755	0.001004254028283691	0.004201471952263461	0.001939330065868242	0.002756964047658237	0.4675631177098362	0.4242421086795791	0.001064488304552764	0.008068136734037267	0.001006644606129084	0.02086076637609549	0.001001558646101572	0.005407506166765819	0.001050116512402249	0.01590251760638597	0.5613157731676378	0.5369353681068151	0.02110695639559298	0.03840270226326162	0.4342861219745915	0.4289241562306289	0.001296714100342156	0.01004849865994079	0.001056126628126654	0.008555167898756627	0.001097093850367996	0.01098922233884952	0.001012576866851173	0.01722642684422037	0.6576532308839463	0.5466633909317228	0.01505390843716501	0.03209940787555004	0.001011840141688141	0.005395537617497677	0.001011765857902833	0.01654740882173679	0.00101001830565237	0.0470479551948947	0.1897856398347276	0.2059188487238717	0.02287438056956288	0.0153068870838564	0.003226228826527206	0.007434570997492287	0.7514356788728199	0.7472944800219097	0.001011613228444047	0.03813680333094429	0.001003718553839757	0.007302586650690651	0.00100124223829063	0.007277439205065287	0.001002592614740362	0.007131307927741044	0.01524328429983046	0.02360628984081631	0.02144868393684945	0.02648779087490224	0.002142221245856501	0.006453759432296186	0.001148777729879456	0.01087969282943839	0.005409861452553659	0.03967901181434123	0.2011530353306455	0.228710988752746	0.1657437631713882	0.1897587074062442	0.2274357452586452	0.2105717357987358	0.02333109962213976	0.05617033508536107	0.0129252025341823	0.05268228516631821	0.00130791027792906	0.03168514422732678	0.00109468640981297	0.02505157571817255	0.001015777751486453	0.02738870322095905	0.00100845711034585	0.02971179304262128	0.001034949135226709	0.01201688952589509	0.006897828009165057	0.03102155433403262	0.02087134939874001	0.03899534774975866	0.004062798955600526	0.0235768009188757	0.0262306808163927	0.02950921267545041	0.1198714479468618	0.1228877494443736	0.009334757832347204	0.02610035822849478	0.01329910474628299	0.01909257407375935	0.03685135008965487	0.06803737424434468	0.01468478730977814	0.044891182382971	0.1788203688007855	0.1959404143643326	0.02679959608828156	0.0685481256295882	0.02693972506619334	0.05266437459903842	0.02582214617167227	0.03847608766893595	0.001611158382285427	0.02827319423267092	0.001019013593300432	0.01742384010424539	0.0317918056446478	0.03016107046502842	0.01495750533753981	0.04509886945219307	0.001475555077130785	0.01132419070318911	0.001310884432657809	0.01245396359375894	0.001007016250732889	0.01256905241161992	0.0548693953515362	0.04516129357881894	0.1794314049123473	0.1969274223584987	0.001065809094781892	0.03871379880623933	0.01674657308317874	0.0829874907851226	0.006794024008811054	0.00774507956790989	0.00682885768270917	0.007775222174454586	0.006395053967031544	0.007824722100712075	0.04903602651772161	0.01329599299542068	-0.0005556504610888807	0.0481602077055349	-0.01248346065399784	0.001139508360600336	-0.007712671860934966	0.003333755480519268	0.00103897053304714	0.02473236087439726	0.001003847237472552	0.001013103006172037	0.4599157533826076	0.001076695022894424	0.001006065576203491	0.001001526699500677	0.001074183877083114	0.6038428418649626	0.001170254746494061	0.4648589969629923	0.001003105361224886	0.001051146280225787	0.001087093193012931	0.001012633064793374	0.6123146917503143	0.01014227988748099	0.00101049611981764	0.001010256712838139	0.001012388461535113	0.1915200995041952	0.00127068006489657	0.001044551659729693	0.7810892476634562	0.001011356420871101	0.001003920058175462	0.001001298423296007	0.00100272665905141	0.001096740416155696	0.001989534724178616	0.001019597082420938	0.001020333212231972	0.00128341375080291	0.223403242274524	0.190126023894148	0.2421439075534963	0.001461293795350323	0.01266660305020322	0.001225538088892408	0.001067123721983739	0.001012431903726642	0.001006742830249813	0.001044242440877978	0.01413640773670688	0.04507248537708895	0.001150186203080375	0.02365067758705818	0.1419678772978523	0.005419606119282484	0.004347032589902616	0.04126573678814532	0.01643120154404282	0.2180589091126118	0.05886123871498054	0.03964867940346196	0.01938727209259509	0.001681203719843889	0.001016266454151368	0.02234613869427953	0.01663124835965357	0.001011814416498472	0.001042924604005984	0.001004563235011093	0.06677093305325581	0.2004114560493168	0.00104839268655517	0.02253543513549049	0.001092515222633982	0.001032752594289092	0.001064862531379867	0.04233431836361624	0.01484168382408701	0.0005527894491910211	0.05040900094141199	-0.01685876643687455	0.0022954495441258	-0.007765383842210153	0.005562294723615822	-0.8843765636130201	-0.7741297118727279	0.03654069842838928	-1.641005841328556	-0.01741331924717065	-0.02334164171827323	0.1097849563002382	0.002224166822611088	0.03381964917452698	-0.002643132432603958	0.01478086816269474	0.4883603646580039	-1.259100437935537	0.9887812620432498	0.1088715020592386	0.01155556598851847	0.01127191682742293	0.05569197943105367	-1.09811400690574	-0.3010704407951085	-0.1106990650038879	0.009229929448989732	0.1087830054853381	0.07958811293673559	-0.8161076294278573	-0.1250973896126099	0.2452450075132034	0.1241131831101972	0.0253030997936059	0.02531477249962379	0.0233972938603394	-0.7851312338758548	-0.9706454891903593	-0.04715317673253321	0.04773793792950673	-0.1071544877879591	1.020793040763294	0.3765834462176037	0.2829045280094393	-1.274543615887645	-0.0127062895498169	-0.05357536882687764	-0.02224651826480244	0.2494832261371809	0.2951355618399066	0.002038235203109078	0.4681511960010878	1.608067858430537	-0.1731718421526413	-0.1024776564762652	0.4446561141904745	-0.4122340777301506	-0.4949129073229265	0.845439902034732	0.346829830040647	1.049659764296435	1.061990754626194	1.185677642133813	-0.3889275934298017	-0.04655568478256428	0.006116913161362714	-0.2424467574460386	0.1097012530306624	0.05252449998696524	0.0194034626568026	0.04177106559645669	0.4584063250935378	-0.4329156313145543	-0.1223034352688998	0.07456998972197777	-0.2264725662909229	-0.219917642738197	-0.207968299761131	2.989119909845869e-14	-5.923306529000155e-14	nan	nan	nan	nan	nan	nan
0.41	-0.009918675273239879	-0.04015961861910283	-0.03439018841218764	0.7625711740454211	0.913331873939445	0.00485322026998885	0.4665892004458062	-0.01532234460022871	0.1487405991038238	-0.109280852819644	0.06984379241969541	0.03328748257462504	-0.08082558578857406	0.09315790408858197	0.01031618476169653	0.2069350288771613	0.2872081718213272	-0.206935028877153	-0.2872081718213275	0.07871288863446844	-0.1661250721690545	-0.003660136574389152	-0.345488974585967	-0.007165366477825311	0.001207628301293939	0.06336915080970104	0.3053528013016084	0.8500506296229229	0.5687763864431263	0.1079878480059031	-0.02017225366114387	0.04286244326240496	0.03317553121678981	-0.5768808517381121	0.5110858875338512	-1.139581609562919	1.33945446831118	-0.3352621449289713	0.05497435915646099	0.4820293344998413	-0.1311409630742657	-0.8093930506710615	-0.2901541037401998	-0.6353304717135091	0.9541410893266781	0.3332866422896279	-0.6901014213803326	0.9058763970616095	-4.765282630810833	1.458749038145553	4.765282630810832	-1.458749038145555	1.573218069597802	-0.1061336377831174	0.07170990286713705	-0.8764584130068219	0.05208202646062977	0.1858164596578765	0.1713704368992371	1.44792238191135	1.630437624590692	-0.1358584281998135	1.387344694237645	-0.07522906640036321	0.05968480687316133	0.2179862971323271	0.001051665483974767	0.02071661359357239	0.04025343568506273	0.06664386645830617	0.001004028669303257	0.004294672141364916	0.001485687149617592	0.00246188610347903	0.4655418696833663	0.4259561868324396	0.001080395197447251	0.008086135860476464	0.001006327944957631	0.02127130189693406	0.001001522178216813	0.00541325493831044	0.001054526347358494	0.01573663722443824	0.5722335470301996	0.5399155941092402	0.01162786236417941	0.0289660070992592	0.4478742049591765	0.4403211705542545	0.001152907132214945	0.01068751192771524	0.001052570442274007	0.009049768120576221	0.001091774801579361	0.01113926775090948	0.001012136404531236	0.0177700255301204	0.6437675895323339	0.5371335554969026	0.01337314670098435	0.0305693439951607	0.001010936937990468	0.005783830571218915	0.00101109210088217	0.01668000497001753	0.001011717767046259	0.0480682446420122	0.1907441460846407	0.206885525338829	0.01259585436218798	0.008743042177338622	0.002159115437539066	0.006530522548027318	0.7598547734599523	0.7489865682793818	0.001011231822392837	0.03962662820800088	0.001003840835041936	0.007441946729783018	0.00100127653442966	0.007424955475151301	0.001002673778004864	0.00726877924852003	0.008819273641599951	0.01804023062481897	0.01566733228497739	0.02139142277345414	0.001592657547360516	0.006108317639726315	0.001090459912223996	0.0113725971479845	0.0126541802663494	0.04906298982794109	0.2054525701470516	0.2301462980328154	0.1720111455415608	0.1864317338022363	0.2320946803553343	0.2119593058523077	0.01303298950421949	0.04639730364619194	0.01243419459217518	0.05240947876356347	0.001271954866348727	0.03129996708239852	0.001081922751801381	0.02495772416690751	0.001015529709140688	0.03012816807536597	0.001008380609334551	0.03308344415438357	0.00103524430772628	0.01200073101371551	0.008724991525828717	0.03302237503945598	0.03363153468954434	0.05288083824338002	0.002663687098647016	0.02246560790761666	0.0284951588490609	0.03133385018864868	0.1258810007323027	0.1245452127916997	0.00715668350869003	0.02248708740281622	0.009561973070742698	0.01590952049199145	0.03488921899299514	0.0717600972430593	0.01354827504379479	0.0466081468196344	0.1905991202592094	0.198104966047076	0.03463274104232915	0.07260457163032813	0.04378903057181776	0.07353241504234447	0.02376929121456808	0.03647519842895245	0.001580141292167567	0.02735785733228583	0.001017685555104903	0.01751133635805795	0.02469954541669735	0.02714473975469883	0.0187043668739371	0.04870434536389369	0.001251901382304983	0.01177077949861429	0.001187436419215416	0.01273133528728866	0.001005782861356806	0.01313782001645136	0.06096475184922411	0.04967428284869788	0.1845460909048202	0.1849301084997362	0.001057782402433848	0.03771214301867585	0.01695403989306922	0.0806839440578043	0.004014373349459639	0.006058190831172823	0.004009821770099235	0.006141364197204269	0.003797129708998347	0.006273658091358103	0.04236455296338242	0.01471632782869505	0.0003183468097557705	0.04737129988168876	-0.01265548281348728	0.002323128998075647	-0.007851683387957723	0.00542451570712295	0.001041547084985913	0.02607470865201697	0.001003749219800581	0.001011576025160975	0.4619239688959232	0.001114094005628981	0.00100594156208748	0.001001448291916137	0.001046367581944626	0.5931048246446956	0.001182524545293844	0.4898755211824171	0.001003132456673954	0.001046942034457848	0.001085513553395253	0.001010869953377592	0.6072076736391449	0.01272052046810951	0.001009574640609188	0.001010504458893961	0.001014415360799213	0.1930783995336067	0.00115562321653753	0.001038434218201899	0.7809161540145568	0.001010393630925161	0.001004008729819114	0.001001323903047127	0.001002784964777047	0.002478948416659327	0.01533949408685311	0.001018122598773384	0.001037702928140731	0.03663348701706455	0.2033666440897274	0.1749735801926763	0.2388276591125321	0.001727082857352323	0.01125186121772378	0.001242077184268063	0.001069914955644572	0.001017674155940663	0.001009619330771516	0.001028198167196406	0.007717201215293465	0.05072423702886313	0.001231451006403595	0.03740091145492431	0.1282916132641516	0.004328416922825705	0.006506602227980815	0.02515629812348915	0.008803696914457971	0.2029326300713166	0.03031143519938299	0.08395924705354706	0.02319486979124521	0.001434889522092694	0.001016334694997	0.01169129166299076	0.0281010019960716	0.001024747125033604	0.001072311697681535	0.001004445179949167	0.07012785039844678	0.1863781843994639	0.001050302835122625	0.01261222607312035	0.001054423201788549	0.001019186157514248	0.001037854449794897	0.03571726708885607	0.01603637786565555	0.00100478996905221	0.04415223121006405	-0.009464878074266863	0.003528893198710999	-0.008059734551578455	0.007405052720532203	-0.893827083466506	-0.6801627852640448	0.04126639468423328	-0.9589919496117816	0.02265782526083548	-0.02896925789766429	0.2294632169087175	0.001067265172287715	0.04806050454515653	0.002244184056707338	-0.03354010178679018	0.1040733658630627	-0.6723972760520591	1.291154455464528	0.04514685299401481	0.06781778000226744	0.01687893307402922	0.05164594252020959	-0.8182560457005101	-0.02645108179464094	0.1125293235303977	0.01640006689370744	0.09612110535066699	0.1089976638126805	-0.498785093291683	-0.06208895072533998	0.09069765706922625	0.1625059591708511	0.00781714814239548	0.009037444021267467	0.008549934003256161	-0.3613782811481641	-0.08474263750580874	-0.02314734411021933	0.05101071020108639	1.772480174550784	-0.5812526987231982	-0.8707068494484866	-0.009888951707495416	-0.7024100238947477	-0.04333570945716472	-0.02492726673509283	0.0009706212968766364	0.2932889917191166	0.3696657212680902	-0.003309433935030965	-0.02961460319639529	1.202007642964734	-0.06090231558168017	0.4328213731882142	-0.08750470089461757	-0.3149471550017608	-0.1689030364398207	-0.1106140132069712	-0.01577964091607073	-0.4693098517327037	-0.2154041711938348	2.853089146542996	-0.03879200271905473	-0.1276925347920167	0.01112325038797181	-0.3645983770873953	0.5700241763778198	0.04409712518688014	0.03343521757523027	0.06573455010995202	0.4327338840290743	-1.711671226329585	-0.07807976861623804	-0.4785930666795021	-0.1206652202980303	-0.1163481513044929	-0.111363185899378	2.251325261049967e-14	-2.52584724329706e-14	nan	nan	nan	nan	nan	nan
0.42	-0.01610576304092929	-0.03481606689224383	-0.04649541482174586	0.7760769815494242	0.9100571862653281	0.005494482516789252	0.4718103453837493	-0.01701139740932421	0.1375066417636991	-0.1120413253198947	0.06312618668244967	0.04276085578516256	-0.07668418814375833	0.08576579722318665	0.02012612141053254	0.1632407808819386	0.3011693542653391	-0.1632407808819351	-0.3011693542653376	0.09378238227951084	-0.1669577375464603	-0.003092413516888053	-0.3544046954972078	-0.006931959020356861	0.003048092154525122	0.0689318650440281	0.3185905466400249	0.8668045509594833	0.5679713735232517	0.1215029205260009	-0.02070460098723621	0.04372254839533011	0.03539053280189106	-0.6654766410261872	0.5527907794388621	-1.266088545314349	1.361745113897139	-0.3193099391936112	0.07170078509220833	0.5740168467065128	-0.1966454215773167	-1.389530101734226	-0.2554907348130632	-0.7029472617353109	0.9228476783577658	0.5034503522359423	-0.7800535687878543	1.042493467060603	-3.979284704325269	1.333683452270054	3.979284704325269	-1.333683452270054	1.440929326747444	-0.06082391394282193	0.04188160843375408	-0.9021122704030929	-0.003969174250774558	0.1845602539912551	0.8232387277220952	1.193682203781346	1.702949499158852	-0.0341451334698092	1.211807406965852	-0.02923350822479561	0.1044306134343686	0.2253206285804861	0.001047528627327766	0.02113685962967749	0.03415830115184253	0.06019959878313057	0.001003867012860409	0.00438671782084403	0.001257678748851454	0.00231167267406928	0.4647652775712411	0.4287600238704862	0.00110705109872168	0.008083314171116388	0.001006107655565816	0.02181743745876216	0.001001464729687225	0.005421415793796858	0.001042816325829075	0.01552005242576046	0.5766781869240192	0.5389446060247951	0.006664756166278337	0.02407158311824101	0.4649254171287457	0.4547579023955615	0.001080999844604268	0.0114757497496772	0.001048690067379586	0.009520589531068066	0.00108832603426184	0.01128963634997724	0.001011034293426581	0.01823170939004011	0.6324053029452178	0.5300902107048695	0.01376744480935859	0.03114021130940934	0.001010024590187196	0.006129557442950045	0.001010879317863415	0.01685762548614476	0.001013581021432391	0.04898730173014747	0.1919283490032446	0.2080038110752553	0.00713017383469625	0.005288710389683113	0.001619780560905361	0.006065258974044201	0.7658043977133008	0.749058933425047	0.001010559581334976	0.04116000585159593	0.001003946302957797	0.007563894255885468	0.001001306420124571	0.007555167335567804	0.001002743506695188	0.007391365881963151	0.006178901920957712	0.0157127707814398	0.01910184086722991	0.02407064799668367	0.001316485263886617	0.005966569303665781	0.001069993156129357	0.01190326272183094	0.03324133854289074	0.07089921698621501	0.2006443533466046	0.2201355044988073	0.169948761650741	0.175769996768687	0.2338441002270308	0.2102839880763257	0.0077393995573326	0.04167518756849524	0.01149010363926211	0.05178595660805625	0.001262244160279899	0.0311572547610938	0.001076939022388439	0.02502087640979556	0.001018028128297047	0.03315206799484896	0.001009781338469527	0.03691452868310358	0.001027366058738505	0.01198991092140582	0.006471591093882698	0.03119671130452681	0.04279620665102354	0.06369504866246443	0.001999677866022421	0.02212204349759546	0.03616333833581837	0.03747396442062567	0.1237806615389981	0.1216508303030306	0.00550803128413814	0.01971087377667642	0.008704441045044913	0.01517040879684104	0.02620713219665443	0.06563071976189679	0.009222635104381227	0.04432873560047722	0.1920590612181328	0.1895030088499775	0.02508993926916751	0.0649459898713849	0.07252537516930796	0.1070293315302173	0.02451614658712101	0.03714941265156487	0.001441521996192186	0.02589572674791172	0.001017055987211191	0.01764112336824768	0.01579135223209775	0.02279352307392842	0.02612984714884789	0.05567195792099273	0.001146464378723344	0.01235221052862652	0.001140393035209096	0.01306995477575722	0.001005107415946207	0.01375878530861776	0.06577517864490195	0.05358681836233458	0.1823295307295535	0.1677915161140767	0.001054726012914379	0.03715116250644481	0.01221812326468691	0.0745493548216777	0.002586112053693121	0.005136574377118142	0.002573633629476419	0.005258375176493676	0.002467786723412226	0.005415084706933189	0.03572936092876241	0.01598623546749882	0.0009110129132782847	0.04293715078617475	-0.007783564624911947	0.003539964980291099	-0.008094254369877464	0.007349941113935023	0.001044123636924407	0.02741705642963587	0.001003651202128927	0.001010049044150594	0.4639321844092389	0.001151492988366274	0.001005817547970401	0.001001369884332925	0.001018551286809182	0.5823668074244303	0.001194794344095072	0.5148920454018415	0.001003159552124076	0.001042737788690487	0.001083933913777649	0.001009106841963497	0.6021006555279752	0.01529876104873776	0.00100865316140433	0.001010752204956856	0.001016442260063214	0.1946366995630182	0.001040566368178622	0.001032316776674526	0.7807430603656578	0.001009430840981653	0.001004097401462716	0.001001349382798011	0.001002843270502566	0.003861156417159921	0.02868945344952685	0.001016648115124776	0.001055072644048041	0.07198356028332691	0.1833300459049304	0.1598211364912043	0.2355114106715664	0.001992871919351653	0.009837119385244423	0.001258616279643395	0.001072706189305225	0.001022916408155436	0.001012495831294063	0.001012153893512967	0.001297994693881114	0.05637598868063685	0.001312715809726383	0.05115114532279107	0.1146153492304518	0.00323722772636836	0.008666171866058683	0.009046859458834934	0.00117619228487491	0.1878063510300219	0.001761631683785841	0.128269814703633	0.02700246748989455	0.001188575324351219	0.00101640293584223	0.001036444631701705	0.03957075563249018	0.00103767983356673	0.001101698791356304	0.001004327124888084	0.07348476774363759	0.1723449127496106	0.001052212983689714	0.002689017010749568	0.001016331180942843	0.001005619720738911	0.00101084636820957	0.02910021581409587	0.01723107190722406	0.001456790488913376	0.0378954614787162	-0.002070989711659082	0.004762336853296439	-0.008354085260946709	0.009247810717448474	-0.9030107966205778	-0.6164790749918736	0.04214095684081563	-0.3404382909279648	-0.01764422122197726	0.005631261232116128	0.3277367333358349	-0.001939996386642624	0.06093965744561349	-0.002160715684989575	0.00463998479668699	-0.3018824527168453	-0.3506462013628063	1.596724765575823	0.1387164128862703	0.006799803695880101	0.01133655421489359	0.0393090142343465	-0.6008158783485555	0.1191157981310885	-0.119212281481981	0.0182348022985373	0.08853653368778919	0.1099099372270424	-0.1942050056581224	-0.03734041452029137	-0.0786996148479107	0.13282373640219	0.0218205891952457	0.02185389056604277	0.02042035639326107	-0.1374113593448645	0.5844731757472602	-0.006414485415061347	0.05529018898353665	2.383295341147043	-1.268427522052339	-1.090369239690944	-0.3296730379044503	-0.2643605435929866	-0.08284944010004099	-0.005082404102726422	0.00915424056403031	0.3063702391536904	0.3870222452327094	0.003105919189727773	-0.2971456920662152	0.9938118435225857	-0.0196461219047105	0.7606176872758214	-0.4657130530156871	-0.2448226378078182	-0.006124529993280496	-1.12498019394108	-0.4524453011237898	-1.103642011672456	-1.281014797310839	3.711452851047848	0.1460930990947297	-0.1559144214769724	0.01457506448743655	-0.5094239515340719	0.7821285820979222	0.07949294689602623	0.03165302164156525	0.05221060306334083	0.3383155738445218	-1.461171336694501	-0.03416838020471868	-0.6916385120369973	-0.07341810975444471	-0.06974385143248661	-0.06947017477508571	1.182189662840518e-14	5.295445549406778e-14	nan	nan	nan	nan	nan	nan
0.43	-0.02340869627632376	-0.02918705458781861	-0.05920562195302934	0.7898037803381047	0.9069383385647404	0.00624302527185327	0.478492374630474	-0.01902940450584281	0.1222282487613876	-0.1141584127988625	0.05593602685807238	0.05126853152600024	-0.07049629564839811	0.07772154378887992	0.03068444207974056	0.1273278675475494	0.313942243186225	-0.1273278675475456	-0.313942243186219	0.1075953152517565	-0.1673075426048912	-0.002814847722941523	-0.3633931710886233	-0.007229382619864697	0.004941689425782054	0.07749958046023767	0.3291703785681791	0.8835663405899333	0.567824167440101	0.1316739870413133	-0.0208352833890742	0.04478249857244141	0.03765796820572152	-0.7911835524560752	0.5695796009051122	-1.257708148836231	1.38383626636341	-0.3039125584266421	0.07633734655228439	0.7657223633779632	-0.1996193981062871	-1.624218568911471	-0.1726265106969421	-0.7298261478153412	0.7623245586903821	0.7309406515863675	-0.8229458802360362	1.05279612503211	-3.199110447664649	1.221182694763097	3.19911044766465	-1.221182694763099	1.322671251717759	-0.0085155207810948	0.0125430682457548	-0.8891233434118432	-0.0549149966855941	0.195397497941263	0.8542611404453107	0.9178946259877327	1.632452425351614	-0.002105770915216505	0.8307356469145428	0.0003152966763099254	0.1022468009218436	0.2280264503003707	0.001046712108128215	0.0215487464448373	0.02794406228444633	0.05434147042155046	0.001003715447516701	0.004464196192012404	0.001136124051043482	0.002255800925735427	0.4648880216682656	0.4321996648589595	0.002149241502432739	0.008905989351354312	0.001005999067346857	0.02255559684579678	0.001001378341970298	0.005431332626424107	0.001029178309047739	0.01528749140292097	0.5737500913982435	0.5338863232591348	0.00398615909134434	0.02145076919671115	0.4865195661391622	0.4727358597342258	0.001042967174687071	0.01240728730175441	0.001043900381946726	0.009887469205077331	0.00108432743354693	0.01142375114938507	0.001009561503613296	0.01849690681953331	0.6226907380132001	0.5246220974383342	0.01682892769469166	0.03437387915527056	0.001008997301800888	0.006333210391964307	0.001010868434688557	0.0170917489840968	0.001015184614439421	0.04979254276018132	0.1931271215083694	0.2090449078578112	0.004171867558114913	0.003567175257672536	0.001331548129260887	0.005812179435654276	0.7696271046784783	0.7474477802198954	0.001009534999071138	0.04253258850508634	0.001004027151530541	0.007685266314876822	0.001001329067765011	0.007683916309995392	0.001002796454702669	0.007510535325653272	0.007706905359494948	0.01705091169947229	0.02545558054689118	0.02923620483502784	0.001170061028528037	0.005921833525028171	0.003937307804787515	0.01547360370509888	0.05418843239798603	0.09158377243545811	0.1919145155252223	0.2076407385279476	0.1654816001615259	0.1668605525136234	0.2327882511469476	0.2053934329128399	0.004863938518889493	0.03950638019658022	0.01016028072055877	0.05081711894327054	0.001289784214505574	0.0311555946065852	0.00108211884210863	0.02510620862503554	0.001034416395301527	0.0359903770208756	0.001016385977455465	0.04056246413243213	0.001019824142482997	0.01203192868868149	0.003930068588897472	0.0290801046991753	0.04819590988143854	0.07075964501392654	0.003539770552595086	0.02399455847625464	0.04351786603627977	0.04333377233672691	0.1151838196842589	0.116086397765029	0.004340567527319641	0.01774959727287633	0.009581210148894213	0.01584854753545582	0.01710259626488899	0.05652856332356503	0.005312109349882576	0.04111861914976747	0.1850749219698632	0.1785263509044787	0.01400812749643806	0.05444516281202706	0.1021051401081225	0.140835526634152	0.02548562847873898	0.03805865222732923	0.001307849283982497	0.02450914068319602	0.001016835635179026	0.01782504741464853	0.008715797565497242	0.01834555030323205	0.03300533236657187	0.06190037032199424	0.006111101661953191	0.0181286124312503	0.00182985320656079	0.01415679711564411	0.001004900950208948	0.01416677385074089	0.0671302393884477	0.05568597921866988	0.1786317876401749	0.1574910958226466	0.001061380477942594	0.03693214908157555	0.007448219332185821	0.06840395099465266	0.001817971230022417	0.004637386468400503	0.0018068327138217	0.004781376011089544	0.001754943213257321	0.004933939984335705	0.02752236305698469	0.01661733131262559	0.001356028454507894	0.03677086426021475	-0.001261909612481635	0.004958310851631535	-0.008244322517104205	0.009220489476171398	0.001047333254989167	0.01511633911783588	0.00100347862001054	0.00100908850537532	0.4662769984719584	0.005000852410255191	0.001005944029061633	0.001001219532875608	0.001011965374533466	0.5525831991413406	0.001115041667330777	0.5540742936779848	0.001003563373242265	0.001035680714952898	0.001076975952337824	0.00100711662277822	0.596167103657776	0.02433245989930935	0.001007314825142153	0.001010945860981126	0.001017201451708011	0.1955856687285841	0.001034409102459805	0.001029952919585851	0.7778873722483819	0.00100765467285463	0.001004123039000081	0.001001355389354471	0.00100285856690469	0.01396370118959271	0.03588449507709758	0.001018289578005368	0.01191928108996858	0.08540163840331678	0.1716760436352709	0.1569487674442718	0.2268034366649578	0.001656034929965144	0.007784853117732834	0.001369121526128324	0.001100037129218541	0.001075633982587814	0.00103236653095694	0.001011823337274514	0.001194488878070022	0.05323749369619003	0.00840334512964395	0.05312920953469898	0.09219962832964547	0.002998062118200693	0.01209398028518396	0.005074251477729435	0.001115105518990198	0.1607094741005457	0.00156065454427592	0.1537374328274261	0.02622205089598737	0.0011515947091026	0.001016778379223647	0.001025404109735265	0.04200166892659418	0.02004765206086196	0.003773112652582341	0.001004989794075055	0.06486419314048696	0.1727126696959275	0.001081924124145409	0.002000564504450952	0.001013543304244497	0.001004693233617811	0.001009050252083953	0.01805308297951818	0.01675743468207338	0.001720434368212724	0.02970489995945359	0.005907009479290566	0.006533435921640148	-0.008306580469256915	0.01106918084538593	-0.9134465747092531	-0.5700770317876863	0.04083175873659314	-0.7928882135317924	0.02034813301035382	-0.01075684166828632	0.3638855977588173	0.1529130168541213	0.08474804838535895	0.002148452262304125	-0.03849054488268327	-0.7539506070921161	-0.1859186605882054	2.031712567329858	0.07185204553988656	0.04925906783955581	0.01421117942328168	0.01221237855579614	-0.4952131847332976	0.4992074902986654	0.08747424572743599	0.02697987082829388	0.07395308528707484	0.100970597699211	-0.1409049543739964	-0.01635130210871762	-0.2280060803273318	0.1311925399523197	0.006890696566668061	0.007980378568281781	0.007313589971878597	0.3608200745431993	0.4741710535496145	-0.002267523039088306	0.6112998727402011	1.770559303619863	-1.204447809886923	-0.6899414114184523	-0.6249274093625282	-0.1616073013231399	-0.1114816646915735	0.003958397294030397	0.007926159715984775	0.260890735141239	0.3394905490247551	0.006077188119489136	-0.1376870403147467	0.450776605777319	0.3584352908555347	0.4353445889051777	-0.6893233141319204	-0.1551782244855997	0.1298315447192123	-0.7288395315360339	-0.2097166625088595	-1.144453656492357	-0.82069418509602	3.049365635144697	0.04209172764939142	-0.1216641045359353	0.02121329308054279	-0.3691864786190056	0.4860192934266494	0.9981946328443715	0.1720360259428873	0.03123979661081143	0.07247520192640114	-0.6326418650685526	-0.01147158340551021	-0.5411158494061189	-0.03060311926651943	-0.02963453395883483	-0.03084708789729279	-5.710312531807163e-15	1.136123120941129e-13	nan	nan	nan	nan	nan	nan
0.44	-0.03185090501801145	-0.02349311648490837	-0.07128468315634237	0.8037581393273535	0.9039898759466672	0.00698782106026004	0.4871914598660722	-0.02085705337899331	0.105860868981674	-0.1155878505280222	0.04863483483272951	0.05768008873665339	-0.06212912501692843	0.06942390437519569	0.04085455307622345	0.09934232222639888	0.3255987754177014	-0.09934232222639855	-0.3255987754177	0.1202560869941037	-0.1671156164228098	-0.002863321794139361	-0.3720579722760765	-0.008018247974715526	0.006980808066986499	0.08529622355143746	0.3368606480425781	0.8991144794348911	0.5677930643498602	0.1382842284806599	-0.02075392967717244	0.04566123199244668	0.03994826177019319	-0.8933317422836844	0.5657759391371423	-1.13985935972122	1.407257154010765	-0.2852329226733187	0.07095139176075942	0.977428044475398	-0.1585737768990679	-1.607327457227511	-0.1179607848502774	-0.7251537019307047	0.5036239723259074	0.9393059794678636	-0.8307307646640301	0.9648515325172271	-2.393811101677544	1.110412114388148	2.393811101677544	-1.110412114388148	1.210497080769066	0.04752233415939177	-0.0233263645951694	-0.8373773896106328	-0.1022575253184176	0.2136645279808903	0.669024262719666	0.6157697130348573	1.460219342061086	-0.01092453488761622	0.4996423917729692	0.01317371453372865	0.06818726201315892	0.2298922607100964	0.001047909500985534	0.02196540185507177	0.01873160020383075	0.0451078178696248	0.001003553368298824	0.004537845231651638	0.001074857905605926	0.00221751122526914	0.4656981424750471	0.4361116184936603	0.004586309907690036	0.01087033419603241	0.001006008072867308	0.0234735149956824	0.001001259955963356	0.005424472239664989	0.001019067635795257	0.01500347441757646	0.5628267247518444	0.5229820637493765	0.002588895705227302	0.02010516835331913	0.5132865449727666	0.4960490710456152	0.001024158689766483	0.01339800962053502	0.001037976465417859	0.01015942962225953	0.001078848596342934	0.01154835541343369	0.00100782986666218	0.01844559509896011	0.6140635405699785	0.5201378188147093	0.022752375951283	0.04055615550054283	0.001007814410005053	0.006429669845547735	0.001010959868490676	0.01736502236624225	0.001016365798766793	0.05049519169523627	0.1942301642775849	0.2100764465975146	0.002667651845636669	0.002654552629592271	0.001186099377503049	0.005676716752798424	0.7715368652011851	0.744809310735593	0.001008134435665631	0.04357385156357032	0.001004080380656317	0.007790445666487619	0.001001343390624551	0.00779646439191327	0.001002830567367073	0.007615638833944511	0.01343639867732036	0.02204478290425669	0.03213612908329998	0.0340647263002706	0.001097649085751124	0.005926521788488081	0.01073430736108411	0.02317969747800339	0.07105998518114379	0.1066492741569692	0.1819888025144696	0.1965681055457227	0.1616134795063526	0.162002732538386	0.228952682536573	0.1982556515977056	0.003235963348370619	0.0385989141313967	0.008471235866112311	0.04954505187753555	0.00135879967826544	0.0312205831888384	0.001098377847068374	0.02517967874874907	0.001068976089883529	0.03836186607947633	0.0010296266359174	0.04364285375145063	0.001015889522825004	0.01212704576103745	0.002591132470540388	0.0282127422720325	0.04963268379678478	0.07334396435815754	0.007824083784758776	0.02857647277909593	0.04830543815035915	0.04666087005788539	0.1006737817404906	0.1070213668293686	0.003632323943566149	0.01645239805647775	0.01170863474446628	0.01752862503135182	0.0103561078110912	0.05038616037492503	0.003287461677388268	0.03973162888044636	0.1703002954028089	0.1655586541388177	0.008050936465778065	0.04850123475873849	0.1287697513669029	0.1680082335412206	0.02561748260733613	0.03811798543643651	0.00122248938260135	0.02345721839687771	0.001016913323683337	0.01804546019612042	0.005045332257170774	0.01562947598126586	0.03771438575143125	0.06584165169587287	0.01789099144779244	0.03076424716977797	0.003506235427664049	0.01623708688673971	0.001005129270084267	0.01442063506582579	0.06402688429054758	0.05485549449094114	0.1764796832832287	0.1544640959431696	0.001079567459095065	0.03688498526560082	0.004659287981410655	0.06365356591284721	0.001431162107811296	0.004440839046240443	0.001421635547695897	0.004586113451106471	0.001396480595646995	0.004716376585940431	0.01742194187667368	0.01651193844423417	0.001680129554450525	0.02925506107205299	0.006230641518961496	0.00661182552097424	-0.008262675371719912	0.01105825234887503	0.001050542873052802	0.002815621806039263	0.001003306037891763	0.001008127966600923	0.4686218125346779	0.00885021183214614	0.00100607051015139	0.001001069181422588	0.001005379462257641	0.5227995908582503	0.001035288990567509	0.5932565419541278	0.00100396719436246	0.001028623641215176	0.001070017990897946	0.001005126403595223	0.590233551787577	0.03336615874987985	0.001005976488880812	0.00101113951701511	0.001017960643353241	0.1965346378941502	0.00102825183674067	0.001027589062497418	0.7750316841311059	0.001005878504730178	0.001004148676537703	0.001001361395911611	0.00100287386330714	0.02406624596202468	0.04307953670466756	0.001019931040884856	0.02278348953588761	0.0988197165233069	0.1600220413656114	0.1540763983973393	0.2180954626583476	0.001319197940578092	0.005732586850221298	0.001479626772613136	0.001127368069131663	0.001128351557020289	0.001052237230620401	0.001011492781034893	0.001090983062259937	0.05009899871174354	0.01549397444956093	0.05510727374660827	0.06978390742884137	0.002758896510032157	0.01552178870430894	0.001101643496624085	0.001054018753105196	0.1336125971710691	0.001359677404767238	0.1792050509512192	0.02544163430207983	0.001114614093849876	0.001017153822604386	0.001014363587769528	0.04443258222069901	0.03905762428815397	0.006444526513807492	0.001005652463260305	0.05624361853733654	0.1730804266422442	0.001111635264600695	0.001312111998151964	0.001010755427545768	0.001003766746495522	0.001007254135957655	0.007005950144940491	0.0162837974569227	0.001984078247512077	0.0215143384401909	0.01388500867024019	0.008304534989984041	-0.008259075677567125	0.01289055097332341	-0.9245355691093632	-0.553497746694897	0.04309467583120403	-1.015543128996271	-0.01841008757713637	0.009147670800899066	0.4221992625798707	0.2263939364462943	0.09689141009001866	-0.005516159603839936	-0.005651207722414624	-1.471077801540631	-0.09560358576134712	2.663775560118434	0.1505533662125073	-0.01218404769667504	0.009434447129015229	-0.02399281578130349	-0.4040489497666938	0.7088374980135712	-0.140650980648455	0.02606477841751887	0.06801811469049568	0.107998328653237	-0.03242250487352268	-0.01381704341845059	-0.2841628706780078	0.06655981738111653	0.01858204771872368	0.01861371206447545	0.01760716931363467	0.5937346980168128	0.5170661011302724	0.003470323018214453	0.8824407469067146	1.259484595599783	-0.9840009243255574	-0.2800443837256342	-0.7791182682323717	-0.01209228224347377	-0.1434953202898017	0.008247343249924342	0.006781822257820449	0.2130062456697557	0.2735130791726896	0.0137257802215042	-0.04729685642274881	0.09775644207611298	0.5222337429327429	0.2540756482812067	-1.165832732558508	-0.1120071803091267	0.1942632214697585	-0.5330294960061182	-0.08782006484944538	-1.501849775706052	-0.36963499609886	2.384755211674382	-0.0238881742304644	-0.08898166568991579	0.02187281155222049	-0.1630442617885833	0.3247023766593199	1.451339514070481	0.2303425078812981	0.02138513765584502	-0.2476135429687031	-0.006487254303604958	0.0002015415732216093	-0.4126347629878253	-0.01289001244278191	-0.01339653034859026	-0.0167539099336269	-6.428764076072573e-14	6.893974073219716e-14	nan	nan	nan	nan	nan	nan
0.45	-0.04101788132092147	-0.01792370453903647	-0.08174773182894614	0.8179580180160505	0.9012569537861105	0.007636482033096647	0.4978559186771984	-0.02209815790881767	0.09054174401219871	-0.1168299497886602	0.04148865462902045	0.06112189329747608	-0.05200148681949349	0.06117477947230825	0.04976715297456942	0.0796381300512051	0.3361312394768707	-0.07963813005120582	-0.3361312394768697	0.1317877733159106	-0.1663617104388601	-0.003325060726116696	-0.380008720206066	-0.009261275565705033	0.009223687771319006	0.09098131847993024	0.3414255564954476	0.9125883052336956	0.5675376788374999	0.1422418277737665	-0.02059221381987781	0.04624876025672207	0.04219649855062252	-0.9218805024700477	0.5480855458262842	-0.9480441589573513	1.433441841854678	-0.2598417286174072	0.0580623599669776	1.134301381428701	-0.0839875045286846	-1.458367608552987	-0.1504508348374988	-0.7060495695324832	0.1817103155985683	1.065644816493057	-0.8202045863856532	0.8147104186704988	-1.543925111369305	0.9975720048274085	1.543925111369304	-0.9975720048274113	1.090382536904323	0.1019275217773294	-0.07222031287265183	-0.7478178942636475	-0.1455712231308599	0.2341255284988135	0.4708832364705753	0.2948818824111052	1.237926521700652	-0.04136839443058812	0.3145981227311575	0.01864351414842243	0.04888630231057274	0.2181697795355317	0.001046509240424792	0.02241652875975256	0.01090683899535109	0.03721058161683687	0.001003338271402708	0.004609456853798963	0.001042038452618718	0.002184296009718	0.4662635965216502	0.4401981691036642	0.008517870407343123	0.01405737948797966	0.00100612606210058	0.02452778191839478	0.001001140853531749	0.005382453615152961	0.001012121158433585	0.01465420872170498	0.5475793420744186	0.5064244067039283	0.001827069154087833	0.01939811062489874	0.5427900097750047	0.5249819906570263	0.001014478365935556	0.01443874904978997	0.001032267820000839	0.01031618933239823	0.001071686328816774	0.01167429624025073	0.00100636395748931	0.01797690149513278	0.6052429088562209	0.5162805471401547	0.02992084728698818	0.04809700524319134	0.001006719123272475	0.006368172412019167	0.001011149850980265	0.01765321956359981	0.001017309884788467	0.05113717605014307	0.1953332843484261	0.2112992208144593	0.00186538720404046	0.002185573575301894	0.001107961194523982	0.005586631658405217	0.7704000207997487	0.7419638164222947	0.001006801842648158	0.04412011904640096	0.001004112404905435	0.007888694453835879	0.001001351353359348	0.007901343192545903	0.001002850316521499	0.00771269517024831	0.01927131096862851	0.0268961627929523	0.03622464642055537	0.03690331543835297	0.001064538109558149	0.005945173093813783	0.02316121850409393	0.03567012005323465	0.08068377556983115	0.1141800485324192	0.173544329352449	0.1878625878969018	0.1574683726797948	0.1599823124747163	0.2233808698110776	0.1905581613284836	0.002296058227412941	0.03839601815108167	0.006889873402484896	0.04828054853524535	0.001680375374333814	0.03145541362688282	0.001141010722089233	0.02524581811781985	0.001113956948035357	0.04007229508388908	0.001041178245432182	0.04587996358794462	0.001014140775592483	0.01225928733486477	0.001850391475521654	0.02801527455905767	0.04392004889660949	0.06842204350449986	0.0131933517542459	0.03405937023153697	0.04743098747738816	0.04576972771091104	0.08406981670726198	0.09456971025044263	0.003019514429259026	0.01542934443125373	0.01385923098443021	0.01916753231936894	0.005878539733087368	0.04658374606245963	0.002193054437485243	0.03912921082632233	0.1550379511110165	0.152024045024901	0.004785471878923944	0.0452674517645369	0.145600684963381	0.1835733664864747	0.02360697256613766	0.03617387603646808	0.001193981056527122	0.02279563369844053	0.001017204745265534	0.01827739765723138	0.003081306949045688	0.01418831846235445	0.03840521661510325	0.0660698716248443	0.03446801216628776	0.04710509422035781	0.008518777749055108	0.02151912885464987	0.001005339904900305	0.01457511865527924	0.05403047428446133	0.05010497591324908	0.1743341635455039	0.1554021471796938	0.00115687599749876	0.03692762545163979	0.003044662093607244	0.06007015245487134	0.001225394823371295	0.004438611502603104	0.001217022573224372	0.004564788748902032	0.001205937742381108	0.004665206799230387	0.00473960254435807	0.01546661877675872	0.001832683384846678	0.02230345642430074	0.01185854051373196	0.008551961475106552	-0.008224928667293557	0.01218882271890721	0.001040405804236424	0.001923389093974393	0.00100295230429707	0.001007663983247687	0.4665659498651084	0.01595290271027332	0.001006399744597901	0.001000972678959024	0.001004479149191613	0.5010357423697729	0.001026462088284087	0.628221961425677	0.001004772907002104	0.001024382479538114	0.001059334175131478	0.001004594720446298	0.5780711690504504	0.0420654204161471	0.001005243183205071	0.001011523590058931	0.001018573135379929	0.1977747695957261	0.001024739825459084	0.001025761589486288	0.7607233444823309	0.001005022877116813	0.001004143240503714	0.001001358154241713	0.001002868335536372	0.02704095698142938	0.03916870968404983	0.001038647928497152	0.04884566114648308	0.08841247964897678	0.1593919898753207	0.1481146411084236	0.2094260958510099	0.001304493440484604	0.004755228140826503	0.002469312058446082	0.001234496276692298	0.001188222959858155	0.001054016632130234	0.001013021399419043	0.001063051112005372	0.02576332166885852	0.02192837926544626	0.03884388987119394	0.05394127263737508	0.002052466090076608	0.01676172950671602	0.001079271750047216	0.001039911299169855	0.1280530355218679	0.001278213533318	0.1636171248823692	0.01783747229383054	0.001206319689257416	0.001017807731914075	0.001011594759432215	0.03473961436420547	0.06545078146544792	0.02010089286529382	0.001005480124053492	0.02880897475446502	0.1688589013291056	0.001343745459504496	0.001374106342890355	0.001011177575300011	0.001003868289524228	0.001007545373566333	-0.009755814868423389	0.01376755616515156	0.001864121325110462	0.01598314616383642	0.01586526498329607	0.0106900386173371	-0.008159864354648327	0.0127580104854064	-0.9366852500958898	-0.5561266903923168	0.04856057139650821	-0.5814759118493712	0.02038794656487791	-0.01045972290632059	0.3830542701969264	0.3982788937218439	0.1113203504974447	-0.004743506991885841	-0.05255200523987048	-1.863234075350006	-0.04845497345672928	3.124633186159151	0.08057961392488014	0.02812260909780222	0.01474022567411952	-0.06986529100283505	-0.3857240274432305	0.7951745823895251	0.05912919502137601	0.0297879816986324	0.06227964200771804	0.1361798123400384	-0.04999396248510555	-0.006217447658201607	-0.2856301300296843	0.03522297812109678	0.005091068963429979	0.006063898188353666	0.005436945775141853	0.3935812421677272	0.08708718144636138	0.0006638848731137077	1.551513041114326	0.2811444217347724	-0.7472675759228948	-0.1497422478940816	-0.753442210358089	-0.01635711089826081	-0.1116842782711198	0.0368756962555947	0.0061643132558366	0.1303592250190485	0.1739197609214391	0.01300702179894013	0.00497812976347435	-1.031580358079979	0.5658524938763621	-0.3998426360379284	-1.332187562740583	-0.09811775169083914	0.1379156966767785	-0.2507323528962893	-0.03609804974951186	-1.183951125853298	-0.265266365832119	0.7331623038358127	-0.3446723089663417	-0.05033100833220994	0.02329193617007366	-0.1160642464971663	-0.2401671456022053	1.780148250550846	0.7733083708548553	0.01042010228117819	-0.7430113190495139	0.1561598517163088	0.006843683792965528	-0.3081839929827193	0.009756074367529602	0.006710041523346491	0.003831184380506595	-1.177216735899721e-13	2.734282454905869e-14	nan	nan	nan	nan	nan	nan
0.46	-0.04992485475079649	-0.01253182365257481	-0.09015144201863547	0.8324414413271402	0.898823236990598	0.008134699402599218	0.509454240768172	-0.02242361097876393	0.07665611537277583	-0.1189967025758796	0.0344744988276984	0.06125376256391143	-0.04122776555749452	0.05299760523802149	0.05708960088002664	0.06852586443885048	0.3455800416618732	-0.06852586443885093	-0.3455800416618688	0.1419545847983324	-0.1651036928042971	-0.004371705873009492	-0.3869152441188723	-0.01091413704232209	0.01164760094923859	0.09477165855067907	0.34271168378822	0.9239406239488795	0.5669413799243351	0.1450306040529518	-0.02039157824985704	0.04663031626803218	0.04427995104408682	-0.8413311676825291	0.530269727254254	-0.7279916631404698	1.463966078489284	-0.2253918496345572	0.04086267109395307	1.164200700437167	0.02455651508134498	-1.320628191229135	-0.3028914901686948	-0.6987488214582194	-0.1583630865465274	1.068522592390921	-0.8163406309447195	0.6468211339412019	-0.6754257891097005	0.8936797395547995	0.6754257891097005	-0.8936797395547996	0.9375221128934421	0.148344664281831	-0.1403076075783121	-0.628532586173992	-0.1842243024429733	0.2498712226984151	0.29007329117061	-0.0399865189825379	1.035917925337716	-0.07910721504832489	0.2658777889891019	0.02095765706195032	0.02699281142011574	0.1969354033179922	0.001040738700271679	0.02296521060859729	0.00639063350527165	0.03312686382682815	0.00100305382087364	0.00469871485363031	0.001025401984379247	0.002114936587179123	0.4660183055574975	0.4435315721131191	0.01397350046668548	0.01858118750541707	0.001006349727016488	0.02564708952726185	0.001001033056700067	0.005292483265537186	0.001008199162444238	0.01418543283691598	0.5302982007045791	0.48526177288633	0.001440412620212746	0.01908312861323585	0.5736305900848522	0.558578231248712	0.001010043448476016	0.01546930378454984	0.001027293187331455	0.01041361419141418	0.001062762511303376	0.01182289007556935	0.00100536539113578	0.01704590155849231	0.59541686266895	0.5120569654198667	0.03771819656702553	0.05637648978583904	0.001005804914981873	0.006227807766744355	0.001011436923372201	0.01792504840591085	0.001018088092952563	0.05177880224970959	0.1964866273827302	0.2127925087963754	0.00146101486082631	0.001882260249865647	0.001067980195285181	0.00551201835561731	0.7654927562758334	0.7390828253740331	0.001005707848084845	0.0441288971044736	0.001004125689570027	0.00797273423000187	0.001001353711038316	0.0079917793582107	0.00100285742081226	0.007797034706009789	0.02366934024469811	0.03025720699665375	0.03653660631637612	0.03653517902844855	0.001057349273638869	0.005947878422623441	0.04172581996529674	0.05292734375978049	0.08144359762082914	0.112961645436543	0.1680437519106134	0.1818194546175807	0.1525858727583686	0.1584938352027893	0.2166409298652461	0.1833255588956698	0.001816431996304665	0.03851436797187551	0.005602979958599283	0.04726578771005532	0.002335261645894183	0.0319212361518858	0.001215892332654125	0.02529733024784851	0.001166380792790778	0.04099464397599102	0.00104784142754616	0.04712146642579274	0.001014031499692577	0.01239287594228633	0.001464780033101276	0.02825580118602661	0.02939149083691067	0.05372356229110738	0.0190259629305726	0.03972365758306091	0.03941730466687614	0.03931324696978694	0.06737835196419382	0.08022383598418979	0.002359286210863335	0.01437975888375862	0.01555764988296001	0.02037488817582353	0.003577643141158602	0.04490593358877879	0.001635931876551043	0.0389409778099479	0.1433519123390359	0.1423020500462291	0.003084528306904233	0.04343301218024347	0.1491917852093946	0.1827692981471227	0.01889225425472927	0.03162976719310555	0.001225584143799767	0.02231068354464059	0.001017677497354265	0.01848684403003033	0.00208839519726791	0.0134906509612423	0.03422417378266648	0.06181613368892658	0.05509352526303578	0.06563357927090309	0.01770004904082898	0.03064810400692022	0.001005358956584575	0.01464720755238064	0.03576590441155523	0.03918484518034557	0.1713818676637882	0.1568285399796548	0.001311574715503088	0.03699220270462158	0.002261361090519982	0.057407164765761	0.001122662755000957	0.004582191946640887	0.001114709715123072	0.004671883313889375	0.001110765033482065	0.00473922490934405	-0.01066235390865642	0.01344068469308598	0.001803563380044463	0.01629879335748035	0.0150546777206929	0.01078900921138617	-0.008146205550538957	0.01247731918363995	0.001030268735419125	0.00103115638190878	0.001002598570703161	0.001007199999895564	0.4645100871955387	0.02305559358840297	0.001006728979044735	0.001000876176500846	0.001003578836127552	0.4792718938812969	0.001017635186001356	0.6631873808972257	0.001005578619646049	0.001020141317860507	0.001048650359364966	0.001004063037299742	0.5659087863133238	0.05076468208241205	0.001004509877527589	0.001011907663104523	0.001019185627407075	0.199014901297302	0.001021227814177244	0.00102393411647534	0.7464150048335559	0.001004167249505874	0.001004137804470254	0.001001354912573275	0.0010028628077663	0.0300156680008335	0.03525788266343184	0.001057364816108256	0.0749078327570768	0.07800524277464692	0.15876193838503	0.1421528838195081	0.200756729043673	0.001289788940392549	0.003777869431431684	0.003458997344279071	0.001341624484252915	0.001248094362696348	0.001055796033640793	0.001014550017802876	0.001035119161750379	0.001427644625972781	0.02836278408133126	0.02258050599578195	0.03809863784590936	0.001346035670120067	0.01800167030912294	0.00105690000347013	0.001025803845234571	0.1224934738726669	0.001196749661869066	0.1480291988135189	0.0102333102855821	0.001298025284659168	0.001018461641223599	0.001008825931095635	0.02504664650771292	0.09184393864274032	0.03375725921677902	0.001005307784848018	0.001374330971594209	0.1646373760159674	0.001575855654408366	0.001436100687627648	0.001011599723054086	0.001003969832552655	0.001007836611174748	-0.02651757988178727	0.01125131487338043	0.00174416440270888	0.01045195388748203	0.0178455212963521	0.01307554224469027	-0.008060653031729486	0.01262546999748919	-0.9496182923401838	-0.5679174077163089	0.0626056646404298	-0.2528394364437852	-0.01488081208876224	0.001918829397268163	0.2715697424690145	0.4937464814823061	0.1098995473953042	-0.0151065046670067	-0.02955324551706067	-2.392073155974758	-0.0171884424371078	3.5964397561723	0.1485164272935539	-0.0240510179482318	0.01396504881524451	-0.1164540823476196	-0.4773109589134787	0.8565644580162269	-0.1564244230781072	0.02279110668851912	0.06794648362059846	0.1621010816442105	0.0007106408957558879	-0.01072268510306534	-0.2912622176702527	-0.04093806759428052	0.01574024548183356	0.01572518507135784	0.01506380920539038	0.2956675610314836	-0.1242790084619208	0.0002811277302523197	1.835800973168632	-0.4903508986668796	-0.45152405042581	-0.1736558253772102	-0.6861407009463117	0.05215687798136914	-0.09354681686971913	0.05444576064190945	0.003856374448445896	0.05539022320848592	0.07439167944426391	0.01399518695758618	0.04030201156656431	-1.857555629871568	0.558511722751439	-0.858992030559501	-1.544676270037058	-0.1173135647431038	0.1079529351647806	-0.1081091282525356	-0.00498305730189756	-0.7393269486575499	-0.08976631412104097	-0.8890850452469884	-0.5438880629028057	-0.05365475665291958	0.01737459394045526	-0.01434625822979778	-0.5716891963347435	1.88886711406222	0.9997291447532654	0.004906199185918065	-1.481535974012826	0.09118105838363652	0.004588954960863968	-0.2285496092072364	0.01627158509281759	0.01228732309000549	0.008283669432686672	-1.258947069021041e-13	1.281167393916004e-14	nan	nan	nan	nan	nan	nan
0.47	-0.0573683990896675	-0.007265006968244986	-0.09635616803212634	0.8472570002299739	0.8967865848101383	0.008449455026166466	0.5204753887779762	-0.02147205901326327	0.06366699111658772	-0.1233856820659228	0.02738417009647341	0.05804629303491098	-0.0311652934458949	0.04473577494495708	0.0627755167444722	0.06605519277331147	0.3540655814684347	-0.06605519277331373	-0.354065581468418	0.1504109935004929	-0.1634314695057731	-0.006177372965151583	-0.3925016211951879	-0.01292810725680674	0.01418477284140599	0.09674757277599157	0.340611195170247	0.9334469735833921	0.5659534114939655	0.147693626817311	-0.02017711140037849	0.04692928850428871	0.04607488200403578	-0.6374844097979722	0.5214793288390455	-0.514514789288731	1.499861652551014	-0.1812967711265062	0.02187322665386708	1.021968593152229	0.1678498472488967	-1.281863106046246	-0.5823657145523358	-0.7187182684722954	-0.478711161415068	0.9330407700142397	-0.8351081756719099	0.4919303924135645	0.1726965664163414	0.811159057424631	-0.1726965664163428	-0.8111590574246317	0.7518803203310055	0.1844770802509555	-0.2194406604286788	-0.4875723979391241	-0.2164164110907776	0.2553772602832679	0.06370227666658008	-0.3816540312132455	0.8564091802994426	-0.1212781330835697	0.2006315833527691	0.01882443466684751	0.03893347949005428	0.1600403756941956	0.001034999452048182	0.02368624726766554	0.003784163359241684	0.03135039283597457	0.001002798567343401	0.004810435190258711	0.001016558289018582	0.002017566391204953	0.4632199324262786	0.4446732805626116	0.01931282127749055	0.02323394192801813	0.001006711807492204	0.02674453648145252	0.001000948210401551	0.005145861820211163	0.0010058325764127	0.01357954119250462	0.5036033751508162	0.454020685780035	0.001232857774071102	0.0189817615033188	0.6014535058471092	0.5947531256377432	0.001008184600356102	0.01649371964219935	0.001023377828612082	0.01047587789069774	0.001054738152550482	0.01201401899287904	0.001004707169962842	0.01566993215605094	0.5830471812222174	0.5060740090343939	0.04481055600701195	0.06411505775666689	0.001005116272845835	0.006000976448683221	0.001011977185535541	0.01815041114037116	0.001018574294214401	0.05249739453168982	0.1965032403681685	0.2135994401892836	0.001246113818715003	0.001679789881030846	0.00104653621310927	0.005428406726366258	0.754570779216959	0.7356675426442385	0.001004867049737417	0.0436092177560143	0.001004152753087974	0.00805771061883034	0.001001360974503869	0.008082169716280306	0.001002874730001609	0.007879867384363352	0.0267757263428543	0.03244765679656363	0.03342688178481788	0.03382014032489152	0.004911875331417139	0.008893226077938129	0.05773101995009712	0.06761242794910956	0.07430427596253897	0.1047570949452467	0.1698268766990097	0.1799370439128289	0.1467120989597443	0.1564951905815668	0.2084709782670574	0.1765382803362781	0.001547545962449463	0.03859773206435182	0.004637247664126558	0.04650232841591474	0.002578638493471836	0.03212502270124288	0.001243152152382749	0.02527892900394618	0.001210549645564714	0.04104570663330144	0.001067851569024151	0.04728248568444749	0.001086273680230936	0.01255717862032374	0.001381966586170817	0.02888272561313977	0.01662011309156414	0.04044138292745091	0.02432179461820129	0.0445325284331743	0.02896820903885731	0.03095625490091555	0.04997214998198202	0.06352913736064926	0.002747044773057835	0.01399780544732903	0.01652269889841829	0.02097308210904222	0.003401864197808785	0.04494338236698362	0.003623862713324975	0.04045166219484266	0.1374266976307019	0.1378505383371876	0.002149954250674177	0.04254890432122108	0.1402407461970822	0.1675053497368134	0.01358362656488586	0.02649308626460669	0.001276677633724336	0.02169318982186823	0.001018529591925688	0.01864104441245415	0.001560047349919469	0.01342624049115424	0.02696185493651854	0.05485959036836872	0.07232684205593334	0.08110208684206317	0.02759244035788381	0.03987957348942551	0.001006973921652416	0.01461460810366881	0.01970969975030431	0.02544893198577201	0.1589175569591386	0.1551110430133688	0.001369422666133193	0.03692357286239294	0.001817024883951376	0.05520605922489005	0.001069185485091601	0.004818839490491656	0.001060781163833578	0.004861952106594378	0.001060988021738816	0.004896892678315024	-0.02534667843158572	0.01077473995715234	0.001667123100291991	0.008916271040263976	0.01613912079953187	0.012967493045196	-0.008184419640295823	0.0117258894546885	0.001027974500661159	0.001025858015446146	0.001002477394532093	0.00100748471439913	0.450034349419466	0.02698718402450065	0.001007392908170266	0.001000846153600192	0.001003192732943212	0.406937500406287	0.001015683189022495	0.6725830707130807	0.001006818220219633	0.00101859347193284	0.001044469535086893	0.001003987592351501	0.5418141759267773	0.05536594055031688	0.001004306319511637	0.001013073974339216	0.001018991184750925	0.1943385730508401	0.001022956093877519	0.001024453270678352	0.7095348913186673	0.001003843804731093	0.001004217394779042	0.001001380057686831	0.001002918071127185	0.03051935413656163	0.02512854077555241	0.01564042957958888	0.0791334032231945	0.05353255597552491	0.1849000721349225	0.1335764892943929	0.1885437879869447	0.001247716258931132	0.00348042329132273	0.002303047930102697	0.001212239567480235	0.001263696824696556	0.001116502861876258	0.001285774427776563	0.001516031469623481	0.00285820032334507	0.03183881475644543	0.01184568473423012	0.01957923232568179	0.004681503493793727	0.01722340574126847	0.005043184357508154	0.009665921595155032	0.1334756954777575	0.001149686784555098	0.1075253089556934	0.005641058331032946	0.001356866642269323	0.001020224200162554	0.001008101687975377	0.01310139490923697	0.09607106221634139	0.04287864589663054	0.001011486276911558	0.001223990747533209	0.1163190795344529	0.001305993135358898	0.001282309383239584	0.001015131253849227	0.001005207560955764	0.001010297093786511	-0.03909428179435373	0.007727535288235903	0.00146904977860565	0.0003052024452733219	0.01585844348091462	0.01505953751941059	-0.008321647016905539	0.01025479529149617	-0.9641687710098517	-0.5824593313667562	0.08118776358567101	-0.1007232883843892	0.0245740718874812	-0.01651669560339334	-0.069201609978498	0.4407447719726903	0.1079615665051834	-0.01542395351288075	-0.07914686200850139	-3.799796187213732	-0.003424595392956962	3.570650331531452	0.07762008652482461	0.02074811998307055	0.02247946501171819	-0.1562690509449978	-0.7528105586005829	0.7019360834052988	0.04341707585987959	0.02113910801846801	0.07701489729858346	-0.0003969887664109173	-0.03054843015854208	-0.007470681974801541	-0.4180873665540295	-0.06879930327853216	0.004978272377816674	0.005786802723221929	0.004950118046556129	0.1533109468050924	-0.4080654980413724	0.5374750138216894	1.103741496824034	-1.140942565332595	0.1172348695392997	-0.1992832637541397	-0.6832939243532259	-0.01865585725799802	-0.06047273256893713	-0.00817300573333324	-0.005776889805697264	-0.048321903630417	-0.0489191151310235	0.01885410389455302	0.08255583195501913	-0.877185930414179	0.4103901679758409	-0.8282535528489648	-1.764770845792746	0.02607496908676276	0.01825463291365286	0.08284106753510809	0.2717911991620353	-0.1465345519331789	-0.07408344936003929	-2.140609311390184	-0.4903260081341867	-0.07072643084823151	0.01302045516280526	0.007241751527360586	-0.8110449935801873	1.189765341398038	0.8495815913460675	-0.01459915337454396	-1.182678069714194	-0.505246110295261	-0.01316541080188631	-0.2098522534468775	0.02913077089271367	0.02406097387148892	0.02120743498935048	-1.272307865867129e-13	1.181237635746488e-14	nan	nan	nan	nan	nan	nan
0.48	-0.06247667714076539	-0.002134522691203	-0.1004729627990023	0.8624529933878043	0.8952101378741374	0.008567859396155269	0.5295324064637201	-0.01902469464912349	0.05092552433095639	-0.1307932430010423	0.02011210658459029	0.0517679324924934	-0.02278557135541768	0.03631378676449779	0.06695957579763427	0.07180789797546552	0.3619578395237122	-0.07180789797546597	-0.3619578395237043	0.1569546050606862	-0.1614466095026842	-0.008732816073123895	-0.3966432834546514	-0.01519939867684723	0.01671142824587841	0.09521755853950431	0.3350477466319187	0.9408899511295123	0.5644599840215128	0.147721332109422	-0.02007731511962987	0.04753162273101199	0.04744055029838991	-0.3742779101264825	0.5030032457997058	-0.3104054138204135	1.540052929488666	-0.1333508007542972	0.001592420378264086	0.7713746356150705	0.3237189948133803	-1.271096697129808	-0.9066077791760566	-0.7350957775930771	-0.7725412892252422	0.7319725881764114	-0.8483722084241624	0.3464497716865055	0.9692495844289384	0.7750233892980191	-0.9692495844289384	-0.7750233892980189	0.5549626845014143	0.2108720051948606	-0.2902628107443477	-0.3395896228036937	-0.2356885435533516	0.2477679251595321	-0.4111124011891958	-0.7325785030506399	0.6232435076600326	-0.1801990234647377	-0.2611857054600519	-0.001976456672900338	0.08766520951352356	0.1110828701984479	0.001030983420296711	0.02458068780834303	0.002461294947126651	0.03114702752586306	0.00100261038620602	0.004937180140366886	0.00101228086430746	0.001882126134812136	0.4567970195596691	0.4416280687653914	0.02392368085322328	0.02747489032290271	0.001007224887546113	0.02777375531934123	0.001000890789668299	0.004959880812553203	0.001004456718532563	0.01285206002378464	0.4626174818277438	0.4103928107033845	0.001128042136703559	0.01900784438816737	0.6236411772588172	0.6286334620773173	0.001007875739146082	0.0174467723605385	0.001020646752943649	0.01051346383437271	0.001048636230586168	0.01223685398296728	0.001004340482712668	0.013969935483453	0.5671525537428478	0.496330149439467	0.05067498317460396	0.07063095039915879	0.001004670293513258	0.005743327611017116	0.001012830621456899	0.01832498391538283	0.001018720011204972	0.05334395868611459	0.1947537585261661	0.2127909253069429	0.001139457891618192	0.001484417336767052	0.001036077697910556	0.005333183891510549	0.7361882773343377	0.7301952172776351	0.001004285056908837	0.04263688101500197	0.00100420609323035	0.008146764479431965	0.001001377183348873	0.008176193736292333	0.001002911025885817	0.007964984898567787	0.02862699178211169	0.03354119688999338	0.02696811771101636	0.02858713375182659	0.01400740731437621	0.01567111090896876	0.068055030349584	0.07505268633880956	0.05933146014550411	0.09033512681506671	0.1809665422424823	0.1850080112096436	0.1397128031464195	0.1550439666299695	0.1987211135215192	0.169420102140205	0.001391888236106005	0.03847781487124687	0.004001977800922161	0.04602977924646656	0.002123667804419108	0.03186808493796538	0.001192080655180156	0.02521698712019326	0.00124043063864011	0.03996532166571902	0.001108215973458696	0.04600845837483484	0.001258009799417441	0.01276973312523287	0.001580873895520107	0.02985637698716351	0.01050371705752079	0.03461372993176368	0.02870043639979574	0.04807401535669258	0.01818373857270746	0.02243123251996522	0.03152454089747204	0.04551827124580964	0.004600852499879471	0.01460430009830632	0.01663947143933643	0.02087135646286913	0.005293883403582524	0.04590759861228383	0.008894145272114339	0.0436702270907908	0.138266027437825	0.1394601758319164	0.001656990136430742	0.04221077935947652	0.1182835390860367	0.1404190184278148	0.008574049409190021	0.02168568932370785	0.001331639598244563	0.02087850606987325	0.001019837133342307	0.0187383525861629	0.001294917510889258	0.01375103773807802	0.0173450819774148	0.04576672330107911	0.08342035749430647	0.08912750492344385	0.0369487467244221	0.04770007262582183	0.001010871771289541	0.0142917631959723	0.01095371066258389	0.0171906556897918	0.1318872350297501	0.1453123046006639	0.001263423376279006	0.03683188474067592	0.001517481238304444	0.05324650460732032	0.001044218845000227	0.0051262643088102	0.00103444200422912	0.005119793559733446	0.001037336106589144	0.005122524621706625	-0.03862592121427308	0.007536905321744691	0.001438233257638892	-0.0003090706936137834	0.01517588328218643	0.01501631783961288	-0.008371153660331978	0.009894963074375727	0.001025680265901103	0.001020559648984405	0.001002356218358698	0.001007769428903456	0.4355586116433935	0.03091877446060082	0.001008056837297857	0.001000816130708975	0.001002806629765704	0.334603106931278	0.001013731192044197	0.6819787605289344	0.001008057820793825	0.001017045626004964	0.001040288710808576	0.001003912147406648	0.5177195655402311	0.05996719901821882	0.001004102761494026	0.00101424028556641	0.001018796742096149	0.1896622448043782	0.001024684373576974	0.001024972424881115	0.6726547778037785	0.001003520359959619	0.001004296985088432	0.001001405202802094	0.001002973334488885	0.03102304027228894	0.01499919888767287	0.03022349434307154	0.08335897368931267	0.02905986917640328	0.2110382058848149	0.125000094769277	0.1763308469302148	0.00120564357747261	0.003182977151213747	0.00114709851592616	0.001082854650707412	0.001279299286696563	0.001177209690111953	0.001556998837752534	0.001996943777494331	0.004288756020714956	0.03531484543155947	0.001110863472680614	0.001059826805454911	0.008016971317466618	0.01644514117341367	0.009029468711547228	0.01830603934507626	0.1444579170828476	0.001102623907241663	0.06702141909786777	0.001048806376484888	0.001415707999881965	0.001021986759102159	0.001007377444856171	0.001156143310761707	0.1002981857899428	0.05200003257648185	0.001017664768976673	0.001073650523473809	0.06800078305293664	0.001036130616308562	0.00112851807885099	0.001018662784644516	0.001006445289359308	0.001012757576398261	-0.0516709837069201	0.004203755703091457	0.00119393515450245	-0.009841548996935557	0.01387136566547708	0.01704353279413093	-0.008582641002081596	0.007884120585503425	-0.979235864370228	-0.5957022039223279	0.09728644094056338	0.0617816996932381	-0.01187588944020384	-0.005695182693934396	-0.5658143068743311	0.4113852758724891	0.09625392420910377	-0.02297841717669754	-0.05387115038855368	-4.869430750056027	0.008301556488034829	3.137528166283089	0.1342437994049974	-0.02898656909661693	0.02030626335723292	-0.1812595363842804	-1.229491600804472	0.6120293923576265	-0.1625879270796979	0.01263311407917303	0.09354085810654744	-0.160988173408865	0.002130205808636003	-0.01304492622981636	-0.7026707450318119	-0.1314695461329627	0.01655573983593681	0.01645191746028188	0.01552077637580311	0.0762856197505129	-0.6278725823583901	0.7667885628877188	0.3868358132436407	-1.733834426445882	0.9391515498871852	-0.06417169145208625	-0.7523206282787867	0.01150062086389559	-0.03536479193110408	-0.0376991018846387	-0.004851753522438439	-0.1708993017685879	-0.2126176342077183	0.02364555234912165	0.1096474009535581	-0.3666503562755923	0.3050349374349857	-0.8925980929917957	-1.807909768311193	0.08037605276077138	-0.03203098070546951	0.07724436516361215	0.3365930449067707	0.4729028920963413	0.01943026533110989	-3.253561624984665	-0.4780312653786268	-0.09309276238434713	0.005996152248076331	0.06349528517104548	-0.9989539456991668	0.4002492161067557	0.717535075532918	-0.05314289261021573	-0.3860085942979871	-1.525067230899344	-2.27009370312605e-05	-0.1802394245375385	0.03042703998723693	0.02584185517729733	0.0218765043187508	-2.373357731595772e-14	2.183014918749064e-13	nan	nan	nan	nan	nan	nan
0.49	-0.06490295369777584	0.002682922332635626	-0.102632551254572	0.8780688392945623	0.8941094128938314	0.008480068536521597	0.5357606478750802	-0.01506454596210251	0.0384539795457201	-0.1413568464931164	0.01281000551436836	0.04268605512208694	-0.01646976730466058	0.02791266716565498	0.06976283612713777	0.0850458175620752	0.369808978670563	-0.08504581756208232	-0.3698089786705533	0.1614474596722494	-0.1592659551744894	-0.01193972016595046	-0.3993587944112113	-0.01758149792940997	0.01909473296930034	0.08701972997770498	0.3259796146795135	0.9457163080602272	0.5623491462309576	0.1394628756266754	-0.0202214645892279	0.04874610770628002	0.0481710999591906	-0.1194104418397425	0.4565374776082036	-0.1304145825233438	1.583430506878467	-0.08778539990348098	-0.01872604663868712	0.4732192578085738	0.4601543908911168	-1.228762963343839	-1.188399648931439	-0.7216899787328275	-1.037700390204971	0.5406499883064686	-0.8252920417109539	0.2238206737608837	1.665419310308107	0.8117050516337142	-1.665419310308102	-0.8117050516337108	0.3303241834350562	0.2210127587549493	-0.3518934338234059	-0.2131108475169757	-0.2394054549035998	0.2269360400845463	-1.215378612580935	-1.078871055711032	0.3592206129986908	-0.2285023219315289	-1.458207431817612	-0.02175259972840575	0.1493541674820895	0.03223918403883707	0.001028264748815012	0.02561423962423802	0.001757082133213036	0.03183342333443942	0.001002506412904486	0.005057479381635475	0.001010342771910105	0.001736068322993521	0.4466572621935716	0.4332594466026475	0.03185668401790649	0.03457860437734201	0.001007987845656504	0.02869993589180463	0.001000863671726293	0.004756989091822408	0.001003640997930065	0.0120708928426945	0.4134930614221582	0.3615326673368108	0.001072464665672612	0.01908946136129706	0.6362976410354129	0.6546514656339496	0.001008693638573038	0.01832894347358888	0.00101909370652183	0.01048591509883539	0.001044667116097005	0.0124698665732779	0.00100421302772795	0.01209915036145497	0.5473607405434887	0.4809871197680695	0.05575838551710392	0.07630056308485163	0.001004470913986766	0.00541319394019645	0.001013952165773337	0.01845545458555573	0.001018792822199718	0.05436194307018237	0.191489280668536	0.2103702728480141	0.001085725872601489	0.00132376248398498	0.00103137345607143	0.005223448116459279	0.7121427069343721	0.7214103307665296	0.001003939754938732	0.04127684818292585	0.001004275868696777	0.008264488693041833	0.001001398896742564	0.00829796943670807	0.001002960256717033	0.00807214604761324	0.03007878597457085	0.03434645875990389	0.02052409555805396	0.02320723326483273	0.02530093965326629	0.02373096349438414	0.07196540985874997	0.07549956266495723	0.04236423343310954	0.07434069163037521	0.1971228331357208	0.1980176511800188	0.1422666319476882	0.1594559686263821	0.1872641002132072	0.1612547795137939	0.001278802959831118	0.03816690581209974	0.003524449829513252	0.04572232954031387	0.001631991284377067	0.03182451361392256	0.001130272311015239	0.02527537521457737	0.001224878134338146	0.0375171092702291	0.001120249281098039	0.04289023129065325	0.00468685186509934	0.01584424494247732	0.00169890162005678	0.03077187842209995	0.007083883706967457	0.03180999851928439	0.03101354397711853	0.04950990032808469	0.01001965601272583	0.01577007750778549	0.01724299246371934	0.03137911851588201	0.005419979303846007	0.01440489170792203	0.01620676952360686	0.02035553981568393	0.02570139494665521	0.05426063329965332	0.02503675052165992	0.04961708370325715	0.1522130352408928	0.1500754113628685	0.001381430358759591	0.04229902256638982	0.08973513171154458	0.107017009493589	0.004923948090251711	0.018174771233944	0.001353264893200734	0.01988821912023843	0.001020855119601549	0.01879100546474973	0.001154430128032401	0.01438295917343506	0.009589706760974438	0.03832335148597326	0.08712918368828457	0.08927351280482539	0.04307545259169497	0.05212881643208475	0.001012840337839107	0.01349398057736333	0.006178999032719467	0.01354403005707693	0.1181221780945199	0.1367923383315982	0.001148701252949019	0.03717558111497087	0.001317863627397164	0.05150600745148346	0.003243303379635109	0.007203902910709203	0.003118773255589113	0.007000699088004006	0.002845838781152766	0.006684387770740859	-0.05162191254789567	0.003473561136040982	0.001336203801277403	-0.006113369541635985	0.01110992312234434	0.01699670976635508	-0.008621114654433408	0.008743567812071414	0.001025227878281784	0.00102144826013041	0.001002433739160562	0.001008796502695392	0.4134533946835893	0.04945617244600123	0.001009395274061346	0.001000851797302722	0.001002779794664673	0.2762392850021258	0.00101534345882281	0.6536318124842797	0.001010802951481379	0.001017842693684206	0.001040745018959175	0.001004222732880986	0.4845375439806315	0.06379018893062388	0.001004399355972823	0.001015863153711029	0.001018929396553414	0.1827649363511027	0.001034099370515183	0.001027750554248497	0.6331915942034941	0.001003631209621276	0.001004392053880028	0.001001435276241647	0.001003043772784201	0.03235863200099508	0.01177492442744292	0.04433548627287664	0.0714899523962441	0.01509699664872209	0.2355397934162609	0.1645615093121771	0.1606026002320325	0.001123173988303823	0.002886499983375856	0.00109445106344717	0.001051576005937314	0.001148923415828425	0.00109518001151799	0.01397717933448213	0.001673918297684183	0.002685521442792526	0.03225592399266099	0.001076003332188229	0.001035734605027041	0.00481282146994391	0.01512439259974763	0.08145487636482576	0.06376649365136491	0.1992273169295098	0.001086866228170891	0.03416388575249463	0.001032678772247467	0.001342023929430135	0.001021853510978907	0.001008712950019083	0.001105436868086652	0.08496128945463154	0.04887407062362907	0.001012540529697101	0.001054898677330887	0.1229010753994183	0.001023370559198735	0.001093955017084645	0.009370545501155181	0.008928341102485134	0.007884853337788772	-0.06457864695429859	-0.001173938703303691	0.001347989262335743	-0.008935124825418739	0.004834808927996842	0.01893964327087699	-0.008901854570416409	0.008279730331021458	-0.9961308398189105	-0.7293371953827906	0.1084602816179718	0.08505719603602382	0.02384809830906522	-0.01942461353913805	-1.120347907212603	0.9641552191638194	0.08818085728638349	-0.0187196936390065	-0.09056486425404349	-4.896202878917073	0.008290517427585083	1.99282245928835	0.06303063871198029	0.009115333300791896	0.02466451762082974	-0.1903723741321496	-1.859615910396161	0.5253132741735359	0.03185173621222237	0.0126044831377106	0.1108213669016393	-0.3243282168244181	-0.02543332219030525	-0.01018915887532812	-1.07278005163554	-0.1453330879296385	0.01040413201599496	0.01106348023244702	0.00915873905647327	0.08649778853901721	-0.458284805905198	0.8371188596073637	-0.2871781027234755	-1.493813754168419	1.590899864751983	1.000261660158915	-0.8881671714055229	-0.05493666314025132	-0.02644663644203368	0.02787801336035152	0.01749750154091251	-0.3074188682896165	-0.3978926293913061	0.5440047179002963	0.07628274405498064	-0.2116473887880821	-0.0001484179321186184	-0.4721989970178602	-1.051093091866864	-0.1074429128009251	-0.06856989873827928	1.351544527820608	0.7800387691955617	1.584094137585318	0.005881158423411301	-3.38843559687124	-0.2446478603648	-0.1070258813655607	0.004394469694540029	0.06807357257217672	-0.5299104378516559	-0.3628363524870432	0.1949230916197731	-0.0995939363187912	-0.3103275018741751	0.05194002363498816	0.0733107989704728	-0.1683980711065006	0.3659470577849939	0.3324972188487327	0.2745388458374245	7.679113105648172e-14	4.096137906228663e-13	nan	nan	nan	nan	nan	nan
0.5	-0.06503354678880555	0.006917261233755122	-0.103259300554025	0.8941278886258573	0.8934346057839513	0.008201829376499048	0.5389757038428781	-0.00998473386523799	0.02623925099540345	-0.1542069705735439	0.005750996164316084	0.03113660058157917	-0.0117833362625704	0.01993913932293826	0.07162835686381509	0.1048579837299108	0.378521952787637	-0.1048579837299223	-0.378521952787631	0.1632954076417355	-0.1571112763613342	-0.01578619326961053	-0.4010974659851603	-0.01996099073379041	0.02121100945877221	0.0711714802596724	0.3135138621520313	0.948418218079744	0.5601592618371856	0.1172031466585164	-0.02041035036401234	0.05040115371949559	0.04802957642067877	0.08485878306727954	0.3863820212572623	-0.003837582603252486	1.628693614396109	-0.04816722665702629	-0.03649723969951169	0.1687375468939399	0.547651676785335	-1.219733450157765	-1.363911896843273	-0.6864774335630999	-1.266056723240696	0.4060979864532659	-0.7628538571991721	0.1589018531241028	2.284098900674128	0.9473903833426632	-2.284098900674128	-0.9473903833426631	0.02598135608748866	0.2056769021870171	-0.4181766129110586	-0.1442217462814585	-0.2351672539162724	0.1943622783696247	-1.941196632436921	-1.412102618063578	0.1983541254212563	-0.1960083441078487	-3.061440202542402	-0.01092371772403607	0.1757774171031018	-0.06333176966496154	0.001026679725109404	0.02673062062808949	0.001404298056348774	0.033039366126642	0.001002493232522475	0.005172389318387492	0.001009887985627914	0.001575469186552151	0.4327215181679913	0.4189723549903764	0.04462090813299963	0.04585394838843664	0.001009038684709902	0.02952134580584504	0.001000867961972006	0.00456309160593969	0.001003219918148806	0.01127671117012043	0.360061803058086	0.3125966540117328	0.001045487778098908	0.0191790283222262	0.6369236845789346	0.667024909548017	0.00101047562714612	0.01912418944456227	0.001018716271026472	0.01040854072635877	0.001042911628311248	0.01269750959357091	0.001004304703247412	0.01021299027841495	0.5234132618029567	0.4587277996931212	0.06023069888317999	0.08120561847062509	0.001004519645965395	0.005086173200390215	0.001015324487850725	0.01855994283458727	0.001018895569125378	0.0555756929880015	0.1868358017812748	0.2062806430014776	0.00106357368659462	0.001152307976444894	0.001030412050062052	0.005103662112047235	0.6835611917623775	0.7083701463559948	0.001003822643527702	0.0396342979031457	0.001004358297182322	0.008423147702344924	0.001001424792288162	0.008460668493137001	0.001003020096643276	0.008213105392163533	0.03147186488741261	0.0353057733470831	0.015566116016492	0.01921789181646884	0.03769677775318792	0.0322522262094526	0.06885938387613558	0.06951477319015718	0.02631528420302735	0.05988362885814456	0.2161035733626528	0.2153884769159724	0.1594430342721316	0.1761229912216392	0.1740233708447706	0.1515082932240534	0.001181002179235885	0.03775399699941426	0.003136657496101157	0.04549441677477558	0.00135928711778556	0.03240350873086329	0.001083726290941102	0.02558629973384284	0.001151904121304666	0.03404343048075338	0.001085235862825546	0.03831330885178272	0.01251762986938608	0.0227047856193752	0.001596539057778761	0.03143862902877691	0.004542912474047842	0.03002975290470808	0.030775485518338	0.04842523750256374	0.005750561531294864	0.01233593082794041	0.009573974151855317	0.02387296312455908	0.004239712572505678	0.01271173820327776	0.01534167814749367	0.01955120748805403	0.0691989912747082	0.06810212827886364	0.05432593850659123	0.05781621230685606	0.1817470561547803	0.1698210570534544	0.001235621177174248	0.04248165817534796	0.0580059598623056	0.07341839779018036	0.003057228719208225	0.01638282196058398	0.001327241623661274	0.01869676336726611	0.001021297215903593	0.01882344290506685	0.001084837918610152	0.01521620060294003	0.00553344195815317	0.03436471413326802	0.08256017343427495	0.08203500362058143	0.04486171050963601	0.05213272257624271	0.001011260761205309	0.01243627836545074	0.00372442233658911	0.01164388625970118	0.1321833204585012	0.1509684260043465	0.001084950510137515	0.03838907718355974	0.001200700597642814	0.04986778189577984	0.008478328651068005	0.01206213301236432	0.008085575309997524	0.01141289730415318	0.007158860114780632	0.0102941559454645	-0.06455901849068889	-0.001466016530124362	0.001404896721045788	-0.00744385304329907	0.003730231910744141	0.01892091405976692	-0.008917244031357236	0.008623509221648699	0.001024775490661893	0.001022336871277861	0.001002511259966216	0.001009823576488209	0.3913481777237845	0.06799357043140579	0.001010733710826331	0.001000887463898568	0.001002752959563037	0.2178754630729781	0.001016955725602154	0.6252848644396252	0.0010135480821775	0.001018639761363088	0.001041201327109514	0.001004533318356345	0.4513555224210314	0.06761317884302581	0.001004695950449127	0.001017486021848439	0.001019062051011317	0.1758676278978271	0.001043514367452995	0.001030528683615915	0.5937284106032102	0.001003742059285094	0.001004487122671945	0.001001465349681991	0.001003114211079889	0.03369422372970156	0.008550649967213454	0.05844747820268224	0.05962093110317516	0.001134124121041607	0.2600413809477069	0.2041229238550779	0.144874353533855	0.001040704399136301	0.002590022815537938	0.001041803610968186	0.00102029736116681	0.001018547544958343	0.001013150332920507	0.02639735983121203	0.001350892817873515	0.001082286864868932	0.0291970025537627	0.001041143191697123	0.0010116424045994	0.001608671622420512	0.01380364402608168	0.1538802840181019	0.1092269479576516	0.2539967167761721	0.001071108549100183	0.001306352407121358	0.001016551168011589	0.001268339858980726	0.001021720262855198	0.001010048455184236	0.001054730425412038	0.06962439311931956	0.04574810867077547	0.001007416290409296	0.001036146831187461	0.1778013677459042	0.001010610502089923	0.001059391955316961	0.01772242821766606	0.01685023691561011	0.01475694909917933	-0.07748631020167747	-0.006551633109698935	0.001502043370169055	-0.008028700653901558	-0.004201747809483345	0.02083575374762317	-0.009221068138751199	0.008675340076538907	-1.015704280946848	-1.038561265197452	0.11385227851104	0.165691096396155	-0.0129537503899036	-0.008603447627672537	-1.749508196780155	1.245711267131195	0.07529979259802763	-0.02117957025136435	-0.05647404869458071	-4.884604741776552	0.009891554018807204	0.4086162377742552	0.1168587709543869	-0.03895169651090784	0.0192323493403735	-0.1843345285989058	-2.612749681514657	0.4591179323880334	-0.1619653409574351	0.007436629131308044	0.1326939648528234	-0.4947836509336266	-2.972514440354668e-05	-0.01505497210800344	-1.553730324917468	-0.1879730357055052	0.02474269897396748	0.02463658866335539	0.02228041547703704	0.1070961632205181	-0.3497607746276425	0.8590705888302476	-0.8994973469448808	-1.426359943957441	1.811388703003135	2.386832428317158	-1.068553360945064	-0.008899329849906852	-0.01945740380800854	0.08681418631275968	0.04565553145366203	-0.3759925805627033	-0.5043567051426411	0.7808513242951693	0.05989723530925974	-0.1619531966900156	-0.1990746219448742	-0.2471964265449524	-0.4813103006025733	-0.2183729700652738	-0.08973411678579982	1.174936423528094	0.7870474431305662	2.298984924023474	0.03830874573728633	-3.292882178820715	-0.1342375020982515	-0.1333265229352173	0.001953064645013	0.1037592839987845	-0.3020070532380368	-1.076654197017211	-0.167432456885335	-0.1051268112710485	-0.03671222723356653	3.01414355746404	0.1739372379202137	-0.1597851044981357	0.5865453399395049	0.5321003927544095	0.4314575094595427	3.463579630976694e-14	-1.275611155642791e-13	nan	nan	nan	nan	nan	nan
[truncated: 371,916 more chars]
