# Supplementary material for: Transtibial limb loss does not increase metabolic cost in three-dimensional computer simulations of human walking
Source: PeerJ. 2021 Aug 4;9:e11960. doi: 10.7717/peerj.11960 (PMC8349165; doi:10.7717/peerj.11960)
Supplement: Supplemental Information 1 — Each subject’s simulation output and Matlab code for generating plots presenting the data. [file peerj-09-11960-s001.zip › TTA3D_solns_rev/Post/soln_walk_N50_wm100_TTA_S18.sto]

num_controls=79
num_derivatives=71
num_iterations=538
num_multipliers=2
num_parameters=6
num_slacks=2
num_states=216
objective=0.937093
objective_auxiliary_derivatives=0.001053
objective_contactAP=0.017490
objective_contactML=0.014340
objective_contactVE=0.031457
objective_control_effort=0.535949
objective_state_tracking=0.268831
objective_torsoGoal=0.067973
solver_duration=15908.498738
status=Solve_Succeeded
success=true
DataType=double
version=3
OpenSimVersion=4.2
endheader
time	/jointset/groundPelvis/pelvis_tilt/value	/jointset/groundPelvis/pelvis_list/value	/jointset/groundPelvis/pelvis_rotation/value	/jointset/groundPelvis/pelvis_tx/value	/jointset/groundPelvis/pelvis_ty/value	/jointset/groundPelvis/pelvis_tz/value	/jointset/hip_l/hip_flexion_l/value	/jointset/hip_l/hip_adduction_l/value	/jointset/hip_l/hip_rotation_l/value	/jointset/hip_r/hip_flexion_r/value	/jointset/hip_r/hip_adduction_r/value	/jointset/hip_r/hip_rotation_r/value	/jointset/lumbar/lumbar_ext/value	/jointset/lumbar/lumbar_bend/value	/jointset/lumbar/lumbar_rota/value	/jointset/patellofemoral_l/knee_angle_l_beta/value	/jointset/patellofemoral_r/knee_angle_r_beta/value	/jointset/knee_l/knee_angle_l/value	/jointset/knee_r/knee_angle_r/value	/jointset/shoulder_r/shoulder_flexion_r/value	/jointset/shoulder_r/shoulder_adduction_r/value	/jointset/shoulder_r/shoulder_rotation_r/value	/jointset/shoulder_l/shoulder_flexion_l/value	/jointset/shoulder_l/shoulder_adduction_l/value	/jointset/shoulder_l/shoulder_rotation_l/value	/jointset/ankle_l/ankle_angle_l/value	/jointset/ankle_r/ankle_angle_r/value	/jointset/elbow_r/elbow_flexion_r/value	/jointset/elbow_l/elbow_flexion_l/value	/jointset/subtalar_l/subtalar_angle_l/value	/jointset/subtalar_r/subtalar_angle_r/value	/jointset/mtp_l/mtp_angle_l/value	/jointset/mtp_r/mtp_angle_r/value	/jointset/groundPelvis/pelvis_tilt/speed	/jointset/groundPelvis/pelvis_list/speed	/jointset/groundPelvis/pelvis_rotation/speed	/jointset/groundPelvis/pelvis_tx/speed	/jointset/groundPelvis/pelvis_ty/speed	/jointset/groundPelvis/pelvis_tz/speed	/jointset/hip_l/hip_flexion_l/speed	/jointset/hip_l/hip_adduction_l/speed	/jointset/hip_l/hip_rotation_l/speed	/jointset/hip_r/hip_flexion_r/speed	/jointset/hip_r/hip_adduction_r/speed	/jointset/hip_r/hip_rotation_r/speed	/jointset/lumbar/lumbar_ext/speed	/jointset/lumbar/lumbar_bend/speed	/jointset/lumbar/lumbar_rota/speed	/jointset/patellofemoral_l/knee_angle_l_beta/speed	/jointset/patellofemoral_r/knee_angle_r_beta/speed	/jointset/knee_l/knee_angle_l/speed	/jointset/knee_r/knee_angle_r/speed	/jointset/shoulder_r/shoulder_flexion_r/speed	/jointset/shoulder_r/shoulder_adduction_r/speed	/jointset/shoulder_r/shoulder_rotation_r/speed	/jointset/shoulder_l/shoulder_flexion_l/speed	/jointset/shoulder_l/shoulder_adduction_l/speed	/jointset/shoulder_l/shoulder_rotation_l/speed	/jointset/ankle_l/ankle_angle_l/speed	/jointset/ankle_r/ankle_angle_r/speed	/jointset/elbow_r/elbow_flexion_r/speed	/jointset/elbow_l/elbow_flexion_l/speed	/jointset/subtalar_l/subtalar_angle_l/speed	/jointset/subtalar_r/subtalar_angle_r/speed	/jointset/mtp_l/mtp_angle_l/speed	/jointset/mtp_r/mtp_angle_r/speed	/forceset/addbrev_r/activation	/forceset/addbrev_r/normalized_tendon_force	/forceset/addlong_r/activation	/forceset/addlong_r/normalized_tendon_force	/forceset/addmagMid_r/activation	/forceset/addmagMid_r/normalized_tendon_force	/forceset/bflh_r/activation	/forceset/bflh_r/normalized_tendon_force	/forceset/bfsh_r/activation	/forceset/bfsh_r/normalized_tendon_force	/forceset/ercspn_r/activation	/forceset/ercspn_r/normalized_tendon_force	/forceset/extobl_r/activation	/forceset/extobl_r/normalized_tendon_force	/forceset/glmax2_r/activation	/forceset/glmax2_r/normalized_tendon_force	/forceset/glmed2_r/activation	/forceset/glmed2_r/normalized_tendon_force	/forceset/glmin2_r/activation	/forceset/glmin2_r/normalized_tendon_force	/forceset/grac_r/activation	/forceset/grac_r/normalized_tendon_force	/forceset/iliacus_r/activation	/forceset/iliacus_r/normalized_tendon_force	/forceset/intobl_r/activation	/forceset/intobl_r/normalized_tendon_force	/forceset/obtext_r/activation	/forceset/obtext_r/normalized_tendon_force	/forceset/pect_r/activation	/forceset/pect_r/normalized_tendon_force	/forceset/piri_r/activation	/forceset/piri_r/normalized_tendon_force	/forceset/popli_r/activation	/forceset/popli_r/normalized_tendon_force	/forceset/psoas_r/activation	/forceset/psoas_r/normalized_tendon_force	/forceset/quadfem_r/activation	/forceset/quadfem_r/normalized_tendon_force	/forceset/recabd_r/activation	/forceset/recabd_r/normalized_tendon_force	/forceset/recfem_r/activation	/forceset/recfem_r/normalized_tendon_force	/forceset/sart_r/activation	/forceset/sart_r/normalized_tendon_force	/forceset/semimem_r/activation	/forceset/semimem_r/normalized_tendon_force	/forceset/semiten_r/activation	/forceset/semiten_r/normalized_tendon_force	/forceset/tfl_r/activation	/forceset/tfl_r/normalized_tendon_force	/forceset/tricox_r/activation	/forceset/tricox_r/normalized_tendon_force	/forceset/vasint_r/activation	/forceset/vasint_r/normalized_tendon_force	/forceset/vaslat_r/activation	/forceset/vaslat_r/normalized_tendon_force	/forceset/vasmed_r/activation	/forceset/vasmed_r/normalized_tendon_force	/forceset/addbrev_l/activation	/forceset/addbrev_l/normalized_tendon_force	/forceset/addlong_l/activation	/forceset/addlong_l/normalized_tendon_force	/forceset/addmagMid_l/activation	/forceset/addmagMid_l/normalized_tendon_force	/forceset/bflh_l/activation	/forceset/bflh_l/normalized_tendon_force	/forceset/bfsh_l/activation	/forceset/bfsh_l/normalized_tendon_force	/forceset/edl_l/activation	/forceset/edl_l/normalized_tendon_force	/forceset/ehl_l/activation	/forceset/ehl_l/normalized_tendon_force	/forceset/ercspn_l/activation	/forceset/ercspn_l/normalized_tendon_force	/forceset/extobl_l/activation	/forceset/extobl_l/normalized_tendon_force	/forceset/fdb_l/activation	/forceset/fdb_l/normalized_tendon_force	/forceset/fdl_l/activation	/forceset/fdl_l/normalized_tendon_force	/forceset/fhl_l/activation	/forceset/fhl_l/normalized_tendon_force	/forceset/gaslat_l/activation	/forceset/gaslat_l/normalized_tendon_force	/forceset/gasmed_l/activation	/forceset/gasmed_l/normalized_tendon_force	/forceset/glmax2_l/activation	/forceset/glmax2_l/normalized_tendon_force	/forceset/glmed2_l/activation	/forceset/glmed2_l/normalized_tendon_force	/forceset/glmin2_l/activation	/forceset/glmin2_l/normalized_tendon_force	/forceset/grac_l/activation	/forceset/grac_l/normalized_tendon_force	/forceset/iliacus_l/activation	/forceset/iliacus_l/normalized_tendon_force	/forceset/intobl_l/activation	/forceset/intobl_l/normalized_tendon_force	/forceset/obtext_l/activation	/forceset/obtext_l/normalized_tendon_force	/forceset/pect_l/activation	/forceset/pect_l/normalized_tendon_force	/forceset/perbrev_l/activation	/forceset/perbrev_l/normalized_tendon_force	/forceset/perlong_l/activation	/forceset/perlong_l/normalized_tendon_force	/forceset/pertert_l/activation	/forceset/pertert_l/normalized_tendon_force	/forceset/piri_l/activation	/forceset/piri_l/normalized_tendon_force	/forceset/popli_l/activation	/forceset/popli_l/normalized_tendon_force	/forceset/psoas_l/activation	/forceset/psoas_l/normalized_tendon_force	/forceset/quadfem_l/activation	/forceset/quadfem_l/normalized_tendon_force	/forceset/recabd_l/activation	/forceset/recabd_l/normalized_tendon_force	/forceset/recfem_l/activation	/forceset/recfem_l/normalized_tendon_force	/forceset/sart_l/activation	/forceset/sart_l/normalized_tendon_force	/forceset/semimem_l/activation	/forceset/semimem_l/normalized_tendon_force	/forceset/semiten_l/activation	/forceset/semiten_l/normalized_tendon_force	/forceset/soleus_l/activation	/forceset/soleus_l/normalized_tendon_force	/forceset/tfl_l/activation	/forceset/tfl_l/normalized_tendon_force	/forceset/tibant_l/activation	/forceset/tibant_l/normalized_tendon_force	/forceset/tibpost_l/activation	/forceset/tibpost_l/normalized_tendon_force	/forceset/tricox_l/activation	/forceset/tricox_l/normalized_tendon_force	/forceset/vasint_l/activation	/forceset/vasint_l/normalized_tendon_force	/forceset/vaslat_l/activation	/forceset/vaslat_l/normalized_tendon_force	/forceset/vasmed_l/activation	/forceset/vasmed_l/normalized_tendon_force	/forceset/shoulder_flexionAct_r/activation	/forceset/shoulder_adductionAct_r/activation	/forceset/shoulder_rotationAct_r/activation	/forceset/elbow_flexionAct_r/activation	/forceset/shoulder_flexionAct_l/activation	/forceset/shoulder_adductionAct_l/activation	/forceset/shoulder_rotationAct_l/activation	/forceset/elbow_flexionAct_l/activation	/forceset/addbrev_r	/forceset/addlong_r	/forceset/addmagMid_r	/forceset/bflh_r	/forceset/bfsh_r	/forceset/ercspn_r	/forceset/extobl_r	/forceset/glmax2_r	/forceset/glmed2_r	/forceset/glmin2_r	/forceset/grac_r	/forceset/iliacus_r	/forceset/intobl_r	/forceset/obtext_r	/forceset/pect_r	/forceset/piri_r	/forceset/popli_r	/forceset/psoas_r	/forceset/quadfem_r	/forceset/recabd_r	/forceset/recfem_r	/forceset/sart_r	/forceset/semimem_r	/forceset/semiten_r	/forceset/tfl_r	/forceset/tricox_r	/forceset/vasint_r	/forceset/vaslat_r	/forceset/vasmed_r	/forceset/addbrev_l	/forceset/addlong_l	/forceset/addmagMid_l	/forceset/bflh_l	/forceset/bfsh_l	/forceset/edl_l	/forceset/ehl_l	/forceset/ercspn_l	/forceset/extobl_l	/forceset/fdb_l	/forceset/fdl_l	/forceset/fhl_l	/forceset/gaslat_l	/forceset/gasmed_l	/forceset/glmax2_l	/forceset/glmed2_l	/forceset/glmin2_l	/forceset/grac_l	/forceset/iliacus_l	/forceset/intobl_l	/forceset/obtext_l	/forceset/pect_l	/forceset/perbrev_l	/forceset/perlong_l	/forceset/pertert_l	/forceset/piri_l	/forceset/popli_l	/forceset/psoas_l	/forceset/quadfem_l	/forceset/recabd_l	/forceset/recfem_l	/forceset/sart_l	/forceset/semimem_l	/forceset/semiten_l	/forceset/soleus_l	/forceset/tfl_l	/forceset/tibant_l	/forceset/tibpost_l	/forceset/tricox_l	/forceset/vasint_l	/forceset/vaslat_l	/forceset/vasmed_l	/forceset/shoulder_flexionAct_r	/forceset/shoulder_adductionAct_r	/forceset/shoulder_rotationAct_r	/forceset/elbow_flexionAct_r	/forceset/shoulder_flexionAct_l	/forceset/shoulder_adductionAct_l	/forceset/shoulder_rotationAct_l	/forceset/elbow_flexionAct_l	lambda_cid33_p0	lambda_cid34_p0	/forceset/addbrev_r/implicitderiv_normalized_tendon_force	/forceset/addlong_r/implicitderiv_normalized_tendon_force	/forceset/addmagMid_r/implicitderiv_normalized_tendon_force	/forceset/bflh_r/implicitderiv_normalized_tendon_force	/forceset/bfsh_r/implicitderiv_normalized_tendon_force	/forceset/ercspn_r/implicitderiv_normalized_tendon_force	/forceset/extobl_r/implicitderiv_normalized_tendon_force	/forceset/glmax2_r/implicitderiv_normalized_tendon_force	/forceset/glmed2_r/implicitderiv_normalized_tendon_force	/forceset/glmin2_r/implicitderiv_normalized_tendon_force	/forceset/grac_r/implicitderiv_normalized_tendon_force	/forceset/iliacus_r/implicitderiv_normalized_tendon_force	/forceset/intobl_r/implicitderiv_normalized_tendon_force	/forceset/obtext_r/implicitderiv_normalized_tendon_force	/forceset/pect_r/implicitderiv_normalized_tendon_force	/forceset/piri_r/implicitderiv_normalized_tendon_force	/forceset/popli_r/implicitderiv_normalized_tendon_force	/forceset/psoas_r/implicitderiv_normalized_tendon_force	/forceset/quadfem_r/implicitderiv_normalized_tendon_force	/forceset/recabd_r/implicitderiv_normalized_tendon_force	/forceset/recfem_r/implicitderiv_normalized_tendon_force	/forceset/sart_r/implicitderiv_normalized_tendon_force	/forceset/semimem_r/implicitderiv_normalized_tendon_force	/forceset/semiten_r/implicitderiv_normalized_tendon_force	/forceset/tfl_r/implicitderiv_normalized_tendon_force	/forceset/tricox_r/implicitderiv_normalized_tendon_force	/forceset/vasint_r/implicitderiv_normalized_tendon_force	/forceset/vaslat_r/implicitderiv_normalized_tendon_force	/forceset/vasmed_r/implicitderiv_normalized_tendon_force	/forceset/addbrev_l/implicitderiv_normalized_tendon_force	/forceset/addlong_l/implicitderiv_normalized_tendon_force	/forceset/addmagMid_l/implicitderiv_normalized_tendon_force	/forceset/bflh_l/implicitderiv_normalized_tendon_force	/forceset/bfsh_l/implicitderiv_normalized_tendon_force	/forceset/edl_l/implicitderiv_normalized_tendon_force	/forceset/ehl_l/implicitderiv_normalized_tendon_force	/forceset/ercspn_l/implicitderiv_normalized_tendon_force	/forceset/extobl_l/implicitderiv_normalized_tendon_force	/forceset/fdb_l/implicitderiv_normalized_tendon_force	/forceset/fdl_l/implicitderiv_normalized_tendon_force	/forceset/fhl_l/implicitderiv_normalized_tendon_force	/forceset/gaslat_l/implicitderiv_normalized_tendon_force	/forceset/gasmed_l/implicitderiv_normalized_tendon_force	/forceset/glmax2_l/implicitderiv_normalized_tendon_force	/forceset/glmed2_l/implicitderiv_normalized_tendon_force	/forceset/glmin2_l/implicitderiv_normalized_tendon_force	/forceset/grac_l/implicitderiv_normalized_tendon_force	/forceset/iliacus_l/implicitderiv_normalized_tendon_force	/forceset/intobl_l/implicitderiv_normalized_tendon_force	/forceset/obtext_l/implicitderiv_normalized_tendon_force	/forceset/pect_l/implicitderiv_normalized_tendon_force	/forceset/perbrev_l/implicitderiv_normalized_tendon_force	/forceset/perlong_l/implicitderiv_normalized_tendon_force	/forceset/pertert_l/implicitderiv_normalized_tendon_force	/forceset/piri_l/implicitderiv_normalized_tendon_force	/forceset/popli_l/implicitderiv_normalized_tendon_force	/forceset/psoas_l/implicitderiv_normalized_tendon_force	/forceset/quadfem_l/implicitderiv_normalized_tendon_force	/forceset/recabd_l/implicitderiv_normalized_tendon_force	/forceset/recfem_l/implicitderiv_normalized_tendon_force	/forceset/sart_l/implicitderiv_normalized_tendon_force	/forceset/semimem_l/implicitderiv_normalized_tendon_force	/forceset/semiten_l/implicitderiv_normalized_tendon_force	/forceset/soleus_l/implicitderiv_normalized_tendon_force	/forceset/tfl_l/implicitderiv_normalized_tendon_force	/forceset/tibant_l/implicitderiv_normalized_tendon_force	/forceset/tibpost_l/implicitderiv_normalized_tendon_force	/forceset/tricox_l/implicitderiv_normalized_tendon_force	/forceset/vasint_l/implicitderiv_normalized_tendon_force	/forceset/vaslat_l/implicitderiv_normalized_tendon_force	/forceset/vasmed_l/implicitderiv_normalized_tendon_force	gamma_cid33_p0	gamma_cid34_p0	prosthetic_ankle_stiffness	prosthetic_subtalar_stiffness	prosthetic_mtp_stiffness	prosthetic_ankle_damping	prosthetic_subtalar_damping	prosthetic_mtp_damping
0	-0.07161576579195424	0.02124181908210941	0.1220131055470358	0.160508062059104	0.8950668387299791	-0.006669417967583108	-0.238651394957595	0.003357858801668709	-0.008910300108383007	0.5226080859328504	-0.03465599629649504	0.1836316512758869	-0.01084882623298143	-0.06322968532758687	-0.0962395436045333	0.1756222291894191	0.03859775832625123	-0.1756222291894066	-0.0385977583262502	-0.3923567631162461	-0.01635809581923791	0.02240231801197432	0.1501538779259328	-0.1734811420258711	-0.01791313155918154	0.2249216201276537	-0.01437635906139709	0.5512318153843554	0.9342445660444391	0.09318481223016235	0.002963385847531281	0.54739942849645	-0.003120050141478191	-0.06911139540862123	-0.5279270750083352	0.4155617487533988	1.717206017842604	-0.02560092019976746	0.02211209979693188	-0.8152726010451169	-1.169462559090922	-0.9282397334849194	-0.2649247458327292	0.3442177433539779	-2.29920528864212	0.5430976149528098	0.8321292491707476	-0.7279992709460403	1.614485025598218	1.38481739117206	-1.614485025598218	-1.38481739117206	-0.3495012393138988	-0.1943930785602191	0.02775773002112374	-0.1645524286532571	0.05895930020876215	-0.3501941838253324	-2.467646792006689	0.3262009144031059	-0.1283809375047177	0.4541510507409708	1.434682147135205	0.1557384308198571	6.09819242971126	-0.08370765096885893	0.06104037829599614	0.06390367925394078	0.06947735944034863	0.06815663215694512	0.02878475325324932	0.02645363033587807	0.06026043658143833	0.05993633395428717	0.06067472980279065	0.09634717121689855	0.2034589208496574	0.1799178820721682	0.01862905730583975	0.05903674752384677	0.005603772130556402	0.01761835100785936	0.001050559028037807	0.02570460926859649	0.003824781769351311	0.02258731482648819	0.04049374767199029	0.06191057265977735	0.01495033536796248	0.02124777574329795	0.07538351182390635	0.0846114734700907	0.1102085023830669	0.0915873037506785	0.0390958951351735	0.04164580892284673	0.04452453889340072	0.06236333844694025	0.1615058966838706	0.1725083076320938	0.02156862512501413	0.03511899232535839	0.1254689776001027	0.1040633891723229	0.001008024497072496	0.01914905350636494	0.001008773852178036	0.00792238728884369	0.02687167218390498	0.05503566690339814	0.04846966634516118	0.0423790477304461	0.02627568076224048	0.03511733421983197	0.004265000019445161	0.003725225565743878	0.08707143204273193	0.1180189835957379	0.001009328835664833	0.006643461043638119	0.001005991913454682	0.003159431602597129	0.00100763130085053	0.004768244930190717	0.001008065418226422	0.02883641481013934	0.001009189973251828	0.03781306241697296	0.001001075262751294	0.005547867049554909	0.001003296091725095	0.001517819889265783	0.1532525783206934	0.1583729235404235	0.001442878504344326	0.01837605350850406	0.001751952669742889	0.01534528187488727	0.007010473556016411	0.01284765548450145	0.001002521558487542	0.02646198440384168	0.02969512530128697	0.1040729211440062	0.1309099858467103	0.108205610010518	0.231434400003858	0.1579332773556112	0.550174146388334	0.3653166961742489	0.5921298720135711	0.3840289835711511	0.001000514079425409	0.004371889244173754	0.001003255860002652	0.00921828008449692	0.3456503419258332	0.2751706692891411	0.001010505954325127	0.02471933579684924	0.4571724193542611	0.4768137551469212	0.001002433161242019	0.01634623314116004	0.001012567762682151	0.01125075920031432	0.001021176497694962	0.01373204355149479	0.1746125733733168	0.1780018828339052	0.3466377389461014	0.2843821899127603	0.001053281680353393	0.01105057258760127	0.001006290504333482	0.001251774461333024	0.2471129121751135	0.2088672836673949	0.002989761061580369	0.02270475699162426	0.001002949853800545	0.005136588002169358	0.001004857335581829	0.01840001255728711	0.1917736275717258	0.2556075647643297	0.1196513983963181	0.1440874898537545	0.001006755604361563	0.0004862757353658195	0.001006077049485699	0.005281892890549161	0.4024958757601437	0.2234144004795985	0.4761402411722456	0.3988382041524468	0.001025667067192854	0.0131272680483437	0.1206298204136726	0.09418441030900572	0.001002587449612597	0.03414991739489859	0.001003200067441951	0.008400873838285298	0.001001510636352663	0.004111129715775515	0.001002540244095814	0.005949651565706721	-0.0152090594526328	0.01782834265540275	-0.01075395738498567	0.003554047182768483	-0.04325612223461806	0.002695395499022989	0.003095998549743122	0.007807207176733763	0.05181406209932578	0.04143679630204702	0.04964825866968461	0.05499914577487876	0.02537780118475989	0.2037780357931627	0.03930902122849211	0.01128488146761158	0.00100421190628324	0.001005430581596314	0.03868341435518	0.001028051964108091	0.03052849163581281	0.1164255871727708	0.03743305438577414	0.006018758647676253	0.1089710851131891	0.01260491108983294	0.1133977773639739	0.00101095429468425	0.001012594866856598	0.003247584080949223	0.04984403489585828	0.0341199073570503	0.001041453518722329	0.03859351397746037	0.001016428457955455	0.001010315391276397	0.001013292727474823	0.001011706188675852	0.001013569642728312	0.001001416100122501	0.001004465337546061	0.1713090759835108	0.001002984035506718	0.001005415864579908	0.003088102974879754	0.001003130231997161	0.06645380987215525	0.1636278846921546	0.2995652394629564	0.5465754505065185	0.5708443405415052	0.001000640447421894	0.001002983811812721	0.204437917142903	0.00101444305406618	0.4633811377780348	0.001003191264934917	0.001016347394067799	0.001032229033873284	0.3399990404017579	0.4590239476152472	0.001022591594188997	0.001008913918535703	0.2567734000694885	0.001168139167256309	0.001003633755177158	0.0010064635603551	0.1412260143478343	0.1232511399841866	0.001009746392620471	0.00100825270515285	0.4316142402195504	0.3886603287273121	0.001001157890579099	0.09651049212927271	0.001003117607449575	0.00100365328338871	0.001001652229103979	0.001002892329960664	-0.01736548136481897	0.01750132498575527	-0.01135385235417993	0.004974549024307603	-0.05373402120199141	8.404631831797097e-06	0.002704887786764597	0.005222350490892063	-0.4908175293075757	-2.983868720651204	-0.6818835389742954	-1.515414217867941	0.8492287836793029	-0.7737658813303413	-1.780943090256836	-0.248142711998436	1.042300299525716	0.2910311422069043	0.0848058756916769	-0.03681690482845015	-0.2785263710163601	-0.7071902732846271	-2.438285572782202	-1.709295666622324	-0.1767408743440716	-2.127657536174635	-3.859176888824603	-0.5613140832992755	-1.958831606741966	0.008668339088960553	0.08106031675553448	-1.445198240124866	-0.3382749854579549	0.2854320199974936	0.01758438878769687	-2.185402627543405	0.04109205675599094	0.02651928834360538	0.02156851709306691	0.08722188628212339	0.1835998205308183	0.02401663726867488	-0.008752275929103871	0.5288296493349272	0.05362267602651076	0.02019992529343624	-0.2152382213151505	0.08704434240767321	1.527785225373754	1.599154805147773	2.201048421023968	-1.982959821769164	-2.588040523491023	-0.009413291689934886	-0.0398860412450247	-5.021698827850357	0.01517774108919204	0.3557905983319417	0.1116136355677287	0.02630538542849319	0.01861042621343814	4.227447051255128	3.633698512451453	0.0918370845582118	-0.04510393755895743	-0.1637450300446871	-0.09979314060097487	-0.008207088224265937	0.01558132031042485	-1.922618601886658	0.120607577541444	-0.007274172287564503	-0.007957941343866914	-0.8178808546948794	-2.201669265571386	0.1315183496330668	-0.6805057789532342	-0.06507816327354429	0.03307972223278061	0.01919507202866513	0.0237430410398846	5.283198521621464e-13	7.964685270652901e-13	411.0871882419362	546.2564014893079	248.1986946933422	0.01212557433606824	1.412441209329658	0.4931454560651035
0.01	-0.07177072357817386	0.01547636237425593	0.1249725197703428	0.1779665795202885	0.8949931130488311	-0.006337371668727335	-0.2468671390244711	-0.008700625524480733	-0.01870028296780579	0.5191305637998556	-0.02927912693300612	0.1556605402044695	-0.005242082181621258	-0.05417107953068107	-0.1024515159452666	0.1928267337388524	0.05752898936549188	-0.1928267337388752	-0.05752898936550371	-0.3962931227780962	-0.01856679684862704	0.02247118386209506	0.1467212410689532	-0.1726884776622213	-0.02154733059971001	0.1976533459757482	-0.005855954324636513	0.5507612091388495	0.9386877801243523	0.1055213095934621	0.001019295990339667	0.6100344766300573	0.000606225087699672	0.03830165091091484	-0.6222334072148754	0.1637726879194058	1.772591820297902	0.01138436881477142	0.04398491555843437	-0.8113695192501382	-1.230093545337047	-1.032581773055633	-0.4444985142034026	0.7045215674185635	-3.217207085748505	0.5736376619311541	0.9798478885020512	-0.5010272568759957	1.858007845353517	2.269092498151951	-1.858007845353517	-2.26909249815195	-0.4258263728307681	-0.2493551127066956	-0.01085571872204612	-0.5111197014911781	0.1058776534743228	-0.3742773225373957	-2.986227630263098	0.8328659350252767	0.01575035855552265	0.41092083196837	1.002148442387842	-0.3796717889667655	6.411761176744629	0.5554653150476933	0.05788677713552191	0.05917008264107947	0.05517277419217581	0.05434473154197562	0.04360085172660835	0.03565875540865057	0.06023631162412333	0.05305544205642976	0.04190854300550817	0.07987518821757938	0.200660725219926	0.1746099599394946	0.03074540060274196	0.06837615784106141	0.0122504386490934	0.02298173381104818	0.001027531801435816	0.02684096395202413	0.002448604336006819	0.02297971778025376	0.04030927380442278	0.05981439640629142	0.008265615674534059	0.01565282011148749	0.05217753561010413	0.0623901617772858	0.1178411841955125	0.07745647356773581	0.03819442691347246	0.03997783817589474	0.02766233570426703	0.04341556415892608	0.1295754787958565	0.1324736107898203	0.01583335220824796	0.02953425670550554	0.1280807203564754	0.08702434218474434	0.001008935367716147	0.01923424654636573	0.001009726473984549	0.008805838093389962	0.01544712966622503	0.0438660060277939	0.05081906809166886	0.03910559832551336	0.03096452676629933	0.03755288623562934	0.002688806115977269	0.003981352289203839	0.07056020356150561	0.1002697599367743	0.004147829165175392	0.00992576083787766	0.002678948281014277	0.004381074596702863	0.002952717004397475	0.00649603554329203	0.001009933448383423	0.03017414107098621	0.008145552851061571	0.04676238676621494	0.001001178920025881	0.005744213001178429	0.001003676102028613	0.001414710212670272	0.1619266019475962	0.1631192745287603	0.001227226594894287	0.01878626294760337	0.001386083819555584	0.01545223038243887	0.006411255435328317	0.01243131818502754	0.001002625665150749	0.02749446197101403	0.06521955255560427	0.1237557456281401	0.1470557576465998	0.1236258504694047	0.2590743790354158	0.179200651549153	0.5439992922061765	0.3421158432794375	0.5796529134070123	0.3545839415480724	0.001000530689988858	0.004277980613631686	0.00100285184944613	0.008538684386958751	0.2817404395362151	0.2222261776712628	0.001011432811142057	0.02492296007291122	0.4567038118314109	0.4781170275363486	0.001002624048126347	0.01750573450209992	0.001013270178800091	0.01153449251490543	0.001023537281328773	0.01404230562801297	0.2427148029313775	0.2163005172646401	0.3821434212819751	0.3168259815906753	0.001036294932731328	0.01197335236889605	0.001007672377075713	0.0007513515188260534	0.2490861294517951	0.2054005215286087	0.00363343923775694	0.02365380217438653	0.001003050310514313	0.005177206417473447	0.001005305347853178	0.01858448058755214	0.1585160808863829	0.2288705019275162	0.1206741866129546	0.1445847042943541	0.001007649361976467	0.0004044056029673845	0.001006751186153469	0.005190314957462697	0.4091757179996186	0.2128679826382113	0.4424890307712182	0.375300385878916	0.001013567290779013	0.01440604918619045	0.106053939908672	0.08636216882856533	0.001002630537782141	0.03343975682372839	0.001003137556778836	0.008720617639205057	0.001001446313375704	0.004304238232600371	0.001002487072401502	0.006168384090161697	-0.01507788078196126	0.0176313163673478	-0.01129376780798336	0.003668099296590476	-0.05302904537195901	-0.0005000460315174317	0.002395586612402635	0.003054346844845176	0.05572641428101303	0.03323193284224188	0.07064425229797101	0.06467235864306188	0.0132182338915674	0.1889056433293323	0.04875885447110707	0.0262396959864519	0.001003016803972406	0.001003623210225853	0.0412930907927133	0.001016966074041038	0.01576718632048599	0.1396410138873068	0.03687019107641956	0.009277849370535383	0.05505178504938344	0.00682224340617828	0.1480510641584543	0.001008977159687318	0.001009129759533801	0.002131293396278206	0.05698508221500265	0.03821025183180479	0.001025095723364544	0.05702861579428491	0.01286699917787119	0.007316102619716897	0.008345811142001541	0.001012022444969658	0.0281010241782636	0.001001177388512363	0.00100373841001728	0.1793563444265365	0.001002108261853832	0.001003698316775835	0.008044739545603023	0.001002398766634738	0.1445083160197458	0.1784784253789597	0.3177410322569206	0.5138535328814098	0.5304458628313431	0.001000469737713355	0.001001964024475743	0.108474682881812	0.001010666589525792	0.4486742379158022	0.001002510861976012	0.00101201609321773	0.001020719045347834	0.3747067009934549	0.4528265666531904	0.001015249406507614	0.001009276783128286	0.2490645314039844	0.006965649930627704	0.001002749663855614	0.001005186118548872	0.07141507520980961	0.1212223313887716	0.00100759218474529	0.001006775923578444	0.4163949743491597	0.3464729057329806	0.001000819363940743	0.0750966319165598	0.001002301216524654	0.001002581115886307	0.001001148517056554	0.001002042039512706	-0.01311662164500379	0.01753828318456708	-0.01178551059402379	0.002736991628238135	-0.06223798784527429	-0.004102248092736805	0.001447733735572874	-0.00343291640388087	-0.6241208521946505	-2.663995967077331	-0.2747748809522662	-1.232342497979503	0.9826274169604674	-0.537060470163612	-1.493664156071425	-0.7698418301445416	0.8267485536379732	0.7352242899323799	0.130950882769617	0.1010528396846503	-0.1307366024575547	-0.4159795656389586	-2.027172184130492	-1.053012543034435	-0.149078388730459	-1.575088295361349	-4.061439457798657	-0.5579304157534204	-1.304845577480592	0.007863726793486325	0.08679904043596545	-0.8316149018626995	-0.2697762192314573	0.2210960016157982	0.03179522538177381	-1.350029886323986	0.5676138049513719	0.2018452138557572	0.295816503863751	0.1568785279610667	1.477025889035327	0.01663811546832197	-0.01228638905005682	0.3996014044184636	0.03795074147209775	0.01211244687633407	0.1065911282068619	0.1166969338486628	2.371354777074575	1.500678397193268	2.054010411789531	-2.663610340493152	-3.301736345105978	-0.008734382566172091	-0.08020384131225521	-5.576965985419592	0.02083760726200825	-0.1223166049285091	0.1197887252637577	0.02666005562135581	0.0363424631299817	3.334817054371264	2.784396493214754	0.09481704421272003	-0.05144895953120669	-0.5741668798945354	0.2585893433153645	0.007930919721757352	0.01989979811186194	-3.626448858663046	-0.01986503916516778	-0.009507661832602059	-0.01063503523255553	-1.281559495139137	-2.480934402578084	0.1344294738897294	-0.8818510482562182	-0.07712747112677897	0.0342520887822351	0.02140350978574685	0.02294615335351245	3.535127823146798e-14	3.462348574240563e-13	nan	nan	nan	nan	nan	nan
0.02	-0.07084609651915395	0.008855768125434397	0.1250375911458276	0.1959217853831857	0.8953050978032807	-0.00579596454523387	-0.2545486514811515	-0.02100119688922642	-0.0296184342626963	0.5134397389800123	-0.02109825618624141	0.1208437063588437	0.0005316563378272057	-0.04362760799159923	-0.1059927299354963	0.2134142253177726	0.08133288191875061	-0.2134142253177814	-0.08133288191876366	-0.4006344041683003	-0.02138535778110117	0.0222477804630449	0.1401485887211212	-0.171237507337438	-0.0253513119751098	0.165192675684665	-0.008619322319499353	0.5511766359585375	0.9419915640183201	0.1126184034151939	-0.001332357665883754	0.6752935316259923	0.002519308524371779	0.1468055736044007	-0.698954583193848	-0.1633068208070901	1.816543698185117	0.05154116692736212	0.06398426472446923	-0.7084262790216699	-1.217879966816293	-1.153873420582722	-0.7075852832122335	0.9050180200090217	-3.668349843474438	0.5764965085645259	1.129102397614822	-0.1938476008427003	2.29108243149573	2.359349693975795	-2.29108243149573	-2.359349693975795	-0.4304855849844	-0.3163650591771922	-0.03069611981311222	-0.792555526823671	0.1906204924356953	-0.3841506507994757	-3.506126019840091	-1.930553631931684	0.04882567553412143	0.2262650135521716	0.3868014388215112	0.07422567102395247	6.622993802175736	-0.4463460094675062	0.05791181022551255	0.05820939968783577	0.04333581769039985	0.04380225034041646	0.06086109178679876	0.04592280239681552	0.06456032826956326	0.05050216511257469	0.02565690289544292	0.06686967516598728	0.1933138220302594	0.1653930431574221	0.04135797524255973	0.07559505439112499	0.02283296388992564	0.03139441423669756	0.001015424797669761	0.02809334335943486	0.001755047786351367	0.0243234785024218	0.04142396176456394	0.05949528615524056	0.004804283230488278	0.01284461017925768	0.03200508211271927	0.04364412142090372	0.1317650487714446	0.07180420942865234	0.03744989299233711	0.03881973887480111	0.01997191086771827	0.03259775306106129	0.08689676090170634	0.09300597891277383	0.01001320699855641	0.0239144365087662	0.1435928506778085	0.08084912188791391	0.001008401518431194	0.0192961972015576	0.001008469135351556	0.009481752023431454	0.008842141661206273	0.03754574952881105	0.05534015786110133	0.03791629687177381	0.03533291380490664	0.03992760662124663	0.001886462497805947	0.004324215462940843	0.06915150122570497	0.09130663022775108	0.01156095204216234	0.01704065519998595	0.006645420147416805	0.006877053947304084	0.007560424753659995	0.01012111297428407	0.001011025202951073	0.03150508861109099	0.02484476297382234	0.06476879699223428	0.001001111305590747	0.005908340607215757	0.001003502363437636	0.001263757515024544	0.170268328321885	0.1659481687504948	0.001118896571340196	0.0193256989314683	0.001202035163054515	0.01580598422552534	0.008555159136058088	0.01447188538384764	0.001002311773729554	0.0287408383371608	0.1170404131053456	0.150751518797932	0.1623720843509508	0.1385348801656559	0.2827328550050267	0.1990451654735113	0.5298305233317007	0.3119164976983721	0.558825570498137	0.3179788873893818	0.001000453592526561	0.004209882629858658	0.001002139793914211	0.007930788397240287	0.2025245643337184	0.1634360197871341	0.001010006845721478	0.02504189780490578	0.4518079451582914	0.4738238133587263	0.001002379069190091	0.0187320494197581	0.001011454500571546	0.01170833587519072	0.001018959379174456	0.01431690229513573	0.2948091441001658	0.2427489683108836	0.4034774121489099	0.3386568531786905	0.001024132094593262	0.01298887692201695	0.001008544489004935	0.0002934290987902247	0.2475980937937592	0.1964927564258581	0.006831640084659126	0.02725628718084769	0.001002658244212942	0.005127209366947125	0.001004890199087976	0.01876975876633844	0.1088446101622286	0.1790454897274226	0.1204386785129812	0.1437161820756005	0.001007018375615412	0.0002879663458308779	0.001006349325517184	0.005063644386664358	0.4088623438607534	0.1979800749456253	0.4055858905060253	0.3497187158320418	0.001007350762206938	0.01601968944521141	0.08824814467629023	0.07658921872147587	0.001002243668259221	0.032603897568945	0.001002569961821184	0.009153576630512276	0.001001162183885389	0.00457873748047871	0.001002035138886463	0.006467428422803312	-0.01220158141186082	0.01759027973720417	-0.01176147677554517	0.002214411737150952	-0.06195599751326144	-0.004305628358076362	0.001324013265828203	-0.004300117862299579	0.05963876646270649	0.02502706938244017	0.09164024592625042	0.07434557151124424	0.00105866659837804	0.1740332508655037	0.05820868771372176	0.04119451050528158	0.001001821701679166	0.001001815838865625	0.04390276723024735	0.001005880183970517	0.001005881005147663	0.1628564406018445	0.036307327767066	0.01253694009340444	0.001132484985581756	0.001039575722510002	0.1827043509529332	0.001007000024693028	0.001005664652206901	0.001015002711608937	0.06412612953414762	0.04230059630655984	0.001008737928005507	0.07546371761111149	0.02471756989779734	0.01362188984815963	0.01567832955653377	0.001012338701272693	0.05518847871381819	0.001000938676914653	0.001003011482491276	0.1874036128695617	0.001001232488204786	0.001001980768973313	0.01300137611632039	0.001001667301273666	0.2225628221673362	0.193328966065765	0.3359168250508852	0.4811316152563012	0.490047385121181	0.00100029902800613	0.001000944237133977	0.01251144862072861	0.001006890124986555	0.4339673380535697	0.001001830459027188	0.001007684792371752	0.001009209056825805	0.4094143615851499	0.446629185691133	0.001007907218826047	0.001009639647720357	0.2413556627384795	0.01276316069399468	0.001001865572541089	0.001003908676746192	0.001604136071778029	0.119193522793356	0.001005437976871542	0.001005299142007793	0.4011757084787694	0.3042854827386495	0.00100048083733057	0.05368277170384782	0.001001484825600657	0.001001508948384367	0.001000644805009418	0.001001191749065138	-0.008867761925188823	0.01757524138337883	-0.01221716883386769	0.0004994342321685402	-0.07074195448855741	-0.008212900817305064	0.0001905796843813622	-0.0120881832986539	-0.9061064685728477	-2.140021962442645	0.07269919295489292	-0.8615303351679489	1.061013166760149	0.09175710947087681	-1.087649100732252	-1.029941641845701	0.6181975461020844	0.9008906667129565	0.1080108204809127	0.1534546488683121	0.07688682948745167	-0.149841133372568	-1.743231305434766	-0.01358245784367063	-0.07476658514710824	-0.5016648981482628	-3.745763895777422	-0.5683309986698898	0.2139337313370877	0.004019862295870248	0.0395529418785045	-0.4753173648014434	0.07855460478268089	0.2732656939639981	0.03493167884351397	-0.4281838375604256	0.8076109703416365	0.2813865596457198	0.4010258806790925	0.08586614215949837	1.995016995908875	0.01757296815651364	-0.01832088014302242	0.1453382960118247	0.07946798497398154	0.06956099239164557	0.2761426782876138	0.1298241021926556	2.990374962504582	1.496912652622457	1.916476367189853	-3.382658359022181	-4.020042950619066	-0.004251162339925299	-0.02554609968354119	-6.190832081069335	-0.001759567719590778	-0.763506715076431	0.1249763469554519	0.004327394550013528	0.01147734435841599	1.85741037435023	1.511114494465135	0.1103860389159081	-0.03660383308049184	-1.251945622839199	0.4308948241046529	-0.02633018122948234	0.01574334995776991	-6.540208474526034	-0.152539754327196	-0.01418799724261554	-0.01497646889080044	-1.686178824940181	-2.610439620237371	0.1984901738682877	-1.070647504275889	-0.09021790000604689	0.05572276030602025	0.03547321823915896	0.03980540267481113	-4.576172956992105e-13	-1.039988122171775e-13	nan	nan	nan	nan	nan	nan
0.03	-0.06861954317954973	0.00166187046864458	0.1218685435321294	0.2142464989596307	0.8960399115347796	-0.00508717856788165	-0.260679616844301	-0.03280108045466958	-0.04133143345930461	0.5047131063397813	-0.01176428071286675	0.08470968233157844	0.005872951675059196	-0.03170456629426667	-0.1064963828469645	0.2397250159876645	0.102794282647469	-0.239725015987677	-0.102794282647516	-0.4045510180452527	-0.02485424085375367	0.02190337207212644	0.1311668613444098	-0.1688544684393372	-0.02915581796011768	0.1276676348236191	-0.03007537823319822	0.5512607930083999	0.9427903955040917	0.1123431144007097	0.001331994236828049	0.7418223243582296	-0.001169490537091865	0.2920685649622679	-0.7394302855894463	-0.458839557928529	1.844517205426494	0.09578318576750557	0.07733190722966682	-0.479141792242153	-1.142307432908675	-1.171937993856664	-1.014245814893082	0.9640925312981273	-3.53893857990644	0.4897081476731601	1.252679953149811	0.0800585151149381	3.018254368223303	2.004665234021224	-3.01825436822331	-2.004665234021243	-0.3350137086707786	-0.3737966325995843	-0.03558022815173732	-0.9924446515779327	0.2846731647459113	-0.3755372301162355	-3.995217011390766	-2.101748910221928	-0.05463991141597998	-0.08089744990242981	-0.4605775913417216	0.3535321447644115	6.624419241965108	-0.2370920386993813	0.05164909154673421	0.05328949216633676	0.03195682629583503	0.03469704769645544	0.06838572377068196	0.0500998986876734	0.06630715136478435	0.05069291137496758	0.01402745481824524	0.05767432344284297	0.1802132104574229	0.1530122230321785	0.04321274347961934	0.07603498732676614	0.03574502513984972	0.041406441019952	0.01272031585201235	0.04083472587239644	0.003548792586790931	0.0287825071762184	0.0374511147750196	0.05594009294829218	0.002953442911649225	0.01147533370957799	0.01748854401411974	0.02978044418678138	0.1270695803669972	0.06666546700132597	0.03256755852118384	0.03482637312987281	0.01639065221161744	0.02851800204205628	0.04957365141101912	0.05980186023555949	0.005670118142985338	0.01970474427662153	0.1402727623132127	0.07505566737739895	0.001008042534150426	0.01931290046725028	0.001007066212345849	0.009952065984269703	0.005050548365335211	0.03402162083612769	0.05909028613576291	0.03882789990791032	0.03918187876050625	0.04235065189561454	0.001457538865801367	0.004640937668197702	0.06316798310492815	0.08429454382450505	0.03074263212191834	0.03298436647666771	0.01849649623987104	0.01352105946567301	0.0222108540546614	0.02026324539288289	0.01099443706185916	0.04318788096976563	0.06100078768412599	0.09771764127167011	0.001001205956840174	0.006026518477254638	0.001003631229835201	0.001037732827336159	0.1784002372566658	0.1655552880539601	0.001061243828624549	0.0199807603666204	0.001104004097663291	0.01640050240850573	0.01479098732121376	0.02025388822880756	0.001002229070245927	0.03010359188636756	0.1666917729779219	0.1805416947642966	0.1780884451403436	0.1540645056665308	0.3017934021460762	0.2176970527270141	0.5055051285579653	0.2743819331079098	0.5278089448318811	0.2742587233082561	0.001000388592949377	0.004192363009100765	0.001001556279233861	0.007489654814371334	0.1289124077425346	0.1091462230951038	0.001033283258818995	0.02502128080718975	0.441070628876545	0.4618438915684136	0.003000245494649994	0.02233481212106155	0.001010376425188054	0.01179276819581485	0.001019191110744526	0.01454300413064149	0.3209856617656824	0.2509670174078409	0.4067410587377263	0.345461605636361	0.001016838475923966	0.01403859429009348	0.00103060986532198	3.986102704564519e-05	0.243951324953446	0.1802233853511769	0.01509026369961509	0.03589446519735384	0.001002405072597915	0.005057277403847017	0.001004790429783672	0.01892741496241531	0.06337751629924256	0.1170163275007984	0.1196790506845818	0.1419199201508633	0.001185829070954958	0.0001540769040399243	0.001007016773009786	0.004879565827944615	0.3974766844091194	0.1792583688407014	0.3693770374052929	0.3241274004554093	0.001003995471691389	0.01809138389799861	0.07605627099250577	0.06694868368334946	0.001001956029796858	0.03172405226863745	0.001002025067924087	0.009778042610708826	0.001000893077517247	0.004989378661599919	0.001001601351346359	0.006902850930743381	-0.00869727977364944	0.01749482300565145	-0.01225020593891645	-8.196792288255309e-05	-0.06873729005355965	-0.008642733465801104	9.461955403483562e-05	-0.011302397360469	0.03032552705090293	0.01301612652450455	0.06592135031364432	0.06350119481476987	0.001035008187552913	0.144601888366008	0.03435561975739943	0.05853662303466002	0.04570068664764294	0.009172135970049551	0.02318403108428834	0.001005337503504822	0.001004349386260097	0.08207625629796499	0.01879589306061871	0.01233273435048342	0.001082935992287575	0.00102132907444244	0.09278643288144289	0.001008234900789114	0.001005556744998841	0.001011392318129905	0.06344902397922095	0.04490626371646526	0.001011057296650577	0.03824010600524624	0.07568769092624066	0.0464662807001807	0.05748856904003388	0.03903785473529297	0.1467708334982046	0.001001613937580557	0.00100440316176155	0.1953314382354842	0.001001219426012113	0.001001878294698385	0.02879051047089959	0.001002545485347919	0.2588242938509595	0.2123106871916308	0.3409245564804959	0.4194101300839936	0.4222079794507939	0.00100033949796484	0.001000953089053879	0.006760048638176709	0.001100335379911555	0.4018769489033803	0.008545411699291622	0.00101058254935566	0.00102808195728016	0.3383243628415742	0.3840482862168395	0.00101038182469668	0.001090746688594257	0.2336970850402705	0.03355925645125824	0.001002375148950735	0.001005344789051557	0.001303213100921505	0.1180257339013782	0.001682114056094762	0.001009752330350315	0.3473307539721738	0.280567368394275	0.001000522973997739	0.06485405670614872	0.001001802105691577	0.001001414914812961	0.001000586140304289	0.001001114531288425	-0.005056592414206163	0.01733503157191687	-0.01276536478632674	-0.00284346930695716	-0.07391485104585922	-0.01332370469232238	-0.0012115422620356	-0.01767604810809062	-1.590990772568381	-1.53768568423227	-1.020999656116344	-0.9609828849786736	-0.1542216022363646	-0.1016363977314564	-0.7483045449234896	-1.456286914892003	-0.4866987673366072	1.08658679393035	2.221930373165111	0.6919851160461663	-0.7593530973556928	-0.1108747072699647	-1.052905595036568	-1.067917779097106	-0.6947131993507785	-0.3177641312891575	-2.833624361302684	-0.2965528036106471	-1.296358686737727	-0.0003683513626838863	0.05540178617226381	-0.2467854764481544	0.06918379056465102	0.2066656046378628	0.0311004694125134	-0.9858373313800284	2.292300515848877	1.005562672664073	1.544385662147038	2.021925001431701	4.344769865920188	0.00788178331928817	-0.02598492989690918	-0.2274037734475936	0.06010335462832041	0.05909146666959014	0.8362535162955749	0.1418890122086722	2.919889999957789	1.618623336592886	1.803646265677313	-4.104030868640384	-4.695928171100594	0.001711860184240669	-0.04862669209311796	-4.641696077079667	-0.007445500014967184	-1.672399056500649	0.5616293854734754	0.008609865117662225	0.02690135765104788	-0.2217814162312848	-0.1713625601319044	0.1025915535676957	-0.01438635756740172	-1.970221333819062	1.22399184211198	0.003290238941589084	0.01526802029865641	-5.504732136426692	-0.2125669105012218	-0.01287604088356956	-0.02142115548986602	-2.060723507830855	-2.496599365245363	0.225106126044322	-0.7945908383634119	-0.08556821923377933	0.07173914447395492	0.04786114274958685	0.04958729135786162	-3.083065510244058e-13	-1.574544860581833e-13	nan	nan	nan	nan	nan	nan
0.04	-0.06513345580714981	-0.005924944334221555	0.1160940628675234	0.2327344932582197	0.8972279936452067	-0.004258146871470356	-0.2633589872986049	-0.04385155928019746	-0.05272142564224906	0.4936247312808034	-0.001770096427234113	0.05045526240218692	0.0102847310670842	-0.01863052870262937	-0.1046527297018073	0.2747228859970408	0.1228608822441843	-0.2747228859970465	-0.1228608822441849	-0.4069782087069581	-0.02878899197796648	0.02158828250440084	0.1205266016283573	-0.1655703264914103	-0.032837790255759	0.08536163827643059	-0.04547612771208077	0.5496309248131617	0.9400856403501586	0.1030324845959056	0.003636033934453464	0.8066150064191387	-0.001136096967173072	0.3987123801100997	-0.7775380123957646	-0.6843934309802615	1.849199842613927	0.1421948424900416	0.08803340853628344	-0.01810729725443476	-1.067999018832399	-1.089272017853126	-1.179933767018737	1.037059782463128	-3.292429023895374	0.390593319518943	1.359301576473577	0.2756136104874012	4.028498299392663	2.080389467575206	-4.028498299392663	-2.080389467575207	-0.1326009419346799	-0.4095386694893001	-0.02483235517455757	-1.124261994691844	0.3708411024010245	-0.3596439129261151	-4.462317157069386	-0.719492344953665	-0.2939793734859821	-0.4744523143884776	-1.420266719241822	0.002163230020639579	6.275771667909368	0.2980925168004729	0.0345915158954264	0.0385030273882064	0.02004199379825079	0.02455313881385468	0.06094751724714184	0.04426581647921302	0.06241385999868743	0.04750886634314368	0.007857802383777038	0.05196591824669601	0.1605738459905943	0.1360660142260198	0.03302644827444924	0.06673132287731032	0.05041764772573638	0.05282759219533888	0.03984683864576764	0.06816524464380323	0.008491685469517193	0.03723586142673948	0.02550891383343039	0.0448796716786949	0.002019336205380802	0.01088990509968994	0.009696539734376236	0.02211798044698492	0.09025726595963841	0.04937081881739285	0.02160658382320941	0.02550934217779947	0.01443069702351664	0.0261728939224293	0.02747576652303994	0.03756220125384424	0.003441780834505215	0.01752447331985621	0.1010154518949143	0.05644726708664014	0.001008480876397508	0.01929504733178273	0.00100631111736217	0.01060762646463635	0.003116714046018736	0.03226449794564143	0.0608244515690821	0.0386083284454387	0.04242765460816044	0.04396736358857445	0.001243864212249452	0.004999978995385733	0.04281671149813551	0.0713578058343184	0.06385290575093573	0.06111005013403093	0.04001939311811162	0.0261512699732685	0.0491714075282399	0.03934852739933561	0.03420734848771202	0.06736824207701896	0.1189359071360055	0.1466645544295038	0.001001591060664264	0.006102359823016967	0.001004391821166781	0.0007620414670220239	0.1863799992012022	0.1613303065189624	0.001032416976497398	0.02069894707545805	0.001054937252763503	0.01718279000821744	0.02555295820376309	0.03031686822128681	0.001002627054291624	0.03156186667248884	0.2084487834568653	0.2081939141808833	0.1947680073157163	0.1710995646782983	0.3158019319227263	0.2349129944303642	0.4694916021926893	0.2302403541341737	0.4852537757322522	0.2246215578575187	0.001000376355090749	0.004263412273433046	0.001001269098115556	0.007239333051334316	0.07712141648243372	0.07111072185087228	0.001091656207064403	0.02479135444072128	0.423565449013401	0.4395774039584457	0.007738100333882666	0.02928570097323255	0.001011287241095548	0.01180154908804387	0.001028747787724459	0.01471809614655058	0.313804124028872	0.2381537227608481	0.3889078287814518	0.3348056308320896	0.001014431232277967	0.0151013903706098	0.001082206583022975	1.704212951280856e-07	0.2388497261507955	0.1577224749150458	0.02923254134031981	0.05028114528121072	0.00100253346884574	0.005011943154007117	0.001005458986724345	0.01906472179256547	0.03550522096938377	0.07616868368653373	0.1187501897661506	0.139347758267989	0.001613415597148816	2.472253274423931e-05	0.001009578027557812	0.004643583024061438	0.3723118537872662	0.156714382553283	0.3364598948301015	0.300011210323998	0.00100233973340559	0.02070696015322586	0.07392973304438909	0.06195477525387936	0.0010019710042016	0.03089619200063611	0.001001705718302863	0.01063973369480214	0.00100072924556755	0.005560082830770739	0.001001345939151677	0.007505338098854493	-0.004988399553590182	0.01730286422082601	-0.01277857962834624	-0.003076030168977718	-0.07311298527185987	-0.01349563775172075	-0.001249926314174194	-0.0173617337328167	0.001012287639098163	0.001005183666565537	0.04020245470103818	0.0526568181182949	0.00101134977673132	0.115170525866514	0.01050255180106666	0.07587873556403632	0.09039955159361018	0.01734245610125142	0.002465294938328119	0.00100479482303957	0.00100281776738942	0.001296071994072867	0.001284458354167636	0.01212852860755028	0.001033386999000728	0.001003082426372861	0.002868514809941282	0.001009469776888306	0.001005448837794901	0.001007781924650097	0.06277191842429398	0.04751193112637003	0.001013376665296065	0.001016494399372128	0.126657811954683	0.07931067155220253	0.09929880852353391	0.07706337076931921	0.2383531882825906	0.00100228919824819	0.001005794841031514	0.2032592636014068	0.00100120636382297	0.001001775820424453	0.04457964482546994	0.001003423669422339	0.2950857655345828	0.2312924083174965	0.3459322879101064	0.3576886449116861	0.3543685737804069	0.001000379967927266	0.001000961940975382	0.001008648655608766	0.001193780634837869	0.3697865597531901	0.01608899293959821	0.001013480306347576	0.001046954857734981	0.2672343640979998	0.3214673867425465	0.001012856430566882	0.001171853729460112	0.2260385073420617	0.05435535220851292	0.001002884725364992	0.001006780901359118	0.001002290130047359	0.1168579450094	0.002358790135321021	0.001014205518694184	0.2934857994655784	0.2568492540498998	0.001000565110693437	0.07602534170844827	0.001002119385784024	0.001001320881241416	0.001000527475600699	0.001001037313512243	-0.001245422903223644	0.01709482176045503	-0.01331356073878578	-0.006186372846082866	-0.07708774760316116	-0.0184345085673395	-0.002613664208452461	-0.0232639129175272	-2.843983601772023	-1.170133595295204	-1.900612258373015	-1.069271582878847	-0.9412225330937187	-0.5832011493737501	-0.3902597953623638	-1.943019378001877	-1.330521930902147	1.182715545157385	3.025838072168467	0.9523197642429462	-1.424158783025849	0.006928438580670164	-0.5029886065792405	-2.444763609134008	-1.139499626548535	-0.154736318282729	-1.552871956691724	-0.1624467435675181	-2.349055424761261	-0.002891417776958145	0.07660224579628738	-0.1219162043569306	-0.1476802949414545	0.1119989776834306	0.04339550323924749	-1.613114154945543	3.244005446477005	1.478627557486761	2.189655798248217	2.585379891893371	5.194630771594178	0.00910566330707837	-0.0282542146697775	-0.6210818716822529	0.09209303970937031	0.1071148757369142	1.132338107757125	0.1489283495703687	2.562783652548436	1.797999354801482	1.629287257160023	-4.704061235678036	-5.20344322454431	0.01346261467527494	0.0126162642839492	-2.939972991474801	-0.04362144147563475	-2.820819879004226	0.794601577199246	-0.01080289116310299	0.001275380461179087	-2.34885837444189	-1.981030957925187	0.113001781390582	0.006171660098949113	-2.498253495129609	1.580595237553714	-0.02141063841873652	0.01167347671615099	-2.303904792021411	-0.3077197459512755	-0.01328098314933646	-0.02535731793062233	-2.450634861443368	-2.315414571191676	0.3072665343587989	-0.1413221825410302	-0.07982089355200443	0.1031677810847478	0.06748581584997462	0.07321833470885535	-1.316647715153254e-13	-1.94025989865137e-13	nan	nan	nan	nan	nan	nan
0.05	-0.06092976258860607	-0.01393152541202112	0.1086890988856483	0.2511428299043583	0.8988907644504791	-0.003360236979195474	-0.260196786625432	-0.05431269583605314	-0.06244253081017959	0.4812036862780137	0.008754173707200556	0.01874571422280146	0.01381712780166636	-0.004563091033303076	-0.1015332800605151	0.3208849728293209	0.1430508802772207	-0.320884972829322	-0.1430508802771962	-0.4069529979594675	-0.03299584839895147	0.02142287189024931	0.1088184515859843	-0.1614687080734963	-0.03636875214223825	0.03848280299808742	-0.05110180435487015	0.5452068252851414	0.9332248792670754	0.08368262911637761	0.003382841370828314	0.8650671040601611	-0.0003590877468153943	0.4488464383328258	-0.813672763233534	-0.7795760065371407	1.830634711396578	0.1900238521921077	0.0906890565513762	0.6460392309553884	-1.019422822460401	-0.8311274265393622	-1.326824220636143	1.054537187842883	-3.050388078406181	0.3015181420231539	1.439225968702252	0.3333025427064382	5.199100724052068	1.922348382890158	-5.199100724052077	-1.92234838289017	0.1296339879630866	-0.4292714189200117	-0.01171924277214436	-1.219937745069964	0.4421721634963076	-0.3456888762273813	-4.888734266325454	-0.4441653421553444	-0.5552809743401923	-0.8631088615138353	-2.412471032125986	-0.03388614275350915	5.187102278317331	-0.06232135986284901	0.01892509249788824	0.02469308248362506	0.01097323981980725	0.01658174761303211	0.05415119352770925	0.0387255748268694	0.05676499328657041	0.04236521437549692	0.004536878858385645	0.04843787278151306	0.1422904388625574	0.1202371383823026	0.02131875704295534	0.05564896508863346	0.06296808196236151	0.06246279621514189	0.06439409021567673	0.09290243083338581	0.01729377054341636	0.05007359872973151	0.01444837794234645	0.03426605130673166	0.00152285188767608	0.01073421659659636	0.005491477433115984	0.0177188122622891	0.05562761912575257	0.03143431756668161	0.01192448567073828	0.01717560321927811	0.02284729045027896	0.02923325433708003	0.01501157888401429	0.02603326835686622	0.002251111385961897	0.01635317628464847	0.06860309300636154	0.03962800223162278	0.001008979601191259	0.0192521149332637	0.001013083976531563	0.01121879696168703	0.002086480077831767	0.03141652928866528	0.05873449664723113	0.03673568429084416	0.04265667812800731	0.0437326246061361	0.001130481716937404	0.005366448225565955	0.02360448442373995	0.05756074407871511	0.0944758534230338	0.08967302847635469	0.06089493291610219	0.03937505447410583	0.07461537680659527	0.0584515671123149	0.06128704466456022	0.09289890891844577	0.1672378289878471	0.1873311221759897	0.001002017541596893	0.006141402353898842	0.001046784559875736	0.0004819948493538508	0.1899060010924095	0.1519054670436482	0.001017126524504905	0.02156581533158749	0.001028899782923565	0.01824609429108239	0.03699425239010668	0.04123938828341409	0.001003083754545593	0.03308277704868079	0.2363352112546407	0.2300719425810568	0.2014654883132712	0.1888406790730973	0.3192062856935317	0.2492685170667623	0.4270848392950176	0.1822039385993802	0.4364072151154075	0.1720007160497577	0.001000383850093513	0.004439281806005868	0.001001167379077639	0.007233594675147246	0.04359382111255282	0.04656387822739569	0.009583585997368553	0.03148276438775567	0.4006457838116613	0.4073622202839493	0.03310919697854295	0.05883880528714945	0.001012570518285594	0.01180154458967154	0.001041751209685473	0.01482850973069466	0.2991361031753378	0.2106479128456439	0.3639896580425296	0.307860543489898	0.001013179512085062	0.0161422160959131	0.001104558181622744	0.0002365074996651276	0.2273819479168729	0.1308852314416787	0.04171604175304219	0.06278652176877754	0.00100287421294978	0.005081770117252614	0.001006307073039569	0.01918524787966251	0.01942817830389774	0.05723208196286345	0.1181465614192044	0.1363600176865022	0.002954549149159502	8.528189763336177e-07	0.001018101841013997	0.004365806559848181	0.3416045406827581	0.131254733785366	0.3098929879461709	0.2782073162678385	0.001001522925528943	0.02405099011401728	0.06864635705172926	0.0613697505471424	0.001002186679768823	0.03028245308385503	0.001001490561225005	0.01176359915448779	0.001000618463630329	0.00628617513938596	0.001001173478988158	0.008287786872118027	-0.003309217768042711	0.01669439836834368	-0.01327628479855463	-0.003329593407578527	-0.07647120919025915	-0.01836568774528877	-0.002581804076702534	-0.01872267840449619	0.001014160723407341	0.001005380546514032	0.05026205232114653	0.04709410221341059	0.001010023586875976	0.1123564358032546	0.005779172231726927	0.08085745768532146	0.09775826140179633	0.03494833434488067	0.001792300066286605	0.001004457423245842	0.001002550847250072	0.01733375899422417	0.001192962112428435	0.04921777506989489	0.001026046918048843	0.001003000072989628	0.04258278957474004	0.001009523028363249	0.001032556092113133	0.001007459841764045	0.05036756931798774	0.03899350892939241	0.001011577614846885	0.00128001286224892	0.1417233477475256	0.09236187990177937	0.1128830704673257	0.1087050610089177	0.2418379021994349	0.001002607037542995	0.001162916670655836	0.1891530790867465	0.001001218146932253	0.001001818709365919	0.0549656898512197	0.001003673558008817	0.2761069672811044	0.1962866429538267	0.3080368911664156	0.3086353932005714	0.2999586321244392	0.001000401533780147	0.001001145777915932	0.001020028094555618	0.03330251076784661	0.3334367687812989	0.1002750928093167	0.001014266245004478	0.001062333108096231	0.2727852150409705	0.3019608060594904	0.001011048000569239	0.001090571789790538	0.1897638747826128	0.05789036565455424	0.001003519946691959	0.001007535511769592	0.001003024378417611	0.1176247617729294	0.006048695609512465	0.001037774831141176	0.2634349104830021	0.2559406431716191	0.001000764091530024	0.04948624669539271	0.001002657964419939	0.00100122077267966	0.00100048261754959	0.001000957362531643	-0.003281071874350313	0.0157655938021723	-0.01374416921657806	-0.001297733095376216	-0.0793362023783369	-0.02318068108121589	-0.00388819373383068	-0.01645063546575093	-4.067097532155016	-1.034070452386838	-0.9541597275356107	-0.5591365377577139	-0.2288262155652427	-0.4640886129933188	-0.3002997005028235	-1.244506869817895	-0.9256400148697493	0.7612218877783989	1.940947246433697	1.547314397790088	-0.7639675142732104	-0.01960876175245737	-0.365762020789809	-1.207605313625369	-0.5792157104643849	0.7063452164078755	-0.8110018078010954	-0.07946088404637372	-1.037924272716164	-0.00619643145475431	0.05233958197146496	-0.05169048456013543	-0.2532662083039054	-0.1682078909008534	0.034030791855632	-1.156738955696853	2.46655925797349	1.175889621242286	1.64497466088682	2.487006191753387	2.975555799913562	0.0003833482159272161	-0.02809473031688429	-1.223975361261232	0.08887586218519838	0.1133065033296487	1.061823442242723	0.1502667697915731	1.729700939737751	1.640412206115176	1.154807906092611	-4.7941854844276	-5.2119681701605	0.02100579813384671	-0.002449951626705746	-1.968529453077379	1.227260919879043	-3.538999083719189	4.728021150862689	0.006672643046926169	0.01442535677667679	-2.910991307900384	-3.248716475578493	0.09853243678813847	0.03819996344860091	-2.804506174430631	0.9609128873819022	0.02442376816388283	0.01084688243607741	-1.437318170555048	-0.2885489624518815	0.004579560179374104	-0.03016931197340059	-2.586555291759418	-2.008570966343976	0.3670549857835977	-0.1035850681271852	-0.0435253270388134	0.1229703602990204	0.07786473543656718	0.084589765997197	-1.267867448803201e-13	-2.685238535197639e-13	nan	nan	nan	nan	nan	nan
0.06	-0.05602012354533808	-0.02199629079979934	0.1008430099141176	0.2693105319818588	0.9010217613626647	-0.002461556008292819	-0.2505283666980443	-0.06414390633190444	-0.06886754238920971	0.4666372671265832	0.019055506198394	-0.01057064849453249	0.01602773620002514	0.009854790897689671	-0.09828615434890788	0.3786085336178315	0.1606026147790754	-0.378608533617832	-0.1606026147790731	-0.4045457110170412	-0.03732319644056033	0.02128450814664409	0.09607645210119514	-0.1568730915753147	-0.0397343760175022	-0.01191873440458351	-0.0551298817262249	0.5392364964819447	0.9235152839341465	0.05552773084414869	0.003336623079207564	0.9058061403459169	-0.0007751379071871895	0.5399015450594618	-0.7891748743947911	-0.7726184289010377	1.801072928886309	0.2358400639038288	0.08818762426183781	1.283136553591122	-0.9420138068286912	-0.4300533000727165	-1.609008596744705	0.9924722538164745	-2.81379193149127	0.1262356522709053	1.429390428808597	0.3011488245553048	6.340793090638818	1.552736761339102	-6.340793090638819	-1.552736761339102	0.3438142970528093	-0.4336369936141042	-0.01942298106531647	-1.331031883175007	0.4696407184546309	-0.3265763106829893	-5.166857581936495	-0.3999724906755925	-0.6032252285212274	-1.044219164357306	-3.181275277781024	0.04355808441659023	2.73315939685526	0.05948064064717509	0.01047264713196979	0.01756417273734553	0.006230156403434843	0.01268781044915844	0.05494418392219943	0.03844928380418813	0.05110280754180168	0.03785590670653711	0.0028480428997933	0.04626091617978979	0.1298447340802183	0.1107408552482278	0.01275965163850487	0.04742471481960613	0.07190530894180229	0.06838996253072475	0.08042612794114416	0.1073711511861624	0.03016277869058107	0.06682388341133744	0.008267856623225264	0.02829227693525497	0.001273925844309932	0.01086687741359829	0.003344188896303307	0.0150244002221013	0.04244413374820802	0.02391733909318097	0.006798540847487693	0.01288567706264699	0.04458644868449441	0.03909053455456243	0.008381955597033213	0.0201804213956725	0.001652358687232016	0.01578229122811233	0.06678274870425624	0.03522624710273976	0.001009255479003149	0.01916109131372266	0.001030028704479025	0.01178857267128115	0.001568704079505872	0.03115042910401632	0.05194846365485452	0.03301465083283359	0.03881354688683952	0.04041798343599851	0.001072884953187468	0.005763243813776787	0.01319422844981997	0.04801421153034477	0.1172402127993078	0.1104006160132308	0.07761805894770085	0.04986426796935959	0.09394918394307417	0.07252847094787351	0.08921915539287008	0.1164334202194096	0.1957272797509425	0.2069131308720085	0.001002389673826733	0.00614363689430375	0.001146555365017495	0.0001933544315719116	0.1867295618751627	0.1376490125361221	0.001009490481477421	0.02262836933252518	0.001015907360367161	0.01960413052469467	0.04772289798778991	0.05174648781748462	0.00100343699627119	0.03446746295074789	0.2466433627285089	0.2411255112206765	0.192434073964357	0.2017115824397183	0.3086259647639557	0.256268965271653	0.3816197034410903	0.1365373721826945	0.3845873854696111	0.1225573337913004	0.00100039838411336	0.004669418361977161	0.001001208510798355	0.007416613776718772	0.02406549049513434	0.03175745839208246	0.02930769487242975	0.04624372261818437	0.373097480260372	0.3704617777276046	0.0838488765267414	0.1160861612962082	0.001013605002817105	0.01185241497965164	0.001055942199866036	0.01487896369048131	0.2912407984148819	0.1847601426168148	0.3404574559933517	0.2730167020192625	0.001011649296434759	0.01713942056864714	0.001075074394465787	0.0007062538477303183	0.2066311755075666	0.1029261319286982	0.04981751287832949	0.07030805957724322	0.001003362270428525	0.00528137326073678	0.001007108396437596	0.01924996227534349	0.01073738044764401	0.04834426791860724	0.1181087928403103	0.1336023671768748	0.005459128355520701	3.77641319342707e-05	0.00103415176032292	0.004040770043301128	0.3104645592570583	0.1060780687257171	0.2915688513119226	0.2605756564710354	0.001001214269521967	0.02815837042861218	0.05372658540405117	0.0573250277049026	0.001002563888708635	0.03001371671508339	0.001001332957626843	0.01312644188972025	0.001000540660459952	0.007120019330783721	0.001001047296951902	0.009223500339869631	-0.004106589820277838	0.01560542444532781	-0.01372925884048559	-0.000155021319974671	-0.07908958701317612	-0.02315315275239558	-0.003875449681130655	-0.01463414166053852	0.001016033807717388	0.001005577426465833	0.06032164994125449	0.04153138630852599	0.001008697397022093	0.1095423457400009	0.001055792662382776	0.08583617980660505	0.1051169712099834	0.05255421258851463	0.00111930519424519	0.001004120023452723	0.001002283927109719	0.03337144599437421	0.001101465870689511	0.08630702153224418	0.001018706837094826	0.001002917719600938	0.08229706433953775	0.001009576279839655	0.001059663346430548	0.001007137758880469	0.03796322021168141	0.03047508673241322	0.001009778564398437	0.00154353132512953	0.1567888835403684	0.1054130882513547	0.1264673324111168	0.1403467512485184	0.2453226161162819	0.001002924876838641	0.001320038500283576	0.1750468945720859	0.001001229930050419	0.001001861598313008	0.0653517348769637	0.00100392344659416	0.2571281690276259	0.1612808775901566	0.2701414944227249	0.2595821414894566	0.2455486904684714	0.001000423099634794	0.001001329614855313	0.001031407533493858	0.0654112409008553	0.2970869778094081	0.1844611926790631	0.001015052183657193	0.001077711358460202	0.2783360659839409	0.2824542253764343	0.00100923957056937	0.00100928985013119	0.1534892422231638	0.0614253791005926	0.001004155168016987	0.001008290122181002	0.001003758626787773	0.1183915785364586	0.009738601083702421	0.001061344143588656	0.2333840215004256	0.2550320322933387	0.001000963072401052	0.02294715168233558	0.001003196543055984	0.001001120664117396	0.001000437759498854	0.001000877411551051	-0.00531672084547692	0.01443636584388964	-0.01417477769437033	0.003590906655330487	-0.08158465715351237	-0.02792685359509213	-0.005162723259208764	-0.009637358013974992	-4.938190993188769	-1.032006919292411	-0.5644052267403485	-0.2537807754952406	0.1115675928490518	-0.4563322896345403	-0.120042022698262	-0.676500836059571	-0.7589004269353673	0.4411080043454456	0.9721449048032449	1.734829239977454	-0.4961895829109748	0.06459830260059334	-0.1620373777213827	-0.3608590536216028	-0.3307370661387731	1.204647642290051	-0.4176547695545503	-0.04236434777438825	0.1344465204571225	-0.01250966182194015	0.06832328831250799	-0.005542509889435943	-0.5173581556248672	-0.5039814598522611	0.04946077485620094	-0.7630083134575132	1.676927285389219	0.9317133563707588	1.184428622765699	2.186148783811423	0.9777189615044436	0.00174406521567683	-0.02997297469779668	-1.587404878125721	0.1312301886699986	0.1660612658876981	1.049254002126987	0.1216834547402842	0.3978917004372573	0.8239571491666768	0.15827237085934	-4.230091412057561	-4.567951314686011	0.02431601935262434	0.05036775983822766	-0.9918882338438207	1.570288215196631	-3.757871655369851	6.333451916244571	-0.0006279135451692581	-0.01071654438896571	-2.025250437172338	-3.560781783616868	0.104277530866451	0.05285351403778132	-2.722624703053294	0.5838275017255199	0.004544597782644757	0.000511138373484193	-0.2941472561286708	-0.2617017315750534	-0.001124777811994601	-0.03480932840396402	-2.394038119794249	-1.480967719318048	0.4599366051229064	-0.8332618096345021	-0.01082038395835886	0.1509632361944275	0.08903619240761908	0.1038712736067916	-1.371766073896768e-13	-3.463929491608507e-13	nan	nan	nan	nan	nan	nan
0.07000000000000001	-0.04981044635759916	-0.02944892721279708	0.0932622509432396	0.2871556429867284	0.903594345204159	-0.001585682067405598	-0.2351971799524693	-0.07293246552728215	-0.07118868417516735	0.4485399531526578	0.02849801520949959	-0.03717898445647823	0.0158968894350504	0.02365794632525222	-0.09541836246905662	0.446860441558538	0.174420224503555	-0.4468604415585175	-0.1744202245035399	-0.4003624572938045	-0.0416192395021739	0.02097975946476334	0.08213604141141145	-0.1522283818496165	-0.04284707948037313	-0.06524676806707223	-0.05617553918244028	0.5340381942466196	0.9131795796258373	0.02135286810422878	0.003643149237938741	0.9169580060883783	-0.0007232612494863539	0.6948347849520888	-0.6993622685604132	-0.7436272989691166	1.767315520251156	0.2767901549767035	0.08739632869928002	1.765587032768077	-0.812395154704961	-0.04741828971528268	-2.002709958276775	0.898523978811935	-2.496122529001091	-0.1453012253448044	1.324690923642961	0.2770271386697734	7.232454840593753	1.19953078931877	-7.232454840593766	-1.199530789318788	0.4936351445575167	-0.4227251199271901	-0.03926250112921877	-1.445904885249275	0.4589736643002991	-0.2915418113585341	-5.550008801639086	0.1360680626066391	-0.4421927672785771	-1.037097346507227	-3.619809418114014	0.01432610582336428	-0.4665380989243727	-0.01924566572874366	0.005902824410530172	0.01381334738269661	0.003689758767502002	0.01081155977280436	0.05143794810494948	0.03590087654824599	0.04418990661105122	0.0326200035436607	0.00194919928471875	0.04486949486369841	0.1191381740647721	0.1041247598095177	0.007118705084657427	0.04141036346352517	0.07764343688772056	0.07105595981519688	0.09540866309166529	0.1174057779808915	0.04886730615087637	0.0882377675153429	0.004790144167068587	0.02475226875634145	0.001141850673553696	0.01119653337440612	0.002200598993632348	0.01323221484341914	0.0348621120628857	0.01998491197919925	0.004027646426286277	0.01061902013235102	0.06839756087041626	0.05021410276142557	0.004813520456106916	0.01695242300017461	0.001334402721879447	0.01551381391427347	0.06798122301990474	0.03305272456599632	0.001009299885647031	0.01900477879835706	0.00738327772372464	0.01843768355977636	0.001293951940538384	0.03122512522101432	0.04369012834670332	0.02737471972607564	0.03334781396938798	0.03535876375011779	0.001042517123063407	0.006227262190935381	0.007587180400348269	0.04132201192539581	0.1318211443051735	0.1235889414296427	0.08891380592458437	0.05729424444866128	0.1066644434322369	0.08182319784430465	0.1153894437932558	0.1362039534378157	0.2159614981554884	0.2142568634993352	0.001003632401034799	0.006116213633883494	0.001564073664863375	1.240066796822652e-06	0.1743182689177332	0.120340797501593	0.001005488380140212	0.02407751394281234	0.00100902419206135	0.02140096206376441	0.05648130423225724	0.06077240794846238	0.001003824781883836	0.03550926743350302	0.2386225414468673	0.238212524992697	0.1726829688181356	0.2032245072384056	0.2803422308823971	0.2502612034554783	0.3254974922182391	0.09714220282121772	0.3238076765225911	0.08064215596489348	0.00100042255234218	0.004908083592732468	0.001001296770930681	0.007718090345977833	0.0131534571116781	0.02315818364483664	0.04640612506245916	0.05760704813444703	0.3429225868418201	0.3338498415540918	0.1324939709068722	0.170978132845799	0.001022433180009078	0.01192356610632214	0.003752159849503337	0.01746165051812812	0.2631307568788189	0.1651092510901794	0.2965557818371899	0.2364402079602818	0.001014214703479694	0.01825195859038031	0.001045022088783996	0.00121903311727285	0.1786415465265126	0.07803919503722154	0.05553749064246714	0.07499888133045832	0.001004231618779666	0.005511458746495829	0.001007720889884945	0.01922997171958189	0.02639459840840855	0.06335898855335653	0.114834997766488	0.1287072979963651	0.00847164901709683	1.329075340196186e-05	0.001040599827767975	0.003679443878988923	0.2700838039092813	0.08140912419679604	0.2763212825335117	0.2477099357288093	0.001001047143233874	0.03330929165062908	0.03711092818289655	0.045853745842315	0.001003319573680113	0.0300545403116733	0.00100143153397189	0.01471826113750217	0.001000569108486722	0.008021165688057403	0.001001119207286583	0.01029346782675192	-0.001548012478749779	0.01392002029137621	-0.01420120780731349	0.001606754760910474	-0.07699236265810269	-0.02723782674433569	-0.005244979593500796	-0.01380207235645722	0.001011765004225826	0.001004577763725217	0.03572955839606133	0.03088819932852255	0.001008637835561153	0.09791214789821216	0.001033957177143193	0.08453650940355154	0.1248204453411033	0.08686776993610899	0.001070522702054713	0.001004438280692073	0.001002165679386207	0.01952917878898205	0.001088266053719393	0.1079646965210267	0.001018660522801742	0.001002839270830561	0.05840407088339503	0.001009151349143405	0.02510703664326656	0.001007884773901101	0.0299647751444828	0.0239240431211646	0.001011862293628292	0.001536007973989845	0.1500750427281899	0.1027118167164786	0.1224646432534442	0.1620085252063054	0.2552199467476329	0.00100661851881582	0.002573841833078754	0.1351988254604768	0.001001402508260993	0.001001860078266985	0.0688369993390288	0.001004486308101651	0.1945076041794928	0.1212474333371175	0.1850350563715568	0.1627959787229683	0.1534925353094147	0.001000468520185566	0.001001438544153982	0.001020674245908453	0.0672951263751717	0.2647049882106485	0.2152490733140187	0.001045639555592011	0.0112254134290067	0.1475210060073912	0.1417347245789999	0.001023352843776417	0.001017505825213738	0.112019869523359	0.06355661001433364	0.00100596647593767	0.001008415996049034	0.08007879491647169	0.1028538352592473	0.0133165127011685	0.001035437268925601	0.1544047304112306	0.2398947720332253	0.001000797197793889	0.01197482848997887	0.001004875468736439	0.001001883936217553	0.001000734893499342	0.001001461937338526	0.004025531556159919	0.01182153969541392	-0.01469430086449588	0.001781209326259415	-0.07122130270670196	-0.03077127925567034	-0.006680314573304402	-0.01630177452636159	-5.560829892882374	-1.197652452527956	-0.2329116987771535	-0.1275770228529885	-0.5895612587870455	-0.577726544921472	-0.1347761090308676	-0.6719498450851137	-0.4685833267041281	0.1155259531487197	1.021970193643444	2.459660140855651	-0.2433766867117106	0.01932327563207651	-0.174548068772313	-0.4321480396463531	-0.1460007985114446	1.023234348284548	-0.2359015941732092	-0.01460132001812555	-0.4804732424364332	-0.01807548602352536	1.173790492653433	0.01975874312886665	-0.5843421091877566	-0.5114684162661136	0.04462894072681473	-0.5735866345928139	0.9357478464882837	0.5469751015858743	0.6637087517919722	1.774074566811289	0.5165502691974143	-0.005473716635865303	-0.009016656942102472	-1.849900305010566	0.1635927615981741	0.1993513452599714	0.7700951762569362	0.08720072376506981	-0.9609007629715186	-0.5725900553890664	-1.4347914485944	-3.669403460445248	-3.822238072834744	0.02382059065619106	0.02156867227691124	-0.6985375950539613	0.7537483279349232	-3.567996936172061	4.69234397680771	0.01097451858255683	0.4772634170685159	-2.107698500894777	-3.870521054090814	0.1222739761024177	0.04948728880916106	-2.25039314608189	0.3665374326986895	0.03239040643977393	-0.004625635608034175	3.033692235008854	-0.6941624278018379	-0.002625370624951225	-0.03605285182401722	-2.578415293957363	-1.144965473684884	0.5831559540758809	-1.362640482709248	0.01682410120109482	0.1673088251064064	0.09056905014836114	0.1103914882558865	-6.906444945513931e-14	-1.166410900618502e-13	nan	nan	nan	nan	nan	nan
0.08	-0.04226740999654278	-0.03594373337761911	0.08596858526101069	0.3046441673502052	0.9065198334743447	-0.0007054461391373933	-0.2155669012976235	-0.08032575187524782	-0.07008077283557142	0.4267379527567089	0.0370758743831722	-0.0602580444367288	0.01326378729150189	0.03621761470942512	-0.09265325983037322	0.5217149572915112	0.1843681426806218	-0.5217149572915024	-0.184368142680616	-0.3946570341865853	-0.04572076886342302	0.02054454320770631	0.0673812617868389	-0.1477001695371257	-0.04547676083406334	-0.1239441034588862	-0.05350397921056914	0.5302774901617059	0.9024898240199256	-0.01619070047635807	0.003554724365574346	0.8972003413562003	-0.0005628583541769055	0.8065733797274942	-0.5976088247595104	-0.7151997711591995	1.729755600607769	0.3064209496248589	0.08906002173803457	2.142954935454465	-0.6629592373438554	0.2557573250306909	-2.349945881154364	0.819542286333285	-2.107936735158463	-0.3742154234475146	1.180693020134443	0.2806109763253736	7.661314649092133	0.7787984518568233	-7.661314649092134	-0.7787984518568241	0.6482481738496489	-0.394734253541265	-0.04551649610063692	-1.493905670132711	0.4463412358131439	-0.2299718888467234	-6.240717927802431	0.3434709949374063	-0.3157055984388905	-1.115029423877428	-3.855016445914202	-0.03543212180449583	-3.448746698074058	0.08118588817120692	0.003562972382025154	0.01196290166979698	0.00240298677007953	0.01001411673043848	0.03813830305941428	0.02729181433351684	0.03545197755725464	0.02656381176850345	0.001497873313168224	0.04403471662864129	0.1078894011977921	0.09679722647839538	0.004206577554869597	0.03756077863758616	0.0802566401576989	0.07116917160599527	0.1120558286201493	0.1275543498490246	0.07399042428693674	0.1142513374291505	0.002996349361539893	0.02279345052432535	0.0010759601933437	0.01161315064769988	0.001625642000682926	0.011970471431009	0.02419788304511667	0.01514394489153243	0.002616213411504131	0.009497531520907982	0.09039784727799692	0.05961858850427752	0.002997198153078771	0.01530325581940587	0.001175203427071571	0.01542486072795416	0.0579081951385397	0.02739033796135001	0.001009109508177488	0.0188131286993999	0.02225529170540258	0.03351021458974548	0.001156821591803369	0.03153114416337818	0.03543577898724697	0.02185352777985399	0.02731394106121108	0.03011649633189629	0.001028380582002705	0.006681543431413885	0.004697458429458118	0.03657937829755859	0.137527108366421	0.1286157739149059	0.09402358691035979	0.06065763324302385	0.1121712835573277	0.085586485889158	0.1388070816322306	0.1520372456945432	0.2320119708455369	0.2177545903606876	0.001006101197658085	0.006069262574892588	0.002398716277841943	1.686118983956062e-06	0.1509667817913431	0.1011377629113034	0.001003574639598838	0.02600010512869687	0.001005583473958703	0.02371208349658318	0.0627422869802749	0.06743169438637077	0.001004300149269657	0.03622194306511206	0.2105357049520983	0.2222992596224891	0.1444630002974611	0.1892354240127133	0.2310878903024835	0.2260738020097344	0.2528304954451377	0.06274008296964492	0.2492887546543729	0.04596949588984961	0.00100045735215887	0.005153901452235671	0.001001395370905591	0.00808080958755582	0.007389912836172997	0.01837528890203316	0.05608153277568419	0.06234611797442156	0.3113783780232615	0.299032211867392	0.1710917577430163	0.2108810724949331	0.001042145661635467	0.01199423294504748	0.01011395334418223	0.02342442217502598	0.1965928011066873	0.1385507599441421	0.2162832065676973	0.1932862004192882	0.001022556785400074	0.01966577814311908	0.001034110612983685	0.001691698602591743	0.1444208431371028	0.05800565959025072	0.0595829169781593	0.07788281990685247	0.001005572182623352	0.005747539532416622	0.001008089951743475	0.01915512184092208	0.0705905390779846	0.1037501296574051	0.1064177712232734	0.1201821121553818	0.01174465755113789	8.147264757737671e-06	0.001030863056272532	0.003347774059454293	0.2142549880723143	0.05373647268721839	0.2609154918392561	0.23662056610616	0.001000880643052118	0.04007965580606371	0.02269669306419281	0.03203929965413561	0.001004537110485735	0.03030697869747349	0.001001862627303052	0.01647078262675847	0.001000731968122658	0.008918919755793045	0.001001447555945535	0.01143671539472477	0.00553301490285075	0.01161500147440862	-0.01470487290967312	0.0009875485684913011	-0.06938438490853829	-0.03049566851536778	-0.006713217107021194	-0.01796766026335442	0.001007496200735316	0.001003578100985794	0.01113746685087046	0.02024501234851996	0.001008578274102573	0.08628195005642865	0.001012121691906146	0.08323683900049908	0.1445239194722215	0.1211813272837058	0.001021740209869601	0.001004756537934304	0.001002047431662317	0.005686911583588006	0.001075066236748505	0.1296223715098074	0.001018614208509925	0.001002760822061108	0.03451107742725068	0.001008726418450169	0.04915440994010686	0.001008631788925249	0.02196633007728529	0.01737299950991593	0.00101394602285645	0.001528484622848809	0.1433612019160105	0.1000105451816027	0.1184619540957713	0.1836702991640925	0.2651172773789826	0.001010312160800613	0.003827645165876456	0.09535075634886786	0.001001575086487048	0.001001858558229502	0.07232226380108819	0.001005049169607972	0.1318870393313602	0.0812139890840794	0.09992861832038885	0.06600981595647985	0.06143638015035798	0.001000513940737934	0.00100154747345268	0.001009940958327948	0.06917901184948717	0.2323229986118883	0.2460369539489724	0.001076226927527655	0.02137311549955554	0.01670594603084127	0.001015223781564468	0.001037466116978414	0.00102572180029796	0.07055049682355498	0.0656878409280703	0.001007777783858132	0.001008541869916991	0.1591538312061605	0.08731609198203608	0.01689442431863458	0.001009530394260015	0.07542543932203549	0.2247575117731117	0.001000631323182241	0.00100250529762795	0.001006554394427322	0.001002647208320043	0.001001032027500729	0.001002046463127385	0.01336778395779671	0.009206713546938257	-0.01521382403462143	-2.848800281176534e-05	-0.0608579482598918	-0.03361570491624843	-0.00819790588739997	-0.0229661910387479	-5.902086583842233	-1.514956258302625	-0.1843292984142325	-0.03801924870775734	-1.100563398900608	-0.6203900120895726	-0.008713406522069516	-0.8187884145453124	-0.3259471208627563	-0.06944909435655741	0.9949339194807791	2.654766401944917	-0.1799515935199837	0.08199056510203731	-0.05594898451600017	-0.542567048281812	-0.101703402336342	0.8608311494874153	-0.1018885266327903	-0.006459522201889835	-0.5633262931260239	-0.01957717838064454	1.75300731661348	0.04072205518404592	-0.4936103235190883	-0.5405910063137848	0.0475133475283485	-0.3730951180037456	0.04462869916140406	0.1183958193854162	0.07814085245246287	1.398700591484677	0.2085178083117989	-0.002161494494909242	0.008539108688596277	-1.966368789278353	0.2259195037887894	0.2689192446389697	0.5759272635075549	0.05585768450798451	-2.202164128009385	-2.276444455709707	-3.477655555055032	-3.231481510076925	-3.119447764414421	0.02574654510022482	0.06261629430532541	-0.2286122329489708	0.2454370799331057	-3.399010358003128	3.335645536143145	-0.0007247711697192984	0.6653004214780521	-3.406770361055353	-4.876284480018297	0.1645338370640599	0.0448307571849418	-1.751944414155	0.2224508663608456	0.00574365796346463	-0.01046072626747686	4.781136837733642	-0.9877250636649706	0.002741200158463539	-0.02887805945217512	-2.994779515927497	-1.125697495401189	0.7838251918088174	-1.301894674752043	0.03150257387218344	0.1831036844917947	0.08835773450189101	0.1185272898264596	1.000147877389497e-14	1.560346231869295e-13	nan	nan	nan	nan	nan	nan
0.09	-0.03421624573209162	-0.04153909410267122	0.07900436763770566	0.3217406829156518	0.9096462338467672	0.0002011325044841799	-0.1924306096473224	-0.08638616862488657	-0.06647786072099461	0.4023049486396842	0.04505179251381419	-0.07915898098133972	0.00905107252405841	0.04731827910844882	-0.08979887265163806	0.5984095491575164	0.190237925710564	-0.5984095491574801	-0.1902379257105295	-0.3873417074823426	-0.04946611787510729	0.02012365379978183	0.05253627672907503	-0.1432471054122023	-0.04737775050740912	-0.1901399894529538	-0.04962920743774648	0.5272771320776862	0.8901885252915279	-0.05556600758056462	0.003087116429369196	0.8466728008323303	-0.0004434220587748538	0.7839936754359264	-0.5318113031912147	-0.6718830858519647	1.689180863091797	0.315568647405134	0.09220574146189296	2.477391133925473	-0.566730743511445	0.4688069963540938	-2.505921045536734	0.7853006517911169	-1.670519552106318	-0.4446545161622424	1.047903456070685	0.2853403576931427	7.619020417946804	0.4104438703437485	-7.619020417946802	-0.4104438703437626	0.8100881345903505	-0.3549776040715579	-0.03856160359326334	-1.472548575116998	0.4452972112393708	-0.1512117109423209	-6.750397694531808	0.4476250913243635	-0.2817287187229059	-1.344684916553528	-3.539388560532255	-0.05994157497099148	-6.55092467771756	-0.02982394684176743	0.002315264992775738	0.01098996972686861	0.00171859934245119	0.009694376335014708	0.02435506850393127	0.0183646432340189	0.02601023616459467	0.02045355517398853	0.0012585473547971	0.04360011181596433	0.09804210201018233	0.08932003387581557	0.002648595643584112	0.03487679236911414	0.07969891647870958	0.06955500097542656	0.1292168877725899	0.1382993570993009	0.1090811133301859	0.1475323680927411	0.002030451362029313	0.02161824840245354	0.001041436843773426	0.01205422034083119	0.001320352891331682	0.01109441588417305	0.01484904956940515	0.01084858450583264	0.001855879772331577	0.008892707314417476	0.1032188122676977	0.06690862353825075	0.002031698261290323	0.01445530214776574	0.001090776871291874	0.01542413552912802	0.04334814026035064	0.02122699670717891	0.001008891121175939	0.01863238542333112	0.03835970636730079	0.05068713786844341	0.001084758809420163	0.03196044908095673	0.02723079579673249	0.01709084361067808	0.02095373937387606	0.02483572626912424	0.006024914247121374	0.01129481703654812	0.003086090870874036	0.03318055703485982	0.1373664079397663	0.1271136266182859	0.09475290345196391	0.06077785457904603	0.1126050318048337	0.08506869363983151	0.1537673998779365	0.160967196295683	0.2391221590941531	0.2168628297254538	0.00100925641859725	0.006033433660895369	0.002829343362384607	1.916480556721089e-05	0.1306376855000101	0.08577748856950333	0.009946129825765156	0.03811044390519696	0.01783534853626145	0.04626549931337694	0.06706292540454144	0.07187532425856216	0.001004742758414499	0.03674627317447465	0.1731885682987777	0.1962235424512624	0.1208555199820395	0.1625164487629792	0.1761558642814585	0.1831372544262226	0.1790074322079666	0.03491983510723339	0.175267899960053	0.02021346520014576	0.001000496475244232	0.005415013954186183	0.001001514033056897	0.008481030479767008	0.004293921432741867	0.01576573870926744	0.06319732603035969	0.06509318357656781	0.2807078149166507	0.2664132781540591	0.1946918725386304	0.2356853332746281	0.001056176550002109	0.01206426598309513	0.01772976334832982	0.03037865870179846	0.1260295075243886	0.1044444726293009	0.135208825705859	0.1413699925184593	0.0131236845221276	0.03541352765997304	0.001029851725894263	0.002088817354328364	0.1146878976243007	0.04379713064398361	0.06146682637394438	0.07887166431091472	0.001007048437625822	0.006013836821715985	0.001008241456216342	0.01907549950496626	0.1062303033464442	0.1456936702716172	0.09903446118704567	0.1126289605398026	0.01357364978368711	2.981301487119152e-07	0.001021647163457124	0.003108183427046858	0.1548784467162899	0.02644857977001397	0.2480786517906387	0.2250156649246293	0.04912536994076841	0.09548724678016585	0.01728481433531016	0.0238713800394574	0.001005746948560224	0.03069910066165382	0.001002291865884006	0.0183162769251408	0.001000894081947557	0.00977640395096375	0.001001769018277924	0.01260131478820289	0.01219922078886043	0.009039697982525432	-0.0151080040696137	0.00105612026412187	-0.06044656544517328	-0.03325351225608267	-0.008105551874533962	-0.01999386593044977	0.001006457638404927	0.001003271276355144	0.006071680688180743	0.01075993846748584	0.001009576880079569	0.0823607531301504	0.001011553621202326	0.07525501744118718	0.1627475331369952	0.1880820161567416	0.001017243843054011	0.001006131527784519	0.001002067472095547	0.003381427729758601	0.001048736122304701	0.113156073736185	0.00102294710941262	0.001002964630095047	0.0177902877775805	0.001008610906238258	0.06342497281675392	0.001010659396875597	0.01416024814304271	0.01071838273805756	0.01996701292493511	0.00127372116972494	0.1316549296182457	0.09205584100318913	0.1086587604640954	0.1705907874931679	0.2400332028153909	0.001014425002376382	0.002815910421051653	0.1029638424904943	0.03502758730048743	0.06562580389722032	0.07277121287277023	0.001005333842462139	0.09110077729304654	0.08863061064502817	0.06503479012168902	0.03350915395618583	0.03122160838929016	0.001000556859526842	0.001001713708965227	0.001011834799358361	0.0746636848189824	0.2104786467782318	0.2220581537153982	0.00106617204936446	0.02997911455233119	0.008855020912063567	0.001008583729293835	0.04721783733261849	0.001025163027805965	0.0696183717184775	0.06223964528288553	0.001009267527976438	0.00100827835228765	0.1491670498076086	0.08979327408470028	0.01441485532074199	0.001014192205355309	0.03821368676014175	0.2239374347483211	0.1928554907688234	0.01983390496556899	0.001007388109763539	0.00100281585550215	0.001001088814894763	0.001002151858608224	0.01793057613972092	0.006330782039112011	-0.01542647925754811	0.001992378573299341	-0.05117963973003356	-0.03572160186866457	-0.009424003431753732	-0.01964221151090672	-5.995369255904337	-1.91953343889544	-0.04158590002098021	-0.0235093238916039	-0.7239452242926367	-0.6052972934265591	-0.05469164788902207	-0.6870333204476639	-0.2202516659459855	-0.249269000489985	1.163739585808033	3.910302664140414	-0.07437151372933493	0.02428435112740772	-0.09824323560534527	-0.3373221881775832	-0.0329416249741573	0.5911799785054483	-0.06501167409166238	0.00426116168826622	-0.6467621607482201	-0.01640083577214954	1.667343599706525	0.04540881670105328	-0.4606736349964684	-0.5231472698782604	0.8201684831641356	-0.2981795743307128	-0.337018470700013	-0.09451960456783959	-0.1838697506340722	0.4339983605901402	-0.3815629563853612	-0.003123112947738712	-0.002550493032126275	-1.120686798266298	2.063077977969656	3.865955639393678	0.3272368048726413	0.05073599159490787	-2.907201043935572	-2.992563459487236	-4.96647331761531	-2.268313352288299	-1.982091948061633	0.02684886631970514	0.0287469556786483	-0.2462279894442144	0.2997857468113823	-3.117287438262258	1.640892085204171	0.01446172704631217	0.7181023457979666	-2.956467866205683	-5.069338661921488	2.833250634877512	0.03732368443074791	-1.106175477760164	-0.01366770874262625	0.0416619392217089	-0.005961000197161725	3.391778950245485	-0.5446607935167759	-0.002344455852080006	-0.01874406443068443	-2.320315855361319	-1.193570057309239	9.101030170338662	-0.4315278638014841	0.04933697910899353	0.1858588600214395	0.08311896941164273	0.1147932276083818	1.948657990413232e-13	1.81295994557233e-13	nan	nan	nan	nan	nan	nan
0.1	-0.0269808524418294	-0.04678691909978065	0.07264613689711834	0.3384204516242979	0.9127653968742259	0.001137669379109078	-0.1661573238325753	-0.09201249936412401	-0.06062499493929206	0.3772342097807459	0.05297507365927312	-0.09363381504580913	0.004844157245758187	0.0573449557589556	-0.08704497471103796	0.6729236995271889	0.1928827344116793	-0.6729236995271853	-0.1928827344116743	-0.3785498521429058	-0.05283316205032071	0.01977530677367606	0.03798114561053945	-0.1387737128711046	-0.04852070835535328	-0.2539908258198663	-0.04422864274995245	0.5246956617801174	0.8756070337938024	-0.07736534339910758	0.002318850675505432	0.7682985823815153	-0.0006098436460143839	0.6434191849147757	-0.5281016791773371	-0.5940023946031646	1.646406229247659	0.3049734807234119	0.09505166793870001	2.770353768355916	-0.576142035262132	0.7057480584404944	-2.477492829517769	0.8090148892982286	-1.222716239134763	-0.3730555256248089	0.9658954704358552	0.2605131287023692	7.225226349825605	0.133803586091548	-7.225226349825605	-0.1338035860915485	0.9435539008888478	-0.3190732862472308	-0.03100801973694801	-1.435934882286998	0.4504069190480474	-0.07836552376631799	-5.771708002368338	0.648629577943568	-0.2319280411486764	-1.571067977742663	-0.3398221887805994	-0.09556368533586139	-9.018082283463457	0.02401431164457173	0.001687165275171318	0.01050460747205436	0.001375209212692617	0.00959232038223046	0.0144539538771586	0.01203142178178624	0.01638481521502239	0.01438514616771221	0.001139294045989761	0.04341120183298602	0.09059182128342035	0.08284889577968563	0.001863407920037248	0.03296771465713091	0.07588657612165187	0.0662661122218115	0.1464247887056127	0.1510225826698567	0.1553952912939415	0.190634649379312	0.001543065148702582	0.02092036659238043	0.001024868518339567	0.01246005722228972	0.001167553797195315	0.01042598450332623	0.00879678729043697	0.007981157942280707	0.001461210546560359	0.008565095301475282	0.1034615679743314	0.07132227049836691	0.001548920084576481	0.01405683300942645	0.001048668389160796	0.01546901754746488	0.02739748146266568	0.01490669068556975	0.001008724197485267	0.01848852480675596	0.05318042335180654	0.06655641179549131	0.001049745853825979	0.03244471826467293	0.01909566354650813	0.01260511258628717	0.01437581691749226	0.01950186566165197	0.0177938739439141	0.02198545528812799	0.002146500922648819	0.03078557801526988	0.132536367989142	0.1220361982566291	0.09176326427481718	0.05876388010394827	0.1087623696062677	0.08186568191016833	0.1574202712982379	0.1616513895433527	0.2345607704048359	0.210229470812463	0.001012890667863491	0.006044423823060663	0.002540413084263654	5.338250927687669e-07	0.1212289419543524	0.07842401256227984	0.03079046271125328	0.06460025921724885	0.05642233836182595	0.09351503069797404	0.06963450043962958	0.07426519236273965	0.001005106359349088	0.03727121598159856	0.1327928729467185	0.1662708039897859	0.1094189912064689	0.1308798975179381	0.1256634020715871	0.1296079485380406	0.1154304777640336	0.01865891012622676	0.1124767055381005	0.007320985437941567	0.00100053749715308	0.00569833699920931	0.001001656493986073	0.00888213013200433	0.002722822740674165	0.01439212543608632	0.06950638523101278	0.06825802703692181	0.2523569316554627	0.2368362420301921	0.1998279809957453	0.244012623507126	0.001058159347620062	0.01227807445100073	0.02571501950905448	0.0376375783295514	0.07567500616765495	0.08858178733425193	0.08007293913193086	0.1006517959454359	0.04111995296908766	0.07329548221208265	0.001027443692972019	0.002492786116423191	0.09591938180121773	0.03555386798172967	0.06094797720144249	0.0778297512681943	0.001008531435942875	0.006463701104724717	0.00100818534630123	0.01902595665088019	0.1211688886841183	0.1672698619650087	0.0957722625761734	0.1088537856037677	0.01329189188858164	5.895721979745929e-07	0.001019373287401962	0.00297881282261192	0.1001669292399354	0.01017981982299444	0.239403836636193	0.2127834186318651	0.1546910331168055	0.1981670025594616	0.02350369380979082	0.02141197006571727	0.001006768628227523	0.03134202148231176	0.001002590742313316	0.02018523352391194	0.001001003505649439	0.01058089644162078	0.001001982392061543	0.01374059272166736	0.01746315087214633	0.006263975813346963	-0.01538415127154502	0.002426221880072772	-0.05101508660414621	-0.03557672480459825	-0.009387061826607302	-0.01845328146758751	0.001005419076074915	0.001002964451723757	0.00100589452549148	0.001274864586450356	0.00101057548605918	0.07843955620387769	0.001010985550491947	0.06727319588187716	0.18097114680177	0.2549827050297819	0.001012747476238193	0.001007506517642393	0.001002087512529745	0.001075943875929435	0.0010224060078646	0.09668977596256405	0.001027280010311552	0.001003168438132881	0.001069498127911892	0.001008495394025902	0.07769553569340153	0.001012687004825007	0.006354166208799781	0.004063765966198007	0.03892007982701985	0.001018957716606589	0.1199486573204821	0.084101136824776	0.09885556683242019	0.1575112758222451	0.2149491282518006	0.001018537843945721	0.001804175676215422	0.1105769286321207	0.06905359951448682	0.1302497492362202	0.07322016194444943	0.001005618515315161	0.05031451525473279	0.09604723220597533	0.03014096192298925	0.001008491955891602	0.001006836628221696	0.001000599778315738	0.001001879944477096	0.001013728640390727	0.08014835778847815	0.1886342949445757	0.1980793534818265	0.001056117171198316	0.03858511360510867	0.001004095793283583	0.001001943677021243	0.0933982085482674	0.001024604255314993	0.06868624661340131	0.05879144963769901	0.001010757272096253	0.001008014834658863	0.1391802684090536	0.09227045618736453	0.01193528632284917	0.001018854016450969	0.001001934198247901	0.2231173577235306	0.3847103502144816	0.03866530463351454	0.001008221825089228	0.001002984502685958	0.001001145602292326	0.001002257254091257	0.02249336832164506	0.003454850531285821	-0.01563913448047481	0.004013245149410519	-0.04150133120017522	-0.03782749882108061	-0.01065010097610739	-0.01631823198306588	-5.917853231265403	-2.397325606600162	-0.08681536082448323	0.005517639811828638	-0.5817734694471594	-0.6120204944412468	0.04042555938261734	-0.6175775132742957	-0.170965409496641	-0.4043927189356517	1.390577583536176	4.619016526542719	-0.08448753114393456	0.07494400276666197	-0.01442415136730571	-0.2569802837788792	-0.04626096359694377	0.2855535347179836	-0.0119916199953698	0.00266192130203335	-0.5947192466144401	-0.01220064632397699	1.491477446285707	0.05171490839974678	-0.4382196945663496	-0.5512091152463107	1.262986276830079	-0.1723266693586672	-0.6704275138436158	-0.3084433428361267	-0.4589030436124246	-0.2504508792011292	-0.939801847235394	0.007202320735172372	0.00131717527217752	-0.365009122363809	3.101814810896716	5.208142358203449	0.1651749099106931	0.05598022405790559	-2.977568386061185	-3.259959654771769	-5.596207215990723	-0.9196169337948914	-0.5467375789124843	0.03018865371309722	0.06279204631459093	0.01857515094605133	0.3289926515697546	-2.790630840105039	0.04025142669554482	0.02803031476737382	0.7262370416875472	0.2419500429078547	-2.636682214454296	4.591374844112222	0.04620075924152683	-0.558891157362434	-0.1837006229881957	0.04245705684323264	-0.004444829956292754	0.7076670535672563	-0.2321297277514665	0.004369315481915419	-0.006834053876918682	-0.7909529218963172	-1.251166517646615	10.23825815285892	-0.1601927465610749	0.0816623451404527	0.1877961445688504	0.07775939360002479	0.1134629978230562	4.0037370799917e-13	1.58281396780517e-13	nan	nan	nan	nan	nan	nan
0.11	-0.02152492042966386	-0.05213792304219747	0.06732472759965413	0.3546633551250729	0.9157091655938226	0.002082504261705787	-0.1371186011060269	-0.09794446343828557	-0.0518238521506934	0.3530637836383561	0.06117945196882067	-0.1039603460091039	0.001804763176267293	0.06667373305792669	-0.08479727924627581	0.7429966194923975	0.1930654895359073	-0.7429966194923932	-0.1930654895359147	-0.3685682588733272	-0.05587068494571346	0.01949121936898329	0.02379289729327938	-0.1342550122605863	-0.04899991030430172	-0.2903404488472508	-0.0371988156048708	0.5228514284090432	0.8590714567790722	-0.05129261411932368	0.001156072684284058	0.6818830304562442	-0.0002974818189251289	0.4518120154193569	-0.5322157618001434	-0.4654665889723074	1.602513874556689	0.2843741877068983	0.09282482510811343	3.032171013382683	-0.5914823249123538	1.042714945606731	-2.360828109121275	0.818258780491349	-0.8620329380405704	-0.2384590582724729	0.8906246261976477	0.1838881166338532	6.787343388075551	-0.09814152332245581	-6.787343388075551	0.09814152332245317	1.049304890916391	-0.2886970210034738	-0.02690372190749456	-1.400847863469852	0.4523773868598456	-0.02009261749944192	-1.582183006039043	0.7401972569185595	-0.1273100601663656	-1.729862885563674	5.074170089388158	-0.1307483302142796	-8.152250026856759	0.03118785495254142	0.001353345568581841	0.01025619391525073	0.001192882340651659	0.009608216413719273	0.007994603111339987	0.007928379015983422	0.009114643968882157	0.009501701280321942	0.001076754550092567	0.04341445157528847	0.08541503296814551	0.07796734389477293	0.001446018467298063	0.03157599661769338	0.06955400687516509	0.06140480613389948	0.1606203592573132	0.1635400488396534	0.2021037875033499	0.2339045369177818	0.001283381811180744	0.02046490728053474	0.001017811376006133	0.01284973743381317	0.001086530811761399	0.009932833284173864	0.00505148404451561	0.006047421329902903	0.001247191859023463	0.008378271274420859	0.0944181747115438	0.07212261657966741	0.001297169041138762	0.01392618990242507	0.001026525587823311	0.01554141745099458	0.01498066806664542	0.009649199088325542	0.001008628058443959	0.01838936388575857	0.06606023830733959	0.08027746512118906	0.001032630173604425	0.03294170697471697	0.01234872157678672	0.008782467040120869	0.009041603374686468	0.01507049692311186	0.04328955384743056	0.04086385548070267	0.001593452302629264	0.02911486521583485	0.1254596902379119	0.1147032695801274	0.08700894338780578	0.05537015797555853	0.1029813755335224	0.07699289954406743	0.1520707525232579	0.155156932446082	0.2223596641807999	0.1983850050378808	0.0010139120490633	0.006070022067532093	0.002075106730023779	3.16793576429658e-06	0.11695501345978	0.0750304048902553	0.04599934633725188	0.08451097498716066	0.0770478118342172	0.1174563075408634	0.07111124146496561	0.07528662658092385	0.001005339233279695	0.03786866685421704	0.1003895276564792	0.1418295550453993	0.09327432204126652	0.09614538541274632	0.08296691810181007	0.07960102560211328	0.06961036828279622	0.01611152616250799	0.06765747455053922	0.007358963270803613	0.00100059157502269	0.006014036988628084	0.001002029534872426	0.009345915442655209	0.006375313187175256	0.0181009725358945	0.07318279450149404	0.07023436601397919	0.2257578489181553	0.209892479090948	0.1935898654379882	0.2401108710711542	0.001620226605792695	0.01325085507455527	0.03096289632633925	0.04240622308751397	0.04391207863973887	0.09165412183198811	0.04644497809658365	0.08333521367999441	0.06218147022717876	0.1056342454125469	0.001029692158572849	0.003045310384334084	0.08247525653985144	0.02995226695132005	0.05834005476955093	0.07493669299305114	0.001010137878614897	0.007125847497839424	0.001008173938245584	0.01901335940208724	0.1263605325675024	0.1691895784846833	0.09461738690613493	0.1070018449267214	0.0118531839627788	5.504047506511517e-06	0.001019106253493488	0.002905142701376357	0.05773530180406178	0.007225685816401343	0.231483101493299	0.2000897674892518	0.205189183466386	0.2357191886978522	0.02587546804476102	0.0166719548765788	0.001019452772869186	0.03240554190079405	0.001002828984865178	0.02208210699624829	0.001001086266171957	0.01137896590845318	0.001002143203445034	0.01487287337380295	0.02012184823031752	0.003379183549262226	-0.01556290939767316	0.004647141302100926	-0.04329941969165585	-0.03732308438575348	-0.01057244484992944	-0.0165341392033094	0.001005089855289289	0.001002899550144643	0.001004462341241556	0.001144255918324965	0.001012548798742818	0.07835221601318586	0.001010160930193801	0.05616135031397519	0.1843457938541453	0.2985246342542515	0.001012660150644606	0.001012971157481832	0.001002241537842613	0.001053317028643974	0.001025646293150291	0.06892969795072888	0.001041062355208292	0.001003741698844517	0.001041725914360666	0.001008555601498038	0.08608003517338443	0.001016616659414651	0.003739667799838622	0.002588321382389805	0.1016790910717261	0.001013403156594272	0.1105205682674218	0.07746573900151663	0.09127910005159789	0.1315169764399831	0.1879399506402082	0.001011960539545317	0.001406024729130278	0.1108417528167049	0.05924462785667606	0.07891823647994511	0.07284890978371801	0.001005550332048586	0.0553687318776775	0.04859367690310758	0.01561704940684196	0.01042761593946711	0.01009258230987969	0.001000688526345217	0.001002872773471738	0.01802664507940021	0.07603408676251176	0.1676606578315322	0.1697271203039454	0.003178837296895606	0.03554035791072405	0.005824959292518413	0.005354560025992602	0.08287096937668896	0.001038317057353477	0.06026622675148478	0.0518578926267493	0.001012700150251134	0.001008286635412453	0.1294322247235126	0.09367731144650585	0.008898901402861495	0.001018806642978866	0.001003396078923737	0.212020711055938	0.1929044587493071	0.01983793728929474	0.001053324520312359	0.001003155108564887	0.001001195059096875	0.001002355652619477	0.02088332951542677	0.0004338576995586394	-0.01568068745756	0.00737517764628132	-0.03702222357235008	-0.03866591241864664	-0.01169570297230901	-0.01478772271522585	-5.722779838997803	-2.896914252121999	0.01171762978549727	0.003078912988616508	-0.2740869080934746	-0.3708534240674367	-0.0158887650707071	-0.3671227668491301	-0.112375217361168	-0.5722161192627024	1.074509213489991	4.032278185956983	-0.02131635228513617	0.02076682710174589	-0.06319694187815199	-0.1396404886936712	-0.00161958400527107	-0.1834623364759523	-0.008916599400036128	0.01045700446912828	-0.4380812362072617	-0.007924363979785342	1.248795435131516	0.04889512376946641	-0.3277732027227798	-0.3516865455595884	2.436154090558938	-0.1535509388864832	-0.7898198356054477	-0.3707621754867234	-0.5162352503270647	-1.048423221348564	-1.438832918846893	-0.0008406610988567778	0.0003178028824418529	-0.2972279257436995	0.9552432393636098	-0.1219783167777769	0.04544497171101027	0.06080333041414056	-1.922040299350224	-3.524299515855252	-4.300233211060747	0.2398244212584588	0.3870385984797801	0.03284069705780156	0.04031956493562557	0.714177267551691	0.06713106651867931	-2.590748530659536	-0.8698538462750215	0.1532749427840557	0.2509857493227127	0.08459378020884603	-1.174318563616262	1.923109735722036	0.06156017907877115	-0.5541798228665366	-0.3913968474693826	0.07841101531985749	0.0007272818767270072	-0.2463359958245814	-0.1350598885510091	-0.001702619189950472	-0.006933712719086658	0.04115296951235443	-1.274757511092601	-1.91792897387297	-0.6611634995534826	0.1266721595636687	0.1918985682720137	0.08150947319782599	0.1135467899000342	1.783265466062623e-13	9.752124098306001e-14	nan	nan	nan	nan	nan	nan
0.12	-0.01786371617533757	-0.05723356738505803	0.0634330626360522	0.3704775171884705	0.9184647591173872	0.002972356211317128	-0.1056182988363512	-0.1034667767692955	-0.04000600710059772	0.3299329333951599	0.06906820942705293	-0.1112633334970561	2.260680228535353e-06	0.07497274101981324	-0.08346996933064792	0.808630282185884	0.1909021247036366	-0.8086302821858845	-0.1909021247036434	-0.3576329515667477	-0.05861241703377885	0.01921534712142421	0.009981526695024357	-0.1297452814579466	-0.04897491573491063	-0.2873138139992055	-0.02976746949472277	0.522341632034812	0.8411334668752981	0.01451409928167923	-0.000171244274813702	0.6075091433390896	-0.0001314905233730991	0.284473633335986	-0.477029759259306	-0.3080535278268606	1.560657941772173	0.2673384414317764	0.08405508134162736	3.262669676981064	-0.4942118866283949	1.309088510739221	-2.269577649695051	0.7458907190373608	-0.6180075440721422	-0.1256772109418933	0.7599416030246199	0.07643601887892822	6.337374895481142	-0.3354204052083769	-6.337374895481142	0.3354204052083765	1.134296708289407	-0.259915124781897	-0.02936498831027796	-1.360559338485899	0.4486129574724382	0.0224737799016919	2.103543572719509	0.7289333709527444	0.03495935821997487	-1.851550555551037	7.6069746354655	-0.1284714789063142	-6.609749321839694	-0.005259794661848499	0.001186065427998175	0.01023065967393977	0.001101646236832106	0.009762245572019688	0.004658366066164518	0.005844647132302831	0.00527962916223714	0.006844378865743082	0.001046476961075803	0.0435711634481822	0.08240876585553315	0.07533864237954765	0.001236561677204527	0.03062026993134379	0.06101794423620961	0.05473483742443341	0.1703706977195987	0.1717446382009619	0.2454137444597028	0.2712265571945155	0.001153384587472997	0.0201997991255017	0.001017018030824723	0.01323088951549365	0.001046099871053365	0.009582228676984609	0.003132058666414615	0.004990879169036322	0.001141733563818541	0.008322388777911046	0.07711859288719247	0.06649346340846952	0.001178075706503463	0.01398290906139968	0.001015745269790432	0.0156509365388537	0.008367447038377813	0.006519022693924685	0.00100861013197229	0.01832418100666491	0.07669571237974	0.09145356482365824	0.00102604141747399	0.0334468665432353	0.007551929259699566	0.006020372770732463	0.005563101504732965	0.01213569648860862	0.08433791079955069	0.06917774367680832	0.00131349106146889	0.02787985827065774	0.117346807942017	0.106366569261535	0.08140357939104761	0.0513394147412941	0.0963900228592016	0.07152934048923215	0.1384317396296498	0.1406832714945129	0.2045271111825714	0.1812579802121956	0.00101113222550732	0.006052450816030887	0.001642923987758155	2.905300313055094e-05	0.1145391254468985	0.07280914377334304	0.04933658259477641	0.08520342193005841	0.065147147035272	0.09703363781933237	0.0717673304476192	0.07530075255675563	0.00100542150300437	0.03843315018883117	0.08265225312759857	0.127602820072104	0.0629045074568602	0.063646772209075	0.05014989737437747	0.04570216751951765	0.04572318958112673	0.02004908415557358	0.04434801072261778	0.01171586646746114	0.001000662996816032	0.006352937998095547	0.001002712626797039	0.009895612413182518	0.01653873503491613	0.02849533075759435	0.07340318511810849	0.06961776682078852	0.2005385231308242	0.1851687357586955	0.1788860715286723	0.2256305079338616	0.0029601759246872	0.01507855596324718	0.03224570692110672	0.04312717010447112	0.02772370401663359	0.08451520140947447	0.02881036016827719	0.07021173817343652	0.06845437988171088	0.1126923157212562	0.00103767538873847	0.003669111392590599	0.07096653522759386	0.02461525604124966	0.05375760611223839	0.07007209801030899	0.001011912618118846	0.007800697283178812	0.001008304204651009	0.01901654032135993	0.1254074671928484	0.163890897124694	0.09455492526855032	0.106216558214917	0.009625582391097976	2.132128977466209e-07	0.001018949101533113	0.002859463721047663	0.03215146527717343	0.007823416191932277	0.2223430351087111	0.1875443924056631	0.1599900542131797	0.1760062621080551	0.01802850867517984	0.01072163590889619	0.001048352989411397	0.03378807309374116	0.00100303339183219	0.02402960525681391	0.001001152366337785	0.01220418537421149	0.001002272792493566	0.01602260166557585	0.0199347214788958	0.0004035909067493161	-0.01565019742443932	0.00762873610735742	-0.03774145896894236	-0.03846414664451572	-0.01166464052183778	-0.01487408560332311	0.001004760634502972	0.00100283464856587	0.001003030156992486	0.001013647250203304	0.001014522111424386	0.07826487582250041	0.001009336309891677	0.04504950474607515	0.1877204409065184	0.3420665634787181	0.001012572825056517	0.001018435797316582	0.001002395563158811	0.001030690181361655	0.001028886578440461	0.041169619938892	0.001054844700102714	0.001004314959561604	0.0010139537008096	0.001008615808968417	0.09446453465336697	0.001020546314001994	0.001125169390875273	0.001112876798580362	0.1644381023164346	0.001007848596578256	0.1010924792143608	0.0708303411782575	0.0837026332707754	0.1055226770577191	0.1609307730286138	0.001005383235142155	0.00100787378205572	0.111106577001289	0.04943565619886468	0.02758672372366651	0.07247765762298454	0.00100548214878104	0.06042294850062194	0.001140121600241039	0.001093136890694623	0.0198467399230425	0.01917832799153729	0.001000777274371906	0.001003865602464041	0.03503956151841018	0.07191981573654484	0.1466870207184887	0.141374887126062	0.005301557422591906	0.03249560221633922	0.01064582279174801	0.009707176374951151	0.07234373020510831	0.001052029859387384	0.05184620688957113	0.04492433561579923	0.001014643028384142	0.001008558436166343	0.1196841810379728	0.09508416670564748	0.005862516482873317	0.001018759269507865	0.001004857959599561	0.2009240643883455	0.00109856728412756	0.001010569945077223	0.001098427215543597	0.001003325714443097	0.001001244515900041	0.00100245405114701	0.01927329070920838	-0.002587135132168419	-0.01572224043464516	0.01073711014315211	-0.03254311594452512	-0.03950432601621258	-0.01274130496851054	-0.01325721344738558	-5.470619420723276	-3.145307144446247	-0.04223949775258037	0.03314426517049499	-0.1779112930242694	-0.166795999880886	0.07111798545772512	-0.1670074393697753	-0.08376713879970833	-0.7661252432243725	0.528002221836151	3.429443074193225	-0.04641729977640571	0.07323837678638803	0.01408517097742755	-0.0815413934158794	-0.02007265744938106	-1.000346315781776	0.025480833186691	0.01008575823852046	-0.1692562060487226	-0.00540503778431981	0.9824867216402532	0.05334908008908783	-0.2261094392097891	-0.2518954544282349	3.15008387753983	-0.08518549847533938	-0.8711818422614639	-0.4358475640124277	-0.5770583813591494	-1.846291650054229	-1.996313657453531	-0.001431578447952488	0.005967366610049669	-0.1305398113424369	-0.7418389545087393	-3.664646954683674	-0.0362867385502211	0.04938671645486264	-0.9346655918442019	-2.812779874465913	-2.374594245324356	0.3773714575655336	0.3170474938485937	0.03482885772161821	0.07997437829646201	1.355677375301385	-0.1895949824855686	-2.346626918702913	-2.075470713577617	0.1990143677671417	-0.0833025065022468	-1.80030094117383	-1.798060862678881	-0.4647637342486703	0.06045610729114122	-0.5059731333181012	-0.5780079644994393	0.04499773541028488	-0.001289196406676004	-0.7360125223630596	-0.01879893469898105	0.002328253487631563	-0.001235825716314123	-0.08058004547254577	-1.221511305839959	-9.214764392785638	-0.402253502271822	0.1454645000312441	0.197921102213676	0.08318939338589973	0.1169525257493836	-1.533501200047875e-13	2.708273697515661e-14	nan	nan	nan	nan	nan	nan
0.13	-0.01563104491748388	-0.06151540051979591	0.06112652151498316	0.3858953173038031	0.9210927152274799	0.003752577250957242	-0.07203388625983846	-0.1075180714535865	-0.02649478879301813	0.307424035021721	0.07593024822420302	-0.1165668114951915	-0.0008982396876006491	0.08174670344347724	-0.08324343872963423	0.8687858488418679	0.1863902180443006	-0.8687858488418648	-0.1863902180442966	-0.3459585439225159	-0.06109175565041378	0.01888105586203923	-0.003426380983970048	-0.1252808356307839	-0.04861590467050605	-0.2667091991874031	-0.02242667283308812	0.5237315898104112	0.8221258368003747	0.08307829364727551	-0.001408218674577584	0.5456661683477539	9.422940065167223e-05	0.1679485670780663	-0.380055013393597	-0.1559273334221706	1.523883982302772	0.2586590298020137	0.07195967037213402	3.44413601128903	-0.3176297934933711	1.369877827541278	-2.240955234460903	0.6280266981532295	-0.4530275907987008	-0.05871893634852987	0.5973022394910338	-0.02930193236875623	5.688004753699693	-0.5714717523431333	-5.688004753699694	0.5714717523431222	1.198475005749812	-0.2371872881604508	-0.03758511710768998	-1.324839277538361	0.4442858364537517	0.04644708089147764	1.941886782293612	0.7344086849092745	0.2421979803231263	-1.939269967700074	5.905913799847531	-0.1206841955019502	-5.792317520646756	0.0414195216190499	0.001097190359135197	0.01034338607660149	0.001053219923943424	0.01003825316282989	0.0028768461630121	0.004734995845118957	0.003202007404902841	0.005377178727061711	0.001031383018228606	0.04389141092347008	0.07892668818528356	0.07280715130288809	0.001124928545192682	0.0299912303590573	0.05240193971440159	0.04771055965291024	0.1772157521032149	0.1755902035214567	0.2837344771901151	0.3013942288768456	0.001084398677372573	0.0200491667937545	0.001018038276588687	0.01363489917164018	0.001024748731763511	0.009370670667175791	0.002104988967715184	0.004400971057452327	0.001086532042905876	0.008343404697839119	0.0570373091742886	0.05350867630541423	0.001112201340091929	0.01417074393151195	0.001010249277298594	0.01579508722384338	0.004803228971150828	0.004648978853365364	0.001008579301943682	0.01828205834073641	0.084785245947695	0.09999642676060608	0.001024979846206273	0.03396331344579959	0.004419542509878247	0.004157102754303192	0.003385883246123388	0.01021989198359206	0.1244860925091908	0.1004962413696729	0.001163561850717221	0.0268971207416794	0.1084381862143405	0.09737610211392242	0.07521959219625757	0.04683312276831529	0.08924001227739059	0.06563735266746919	0.1234183026205096	0.1241539130733781	0.1857744421598253	0.1614932779487569	0.001008475949576492	0.00599946260992703	0.001333189909561841	0.0001368703482887665	0.1139666110062564	0.07298053679687681	0.05035123826188969	0.08149853387841205	0.05028624825181181	0.07284374116125938	0.07285386134462499	0.07561906194071763	0.001005637356912128	0.0388794887047771	0.07224661582934223	0.1197833558219426	0.03666836505957158	0.0415343581647581	0.02775416461251841	0.02753920319900844	0.03325478658633334	0.01905488681315114	0.03169290992273077	0.01094881393076126	0.001000746353230113	0.006699466962931117	0.001003529142626861	0.01051798053392139	0.02567616074384272	0.03867745494166668	0.07298187070605543	0.0685948369738686	0.1776985859199147	0.1634975581994157	0.1618788434106925	0.2048614390006911	0.006976877343610501	0.01945437463209046	0.03274288590729131	0.04273354328802315	0.02024496703177291	0.08084363556873336	0.01924449026531726	0.05848220067789475	0.0752630738558927	0.1158324747027514	0.001816488843569608	0.004519653601677154	0.06125088127209141	0.02016082099378476	0.04925212308699901	0.06509306640578619	0.00101668065145791	0.00836710381706225	0.001008438827341428	0.01902225992735523	0.118089941565278	0.1536159005808333	0.09453048446116641	0.1060451698441987	0.007177154522549523	1.34964815259883e-05	0.001019075663281986	0.002877592093811488	0.01756902456023936	0.006162418660341903	0.2110608973595291	0.1753741885528672	0.1074683288025391	0.1139633190965086	0.009897710669518158	0.00780698488236224	0.006268712332724796	0.04053011182800893	0.0010032137486275	0.0259430737537895	0.001001206493981761	0.01299334378784605	0.00100237983836726	0.01713146752353984	0.01880719986971994	-0.002331171691458068	-0.01564743213863235	0.009591375756944449	-0.03407831137387984	-0.03916796674159282	-0.01261186542521035	-0.0132822671848907	0.001004556013584102	0.001002787402535816	0.001002510733268548	0.001011396039499466	0.001016646628152353	0.07086773488503643	0.00100811289847187	0.03873902316523288	0.1888649625737955	0.3663442770777154	0.001012575250848794	0.001019662098543249	0.001002636863444037	0.00102824615246597	0.001029207666113181	0.02268316611518911	0.001034105051273315	0.001004711030325555	0.001012286332549186	0.00100848918440725	0.0964310465137284	0.001026691324954895	0.001071879379786032	0.001069444079028055	0.1947388841313588	0.00100700156656278	0.09086309211995297	0.06377376058690641	0.0757326352305961	0.09688942291817834	0.1479498799918212	0.001005989349609867	0.001012245892620254	0.1149090927210621	0.05343949513760963	0.03503106737711184	0.07581096950978279	0.001006183371771786	0.05683524344865118	0.007060740142306245	0.001106116355550452	0.01724526160810204	0.01464832003582489	0.001000880332122137	0.001004813138545673	0.0365313928453302	0.07287465107597507	0.1329838640806169	0.128128635460615	0.01623629229999772	0.03402207478116152	0.0127572005897675	0.007349913595516623	0.0942602873213048	0.003962161273990227	0.04618568597317273	0.04268228614702238	0.001027565241346011	0.001008596266459608	0.09660711652870116	0.09398744893367222	0.003455590957734111	0.001019586527153666	0.001003731084944777	0.1828295150982069	0.04928232595018051	0.001010744109606056	0.02078606710000988	0.001003465513024746	0.001001278312200499	0.001002522701382801	0.0173068055889533	-0.004861163537097262	-0.01558482021601514	0.01063742789756534	-0.03164332012230103	-0.03960269941897377	-0.01345553869394255	-0.01171049175646261	-5.172944290260733	-3.103972626107904	0.04046813336929629	0.02675802598456207	-0.06393878662348956	-0.1205125814075225	0.01623366593307864	-0.3317948110498468	-0.04641652791556728	-0.6538838926654776	0.2504453104922441	2.644272303038098	0.002990757517443706	0.02422290806772089	-0.03747389648856975	-0.04102303271762985	0.01437477259542486	-1.528655865700127	0.01804848850479144	0.01732469741132142	-0.1773873708339901	-0.00320528389320441	0.7227334853158925	0.05134509988022657	-0.1451176005474684	-0.139864899062852	3.076030850878159	-0.1014762106198543	-0.9277808188034715	-0.4667293624100869	-0.6032938595837901	-1.477774849632814	-1.909454138708924	-0.007219070152607096	0.01437855902722174	0.1403821575392835	-0.1031032911765349	-1.355739187536182	0.09034598799411174	0.0391714342369552	-0.6559201416480626	-1.600544475267716	-1.30175309158381	-0.451102705036965	-0.3521590000610711	0.03463131550687933	0.05403193401275402	0.7561367989414259	-0.03448837240166441	-1.990985356483838	-2.046051484191609	0.6365240704023618	-0.006783872347317873	0.4823659004070181	-0.7315271582559992	0.7616384138510015	0.114488049884231	-0.3949265525519552	-0.4315582295972996	0.06143302322748258	0.001531148978335137	-1.291886878977082	-0.02022708812216841	0.0006582235487762456	0.004291885101077745	-0.2075028314400793	-1.228158805999868	-3.523002714557016	-0.1822202536139798	1.110310759923502	0.1862208066579917	0.07568009652956489	0.1063892201229515	-1.48273573090374e-13	1.934676595483061e-15	nan	nan	nan	nan	nan	nan
0.14	-0.01438698585663504	-0.06484903056653876	0.06026106322690598	0.4009748348547466	0.9236460646979379	0.004410960493970923	-0.0369371151512254	-0.1098510275045065	-0.01307399701449635	0.2849387645169043	0.08165893654565613	-0.1205306760179702	-0.001258039521343465	0.08696781296540722	-0.08401944865183658	0.9222757036195567	0.179382473143034	-0.9222757036195577	-0.1793824731430347	-0.3337056477478575	-0.06338085658923907	0.01846180770846767	-0.01659160046027291	-0.1208593721591232	-0.04810360115888466	-0.2499859305002487	-0.01517564132579776	0.5271689073097651	0.8025621773559408	0.1286333665225119	-0.00262014407394726	0.4909933560417915	0.0005172147520511654	0.08675119393811402	-0.2873891416596902	-0.0198369612276559	1.493001428894365	0.252417113517554	0.05968752201634197	3.56514138340044	-0.1505441599492758	1.291003204924849	-2.264852075966866	0.5192206239000284	-0.3500848490030244	-0.01753710413349438	0.4493710226833193	-0.1240720857612255	5.004232519821748	-0.8345880535947826	-5.004232519821748	0.8345880535947823	1.249994414375087	-0.2218675892200973	-0.0463563671476642	-1.312021697947486	0.440016486372202	0.05313226934519077	1.327274347790475	0.7109803400860616	0.4444313029709881	-1.962756429452779	3.00515033739557	-0.1234616788254633	-5.175716784764625	0.034193290813181	0.001052652305119697	0.0105536894427838	0.001028989305136102	0.01039142155155165	0.001978050629530515	0.004167474955614032	0.00215139597607635	0.00455675616666579	0.001024901827217829	0.04436187989321112	0.07370504335079363	0.06885266545632196	0.001068495357545672	0.02960442432878837	0.04472272436143078	0.04135408793958591	0.1818259125553355	0.1769402337754104	0.3160579434293184	0.3249156240705916	0.001049911386910707	0.01999361275758984	0.001019161595263632	0.0140485347493638	0.001014198096917866	0.009211208275744343	0.001587730258464622	0.004078762438788726	0.001059096550835282	0.008411862853263024	0.03701745250306368	0.03727945087705907	0.001068893835275788	0.01446312578478916	0.00100770071849411	0.01596903686080412	0.002988305472115744	0.003518579101704816	0.00100850055148568	0.01825635956055898	0.09013759105329515	0.1058411909213024	0.001027523228453706	0.03450186453001716	0.002801976853551775	0.003146560030353076	0.002263727799136864	0.009166409457686401	0.1586094378945153	0.1299466644912572	0.001088152553364128	0.02604804999225477	0.09885922383737612	0.08779356825462241	0.06858957462091764	0.04197845685654038	0.08165784273612972	0.05942436976574968	0.1107492306138792	0.1107638781927267	0.1688503254423864	0.1440123505685492	0.001007451668161101	0.005947009265373751	0.001180335718972019	0.0002922733157534009	0.1152100894614816	0.07512806175392028	0.05272878886670679	0.08106206339940038	0.04533718464804841	0.06627071785650965	0.07492817233175671	0.07691561976980434	0.001006096016885006	0.03920238782362412	0.06470842144372661	0.113950559569949	0.02455241751590469	0.0318190518862927	0.0153041699613544	0.01879201623170578	0.02520992570102461	0.01352919447510748	0.02263698995165573	0.007038666488797988	0.001000839565326596	0.00704865191345071	0.001004411200341329	0.01116690485672417	0.03103631791612818	0.04512585348471245	0.07316745690568054	0.06853805166265396	0.1578189435392812	0.1452814933623922	0.1460117866980741	0.1853553100272985	0.01435405021470654	0.02701653145911189	0.03372459644965427	0.04276427234643585	0.01730983653914494	0.08249008196501033	0.01302272140158301	0.05190758457188485	0.08856169772525818	0.1213019416642803	0.003656228554099857	0.006055586697535805	0.05322139436669995	0.01651647146220413	0.04575460638334683	0.06116573595461138	0.001025527666887998	0.008892346786499352	0.001008525029533041	0.01902912392774575	0.1041033824866724	0.1385951576937946	0.09404778334597835	0.1057170494789468	0.004737820454620696	1.997415000389495e-05	0.001019552746446355	0.002933909119483249	0.00973946145676122	0.004555692151185203	0.1971013660032181	0.1626686294600263	0.09411414574253983	0.09896263771627541	0.005664499499623508	0.007046359825044904	0.01849991680611938	0.05414163855420104	0.001003373816014919	0.02778298557950203	0.001001250450770996	0.01373854344858215	0.001002467676665416	0.01818175755361588	0.01712036925315793	-0.004758778160813131	-0.01555489689761002	0.01017913414308226	-0.03225739829404287	-0.03946815570912568	-0.01340376287662239	-0.01172051325146473	0.001004351392667346	0.001002740156509163	0.001001991309544988	0.001009144828793549	0.001018771144876132	0.0634705939475764	0.001006889487049994	0.03242854158439198	0.1900094842410739	0.3906219906767128	0.001012577676644829	0.001020888399767596	0.001002878163736312	0.001025802123574848	0.00102952875379314	0.00419671229148807	0.001013365402442468	0.00100510710109469	0.001010618964290233	0.001008362559845426	0.09839755837409053	0.001032836335905573	0.001018589368700831	0.001026011359478387	0.2250396659462828	0.001006154536554809	0.08063370502554557	0.05671717999555575	0.06776263719041715	0.08825616877863954	0.1349689869550303	0.001006595464077994	0.001016618003184784	0.1187116084408355	0.05744333407635401	0.04247541103055798	0.07914428139658018	0.00100688459476233	0.05324753839668062	0.0129813586843716	0.001119095820408475	0.01464378329316015	0.01011831208011189	0.001000983389870393	0.001005760674626004	0.03802322417225345	0.07382948641540558	0.1192807074427475	0.1148823837951704	0.02717102717739859	0.03554854734598487	0.01486857838777299	0.004992650816077814	0.1161768444374978	0.006872292688594208	0.04052516505677864	0.04044023667824473	0.001040487454303968	0.001008634096753408	0.07353005201942903	0.09289073116169734	0.001048665432595697	0.001020413784791318	0.0010026042102891	0.164734965808068	0.0974660846162357	0.001010918274131753	0.0404737069844682	0.001003605311605904	0.001001312108498954	0.001002591351617724	0.01534032046869823	-0.007135191942026046	-0.01544739999738512	0.01053774565197855	-0.03074352430007687	-0.03970107282173475	-0.01416977241937443	-0.01016377006553982	-4.833128865455691	-2.97500949152755	-0.02272410507163419	0.04857642475117822	-0.06948521348887615	-0.03744048421068309	0.1011622843155012	-0.451606393398465	-0.03532043030806084	-0.6325640315664045	0.02889520852884055	2.100187776479383	-0.02740164066530496	0.07516356110252836	0.02450429460500928	-0.02800149478350279	-0.01058421032270057	-1.649233980840644	0.04639022980950047	0.01604554870168557	-0.02132738828054221	-0.002120260474619118	0.4428671663904526	0.05776991642308606	-0.05556398071597806	-0.07943105859759954	2.776468963284372	-0.05845214256378413	-0.989595184597731	-0.5055223517736687	-0.6412573973501074	-1.218426941949351	-1.539558680802618	-0.001324606137866487	0.01548449106896122	0.2646865753583418	-0.08815543998312612	-0.1412722840181897	0.1593629504885716	0.02469883703505451	-0.5373319922116717	-0.3333583212975688	-0.4914387746856304	-0.5289275415561118	-0.3115714872031936	0.03536005485749489	0.08528561871526469	0.608932247070227	0.003633924650585323	-1.655604374250963	-1.82288272162948	0.8362819993800081	0.001568668480969	-0.7366984937909105	-0.7670765847608844	0.001097861751825611	0.1975342846519323	-0.343956030191815	-0.3676677338196247	0.03676502267343274	-0.001060317590729493	-1.685161790997475	-0.0501453336026648	0.0009671334494795236	0.006401904839065447	-0.0697258409911609	-1.328582353847807	0.1936879334806217	0.02855169157178499	1.519362098411547	0.1832097679607746	0.07439764280701604	0.1052373601708238	-3.397976773526948e-14	-8.524591256115934e-15	nan	nan	nan	nan	nan	nan
0.15	-0.01378827948732796	-0.06728363086730724	0.06061642428693754	0.415775954010591	0.9261365954662423	0.00495459394103479	-0.00102305472791982	-0.1106154427880966	-0.0007963857238119158	0.2619460032205585	0.08636642000786993	-0.1237473380560117	-0.001334333167147474	0.09077813162814372	-0.08562748743831081	0.9691179594303958	0.1695760393223592	-0.9691179594303865	-0.1695760393223595	-0.3209718799479485	-0.06553774377972486	0.01795922812160199	-0.02976614954029871	-0.1164988728301655	-0.04758879675207546	-0.2340221708271835	-0.008565111890843153	0.5324810423024503	0.7831264173952163	0.1474550408712644	-0.003789177656225743	0.4406698973501885	0.000942895230858323	0.0321581904296482	-0.1965319656408083	0.08139207125014743	1.467877359116056	0.2451522573304021	0.04976220373403452	3.613715206517488	-0.002282840681870308	1.154158683039352	-2.329534865868537	0.4205764446193715	-0.2922030565757506	0.003653750256803786	0.309941609908915	-0.1890831631689553	4.366630980025073	-1.118614562810335	-4.366630980025072	1.118614562810327	1.295545233515913	-0.2093556045178162	-0.05399416860455635	-1.325398682083814	0.4310047013491716	0.04932638603706514	1.896235908735016	0.6171792226333274	0.6125593403325941	-1.919673825792634	0.8741102590756872	-0.1068192933905565	-4.860435766639451	0.0457198155424933	0.001029022039260261	0.01083034635084269	0.001016172176607096	0.01082561409182395	0.001500390395442399	0.003856828202568167	0.00159232716627514	0.004100686977928345	0.001023790331172752	0.04502096279981718	0.0673668304633073	0.06393813222747234	0.001038269694091146	0.02939082962098653	0.03529888980578734	0.03380330238786015	0.183217638151136	0.1754622906524149	0.3428143047188801	0.3429750302654013	0.001031765064215842	0.02000181036338318	0.001772146407058191	0.01526048488761749	0.001008758625054909	0.009129341825244643	0.001312563561639084	0.003889107739591227	0.001044559853879078	0.008508055571317114	0.02136725034556409	0.02279803640466961	0.002272156037078839	0.01610973078457275	0.001006518764670108	0.01617075161903182	0.002021793670065615	0.002792796249821333	0.001008443035084065	0.0182424963733732	0.09229618121959038	0.1086994854247313	0.001030711025463733	0.03507052990408294	0.001929943630459361	0.002608079025352194	0.001657285285630675	0.008544021747802399	0.1899521427425865	0.1567391171563363	0.001047870021165055	0.02526678119698127	0.08766106323712214	0.07717895241305826	0.06081069129676663	0.03652786963025258	0.07276376893705783	0.0524821706881027	0.1006293342229384	0.1002857913434571	0.1539111066943285	0.1299085021406587	0.001007426877246809	0.005900534172276932	0.001101697094057667	0.0004482847354450912	0.1164870465794985	0.07781234909366239	0.05219419169834707	0.07691592369238201	0.04484413758837175	0.06421302179951793	0.07675253838611461	0.07806852796774724	0.001006836522445769	0.03939484295071075	0.05868222879732225	0.1087995277455815	0.02284420346105795	0.03209322315870096	0.00963436557198463	0.01585014695916203	0.02019118452430839	0.01144140972546	0.01649651800910182	0.005565298744507259	0.001000949777123165	0.007397481228510579	0.001005094314431601	0.01185155824195162	0.02983245436724064	0.045020612606977	0.07346795854131309	0.06881260389534734	0.1406299002225452	0.1301323536510038	0.1312005939534283	0.1674354670566192	0.02189131312716519	0.03453026521663167	0.03496151229543916	0.04302253080355652	0.0143782894949439	0.08133162355487841	0.008642107348744816	0.04730755911735974	0.0938218139605229	0.1101152294510005	0.00786032929735404	0.009370744885200644	0.04630429431000285	0.01346100023334173	0.04280856287255041	0.05783455182274991	0.001046031436119371	0.009415218555019575	0.001008712027745319	0.01903386671533288	0.08774784661333901	0.1220737761769283	0.0925971020700679	0.1046998370623895	0.002956039182549107	2.80839823582835e-05	0.001027743960462618	0.003010005959158959	0.005513777396917268	0.004108164876191028	0.1810880205508694	0.1489458242779723	0.09506687609624766	0.1001153340521623	0.003405891759013983	0.007231258834003856	0.03304690056164954	0.06949988296082919	0.001003589739258669	0.0295060544875584	0.00100131362928255	0.01442396731641571	0.001002593523323018	0.01915187500620179	0.01550795400821575	-0.006961649738778468	-0.01541280082940153	0.01057054975917226	-0.03088487226586066	-0.03915086757816485	-0.01400655104367787	-0.01064499933249112	0.001004490849489227	0.001002910942210442	0.001001751428592768	0.001008011425784347	0.001025901409898346	0.0554417959633892	0.001006739747017107	0.01702106749414571	0.1815470112776085	0.4018651035722782	0.001013131827002604	0.003856751744769208	0.00100328345913413	0.001025617702320154	0.00102934477923504	0.002616464674517472	0.005655251797930536	0.001005442373626077	0.001009538081498257	0.00100840062398525	0.0924943397883287	0.001035037685404553	0.00101673068088674	0.001021935633414893	0.2545021963675025	0.001005755295578008	0.06504734153778505	0.04588570902825624	0.05523483679833749	0.08458894097332487	0.1258469313864528	0.00100808269388817	0.001022520859690075	0.1180046965481628	0.0464497322911061	0.04576863885128492	0.07914792339771631	0.001008218505817556	0.049180457402991	0.02762779063499774	0.005449966997325301	0.01446754763447384	0.009276250863911302	0.001001133072227077	0.001005842907188203	0.02023625335749939	0.07388598109923883	0.1091343322604961	0.1031987775831472	0.03280164995784111	0.03713279035234646	0.008015888369520528	0.003001934154979323	0.08763348118210237	0.01692756951966133	0.03555545211447816	0.03826358886108674	0.00109011833117469	0.001009137226811107	0.05782574968234892	0.0886255836602359	0.001108524179475726	0.001049683815306574	0.001002233717761246	0.1450773707600948	0.09543305899331528	0.001032957518872857	0.05725060263955348	0.00100399139018083	0.001001436292042561	0.001002837133429382	0.01402964559488755	-0.00902568755414568	-0.01524302542680619	0.01098820866101734	-0.02962542461030554	-0.03839341525234797	-0.01447876211017599	-0.009954468827078526	-4.4253202794869	-2.98176795057518	0.05449545589795874	0.04225332986006173	-0.007656786714117054	-0.0450822127822792	0.05171893346079116	-0.5307350551241816	-0.00990679052043267	-0.8661679169946458	-0.3137298645884768	1.509912490821969	0.01654438912630806	0.1712623926212781	-0.0220148445163609	-0.0111224329301764	0.02042158458608444	-1.204827177075673	0.2719876045237419	0.0228703367326669	-0.09077033506398442	-0.0005092006024331341	0.124873693202844	0.05680347276879192	-0.04689919281547304	-0.04708945013693117	2.581468601589068	-0.08601587554520257	-1.128015258965485	-0.5797877581804132	-0.7425730001677243	-0.9032941729185412	-1.294871888280841	-0.006425766023895148	0.0158448820077393	0.2712683975367295	-0.7038278497813919	-0.2524659280190558	0.07141722133060763	0.01376469657672409	-0.4879017907085346	0.3646173234871382	-0.1115979123620508	0.01564296131079469	-0.02722281646285887	0.03481569827658172	0.06126189107130207	-0.538883906368301	0.04284015991137299	-1.409169555387845	-1.755155737045555	0.6701050527756948	0.04031065857037645	0.164358863240008	-0.2564388652336642	-1.993544933103086	0.4625433757690423	-0.2748990109669099	-0.3066480034686356	0.05929661904380565	0.001358598462959891	-1.600936688232475	-0.1519629980595714	0.001070110070521134	0.008908856282462076	-0.0191624000962157	-1.413207457705905	-0.005816379887573743	0.01547971234035782	1.536835826439541	0.1626535001274446	0.06352039058846239	0.09017221852766191	-2.409272656268336e-14	-7.645618600695132e-15	nan	nan	nan	nan	nan	nan
0.16	-0.01376045983767898	-0.06871969082180088	0.06169856261223476	0.4303454811739503	0.9285383741883216	0.005420665294899998	0.03525807908425663	-0.1098955631964805	0.009801969242789808	0.2384313735484911	0.0900364729598835	-0.126353847108943	-0.001157457010630504	0.09311162316460521	-0.08763206174788142	1.00965656997364	0.1571718648413629	-1.009656569973641	-0.1571718648413637	-0.3078190213193218	-0.06756488379235279	0.01738523196881255	-0.04314978538249561	-0.1122608516936697	-0.04712711795778562	-0.2114460458872839	-0.002710983358551901	0.5393113670117714	0.7642631355780489	0.1484140862384156	-0.004686015056973433	0.3943554244473518	0.001327151274788493	-0.02742614999272297	-0.08768107240275116	0.125518491825743	1.44668303039732	0.2346667042599264	0.04417510337661151	3.638556061173557	0.1463148150973378	0.9551519401026918	-2.369225751110635	0.3117345218613325	-0.2280542519822184	0.03309685632181113	0.1540055974345821	-0.2033791903777934	3.743503466302744	-1.354136185659343	-3.743503466302744	1.354136185659343	1.333812580118994	-0.1959181536485844	-0.06063968033246949	-1.353839050381581	0.4155208478799967	0.04250714684147753	2.649747401156534	0.5597001595537296	0.7480692462982423	-1.848260800740978	-0.5673754589257584	-0.06902244252029027	-4.373919627010979	0.02590840383821795	0.001017281162964858	0.01117239794481907	0.001009851865185037	0.01131631307988548	0.001260969271606432	0.003714086229458142	0.001311553248695926	0.003828934726056832	0.001026801631992374	0.04581755129138883	0.06020592463997361	0.0582492682982383	0.001023087124273395	0.02935612293395039	0.02286413151230545	0.02425923283551669	0.1808429370497622	0.1708807158544242	0.3639773064961725	0.3550782544538311	0.001022972665051528	0.02007456508606542	0.003562148032760093	0.01755450112328556	0.001006242936238117	0.009148166188698122	0.001174754897237293	0.00383245402290423	0.001037202241864092	0.008632271158101838	0.01212740881331867	0.01402734206671545	0.005182459319007369	0.01968401456286097	0.001006095800811497	0.0163979022719201	0.001535811711202579	0.002364349340924266	0.001008433333308177	0.01824903907730253	0.0909892880640856	0.1082603039634974	0.001033405355643839	0.03565474027304741	0.001491233354056756	0.002313236723584651	0.00135121386513709	0.008183761119939735	0.2195432732078916	0.1815649771601789	0.001027534913104006	0.02456344730023629	0.07435316161643649	0.06533951757030199	0.05154527381880736	0.03047884839898635	0.06212224944106105	0.04466509812262394	0.09311502632205965	0.09217591983410817	0.1410175510570987	0.1178416951328164	0.001008158472059792	0.00584938687404379	0.001065332699401202	0.000611712738578234	0.116940499522025	0.08053537980357067	0.04686058974657404	0.06773039943655586	0.04609746026642413	0.06157741928334625	0.07777390589920384	0.07834793484117215	0.001007873877330011	0.03947713191903436	0.05348625474445726	0.1042919753948431	0.02893190513720618	0.03863989331017201	0.008832647098991628	0.01626680133363665	0.01747113821395705	0.01192750109505192	0.01287239917849961	0.00561179506339663	0.001001079734239995	0.007753163681416387	0.001005476836147363	0.01258447933303713	0.020681920872566	0.03617010568200767	0.0736607494718227	0.06922612762130387	0.1259238079148219	0.1163991825073313	0.1173852951796922	0.1503707979955399	0.02841611058006038	0.04049143852752353	0.03635868543993488	0.04337503823048375	0.009506814858665384	0.07896430025927755	0.005408175030252668	0.04470860008563143	0.08446956944253016	0.0863289504282844	0.01489541906482842	0.01524737467077845	0.04020958218667382	0.01086327533428013	0.04020538293006475	0.05487119766701797	0.001081103443442314	0.009908024929155395	0.001009057169863697	0.01904329036345077	0.07127184289133733	0.1069399804120131	0.08993458867064852	0.1027044725507513	0.002087072984666	4.968189228176275e-05	0.00104647909560716	0.00311391410890995	0.003355684956651311	0.004184788427465985	0.1633699600167113	0.1344599048030268	0.0947435326891454	0.0979929558468175	0.002274877532718039	0.00749698611440515	0.04826277358982597	0.08456933595357059	0.001003890783045074	0.03106104531158248	0.001001407325843852	0.01502561645693173	0.001002779367926538	0.02001292368777951	0.01409669901069454	-0.00895627067284663	-0.01522918575961277	0.01100133030389486	-0.02968196379661908	-0.03817333315491991	-0.01441347355989731	-0.01014696053385902	0.001004630306315493	0.001003081727918144	0.00100151154764218	0.001006878022778306	0.001033031674915823	0.04741299797920519	0.001006590006985993	0.001613593403900692	0.1730845383141425	0.4131082164678427	0.001013685977363575	0.006692615089772285	0.001003688754541375	0.001025433281071302	0.001029160804684207	0.001036217057550997	0.01029713819341641	0.001005777646158438	0.001008457198706864	0.001008438688124753	0.08659112120256666	0.001037239034902929	0.001014871993070812	0.001017859907352476	0.2839647267887224	0.00100535605460585	0.04946097805002474	0.03505423806095605	0.04270703640625756	0.08092171316801065	0.1167248758178751	0.001009569923702166	0.001028423716198062	0.1172977846554903	0.03545613050585845	0.04906186667201175	0.07915156539885207	0.001009552416874442	0.04511337640930126	0.04227422258562345	0.009780838174240979	0.01429131197578823	0.008434189647711969	0.001001282754580412	0.00100592513974883	0.002449282542746863	0.07394247578307213	0.09898795707824705	0.09151517137112425	0.03843227273828244	0.03871703335870837	0.001163198351264147	0.001011217493878584	0.05909011792670724	0.02698284635072156	0.03058573917218135	0.03608694104392871	0.001139749208047671	0.001009640356869369	0.04212144734526944	0.08436043615877488	0.00116838292635591	0.001078953845823941	0.001001863225234509	0.1254197757121216	0.09340003337039396	0.001054996763620921	0.07402749829463638	0.001004377468756614	0.001001560475587011	0.001003082915241989	0.01271897072107682	-0.01091618316626532	-0.01503865085622727	0.01143867167005615	-0.02850732492053428	-0.03708575768296098	-0.01478775180097744	-0.009745167588617175	-3.934640788337017	-3.085908767687118	-0.009645167909707382	0.05987771430903169	-0.03590425750175721	-0.0005770968413213213	0.1286634012925257	-0.6064725335310499	0.0004571739361602198	-1.0312208316748	-0.5918311264708863	0.9089513752071942	-0.01449021729646158	0.2915767805888987	0.04464245734674274	-0.001401298258073351	-0.004979636565863223	-0.5070899539604131	0.4319259855163573	0.02113272770299359	0.0381398003019074	0.001960917907548407	-0.2166280265427027	0.06087891541041556	-0.006836240050547372	-0.02700564217838365	2.383150431038005	-0.04286516286110962	-1.234558984835924	-0.6252091527712236	-0.816232094916442	-0.7447838739608164	-1.132150396791485	-0.002259047164594114	0.01696780774949854	0.2724352493896319	-1.096032349745609	-0.2568535758544205	-0.01533731440006271	0.002665605281854033	-0.4086360974872703	0.9211414545133005	0.180265954711951	-0.01415231770295646	-0.007598674566080568	0.03673068242598264	0.09493915989366103	-1.140120962406179	0.03142822329776917	-1.372410660714586	-1.651847939720281	0.5257699100374748	0.02041846245206899	-0.9784714708868824	-0.366863300177857	-2.518815500138935	0.7098286042450025	-0.2524067643225678	-0.2941017385826973	0.03075194394852519	-0.0001241455493219715	-1.407644640606252	-0.2457757526170618	0.003664748952394522	0.01196416685740448	0.03510432426023392	-1.481205212424839	-0.4613269747664881	0.04471734587638088	1.461603815640361	0.1495941511538397	0.05764269734410463	0.08342360596782267	-5.596839106310404e-14	-2.231349742466478e-15	nan	nan	nan	nan	nan	nan
0.17	-0.01444600367445211	-0.06892189863221335	0.062877056269577	0.4447170594821672	0.9308125048849024	0.005857188255093868	0.07180383073841036	-0.1076309567971816	0.01806365030450602	0.2148431335116116	0.09250301615531684	-0.1281531395898302	-0.000563648525047187	0.09373444034029138	-0.08947202218496654	1.04395892636039	0.1428591303108855	-1.043958926360378	-0.1428591303108876	-0.2943263817624723	-0.069445857195854	0.01675061981645755	-0.0568746169171467	-0.1082125352926005	-0.04673932449016474	-0.1826727468245194	0.002700867966696327	0.5473495607178144	0.7461841804244438	0.1378897556089947	-0.005225767385736076	0.3520901216244303	0.00170335628639225	-0.1125295727046996	0.05027098175181163	0.1034387068571671	1.427906623154784	0.2194052405393237	0.04352215318078058	3.671073376000884	0.3081350974702692	0.6951362033968048	-2.334847137006901	0.1772696074783131	-0.1281689214000638	0.08864402769409598	-0.03210913295946193	-0.1591464281325815	3.116833468913896	-1.486567173372212	-3.116833468913891	1.486567173372201	1.363206722669693	-0.1805311398277865	-0.06610827811778271	-1.393513111299766	0.3933843039481289	0.03461121283037831	3.063865752929673	0.5308595912455596	0.8573465570422906	-1.762408951268018	-1.448697676589525	-0.03982910871309941	-4.065748897889452	0.04485965609276493	0.001011214164953957	0.01155401711186228	0.001006652099310032	0.01185373063646363	0.001133843228836058	0.003665145621939599	0.00116217920187539	0.003691155752301486	0.001083780746145803	0.04676350521309107	0.05315870310514521	0.0525190702360611	0.001015049465937842	0.02951621772272447	0.01270461546715086	0.01652840094322691	0.1750540091785924	0.1640049871016254	0.3800489973846359	0.3614715627067577	0.001018550753191509	0.02018978615580186	0.01143756958009011	0.02588540217414454	0.001005100490019262	0.009342555846107659	0.001101825617235389	0.003900420684250186	0.001033411726605805	0.008774540548091177	0.006779515506191751	0.009767450149515003	0.01847301497817689	0.03308013044516759	0.001006197957564929	0.01664576252270415	0.001277467100194355	0.002192724347815004	0.001008483416085391	0.01828646130551208	0.08691356972177335	0.1046672544014132	0.001545625710124954	0.03672578633345521	0.001257525021053907	0.002171914582976163	0.001187692888382874	0.00796053602866153	0.246656667028873	0.2039538246347619	0.001016668124452351	0.02400796623768715	0.05772764580909352	0.05189633694022519	0.03991902497410006	0.02370022521222429	0.04845688073644425	0.03553604648220866	0.08774284561816346	0.0855818616947381	0.1300662700702887	0.1070585204888757	0.001009154046444651	0.005786859149054161	0.001049469126682239	0.0007887441460987021	0.1165804940349097	0.08332596685287499	0.04135590584149911	0.05819381005850387	0.04845123027338292	0.05998783520769897	0.07792616621561334	0.0775790423606911	0.001009198481359882	0.03947888612846625	0.04839446747035654	0.1000770050394626	0.03577557420074987	0.04821578211792264	0.01044589549733875	0.01864472056391783	0.01552214378945457	0.01204693727994926	0.01023693546519992	0.005621666025828838	0.001001226916649142	0.008122059329541156	0.001005565846554598	0.01340445754684526	0.01182164691351796	0.02725510001866696	0.07354168097196039	0.06951671850014862	0.1128448338124764	0.104200764652246	0.1011564707224629	0.1316372039498094	0.03373638372744804	0.04452463988814869	0.03786516382838749	0.04367318121206576	0.005463880790787124	0.07524429458266585	0.003267976165281946	0.04254721295585624	0.07125836382906664	0.06719402950046395	0.01735877172020155	0.01914330009673824	0.03492309135270397	0.008857056981388946	0.03775328694984677	0.05204843332510542	0.001177142197618536	0.0103777800970923	0.001009469984621583	0.01906562396244259	0.05578576831916369	0.09383752057530935	0.08629464585088745	0.09986915954873982	0.001650740063792192	7.928260845692026e-05	0.001089324157242998	0.003260782034169104	0.002206281655030375	0.00440086680302432	0.1449107112263528	0.1195114896987805	0.09471697359580374	0.09406216940150222	0.003197019984978565	0.009060408203362326	0.05825664251060714	0.09422596628970628	0.001004277363786962	0.032408035755016	0.001001531984090241	0.01552903827480077	0.001003025134814813	0.02074579428156031	0.01272428657029182	-0.01073800190459024	-0.01501539803609034	0.01152612576506113	-0.02872129452804423	-0.03646458374355428	-0.01469534629062335	-0.009283392375843249	0.001005128382475891	0.001003525493856239	0.001001388580909428	0.00100633953875933	0.001236208695939418	0.04175911166994482	0.001006764170048816	0.001308208706785334	0.1589482797391589	0.414331437293484	0.001014170922006855	0.03099216192838755	0.001004100073335239	0.001026276231321735	0.001029725261147827	0.001026148047816819	0.05208195858065896	0.001006749837786783	0.00100795934813239	0.001008617480253348	0.07686660440106936	0.002960995813996943	0.001013180729235178	0.001016905445438033	0.3047607292201395	0.001005360525556874	0.02525673832978525	0.01803745793390686	0.0218695979585811	0.07997127850084705	0.1106828660657963	0.001010714891342973	0.0010367922653545	0.1149789821511561	0.03412077963494555	0.05322780449134461	0.07724134132784209	0.001011443868590149	0.03961327018162276	0.04489316794866854	0.01421203284386465	0.01260425631031285	0.006499985236821572	0.001001462434072328	0.001005432860701747	0.001732307177935595	0.07290616076215291	0.08915948726431575	0.06624586676040584	0.04108865584794862	0.04042130826056525	0.001139033514308823	0.001011920284126274	0.04921613242070952	0.01412027770771268	0.02708020178395956	0.03379903631850342	0.001393380471880895	0.001010118941765285	0.03088186455454824	0.07876637406283571	0.001217757341341834	0.001180432042854618	0.001001691522465201	0.1075744569192211	0.09578983734372795	0.006792176629957638	0.06749106696916951	0.00100493535777641	0.001001747366594255	0.001003448408155586	0.011356126809261	-0.01237718812699372	-0.01478300805645835	0.01212088450223144	-0.02793180094547725	-0.03425889518066312	-0.01490329461306598	-0.008050404047608505	-3.333949148033542	-3.237968637784598	0.06315482732656982	0.05136280471667914	0.01239355208480307	-0.01908626914050757	0.0791778775217486	-0.5462499191443489	0.02909587864287887	-0.5556689581536938	-0.781308773367172	0.383306859911405	0.02558208830681685	1.296510562943092	0.01036956066074122	0.01343447503967856	0.02435862724622403	-0.3380092784064561	2.110893356780208	0.02699061510148838	-0.04040510689618577	0.005485333491140536	-0.4937541768484792	0.1461480744459282	-0.01627576108496569	-0.01790180756681218	2.083423743506075	-0.05778620667474896	-1.463450170920934	-0.7299089875585388	-1.011604525369936	-0.5837942202044769	-1.023482876660492	-0.00855692074927128	0.01842845992101125	0.2819141208468059	-0.799942052527275	-0.07376804072976036	-0.1330980546403009	-0.002515741868014449	-0.429479932255555	0.9463443448567944	0.2921646252316272	0.02050374039038019	0.002724188445976931	0.03739057423483796	0.07807116015924981	-0.6621287917773204	0.02376690557501927	-1.107860919463954	-2.08166131793378	0.2935873468539826	0.03338634914101653	-0.03365410691663259	-0.1153975119598663	-1.424292610032367	0.07074581831396953	-0.1599591201327485	-0.2744736541115064	0.05556044667979165	0.003812867302113733	-1.211788979603376	-0.3217939170021284	0.002829456303362268	0.01723969843566481	0.01617871132182229	-1.502226255957495	-0.3277495021570943	0.2642334159723821	0.5177694499631109	0.1211663749271375	0.04395025566778118	0.06458874801502854	-3.423715722758655e-14	4.137153745612782e-15	nan	nan	nan	nan	nan	nan
0.18	-0.01606799039840903	-0.06765364175767229	0.06363250609367173	0.4589090934752724	0.9329113951090292	0.006298961648384276	0.1086891287311386	-0.1037022885930163	0.02366373193378228	0.1920059331938031	0.09349577491480755	-0.1288445190810801	0.0006750072811446945	0.09241610109229804	-0.09070566093234955	1.071990552509249	0.1278773923151396	-1.071990552509249	-0.1278773923151388	-0.2805850590375221	-0.07118059884437269	0.01606655584689033	-0.07106776470353862	-0.1044083281825504	-0.04644370037827735	-0.150989663998014	0.008069998181344559	0.5564138393952788	0.7291173821268985	0.1212159925139635	-0.005500618940836362	0.3133082872832548	0.002134885548852484	-0.2147147274289519	0.2064118645888195	0.04090972517590234	1.410774167374973	0.1996186097688387	0.04522518999592032	3.70646532888667	0.4791271760748567	0.4228320536074586	-2.21901780729516	0.01697763467368424	-0.006471654056208469	0.1620663204353969	-0.2342256872941758	-0.08211485243445099	2.489357418724163	-1.487936878713311	-2.489357418724163	1.487936878713311	1.383549213739459	-0.1666718026521356	-0.07053004377495993	-1.447502300729612	0.3666989896763667	0.02407327569494111	3.231704153903668	0.5511559374331233	0.953286240582616	-1.64582942952867	-1.797261952050086	-0.01604228778803921	-3.677225930661509	0.03697325401025728	0.001008431254721254	0.01197921101131588	0.001005274992306511	0.01241870932844066	0.001070209082139006	0.003687505592886797	0.001087202188266732	0.003605057918555985	0.00121386613338386	0.04777411873121915	0.04666815340267365	0.04719061310996384	0.001011119598449507	0.02988872240421848	0.007209102668273041	0.012331385445152	0.1659919501980483	0.1552946574015206	0.3911753469957769	0.3630163233427466	0.001016583404874304	0.02034715999333936	0.02710936381927163	0.04192285504936592	0.00100473531405261	0.009678239131926808	0.001065785603070803	0.004069940414001629	0.001031799651351257	0.008937945956589475	0.004028012506609205	0.007404739519943575	0.0448544715259188	0.05917380501524502	0.001006735349401173	0.01690874042757276	0.001147936566773571	0.002197441043422399	0.001008597886053236	0.01835798186384396	0.08035674366747582	0.09854977460702991	0.002761657553197074	0.03843405731753394	0.001139739957099846	0.002090770041553563	0.001105424738273656	0.007820476338919538	0.2708682365492555	0.2230095456228353	0.001011239385089377	0.02361662002619012	0.03712655901665503	0.03588305355703523	0.02549911978361087	0.01589279858821781	0.0311079707516944	0.02439248177113554	0.0842425269258576	0.08030470610421087	0.1209698296092592	0.09739207070632798	0.00101022435287507	0.00571204000065405	0.001045726235260472	0.0009800816600706863	0.1154083367149943	0.08609830142799434	0.03774515567338636	0.05195842785275353	0.05162487981669536	0.05984796243965509	0.07717456498036274	0.07579283628963347	0.001010806644922084	0.03942279751214981	0.04307020696319557	0.09579993757639615	0.04056700941463567	0.05661294096370303	0.01343364306330157	0.02204702851599644	0.0136938310371704	0.01198685961704128	0.007933988204756031	0.005529305260154369	0.001001390355832105	0.008507817706823044	0.001005364066469113	0.01432619608211322	0.006831571463318424	0.02254255741580132	0.07301797858327407	0.06964300479483415	0.1008955901362399	0.09343020393472122	0.08063591922531393	0.1090017626666463	0.03775885435496858	0.04661752515980697	0.0394600128288984	0.04392628951892937	0.003388636366406943	0.0729287292713143	0.002186882064359923	0.04140098212305103	0.05926652420906485	0.05552061973544876	0.01233789194042265	0.01669007778457196	0.03042889688967692	0.007441648652730956	0.03536771759770892	0.04930127409865272	0.00135195506806567	0.01086646100502395	0.00100991570006906	0.01910398774791764	0.0418573047735212	0.08272536776255721	0.08178601333456843	0.09625845282637176	0.001456777519434748	0.0001177522586154162	0.001161489365714986	0.003455313682429824	0.001628358695236972	0.00466970986329215	0.1262654857889968	0.1045404107331938	0.0957214551649799	0.0913795820464673	0.006506484461715505	0.01270698131501923	0.06064420255269909	0.09588566892047232	0.001004749641495707	0.033511621557986	0.0010016877745209	0.01592279335904359	0.001003330794872285	0.02133346335258131	0.01135825314894695	-0.01230591562232363	-0.01477370692840356	0.01215586614023344	-0.02801738878848119	-0.0340104256049004	-0.0148663324089243	-0.007865693962499001	0.001005626458640642	0.001003969259799566	0.00100126561418058	0.001005801054742153	0.001439385716964073	0.03610522536068573	0.001006938333113194	0.001002824009670059	0.1448120211641756	0.4155546581191256	0.001014655866651354	0.05529170876700328	0.001004511392132684	0.001027119181575967	0.001030289717616822	0.001016079038082482	0.09386677896790514	0.001007722029418605	0.001007461497559391	0.001008796272381304	0.06714208759957332	0.004884752593092747	0.001011489465404458	0.001015950983528649	0.3255567316515566	0.001005364996512965	0.001052498609547235	0.0010206778068622	0.001032159510907421	0.07902084383368441	0.1046408563137183	0.001011859858975168	0.001045160814510869	0.1126601796468224	0.03278542876403236	0.05739374231067752	0.07533111725683202	0.001013335320307275	0.03411316395394435	0.04751211331171268	0.01864322751348833	0.01091720064483742	0.004565780825931435	0.001001642113560625	0.001004940581653295	0.00101533181312879	0.07186984574123408	0.07933101745038218	0.04097656214968571	0.04374503895761373	0.04212558316242248	0.001114868677354745	0.001012623074376103	0.03934214691471085	0.001257709064705506	0.02357466439574083	0.03151113159307811	0.001647011735718528	0.001010597526662032	0.01964228176382724	0.07317231196689697	0.001267131756327835	0.001281910239885871	0.001001519819694554	0.08972913812632062	0.09817964131706235	0.0125293564962944	0.06095463564369954	0.001005493246797182	0.001001934257601872	0.001003813901069996	0.009993282897445142	-0.01383819308772208	-0.01452736525668943	0.01280309733440675	-0.0273562769704202	-0.03143203267836519	-0.01501883742515446	-0.006355640506599912	-2.578169025324143	-3.375881785803228	-0.0009302214474559595	0.06538994139120513	-0.02164414180905223	0.009759131153347382	0.1415953205690699	-0.5261243463761845	0.04293915257165065	-0.3244575528186567	-0.9587513159317652	-0.06075814817553371	-0.006059663748234142	1.832887145462998	0.07290118297938249	0.01890931542975013	-0.000752432869905418	-0.127653696444889	2.971437723076533	0.02415625858828262	0.07340813803192094	0.00878058409063333	-0.7215140730042625	0.1883239001521137	0.005199279785128898	-0.01037256185751622	1.716525133736897	-0.01003819265413011	-1.748579535460322	-0.830969840227575	-1.219134709051146	-0.4814033641897379	-0.9088054245117614	-0.004717331857656099	0.01982902901291983	0.2687847545496576	-0.4357909152868269	0.03308868566619042	-0.2188000324997967	-0.008902959874504025	-0.4210555190257774	0.685395462119385	0.3851436990679448	-0.05005508726117272	-0.02804502019105492	0.0401032282567872	0.1152912241923873	-0.2996283503447439	-0.001432693539959955	-1.086839233210809	-2.432217387216395	0.1377066922285086	0.0114115275177236	-0.6975833978348391	-0.1638320407539598	-1.026513267582421	-0.5600009433631944	-0.1342447596166447	-0.278980715479734	0.03453709209405425	0.003081891681232689	-1.009583235816699	-0.4008544966878412	0.005438535733962182	0.02149691145612861	0.04565726120031106	-1.48573798469179	-0.2116871567094472	0.4613475504203494	-0.1377817254215664	0.100913223059141	0.03570935061850973	0.0543833014129517	1.348530004353735e-14	1.096831644816508e-14	nan	nan	nan	nan	nan	nan
0.19	-0.01879382490618478	-0.06482359410801904	0.06367117878505926	0.4729348817788161	0.9347883950364272	0.006760099721221033	0.1459733724152728	-0.09809951973987026	0.02664632361585985	0.1707913157140215	0.09281942787420705	-0.1282970387211615	0.002747434388061791	0.0891029439520349	-0.0911136730132194	1.093795037485205	0.1136285242456617	-1.093795037485194	-0.1136285242456603	-0.2666917948351372	-0.07280220786978467	0.01533957531409063	-0.08585946943934114	-0.1008755453388964	-0.04625816228582993	-0.1182855027134245	0.01376121948819433	0.5664123756686136	0.7133502344173188	0.103700899306622	-0.00563695079312568	0.2779096201842524	0.002642906038502958	-0.3249149199211569	0.3553237017069453	-0.03079519416806845	1.394723940824682	0.1757151780873467	0.04663503888666217	3.742642570900022	0.6362681792548509	0.1819001840599642	-2.02376013705488	-0.1491550400605779	0.114356123579984	0.2474389143394417	-0.4220637024212076	-0.001895281913954791	1.871242463004716	-1.350465543168105	-1.871242463004706	1.3504655431681	1.393896409535147	-0.1591058663256183	-0.07520247544365678	-1.50765465255403	0.3409662154819573	0.0143347507332129	3.287289145011894	0.58957885881866	1.04717652159104	-1.512708222591985	-1.662002333673848	-0.01404160292564045	-3.389775791177398	0.0621591573203196	0.00100714523915453	0.01241604142979865	0.001004743638843173	0.01299510864438538	0.001036410858836276	0.003745546496670876	0.00104737777559963	0.003568319296652336	0.01016269542276714	0.05586457593202465	0.04127005469266041	0.04267822699915112	0.001009130364328704	0.03046802465717681	0.00419588214644191	0.009985662720877708	0.1547360870497247	0.1455512799840986	0.3990024299615665	0.3622656033290035	0.001015695476392602	0.02052036815155089	0.04721624751999948	0.06200022843787202	0.001004827572375139	0.01014933313979851	0.001046778797024261	0.004297400054700916	0.001030868630348196	0.009106755739914785	0.002558346860216437	0.006151542153607164	0.08358355602651603	0.09484366185681377	0.001007593707842474	0.01717705211265397	0.00107907598974422	0.002336991551633393	0.001008902951710058	0.01846365709392628	0.0669373659551448	0.0883512737204645	0.008356439194102382	0.04418475534331796	0.001077001000850208	0.002056911524998217	0.001061725721154021	0.007725501231093986	0.2923259416630316	0.2383254307993154	0.001008375692721096	0.02341102853102996	0.0203493777244016	0.02194020034317103	0.01392720817333052	0.009544550186982817	0.01700259152840243	0.01496561438917762	0.08229766496826398	0.07617559792456539	0.1137151259167712	0.08899623973217742	0.001036700507727575	0.005654618922460461	0.001050725715839993	0.00118951173208411	0.1132125518409604	0.08849543508402022	0.03552976355912838	0.04860786714507226	0.05442703843795607	0.0602276820365672	0.07555319353177699	0.0731782364130372	0.001012799913180942	0.03933599226939384	0.03761146082268695	0.09146457922998937	0.04385979130108068	0.06201696592353562	0.01550878291353669	0.02485544838684281	0.01213417950440894	0.01172798747014192	0.006223930255570684	0.005433651626818124	0.001001560397577038	0.008914254076724252	0.001005063976300631	0.01537284569116047	0.004005630701557321	0.020242037952034	0.07181771284122214	0.06942939790063452	0.0904517635337589	0.08362099122199804	0.05867067906807267	0.08552306324854793	0.03893870976117709	0.04613018784433112	0.04105258113605597	0.04408960532444939	0.00227860024650522	0.07075320922331438	0.001612591752367511	0.04063621749173628	0.04840837499782426	0.04712699527628354	0.00696852565454129	0.01241942194315545	0.02675597006006699	0.006450155053901697	0.0328805602877179	0.04649256332481549	0.001430513689859108	0.01123328251282252	0.001010544546188078	0.01916106186027642	0.03014095006355163	0.07364150125113662	0.07655063561483552	0.0919186967347823	0.001384907145733822	0.0001699896152638455	0.001643629596775611	0.003991643525372749	0.001321485497705757	0.005011097008564631	0.1084754485236663	0.08993483681899384	0.09552959256098283	0.08875940134588797	0.01064861836090915	0.01719210385946385	0.05483477636044817	0.09028550643476151	0.001005339676718944	0.03435994779301858	0.001001885359448227	0.01620747878913811	0.001003717009427175	0.0217742576080971	0.00983707838284395	-0.01371257742533002	-0.01446340765295401	0.01289398398400593	-0.02669978567250491	-0.03082840221963071	-0.01480549999748013	-0.007073729091148744	0.001005959547453965	0.001004377996399746	0.001001201487608726	0.001006026189806809	0.03508416414343773	0.03365253677033444	0.001007163238126012	0.001002032941575539	0.1298827908349429	0.4159691385608233	0.00101486913056967	0.08416566848583579	0.001005272332770192	0.001026889631753427	0.001029569593557288	0.001014373268276902	0.1665591545937429	0.001009134213963403	0.001007317254557956	0.001009579308076905	0.03412028535404536	0.02224643224996068	0.001011847013007012	0.0010164752046653	0.3399948536266637	0.001005421196652659	0.001027775833461134	0.00101125890778135	0.001017347725302372	0.08027305164735275	0.1018845436807052	0.001108587245890394	0.001065040625635154	0.107770627018483	0.03304899919204621	0.05829563015161163	0.07177267836059255	0.001016176454954308	0.02857517384643147	0.04802231853278727	0.0170285849695697	0.01003531896819603	0.004266553021787384	0.001001817936860846	0.001004591848532072	0.001012672645480712	0.06886390107441745	0.07313268169686393	0.02099954864592746	0.03739643181735938	0.043641452041351	0.001115368830150817	0.001013015493702256	0.03122243776545506	0.001137890921239708	0.02167743094504064	0.02867941867757729	0.001398429447417327	0.001011707873052313	0.01361030607095588	0.06654138249714524	0.001346261319112079	0.002877478669831771	0.001001551275796714	0.07636096592916049	0.09273363164359667	0.01723985001216561	0.03605427394324501	0.001006343311557292	0.001002223580646902	0.001004377017304427	0.008190940005060071	-0.01501874669842272	-0.01410194229451616	0.01370481114745776	-0.0248569895181964	-0.02716347446737325	-0.01457399764389638	-0.006856235087437461	-1.882775658275493	-3.464143327583821	0.06661404766297292	0.05407723154105805	0.02003094922958907	-0.01059429428504778	1.369656189207511	-0.3853596753062273	0.06931145077982109	-0.1624879670371959	-1.002247475619251	-0.09146118028038021	0.02943635584446081	2.166632492462521	0.03539160071747037	0.02534848372697739	0.02594844953709623	-0.112629459361783	4.109342900471607	0.0281942572154701	-0.01478970554666541	0.01188824464498324	-1.407053496844133	0.8975693822935241	-0.007827579051368107	-0.008563554749697697	1.359958555789772	-0.02214802350359543	-1.054955802775482	-0.4592993879155683	-0.6925953079124418	-0.3450136622665413	-0.7626287103708563	-0.005430862635553177	0.0218278571496487	0.209072410953472	-0.2429700324977162	0.04013529435100211	-0.2956966839674975	-0.009638962704579051	-0.440514874847972	0.402969265248156	0.1778754466756451	-0.01176309750879915	0.004378099559665428	0.041153791300195	0.1018822320883709	-0.1553827755783163	-0.0410127135709857	-0.88646117339647	-2.270313359520113	-0.2126220342585465	0.0192245427175629	0.05276231438178342	-0.01784448787704312	-0.6964239427318559	-0.3067792846591543	-0.07182081626130027	-0.2842105496046715	0.03390879050051303	0.007167565249938813	-0.8103167094067736	-0.465674523064557	0.005582322603242064	0.08195754573081353	0.02825871959550738	-1.426307063822567	-0.3084770675323953	0.4381755875287155	-0.966498841745724	0.0698995785166075	0.02187752419938836	0.03496726504452947	3.103730048664108e-15	1.476847452102703e-14	nan	nan	nan	nan	nan	nan
0.2	-0.02245554371253032	-0.06063264699576101	0.06306420206493085	0.4868103812416364	0.9364243747182907	0.007224314711918426	0.1833871634083248	-0.09108009331401143	0.02746601363994968	0.1515336414850844	0.09057451416854644	-0.1265896286587012	0.005524181835689564	0.08410166781074226	-0.0907917209340581	1.109409459500092	0.1010955052920066	-1.109409459500092	-0.1010955052920066	-0.2527312751908395	-0.07439183344873314	0.01455577808486281	-0.1011571778771087	-0.09756683114449269	-0.04613099720489499	-0.0856806602578077	0.01991138605533439	0.5773724799772549	0.6987610554709318	0.08885103295534992	-0.005837801404420123	0.2457674054189496	0.003328634963273314	-0.4018915871426913	0.4785917571119566	-0.08822015712801118	1.380716399230286	0.1514145606394244	0.04584057356804921	3.73237479066801	0.7624586906220915	-0.009748277997525914	-1.827629157126086	-0.2967356983382127	0.2255142864509764	0.3029303885708811	-0.5718494874923997	0.06387797957487908	1.25134482650972	-1.144767055548651	-1.25134482650972	1.144767055548651	1.397000302122378	-0.1602751133594546	-0.08189338306062159	-1.548703041122476	0.3218852598264536	0.01239867339260546	3.211840388108909	0.6429449894900664	1.145599847643991	-1.410235676889747	-1.264216580836494	-0.02894603958742268	-3.025935463921356	0.07251494103511949	0.001006669176248017	0.01287784681476167	0.001004682566317538	0.01358400015416446	0.001019485312731093	0.003823697110741122	0.001027584028549497	0.003523423257752574	0.0308245717594124	0.07303044390760421	0.03719741419667629	0.03930328361286532	0.00100824874111214	0.03120275447589867	0.002666143866523682	0.008725606604433491	0.1418606930692631	0.1350032417278098	0.4044265494326993	0.3611455932230099	0.001015358406947455	0.02071058831916175	0.07060229469276173	0.08493640410310817	0.001005254339246885	0.01066755078819056	0.001037163993467335	0.004552227508865646	0.001030043104286799	0.009285596147199981	0.001817416048460299	0.005359276681774413	0.1343398132615432	0.1402968481293828	0.001008729116592016	0.01744638914823621	0.001044578365173473	0.002515813549207085	0.001009447121150094	0.01858642241269439	0.04426689004434112	0.06863135681941883	0.01962014700407289	0.05510051850922951	0.001045815481473497	0.002017086541171634	0.00104014396511058	0.007650383343005894	0.3110221395691839	0.2504748498232289	0.001006972657272987	0.02335230121356257	0.01123812920181989	0.01448464359223632	0.007796976812871419	0.006294419872139837	0.009439023853853692	0.01001344480151599	0.08173880497685845	0.0733925250483341	0.108267580874914	0.08229413769784232	0.001098313723004518	0.005630143170994724	0.001063168355774662	0.001412056238168044	0.1098860892492794	0.09024835833298706	0.03447100464922512	0.046926051077833	0.05635435545077001	0.06059626953936861	0.07307423631839309	0.07004736778749032	0.001015217312482918	0.03920640077739378	0.03206328861349708	0.08709966558758228	0.04584973992608396	0.06482352097668938	0.01578133723392693	0.02563124088097397	0.01090239989033608	0.0115507225590844	0.005207949246408184	0.005526143372034815	0.001001733331510235	0.009330288444354204	0.00100473955228024	0.01652071141337861	0.002571349132295815	0.01953675724046373	0.06981531833482188	0.06882826995793923	0.08168662850654992	0.07547182318548457	0.0368176225253885	0.06345967821385291	0.03659495484696729	0.04281612689581251	0.04260520917547549	0.04427023855599498	0.001720795173624978	0.06978963408182544	0.001324926148486741	0.04046962031834847	0.0386219815278856	0.04070789451116522	0.004150557338360739	0.01030151089670895	0.02390834123253875	0.005849895203388568	0.03021946582877141	0.04358808090032128	0.001345528272823322	0.01144626843713688	0.001011414260152281	0.01922403174142562	0.02090390979172136	0.06645650071562835	0.07065653306176405	0.08697340633638524	0.001388509375768555	0.0002408664507136507	0.00268090463147027	0.005018234368988337	0.00116789810649921	0.005347655290022946	0.09211720469575561	0.07619566414323908	0.09309153826470606	0.08528747901328959	0.01503616059164622	0.02152046564680202	0.04015542752970343	0.07687073068522382	0.001006059791153904	0.03493256421965427	0.001002128836658796	0.01637333961899432	0.001004191719120817	0.02205664296050578	0.008128458199219627	-0.01496850043346582	-0.01407635925302199	0.01374116580729741	-0.0245943929990303	-0.02692202228387935	-0.0144886626728266	-0.007143470521256924	0.001006292636268431	0.001004786732999406	0.001001137361045559	0.001006251324874725	0.06872894256990882	0.03119984817998239	0.001007388143140379	0.001001241873483041	0.1149535605057092	0.4163836190025205	0.001015082394488064	0.1130396282046689	0.001006033273414856	0.001026660081933243	0.001028849469500262	0.001012667498472296	0.2392515302195821	0.00101054639851179	0.001007173011559484	0.001010362343772094	0.001098483108517848	0.03960811190682943	0.001012204560612962	0.00101699942580756	0.3544329756017707	0.001005477396794951	0.001003053057375064	0.001001840008690282	0.001002535939691514	0.08152525946102154	0.09912823104769268	0.001205314632815523	0.00108492043675681	0.1028810743901444	0.03331256962006011	0.0591975179925458	0.06821423946435172	0.001019017589599461	0.02303718373891875	0.04853252375386246	0.01541394242565093	0.009153437291554781	0.003967325217643999	0.001001993760157241	0.00100424311540907	0.001010013477833428	0.06585795640760114	0.06693434594334627	0.001022535142170559	0.03104782467710544	0.04515732092027964	0.001115868982950556	0.001013407913028459	0.02310272861619928	0.001018072777772321	0.01978019749434403	0.02584770576207621	0.001149847159120189	0.001012818219442977	0.00757833037808456	0.0599104530273937	0.00142539088189615	0.004473047099777111	0.001001582731898595	0.06299279373200041	0.08728762197013115	0.02195034352803821	0.01115391224278811	0.001007193376318188	0.001002512903690898	0.001004940133539034	0.006388597112674935	-0.01619930030912328	-0.01367651933234288	0.01460652496050881	-0.02235770206597262	-0.02289491625638124	-0.01412915786263826	-0.007356829668275166	-1.382693381186497	-3.50455741694344	0.004064771829660368	0.06788838016255205	-0.01762219975311767	0.008127647745865612	1.956677475515848	-0.2986358015320764	0.07402466581283328	-0.1073242312477484	-1.119683483704062	-0.1346161666205159	-0.00265726188330013	2.404647600809657	0.08232591102993309	0.0243828781213604	0.001253691905612899	-0.03546731755774722	4.928103609277275	0.0243613287511814	0.08126243589005891	0.0121986019850251	-2.625797275904435	1.221336928182725	0.004005986306864081	-0.006401117914854613	1.083231903224339	0.01933464288000533	-0.4511202428775977	-0.2113462229326693	-0.3241951501844461	-0.2121963035067121	-0.5700596365501254	0.001871733502148193	0.02245191581414884	0.1399426731332534	-0.1020419871995284	0.03086226684379024	-0.3220537822725719	-0.01746020973475105	-0.4269665782275839	0.1659014807841882	-0.02138177627868158	-0.03373364009027967	0.009584055515655962	0.04202282780191076	0.1355344468337462	0.01941940005901499	-0.0789369032458265	-0.7548302979742558	-2.149154510545137	-0.4276380343958657	0.01487501273191169	-0.4551944165395287	-0.04419854914725165	-0.6316085287755773	-0.1294519843566909	-0.05599801014673327	-0.2981350456000496	0.003769975539604396	0.004261045371661227	-0.6298100406352567	-0.5219613580496905	0.009166431481007098	0.119549111588148	0.04469148843690329	-1.312457737001524	-0.3820354831138725	0.4299953990012009	-1.700704378168226	0.0457712613755708	0.01194443056935273	0.02270152078669724	-4.101566222969153e-14	1.680869442181071e-14	nan	nan	nan	nan	nan	nan
0.21	-0.02654573650278939	-0.05538255726661223	0.06199904398742716	0.5005595898800084	0.9378307623626927	0.007665974649213188	0.220249905134432	-0.08299292740676088	0.02664007041470884	0.1339535464333048	0.08701888775341286	-0.1238379992174971	0.008515543153993275	0.07785555863346129	-0.08991135853400387	1.118770167420704	0.09080390217057439	-1.118770167420694	-0.09080390217057442	-0.2387500072727706	-0.0760416421799375	0.013693631920299	-0.1167194928839647	-0.09440584111227553	-0.04597421654842946	-0.05448795589709678	0.02668806820162418	0.5893391288259781	0.6850063596195144	0.0785401954710923	-0.006237077090903965	0.2169334258737064	0.004211813236334597	-0.4098175849521344	0.5671528493273372	-0.1265082349257372	1.369508827705066	0.1299988208304805	0.04244478652248729	3.629083975248456	0.8499907962666575	-0.1523156757851806	-1.692963856091432	-0.4098787277680049	0.3267424205621084	0.2890301862086004	-0.6710243605764808	0.1144460689202582	0.6185976879908607	-0.9094807901546609	-0.6185976879908498	0.9094807901546529	1.398907454819131	-0.1708670582602975	-0.09112225280902392	-1.563038324457528	0.3109940509378528	0.02082948200928342	3.018118855252522	0.714821203647611	1.245104167718402	-1.335270257254104	-0.8102985650259966	-0.05101860992635957	-2.737386856729168	0.1035279492960418	0.001006667781909768	0.01336085225972818	0.00100505394484503	0.01420951526775823	0.001010502182012107	0.00390077846582485	0.001017495117099723	0.003468021533178802	0.06057554228663177	0.09653794621888849	0.03467819085258518	0.03731323007095907	0.001007942233838724	0.03200277696876413	0.001852265220460509	0.00797974917084452	0.1264613157176559	0.122506080783434	0.4079853250129156	0.3598762789544971	0.001015395265799623	0.02090008655902931	0.09606955075931621	0.1098006314557099	0.001006689261160394	0.01119560762174756	0.00103188862754698	0.00481715759936394	0.001029838691846107	0.009471122673906577	0.001423138022092461	0.00487260196818193	0.1935498469751266	0.1923342317822293	0.001938830547282569	0.01865453876891382	0.001026259761946526	0.002706267196982531	0.001010079425472803	0.01870215741932225	0.02438438674396233	0.04461523429030002	0.03432865690804076	0.06898995985478128	0.001030038304280785	0.001965006324566582	0.001029232300761752	0.007572323354134853	0.3273842208379498	0.2605172985490565	0.001006215414264584	0.02342760245391028	0.006298709390027046	0.01063359367618988	0.004500847269544329	0.004622632406661044	0.005356705368260623	0.007406211392174126	0.08218691438616807	0.07193441221753342	0.1042276501403535	0.07749112475108517	0.002309932576399689	0.006459379324121352	0.001074841581812398	0.001635014761735896	0.1053720113765575	0.09118438955107235	0.03386559576743104	0.04634810115910359	0.05759992858912694	0.0611085340661324	0.06994124699498026	0.06683500758736634	0.001017254690274344	0.03898726319053608	0.02670813628880278	0.08283650269059575	0.04628945750894783	0.06538143874301644	0.01509380526529263	0.02499832689650012	0.009465198490738251	0.01101433766333429	0.004246567811786397	0.005487816392483103	0.001001890724799399	0.009738779392571621	0.001004523086586891	0.01775168569830575	0.001808323756566011	0.01965678337045835	0.06701932853922624	0.06783057021996744	0.07464206651706785	0.06897558920493449	0.02016684063861406	0.04656856602183766	0.03147301817162296	0.03763209094664824	0.04400436208729284	0.04448547015960926	0.001430304901849219	0.06930800357526801	0.001173086078185686	0.04062354060349417	0.03170682775136094	0.03611623863879639	0.002621430746722544	0.00940210782924516	0.02146623362256964	0.005480632047889372	0.02728590417785855	0.04051919912441106	0.001232965017229107	0.01164190089282257	0.001012154908267237	0.01927251905370841	0.01391356884253216	0.0607933922927059	0.06426834996138441	0.08162785846954194	0.001447181797442703	0.0003347689675069485	0.003866736669423819	0.006227166932098864	0.001086473439191663	0.005672012621362956	0.07770596899671825	0.06393213704117737	0.08987875185822433	0.08176203587711954	0.01869184123301335	0.02511081643482518	0.02548648837241585	0.06299028806920789	0.001006962453746032	0.03521523152308226	0.001002435278155436	0.01641422199491754	0.001004790893072801	0.02217398233504518	0.00602450560416495	-0.01605274644443045	-0.01362914970072928	0.01414919670070269	-0.0216349110741539	-0.02251634739123195	-0.01313232325169793	-0.005864152974242072	0.001006982506149562	0.001005993515265978	0.001001166614533684	0.001007624260460348	0.1203335126738152	0.03217275011748506	0.001007822176202343	0.001000977485751874	0.09301805300744796	0.4150564110963694	0.001015730799480062	0.1448387269518153	0.001010001045851968	0.001026176318191051	0.001030282900175375	0.001011116368022187	0.329891305993237	0.004514632615070191	0.001007211057623812	0.001011054848307135	0.001050589855813988	0.06085522421636724	0.001014812316998646	0.001018616579302273	0.3649027144772569	0.001005385023795754	0.001002236172047688	0.001001330623769995	0.001001842384963061	0.08387346153160599	0.09796144452793575	0.005579094953055608	0.001088745116315106	0.09555160279330475	0.03303048094581724	0.05911322130071622	0.06385647620383793	0.00101967747524979	0.01845096401965485	0.04535010528885616	0.01342885020702137	0.006872833211366897	0.002610087740944659	0.001002105926766916	0.00100434409463865	0.001011019091842546	0.06131955395585021	0.06393345177559691	0.001013678683313358	0.02078335401520525	0.04612764259752192	0.001137018835606145	0.001016194069198794	0.02403685519768942	0.001012818960653248	0.01782596029502996	0.02228953084940391	0.001086802367051835	0.001013016646228821	0.005016005283813201	0.05274929516388096	0.001578516471822964	0.005651152789547484	0.00100179052030015	0.05423077590709836	0.08392847113479962	0.02335869373399239	0.006088469018637692	0.001008501267719652	0.001002958326064671	0.001005815746434587	0.003629279802302321	-0.01701974936364082	-0.01314404444314568	0.01419136498626297	-0.01809719635582242	-0.01780781740646513	-0.01097851614181695	-0.003390694072000956	-0.9883501856805629	-3.49542716042251	0.07103882291744447	0.06043176007602674	0.02048396125813058	-0.013035289889648	2.691174292766231	-0.1131639563801834	0.08317784150436355	-0.05056779490520238	-1.376187715231574	-0.1200724410420806	0.02986449740746499	2.565031381023191	0.03798697161725417	0.02822790677542185	0.02742947712733776	-0.05148385037179622	5.462279657684257	0.2015195751553491	-0.01161548147119165	0.01091052468940048	-2.053760700009287	1.529060302967804	-0.01040538713981528	-0.008631416204003997	0.9320526688054709	0.005018538388565069	-0.3059849527505044	-0.1239366127382061	-0.1970465220957299	-0.08580897508977789	-0.3977012222257263	0.1524809108703809	0.0222854882766191	0.04308517596972727	-0.02283485748458335	0.06618482877335642	-0.3244397857112268	-0.02649490910579603	-0.4212683865134003	-0.04626442174422331	-0.1012544661489549	-0.07605771998404731	-0.01808762098082489	0.03991894296260506	0.1184169861097783	0.02077586595420237	-0.1240491222476007	-0.5544020904823261	-1.268691795420861	-0.6091532867578127	0.02483485552004429	0.1789676593121767	0.0541731104025359	-0.3131989027388367	-0.05197099526629846	-0.0227925459594789	-0.3163215620672574	0.02769244727938022	0.004680377753136343	-0.50881624468775	-0.5501212691993276	0.01023078363661755	0.1229371969948922	0.025614039570913	-1.135859153240904	-0.3209896548422598	0.2929631483882661	-1.122431598688502	0.01182932804999816	-0.003178301218946686	0.001863669234040309	-3.877724268244468e-14	1.059092646848588e-14	nan	nan	nan	nan	nan	nan
0.22	-0.03052530769223472	-0.04937505679656464	0.06050010183538015	0.5142082277810088	0.9390270681867506	0.008072277894496112	0.2557470513271775	-0.07417995128002401	0.02448219394946859	0.1175828843062759	0.08246715675187817	-0.1200161638720187	0.01117855178216836	0.07080814034706226	-0.08845776818589926	1.121737431867466	0.08298734506052312	-1.121737431867467	-0.0829873450605217	-0.2247600426278788	-0.07783278312145736	0.01272160496956447	-0.1324035116504642	-0.09133332403945252	-0.04567696708259143	-0.02548991572835341	0.03425640540586814	0.6022220482439986	0.6721643150486073	0.07239810867460976	-0.006860363847249974	0.1910891400523381	0.005387338663574995	-0.3797672669793001	0.6300739052941251	-0.1749769720380381	1.360602251755962	0.1093981965502962	0.03876923516568299	3.459255683992834	0.9076207345231908	-0.2761349260064771	-1.58574257217558	-0.4959566156183769	0.4395554673052828	0.2372598505388065	-0.7321113093104312	0.1785235691884026	-0.02734386826098541	-0.6497578532725538	0.02734386826098543	0.6497578532725534	1.398739647487282	-0.1885415554225597	-0.1038695402947944	-1.573043793051033	0.3041906679477052	0.040492435267236	2.772907549715983	0.8012760010801397	1.32885396150357	-1.227705420787341	-0.4304664432789216	-0.07374825355953937	-2.427996719146166	0.1309843718715492	0.001007012192060549	0.01386867338798631	0.001005843234115076	0.01485697770610979	0.001006027330382175	0.003982286145646049	0.001013139707302663	0.003386171515279744	0.09846497273869161	0.1257809558834026	0.03379149481212936	0.03676422349412714	0.001008006180951071	0.03281027148170278	0.001443681851351142	0.007539839917675274	0.1080245420004554	0.1075507072220037	0.4099825558163043	0.3587276293230051	0.001015738047652487	0.02109403001818423	0.1232608512001708	0.1361737019498206	0.001009391233243053	0.01172132053869472	0.001029010094010371	0.005109280980267842	0.001030453573667906	0.009665742963383916	0.001224916287435097	0.004537275169941989	0.2606004522642681	0.2492005720109098	0.004149070070892733	0.02116180024727995	0.001017123181358945	0.002914628416902301	0.001010741844701522	0.01880387541501237	0.01342527951208685	0.03002947341734644	0.05168554773663793	0.08513190380942559	0.001023457370482851	0.001889311647826683	0.001024587708628214	0.00748934429184413	0.3415918863759166	0.2692517997366062	0.001005790771533874	0.02363853064525357	0.003766867583626017	0.008627040288800184	0.002825260160849326	0.003797180765884004	0.003273169056919076	0.006076614551359614	0.08346042840221925	0.07154869129780608	0.1013783416133147	0.0741969478648168	0.005091204219018508	0.008449869663347209	0.001082588866523157	0.00186067999130663	0.09963848450502384	0.09102649396204929	0.03341183316545242	0.04628361670937577	0.05824203052704979	0.06181184992012359	0.0662476110879188	0.0634781415142974	0.0010186029851822	0.03867395056583956	0.02167006253953282	0.07876225015042672	0.04505773918679221	0.064059302657293	0.01377245720432278	0.02368508264731855	0.007607981494791114	0.009979280540935243	0.003086319124052393	0.005147627561284582	0.001002025493206687	0.01013353892601919	0.001004465423241928	0.01904418265482951	0.001425989506516607	0.02027607535938222	0.06343182675765804	0.06627836595494753	0.06931042694289517	0.0641840695288465	0.01113734596515099	0.03729336495419345	0.02385075457070985	0.03063337853409763	0.0452020953504414	0.0447002066170704	0.001295450721144082	0.06977097414955151	0.001098536160054914	0.04113689261111518	0.02843265305526044	0.03391439131555574	0.001848552074818142	0.009231243668989449	0.01924868875435807	0.005295285781660391	0.02403817250998289	0.03724804460938196	0.001145140711932493	0.01184683601766563	0.001012624311844282	0.01930251850916987	0.009007047649969423	0.05616008380710938	0.05746594087429469	0.07591151987478614	0.001553051953420488	0.0004578163586176506	0.005046022613644287	0.007490974228088416	0.00104586851890462	0.005968617316238408	0.06547992613223524	0.05356625168180873	0.08658749169726708	0.07890895570199889	0.02123931837490125	0.02747749641025938	0.01507840604264988	0.05348114963858044	0.001008067829714101	0.03519049335536933	0.001002811245116727	0.01632156667790006	0.001005528355101026	0.02211586264736495	0.003483643198898359	-0.01696112781776364	-0.01312509659050024	0.01400843368234046	-0.01780807995909487	-0.01765638986040535	-0.01057978229744079	-0.002793623394387806	0.001007672376032661	0.001007200297539787	0.0010011958680376	0.00100899719605013	0.1719380827777207	0.03314565205498402	0.00100825620926865	0.001000713098022409	0.07108254550918602	0.4137292031902177	0.001016379204466985	0.1766378256989615	0.001013968818261141	0.001025692554450487	0.001031716330849933	0.001009565237573208	0.4205310817668916	0.008018718831639711	0.001007249103692318	0.001011747352844496	0.001002696603122045	0.08210233652590547	0.001017420073376528	0.00102023373279762	0.375372453352743	0.001005292650798181	0.001001419286721494	0.001000821238855503	0.001001148830238341	0.0862216636021904	0.09679465800817891	0.009952875273294864	0.001092569795872191	0.08822213119646614	0.03274839227157442	0.05902892460888649	0.0594987129433226	0.001020337360897758	0.01386474430039123	0.0421676868238496	0.01144375798839187	0.004592229131178774	0.001252850264245458	0.001002218093374515	0.001004445073867556	0.001012024705850224	0.05678115150409943	0.06093255760784801	0.001004822224455011	0.0105188833533049	0.04709796427476388	0.001158168688269276	0.001018980225368152	0.02497098177917958	0.001007565143529985	0.01587172309572181	0.01873135593673119	0.001023757574991792	0.001013215073016559	0.002453680189541283	0.04558813730036821	0.001731642061749587	0.00682925847931789	0.001001998308703054	0.04546875808219613	0.08056932029946785	0.02476704393994628	0.001023025794486833	0.001009809159121887	0.00100340374843665	0.001006691359329935	0.0008699624919297007	-0.01784019841815829	-0.01261156955394847	0.01377620501201711	-0.01383669064567229	-0.01272071855654895	-0.007827874420995572	0.0005754415242735252	-0.7629254123096643	-3.431202539392068	0.009027908468873439	0.07227784511889433	-0.01673693480800695	0.002837989071404225	3.103778946158006	-0.01042640857321813	0.07551906991114893	-0.04613459515911972	-1.61132600711083	-0.110483239208756	-0.00176821804240313	2.70641622911145	0.08185712764681144	0.02982153619646193	0.003072444439442756	-0.005197734504775351	5.893894924443177	0.2841837003442358	0.08484395030305149	0.009395199953700346	-0.7397249446852864	1.671837450005124	-0.000716905756059393	-0.007384932617836086	0.8216423955693621	0.04646003307277839	-0.08222093715172051	-0.04207905798998923	-0.0686678364790881	0.002282078707468585	-0.2682924244550773	0.234122570723044	0.02299325701878268	-0.07884268829493675	0.0006511065996061459	0.06907253228913122	-0.3509549568401633	-0.03629521731009334	-0.3891845068665292	-0.2101092896258455	-0.1574478292237515	-0.1334680854179746	-0.05078831481835711	0.03927654484734158	0.1478389811625764	0.1192725718005363	-0.1898378086625968	-0.4138874370887297	-0.6259722856728567	-0.7905733270902126	0.01477598351079075	-0.2662742003931493	0.02768779536653674	-0.1536468189522228	0.01625579711020668	-0.0192146325401401	-0.3385895934120183	0.005630509503028768	0.0005634739399405338	-0.4238500531699073	-0.5961195036327935	0.01499540634224604	0.1305240581622566	0.03914096114432869	-0.9329293884615103	-0.2475628909044178	0.1852612364841724	-0.8264435410680898	-0.01570983286048486	-0.01476310802170207	-0.01239029166473861	-4.567918427885989e-15	-1.322005522155104e-15	nan	nan	nan	nan	nan	nan
0.23	-0.03417978790398954	-0.04285856389953309	0.05838191461817211	0.527776865843499	0.9400102379930548	0.008447096822090336	0.2893873384949519	-0.06494135180719683	0.02109537942086269	0.1023209439340451	0.07717973956705149	-0.1149645502220312	0.01331523315646817	0.06332067389202042	-0.08621700438262923	1.118198152362407	0.0778773003932783	-1.118198152362395	-0.0778773003932786	-0.2108068178261255	-0.07983524806330071	0.0115993462855278	-0.1482562800574986	-0.08831515817727098	-0.04513350305909974	0.001089530265747031	0.04270076472131938	0.6158339668297008	0.6607594346845638	0.06936836713790004	-0.007713285981352098	0.1680157522865141	0.006881832646195033	-0.3517637028206366	0.6663374980283011	-0.2514612923325607	1.353247293567547	0.08693149747009458	0.03617404094031477	3.266566419405532	0.9326474725598802	-0.397083627257471	-1.464692915417757	-0.5547271305781659	0.5710653977326332	0.1911655872070668	-0.7561625104442611	0.2722628586639642	-0.6810301905001184	-0.3708760451717924	0.6810301905001185	0.3708760451717849	1.390084640677214	-0.2138932227978722	-0.1215013024245213	-1.605536376788897	0.299733336109847	0.06879964691045813	2.543478899661838	0.8903763154978876	1.391675698602244	-1.026579810780829	-0.1992084530428032	-0.09417044722488029	-2.185007426985868	0.165956347675767	0.001007654991787673	0.01436964383365229	0.001006882971522713	0.015507585123341	0.001003679406031018	0.004058716362982414	0.001011683571909909	0.003313110935962741	0.1397656924890304	0.1572453954954432	0.03347013484530846	0.03664370543263921	0.001008107115584926	0.03358233349030326	0.00122672770531325	0.007260742534206768	0.08846178671982566	0.09154398637167149	0.4121471810378783	0.3591774870147415	0.001018816490130802	0.02127850369666628	0.1509335315961906	0.1629278136486224	0.00639222570799072	0.01788031272131135	0.001027147843622801	0.005430552795683735	0.001031338255131504	0.009855216419385958	0.001119255686800595	0.004401515226025186	0.3304015985699586	0.3080548294943992	0.01041579703997575	0.02769605144709958	0.001012212735497139	0.003178195694614503	0.00101121724703399	0.01889387442907717	0.007449609257533795	0.02363131403912611	0.07033194749509127	0.1022319852288213	0.001038299287307365	0.001829948377896275	0.0010235588122708	0.00740617308569293	0.3543638017122303	0.2769801959507928	0.00100551732640684	0.02402221730990972	0.002417274073715301	0.007631800187526291	0.001933638709458957	0.003402673102545987	0.002163554073854209	0.00540483970495861	0.0857207968217755	0.0722016259113942	0.09985697966403163	0.07216358233308988	0.009127347457407096	0.01136710586302461	0.001088782602386628	0.002101493206304812	0.09278187482077588	0.08958271969626926	0.03313901704204371	0.04633076636327814	0.0588497749539449	0.062577769345943	0.06299170554296844	0.06059329460597071	0.001020363171089681	0.03831306835220229	0.01705253863756843	0.0749654012486632	0.04297324719908072	0.06160494290603765	0.01222593025444981	0.02211530952468612	0.005687533577956374	0.008725012889725209	0.002161604040330928	0.00481442749092427	0.001002141738453301	0.01051464063204379	0.001004493532187957	0.02039575401006508	0.001223419039774504	0.02117599711270723	0.05951213032150271	0.06438588706790432	0.06516121476441604	0.06051201843969106	0.006246691515943786	0.03201706709317421	0.01634040504744643	0.02374279975044518	0.04613840339618836	0.04484204444701204	0.001231178583668242	0.07036480676816095	0.001060990824265419	0.04175142401901819	0.02619675046883145	0.0322877857700218	0.001436716930780581	0.00945275277014215	0.01765495804705972	0.005325004212546098	0.02092953343578785	0.03415146721447217	0.001084332097126062	0.01204517240976658	0.001012762943269579	0.01932081628396832	0.005672718980587185	0.05212705378947718	0.05029205066600452	0.06974800269642949	0.001781324752214182	0.0006243418676481154	0.006099093408219312	0.008719599782298148	0.001024500166114083	0.006286392315056857	0.05478439381305138	0.04494879843376419	0.08382832760101121	0.07673094433814241	0.02334351830929762	0.02923128617633848	0.008332321404079419	0.04733748431064844	0.001009410579574314	0.03485273786570622	0.001003307857514003	0.01609316450640043	0.001006474435133722	0.02188022814873368	7.957357067630773e-05	-0.01752910046981181	-0.01258319323391956	0.01350855344909256	-0.01518175784824339	-0.01346788888907341	-0.007154444493320884	0.002676711150620717	0.00100887523155069	0.001008612027502184	0.001001269878210274	0.001011158878751229	0.2238701156482542	0.03305448023779795	0.001008174886264543	0.001000603003348194	0.05268971148266618	0.4196572261518708	0.001026793142960228	0.20673961875965	0.02140322023061168	0.001024801107906711	0.001032718155936489	0.001008935799195712	0.5039725835598896	0.02479187670257261	0.00100697813661541	0.0010116820903057	0.001002047458108926	0.1038933356684954	0.001084481804882446	0.001024395246769265	0.3852378975876508	0.001005182080295941	0.001001128689370882	0.001000651969144756	0.001000914545435059	0.09094909534606177	0.09854178866850163	0.01636472400604009	0.001097480843806311	0.07903232580381588	0.03288515668668358	0.06011138477966496	0.05827557869730496	0.0010237668376193	0.01027465589242382	0.03901748642013361	0.009783949356694866	0.002846819275083497	0.001142787268229444	0.001002300462293985	0.001004588533961063	0.001012611286352353	0.05265095288549965	0.05888720680372708	0.001004017301933802	0.005810200793084644	0.04741311618533538	0.001169351314181479	0.001024382552654361	0.02252143415309109	0.001006618362014241	0.01590630417561325	0.01634378283780391	0.001018708838230729	0.001012646747234579	0.001834824123043115	0.03784492048906081	0.002263049260110452	0.007538381798870104	0.001002481058751425	0.03773486278603853	0.07972191825908148	0.02649709996489283	0.00101672550358378	0.001011653059519027	0.001004180804445547	0.001008108503831837	-0.003956807194548531	-0.01784819476318275	-0.01201858882131575	0.01279455196550498	-0.01363148949944891	-0.009877124183761235	-0.003190362747061126	0.009828061396707151	-0.6597766020090403	-3.309204431875881	0.07014176414094798	0.06071438801389563	0.01960796653686773	-0.01268762828098039	3.18999918370815	-0.01337082021601189	0.07583475506333018	-0.01620730697578533	-1.592206920647092	0.2177730252303824	0.02831087129815296	2.649253378715025	1.07613442007062	0.03344844608048226	0.026610479422895	-0.01479135638752589	5.846335100113865	0.962276165424796	-0.002655822439745822	0.008433096673616459	-0.5137079090051597	1.742823196949725	-0.008413742705186971	-0.008840184249180129	0.7329596761806202	0.03827564221845779	-0.09541600281186229	-0.03238609895579118	-0.05747125231122378	0.1279727143318048	-0.1366418752993318	0.342389074976609	0.02517705689007701	-0.2128905061986628	0.007974882897206893	0.08574777587935804	-0.2334226788420534	-0.03539203971699743	-0.367093276822675	-0.2724355315389435	-0.1558247225781944	-0.1212829166556158	-0.01758894778824925	0.0371243019014327	0.1293631852748873	0.07887262260580553	-0.1916540650730756	-0.3233958540189155	-0.4253357683986259	-0.6046560665191155	0.01308890498184676	0.2316292923690354	0.08028358553009141	-0.1739633521624721	0.03026486714428163	0.02108539240245703	-0.2860033115212765	0.02753134302717485	0.002279422123842554	-0.3835830033798254	-0.6382182492928515	0.01894295824322528	0.1169673748920791	0.02785745416679643	-0.7981977693642663	-0.1835243024200893	0.1680150970681081	-0.4335789853917226	-0.05074037847112148	-0.03037084752680685	-0.03368623987175495	1.669474107474911e-14	-3.78630691033255e-14	nan	nan	nan	nan	nan	nan
0.24	-0.03757328029744562	-0.03618605035723765	0.0554148595701922	0.5412756123089211	0.9407596127915446	0.008795348524541707	0.3210336731121383	-0.0556760355785966	0.01662340845336947	0.08832807773521635	0.07150860795596221	-0.1085888932165504	0.01502364678395011	0.05586927956336002	-0.08295983766858565	1.108106464902472	0.07559732485712903	-1.108106464902473	-0.07559732485712801	-0.1969947632580374	-0.08214948337439049	0.0102731968028547	-0.1646747689549331	-0.08533284068496776	-0.04428898859485532	0.02538960727606147	0.05211954078555522	0.6300184810753693	0.6521665356577646	0.06793940783419106	-0.008690458270976385	0.1474224596532846	0.008667304077553447	-0.3275697033195647	0.6612780343476732	-0.344750538193515	1.346623932342323	0.06263919499584089	0.03345579013711442	3.060465173871987	0.9129640856818033	-0.4931662137936996	-1.331927737494166	-0.5726995008713306	0.7043641384039478	0.1516063011678468	-0.7248968840281637	0.3818041513459817	-1.337825459236485	-0.08374402705349641	1.337825459236485	0.08374402705349611	1.370505600754573	-0.250895629271812	-0.1446477000220969	-1.686187891130868	0.2970209939719841	0.100702523417889	2.317033752960042	0.9961593508359128	1.443373093496876	-0.6653091533381096	-0.1103099966725843	-0.09859828466373201	-1.93197769262704	0.1891798616192125	0.001008577957367613	0.01485102034010137	0.001008108796308879	0.01612868046004911	0.00100254305152024	0.004126145241579119	0.00101203722491383	0.003227668482573528	0.1831251227335854	0.1895987437067147	0.03325706017601284	0.03650293475957734	0.001008116876347615	0.03426579504882584	0.00111812869917801	0.007085245269376417	0.06883135800084346	0.07566279365529895	0.4155034374522943	0.3634294547811552	0.001025564398705803	0.02145320579534193	0.1786309737412264	0.1892557148854498	0.0190407887679274	0.0317678711638401	0.001025771211220962	0.005758562285686383	0.001032281534131578	0.01003371720492003	0.001066107666968163	0.004384705999858119	0.4012706652913025	0.3655148445703758	0.02170362169102598	0.03919951607222813	0.001009623122914778	0.00345100541436028	0.001011422183735297	0.01896910722627814	0.004370924652704587	0.02027929567625429	0.08981312323462803	0.1198812550099654	0.001079260806558516	0.001775876904189273	0.001025126331948438	0.00732072309398833	0.3660769240371486	0.2840894498384572	0.001005325359289292	0.02456401033674236	0.001737951519320758	0.007146941838359958	0.001485907631617145	0.003238186301216025	0.001605717756704637	0.005091507114938457	0.08903786841769983	0.07410150299087974	0.09971817387390604	0.07149888649063887	0.01429546749426058	0.01515893927817042	0.001094334646801643	0.002364374547373321	0.08484853611048784	0.08670911701125979	0.03305915190351974	0.04642703554164174	0.05967097415122436	0.06355953389780268	0.06063245865325288	0.05866152285738094	0.001022958391139386	0.03797589348550736	0.01289656985442204	0.07148222454721864	0.04038600605255813	0.05877713460824092	0.01061931845903686	0.02058222965022631	0.003846976243101896	0.007475672771219012	0.001642144975661347	0.004761103634791157	0.001002241036905974	0.01087963507491431	0.001004579345856575	0.02176920426822953	0.00112236994532098	0.02221674468593615	0.05547206190785541	0.06238536272689122	0.06192774338780339	0.05765869098287748	0.003740451003043918	0.02886567994892793	0.01009713211878164	0.01819798446601222	0.04678715261778232	0.04495193116689834	0.001204629632108585	0.07133533136160412	0.001044925536070344	0.042443866308271	0.02384957948539363	0.03038934303212896	0.001229988201505205	0.00988091789242785	0.01684665759413772	0.005635535100440389	0.01815179356636626	0.03142242986005701	0.001051407227845158	0.01226735436168247	0.001012547922411891	0.01933177377299169	0.003667030968892912	0.04847188267908759	0.04276852117943464	0.06311446854384346	0.002160835898576648	0.0008493407790822216	0.006979864052351429	0.009865648170159242	0.001014061713936695	0.006594634710516568	0.0452589306015027	0.03744956613018193	0.08188909560615687	0.07532877124253046	0.02526065831216464	0.03088816595835705	0.004840587814810031	0.04418378071345394	0.001011004024248792	0.03419770351784451	0.00100394476199431	0.01572507930234795	0.001007656162753597	0.0214631452136155	-0.004272962763049912	-0.01772375558384413	-0.01200723829330418	0.01268749134033514	-0.01416951638047741	-0.01017599231677112	-0.002920990775991214	0.01066856924724616	0.001010078087071568	0.001010023757453128	0.001001343888402475	0.001013320561455435	0.2758021485187871	0.03296330842060596	0.001008093563265953	0.001000492908678867	0.03429687745614377	0.4255852491135236	0.001037207081450911	0.2368414118203383	0.04179247164295909	0.001023909661363434	0.001033719981020397	0.00100830636081976	0.5874140853528876	0.04156503457351279	0.001006707169540925	0.001011616827770346	0.001001398313091772	0.1256843348110856	0.001151543536393304	0.001028556760736571	0.3951033418225586	0.001005071509795111	0.001000838092020808	0.001000482699435112	0.001000680260632541	0.09567652708993289	0.1002889193288243	0.02277657273878647	0.001102391891739991	0.0698425204111664	0.03302192110179318	0.06119384495044395	0.05705244445128498	0.001027196314338146	0.006684567484456768	0.03586728601641775	0.008124140724997963	0.0011014094189871	0.001032724272212513	0.001002382831213725	0.00100473199405532	0.001013197866848377	0.04852075426689969	0.05684185599960617	0.001003212379414694	0.001101518232861623	0.04772826809590633	0.001180533940101506	0.001029784879942982	0.02007188652700271	0.001005671580504564	0.01594088525551563	0.01395620973887566	0.001013660101475134	0.001012078421455758	0.001215968056543618	0.03010170367775303	0.002794456458471282	0.00824750511842239	0.001002963808803611	0.03000096748988104	0.07887451621869619	0.02822715598983958	0.001010425212682988	0.001013496959914548	0.001004957860453585	0.001009525648332819	-0.008783576881026748	-0.01785619110820717	-0.01142560808868303	0.01181289891899285	-0.01342628835322539	-0.007033529810973735	0.001447148926873251	0.01908068126914002	-0.6085583699403171	-3.130643423480133	0.005109120603382212	0.06637542900648992	-0.01853720255963715	0.0003616142407016854	3.281560666002335	-0.01447693093265614	0.0577989799728716	-0.02541457142757316	-1.586220380311042	0.6499387757362687	-0.003722534004722801	2.621174136717349	1.627570379609921	0.03116907110558707	0.0008779103278590205	0.01859240902924371	5.615046442940483	1.278026385444718	0.08669243869313988	0.006441956733064591	-0.1304967416249695	1.781675122358193	0.0003414534827814953	-0.007840689744770325	0.6978139302658809	0.07808130549975889	0.01985541326669144	0.003925114413005027	0.003020614797588625	0.2516705718872483	0.005441513398053027	0.4090420138181935	0.02740688224059001	-0.3648083721489225	0.01047501149003819	0.112241557496754	-0.1603399248657308	-0.03155374792324774	-0.3264500668062152	-0.28479899893368	-0.15010917959273	-0.132482578874048	0.00518692802240965	0.03605509221569437	0.1522147617585637	0.1474377357412141	-0.2114468994633188	-0.2501427106276506	-0.2009901423135875	-0.5214206272611877	0.00838576151049935	-0.1909358054701308	0.04326997165980689	-0.2080142574262813	0.05758700134856353	0.03694785855713516	-0.2650815852997193	0.01039962159600166	-0.0009045832871513487	-0.3482782717169511	-0.6901228984787933	0.02669008682358668	0.1140086248906057	0.03723444047234381	-0.7092851995674028	-0.09239523725660527	0.16587923967374	-0.2284511948998985	-0.07916560451350833	-0.04269971453688703	-0.04867997897385946	2.740826633507611e-14	-9.447149916566823e-14	nan	nan	nan	nan	nan	nan
0.25	-0.04069764606187666	-0.02982197726078032	0.05148524386725103	0.554709078937212	0.9412616089473588	0.009109950076563348	0.3505223020150123	-0.04686673744904636	0.01141329701674118	0.07565205270687944	0.06591609042038644	-0.100933157967132	0.01631424558193598	0.04907565575840776	-0.07858433705124472	1.091438247287548	0.07617760652246068	-1.091438247287528	-0.07617760652246369	-0.1834183608318035	-0.08490250732017021	0.008687362120116754	-0.1820738397805403	-0.08234721296709555	-0.04309594404357509	0.04744478798345309	0.0625182035923252	0.6446620110259202	0.6478141581372915	0.06680799008558122	-0.009666517892001915	0.1291065658343039	0.01073406197836151	-0.2888739471648721	0.6002511426089823	-0.4361007412654713	1.340019698951668	0.03821590986781312	0.02866211858455806	2.826712959377907	0.8401983844545027	-0.5330742057046743	-1.215811758074381	-0.5341662899052123	0.8195900983720805	0.09700633865472587	-0.618677105445792	0.4879833479061304	-1.995607714846746	0.1915571792570724	1.995607714846715	-0.1915571792570782	1.346823284574213	-0.3021753801308675	-0.1729339467830915	-1.778100551241732	0.3055710560680605	0.1391787400308741	2.093226780008632	1.078160249944917	1.479817208046424	-0.2420897283604857	-0.1216709377289183	-0.09433288538191049	-1.73163838771874	0.2215438776550189	0.001009661583145708	0.01528101691972388	0.001031805744160758	0.01672941049007452	0.001001968281079932	0.004167171757157063	0.001012981402169537	0.003137569195567255	0.2256234092837019	0.2213384184721371	0.03249747693609053	0.03579113102615607	0.001008201147275501	0.03477264865344623	0.001060481399332816	0.006961971336958403	0.04990186196067781	0.06013505133654237	0.4198145643200092	0.3722022860849203	0.001045272927862446	0.02160573461053343	0.2050586534852061	0.2145077076390743	0.04207253504620279	0.05533217137515427	0.001024803867350825	0.006064735680058469	0.001033005231072523	0.0101863325706346	0.001037917951736965	0.004501272731213066	0.4684093754759248	0.4189615613633335	0.03383808578460587	0.05142603912253673	0.001008147894640949	0.003712007194433779	0.001011739145315325	0.01901961221651388	0.002728049015442919	0.01892872033613061	0.1087311003749605	0.1369691293082743	0.003413956581678472	0.002910111076346292	0.001028389067504032	0.007227461470116462	0.3766975596167632	0.2912091655685349	0.001005237341170809	0.02525596409079667	0.001377112407515037	0.006975421490136652	0.001248188225327407	0.003200019525561116	0.001309474603662589	0.004975003552259387	0.09155414017775619	0.07631101438482601	0.09937329244227844	0.07171751186744792	0.01913774786788269	0.01881987828890327	0.001108991540671773	0.002653562331421212	0.07667721789748895	0.08294688061721156	0.03304789608551401	0.04653976570997417	0.06058627949986654	0.06480034827219684	0.05871732762687947	0.05741767477594624	0.001024956488971855	0.03771627799443637	0.009382887409020142	0.06842770035289741	0.03790539938818483	0.05605735053867103	0.009229759042003943	0.01925613120313105	0.002497924434168057	0.006568985898531906	0.001340696235882535	0.004891056344125829	0.001002377445191693	0.01122142183780869	0.001004898528126146	0.02312469597577114	0.001456949322731319	0.02374042402804911	0.05118535285605945	0.06012440952449778	0.05881297466938878	0.0551088525277845	0.002404541822465231	0.02684732199468832	0.005746057288725568	0.01435033318488735	0.04660096380076541	0.04470675634034239	0.001188748885270853	0.07198564787498569	0.001037335867086235	0.04302093451682737	0.02152752269368885	0.02835272216133281	0.001120095264557571	0.0104174902975162	0.01706678940504795	0.006312953966959234	0.01568586234192175	0.02902990463135769	0.001033102310531037	0.01252651915468138	0.001012578440882403	0.01933403518414261	0.002445924650852634	0.04499656794995555	0.03514900014255942	0.05623220821182089	0.00286604112117132	0.001166572830576878	0.008093501356348329	0.01127821559869808	0.001008756050943141	0.006905480786553586	0.03739424794161488	0.03097772732416455	0.08103322552063773	0.07491053137592141	0.02734592801969023	0.03269007485249822	0.002974177533169363	0.04250069531392239	0.00101345066114155	0.03323106788169029	0.001004832846636211	0.0152176373674847	0.001009324312622446	0.0208671898150705	-0.008270321720231686	-0.01752186895689736	-0.01137218884310336	0.01131851257242446	-0.01324181936609366	-0.00777573298220496	-0.0006474883304508029	0.01298944957665515	0.001011391067560276	0.001095764197666501	0.001001392337632335	0.001014508438275981	0.3175088153978177	0.03046600915930232	0.001008454074738767	0.001000448435690715	0.0190387445656865	0.4325028982837535	0.001089965531727966	0.2601423240130757	0.09162552360657178	0.001023701859732495	0.001033790961306185	0.001008804088047907	0.6407504759423349	0.05287560063216031	0.001006532635863379	0.001012451598303953	0.001001140947127464	0.1430933485446711	0.009836961145087707	0.001034515953739282	0.4024712126044493	0.001005208548906397	0.001000724233763713	0.001000412751520502	0.001000587259344253	0.09437293196211473	0.0976805615392157	0.02589160873972326	0.001142744798226752	0.06230880826785477	0.0330458649354265	0.06220542587802338	0.05567251115579296	0.001026900378827307	0.004659294298878849	0.03420303421808428	0.007407180416449752	0.001065736733671338	0.00102102377130218	0.001002634951256419	0.001005652637641855	0.002475910594407899	0.04364013149239873	0.05321331063434126	0.001002810569146474	0.00109088478850874	0.0452152614266035	0.001165167192760106	0.001029141437150548	0.01794093203800603	0.001005640923207293	0.01847198310760733	0.0121326324174664	0.001014379877963253	0.001013060137373386	0.001121869952710271	0.02274557994195271	0.0042894404832479	0.01015581466585488	0.001003463325746452	0.02631685072570829	0.08077165410584053	0.03098200644456555	0.001009124614554541	0.001018112060291272	0.001006433247673978	0.001012358836195974	-0.01185707654877758	-0.0170525246089027	-0.0106944039964388	0.009554024727259176	-0.01216654716200477	-0.005969236184623872	-4.969569076962148e-05	0.01043734455207667	-0.5896123237342447	-2.900103014559571	0.06080325403206065	0.05663034381277786	0.01462019514926511	-0.01467500650650073	3.0789568181444	-0.1186857612275533	0.03928206864040741	-0.005371391878281423	-1.524105963368603	1.106417422608944	0.02426643041946231	2.443465701095382	2.948984345306309	0.02892552801685368	0.02180920986879046	0.009031217524522132	5.062672875963734	1.172262193738496	-0.006491433641466315	0.003127830721965307	-0.1173340591394999	1.648500766732197	0.2095885341033179	-0.01056887179735849	0.745235092190589	0.06668898473867071	-0.03259093902913845	-0.006369104439485107	-0.01669424870282635	0.2004603150927996	0.04119514668517269	0.3310706323228601	0.03016044179159711	-0.3903169344271023	0.01268371470533437	0.1350929667404682	-0.08915915452680759	-0.02104899006754618	-0.282628728518989	-0.2561641247422772	-0.1154571732234194	-0.0536001186320098	0.02049505718353568	0.03229100100431772	0.1245885654842099	0.1672980747329267	-0.242970552570133	-0.2572813568610078	-0.1846689786128412	-0.268796357580978	-0.05391142528203416	0.1934472591817867	0.06291853205522842	-0.1998489460002639	0.05214412709970297	0.09644856638054247	-0.2179744589241694	0.03552554288161183	0.0002043292420557188	-0.34421386943424	-0.6893760501016933	0.03767876426169406	0.1655504184970487	0.02734848349980096	-0.5818088722813195	0.01022750118789994	0.1943189857856749	-0.1157716592206728	-0.1130256438511264	-0.05826457066897166	-0.06949597144176042	-1.839307533734927e-15	-8.412889536908698e-14	nan	nan	nan	nan	nan	nan
0.26	-0.04318216919255005	-0.02440673635132381	0.04679428196752344	0.5680750124007228	0.9415330484630073	0.009352542862075966	0.377356979353178	-0.03904601100511251	0.006277561695740411	0.06376115277591309	0.06105803648488864	-0.09234094751124884	0.01677363116150066	0.04379875288480393	-0.07330642319480025	1.06819851758357	0.07926360482496743	-1.068198517583568	-0.07926360482496736	-0.1700173295648954	-0.08824231538188325	0.006806223662061577	-0.1999262655247533	-0.0791120894340253	-0.04147996673031914	0.06723863070607335	0.07357448657294628	0.6595045114649772	0.6465862735385295	0.06539204138610154	-0.01053150089539113	0.1127809455679246	0.01304562481290232	-0.1996011765714112	0.4715115969456191	-0.4970197775517461	1.333117299386332	0.01652786701623919	0.01905403683531103	2.529674860926561	0.7152497485620704	-0.4782909906763863	-1.174902718019537	-0.4258067808559255	0.8916591796973156	-0.01463634252292207	-0.4215526977533296	0.5622867991692311	-2.652127877047535	0.4173993003814931	2.652127877047535	-0.4173993003814935	1.335431368889771	-0.3682524524584002	-0.2037084550855483	-1.776858874851882	0.346920157011551	0.1852890758131363	1.864766156008288	1.127683385604419	1.483167191198184	-0.04041056899552184	-0.1672161868354156	-0.07638296113879151	-1.533922982106571	0.2381408483656806	0.001010859939583257	0.0156653465946583	0.001086535198184314	0.01731848267269863	0.001001705278288602	0.004176102933998577	0.001014047488465513	0.003008297654954072	0.2661049102462794	0.2514295306908439	0.030915380596598	0.03431318062524524	0.001008423607181576	0.03496564297611989	0.001031641599583461	0.006855193895394933	0.03207743734497649	0.04508511678951288	0.4249392646341586	0.3855936019852322	0.001081511901957252	0.02173929707127274	0.2296199442764409	0.2384098546491187	0.07626886104828737	0.08802145172295582	0.001024216470635851	0.006314271250921655	0.001033402425098681	0.01031318234327554	0.00102407698397031	0.004651535955877962	0.5292643687862452	0.466535821295907	0.04533494926633496	0.06274443932967162	0.001007323332852194	0.003881189722099527	0.001012315138122483	0.01902103963030663	0.001899902982520241	0.0183782998386397	0.126536021916434	0.1531032909332075	0.008879482971074604	0.005629310649251565	0.0010330006272936	0.007114200922667387	0.3861979484110596	0.2993762692110706	0.001005261908122595	0.02602538081997182	0.001196389838224065	0.006926493935403102	0.001129207492810687	0.003214591514526246	0.001161154215927639	0.00495016371350239	0.09242376474862393	0.07831528145656505	0.09806693775916102	0.07238102111876539	0.02310633325905055	0.02193884880449131	0.001136499359033258	0.002962178727716817	0.06868428415275098	0.07884921776732498	0.03305323428845536	0.04669296368631971	0.06154351540653519	0.06624482621977498	0.05703826358368289	0.05686375050502702	0.001025807029147236	0.03754132088868193	0.006581150114522947	0.06586617084758591	0.03579667194555663	0.05371372591815382	0.008168192685128238	0.01826615291778948	0.001801118838051103	0.006308763939230563	0.001183955603035093	0.005164833645205276	0.001002571738670822	0.01152522990780865	0.001005518591653984	0.02437507529268387	0.002354541961120013	0.02576270502137336	0.04659502098044503	0.05748141544435149	0.05544962485681308	0.0525639363162024	0.001732095455073715	0.02553254977514199	0.003517055954981414	0.01240832274200164	0.04534167890955058	0.04394388869217224	0.001173124691821913	0.07265323956532503	0.001033220738749469	0.04351773418964725	0.01928782595775175	0.02638158352676297	0.001065129612049304	0.01097213338303506	0.01840645696123673	0.00752275945715089	0.01352195785876428	0.02697192071203904	0.00102431349058187	0.0128597093379939	0.001013084789286921	0.01931280963150788	0.001784668871919557	0.04163902138391729	0.02755172006608613	0.04926600989830134	0.003963405552355847	0.00162136488004875	0.009596195782747672	0.01311756769368284	0.001006354370095328	0.007189878555790172	0.03139202937603174	0.02587886247164972	0.08137584458772366	0.07556292601133374	0.02974140811423448	0.03477087460669259	0.002031754669012003	0.041716232044836	0.001016982045847488	0.03195990821808332	0.001006014728338134	0.01457026992425712	0.001011575263633691	0.02009352837057213	-0.01165177448445965	-0.01691879574837874	-0.01067303629820693	0.009356270188631867	-0.01209275956715218	-0.006266117453116364	-0.0008875505936992387	0.008000851875082936	0.001012704048051433	0.001181504637890407	0.001001440786866988	0.001015696315088022	0.3592154822768483	0.0279687098979921	0.001008814586216715	0.001000403962711487	0.0037806116752244	0.439420547453984	0.001142723982007535	0.2834432362058135	0.1414585755701762	0.001023494058101147	0.001033861941588517	0.001009301815278434	0.6940868665317823	0.06418616669081165	0.001006358102187088	0.001013286368839713	0.001000883581163542	0.160502362278257	0.01852237875377879	0.001040475146738994	0.4098390833863402	0.001005345588019061	0.001000610375508765	0.001000342803609998	0.001000494258058933	0.09306933683429645	0.09507220374960713	0.02900664474066196	0.001183097704714031	0.05477509612454298	0.0330698087690593	0.06321700680560226	0.05429257786030033	0.001026604443315117	0.00263402111330097	0.03253878241975084	0.00669022010790203	0.001030064048359052	0.001009323270400584	0.001002887071299691	0.00100657328123435	0.003938623321962612	0.03875950871789705	0.04958476526907616	0.001002408758881858	0.001080251344150076	0.04270225475729982	0.001149800445425457	0.001028497994360191	0.01580997754900868	0.001005610265914246	0.02100308095971933	0.01030905509605653	0.001015099654462052	0.001014041853292843	0.001027771848881644	0.01538945620615174	0.005784424508024339	0.01206412421328711	0.001003962842696259	0.02263273396153509	0.08266879199298387	0.0337368568992917	0.001007824016429752	0.001022727160663785	0.001007908634893255	0.001015192024054112	-0.01493057621652841	-0.01624885810959819	-0.009963199904194565	0.00729515053552546	-0.01090680597078438	-0.004904942558274048	-0.001546540308412426	0.001794007835014076	-0.5823887910899929	-2.625916198309532	-0.004024260363581411	0.06404385953781215	-0.02495627031171677	-0.00747283650420357	2.95184815665818	-0.1677062644618362	-0.004972876346105499	-0.02211527325387144	-1.490658825948937	1.573635695054991	-0.007515804894106844	2.351204988001979	3.452566406896662	0.01984150639563777	-0.004275208298867081	0.02533170767802493	4.440555070863256	1.096401816837744	0.06832858819435621	-0.003373558411978812	0.02953422689740678	1.590932587685959	0.3173345336203369	-0.01184047446419752	0.9072915127583944	0.09357390051415955	0.04437397196262875	0.0144728673380521	0.02135335958284199	0.2106217074470895	0.09441828829843429	0.300648314787806	0.03129260469646776	-0.4318936633246907	0.01856857309060087	0.1529742721327224	-0.0223551627313228	-0.01462207085498619	-0.227851129008581	-0.209567109122957	-0.08288514724617246	-0.003189596194175874	0.03395184636596586	0.02845935363564788	0.1311922836428145	0.2471580659570374	-0.2878550750192447	-0.2491582619322406	-0.06027299537036064	-0.1402924596196352	-0.09515280279980637	-0.1874807701448135	0.02721626453282176	-0.194917810182723	0.06120113743753145	0.1434251829256589	-0.1981733234082151	0.0252046997752792	-0.00560197612536403	-0.3247246390993467	-0.7069104947772531	0.05420208641904253	0.1993655581781322	0.03194477911037303	-0.4346904088649575	0.1217316631448445	0.2216574116853396	-0.04872676880038328	-0.140070410012595	-0.0706848162157943	-0.08422118817483172	-6.944953656651847e-14	-9.513299067938842e-15	nan	nan	nan	nan	nan	nan
0.27	-0.04443975902355926	-0.02062942744167894	0.04172080230544047	0.5813695216138617	0.9416057205018453	0.009468738146096898	0.4008235332439189	-0.03270133760841153	0.002263034627327321	0.05176020366348814	0.05764723120104151	-0.08330403842022094	0.01572644635528172	0.04096098805935684	-0.06753164310059719	1.038415532993955	0.08427496183803294	-1.038415532993908	-0.0842749618380343	-0.156629440832949	-0.09231596291398649	0.004623749468618019	-0.2171501866205984	-0.07527013690719231	-0.03939367761485946	0.08474464703041765	0.08488245626234873	0.6741988877778619	0.64586193363568	0.06359708173656403	-0.0111765707698362	0.09821883602662575	0.01555666661219727	-0.04462647600117192	0.2772816287563317	-0.5133307239319758	1.325617196126803	-0.001843555863485836	0.003718405259197	2.154416288605711	0.5500176596556564	-0.3099629820204818	-1.237499149497148	-0.2493211296992931	0.9114734335216559	-0.2045562863422954	-0.1377118929890123	0.5876613465760132	-3.301011495604144	0.5766217483350655	3.301011495604137	-0.5766217483350731	1.345709462865725	-0.4475710698530611	-0.2310979242072451	-1.658867534442954	0.4238330494853847	0.2309846407538529	1.634491674741397	1.130885805944831	1.452003452338813	-0.1221419958999486	-0.1809811875230588	-0.05184887661765458	-1.380331236658389	0.2616489760634054	0.001012072733213299	0.0159926923874082	0.009441503171669439	0.02633144135877656	0.001001594514510174	0.004141930791411663	0.001069904147873898	0.002879371812321882	0.3031831426658307	0.2797184179650111	0.02770560563070952	0.0314569511277849	0.001008980547442428	0.0346966408271483	0.001016333576693622	0.006733941083447495	0.01848362920543318	0.03297554462018298	0.4296250460284414	0.4026457452960905	0.003735392921865273	0.02435697364266341	0.2518633986967474	0.2613750771609561	0.1074864685751692	0.1151152939859871	0.001024933166748003	0.00648445425994713	0.001035016784781295	0.01040821839333879	0.001017212973074792	0.004824786702685945	0.5819922496659411	0.5079628724204531	0.05562608221154999	0.07261786449688637	0.001006957384347176	0.00394163284417047	0.001013915737831583	0.01894995385790548	0.001459922214129549	0.01845220366236844	0.1422180988864679	0.167700768819378	0.01660362869264422	0.009192475519191569	0.001249133030263883	0.00714140975278047	0.39559728538652	0.309852338741052	0.001005472597320661	0.02681606281704948	0.001100467263419877	0.006974385903709965	0.001066063266149591	0.003258510744412106	0.001082434196145569	0.004979839171489312	0.09154820311222985	0.08007537624619289	0.09567493770696112	0.0734984215879908	0.02545381751627326	0.02396129190116935	0.001805362460536573	0.003702265997853019	0.06259249580499225	0.07601574904288491	0.03303191400120683	0.04694413712245889	0.06277216776142565	0.06795760053171428	0.0551327207628767	0.0566374471459478	0.002125269891640884	0.03837595495679427	0.004520230232228535	0.06382176872077538	0.03412530843106691	0.05179186873316927	0.007441600522140776	0.01757429485188988	0.001425436916171133	0.00640605600511267	0.001098553795396492	0.005538203232249625	0.001002853860904853	0.01177761516913979	0.001006863088604721	0.0254379351051283	0.009014818015693475	0.03377346577832725	0.04245041091834142	0.05505516632701118	0.05207922362785579	0.05022361735157833	0.001374872112500142	0.0247313260976581	0.002319533629528819	0.01146410565985103	0.04335910682880697	0.04289916689821462	0.001155720000388611	0.07295611460798961	0.001030595050033165	0.04388516821292041	0.01714004297516766	0.02454658935957313	0.00103619142654466	0.01150667790266537	0.01980600301175186	0.009131302320188274	0.01191639554649913	0.02545782340274446	0.001019584948988794	0.01328603360021508	0.001013839414163721	0.01925157060663557	0.001412971483091324	0.03838954460523533	0.02089601659903546	0.04309835692111812	0.006176785791196312	0.002400582662095858	0.01195361371130263	0.01580588718919991	0.001005328801804653	0.007453243690542081	0.02697747267502416	0.02214287655218153	0.08237294896879234	0.07710692909314558	0.03219863203147566	0.03695262495195178	0.001530644687628445	0.04148626167461423	0.001020589064101667	0.03040305348997253	0.001007149478809663	0.01378905050460755	0.001013775103917595	0.01915160080367822	-0.01259660866629218	-0.01613797945365649	-0.009890858073819299	0.007999048213854533	-0.0094307641535607	-0.004893590112724887	-0.00166806016922069	0.00348778617548341	0.001013868647523718	0.03277727486589294	0.001001511785324803	0.001223095898019574	0.3869337809285041	0.0206613751843476	0.001010190965691789	0.001000399522067393	0.002396571129821225	0.4403830778701165	0.01105774018018697	0.2995664542098074	0.1571702098928348	0.001027527776814218	0.001039095653584407	0.001010718610799503	0.7172323643116585	0.07164280664991914	0.001006761365724322	0.001017523381733393	0.001000776222405541	0.1703741966695577	0.03048285371580946	0.001841139113096932	0.4209046136766609	0.001005984831597745	0.001000564899127839	0.001000311895035993	0.001000456494866383	0.08799313593683143	0.09001359937825847	0.02732321804835611	0.003619336242436592	0.0548148383634038	0.03295366255900191	0.06528160460569608	0.05144821551358277	0.005172133919357428	0.002088189230913501	0.03186093251328241	0.00664635023699732	0.001036476136023589	0.001009889488288083	0.001003367766909675	0.00100969133269025	0.02635809108911428	0.03635439675788021	0.04647934180721951	0.00100223245503398	0.001050174766147808	0.0394986106876103	0.001127270495399428	0.001027324398179293	0.01387621958144921	0.00100645992836051	0.02165915096624737	0.01005821764297853	0.001014294895023423	0.001015117956654283	0.001023120872368015	0.01166826049022222	0.01082913152883052	0.01655822320915297	0.001004514197661091	0.02129608109130857	0.08459666319265592	0.03613584123065432	0.001007329665730987	0.001025710124531318	0.001008687250194674	0.001016802685321008	-0.01167426880793579	-0.0152684602341808	-0.00905080638513143	0.007204944381740523	-0.005587935286190171	-0.003511980815894245	-0.002545785633388743	0.0003297431482585945	-0.5826649687153005	-2.321871359583613	0.04997173775988903	1.596887400705203	0.006576811202063915	-0.01537929107494156	2.702459189531329	-0.387315104133563	-0.05141016094956645	-0.00756596751122323	-0.9489581935660282	1.807783374700946	0.4812293371170481	2.236064647037604	1.992435240095323	0.01399929265411818	0.01575808767904329	0.01334969353906744	3.832799223989933	0.889217458058757	-0.02761029884614015	-0.0110754877318823	0.002353581760429616	1.339946538426298	0.3882177238287777	0.01509958826097525	1.194733300476484	0.07136940774039115	-0.0146949626100796	-0.0005327091270593486	-0.005830224927668678	0.1395371260148003	0.1214843769617993	0.1169899591034853	0.114243915239173	-0.1428701611267833	0.03257278631774311	0.1916234118948749	-0.02524277383626807	0.1673614847229067	-0.179848210936171	-0.1754277400355818	-0.05563998033151572	0.02182440575117868	0.04070758897619136	0.02217877785247094	0.08712041454556603	1.25285253633522	-0.203807535567387	-0.2203401785509722	-0.08077711097844863	-0.05572026782713214	-0.1162474757232727	0.1421553787825065	0.04101614231209537	-0.1729599112312224	0.04764983885698122	0.1778817889895031	-0.1117605731334616	0.05386571421231984	-0.007620952768923548	-0.3221995613221173	-0.5396253399223228	0.1054209836016294	0.3307267576094476	0.02229526898466971	-0.3148203361530871	0.1852374159009723	0.2118728533101561	0.001117572268930228	-0.1697124907887559	-0.08476961657522808	-0.1028855805837142	-7.167335357931527e-14	4.982935313340894e-14	nan	nan	nan	nan	nan	nan
0.28	-0.04392889243979423	-0.01899447490026756	0.03661457610760932	0.5945840093810184	0.9414991754126288	0.009417578672562526	0.4202609125529818	-0.02811900323458408	0.0003713308749778695	0.03876692888551477	0.05621227681541517	-0.07419646294053157	0.01248739208216775	0.04121028251200792	-0.06165335372520565	1.002247438576914	0.09063103271369594	-1.002247438576913	-0.09063103271369316	-0.143031878600242	-0.09721561709670262	0.002218034365855814	-0.2329224600160932	-0.07058817442144086	-0.03687995604567846	0.09988955551855833	0.0961317077651629	0.6884704881309711	0.643789741934071	0.06198830874674285	-0.01155283568503601	0.08513767462466112	0.0182302336255692	0.1540901063832081	0.04304032330136223	-0.5035690847017084	1.317113010189904	-0.01931555860582566	-0.01441691467574823	1.723839944590454	0.362781943990593	-0.05372632747026512	-1.373367851130344	-0.03063660121380492	0.905792457430299	-0.4530102359077057	0.1958591578727817	0.5829886554087624	-3.929149842532724	0.6863420729009739	3.929149842532724	-0.6863420729009742	1.37736606904231	-0.5334537825808398	-0.2483566369492654	-1.486529334781701	0.5149221487953843	0.2707755665575229	1.392544588771094	1.115939748283753	1.398611999243236	-0.3099809287470516	-0.1299788548766503	-0.0226219692898811	-1.237733354239472	0.2706458911810207	0.001013261417212691	0.01627434772645215	0.02885837768826148	0.04642302114736994	0.00100157467806783	0.004076738546139348	0.001201542276496122	0.002759372652441976	0.3360540602627154	0.3054093123085909	0.02251501629953099	0.02689136916039995	0.001009947409432448	0.03388578760776538	0.001008680647584366	0.006595260977674611	0.01052224122671243	0.02575190120539095	0.433128842742741	0.4211690776309639	0.009961968016004186	0.03036744817248914	0.2715049545886913	0.2830156502433118	0.1309852864790996	0.12839482041261	0.001027309142810925	0.00659034104885454	0.001038441622074784	0.0104778574841867	0.001014491272227617	0.004999154863666789	0.6251399775635937	0.5429506871745865	0.06447129359490102	0.08074747332010744	0.00100697623344527	0.003901577043681602	0.001016835178234096	0.01879489204384427	0.001239487687627779	0.01876751235207286	0.155289842828773	0.1801298926793147	0.02625293707374138	0.013252050795033	0.001757263966009987	0.007372539643390307	0.4054787370317758	0.3234071533653516	0.001005897670954342	0.02758890715144329	0.00105248382340375	0.007034606997012393	0.001034481476246616	0.003307063576669905	0.001043059311323789	0.005025320076115506	0.08886470842218269	0.08106882148760509	0.09213352424039634	0.07465916008629803	0.02586656378680311	0.02454164107758953	0.003354427595486355	0.005197438350704669	0.059202466902688	0.07583041295347032	0.03296588416249276	0.04736255285629697	0.06437265729912485	0.07011815089047765	0.05279382077966577	0.05631214973352885	0.004738009534346319	0.04060480258811153	0.003205280025784974	0.06229282833717732	0.03291722768968015	0.05019270287420785	0.007051507964496836	0.01715028302316586	0.001240518441781209	0.006728779981885901	0.001056138212902297	0.005978695783415306	0.001003235319943722	0.01197202704927358	0.001009094799113962	0.02623229829756016	0.02322910222666305	0.04877692476592198	0.03908637227287737	0.0532770089906098	0.04881126608946183	0.04812843979397018	0.001195931496023936	0.02430090013851973	0.001702274169267793	0.0111505311651712	0.04080269671752382	0.04156982078321842	0.001135751406297711	0.07337833914225173	0.001028695719660543	0.044232969079846	0.01508780911546133	0.02290480754261922	0.001022152414943668	0.01196397160750365	0.02084349468142659	0.01107236321865837	0.01097053899919475	0.02459442055586319	0.001016819194953762	0.01381313485400144	0.001014754856268906	0.01914088809689548	0.001224525155504454	0.03525445326404577	0.01558251733570194	0.03821339831461935	0.009776940364559653	0.003805374824343021	0.01534304135337754	0.01958067117954763	0.001005092088899274	0.007667124358363565	0.02400026442889359	0.01953618452611182	0.08377285101123422	0.07923104358305894	0.03461781788113355	0.03895193559176484	0.001279315124450333	0.04170628104049311	0.001023883885273616	0.02859741929875304	0.001008106070562284	0.01289066661554586	0.001015680203977268	0.01806139165135812	-0.01074068178784133	-0.01522410877180404	-0.009021869652981311	0.007486503453072176	-0.004997518559300636	-0.003507439837674672	-0.002594393577712074	0.001007254484445996	0.001015033246989466	0.06437304509389447	0.001001582783783359	0.00143049548095614	0.4146520795801594	0.013354040470695	0.001011567345171739	0.001000395081441445	0.001012530584424708	0.4413456082862496	0.02097275637836615	0.3156896722138008	0.1728818442154926	0.001031561495527173	0.00104432936557774	0.001012135406321087	0.7403778620915343	0.07909944660902883	0.00100716462926218	0.001021760394625104	0.001000668863649065	0.1802460310608584	0.04244332867783907	0.002641803079454806	0.4319701439669815	0.001006624075177467	0.001000519422751843	0.0010002809864704	0.001000418731680027	0.08291693503936584	0.08495499500690953	0.0256397913560526	0.006055574780158578	0.05485458060226384	0.03283751634894428	0.06734620240578984	0.0486038531668665	0.009317663395400454	0.001542357348525611	0.03118308260681397	0.006602480366093006	0.001042888223691782	0.001010455706179474	0.001003848462520376	0.001012809384142458	0.04877755885626237	0.03394928479786226	0.04337391834536244	0.001002056151191795	0.001020098188145735	0.03629496661791937	0.001104740545378738	0.001026150802000995	0.01194246161388958	0.001007309590812486	0.02231522097282389	0.009807380189900329	0.001013490135589823	0.001016194060010486	0.001018469895849512	0.00794706477429208	0.01587383854963633	0.02105232220501862	0.001005065552634851	0.01995942822108189	0.08652453439232718	0.038534825562017	0.001006835315034403	0.001028693088398949	0.001009465865499576	0.001018413346588176	-0.008417961399343267	-0.01428806235876334	-0.008138412866068265	0.007114738227955666	-0.0002690646015958423	-0.002119019073514343	-0.003545030958365022	-0.001134521538497515	-0.5840083695718405	-2.033598884853904	-0.01316235113951343	2.279768080043488	-0.03116029085446069	-0.005687499951056514	2.432249570540236	-0.5095767584624369	-0.1133430903626692	-0.02560073201742471	-0.5134730750246734	1.867873499864747	0.6710437867904262	2.08627510210608	0.6897032396155647	0.006982262365829306	-0.009354600146037792	0.02555519050134279	3.152707796780479	0.7476385480609253	0.04822880366470982	-0.02016876660077869	0.07781520009055409	1.157261782441446	0.4166166147966409	0.02894373763613968	1.523040531622713	0.09000636796537281	0.0468397969604149	0.01539958781328741	0.0245144489117422	0.05729179780593206	0.1030858941137579	0.01222953072910107	0.1823096212436845	0.09773286367406947	0.05201703263036888	0.2425294814982846	-0.04215397337063507	0.2642206417923301	-0.1247587803701988	-0.1450288439180943	-0.02931589981649871	0.04189678598663783	0.04737643919109141	0.0168646773944714	0.07749295963725397	1.645697712064707	-0.1582367188347168	-0.2001299805348349	0.01388654829829815	-0.0141639421241595	-0.1520776669927281	-0.1636108719123282	0.02328963327935218	-0.1562753401358492	0.04575097447688074	0.2099287895539235	-0.06803443090969927	0.04536009818087886	-0.01549067318443579	-0.3018475515706157	-0.4503716206381754	0.1793169624621725	0.4166584571434671	0.02204788572298389	-0.2088316301822176	0.2377539447685049	0.185169470596824	0.04127117842346808	-0.18982630263284	-0.09411771009821358	-0.1138775052567134	1.790386526433215e-17	9.190693809150406e-14	nan	nan	nan	nan	nan	nan
0.29	-0.04128326442004355	-0.01978652214695983	0.0316616863109862	0.6077075286271962	0.9412160605141995	0.009181711293771306	0.4351833703144284	-0.02543657777236935	0.00136888759600964	0.02415289315934131	0.05705483608512218	-0.06515830360331269	0.006539458475282421	0.044886014333941	-0.05588436384587703	0.9599395106947103	0.09791394919657441	-0.9599395106946523	-0.09791394919657118	-0.1290119861152513	-0.1029750590982909	-0.0003003081716951919	-0.2468489499208015	-0.06499115618615622	-0.03400136217370117	0.1124866060436456	0.1071880191594974	0.7021229072061347	0.6397279199800404	0.06122665343854873	-0.01164300453664865	0.07329234300958053	0.0210260984903888	0.3745361833677497	-0.195176956794844	-0.4878697576228268	1.307415454846616	-0.03761110224574638	-0.0323306251660081	1.259903719870799	0.1801015807511177	0.2570174490949242	-1.549634211894498	0.1929382739483868	0.9061952282248906	-0.7377439488667207	0.5299926787946496	0.5720834848088994	-4.524045351596207	0.7706560709342235	4.524045351596212	-0.7706560709342272	1.429832105570217	-0.6156803672864205	-0.2530712217346106	-1.299918696139053	0.6011698907000569	0.3034053398682995	1.123094229416707	1.099904118774889	1.329468510344194	-0.4950278109671754	-0.02323714629289272	0.001371670175236719	-1.132123163522019	0.2871752414691979	0.001018345094903569	0.0165133308731438	0.05429202964362501	0.07214687079069353	0.001001612362716019	0.003988325894076805	0.003994367360768453	0.004171263315408089	0.3643361487993081	0.328110092660092	0.01659659243047212	0.02172460878833103	0.001010463029825667	0.0325113826711407	0.0010046232666273	0.006437090968071503	0.005927038167929088	0.02152635455376735	0.4341532951055346	0.4379847715633161	0.01912693852295175	0.03899518734539136	0.2908072928445044	0.3044758108228994	0.140935098129183	0.1263797755021364	0.001029340852509021	0.006660161131024229	0.001044627001142731	0.01052464964977862	0.001012689569242438	0.005207395919663118	0.6591998162467309	0.5709824634566637	0.07093701291375973	0.08642783844318334	0.001007021668288399	0.003825535140383543	0.001019877915054475	0.01854911183989363	0.001122489580406263	0.01935035884633464	0.165489085723367	0.1901372618947123	0.03518928880307642	0.01673133595412192	0.004365474444268928	0.009173798595369395	0.4170266782138257	0.3402695512705822	0.001006122158792601	0.02835012385583475	0.001027019087015735	0.00714142266762145	0.001017719891513711	0.003369137699012903	0.001022163082622609	0.005094063394606819	0.08561763618395335	0.08164857852202215	0.08850081649950475	0.07584934165778519	0.02504553505131972	0.02414261486049215	0.006300298800833937	0.007951049929545944	0.0586730455029755	0.07867946840622989	0.03332143118944167	0.0482227815899988	0.06643256215439833	0.07291602787850922	0.05299944449273323	0.05835067816727409	0.01394279658138186	0.04827969234822286	0.002387109456603337	0.06114242527658467	0.03177357865289284	0.04870441568340256	0.0066201208313561	0.01671061190200253	0.001149871421485664	0.00718275883739493	0.001036529704726494	0.006461805238118465	0.001003589290182795	0.01210445965752849	0.001014807537041094	0.02671671033292877	0.03574776727470976	0.06053111213922355	0.03703136873982046	0.05266118639690327	0.04619492564974526	0.0465915954677167	0.00110099237166444	0.02416131554397194	0.001378314700753276	0.01122729601683009	0.03838401666755527	0.04035016840484217	0.001119470783867114	0.07371605301835586	0.001027814455636483	0.0445734068253411	0.01394695576353431	0.02205973761766437	0.001015288554218764	0.0123392737151309	0.0229197662992858	0.01391647999851227	0.01155368632587812	0.02516121304989412	0.001015147386126352	0.01443149297422091	0.001019031628988298	0.0189759260175596	0.001123477489910476	0.0322798704006818	0.01220947362104552	0.03525238894170778	0.0143371970087627	0.006084658786313713	0.01884975893300453	0.02360161076189824	0.001005164031154425	0.007820996947351888	0.02221759928076872	0.01788259312077178	0.08530592656036295	0.08188141044232358	0.03650888454698653	0.04046030358367767	0.001145980068286612	0.04230928378816831	0.001024894762413255	0.02660214678293506	0.001008502010013896	0.01190448393007407	0.001016351352510096	0.01685822771043724	-0.006430107198099226	-0.01394402914264651	-0.008390610995321551	0.007935807231914251	-9.985951248311123e-05	-0.002435737016245953	-0.003546458518067961	-0.0002135213720629473	0.001030914270297345	0.101921574790292	0.001001709787225853	0.01156518653348142	0.4292314545898236	0.007186796697344967	0.001010519307794058	0.001000405608707417	0.001008032511615857	0.4319738835536886	0.03608429328798506	0.3381752000128513	0.140830662628674	0.001031365598892647	0.00105676363628353	0.001009696916086007	0.7441264267793649	0.07933378311899969	0.001006988000953273	0.001024131110126677	0.001000628671477495	0.1828461390643626	0.04804909267797088	0.01087761995721115	0.4511944666843071	0.001006128780560529	0.001000510695767265	0.00100026977521206	0.001000410603828471	0.07976303363188197	0.08233167688382706	0.02281656419680825	0.01225256115606899	0.06071533116585711	0.03450012419744276	0.07054000700013811	0.05723585986471278	0.03614905371280899	0.001519152042407712	0.02982258117763401	0.005787985766252187	0.001066108774625345	0.001020912655596063	0.001004050047780452	0.001027473667578304	0.0511412014598016	0.03516791287416075	0.04271519993007052	0.001002201549555999	0.00105769539789244	0.03485361421094465	0.001100641700606306	0.001027528851658266	0.01334353117753308	0.001008851940417649	0.02773881004270593	0.01419870562571648	0.00101333757137741	0.001029649284671209	0.001018063384823228	0.009021783500817124	0.02216245068896107	0.02412140816521618	0.001005385566529539	0.02042802238231108	0.08809041180969804	0.03887748801230666	0.001007337097432438	0.001023623270615157	0.001008447191807781	0.001015896186527049	-0.0005292492473617413	-0.01238872294059547	-0.007961110841064394	0.009041966213923129	0.004933163605624559	-0.001617408549002426	-0.004499665506186089	-0.0006974970954238954	-0.5881131417083687	-1.79530125133224	0.04219912785107615	2.83087437782941	0.00238381843661536	0.2646131201823265	2.096670490601695	-0.5233285471771586	-0.1609636430391512	-0.01115336290513848	-0.3277431823091089	1.448112324058188	1.020426469914675	2.202400178935092	-1.001719893538489	0.00715976572511088	0.01157824418379271	0.01888375742211848	2.436353475405068	0.4066739597500371	-0.03543407115462591	-0.0288470454441693	0.05094829858732212	0.8496583926704513	0.2834749216791122	0.3068724375635435	1.837768300304855	0.06942750492442623	-0.007397689039653364	0.001739585988707314	-0.001774139870102451	0.04768914319413739	0.1264170426602053	-0.08719613599828781	0.3622289614993222	0.4643876478545001	0.1206692382206956	0.3176514768377103	0.4206217325496681	1.191196223558001	-0.102997668993738	-0.1530948761406168	-0.05672663563531535	0.04928906836153094	0.04948818444550176	0.009978026829584378	0.02623420803740719	0.7808212062818096	0.0252991620186412	-0.1109042280099028	-0.02455584742948476	0.0256963864837627	-0.09961540652137174	0.1381807729984654	0.03989755752387942	-0.02018467611423424	0.03191860494743395	0.3654795905262044	0.1640358315644203	0.07214281926443437	-0.01838185506841261	-0.2905112572349002	-0.1617554036303603	0.2803530018655303	0.3908385114411683	0.01009305735093096	-0.1229434940730439	0.2925436453706137	0.116100888751175	0.07913755166843886	-0.207222054192099	-0.1021214941860047	-0.1252487024030471	3.054399717319054e-14	8.068130501300028e-14	nan	nan	nan	nan	nan	nan
0.3	-0.03644815505620464	-0.02277255771879414	0.02683996329523347	0.6207288107940214	0.9407408797432675	0.008779484887068291	0.445444029193826	-0.02438900297371513	0.005587275405179538	0.007770346292002251	0.05994683867045531	-0.05598544201179069	-0.002290836163191018	0.05162424553356307	-0.05018620074201314	0.9119343391912335	0.106052451077531	-0.9119343391912355	-0.1060524510775293	-0.1143708429365412	-0.1094741394334074	-0.002798577092302631	-0.2589438349384216	-0.05863100875840041	-0.0308426066076446	0.1222760143703482	0.1182214219044302	0.7150117922289548	0.6340362987366159	0.06150586703042456	-0.0115897328572951	0.062479407459322	0.02394670164867026	0.5919863752064932	-0.3957573417214258	-0.4773357285272539	1.296665594319351	-0.05772873316584981	-0.04768872025810569	0.791480168178853	0.03581181128216009	0.5904398901512296	-1.727070079362308	0.3792520619073588	0.9327329082911944	-1.02948244223121	0.8083590334183666	0.5688233003174387	-5.068598566786924	0.8574591525165797	5.068598566786924	-0.8574591525165798	1.501616207786605	-0.6813814492864116	-0.244341913560555	-1.120208357363925	0.6675479872900111	0.3268079053734979	0.8310161490988625	1.111358018399977	1.245905188774636	-0.6359407866254059	0.07819492515584613	0.006066136905442649	-1.031254141274544	0.2955935498728596	0.001028829916022027	0.01674313323075225	0.08405256875287542	0.1023579592881474	0.001001694729467387	0.003902536074700422	0.01039576868060527	0.007582584808827764	0.3876628811164797	0.3471180019374625	0.01049085092285152	0.01643373359240215	0.001010196435750036	0.03067799982611333	0.00100260083666474	0.006269791859534387	0.003573805420931062	0.01927489901948724	0.4319110700179997	0.449188264861201	0.03097567845333768	0.05009442601325155	0.3109003535484665	0.3269965171244814	0.1338286524012057	0.1101802691053189	0.001030258241991575	0.00673709659645214	0.00105393804731472	0.01056672658626586	0.001010569309038639	0.00543264474654279	0.6842033405576624	0.591331876998097	0.07458983019314323	0.08924574217918821	0.001006956016127829	0.003752957883794628	0.001022584467162673	0.0182207557114086	0.001063964735364709	0.02003036232032361	0.1726240321943356	0.1972319871733867	0.04243602813469126	0.01900623932177609	0.009739449031270836	0.01302127609076704	0.4309270957256784	0.3599291043890577	0.001005986575113462	0.02912126789003169	0.001014287174185498	0.007248232692188959	0.001009337047017011	0.003436342283118308	0.001011715108515561	0.005169670185592052	0.08239517813065088	0.08180319503385428	0.08528490836845722	0.07701683338903326	0.02326383310847632	0.02289449112047924	0.01083057126427702	0.012318342920216	0.06102134860253214	0.08496435433006168	0.03429198780329554	0.04978874810293421	0.06898995944443093	0.07648329164182842	0.05702893526374629	0.06413982583332875	0.03142788416165661	0.06283750532587047	0.001964497807335278	0.06027935821237582	0.030525000031798	0.04712147971344143	0.005998644384053124	0.01605358408603183	0.001116157629116639	0.007722363014041894	0.001031959932886129	0.006973314126312242	0.00100386702917661	0.01217871123728168	0.00102499810771991	0.02689387767041658	0.04327225017289964	0.06590697776514341	0.0365028298644596	0.05358753146948747	0.04447107832190269	0.0458370483678581	0.001053596218926512	0.02415473558544964	0.00123492734144163	0.01158804837568768	0.03641274646777692	0.03942226069618469	0.00110928226506255	0.07428249711859881	0.001028063367307937	0.04493291306450791	0.01404430000185371	0.02235219339515397	0.001012629750479795	0.01265452686433786	0.02658829792216788	0.0185136555063931	0.01399780449363821	0.02752799522426675	0.001014235561672817	0.01513261710811153	0.001027899738176279	0.01875564874710512	0.00107274806317661	0.02949538339670825	0.0109968620320091	0.03457978724832055	0.01969640237041313	0.009488698300364876	0.02212315066966156	0.02746362245064987	0.001005360071052232	0.007896314010899347	0.02151233036207274	0.01705617778092722	0.08684966977579894	0.08508640085621438	0.03766920845932926	0.04126588858608975	0.00107955051148383	0.04328519568497361	0.001022863856555465	0.02449310114173591	0.001008190291612934	0.01086818338810859	0.001015427573088215	0.0155865492139053	0.0002658924331359504	-0.01225110965414864	-0.008061990092765694	0.009370393815506528	0.005000845641269622	-0.00174409572609521	-0.004500236530067273	-0.0003290970288498756	0.001046795293606954	0.1394701044866918	0.001001836790668527	0.0216998775860044	0.443810829599488	0.001019552923989881	0.001009471270420384	0.001000416136011411	0.001003534438789239	0.4226021588211264	0.05119583019760524	0.3606607278119037	0.1087794810418537	0.001031169702258933	0.001069197906988975	0.001007258425849461	0.7478749914671957	0.07956811962897173	0.001006811372644479	0.001026501825629566	0.001000588479309953	0.1854462470678671	0.05365485667810228	0.0191134368349667	0.4704187894016327	0.001005633485944359	0.001000501968794608	0.001000258563974157	0.001000402475991732	0.07660913222439711	0.0797083587607445	0.01999333703756614	0.01844954753197968	0.06657608172944941	0.03616273204594117	0.07373381159448676	0.06586786656256097	0.06298044403021841	0.001495946736289138	0.02846207974845392	0.004973491166411743	0.001089329325560472	0.001031369605020765	0.001004251633041628	0.001042137951013017	0.05350484406333789	0.03638654095045769	0.04205648151477859	0.001002346947925114	0.001095292607646511	0.03341226180396826	0.001096542855836427	0.001028906901316843	0.01474460074117652	0.00101039429002824	0.03316239911261752	0.01859003106153233	0.001013185007164855	0.001043104509328737	0.001017656873801618	0.01009650222734168	0.02845106282828538	0.027190494125414	0.001005705580426985	0.02089661654353999	0.08965628922706942	0.03922015046259651	0.001007838879833743	0.001018553452831285	0.001007428518115966	0.001013379026465513	0.007359462904619767	-0.0104893835224275	-0.007783808816060506	0.01096919419989056	0.01013539181284486	-0.001115798024490544	-0.005454300054007108	-0.0002604726523500624	-0.5925271680719899	-1.621964005036147	-0.01499850897540785	3.177215850872418	-0.03063572432380969	0.3941986661370205	1.693675355713981	-0.5343997232338714	-0.2051386719774953	-0.02742655180414343	-0.1186548515064739	0.7454333729780857	1.165343685779003	2.29838424650434	-2.147189057649134	0.008405339011472519	-0.01029764596663124	0.02895674467283901	1.616235248651808	0.1751462706657489	0.04892173298759177	-0.03668395135486132	0.0972465960354086	0.5747329950987221	0.1757402565081766	0.4381874463218076	2.082471574272374	0.0919918339132878	0.04683866775119276	0.01642568016642994	0.02588714341165267	-0.0277363067073171	0.0985479260657585	-0.1575899738678646	0.5050459036131388	0.7848989578843881	0.1931645884776739	0.3964068365562878	0.7079698731147129	1.640805285303758	-0.06729158109623097	-0.1639585997488973	-0.07278723878443938	0.05902185021423566	0.05305632589641321	0.005228471689910559	0.01604402006912604	0.3700333625725847	0.1501968144226675	-0.04367053526036539	0.04048747549923561	0.04263355934391767	-0.0937287330313393	-0.1178648271828371	0.02710333202447515	0.07122980035307483	0.03374118278469602	0.5605405346638676	0.2919635051743741	0.06191330099505876	-0.02655371148087669	-0.2638283796866372	0.007309915269987074	0.4042680728823809	0.3848728784227305	0.006336780634085325	-0.04339641707907346	0.3486786556981059	0.04461287269680392	0.1158530082485117	-0.2125809277041003	-0.1041412813881918	-0.1275804163665565	6.183204965580158e-15	-1.615285447633536e-15	nan	nan	nan	nan	nan	nan
0.31	-0.02956407535001622	-0.02743049564900757	0.02204527062906689	0.6336376841325507	0.9400509355845703	0.008244228412562258	0.4511240872711607	-0.02448111985166116	0.01313029385999043	-0.01020950859972528	0.06435632489648499	-0.04636092408191338	-0.01394200009310565	0.06067386437311166	-0.04442389023774491	0.8587891298385979	0.1152118046739155	-0.8587891298385356	-0.1152118046739142	-0.09893952941540268	-0.1165097112832889	-0.005142975124090481	-0.2693353499905052	-0.05174950088731728	-0.02749933521165855	0.1291929645550861	0.1295783268452392	0.7270295739956805	0.6272429037073389	0.06259711030080531	-0.01157898041173047	0.05263691736360868	0.02699122169837309	0.770487331345991	-0.5221070701487331	-0.4836894331585866	1.285123296701915	-0.08127782416665046	-0.05860504859311981	0.361143898930846	-0.0427277872510434	0.9154808626725189	-1.851054256209921	0.4884750263485748	0.9931227805081065	-1.284486663092816	0.9820596399306378	0.5852901652970284	-5.550498640298017	0.981194089904636	5.550498640298024	-0.9811940899046399	1.582448054674652	-0.7213116904431183	-0.2228441662851435	-0.9633737978083184	0.7033940044284265	0.340620808362554	0.5625346388310879	1.169143251358095	1.163924856093969	-0.7141071667617688	0.1344243056193034	-0.004956774552873793	-0.9321023998903637	0.3116553804201034	0.001311383427086943	0.01724807053591647	0.109862772617339	0.1309039871826484	0.001001772700753398	0.003834549818326923	0.01528136899983641	0.01021111440837764	0.4065514764181059	0.3620083569165027	0.005913327847604269	0.01247638470013594	0.001009355930614808	0.02855206904577424	0.001001534743936456	0.006106485101216025	0.002318983894167989	0.01804620635202628	0.430681742795642	0.4557892923144936	0.04165056710679402	0.06027232172375139	0.3310960700176455	0.3501102055560324	0.1120631569663847	0.08672665540270677	0.001029660187206419	0.006862332083392115	0.001061179779435383	0.0106078556451171	0.001008579448239265	0.005697086760666758	0.7010278365730861	0.6028273333741681	0.07565191125534881	0.08965414241584166	0.001006688863491525	0.00375981223179089	0.001022530474181271	0.01782774290471379	0.001032912727688975	0.02085942349170172	0.1776632695473131	0.2020177049031425	0.04757913349641004	0.02016340366520075	0.01491098219000929	0.01668423124581894	0.447805016057882	0.3814767442893408	0.001005610519837919	0.02995743008091985	0.001007538080844671	0.007408003356806508	0.001004889051299552	0.003528745526706846	0.001006176060308736	0.005275039186258614	0.07974245530483937	0.08151985649386173	0.08313567412688137	0.07803634380968881	0.02114391552736842	0.02124737471409128	0.01432054140817677	0.01626294515331616	0.06389993454410595	0.09226908517005317	0.03534429279286184	0.05172814453191623	0.07178023080002323	0.08061616631232532	0.06592902379216993	0.07465850285892049	0.05066339359132534	0.07881103268755665	0.001731824780450875	0.05960519142098269	0.02947339704760228	0.04561530664779261	0.005534480915234619	0.01548376676724283	0.001170216591790468	0.008283645184399852	0.001040488185008564	0.007591360749918611	0.001004045075292659	0.01220630404857409	0.001029773982512656	0.02681664750171973	0.04456050154759299	0.06530265495340079	0.03664298375399191	0.05516655434374217	0.04341898781186506	0.04561631948424835	0.001028704662907044	0.02417842378676685	0.001157674609783371	0.01210420986126104	0.03498222137948832	0.03874399619375828	0.001099787360199057	0.07473680965927025	0.001028079278206303	0.045249778629695	0.01417157141538993	0.02276035586588621	0.001011734583579549	0.0129880842064759	0.03117986662475875	0.02479359039812175	0.01793775901902774	0.03133182085622279	0.001013795824925274	0.01590799480655311	0.001033793936380046	0.01847877798748698	0.001046016103221824	0.02694133725749644	0.01135516002042987	0.03563061035056436	0.02425410726674079	0.01357765304937133	0.02401738267521404	0.03008204392447921	0.001005563331067848	0.00791927789705037	0.0209094499319917	0.01662554445395829	0.08873252165932007	0.08879610688544815	0.03914384423070714	0.04182225358406243	0.00104471521490216	0.04464290024220907	0.001020593182967408	0.02235524652553267	0.001007723463727305	0.009823156600511264	0.001014309963556652	0.01429711486016934	0.008561590062720267	-0.01013413415650145	-0.007722183161476153	0.01261022328915136	0.009711500301600135	-0.001348138986185401	-0.005311202104527655	0.0001264877339809107	0.002078457883006955	0.1505143402435484	0.001001868271017861	0.01960784887228268	0.4499032681726201	0.001012492957254644	0.001007643549769414	0.001000433035321934	0.001002832156390648	0.4327937276049647	0.0566532209119749	0.3809462618182868	0.05491937979828035	0.001027233926250166	0.00106831101952632	0.001005874184815944	0.7380573115585063	0.07485665817190437	0.001006071957262958	0.001019066623806726	0.00100059469718193	0.1862397530409756	0.05385049416158656	0.02169287983165812	0.4984925211901699	0.001004868614195385	0.001000524618351176	0.001000261308199207	0.001000419258283399	0.07586486887299487	0.0807179756315453	0.01772526483371917	0.01780101390854136	0.06837524000287644	0.03692200680556079	0.07681802820816439	0.08690349445917958	0.08251971498054554	0.001482965887417659	0.02809585735361781	0.005101733730273872	0.001342568556345961	0.001064589623601076	0.001004212369115453	0.001028488940562944	0.0397232757799096	0.03716733128619535	0.0422409255507442	0.001003177261674455	0.001061930337469922	0.03321799978243661	0.001084284744055263	0.001027409613837663	0.01394115990752252	0.001011148753919932	0.03923330396588007	0.02538422433985875	0.00101346778615237	0.001037241165320136	0.001018642458167664	0.01313775438948445	0.03011752887440123	0.02524945166328993	0.001005833478503102	0.01967394979656526	0.09268822124978578	0.04230787562238118	0.001008975478894213	0.001017956351437089	0.001007076139256753	0.001012950410296613	0.01781898941878503	-0.007732959166113466	-0.007333075706519105	0.01716287603420482	0.01408304175293494	-0.001138055015631144	-0.006007689319404336	0.0008916408058762071	-0.5995195935785071	-1.513131176972659	0.09312930419748913	2.523870210213328	0.005910778095581454	0.1466672158198149	1.283015953587571	-0.2775335233407697	-0.217474961294059	-0.01013233934056186	-0.1106715800225001	0.6007731819555784	0.8829073427370925	2.283740088500982	-2.545860119170079	0.01584031472250795	0.01144461566110455	0.02567060579174721	0.6795413208438187	-0.08331754137868466	-0.02162340858215953	-0.04121022372932639	0.07658077817349672	0.3809806776845148	0.06028798790590224	0.3049271041153934	2.207973737025104	0.08138505915402471	0.0009578860969120147	0.006096278395968277	0.003297996959206068	-0.03632126404364345	0.102710943650778	-0.1719456763263208	0.2968754289945346	0.6884130399892916	0.1892288310693698	0.4226934931126137	1.351955913424285	1.557777524466027	-0.06429153321437366	-0.1346036642954723	-0.04160818028036449	0.06465831274904643	0.07210044213789427	0.001026283880051084	-0.0236538771888026	-0.4277843089844511	0.1670306074181584	-0.003690520989125341	-0.01839281816210927	0.05892048435803677	-0.04825425038612005	0.1293653589404173	0.03312043653991388	0.01416524958332888	0.035948972785065	0.7031127914452482	0.4567887442987939	0.08836317843464024	-0.02903678712800041	-0.2473454379037134	0.1908162049720561	0.4132464690054599	0.1540205643498627	-0.0004288423321204741	-0.04632460339242532	0.3878572928824898	0.07258857565475899	0.1565264755823581	-0.2142381480188804	-0.1048039032745187	-0.1297521691434856	-1.0853027162229e-14	-5.288030473473939e-14	nan	nan	nan	nan	nan	nan
0.32	-0.02132525312282423	-0.03294023563789366	0.01712444206309369	0.6464315611944198	0.9390949687473281	0.007622534435701656	0.4529991562052786	-0.02501341072644594	0.02384323389582222	-0.02889380597656802	0.06943293605865912	-0.03610394434513347	-0.027655295811961	0.07087533644101666	-0.03844737014088146	0.8011232596541193	0.1258119833384773	-0.8011232596541198	-0.1258119833384755	-0.08276585067837218	-0.1238119486373201	-0.007221589887760748	-0.2783168937896661	-0.04467032031953012	-0.02405470174955771	0.133729922166662	0.1417866925634576	0.7384157631813083	0.6199267764507931	0.06408176467696025	-0.0117096908834679	0.04394018902107253	0.03014670766411145	0.8629348794134634	-0.5661177534498655	-0.5025629084876377	1.273666338987316	-0.1109332689489725	-0.0649762207290181	0.03048233953363891	-0.05222298808060637	1.224424206352517	-1.867958576383703	0.5126770491340393	1.059225269672417	-1.441908800025741	1.038729679098388	0.6116652188375896	-5.972730733155325	1.145624166152004	5.972730733155325	-1.145624166152005	1.65008925096543	-0.7347145501163123	-0.1911852599370513	-0.838214106779236	0.7070825266314716	0.3470803185966225	0.3550176344716543	1.281650173877254	1.119586672555209	-0.7404872320787903	0.156877146330689	-0.02222644655329858	-0.8021017906385318	0.3177867330794577	0.001967995997426734	0.01814858599825194	0.1286846005130966	0.1526729731361199	0.001001827414718048	0.003798197737464122	0.01673303437493443	0.01081912836619092	0.4211797082301761	0.3727507272790782	0.003568053388174322	0.01047379376346197	0.001008021571582179	0.02637995105683183	0.001001010421033204	0.005969194283089414	0.001687455145930264	0.01738970945844083	0.4330412958120881	0.461723749785885	0.04973079549362506	0.06800601059626549	0.3510348955800726	0.3718590518683726	0.07574103221153929	0.05921653799606733	0.001027392501187241	0.007037874017756834	0.001064355503888307	0.01065404205798529	0.001006892540646203	0.005980835815091077	0.7101124680438232	0.6048564093006003	0.07417173110589736	0.08778236499089381	0.001006185461192837	0.003839038808075361	0.001018784120794899	0.01741071896350907	0.001017395259684677	0.02172228068246257	0.18104819059486	0.204823003263724	0.05041069266210314	0.02030390659448689	0.01877631517610955	0.01933028856165885	0.4680239259339445	0.4037069257543576	0.001005039958379245	0.03087185817074635	0.001004176470503709	0.007584238832612264	0.001002667512272564	0.003639094047936722	0.001003416267498016	0.005397856929538307	0.07791404723871972	0.08092897249798629	0.08235312231772182	0.07901818797375393	0.01894421339394287	0.0194533302154234	0.01577354187177161	0.01851586921986858	0.06628333993870046	0.09897993172733084	0.03625722525525658	0.05346360739933392	0.07468795555786276	0.08478766941546657	0.0800463086218393	0.0903027517303757	0.06943244847566311	0.09407060256386612	0.001608811886679596	0.05905853242744585	0.02874528519088694	0.04448285340923867	0.005363748546595729	0.01521278137423837	0.001323859064387416	0.009244003846874054	0.001061367194900753	0.00844627183539024	0.00100411441145957	0.01221396078106731	0.001025333113700512	0.02657752365913772	0.03884052479808708	0.05861356390409397	0.03708308216370985	0.05695660055767403	0.04293793100777601	0.04569893235749097	0.001016678926314325	0.02413401956360545	0.001102361643564515	0.01273289299475229	0.03412958189668584	0.0383305740300195	0.001088910219154822	0.07528256476891523	0.001027338243197925	0.04553233490591809	0.01384460407546118	0.02271074950261997	0.001011664633481621	0.01343308006271907	0.03642988595647786	0.03272923828665225	0.02322336208149827	0.03642351257202438	0.001013717522092047	0.01680389947241401	0.001033806660979147	0.01817058607016298	0.001033147643135686	0.02454118284357233	0.01302644470203828	0.03815534134366337	0.02739520813802507	0.01774809952223291	0.02406815352258729	0.03084821669775702	0.001005728891417799	0.007914040385708645	0.0200069593530956	0.01605779861154817	0.09110408193358714	0.09273544156851798	0.04136529653608641	0.04283622907431588	0.001027871587424968	0.04643249664417259	0.001019159690385168	0.02022337513177231	0.001007313888759058	0.008773308779761495	0.001013537018637234	0.01300259153585621	0.01829984028202526	-0.007590859419743025	-0.007308425444685351	0.01781928766990914	0.01391348514843708	-0.00123099140030911	-0.005950450139612545	0.001046424960408495	0.003110120472408423	0.1615585760004044	0.001001899751366549	0.01751582015856015	0.4559957067457519	0.001005432990508989	0.001005815829119843	0.001000449934690082	0.001002129874005219	0.4429852963888013	0.06211061162634574	0.4012317958246689	0.001059278554705136	0.001023298150243062	0.001067424132063444	0.001004489943783685	0.7282396316498165	0.07014519671483739	0.001005332541882022	0.001011631421983921	0.001000600915063177	0.1870332590140842	0.05404613164507045	0.02427232282834856	0.5265662529787071	0.001004103742447763	0.001000547267931756	0.00100026405246749	0.001000436040604818	0.0751206055215916	0.08172759250234635	0.0154571926298742	0.01715248028510461	0.07017439827630385	0.03768128156517996	0.079902244821841	0.1079391223558003	0.1020589859308724	0.001469985038545753	0.02772963495878198	0.005229976294135694	0.001595807787130666	0.00109780964217903	0.001004173105189452	0.001014839930114305	0.02594170749647857	0.03794812162193147	0.04242536958670962	0.001004007575440426	0.001028568067293226	0.03302373776090327	0.001072026632273264	0.001025912326359878	0.01313771907386829	0.001011903217813113	0.04530420881912034	0.03217841761818507	0.001013750565132872	0.001031377821309585	0.001019628042534567	0.01617900655162702	0.03178399492051728	0.02330840920116705	0.001005961376576275	0.01845128304959075	0.09572015327250043	0.04539560078216635	0.001010112077948651	0.001017359250043807	0.001006723760399152	0.001012521794130172	0.02827851593295034	-0.004976534809799386	-0.006882342596977682	0.02335655786851909	0.01803069169302507	-0.001160312006771666	-0.006561078584801512	0.002043754264102344	-0.6070202356502188	-1.368938018087049	0.0641171224358376	1.821807462667065	-0.02430888922949971	-0.009904462207542807	0.8640784324201589	-0.143448132089063	-0.214376113632203	-0.02222336376716533	-0.004215696714050107	0.6121193766090304	0.6765023181763369	2.025415822659602	-2.958489798443404	0.0184666284890043	-0.009286175162796726	0.03281815272424612	-0.2770408412764533	-0.2808892616369919	0.06339617862511857	-0.04148617809759671	0.1040057999124152	0.1786491212647627	-0.02759202631937344	0.2348078784835913	2.218979887219716	0.1076450136846764	0.05013162998821219	0.02001473569522994	0.02937689193543648	-0.0892453978780344	0.09101467474720544	-0.1869755923432008	0.1667102703051936	0.6661221013384001	0.1523778761649389	0.4041325230853532	1.733084242305085	1.498013788231625	-0.04179002152622507	-0.08921463432969086	-0.01302085363429678	0.138837148639272	0.1004292182769841	0.001241255925243769	-0.01633471469809067	-0.8469202849511264	0.1924014823599734	0.01699781610593542	0.02686899059686082	0.06513788894407395	-0.04076026527313194	-0.09957631348857142	0.02024147423966213	-0.02032396644651599	0.05602888558853827	0.8916831336477969	0.5495367219591594	0.08601869455390367	-0.03281794309118517	-0.2330500346387622	0.3020914934448085	0.4205664176567129	0.01442313831020657	0.0006965011378419077	-0.07081892016301182	0.3946043864670156	0.1361349711519281	0.202231377178585	-0.2113842832075663	-0.1051054880165213	-0.1285982104714015	-1.632416442719383e-14	-5.514810637943169e-14	nan	nan	nan	nan	nan	nan
0.33	-0.01270499296703934	-0.03849199449639414	0.01199776591944186	0.6591153140444515	0.9378061082603115	0.006958356138524606	0.4522275806442078	-0.02531786621154771	0.03758073667252288	-0.04711243274310671	0.07435178042400985	-0.02528481943994013	-0.04229818072913513	0.08106610306431698	-0.03223036687646711	0.7395013318057447	0.1382156542496739	-0.7395013318057038	-0.1382156542496725	-0.06602443633176672	-0.1311146096807981	-0.008933013046309399	-0.2862229563820389	-0.03771319072671587	-0.02057848514711764	0.1364858729055883	0.1553398635668346	0.7495987612382186	0.6125577254129722	0.06566641507582842	-0.01203809166635973	0.03655006094403799	0.03338752978753518	0.8417941943728702	-0.5364473473641199	-0.5181161174711869	1.26348354897679	-0.1479368854461326	-0.06760225571535627	-0.1601191159143639	-0.003566641131888791	1.523476194836739	-1.756608657689217	0.464318333283138	1.094396588295861	-1.462070212571764	0.9879020412914349	0.6236083417551423	-6.345538691437947	1.333160997315497	6.345538691437952	-1.3331609973155	1.69587464351591	-0.7219628850229735	-0.149083125786385	-0.7484537270438956	0.6806700112866948	0.3471846416424291	0.1897546763145347	1.431253275341224	1.121046393403647	-0.7305859042904673	0.1608036956607656	-0.0426706136339778	-0.6812568215197836	0.3299022336517555	0.002267676019190146	0.01867553679778395	0.1401442997500709	0.1667704755832367	0.001001837719402275	0.00378682578905415	0.01498355173871025	0.009763557246771748	0.4319457623694274	0.3796560036755974	0.002316915851016065	0.009421249749812231	0.001006637307613363	0.02438509733948337	0.001000734425114426	0.005868688175683672	0.001351909493161298	0.0170468780194565	0.4399770194366493	0.4689050348350564	0.05412032941777723	0.07243255964424986	0.3704552004271331	0.3910730199985624	0.04277583278621347	0.03548072457859559	0.001024642510584439	0.007244403915321634	0.001062519798753634	0.01069852510614826	0.001005545740413777	0.006276117928369398	0.7119474537560916	0.5978153850609991	0.07059756116969948	0.08415603537052165	0.001005591903877935	0.003986584908626955	0.001014649638738849	0.0170168853003705	0.00100918522646683	0.0226417627427414	0.1833765304120442	0.2061421528945535	0.05098629929165083	0.01967381910416302	0.02054462059559679	0.0205506687322575	0.4904959993016788	0.4253772725836364	0.001004450356148703	0.0318690414469224	0.001002415894802735	0.007813720080418749	0.001001495482924141	0.003775260556120515	0.001001969581093915	0.005551717177107421	0.07629135155056378	0.079481365688404	0.08211473776751124	0.07936350832421847	0.0170814657340939	0.0178727457849382	0.01435442324248002	0.01823498836146593	0.06612079043314449	0.1026338677099739	0.03676706150720893	0.05473319911539006	0.07742582710951808	0.08865695160893783	0.0979156906656511	0.1092319783725063	0.08420496425985823	0.1067603531254577	0.00151488350916716	0.05861522916130445	0.02821714499988964	0.04373029853907343	0.005961471317677729	0.01553267950565077	0.001411626654219421	0.01036295802478318	0.001075373201310592	0.009475910460209609	0.00100414441631373	0.01223049366712769	0.00101963705047376	0.02629571711873776	0.02979363536415095	0.04948024166324045	0.0366079446271744	0.05768478180643545	0.04269003686032741	0.04571669181421519	0.001012068511047673	0.02402273365132528	0.001403742251763303	0.01385588451188088	0.03357827072090488	0.03792070641687753	0.001075765353541198	0.07565387893399877	0.001025749468792657	0.04575533487689008	0.01336442961842189	0.02247337849467664	0.001012436876769295	0.01409729373064303	0.04054586143051898	0.04096747915301806	0.02876653416674604	0.04174634023792231	0.001015195227510633	0.01788502256143581	0.001029984766779185	0.01786685273198724	0.001030907874436769	0.02220790115485852	0.01503552180295736	0.04108613030845741	0.02557903639598676	0.01968568496746074	0.02119748276756969	0.02874405926977905	0.001005940243401791	0.007891946935052936	0.01940970549132751	0.01545483176933197	0.09344517774368959	0.09654710651185928	0.0437227798313129	0.04429776730862287	0.001021986045398092	0.04873889394624894	0.001018546952869953	0.01810509333623307	0.001007290171498912	0.00771396874105795	0.001013382730673331	0.01170270758973004	0.02876603076957679	-0.004784398154336434	-0.006828705468464046	0.02359408739079741	0.01705842838271468	-0.001212746600178088	-0.006435848312787158	0.001915675041153756	0.002132311872129842	0.1536176247897415	0.001001805032271189	0.009279539982440433	0.4552005464705923	0.001004577842409387	0.001004672896319224	0.001000444895557733	0.001001899953055167	0.4664382114326068	0.05725023901019947	0.4193141923408151	0.001031626743249806	0.001020496325895738	0.001054842761828619	0.001003851565406776	0.7058664088951596	0.06232697477220919	0.001004671007845157	0.001009259866005997	0.001000674712268007	0.1873806062381711	0.04966466405959293	0.02099955838975455	0.5550816283187235	0.00100361088509748	0.001000614529236357	0.001000285709203437	0.001000487748358907	0.07331847358020191	0.08185610008909816	0.01465287426472235	0.009102327958359642	0.06223290983622033	0.03709436194504077	0.08198684041663303	0.1344714942043821	0.1048686940121053	0.001372041075888124	0.02751356932017422	0.00774997498473288	0.001424602048957027	0.001083304014009589	0.001004177788309636	0.001012751944679685	0.01353828368924562	0.03442586703175615	0.04236625433074015	0.001010030895940504	0.002300751117576122	0.03286245758103428	0.001053668132128654	0.001022559108173072	0.01259048540355804	0.001014372060834315	0.04547655682251667	0.03750335183787406	0.001019256570514315	0.001021462860528519	0.001036147993437938	0.018113740708046	0.01644561234798138	0.0134357267785262	0.001006328411042369	0.01899630016952329	0.09745363695245948	0.04751917038989602	0.001020724260873767	0.001018374611467587	0.001007723835926688	0.001013814731035678	0.0396222331264293	-0.001824227564559514	-0.006306075789431832	0.02955891072950843	0.01942556096874391	-0.001236449474771767	-0.00682106226835014	0.002682461743540022	-0.6165223547498799	-1.162812171587124	0.02992896679009663	0.981327280428874	0.01093149706907102	-0.1970630201226956	0.5291063752008757	-0.07297978212960009	-0.1833666913267063	-0.002911471888182759	-0.04505225851214171	0.8524461664309311	0.2219526179510082	1.807876182257515	-1.813206395996326	0.02155673342691411	0.01116965422053454	0.02722839892027047	-1.09300629716229	-0.4427183542971734	-0.009479089502517399	-0.03673535078945823	0.08518384050853181	0.08433592251635731	-0.09665995103108993	0.0214629781855911	2.104018457869109	0.0962624765436052	0.009506890931725635	0.01059756007196978	0.008610325986109002	-0.1963431023967232	-0.01929947305537414	-0.1334559227798962	-0.211557737951244	0.09188128531676169	0.1053501062549439	0.3767901735226754	2.028316442779343	1.054264408670808	-0.04451607448435649	-0.06426323477004509	0.07368536361411275	0.09660236100183404	0.1070029110890353	0.002714900339212964	-0.03345728175440633	-0.9773132694223228	-0.03170736335125722	-0.01286156411220093	-0.03084979744405674	0.1540430321047249	-0.04256510948642436	0.1063508207237625	0.02205155258175398	-0.02392835404306119	0.07865414879319882	0.7571397778413482	0.5182026745200705	0.1262919718122983	-0.02812354421355215	-0.2338491750952002	0.2867118907470083	-0.04831178623026228	-0.4150276318465781	-0.005379645438697281	-0.0514206864442379	0.376809792838292	0.1506016171626619	0.2607037741184405	-0.211494732509223	-0.1064863394635535	-0.130719511330754	-1.872728702919018e-14	-3.694354428253054e-14	nan	nan	nan	nan	nan	nan
0.34	-0.004875828382703748	-0.04351344916711307	0.006855243769165706	0.6717092185331633	0.936114269898679	0.006275632980711363	0.4502903406036203	-0.02498271419305873	0.05432075470943656	-0.0636428167455329	0.07858383291149275	-0.01442007504060756	-0.05640474064674537	0.0904029451815095	-0.0261377451516111	0.6743348087269927	0.1524362229093245	-0.6743348087269916	-0.1524362229093222	-0.04889473730484813	-0.13817411086664	-0.01016292748375507	-0.2933950746374852	-0.03113038770643046	-0.01713057612163162	0.1373966589530032	0.1704571430411008	0.7609173601409198	0.6053697997889277	0.06731285383469521	-0.01254744122832235	0.03020839265564188	0.03673524317806999	0.7047157651277073	-0.4600569158908708	-0.5057321098135006	1.255696666723352	-0.1915288439242735	-0.06868519285625513	-0.2026505563731247	0.07569851264068332	1.824927258385789	-1.530310023561253	0.3753186735579035	1.068349168501114	-1.334643800119533	0.8679447778875423	0.5867889109260023	-6.681649779230872	1.509003715842818	6.681649779230872	-1.509003715842818	1.727746187028475	-0.6860825785891421	-0.09488351571649338	-0.6914252393937711	0.6322172121266874	0.3414188032060278	-0.0140153038260701	1.59447186805069	1.146706841713557	-0.7042621493231063	0.1692348183497615	-0.05841620237165275	-0.5924098329108375	0.3391649865013504	0.001929451657849287	0.01852028392018614	0.1436725348631503	0.1719722038181445	0.001001795485465809	0.003794767629185659	0.01004975195124432	0.006960802794840461	0.4390242205951176	0.383575445349433	0.001687173621304178	0.008895815891479369	0.001005373766331828	0.0227371760012248	0.001000593976656634	0.005810292561813803	0.001183814511031377	0.01687463093974832	0.4520455402088938	0.4793388437786926	0.05427348885071036	0.072707965485815	0.3892082893331105	0.4078265430910925	0.02359937556082096	0.02246173985742551	0.001021866577140234	0.007443356334253624	0.001055309088489888	0.01073717253091201	0.001004553325766408	0.006545206373224393	0.7068001068868365	0.583759437546986	0.06511269848542285	0.07896116406790403	0.001004964340411952	0.0041376143980627	0.001011397023574479	0.01668691602407	0.001005119048109684	0.02353182205994914	0.1849442340741977	0.2064928240663521	0.04929129353764852	0.01840601798817771	0.01987540839724266	0.02000344457643226	0.5146020707865477	0.4455658744963851	0.001003909150008084	0.03288652440131214	0.001001569696296601	0.008049222078412981	0.001000920598233015	0.003918625131987655	0.00100127246914785	0.005714366817424784	0.07458567654380543	0.07708076768296167	0.08203592958779751	0.07868522114461546	0.01572676555623922	0.01669791917908929	0.009679558129483531	0.01451128854151223	0.06247585495114662	0.101361881236164	0.03676277705848655	0.05564680230860454	0.07986663592433005	0.0924647980441959	0.1189521136394281	0.130380187719225	0.09350996217544227	0.115442452429007	0.00141893081531013	0.05821530208211852	0.02783696548346176	0.04313825081249982	0.007509180215949367	0.01662018632043374	0.001369925103884569	0.01140902454810416	0.001075117826225999	0.01061641814525756	0.001004161753934258	0.01228125036888205	0.001015745836549404	0.02603976425676218	0.01898568319806274	0.03911591639156019	0.03470182704656182	0.05662361067583178	0.04252957617139503	0.04545338828819102	0.001012777535607134	0.02388255112672853	0.002189744243681726	0.01570540598954951	0.03321021214679943	0.03745223479790148	0.001060012328314672	0.07605981466684771	0.001023278055535952	0.04592722661010253	0.01285103781728876	0.02229662004373915	0.001014057832671209	0.01504296905437818	0.04280276702244995	0.04789552860536916	0.03415228924375813	0.04685104332856385	0.001018688053511289	0.01925145988086845	0.001023114881819278	0.01760421879187963	0.001038052230432625	0.01985934190183717	0.01700098269837162	0.0439424909832962	0.01723413719959726	0.01647661464525471	0.01491424875393746	0.02295220390196601	0.001006229475372138	0.007801158393495621	0.01936373908987683	0.01499646011939604	0.09551882550559113	0.1004532612380155	0.04596284908926566	0.04573684024663067	0.0010243531698083	0.05167968594434405	0.001018748653171277	0.01600902734933908	0.001007778605243232	0.006649105595677078	0.001013952406311525	0.01040138265763184	0.03981723906107982	-0.001747372902374338	-0.006284620938026383	0.0296539225384198	0.01903665564461973	-0.001257423312134261	-0.006770970159544364	0.002631230054360559	0.001154503271851469	0.1456766735790781	0.001001710313176222	0.001043259806321926	0.4544053861954327	0.001003722694309447	0.001003529963515675	0.001000439856444946	0.001001670032105723	0.4898911264764162	0.05238986639405473	0.4373965888569615	0.001003974931786594	0.00101769450155068	0.001042261391593895	0.001003213187029026	0.6834931861405028	0.05450875282958087	0.001004009473808882	0.001006888310028374	0.001000748509489839	0.1877279534622584	0.04528319647411481	0.01772679395115915	0.5835970036587402	0.001003118027747478	0.001000681790579495	0.001000307366014599	0.001000539456161139	0.07151634163881165	0.08198460767585031	0.01384855589957117	0.001052175631616549	0.05429142139613688	0.03650744232490325	0.08407143601142726	0.1610038660529668	0.107678402093337	0.001274097113229976	0.0272975036815665	0.0102699736753286	0.001253396310783033	0.001068798385837952	0.001004182471428344	0.001010663959244841	0.001134859882008236	0.03090361244157873	0.04230713907477041	0.001016054216422386	0.003572934167861223	0.03270117740116385	0.001035309631981589	0.001019205889988579	0.01204325173324851	0.001016840903851499	0.04564890482589606	0.04282828605756282	0.001024762575881553	0.001011547899744602	0.001052667944337465	0.02004847486446518	0.001107229775446077	0.003563044355886295	0.00100669544551018	0.01954131728945588	0.09918712063242305	0.04964273999762545	0.001031336443796336	0.001019389972890196	0.001008723911455061	0.001015107667942598	0.05096595031990828	0.001328079680680327	-0.005729808981885995	0.03576126359049771	0.02082043024446273	-0.001312586942771663	-0.007081045951898689	0.003321169222977662	-0.6259320363625805	-0.9232915504071898	-0.072323613015241	0.04265262022610786	-0.02044613153041874	-0.3593411287070221	0.2669114878823143	-0.03802610098980089	-0.1449896377440519	-0.0138012650628666	0.02990117515578339	1.262624155511655	-0.1537263231159525	1.533326815126219	-0.8151240591569144	0.01695113275230049	-0.01045329984215308	0.02757941903388948	-1.680025496159132	-0.5945975980692001	0.06409285638093526	-0.02871330057612389	0.09812125129962515	-0.01504657054159064	-0.155134751448864	-0.1187129867940806	1.922630903914305	0.1117049493100417	0.05133578002515595	0.02145434923215653	0.03113477048609944	-0.2798436370421649	-0.1137068312675016	-0.105824027437721	-0.5218535220063535	-0.3190623899560287	0.08118017159614548	0.3918453714425001	2.176880783234748	0.6964835366287063	-0.03311478413557483	-0.05711320561146647	0.1405008830343252	0.124259617722929	0.1226030303292829	0.008086019061889564	-0.01116397899408327	-1.093120891120404	-0.1654689935082355	-0.03921478044771157	0.02108966811382933	0.2104438810773221	-0.05248106641598628	-0.09265200003001367	0.01001982668949811	-0.00820145504557301	0.1123212167338186	0.6296448506086492	0.5059118069238057	0.1430815407290687	-0.0245980635393197	-0.2361055475024426	0.287205835457229	-0.6087647358282811	-0.723116449660809	-0.01304251704675496	-0.04189988170352658	0.4135023430306473	0.1316419118912172	0.329110316395982	-0.2069411214860468	-0.1062101093538901	-0.1288864076720443	-1.535532320677541e-14	1.97972319161929e-14	nan	nan	nan	nan	nan	nan
0.35	0.00102791720056815	-0.04764029083507597	0.00204708005955854	0.6842409136285177	0.9339587793213021	0.005583563589823333	0.4486474838202207	-0.02382155503976904	0.07409883338067934	-0.07741663585655918	0.08185176077222635	-0.004196170818966432	-0.06850508855200398	0.09834420822658631	-0.02075328074868882	0.6059472176078842	0.1682423157905137	-0.6059472176078609	-0.1682423157905071	-0.03148324004254788	-0.1447687372842553	-0.01079315131152902	-0.3001477587455686	-0.02511358800400776	-0.01376755081556077	0.1359192773097204	0.1871580800538916	0.772535916278401	0.5984700667306114	0.06923134594483797	-0.0132137661011472	0.02461312214134826	0.04018561553931062	0.4706413487888459	-0.3608894455971003	-0.4570228342385112	1.251458103093636	-0.2391445252278721	-0.0690758289640088	-0.1203275786234736	0.1525510534782073	2.116615084346666	-1.224231600016968	0.275214778680273	0.9735917783728283	-1.076411711482747	0.7140954202136592	0.4883432130549474	-6.995246920502228	1.642362352091565	6.995246920502225	-1.64236235209157	1.7559556787423	-0.6291077194185942	-0.030759247427248	-0.6620262642365332	0.5691715500724677	0.3303034094584929	-0.2832222958060718	1.740955910999084	1.171845462988739	-0.6767974506315565	0.2122254357853147	-0.07454636124848978	-0.524822427720571	0.3498563062401184	0.001532573679652956	0.01825185384815658	0.1403450275209958	0.1686375279705193	0.001001714015301229	0.003806151766668876	0.005690994747734647	0.004316094289927413	0.4428626610251079	0.3854327576657882	0.001352619380877353	0.008603036020628254	0.001004305015531264	0.02153412765306541	0.001000512634710288	0.005788908590821459	0.001094587000163485	0.01681799544345351	0.4695371310200249	0.4944074079444016	0.05065964724475518	0.06927325296966601	0.4070159693757355	0.421940439059944	0.01289032003608543	0.01556637178421321	0.001019429193757522	0.007603740724338424	0.001046839514572316	0.01076188168696423	0.001003831070948565	0.006773731576154317	0.696018377929555	0.5653613900451945	0.05828064601779075	0.07264063421899095	0.001004382992676723	0.004271926243343058	0.001008843430263497	0.01644988643958231	0.00100303861329774	0.02440043519515299	0.1861744682538765	0.2063788224232558	0.04485019855701748	0.01644716096794682	0.01671813143265553	0.0176715335347264	0.5388683555470936	0.4636632558641285	0.00100345699669587	0.03386296733568953	0.001001156515900543	0.008312459308875957	0.001000628669556915	0.004068231131435969	0.001000930208337827	0.005890670313256903	0.0716606037620318	0.07316337397625222	0.08085381178732212	0.07649373438479679	0.01318718508966578	0.01470114235508326	0.005500450040388256	0.01078015460363521	0.05497350993374438	0.09474762507309854	0.03838093079119149	0.0574980863812588	0.08286732393808389	0.09692461868377622	0.1415185558257424	0.151606617639238	0.09544932254219944	0.1192780929308927	0.001333737155926658	0.05786650606473684	0.02625166283327372	0.04199638473707754	0.008263930446791867	0.01731290699089983	0.001284203389888391	0.01253900360617624	0.00106414102238642	0.01187821035137952	0.001004141754366118	0.01238225739592033	0.001012822866051104	0.0258524070824239	0.01045379220794102	0.03075839932744447	0.03084578128927638	0.05328852053110243	0.04264876889644638	0.04507589983545295	0.009487354098617794	0.03154593476266459	0.003679302331114777	0.01860724648164835	0.03235416131251061	0.03643531390325034	0.001054314437417741	0.07633471697881426	0.001023425083303643	0.04604417108889066	0.01277012736897743	0.02266718554279153	0.001015440519714662	0.01630619838793297	0.043378010849732	0.05301162049212192	0.03829847735375733	0.0507871156306513	0.001034272960694042	0.02100198470921701	0.001016936292420889	0.01741492580037907	0.003909043807827211	0.01846199106781116	0.01868753115563355	0.04643747118990198	0.009506855441658512	0.0116645082734428	0.009137270384988284	0.01740617684718625	0.001007366587234986	0.007611384841666726	0.02082931531844942	0.01496608454817322	0.09707834936580086	0.104821074952673	0.04607274426527522	0.04626084033617907	0.00103485223268304	0.05537492990025935	0.001023347813053139	0.01398931707444085	0.001009000125321313	0.00561705619918758	0.001016316147532713	0.009137957642117993	0.0494577397391836	0.00133617350059921	-0.005585755244625923	0.03436439322085125	0.01861894632988642	-0.001201535616993724	-0.007014065876712479	0.002580976476572413	0.001087838006312879	0.1261161269644846	0.001001560630085501	0.001024922422935097	0.4486608233453243	0.001003771063116904	0.001002907505989386	0.001000417940555299	0.00100168891495803	0.5259404712737307	0.04090728724670156	0.4522512021947035	0.00100286542315502	0.001016213965729742	0.001034438704908212	0.00100296626963242	0.6561894634293148	0.0454617642370372	0.001003582144514933	0.001005591601809863	0.001000979333571475	0.1886472472391428	0.03448833912692399	0.009400952144368584	0.6062036085662772	0.001002875125668153	0.001000764385980685	0.001000339677837996	0.001000603278970096	0.0646825239377221	0.07693919230196804	0.007499783267159582	0.001028763488601195	0.03807906381486912	0.04351651269471056	0.08927772956287926	0.1874541287782443	0.08976363199230132	0.00122029776417991	0.02201623788171728	0.00804800169640389	0.001145382543245016	0.001039106787269794	0.001004068881784704	0.001009033723010107	0.001076069970586133	0.02250909441772467	0.04320581265374505	0.03323536454899408	0.006652881678691515	0.03021738014424686	0.001059445486186978	0.00102727736711643	0.01322471119242176	0.001016912168779765	0.04270825812490409	0.04342842318221639	0.001072263575335777	0.001009624484610145	0.01187563745060937	0.0209752277582801	0.00105579809947798	0.002288287578923558	0.001010119043776444	0.02494438027368002	0.09927339939739896	0.04325194193845627	0.00105799939237263	0.001035532861524321	0.001011580622773856	0.001021879985189156	0.05789167195270749	0.004426194959507863	-0.004771646561417407	0.03795736760756558	0.016440049883492	-0.00105680686123038	-0.007203577533731485	0.001938568701659932	-0.6355748395031956	-0.7449212604573893	-0.0001197748319825009	-0.6948474807658755	0.01230451348944165	-0.1839519809290928	0.112936386287245	-0.02149346515584137	-0.09701851867896753	0.004282050097584442	-0.022673177209873	1.715880464533359	-0.526947264456022	1.302128357058964	-0.5466414547231926	0.01562000446780144	0.009065750869612291	0.0192962748321691	-1.963484410538189	-0.6737391426570809	-0.01195531688843044	-0.01887161042988399	0.07960714469979599	-0.008832049605673842	-0.2381472345094583	-0.3407052348547653	1.69168589867549	0.0892061775743834	0.0134303953000176	0.01144954076778253	0.01068516931953899	-0.4841971459781134	-0.3102329899629887	-0.2813549435113239	-0.2466919740684143	-0.9743099561712648	0.2961073432044746	0.5013693652749994	2.075191937253468	0.04588624008960392	-0.0346087404267449	-0.179424601879715	0.001171348851035097	0.1100494670527056	0.1319473293654742	0.01193932829226165	-0.02140438589210764	-0.6138637487147067	-0.4840165217328606	-0.03199561970101849	1.40042499245596	0.3590355126838949	-0.1436399365158161	0.08865782224512228	0.01117342350163531	0.07704019138689339	0.1392190619215968	0.3983936959228571	0.2961899637416082	0.1997904592339294	-0.01424319411212245	-0.05782462725178635	0.2190196674208671	-0.3644558945436023	-0.4133514068922972	-0.02392029442356332	0.03538994796748889	0.4506579975047292	-0.03745523087390049	0.4075874773794186	-0.1966606737979674	-0.100367143460878	-0.123522247658989	2.023417271669237e-14	5.674518358429178e-14	nan	nan	nan	nan	nan	nan
0.36	0.004429158538359406	-0.05064279863664855	-0.002307656958140215	0.6967546956100099	0.931339874321135	0.004907173528074132	0.4479956534647663	-0.02201133841439735	0.0963715885659116	-0.08812300477321169	0.08402708608715211	0.004994962577795084	-0.07775269348750076	0.1045606053675188	-0.01640609602259019	0.5344423007987203	0.1850864197850668	-0.5344423007987208	-0.1850864197850642	-0.01374757546379094	-0.1506815655446919	-0.01077007238407116	-0.3066938935624601	-0.01978638027043894	-0.01054216490340089	0.1316969876173949	0.2051810687909001	0.7842510909448165	0.5918115910105117	0.07151259919267104	-0.01403232023433275	0.01974838094576833	0.04371130571273196	0.2042149160375448	-0.2351901426108085	-0.4150467714329888	1.252114043950893	-0.2842117285399787	-0.06554932702848804	-0.004445270788434538	0.2055100070609982	2.323862561170281	-0.9168199846854403	0.1567981643933506	0.8617950035272134	-0.7640952061737155	0.5229715970643327	0.3793329755633558	-7.305114917241924	1.716605938515622	7.305114917241924	-1.716605938515622	1.79257965032024	-0.5497229471535187	0.03577703532980112	-0.6501153811551674	0.494298818357304	0.313890924424069	-0.5629969136299215	1.858882212891744	1.16603054750054	-0.656010681679337	0.2417870459040619	-0.08886205444281078	-0.4463039691683678	0.3542285489370182	0.001300463321599741	0.01814274095441449	0.130435673135753	0.1583700603825313	0.00100159842127607	0.003832488988119988	0.003454415996240306	0.002994735003295075	0.4436983038717388	0.3860018812931391	0.001185160140246258	0.008446674749331763	0.001003459522240606	0.02076883589254646	0.001000461020963039	0.00579108514838713	0.001049984698053809	0.01679226933978492	0.4925988155142276	0.5129522888074313	0.0433956135976037	0.06229439850973357	0.4237120026178833	0.4341226298005522	0.007244295879636035	0.01187507277813359	0.001017470453910552	0.007765641607500351	0.001038693378345763	0.0107918999446661	0.001003346604017447	0.006954544935440744	0.6804381222723854	0.5452117412094414	0.05036232435243513	0.06540176579604932	0.001003878692330789	0.004404011468817614	0.0010069185802755	0.01630590393484464	0.001002114385931627	0.02520408033313706	0.1872849151650958	0.2062946172436654	0.03741552284946931	0.01361286165980315	0.01101503368976815	0.01332861961328977	0.562433712133332	0.4792964030506976	0.001003109521493956	0.03478309875281235	0.001000991349513043	0.008560204569060124	0.001000498943853615	0.004207269749549625	0.00100079109277386	0.006059255016609461	0.06698535642754505	0.06778558392991903	0.0779805889754933	0.07276771195999068	0.008763483188577731	0.01131434818568119	0.003355060964539875	0.009131074890093821	0.04336939537507219	0.08246525984241863	0.04250123653050739	0.06170956317807476	0.08680948113043874	0.1025171975257158	0.1649851054522929	0.172019761194049	0.08886437544941256	0.1158650107576668	0.001264225754374466	0.05756384085189365	0.02289128165776757	0.03938646692677114	0.007548062280955996	0.01670617525328816	0.001187320459588466	0.01377627935237514	0.001043802719661087	0.01329920310196763	0.001004074936202823	0.01251651577365839	0.00101054656549886	0.02570973793850821	0.005973324239947086	0.02612901687701452	0.0247997546529613	0.04729393051536344	0.04312915891004208	0.04489922170211694	0.02925765354577166	0.04966780964353864	0.005953823002695798	0.0226683421502704	0.03072706697440237	0.03472469958782169	0.001063539358151246	0.0766534783074357	0.001027536173535274	0.04610678216873407	0.01330629305717913	0.02373193660208924	0.001016167174596016	0.01780523853165645	0.0423228731467075	0.05595980590584171	0.0407634677192274	0.05307258880850383	0.001065821917747153	0.02310260975250354	0.001012886263263007	0.01729970172192079	0.010687809191291	0.01841364919790831	0.02000189108319665	0.04846747356288405	0.005465736491189489	0.008971509634152683	0.005525221167600688	0.0141399268521066	0.001009647509770739	0.007342590482908877	0.0241810441727034	0.01569556268893125	0.09800791408802385	0.1092783731401709	0.04317704023649113	0.04477546889131555	0.001053436414005313	0.05978441554398718	0.001033721450825442	0.0120826190673366	0.001011039641341882	0.004638415256074692	0.001020885224977791	0.007936464659841928	0.05728838772041756	0.004429432487475438	-0.004714025066513384	0.03739861945970701	0.01555945631766146	-0.001012386330919081	-0.007176785503656967	0.001642491603097813	0.001021172740780902	0.1065555803498924	0.001001410946995119	0.001006585039543603	0.4429162604952157	0.001003819431924488	0.001002285048457398	0.00100039602466701	0.001001707797814342	0.5619898160710441	0.02942470809935091	0.4671058155324456	0.001001755914531441	0.001014733429912126	0.001026616018223406	0.001002719352235458	0.6288857407181269	0.03641477564449316	0.001003154815221527	0.001004294893586504	0.001001210157678992	0.1895665410160274	0.02369348177973218	0.001075110337576143	0.6288102134738142	0.001002632223588982	0.001000846981397326	0.001000371989710172	0.001000667101799389	0.05784870623663259	0.07189377692808767	0.001151010634746728	0.001005351345585802	0.0218667062336021	0.0505255830645151	0.09448402311432724	0.2139043915035235	0.07184886189126687	0.001166498415128777	0.01673497208186757	0.00582602971747946	0.001037368775714669	0.00100941518872581	0.001003955292140789	0.001007403486781051	0.00101728005916815	0.01411457639386764	0.04410448623272015	0.06545467488157504	0.00973282918952002	0.02773358288732845	0.001083581340393363	0.001035348844246898	0.01440617065159353	0.001016983433706432	0.03976761142388883	0.04402856030686958	0.001119764574784782	0.00100770106947861	0.02269860695688404	0.02190198065209496	0.00100436642350921	0.001013530801963335	0.001013542642044349	0.03034744325790419	0.09935967816236427	0.03686114387928707	0.001084662340950032	0.001051675750157925	0.001014437334090541	0.001028652302430708	0.06481739358550662	0.007524310238335354	-0.003813484140948819	0.04015347162463357	0.01205966952252128	-0.0008010267796887835	-0.007326109115564187	0.000555968180342085	-0.6436395300464285	-0.6326804844628799	-0.04046017738894169	-1.343905727845858	-0.01745551474720635	-0.09467128503798704	0.009273750079980983	-0.0107423810321026	-0.0574383201439156	-0.009089159355574167	0.0360830536951596	1.957887494979751	-0.8625547118850493	1.146985769475464	-0.174310245733861	0.01725443135040501	-0.009391479510626514	0.0180370503017893	-2.030345762951913	-0.7782653128572703	0.06364753239889311	-0.01010388447302208	0.08512765185782746	-0.009087277841672516	-0.3302232090243841	-0.520913562729341	1.429784067679558	0.1004426458418491	0.04823738596893883	0.01934087296525872	0.02959101199115104	-0.5719229049582022	-0.420613964268978	-0.3838274965399732	-0.1054426771441679	-1.452684203483139	0.5532187164272265	0.6183970119144041	2.014223510200439	-0.7532609983879347	-0.02388862322608724	-0.350723552587814	-0.1193895985844891	0.1457189553477416	0.1544431392213298	0.0147362892019234	-0.002226372910668613	-0.3474939683863292	-0.6973689677014004	0.0009472834288101866	2.112787917105639	0.4422949164048497	-0.1912197505440976	-0.08388019677291801	-0.0008468531073152874	0.1306356570032499	0.1594833787611999	0.1960635558458073	0.1757919820930267	0.2131015838229151	-0.009784280998722958	0.03369624533236334	0.1942102687358832	-0.1849431893259729	-0.2671610377275629	-0.02884667843620595	0.1100708606964003	0.4313992376013507	-0.2702323949905648	0.4719586539784539	-0.1843386679234202	-0.09552841868361626	-0.1165000010306206	1.288500747358811e-13	4.882939964964221e-14	nan	nan	nan	nan	nan	nan
0.37	0.005220712775279284	-0.05226355115277453	-0.006464276656753328	0.7093055626234063	0.9283038100577269	0.004299990779939491	0.4483125571964294	-0.01991244027606571	0.1200780821721673	-0.09600173708021147	0.08491418991444755	0.01321368979593125	-0.08386862561052917	0.1086795186838533	-0.01297482250876271	0.4595652490529704	0.2023485667319868	-0.4595652490529663	-0.2023485667319834	0.004384059541435857	-0.1557011084437868	-0.01010806597470559	-0.3131963427758729	-0.01525565467317056	-0.007506712602967931	0.1248412611311717	0.2241755769928312	0.7957665479051245	0.5853497382684744	0.07356236588928017	-0.01502879930333451	0.01580337992932547	0.04727631461724506	-0.04053724944789631	-0.08575477365071019	-0.427848910223397	1.258698384818717	-0.3211661649834417	-0.05467707614450269	0.07420058771363663	0.2078148659074698	2.361755725528057	-0.668071289970294	0.0163638724098625	0.7915869147185001	-0.4643465006349105	0.2958054621635638	0.3198660112259619	-7.591764269673139	1.729087319922494	7.591764269673137	-1.729087319922498	1.828984339445384	-0.4529707745703585	0.09231506336314158	-0.6533538633290465	0.4108220971309795	0.292516676543676	-0.8937494513137118	1.931593381349351	1.142796138230282	-0.6318496920365616	0.1480413376941657	-0.1092228666272782	-0.3181098648772713	0.3587192141551185	0.001162003354593139	0.01814028668978789	0.115315486375524	0.1429218919192325	0.00100147291131286	0.003874803096914564	0.002258943097129855	0.002299405474747956	0.4423173194620601	0.3859378080525162	0.001096721868847538	0.008363097259898531	0.001002821239456174	0.02038213991093638	0.001000425812575945	0.005802159295435194	0.001026434704379884	0.01677608956302076	0.5191912017156148	0.5321868405781084	0.03358194383535409	0.05280443004786926	0.4388954712677888	0.4449834234870091	0.004213745296754185	0.01002011508953449	0.001015845993541692	0.007980317903844217	0.001032228320956575	0.01083889430640964	0.001003028652003771	0.00712298250853678	0.6622973788832912	0.525454696631993	0.04255206697862739	0.05819096753669264	0.001003452271521819	0.004596496941912618	0.001005481759382111	0.01624416455815022	0.001001789785598454	0.02596882530377687	0.1883448162753252	0.2064077774039608	0.02823538613600009	0.01018294311911646	0.006208092526016767	0.009494061174269819	0.583946355683998	0.492180874379821	0.001002851034137026	0.03570093430500005	0.001000936417649162	0.00881378244804939	0.001000442704898082	0.004338107910862479	0.001000742347924879	0.006226630549842791	0.05743288222145188	0.05913114722808378	0.0698382587192701	0.06616368130131596	0.005057408552293918	0.008487027897798691	0.002207447900509133	0.008539263021509595	0.03091691939313265	0.06905990843912714	0.05254538878088731	0.06992940793012466	0.09354464015733305	0.1099985051937859	0.1867625147240828	0.1895286790876712	0.0742890384575247	0.1044077594707178	0.001213486239029967	0.057336124770542	0.01857803524568925	0.03549597733729701	0.006084587122741555	0.01534839020209688	0.001109309726345644	0.01522601667766854	0.001025975914876689	0.01492325097851995	0.001004408530091684	0.01265660118992991	0.001012182348241171	0.02557880133435396	0.005591846999454314	0.02513877762346457	0.01808643131674963	0.04041170621783389	0.04269143918593712	0.04423906072051681	0.05611905281831266	0.07371267124940141	0.007675705129209876	0.02617124035792951	0.02749063565027448	0.03179433942899321	0.001078506549372216	0.07666523284815589	0.001030294594556281	0.04600593461668689	0.01721306633576159	0.02793621083663854	0.003670639552012615	0.02222504038163686	0.0409189922589292	0.05809199349645245	0.04041868878427613	0.05279969800412849	0.001097875199566609	0.02542204983520155	0.001009965707616261	0.01724703019300548	0.02054292918569744	0.01920311780938938	0.02046440801742218	0.04956171289221305	0.003293921724326224	0.007567481417479875	0.003328506034306009	0.01235995889439518	0.00101022931463723	0.006992988076128221	0.02905358969984935	0.01699252038461115	0.1054024775581115	0.116722273786038	0.03691876679285184	0.04084036773993607	0.002290157213398544	0.06577190603016361	0.002190080499737429	0.01085604023462843	0.002135977481019607	0.004166084872304333	0.002110204185130935	0.007287762121915955	0.06097867168540335	0.007258044074964685	-0.003693550065227609	0.04003641901022519	0.009540501279861183	-0.0005381918662522184	-0.007258547746685271	0.000677105938205077	0.00101491493353364	0.08131487177376168	0.001001284213193895	0.001005110164233937	0.4359346510282541	0.001005327451117982	0.001002048649644993	0.001000383374809657	0.00100210578710239	0.5972757596380557	0.01564633120140532	0.4770301354585113	0.001001403087545549	0.001013666292240654	0.001024554925747316	0.001002679504027766	0.6070645718146243	0.03025763555254073	0.001002884714189617	0.001003725533649171	0.001001656586893276	0.1905911865050116	0.01237337366890144	0.001042041889438582	0.6410418018284574	0.001002539567058058	0.001000906555203826	0.001000394492029964	0.001000712365796654	0.03458784785057906	0.04824494163821237	0.001078435171125443	0.001004356801850455	0.01147089741690125	0.07693448638067098	0.1098493039572986	0.2294478844806822	0.04017188525086409	0.001155677552212556	0.01124413181633171	0.003430498242086804	0.001020221844394692	0.001005735093483098	0.001005432901024247	0.001019368360382712	0.008709193036650199	0.007571839413572689	0.04050784754364121	0.1077788355889758	0.009309943959105345	0.02041163629862834	0.001102974631744683	0.001031318128789544	0.02751378291621883	0.01104434781891428	0.03879867805168338	0.03656142781581324	0.001140952590426326	0.001006270712780302	0.03870756066098259	0.02019253451467346	0.001003393912488882	0.001010251044936631	0.001008543725865243	0.03821596857307542	0.1299822134072681	0.02319866494543351	0.005692698553644678	0.005380481425724806	0.005251245483720388	0.005122972786573799	0.06159797813030654	0.009873642731757332	-0.00257712780336485	0.04258057646921644	0.001506211647932809	0.0001462705291643366	-0.00728626089461027	-0.000191369520397349	-0.652176405528186	-0.5976391684816914	0.02266554348258529	-1.750208580820686	0.01570791765228341	-0.04806566031981762	-0.02566071262391677	-0.005969669291940965	-0.02153963105638315	0.006435829356605127	-0.02137573810574364	1.875691136431666	-1.042242481433736	1.021116062578446	-0.1645122129804754	0.02575047569943986	0.01251858372090871	0.01650827324398618	-1.914622697371474	-0.6769354407928063	-0.001091417229293765	-0.0024339622237232	0.07058054434123756	0.02697752623483765	-0.3562893475947982	-0.2686273541371791	1.139901185867137	0.08932895247076257	0.01337957512799224	0.009619821716766246	0.009996801514664509	-1.142646636285239	-0.9174045174838137	-0.197503261401118	-0.02265450081289983	-1.252339876711545	1.146008747036756	0.9560261727566531	1.51939160324144	-1.553537851204039	-0.01866710882976983	-0.42757588018047	-0.1564663506977326	0.1352493941619539	0.1549769641074759	0.01355107987926869	-0.01754885541680015	0.118785437066196	-0.6872164482727494	-0.127837381351267	2.642997187901336	0.2628437667273533	-0.3855216519613173	0.0281618178620084	-0.02605044392454442	0.7057285311956515	0.6792941620976377	0.2103035723560712	-0.2101779918975455	0.239003863161386	-0.001714314824649308	0.1305894332565584	0.03338911594181575	-0.0998598999686291	-0.1055515849903186	-0.04803431473564525	0.1487716377348334	1.206628516973259	-0.5378606503717368	0.6907554753436564	-0.06504134661238829	-0.002738230997968112	-0.01768338383526693	2.142734724068145e-13	4.08401259956352e-14	nan	nan	nan	nan	nan	nan
0.38	0.003725749933544094	-0.05229378237004649	-0.011096070001193	0.721941443828243	0.9249532502060256	0.003837834933758903	0.4496071566308818	-0.0179841361903234	0.1424930943852646	-0.1016673268376145	0.0842691889624619	0.02101943036457166	-0.0871447291443337	0.1103766025300344	-0.009749890117602579	0.3841776386499545	0.2195334435645783	-0.3841776386499561	-0.2195334435645813	0.022736851099515	-0.1597166838741821	-0.009009954780402995	-0.3198205588650483	-0.01159042240689136	-0.004705488554853453	0.1121099772371476	0.2436444154949637	0.8072217195828062	0.579264800663652	0.0740709268322258	-0.01619255971214521	0.01387791103307373	0.05088460963961296	-0.2530884996848985	0.08291411716593763	-0.5100815005992926	1.269116882238972	-0.3471108461650386	-0.03654394663767607	0.1910938697731972	0.1713911965470812	2.06556628252387	-0.4741914747649983	-0.1496227914646807	0.7791976736303308	-0.1961294883349742	0.03860570304004377	0.3380647510316788	-7.407226648695096	1.701151915649934	7.407226648695096	-1.701151915649934	1.836810960891139	-0.3489294534137912	0.1229979923171263	-0.6744687563074254	0.3212001521612919	0.2670452739606283	-1.738108395189387	1.953748272930085	1.153973490975414	-0.580627654235934	-0.06645410481333144	-0.1223183223995845	-0.04239754513058877	0.3628857725071474	0.00108962699664911	0.01824997620420468	0.09559663389538244	0.1232762764459437	0.00100134678905876	0.003942438963977017	0.001657061969338343	0.001960001003877591	0.4391827377843205	0.3854172207522693	0.001053258913060985	0.008327350315240067	0.001002384000107549	0.02030526817458488	0.001000401889203181	0.005822438547292164	0.00101486333776464	0.01672361999665199	0.5481416243011779	0.5501994770816275	0.02170100153699423	0.04131347886197471	0.4523218924265903	0.4544638129473636	0.002675296248299743	0.009228210098522194	0.00101450032469783	0.008282044076870982	0.001027966181614466	0.01091683625631919	0.001002849822152519	0.00730186657883311	0.6430210802177522	0.5070480963653409	0.03540978645483334	0.051602234944786	0.00100310404975921	0.004863363535039879	0.001004478883836433	0.0162534252648322	0.001001850895901496	0.02667087526141028	0.1893901240465563	0.2067393320950286	0.01787141367386565	0.006476497738338903	0.003729545627236862	0.007503487949412664	0.6025796097206251	0.5019502465224654	0.001002675504038621	0.03669376755955651	0.001000938767827857	0.009045823777599682	0.001000425856719593	0.004455527432273531	0.001000740631503118	0.006381445184095939	0.04141442290595888	0.04525900718681174	0.05460068375357765	0.0540753746099292	0.00313336734104453	0.007046948950144974	0.001630016170088908	0.008483288788860654	0.01917292158668589	0.05693938631741503	0.06976060723676228	0.08573490837991986	0.1038720246006016	0.123200954002021	0.2056828813915943	0.2030442239532546	0.0516532526564399	0.08448728188952631	0.001182703817311479	0.05725024835966532	0.01365690404475368	0.03083091902570783	0.004154144635299774	0.01349086945840932	0.001061730124139382	0.01630168492460011	0.001015225215868145	0.01609095294460623	0.001005314418736242	0.0127929430877784	0.001018985171240604	0.02548700268013732	0.009196581999981995	0.02789151200630252	0.01137246809560064	0.03338679042067522	0.04078585649638776	0.04244531604300703	0.08864398145951657	0.1014640090782149	0.008333749019564919	0.02801639831704189	0.02227801683443244	0.02720087913411415	0.001095687119050925	0.07605532892279965	0.001029656885980029	0.0454512175577062	0.02551275315673596	0.03775669405178492	0.009953210578015246	0.03048746519083734	0.03971427240856053	0.05976446955357235	0.03674568666230481	0.04927287199211997	0.00112449228003692	0.027647035625759	0.001007790604807129	0.01724612962387585	0.03314803709354116	0.02115327698887877	0.01987857228835858	0.04931028625798915	0.002195856212754133	0.006894362715416313	0.002216549150787804	0.01169451452870941	0.001008019370271218	0.00624269395185837	0.03529650042791423	0.01866001462954706	0.1223522958093839	0.1363958959877642	0.02708383223641126	0.0335967995821583	0.005200228523538189	0.07290384569279557	0.004921924157680697	0.01070050717524846	0.004806683075338658	0.004507639177563735	0.004692508490020244	0.007493939437590818	0.06006248937026525	0.009767136266409123	-0.002529154173076343	0.04253375542345297	0.0004985443508687639	0.000251404494539032	-0.00725923634705866	-0.000142914417252147	0.001008657126283483	0.05607416319763372	0.001001157479393823	0.001003635288928572	0.4289530415612925	0.00100683547032146	0.001001812250826977	0.001000370724954043	0.001002503776397088	0.6325617032050664	0.0018679543034618	0.4869544553845767	0.001001050260562478	0.001012599154571643	0.001022493833273155	0.001002639655820672	0.5852434029111215	0.0241004954605885	0.001002614613159081	0.001003156173706229	0.001002103016113914	0.1916158319939958	0.001053265558071889	0.001008973441301695	0.6532733901831007	0.001002446910528351	0.001000966129010229	0.00100041699435198	0.001000757629794001	0.0113269894645209	0.0245961063483328	0.001005859707505085	0.001003362258117896	0.001075088600200277	0.1033433896968292	0.1252145848002743	0.2449913774578405	0.008494908610465635	0.00114485668929472	0.005753291550794196	0.001034966766697703	0.001003074913057333	0.001002054998185637	0.001006910509906466	0.001031333233977699	0.01640110601414031	0.001029102433277034	0.03691120885456153	0.1501029962963725	0.008887058728692799	0.01308968970992541	0.00112236792308986	0.001027287413327977	0.04062139518084749	0.02107171220412093	0.03782974467944938	0.02909429532475691	0.001162140606063485	0.001004840356082645	0.05471651436508211	0.01848308837725246	0.001002421401471479	0.001006971287909305	0.001003544809656485	0.04608449388824698	0.1606047486521851	0.009536186011579014	0.01030073476633835	0.009709287101292416	0.009488053633355026	0.009217293270720486	0.05837856267510638	0.01222297522517927	-0.00134077146578088	0.04500768131379927	-0.009047246226655755	0.001093567838017813	-0.007246412673656251	-0.0009387072211368409	-0.6604160482920598	-0.6326950363544533	-0.01803142160350488	-2.183395129847651	-0.01239116310498483	-0.02348627350685569	-0.0820290618461645	-0.001176272025807625	0.004526528980956155	-0.007248138399441415	0.02882509578877326	1.713504441555309	-1.2627512567083	0.8709049242533983	0.03830029377346873	0.03466440666219109	-0.00320196187667425	0.0201263497397788	-1.760256900792882	-0.6538521793492676	0.07852375638469773	0.004096132363116269	0.07258864925955287	0.03459162831118449	-0.3855285770345723	-0.1521165198849497	0.8067642303840207	0.1154421862979001	0.04393007608098688	0.0166571449848123	0.02707883219614232	-1.615463572832482	-1.517469170814385	-0.1063792285189002	0.001724850026055818	-1.195718347171995	2.070349855979274	1.762625239950424	1.215548904596447	-2.445906257236759	0.004479310875708676	-0.5056372970083853	-0.2193367370912355	0.07090513967218658	0.06317395714379963	0.01398758551720769	0.005601217067213783	0.4011007589096571	-0.7259072676150439	-0.2257694557572418	2.854083161692947	0.1107468667180652	-0.5238397777221471	-0.2082118900613399	-0.09162075450601613	1.253877453122284	0.9280079706019507	0.104121249052258	-0.4749950594170359	0.1942107255051255	0.0005699108831455727	0.2658343589333801	-0.0749229239714435	-0.03876128641964797	-0.04425631932892759	-0.1089850219354161	0.1841781705512829	2.877343548786567	-0.9319257962688376	0.7008484892887918	0.02987048674738347	0.06724851912450941	0.05447596969750746	2.354714734210402e-13	3.264734234956139e-14	nan	nan	nan	nan	nan	nan
0.39	0.0003076246863371691	-0.05056946553352014	-0.01696458994718758	0.7346948486404056	0.921408754558476	0.003593888599193247	0.4524305211164631	-0.01656170054867535	0.1597141628709947	-0.105661135711689	0.08184352203159226	0.02906402381980724	-0.08796443898958335	0.1093895484464887	-0.005840690003703378	0.3141571146498878	0.2363063564405191	-0.3141571146498879	-0.2363063564405333	0.04094860324527022	-0.1627003109084587	-0.007760364783599146	-0.3267420434417344	-0.008838219466663336	-0.00217117099550584	0.09102400356356484	0.2630234106740259	0.8190924620243949	0.5738824052965561	0.07412107870094109	-0.01744080663228599	0.0136626322856714	0.05457194137927573	-0.4201056188958637	0.2568438129471433	-0.6755195400727728	1.282296613962091	-0.3595655413183855	-0.0113584130036288	0.3633391641223613	0.1059413669024083	1.344754900710451	-0.337137955608255	-0.3321125089615702	0.8405302408412366	0.02127491434996155	-0.2305172894702001	0.4596755806439787	-6.573817395687643	1.649189230171177	6.573817395687645	-1.649189230171182	1.795624308471866	-0.2515143706791739	0.1232612656089422	-0.7134737993794649	0.2302372662881438	0.2397480924328439	-2.240569006818439	1.909041728075461	1.235433672374793	-0.4856687087125274	0.1749633604242412	-0.126440367862006	-0.01864187245272415	0.3757593420324518	0.00104993776203368	0.01844694211716849	0.07507362348583707	0.1020517311243645	0.001001234029789566	0.004029943738863575	0.001337044067028465	0.001789655126377699	0.4353695692805418	0.3846190632608349	0.001032228052901702	0.008321904558617066	0.001002080379371276	0.02046360642999009	0.001000385593206061	0.005848545432751291	0.001009419096878202	0.0166467406486249	0.5756807189653171	0.5645974727660251	0.01216893290731237	0.03185008041246754	0.4646072096114026	0.4628981613177159	0.001856899063779504	0.009120003908542796	0.00101341884089352	0.008698907872584176	0.001025112141853387	0.01102633850879392	0.001002762738711116	0.007530543696751396	0.6241902916001215	0.4902887555129268	0.02929967263096971	0.0458920977802608	0.001002825494140244	0.005242804460324421	0.001003795149365965	0.01631930357852734	0.001002167138439523	0.02733273254220626	0.1905070555488711	0.2072946890217294	0.009828710391582323	0.003537448640873356	0.002401495952190303	0.006414808821203421	0.6176043034198698	0.5082341312131287	0.001002568403195745	0.03786885586210077	0.001000965243550383	0.009283323964095173	0.001000425620090374	0.004568641603178408	0.001000758696687597	0.006535944598547599	0.02625719659539512	0.03201751399519801	0.03898969572202143	0.04053678644333822	0.002093881893940535	0.006303433563189664	0.001323280709127835	0.008575522600152461	0.01095513088267535	0.04955266069318226	0.08548674821310588	0.1073527511401174	0.1150875675650797	0.1415636189296797	0.2211939776743486	0.2128868552392228	0.03109127668468671	0.06428442904966629	0.001166150851919167	0.05723699947782064	0.00928021147630659	0.02589727610007452	0.002630675811344631	0.01171622575654892	0.001033055715393573	0.01688683603160025	0.001008805853191052	0.01665206478120218	0.001006093373541598	0.01290786150753374	0.002949487042035993	0.02722618886951926	0.0187428923757349	0.03649237336859043	0.00638176934931717	0.02821470908966147	0.03983616343967181	0.0413364783074892	0.1161670616550672	0.1242926361926927	0.008026389748784423	0.02793358910504442	0.01677545404476213	0.02235989955496517	0.00110765156063855	0.07509924387032678	0.001029150792181166	0.04472256857594136	0.03370403187430941	0.04895489298097024	0.02150019507005829	0.0420270400633344	0.04259965148670785	0.06466794515133564	0.03249016411266582	0.04504329980638041	0.001154840538779364	0.02930175128606541	0.001006281593822629	0.01728477874055801	0.04144122070518173	0.02345594064093898	0.02058208532962151	0.05003315586934335	0.001612119010834091	0.006520954463677548	0.001624961220452076	0.01149582625151183	0.001005692364435175	0.005425555255955098	0.04120099065690248	0.02028221510932298	0.1384899338802289	0.1646265979513749	0.0183459986090282	0.02456069913454603	0.009149691212152073	0.07926224698641954	0.006107578359294044	0.01039553921804046	0.005969097939349699	0.004680117629705587	0.0058150632023098	0.007469212057880645	0.05603550041784026	0.01199732735604328	-0.001272491483029473	0.0452099126773824	-0.007644720591320911	0.001219210169737853	-0.00729854249241056	0.0002998715514120857	0.001008594884771321	0.03988522379688424	0.001001082169013646	0.00100313060459083	0.4250791428693377	0.001013301977685014	0.001001723932446146	0.001000366865814899	0.001004810310566743	0.6485736015163875	0.001448041693017954	0.4969022355352198	0.001000927627724941	0.001012034564022111	0.001021843905618673	0.001002699574779097	0.5716673296404151	0.02060911786600749	0.00100246876345736	0.001003022199251094	0.001002828945303677	0.1930447815723949	0.001031901366298588	0.00100760980598129	0.6545802792392899	0.001002465436986164	0.001001015358434586	0.001000432463579484	0.001000794305429489	0.006207047584317321	0.01614727779403251	0.001004770439334442	0.001003567915595445	0.002661286606119341	0.108569648568651	0.1361436914683779	0.2507994462491641	0.004755222725277071	0.001152347438032084	0.003525013445254674	0.00102650497915658	0.001003323998727761	0.001002184502693011	0.001006898529973103	0.008296509333767344	0.04000952190788035	0.001028060989349913	0.04024290494317092	0.1583142734021681	0.006689626814986124	0.008595595227747579	0.001118194092355212	0.001029754981321006	0.04519950198600218	0.0453274553942222	0.05305048258813156	0.02618264763523217	0.001206998603252422	0.001004601885339509	0.04807405779029104	0.02381648510336702	0.001002539386238756	0.001007188056509355	0.001003038738902646	0.0499327558693802	0.1641497474828213	0.007645711074694169	0.01594143204664852	0.005363631011967649	0.00524930557824376	0.005115903615131374	0.05013406165960241	0.01404700015036838	3.879519321846159e-05	0.04804785502217832	-0.01466596502524261	0.002287529710313354	-0.007379552492765718	0.001733520538115355	-0.6703119808500628	-0.6415906182605227	0.04066748658176225	-2.057849621410116	0.01961347106347052	-0.01163582746336398	-0.06992700537511605	0.0001821820988351775	0.02478223441191533	0.007538400909321866	-0.02686727441695632	1.212839821076462	-0.6791932888073203	0.8302490069581621	-0.02577738119677004	0.04790645565242381	0.01876011709464042	0.02625750932042309	-1.581417487956812	-0.5023324013831706	0.01953639224358986	0.008688821460930854	0.06195304539435602	0.07510777720856439	-0.2118864129913844	-0.07425221690478749	0.4640316579017988	0.1250359294084288	0.01307001980793697	0.008305707327528652	0.009277931903379165	-1.075737792478185	-1.197426175806585	-0.04799794552851508	0.01572474559450595	-0.3604435900522446	2.058453302935967	1.703797723179447	0.7910269577134854	-1.620361914973302	-0.005101955142957716	-0.4632635005323593	-0.1347221190119131	0.06464851176031798	0.06857022720734843	0.008923800348082244	0.3214309119182355	1.266779730951126	-0.3420036334632764	-0.004434483843819782	1.732843258452335	-0.1119991712800041	-0.4519962240347438	0.001822556377734941	-0.03925190554676433	0.9523452919801181	1.305759080052082	0.8388688396457011	-0.3799993559032219	0.1280634814608347	0.006122436376692002	0.1828431187329125	0.1981907367132702	-0.03113811024356096	-0.0008290808176805267	-0.04743709227587764	0.1398759066136086	2.407870648401607	-0.8261840592370382	0.5519901634745659	-0.08702696013237965	-0.02977471410653071	-0.05484184800430347	2.242755628004771e-13	1.952586560509663e-14	nan	nan	nan	nan	nan	nan
0.4	-0.004467743827329665	-0.0472590148547133	-0.02484440183200603	0.7476020267829082	0.9178063942205378	0.003628404818618909	0.4566691426486539	-0.01600840014997468	0.1687103421210247	-0.1086614390608498	0.07769490049838769	0.03804621964992973	-0.08693748295610194	0.1058762413462155	-0.0002383723268067949	0.253162505848807	0.2524323995806295	-0.2531625058488093	-0.2524323995806393	0.05845103407318033	-0.1648213396325018	-0.006617904296908421	-0.3341629476596089	-0.00696574047283493	8.807038433032278e-05	0.07206894375499605	0.2815650693602912	0.8322355665309487	0.5697550806988536	0.07953977167819527	-0.01870355319399013	0.01314540022195077	0.05842337181239405	-0.5245371529983102	0.4001408856129228	-0.9123398883641819	1.29987154830701	-0.3586837842908052	0.01914856416058906	0.4741452790698756	-0.002435852036666219	0.4205884353632082	-0.2754903697875295	-0.4942137119352032	0.9667181486099662	0.1732036874045728	-0.466644900301126	0.6766882636330002	-5.602043608897976	1.571777968483856	5.602043608897976	-1.571777968483856	1.694946697322528	-0.1764097913674177	0.1015720902944077	-0.7743526845449369	0.1452553628836702	0.212030038058687	-1.311925622180456	1.786280974367942	1.408445903968491	-0.3296135003568098	1.007254116908726	-0.1252182507132483	-0.1027882083953603	0.3957055111977223	0.001030067775221914	0.01872818358319293	0.05583126275774822	0.08219257027878751	0.001001140004455917	0.004129135444747119	0.001176597661630484	0.001706225945182504	0.4315300476936895	0.3841721892660757	0.001024951365493815	0.008332895185527198	0.001001884464650221	0.02075373510979768	0.001000375518796538	0.005874584273770402	0.001007852109197173	0.01653294832796956	0.5995752685871327	0.5753911760182699	0.006960670912595304	0.02674431597333039	0.4761023982410125	0.4713544782293505	0.001446109337672082	0.009395945485900212	0.001012595927184191	0.009224135253102289	0.001023360663906017	0.01116519269259797	0.001002749193711463	0.007839985474754001	0.6068195693031697	0.4756236222408701	0.02437320788066008	0.04127244396073571	0.001002613324916061	0.005697530651130414	0.001003386433609997	0.01641938751739403	0.001002688328056829	0.0279533409392252	0.191740583878532	0.2082140480427787	0.005632326337899171	0.002046666068030886	0.001732544981840433	0.005845785388479767	0.6285469474754223	0.5115112586835537	0.001002524147779572	0.03930369525148958	0.001001003101926375	0.009497225345555166	0.001000433240405748	0.00466844194144895	0.001000786071851006	0.006676141446357546	0.01554057929955485	0.02288619679770308	0.0263466201187582	0.02998329682778898	0.001571052146175625	0.005973508106367798	0.001169848887885163	0.008777840367829732	0.007446739383046891	0.04815417826874482	0.09634749605180259	0.1230086665761228	0.1260150561355256	0.1531547080175303	0.2329350070661912	0.2196257552099069	0.01787268263098107	0.05156609150524138	0.001161621613762336	0.05718875189897162	0.005929615800387854	0.02192220476681279	0.001859047091906425	0.01081382476364103	0.001018848268320694	0.01796512376049607	0.001005662483838878	0.01785279382936926	0.00100647666202153	0.01296997313300868	0.007516716859646603	0.03149951874061496	0.03480613811505973	0.05218127097343227	0.003822758066412399	0.02587682505410044	0.04087760802613196	0.042187898516161	0.1347886348598734	0.136544894192303	0.006784645348443222	0.02608260564838617	0.01170923326037043	0.01800815293524621	0.001111544124539625	0.07578833358586394	0.001030132207284599	0.0449633221728828	0.04008962846189257	0.05613525907665476	0.03881011240440075	0.05511968831496551	0.05113951216136231	0.0757877457288916	0.02883959351941829	0.04149128531077408	0.001192443058209949	0.03003492675430082	0.0010054081667437	0.01734782882921716	0.04269159348533998	0.0245730343085941	0.02350933639777938	0.05284797880170107	0.001319572593669075	0.006367245584069202	0.001328514198214055	0.01157097801802923	0.001004276276781953	0.005434064605751743	0.04609562695159785	0.02144981238602097	0.1492744376470422	0.1773347850449469	0.0128064708957743	0.01805532307775639	0.0138978054138591	0.08356681684330231	0.004546013080739197	0.009036710333720374	0.004448381212926168	0.003971707187032148	0.00434197630429809	0.006488694430147888	0.04919683675669597	0.01395674100271393	6.610718631901628e-05	0.04812874756761156	-0.01410495477110864	0.002337786643001486	-0.007400404420267389	0.002228952047134922	0.001008532643266816	0.02369628439614086	0.001001006858634994	0.001002625920254072	0.421205244177383	0.001019768485048403	0.001001635614062049	0.001000363006678601	0.001007116844748625	0.6645854998277086	0.001028129082577304	0.5068500156858633	0.001000804994893294	0.001011469973474049	0.001021193977966257	0.001002759493738824	0.5580912563697088	0.01711774027142645	0.00100232291375782	0.00100288822479313	0.001003554874493723	0.1944737311507941	0.001010537174521614	0.001006246170661164	0.655887168295479	0.001002483963445785	0.001001064587859252	0.001000447932808356	0.001000830981065525	0.001087105704113041	0.007698449239734231	0.0010036811711616	0.001003773573072007	0.004247484612034916	0.1137959074404723	0.1470727981364794	0.256607515040488	0.001015536840083844	0.001159838186767161	0.001296735339715296	0.001018043191606193	0.001003573084398504	0.001002314007206254	0.001006886550039429	0.01556168543356235	0.06361793780161916	0.001027019545420106	0.04357460103178052	0.1665255505079627	0.004492194901281972	0.004101500745568211	0.001114020261626732	0.001032222549312723	0.04977760879115548	0.06958319858431998	0.06827122049679037	0.02327099994570712	0.001251856600448847	0.00100436341459464	0.04143160121549943	0.02914988182948145	0.0010026573710046	0.001007404825111602	0.001002532668149084	0.05378101785051351	0.1676947463134505	0.005755236137809966	0.02158212932695861	0.001017974922646907	0.00101055752313667	0.001014513959545385	0.04188956064409845	0.0158710250755574	0.001418361852217787	0.0510880287305573	-0.02028468382382944	0.003481491582609269	-0.007512692311875082	0.004405748297367424	-0.6803447479107237	-0.6064497802418456	-0.00117631102561152	-1.910318234660072	-0.01005377691800965	-0.006102934248377294	-0.01177236251244527	0.00211100471820479	0.03088461393537404	-0.007261747294469365	0.02144250127621717	0.9926459551343277	-0.3912244546568398	0.8752986325090026	0.1151298472276419	0.05633712359607205	0.002668424381940925	0.03627928175486152	-1.341415384721626	-0.4357555103324054	0.09358080946798583	0.01093725756127464	0.06433887250814335	0.10739204717932	-0.09587527208753412	-0.04818538077576208	0.2054127863371103	0.1673924036480074	0.03921031507395668	0.01399437845768886	0.0242183188688475	-0.7934283739878649	-0.9204494606032159	-0.02366124250272842	0.02374164128617289	0.001930292779957966	0.8779643911381271	0.4083100719855192	0.5948026415457515	-0.9490031981513586	-0.002520428512136686	-0.3139229785302767	-0.04488819529207338	0.1695324640549194	0.1910973994570952	0.003426226659046454	0.5124299534041846	1.81870800742829	-0.1590678085047465	0.1662821330778763	0.7388093387248431	-0.242887982193716	-0.4259931857988033	0.1208230634730795	0.1022597612447501	0.4503108864184802	1.238622646428172	1.347386244961983	-0.3394835213722349	0.009902687210343143	0.005450105211290753	0.02872036205008922	0.3434677402323073	0.005178587989493603	0.01051168939657872	0.05614458720621698	0.09325752993867169	-0.2271594252327921	-0.4257809181037681	0.2900822019644849	-0.1809016986771576	-0.1089292598573224	-0.1366820799126576	1.011734119870083e-13	-1.062200547926391e-14	nan	nan	nan	nan	nan	nan
0.41	-0.009993678692685732	-0.04271840199301679	-0.03525949870623024	0.7607054250140054	0.914273845015563	0.003975557041924374	0.4615653343503301	-0.01663964166305402	0.1684177053899342	-0.1113903750327028	0.07206914234109268	0.04837801603108739	-0.0846693306458952	0.1002467665581095	0.007808554162847836	0.2014695717573637	0.2676643175191231	-0.2014695717573644	-0.2676643175191445	0.07469545422415282	-0.1663115978996468	-0.00576017045753871	-0.3422685039454929	-0.005899540229397235	0.002083069302499297	0.06648926899902084	0.298496413129295	0.8474292208492969	0.5674283407740068	0.09306196717958828	-0.01983003095071985	0.01251880977450085	0.06251028823595922	-0.58050523077806	0.502948362638761	-1.156493181910687	1.321025026831695	-0.3469373350386432	0.04883686505521243	0.5074194721543049	-0.1147265873801843	-0.4326135540585248	-0.2702908583259235	-0.6259577488208142	1.082870731075085	0.2836171048812973	-0.6511715901044861	0.9202286539130564	-4.749569633738263	1.472488463822009	4.749569633738262	-1.472488463822021	1.555180743713118	-0.1221025505625225	0.07052452009125683	-0.841962778869554	0.06945194586453479	0.1893959867141309	0.09939907231224428	1.591979276050918	1.61191358861891	-0.1447499022462242	1.572190252477465	-0.09731694996162335	-0.0258745335094848	0.4215788972713884	0.001019896637002647	0.01907622009363725	0.04079506719935339	0.06626563884418499	0.001001070756132347	0.004230312864301294	0.001091331951613739	0.001660558570666861	0.4285882569996886	0.3846789209435576	0.001175572946846015	0.008480401726312059	0.001001754799279377	0.02111917368546948	0.001000367164048885	0.005892352676143952	0.001007673906401562	0.0163959268843862	0.617312236572395	0.582459513381509	0.004077987736401341	0.0239503297011564	0.4882141788490617	0.4811196600996259	0.001228037749150696	0.009949599721093964	0.001011967393550275	0.009821492394407941	0.001022664232342638	0.01132417387296231	0.00100273240047737	0.008187002863736338	0.5913379510608057	0.4634990673426552	0.02158084594383814	0.03865549929468357	0.001002448809098135	0.006187190717639052	0.001003131600135534	0.01654225671910544	0.001003349744730925	0.02855068445014255	0.193073829658179	0.2094231337537533	0.003382913877402844	0.001283711778884588	0.001376883537061116	0.005522494830661862	0.6363067128126914	0.5127122015083245	0.001002505706771763	0.04101582651559242	0.001001040486042296	0.009707333098092814	0.00100044228192262	0.00475976779495025	0.001000813295531554	0.006810397799816971	0.009022846643410708	0.01730771365538795	0.02096714913012843	0.02524131247171672	0.001293175307385599	0.005834255605778516	0.001088747830004856	0.009042005420125964	0.01394007152765499	0.05674478228327337	0.1017308371135981	0.1259287846406879	0.1334144120053787	0.1514565885336008	0.2405266051954555	0.223440693829756	0.009816758901557022	0.04408876333994494	0.001159378959124973	0.05716666549046578	0.004889329971969953	0.02028339929626995	0.001462479807148413	0.01053393224450151	0.001023589272990423	0.0198349290843649	0.001005687710593948	0.02003283428684594	0.001006154245568994	0.01297943500946326	0.01009338266519826	0.03415544027528473	0.04988267833304681	0.06844636234262402	0.002470971852080576	0.02488477315988182	0.04510048356741425	0.04572817521811636	0.1437056178288189	0.1394721025649447	0.005215505249944063	0.02354628522275499	0.008341803354586692	0.01511946944130063	0.001108056587173531	0.07865259947590092	0.001029907434196479	0.04643534774737166	0.04398250388842613	0.05782702203080104	0.04809968546592031	0.06181163696413028	0.06550906628255024	0.09288802800182916	0.02695568142222615	0.0396234266888548	0.001190857087010854	0.02969692849712084	0.001004882770798688	0.01742768994604623	0.03713506812627619	0.02363179715343159	0.0289954438489861	0.05803280543907176	0.001164591547277188	0.006374743750010164	0.001171609555187888	0.01176351941265009	0.001003474670452941	0.006072653802287431	0.04969901171281769	0.02213383843094023	0.1546645872563953	0.1671518788880727	0.01212630866794133	0.01617553839558964	0.01560481478440899	0.08328716042085609	0.002824519474670066	0.007633563134392893	0.002771351629589611	0.003178424771015238	0.002718089029006806	0.005449601775871007	0.04209531537100514	0.01573001749984978	0.001186623745836808	0.04768411857408582	-0.01549006044959533	0.003503063676167613	-0.007547898749088741	0.004341191076533748	0.001009969331076551	0.02136379855311261	0.001000991781550504	0.001002489883649915	0.4229037182477812	0.001596881587929251	0.001001606531807161	0.001000354630742286	0.001007802859129274	0.6561912898346628	0.001022373212573216	0.5239095481269038	0.001000791013245832	0.001011180691220662	0.001022570124740596	0.001002677214709055	0.5501287353368911	0.01956123133105816	0.001002239264123783	0.001002847937345125	0.001004446883480468	0.1960533533908172	0.001009257639503933	0.001005703596146962	0.6546501742325018	0.001002488675017949	0.001001091914766758	0.001000454870970565	0.001000850633108683	0.002662475099427372	0.02094578586070071	0.001003360381148795	0.001004756389005077	0.03509443701647005	0.1051927163497762	0.1420949599839107	0.2519961990515484	0.001015210800909872	0.001154680222019258	0.005892383370837351	0.001074657649501343	0.001049633449825664	0.00100859060049083	0.001004915230269922	0.01053066053306618	0.07143873738908602	0.001073786424083756	0.05579347949390985	0.1490035408739459	0.002756577353349262	0.005236431316675776	0.001096307995100332	0.00102751676670116	0.0476233550272107	0.05009561397947953	0.09660714402515863	0.02610541729856911	0.001136192119932431	0.001004312804790929	0.02122860334241827	0.04041195630935711	0.001003575477566932	0.001008806417751202	0.001002731652450205	0.05431792555142012	0.1589775411955157	0.01614835894180418	0.01395214885784858	0.001010921807590642	0.001006309435218024	0.001008753642365157	0.03515839776683959	0.0173904879364193	0.002121749820249765	0.04451636145538295	-0.01303946742869469	0.004685598384181127	-0.007723558227680841	0.006401784329265491	-0.6899087380890599	-0.5572917313125564	0.05422233182824986	-1.282475160509833	0.020297016065986	-0.003073546740713125	0.1165298055864193	0.02540134475185787	0.0423442225587859	0.006163932402582911	-0.03272154193980096	0.4163731493264902	-0.1879894078110412	1.076539582114377	0.02950509841969847	0.06154379087720929	0.02284438619654691	0.03205711842941872	-1.085879931068873	-0.1113303160755972	0.02530745305557645	0.01381600217022777	0.05610172693638767	0.1309753772644093	-0.05678876486599103	-0.0206289434285614	0.03784070886242076	0.1763090466615324	0.0112582172202778	0.006371997370085489	0.007628711176170543	-0.3565820827894094	-0.06507072159960266	-0.006663354877464645	0.02879040113848426	1.53844937143333	-0.2033987344652348	-0.6089330502245879	0.1715202130318728	-0.552331336235292	-0.001300879420669867	-0.01955518081130566	-0.01202025375138432	0.2014620080797948	0.2384805466115112	-0.0004455905803666252	0.0548207042495349	1.45503590174522	-0.05147654362463639	0.5212011934297874	-0.1143010926483356	-0.2584755274909789	-0.1731230317301016	0.387449229309353	0.1770074360622541	-0.07093706538793736	0.123299336284629	2.033044900778383	-0.05652113895479924	-0.07200880771072242	0.009956185672948183	-0.2365054878652898	0.6669375563755242	0.0006874332361596351	0.02510408553735075	0.06625829007097322	0.04147565700555141	-1.566201708821538	0.0429848097228752	-0.2872187269376841	-0.1056414173795491	-0.05473158559088088	-0.07627983515111389	-1.85884455872866e-14	-5.135903697184949e-14	nan	nan	nan	nan	nan	nan
0.42	-0.01607495665689519	-0.03730071408333112	-0.04769053937871709	0.7740268658979791	0.9108854219538188	0.004576241810313354	0.4668640603094461	-0.01812121463370439	0.1609881155900519	-0.1140671369020584	0.06527534893620725	0.05936822634055822	-0.0812013342536143	0.09301437888846395	0.01791683314377794	0.1579105846870813	0.2818398257491618	-0.1579105846870826	-0.2818398257491718	0.08957951716425028	-0.1672726044137514	-0.005196417044837863	-0.350906287361734	-0.005547356354138739	0.003924514941436984	0.07212509322779241	0.3132444848136154	0.8641064108816775	0.5666797743012908	0.1084836821100155	-0.02059468517970889	0.01256101650345343	0.06685297223293421	-0.6356057727887112	0.5755558952052269	-1.315528648017256	1.343480078882298	-0.3298585556297716	0.06985507317729336	0.5546521305394668	-0.1725021435456376	-1.006802178419965	-0.2650555492948909	-0.7278207614589619	1.098400934274867	0.4131725038151352	-0.7872274766031273	1.088958761891299	-3.975254204665809	1.360496026792912	3.975254204665809	-1.360496026792913	1.422875255147912	-0.07055944075967523	0.04277600496054104	-0.8807981106161947	0.002452089250466727	0.1813193822128469	0.9311741747751134	1.34962655742785	1.705153046775006	-0.013978809930248	1.38715800272901	-0.05285354516552872	0.03097122688371318	0.4468590258792682	0.001015531997554114	0.01948140459360551	0.0313483590765874	0.05639492490337178	0.001001028607200989	0.004335230870676065	0.001048633780029842	0.00164389488863764	0.427103508335147	0.3865710075293529	0.001539336186467536	0.008801142907183944	0.001001675451323862	0.02160344198892084	0.001000358798677178	0.005904833014406956	0.001007928026707626	0.01620102245025602	0.6272990798018588	0.5836256716411177	0.002612940768330306	0.02257619565623785	0.501777080667637	0.4928613066830055	0.00111892707505495	0.01066412942629424	0.001011508567957393	0.0104232007946389	0.001023004577514183	0.01149641190654069	0.00100268284773246	0.00845978629106783	0.5780173356248531	0.4538583368965448	0.02129553555733863	0.03857189977543598	0.001002324746772755	0.006622804696462599	0.001002984094510569	0.01669929595023123	0.001004126514966914	0.02909481342319594	0.1944980244142626	0.2107645612330289	0.002245015749587263	0.0009094271881657769	0.001198542006277505	0.005350082267217882	0.6414230234085917	0.5123293714656957	0.001002498847850716	0.04285538013429858	0.001001072838987355	0.009891329325697014	0.001000450271222898	0.004837905991396161	0.001000836731462332	0.006928630856953794	0.006426730048964991	0.01506827857585628	0.02447943191447087	0.02793941617600509	0.001153946104245839	0.00579075906356256	0.001048692211129792	0.009347629029698519	0.0320046839836843	0.07536834292353792	0.1011588068601988	0.120751532762012	0.1357414015050561	0.143756065383978	0.2436825592811498	0.2231228620827431	0.005623782352927419	0.04040208675364231	0.001155678359388009	0.05717465378611374	0.00663986597838562	0.02141675984592968	0.00129216723546936	0.01055482078464587	0.001048998916507002	0.02193503206928579	0.001008840176821047	0.02249380185295004	0.001005006963774082	0.01298282653719314	0.00891358687047844	0.03331725983985338	0.06130155444374365	0.08169650171507621	0.001813948868030635	0.02460461471614865	0.05295469861147683	0.05220048210705874	0.1419452955642558	0.1350402037703737	0.003558838752822358	0.02103110660758585	0.007177532288292424	0.01411810192624081	0.001097454434261504	0.0822457004668448	0.001027441126559374	0.04820071254235957	0.04505640298208119	0.05553694237291416	0.04397910855231156	0.0580563200982879	0.08567517924701985	0.1156561375673234	0.027313612281754	0.03991220381296522	0.001132219831891175	0.02870462122012367	0.001004594886669357	0.01753563389241315	0.02456740622387039	0.01945217065557492	0.03714604700381327	0.06565552931191067	0.001087536967605713	0.006468322009336305	0.001093833125923481	0.01201520964872384	0.001003173611444667	0.006652931166545546	0.05187938828278148	0.02223788508534483	0.1544571822670597	0.1508751528149363	0.01683948932752753	0.0187782358332659	0.01274962757813287	0.07899833749520298	0.00195298968206139	0.00680560846246544	0.00192384235570909	0.0027769882302178	0.001896832793166529	0.004860230042972728	0.03524069965760223	0.01733408490613618	0.00202905457769736	0.04315479739279438	-0.01112161807900104	0.004694227221604586	-0.007737640802566257	0.00637596144093199	0.001011406018885622	0.01903131271009165	0.001000976704467469	0.001002353847049572	0.4246021923181795	0.002173994690819062	0.001001577449550648	0.001000346254810414	0.00100848887351235	0.6477970798416172	0.001016617342571722	0.5409690805679439	0.001000777031606335	0.001010891408968202	0.001023946271514309	0.001002594935681595	0.5421662143040736	0.02200472239069048	0.001002155614492166	0.001002807649895653	0.001005338892468711	0.1976329756308404	0.001007978104488762	0.001005161021633203	0.6534131801695245	0.001002493386592199	0.001001119241674425	0.001000461809133698	0.001000870285152217	0.004237844494740611	0.03419312248167197	0.001003039591137159	0.001005739204935571	0.06594138942090172	0.09658952525907982	0.1371171218313418	0.2473848830626091	0.001014884761739095	0.001149522257269849	0.01048803140196421	0.001131272107404403	0.001095693815241626	0.001014867193742381	0.00100294391049729	0.005499635632572318	0.07925953697655595	0.001120553302752843	0.06801235795603955	0.1314815312399279	0.001020959805418565	0.006371361887782299	0.001078595728568435	0.001022810984089986	0.04546910126326397	0.03060802937464139	0.1249430675535168	0.02893983465143246	0.001020527639432867	0.001004262194986802	0.001025605469341215	0.05167403078923313	0.001004493584130927	0.001010208010374853	0.001002930636739716	0.05485483325232679	0.1502603360775832	0.02654148174579998	0.006322168388735145	0.001003868692528756	0.001002061347299335	0.001002993325184559	0.02842723488958063	0.01890995079728103	0.002825137788281702	0.03794469418020865	-0.005794251033559997	0.00588970518575339	-0.007934424143486501	0.008397820361163518	-0.698261913023541	-0.506197554937011	0.01025328683552078	-0.6990747359276603	-0.009305659567367683	-0.0003021957523388202	0.265298619148951	0.03675793277340726	0.05465055956663507	-0.008319360124991964	0.009865903170488218	-0.1877898655827348	-0.1072540092282409	1.270591575129481	0.1473049412125822	0.05720737535440294	0.005319795013618157	0.02143248942162373	-0.8446504943010731	0.07091351904487998	0.08277159190924467	0.01777126360883469	0.05369596493840506	0.1338604008378573	-0.01814133240531015	-0.01800978188892809	-0.1113417871420303	0.1928768745482131	0.03398801008753113	0.01135684704613407	0.02101365960537069	-0.125618761408948	0.5675681514641226	-0.004510050830287427	0.03203335271810684	2.008521617925399	-0.7415095975112493	-0.7921706611530086	-0.231751431821079	-0.1908728823856488	0.003494512337540819	0.2405102255096337	0.01526801660266045	0.215591996262462	0.2472828211689386	0.00221215691768492	-0.1863904406300325	1.215717608086164	-0.01668911838096377	0.7526881704714827	-0.7330120947078874	-0.2386596200812044	-0.0485299899820797	0.2665900835894605	0.1609276053504114	-0.3460576359888091	-0.8508304565704564	2.480951703453601	0.09184362785118456	-0.1209591166251728	0.01106667105519174	-0.618957506497243	0.8310471873290793	0.02239460664484796	0.02234145765825604	0.04448222074779631	-0.02273834816154594	-1.445923408485007	0.4707155058645491	-0.5117510986423368	-0.06586319318013158	-0.03056008482506532	-0.04673789563525848	-1.235045554319192e-13	-1.391590036121007e-13	nan	nan	nan	nan	nan	nan
0.43	-0.02283523224393229	-0.03132194512771205	-0.06103575809794763	0.787575334693899	0.9076754361158	0.005324581975321202	0.4729807643336661	-0.0198439675514347	0.1497033943894257	-0.1165463578770543	0.05768022974038316	0.06981799634738181	-0.07618428905233043	0.08470224390763682	0.02907398928515934	0.1218663990092997	0.2948624460228041	-0.121866399009289	-0.2948624460228214	0.1032399489984329	-0.1676950799700407	-0.004890983772153548	-0.3597262623764358	-0.005822384863689739	0.005764867334211618	0.08239270327726397	0.3253726673823136	0.8809404841987725	0.5668332590946416	0.1187622983954963	-0.02094475445094765	0.01306467911888057	0.07144362517257399	-0.7235533193592733	0.6140915630025056	-1.332276846366203	1.366305463697481	-0.3124590332142453	0.07785816695761442	0.6860819412871046	-0.1664879793274861	-1.20432823583695	-0.2228300722492116	-0.7822519003212317	0.9701362940401367	0.6000759280502516	-0.8648757243388958	1.123158882012661	-3.230560514270882	1.245642626687719	3.230560514270878	-1.245642626687738	1.307628422949935	-0.01389848957730734	0.01654210764790131	-0.8770700375762627	-0.05605008870220239	0.1886026089884988	1.05017254575985	1.072614904715886	1.645619817002237	0.03443277572724202	0.667254291374452	-0.01765493611513833	0.06626203111365821	0.470355733831461	0.001013365658256527	0.01990050348143191	0.02332332900984126	0.04847668200099292	0.001000989310188341	0.004428418170741041	0.001025946042268531	0.001646784092226838	0.4270338075236287	0.3897974762995547	0.003483337145991863	0.01045560319238716	0.001001637220964075	0.0222585627693451	0.001000346635875346	0.005912006123164646	0.001007469791559614	0.01597024455225329	0.6314847179213915	0.581257181894879	0.001831488036562983	0.02187930808131231	0.5184221903186736	0.5071849846631329	0.001061056214042816	0.01152729557770979	0.001010891268215089	0.01095473152903733	0.001022865406949097	0.01165974206261918	0.001002548074947922	0.008582647733093562	0.5666643122160858	0.4463948690033382	0.02345250443221189	0.04093666156846706	0.001002187913990488	0.00695281429463601	0.001002913197209235	0.01690361792452136	0.001004826785318341	0.02957731677455521	0.1961089432142177	0.2122135292842843	0.00163987974711349	0.0007357764578814183	0.001103775256706534	0.005252850334939695	0.6445218963020299	0.5105879328649733	0.00100242460691265	0.04462054755681556	0.001001096681363845	0.01007034050462055	0.001000455555195697	0.004910034347576499	0.001000853694192325	0.007041241825658036	0.007100212596352416	0.01561954294195419	0.0304077659283108	0.03274494960255674	0.001080106819211574	0.005788336855628513	0.001052194574651371	0.009713750940683646	0.05104666138193723	0.09334967650737622	0.0994981685875906	0.1137565031075544	0.13635887856637	0.1380136503469078	0.242739049479095	0.2185460428926589	0.003381123908957277	0.03874262706792096	0.001149296387508761	0.05720486496821852	0.009182907056723037	0.02405455661392949	0.001208120057403104	0.01070133681278497	0.005780079752845069	0.02859072103521505	0.001891124762445156	0.02569798215779549	0.001003978573068412	0.01302810054623494	0.006693010226930519	0.03148855921131388	0.06741787009563951	0.08963487817409631	0.002507350060158761	0.02564989285316802	0.05938891149323234	0.05753529527166566	0.1323687778584247	0.1269929489541734	0.002949931261948831	0.01970131716030865	0.007130730113368528	0.0140230213570019	0.001082788314263019	0.08473880488827257	0.00102427184872334	0.04940328222356384	0.04473884662869312	0.05239248513790848	0.03425937104456358	0.04886619496601572	0.1057309427629947	0.1380602558240927	0.02772822778979277	0.04028312414700789	0.001077147402182426	0.02768320580206411	0.00100443419444449	0.017686062523831	0.01342307036090524	0.01374968750414293	0.04401434155857374	0.07193690351148807	0.00109013361758144	0.006679720709696798	0.001072608185338074	0.01230770673338906	0.001002950554021446	0.00696258662605524	0.05137530715034119	0.02135523429227267	0.1547584329984985	0.1417675159682394	0.02267654067402902	0.02390700298896153	0.008976369042920648	0.07412234331091569	0.001488371144897557	0.006318371386067366	0.001472684300830161	0.002587430147078198	0.001459276895815736	0.004525648248039948	0.02681107945863183	0.01829415215812944	0.00253718797606419	0.03709574397384695	-0.004464859326899922	0.006148655021123372	-0.007914665783509715	0.008348247606489598	0.001010861581195541	0.01003706021640032	0.001000924479839893	0.001002314009772014	0.4289305152461498	0.008349373874667035	0.001001614346274803	0.001000323591643064	0.001005727198310848	0.6361453742675022	0.001012441172984285	0.5713892927450566	0.001000839259017565	0.001009705175863656	0.001021683495825678	0.001002249505634979	0.5371157108703414	0.02916441749027595	0.00100195236332338	0.001002866294126857	0.001005738847243793	0.1998817726959244	0.001007656331350912	0.001005041596837519	0.6509284175768237	0.00100222378425866	0.00100112339851608	0.001000460415188852	0.001000872244979637	0.01084496090264811	0.03969405146949134	0.001003390284439311	0.00109822888689179	0.08027897838205965	0.09768946649795911	0.1374449546393449	0.2353735441491655	0.001015518651485892	0.001136838216976211	0.01308957110760498	0.001111519348737167	0.01892599614553895	0.004330695835696665	0.001002878254978157	0.003328184974351637	0.07163852848633573	0.005018629937626049	0.06682086178461356	0.1059334641989694	0.003400737302865189	0.007682122710396337	0.001058150483354796	0.001019418639369991	0.04340300167620321	0.01605638148322782	0.1406001791362383	0.0275698010933191	0.001019206970615193	0.001004271000734058	0.001015349559019201	0.05256739577273166	0.001167580109415488	0.001084613158174678	0.001002538873675361	0.04723175266790129	0.1595808759351671	0.03138770308665043	0.003705329433423828	0.001003167998502593	0.001001746714593036	0.001002477595497406	0.01708853491490234	0.01876158049880118	0.002814961524656948	0.03035753038981028	0.003255412790529316	0.007810242688938933	-0.008075884076471555	0.01028087556830768	-0.7064818868597039	-0.4528893849483701	0.05731520773318308	-0.86076893129912	0.01825243981000848	0.0008824432826968621	0.3760326529002659	0.2724617553097855	0.07627185061105188	0.005213487340028546	-0.0405602241564425	-0.2763181308620346	-0.04152110750840884	1.599936138436117	0.05763964263448503	0.04797604896171202	0.0213244843416245	0.002934076369981112	-0.6585966072171308	0.380668452093203	0.004308698686581542	0.02319136837928519	0.0435993153011877	0.1541382759965317	-0.01446189075982461	-0.004356662734781223	-0.2312065394417122	0.1605303922120463	0.009348345823423329	0.004960180512725783	0.006091114390729725	0.2064130472500925	0.4127762555633391	0.002777144391614123	0.04068879529748762	1.592112737409339	-0.60862948568645	-0.3393750600169569	-0.6721666309494519	-0.1239562713269856	0.00294429303830112	0.2812812422183403	0.01359837345676797	1.027963453595468	0.3759486052963839	0.007413941965618609	-0.1793808168442227	0.4037734325176955	0.2037549595454348	0.3323426099815235	-0.8912134288912961	-0.04077972599546785	0.02276829142409036	0.1999173820471848	0.079458684568131	-0.2741407090526654	-0.9761328530461106	1.997646654744367	-0.01152201596561333	-0.08300343624411841	0.01841910116867606	-0.4922528828798334	0.4512693526550963	0.0231217631924709	0.03380471629797431	0.0180689877512396	-0.1557316375152448	-0.3709604679293151	0.5381635590502649	-0.458729472707418	-0.03369175682904341	-0.009418541056529187	-0.02217980851591429	-2.251685947061376e-13	-1.916662289624166e-13	nan	nan	nan	nan	nan	nan
0.44	-0.03068810253844214	-0.02514100948114712	-0.07391131131668928	0.801354810839897	0.9046298328655206	0.00609430929162842	0.4809335644749652	-0.02133976500690665	0.1378178273903594	-0.1183645668776987	0.04980933447762498	0.07834261676044077	-0.06900302786045488	0.07592334030618637	0.03999373909662041	0.09335982273405016	0.3067849702578872	-0.09335982273404585	-0.3067849702578918	0.1157004318484568	-0.1675498305868561	-0.004900945730435873	-0.3683251510182833	-0.006640204078850391	0.007733597374173232	0.09168503835575983	0.334628881875951	0.8966979712288824	0.5671635699584056	0.12180254867775	-0.02095767644264615	0.0138162718239571	0.07624177034521204	-0.8541247142878516	0.6159892333927887	-1.221595547921386	1.389681548897946	-0.2969820380090629	0.0741325034371689	0.9218713539517625	-0.127111051089236	-1.126971338138727	-0.1328531544314993	-0.7829759748536628	0.7133710155240466	0.8460157019291409	-0.8805812007217511	1.041477495911005	-2.467732324159412	1.140476819081041	2.467732324159412	-1.140476819081042	1.18288545831658	0.04298554713485907	-0.02030304123283865	-0.8365808360452383	-0.1061060518686121	0.2069949116505403	0.7361191805816634	0.7752329424111435	1.489835789378102	0.02138640415282371	-0.06051519790461524	0.01457591073642313	0.0805572448119367	0.4883574724789873	0.00101201065479413	0.02030268308799343	0.01470983392194238	0.03965564454202811	0.001000943546032236	0.004506466071322923	0.00101458666430132	0.001661591890530039	0.4283494497648761	0.3940124109475343	0.007516315868907882	0.01381693063447749	0.001001636573576634	0.02312684408376273	0.001000329220174609	0.005918292870380001	0.001005859259940812	0.01569904313939897	0.6310297828722748	0.5782911080799668	0.001437279592036756	0.02155782147087898	0.5391218534749461	0.5249758718025435	0.001032157975962712	0.01246314935003927	0.001009989360614412	0.01136026732236111	0.001021663932787372	0.01180246655609843	0.001002307920013614	0.008514353366158226	0.5571511336806733	0.4404753342946657	0.02798788408319574	0.04575786106809717	0.001002017855023874	0.007130546089196148	0.001002907104121113	0.01716508806206784	0.001005376821586704	0.02998269192857456	0.1979566808747962	0.213811428084611	0.001336350466089972	0.000662727830749778	0.001056332605208512	0.005204547849313818	0.6459891624304828	0.5078200285480613	0.001002252635586144	0.04607346362346174	0.001001110675954142	0.01022897864469566	0.001000457498499419	0.004974936728099508	0.001000863151644313	0.007142104749884236	0.01069404752537365	0.0186073677735309	0.03607311031285796	0.03657969572151434	0.001043367090850992	0.005821332654375121	0.001100206273785321	0.01015136025191537	0.06738176694183187	0.107297950443086	0.09900506497161546	0.1095562800021745	0.136859067210905	0.137307309908531	0.2378112717983617	0.2099084449686868	0.00224762108804531	0.0382642169953984	0.001139762587419599	0.05724147102621178	0.01174244063987307	0.02692702697281852	0.001156212086786197	0.01081805194257134	0.01687726727737566	0.04074265427466099	0.003984062132874486	0.02966068126885054	0.001003431791132746	0.01314253131802224	0.004487350694997709	0.02972902086747586	0.06736260983916606	0.09040828534141292	0.004793861559527765	0.02823991818245463	0.06232940202074837	0.0592086972572915	0.1161022649105261	0.1169204439854457	0.003828337779356426	0.01994588295555289	0.007754587795682297	0.01443855606092865	0.00106523112038493	0.08560177973421541	0.001020990965723327	0.04978733330727497	0.04361230827213834	0.05022799023107265	0.02206343966258812	0.03875489737414371	0.123408207770181	0.1555645647990361	0.02729284499111528	0.03980451439529053	0.001048955789169486	0.02705096311169984	0.001004358293648016	0.01789201683396321	0.007530710387643514	0.01019283781624386	0.04805203055889094	0.07520175036639636	0.001172994253310725	0.006995489868276164	0.001099213759317189	0.01264423911520172	0.001002643100868027	0.007026713253489765	0.04760547353876375	0.0190844557937981	0.158605523252958	0.1435488133148789	0.02797926804513279	0.02920401968977403	0.00574811435907481	0.06991811335165694	0.00125526840551477	0.006089622631309677	0.001246534057192765	0.002547277223981227	0.001239854789325897	0.00437660696934804	0.01644207274252277	0.01851526104314046	0.002699781599769925	0.03001795030726565	0.003787169473193382	0.007913822623087079	-0.008067980732480797	0.01026104646643797	0.001010317143502641	0.001042807722712931	0.001000872255213888	0.001002274172501854	0.4332588381741197	0.01452475305851622	0.001001651242996129	0.001000300928480266	0.001002965523114667	0.6244936686933886	0.001008265003394445	0.6018095049221686	0.001000901486439755	0.001008518942759493	0.001019420720135308	0.00100190407559086	0.5320652074366089	0.03632411258986126	0.001001749112156006	0.001002924938355732	0.001006138802020069	0.2021305697610083	0.001007334558213273	0.001004922172043511	0.648443654984123	0.001001954181926957	0.001001127555357904	0.001000459021245019	0.001000874204807461	0.01745207731055564	0.04519498045731058	0.001003740977744864	0.001190718568845104	0.09461656734321705	0.09878940773683891	0.1377727874473489	0.2233622052357239	0.00101615254122512	0.001124154176680612	0.01569111081324085	0.001091766590071504	0.03675629847583995	0.007646524477660787	0.001002812599457738	0.001156734316130364	0.06401751999611696	0.008916706572499983	0.06562936561318662	0.08038539715801112	0.005780514800316648	0.008992883533009954	0.001037705238134936	0.001016026294652871	0.04133690208914366	0.001504733591809621	0.1562572907189566	0.02619976753520952	0.001017886301786806	0.001004279806481904	0.001005093648694243	0.05346076075623128	0.001330666634688905	0.001159018305983871	0.001002147110624688	0.03960867208347574	0.1689014157927515	0.03623392442749811	0.001088490478111464	0.001002467304482135	0.001001432081889879	0.001001961865814058	0.005749834940224055	0.01861321020032116	0.002804785261032164	0.02277036659941177	0.01230507661461862	0.009730780192124852	-0.008217344009456503	0.01216393077545179	-0.7141382649517558	-0.4296327957037221	0.006869430546177013	-0.8796336472814069	-0.01233353947873186	0.002081523189266523	0.4629917947037603	0.3781313641763848	0.09728266644210613	-0.008496632443294082	0.001781200197325333	-0.3073066793110427	-0.03217381634447257	1.964033406987692	0.1618424653741949	0.0320083871140809	0.00119866248532454	-0.01679867237461	-0.5358638573944635	0.5622010603803294	0.05231603116424149	0.02920089642500909	0.03827032547107148	0.1636465506504356	0.00197908822028048	-0.008223892543388952	-0.3166349303788917	0.1304266033521622	0.0299134023183966	0.009911651913964335	0.01866405071085867	0.3616933317101296	0.3734106899336634	0.002573550507655015	0.04633083275415208	1.201909688302583	-0.1825482876956658	0.2150442585861066	-1.043907178596324	0.0453370402175414	0.004773487539218095	0.2874449436848038	0.009307836953457478	1.314840850967094	0.3989865824151405	0.01604350946882823	-0.1725579837063521	-0.2172762502545814	0.2922603200927472	0.02040593467142394	-1.138062125201166	0.07621142845575943	0.05359306469234662	-0.05943583156235974	-0.002776114147225839	-0.1500651703536577	-1.035064948486037	1.500989847081572	-0.07806238928812805	-0.04312457092677689	0.02217180673502981	-0.1898308137847712	0.2277417183970528	0.0432686982634085	0.03114851709135477	-0.004623545669287911	-0.300363889239475	0.7318634301831809	0.5043654148878713	-0.3773982535907668	-0.01416552884919272	-0.0006790528206979418	-0.009629792388317949	-3.073202105578681e-13	-3.241700657312037e-14	nan	nan	nan	nan	nan	nan
0.45	-0.04001080962354581	-0.01910649612310192	-0.08514584698051171	0.8153724339805269	0.9017299188554345	0.006775990942528696	0.491712249507572	-0.02235625802929444	0.1275920047499704	-0.1191038886362895	0.04217788802244096	0.08376709168666052	-0.05915772476643581	0.06726932479506974	0.04963197679897655	0.07274591207367913	0.3177269118621969	-0.0727459120736742	-0.3177269118621909	0.1268076525689413	-0.1668522460126757	-0.005351011637004075	-0.3763575761978671	-0.00791925207930904	0.009922482456129294	0.09694462890898621	0.3408375217114692	0.9105712076471866	0.5671542228750162	0.1192709134468184	-0.02064761219857556	0.0146026058950706	0.08117857355703312	-0.9917120091467861	0.5881413102705585	-1.019950042899856	1.414464600498601	-0.2814100413091842	0.0614513018331015	1.213813500167519	-0.07395328886043606	-0.9287520003511577	-0.03697520667487508	-0.7414824678513494	0.3702827889045583	1.101164036619643	-0.847698886014938	0.8828143029796202	-1.648661645730384	1.047321846871285	1.648661645730385	-1.047321846871305	1.036521193837245	0.09500374115813325	-0.07150767996077974	-0.7655198429365517	-0.1487930762973428	0.2300832460513999	0.3403811167003615	0.4621202249092412	1.281664542967348	-0.0200738277984051	-0.3500685455128446	0.04336235885695984	0.07311762756999024	0.4969482638838121	0.00101097976492235	0.0206636313334934	0.008143487243974257	0.03290072106621784	0.001000892542300745	0.004565777607505928	0.001008547841199661	0.001674747764193229	0.4297719562881858	0.3984235005599299	0.01241068302837567	0.01774699044264643	0.00100168082684697	0.02421974525638675	0.00100030681005145	0.005914951537722075	0.0010042021514936	0.01541032657491057	0.6217457876755543	0.5716620356938986	0.001226721063876435	0.02139465207400981	0.5640623933703649	0.5467824534157125	0.001016890165269745	0.01348889831282351	0.001008905348072816	0.01160729534745526	0.001019889272000668	0.01191851984608341	0.001002023857899778	0.008228837687368687	0.5479193028462431	0.4351952996458029	0.03466757370700916	0.05276352138189078	0.001001820720273549	0.007156927648136508	0.001003006736027293	0.01748014546882833	0.001005642214660628	0.030323276094686	0.1993589329337719	0.215089048950144	0.001175267455485975	0.0006394853222177459	0.001031158972698929	0.005175625972549943	0.6451815764297951	0.5042957651949282	0.001002014536430281	0.04700689765789792	0.001001120357659454	0.01038741878576958	0.001000458272057076	0.00503895841627186	0.001000869391692057	0.007241491288511592	0.0138469434423896	0.02098868273623572	0.03788363528623804	0.03733116318753207	0.001024398182024878	0.005878667747373304	0.009436387623104539	0.01848947764473644	0.07719955140472275	0.1147272160391385	0.09658017402873638	0.1087954419747763	0.1361930277879725	0.1406534691486875	0.2301291389072083	0.198883194614107	0.001646333952125129	0.03849570180955645	0.00112923718495751	0.05727735921682438	0.01532869866555816	0.03015564517097921	0.00155766617866146	0.01117715552208159	0.02647695436067887	0.05094291575024494	0.006727124404860442	0.03325696199597526	0.001003209481854292	0.01333014444680615	0.002845864698420798	0.02856710996591158	0.05972268682986607	0.08305603369048391	0.008249952048746822	0.03187432619831768	0.05901218455021258	0.05575746100328487	0.09655681907339533	0.1047169672690464	0.00840750274999561	0.02370616239066284	0.008737677205262759	0.0150922475514406	0.00105117679866564	0.08511702998789913	0.001018183332140251	0.04956979582255859	0.04170629368105815	0.04910845741239196	0.01230068002116021	0.02983280009438353	0.1347161376019614	0.1650164793190079	0.02472131601121041	0.03734117718565331	0.001040013935051294	0.02696538592196739	0.001004469571480964	0.01815217210684653	0.004363914572792531	0.008410276302646605	0.04801088044037985	0.07451420916025582	0.01110578659370654	0.01566190867366832	0.004272986236576143	0.01610874118064085	0.001002419859277395	0.006943005834661378	0.03933694912224026	0.01529102231893325	0.1614537575288777	0.1526445968846983	0.03576366612725008	0.03480496225496114	0.00367491711251391	0.06693382269145481	0.001131441840536611	0.006053934482175114	0.001126480628059574	0.002607817181921048	0.001123331329803164	0.004358742838996574	0.004437776861216247	0.01782523743627028	0.002691913917206378	0.02274677782984356	0.01061303610139739	0.009932668790019328	-0.008191937775991469	0.01212149258391105	0.001009559820566739	0.001024678391354752	0.001000811720571483	0.001002253860765851	0.4325864274447946	0.02033961311209365	0.001001790875529391	0.001000268733032087	0.001002064826583345	0.57605687080099	0.00100651048263969	0.6420813873190205	0.001001083285983468	0.001007149656818831	0.001016876054862269	0.00100157947306752	0.5205835875793878	0.04755139202776334	0.001001502578232375	0.001003267354737792	0.001005731930568426	0.2013922320312621	0.001007576564001971	0.001004986818046426	0.6384444336166829	0.001001608173233847	0.001001132867943988	0.001000459124318853	0.001000877307543379	0.01709253266417202	0.03554608911311351	0.001005428874571172	0.03272344511780757	0.08580918544427453	0.08837659966328433	0.1329225369925737	0.2101184320354975	0.001020057664105199	0.001113307372586329	0.02224084176806034	0.002724215330871311	0.03753301699135381	0.011305987901445	0.001003118181728279	0.001088635359338159	0.03795808833078231	0.01446627709636748	0.0455211991501167	0.05879644655865089	0.01961110677446707	0.01046203493610559	0.001035568628212716	0.001014614097908449	0.03779285276716569	0.001507531991157306	0.1472893354266848	0.0180568745044964	0.001041554055701527	0.001004843912897899	0.001004044761093399	0.04322784388697131	0.03888496396247428	0.01304831613467179	0.001002221742105158	0.02071461716174586	0.1633789666706137	0.05206184649466208	0.001821809761058214	0.001002494342605325	0.001001471846166802	0.001002000687804909	-0.008616165483296573	0.01650483561815914	0.002593749159582149	0.01545673433676709	0.01608527031902442	0.0121130258352679	-0.008295569832729912	0.01394798814815135	-0.7228190708314295	-0.4287726564386658	0.05161356128884465	-0.4833813001122913	0.01513774263411283	8.109945480059247e-05	0.4180632009277451	0.4079161913760505	0.1182240431033373	0.002719084345924901	-0.04612122726082216	-1.097101736446068	-0.005762365028507953	2.451553076662608	0.07254380201299987	0.01824902290310109	0.0169448731175116	-0.03980191686427311	-0.5251830242104145	0.8231911569706798	-0.0254924970140806	0.03276675512604995	0.03169132807208101	0.09910740439083465	-0.004660806383439614	-0.0003111356696776197	-0.3727245110858468	0.0600407998591094	0.008241838335191017	0.004395916080479378	0.005228566818512558	0.1366380691277298	-0.1812976561409388	0.007127089706369489	1.477502730326234	0.3183219976217488	-0.01995556360722288	0.3918292033259691	-1.13104055770042	0.0197054990485608	0.002628462903839823	0.3528548078856745	0.05895486204636463	0.7354950577030432	0.3214072530711978	0.02059659357605967	-0.06711499422653361	-1.216280964776277	0.419726292079195	-0.674893185682098	-1.348680646461302	0.6308875744779072	0.07580492826214344	-0.04002060089512278	-0.02923905440006477	-0.08554753186434295	-0.7236901066592966	0.3915705687262918	-0.3951054045643718	0.01496168298755282	0.02803451925604357	-0.1510206031086418	-0.3262007234943074	1.536821863037464	0.607931320042798	-0.01065302744702207	-0.4481292193380294	0.9615449000511568	0.6109714743665932	-0.2278254504322366	0.005648076369642063	0.0113637472041412	0.004736823121450752	-3.750378608996413e-13	1.048220951700211e-13	nan	nan	nan	nan	nan	nan
0.46	-0.05014824884908259	-0.01343362583415229	-0.09420308133570519	0.8296565332753321	0.8990334464926558	0.00730828482959075	0.5048087914302686	-0.02277414549367726	0.1190316111747961	-0.1195433511985861	0.0350163020873874	0.08572344892232905	-0.04741736473318977	0.05901982289565235	0.05758291032464374	0.06051435306312491	0.3277196140970418	-0.06051435306312352	-0.3277196140970365	0.1363901058863175	-0.1656803082945283	-0.006367050127237779	-0.3835478607382991	-0.009597856166151433	0.01232128512144977	0.09898430442247198	0.3437837903784094	0.9222683230619152	0.5668257332631134	0.116716043822948	-0.02017192084979125	0.01520678553853339	0.0861396375028378	-1.017071142369751	0.5436606195752114	-0.7861352861978057	1.442976779732992	-0.2562937085590749	0.04425495066952614	1.385442731959789	-0.007389939485032385	-0.7938855251240199	-0.07288131516796778	-0.6890038708347919	0.01974747741607773	1.225027089768298	-0.7996784783765488	0.7040166605768122	-0.7912619941960992	0.950628945188102	0.7912619941960993	-0.9506289451881026	0.8779319776953456	0.1378561759280728	-0.1334975579659581	-0.6681527082148311	-0.1860172691426229	0.2489784283236828	0.09213617263606294	0.1227587086888279	1.054611588663124	-0.0424421015494587	-0.06516207648332428	0.04770133168010945	0.04412635927988854	0.493209619275308	0.001010085723653859	0.02106082116817967	0.004741786868570524	0.02974741349476998	0.001000836770636221	0.004628058842223839	0.001005519706553224	0.001653842837841172	0.4305343351356087	0.4023504164291448	0.0177080420061357	0.02197596634064143	0.001001772794340292	0.02542985444701576	0.001000279504735245	0.005870488925870221	0.001002923435096249	0.01504468431094818	0.6009295202983949	0.5547771945801725	0.001120501685559598	0.02133652812997871	0.593364775168185	0.5750923365561462	0.001009350491058141	0.01449875488661131	0.00100767862588615	0.01174228388012595	0.001017729417238862	0.01204002157054676	0.001001719515108895	0.007728365959207394	0.5379845409059234	0.4298708747738161	0.04338727024266903	0.06190688729953114	0.00100159887321892	0.007051640595937368	0.001003227822242141	0.01779954657021499	0.001005571306741031	0.03065341489642024	0.1999572003871204	0.2159381718111015	0.00109481962785415	0.0006088473738895849	0.001018609170304835	0.005143312078869612	0.6416907581463666	0.5006754029095609	0.001001722454879552	0.04734989154688983	0.001001127853695166	0.01052315966018447	0.001000458710201099	0.005092919656898978	0.001000874062287913	0.007326982282344275	0.01527010247471665	0.0217814973222838	0.03431215814129367	0.03379013341038912	0.001015761904294861	0.005928546880773707	0.02881429898998897	0.03682561654872216	0.07872110581344803	0.114351961729815	0.09072595531791075	0.1081504438135695	0.1338348927446135	0.1438967262526618	0.2203573021131067	0.1878896805069803	0.001346846148146414	0.03903323850492837	0.001118550846677113	0.05729852653099585	0.02032520644821071	0.0338756453693073	0.002573181702576899	0.01192598884557267	0.03173119648935405	0.05565822769979042	0.009907458768852526	0.03611158013149732	0.00100325125180028	0.01353681273532094	0.001984411530868526	0.02824090503036371	0.04353638673555964	0.06682052834895806	0.01271056516355193	0.03633654420419766	0.04801253053690869	0.04642603353947047	0.07555303353759056	0.08902588248861378	0.01746124288844253	0.03166449676356457	0.009958131004758798	0.01592784852364124	0.001043083507365366	0.08475123805201151	0.001016073739321518	0.04943239878712939	0.03903100942783295	0.04828291682415994	0.007174291673712946	0.02479438325719237	0.1376844973967825	0.1634395264098212	0.01945523660890932	0.03229239926549694	0.001047383681295266	0.02712924777312248	0.001004807377259347	0.01841621264673849	0.002754842146243318	0.007485643470543752	0.04326386793438917	0.06945872061910412	0.03406945674837886	0.03466806313342265	0.01172146165946762	0.02372645399695467	0.001002345629725178	0.00684295091749954	0.02591391160227631	0.01032574313496624	0.1610179456107872	0.1602647436413033	0.04717139115210263	0.04132641670145323	0.002991645172239325	0.06519429290376458	0.001069533642067797	0.006174987705695557	0.00106646691614885	0.002746086223957295	0.001065083342504413	0.004444940567854331	-0.009140988714899724	0.01618964651253874	0.002548600622051818	0.01544729882893989	0.01540845411373593	0.01219378127442585	-0.008285407339343848	0.01393101287153502	0.001008802497628092	0.001006549059995003	0.001000751185928852	0.001002233549040364	0.4319140167154695	0.02615447316567082	0.001001930508060329	0.001000236537591851	0.001001164130052142	0.5276200729085904	0.001004755961891947	0.682353269715873	0.001001265085540964	0.001005780370878673	0.001014331389587689	0.001001254870547345	0.5091019677221668	0.05877867146566459	0.001001256044309545	0.001003609771118409	0.001005325059118764	0.2006538943015162	0.001007818569791554	0.001005051464052702	0.6284452122492427	0.001001262164542984	0.001001138180530569	0.001000459227394581	0.001000880410280157	0.01673298801778744	0.02589719776891517	0.00100711677140384	0.0642561716667636	0.07700180354533265	0.0779637915897288	0.1280722865377975	0.1968746588352741	0.001023962786979925	0.001102460568489861	0.02879057272288373	0.004356664071674667	0.03830973550686706	0.01496545132522648	0.001003423763997274	0.001020536402551432	0.01189865666544909	0.02001584762023632	0.0254130326870447	0.03720749595928954	0.0334416987486171	0.01193118633920104	0.001033432018288067	0.001013201901163817	0.03424880344518581	0.001510330390498749	0.1383213801344121	0.009913981473789014	0.001065221809621173	0.001005408019315082	0.001002995873497127	0.03299492701771339	0.07643926129025233	0.02493761396335575	0.001002296373584611	0.001820562240015707	0.1578565175484744	0.06788976856182914	0.002555129044005676	0.001002521380730665	0.001001511610446785	0.001002039509798719	-0.02298216590681734	0.01439646103599699	0.002382713058132081	0.008143102074122574	0.01986546402343021	0.01449527147841131	-0.008373795656003219	0.01573204552085066	-0.7324387722042017	-0.4377172590504568	0.01411774835252404	-0.1593104664489029	-0.01173959978759667	-0.004730636815221775	0.3661570460678574	0.4379145821682269	0.1207242701210419	-0.01672088829339984	-0.01360393969057797	-2.358460424838873	-0.01116472581127755	3.26469371244339	0.158663987547005	0.009600488601569769	0.002288349377284106	-0.05978988225355603	-0.5447419020191698	0.9897421811669627	0.02598230891412277	0.03006963551512957	0.03618125259451386	0.07794694973316155	0.0005000002555789857	-0.008902295911353383	-0.3358547168250701	0.0123385742398222	0.02537354898752226	0.00789956240398745	0.01588494175313114	0.04399325640366455	-0.485088758709539	0.001082358586823433	2.045935134980682	-0.3589942927695558	-0.1593803144574915	0.1944638313495548	-1.037559929112293	0.1065474164445786	0.001829312281823109	0.3857213437186361	0.08725378576665679	0.2178509457584906	0.2506540640936206	0.01985454141695327	-0.005416790523638183	-1.993926988376767	0.4578223181150702	-1.155632307290429	-1.835583737997376	0.915822416039806	0.08997496107307067	-0.03564426951285862	0.01325197570309035	-0.09126672426271838	-0.2583288599580398	-0.7047836387525296	-0.5951505313892327	0.00676323740482686	0.02294886007364142	-0.01824507749124047	-0.6458477486064872	2.11121582912657	0.8617906672626016	-0.0078930453397197	-0.5347330310560838	0.4367360675406958	0.6884677911496274	-0.128446079046079	0.01718274568683838	0.01486676399676779	0.01118257945449494	-3.157366147537928e-13	4.83721352270028e-14	nan	nan	nan	nan	nan	nan
0.47	-0.05966500327298335	-0.008248363370108822	-0.1009415633730554	0.8442513170349097	0.8966606852566044	0.007658849672147758	0.5185138678470127	-0.02243699545083221	0.1109767745221016	-0.1213429518977599	0.02832653135295574	0.08435000832833169	-0.03545619544246338	0.05122224882733921	0.06380904712494471	0.05689038684569291	0.3367087555558604	-0.05689038684568962	-0.3367087555558376	0.1443553467752681	-0.1641377930893893	-0.008042324340517111	-0.3896122036714093	-0.01161660749110005	0.01487423134632157	0.09905143674473359	0.3432040082221005	0.931677511357306	0.5663893381339483	0.1195346562350606	-0.01980378433704683	0.0156613343963729	0.09092250919539496	-0.8638511040639276	0.4958733955804224	-0.5644116824519376	1.476918000173693	-0.2166055542973535	0.02559602940868257	1.321822023385449	0.08318909238459474	-0.8377531341520736	-0.3099907253613517	-0.6556230236293016	-0.2902046620789586	1.142100768538776	-0.7649661266330012	0.5441180089300776	0.05727146047438372	0.8509186067004351	-0.057271460474381	-0.8509186067004496	0.7125168291485136	0.1689396057852585	-0.2015726012299591	-0.5385740354009575	-0.2157648114857897	0.2601815261002975	-0.1075165445188683	-0.237641478518027	0.8287384730213595	-0.05332881663739274	0.5657793612509077	0.02776171890323784	0.05003479207181732	0.4563631129937531	0.001008984121117878	0.02157387174256978	0.002921243619502104	0.02853586596715018	0.001000774838473938	0.004705901770840438	0.001003906408728584	0.001579286995558827	0.4295995519221716	0.4052173507918147	0.02175779825791906	0.02539443674696019	0.001001899867901435	0.02661570169226536	0.001000254863485953	0.005757771883336153	0.001002022092067837	0.01457171480849917	0.5733855970217606	0.5271048176711777	0.001063590231271655	0.02135137440348728	0.6229522818811309	0.6103429728138337	0.001005482567944978	0.01547272721197473	0.001006566681775241	0.01182398662660064	0.001015537299607187	0.01219335286120045	0.001001478164446454	0.007033672019742241	0.5265630378587146	0.4241086063447669	0.05125559831359504	0.07041398083956375	0.001001401726473806	0.006868618934016888	0.001003514559358814	0.018072265260259	0.001005473162002622	0.03104702204053012	0.1999568548817548	0.2166741124746241	0.001052423687499019	0.0005512125443908075	0.001011970379361669	0.005085620324172437	0.635311599989154	0.4978868229572986	0.001001458675852925	0.04713111229921371	0.001001136924481393	0.01065052467229212	0.00100046020126617	0.005140187399332298	0.001000880117915449	0.007405548926691452	0.01777859478326302	0.02352636682560078	0.0296629020757718	0.02960010861444849	0.004943645890760434	0.009039423718665073	0.04963673250458133	0.05575929566856147	0.07324047043121179	0.1080449418009337	0.08645145537438363	0.1070230589627455	0.1298701762267088	0.1446337852556215	0.2102814506529672	0.1791337492569652	0.001212110519812997	0.03959544905963694	0.001111145731088077	0.05731931187611747	0.02202007444883807	0.03586985442132279	0.003110885229289279	0.01220983478080022	0.03318768388095145	0.05563280545976523	0.01283942781569993	0.03777721333888458	0.001304924912259768	0.01398772211322263	0.001510799415295122	0.02837016692506897	0.02763118636032033	0.05066475954695085	0.01842482058436147	0.04170715893443063	0.03470499691872901	0.03560043026573147	0.05446870936505589	0.06957707540707356	0.02740063582575926	0.03981142512383876	0.01174693554010148	0.01725424120343858	0.001038230665211645	0.08561804105771771	0.001014604192333781	0.04990771158427413	0.03563794156447969	0.04734367995574586	0.004366095076048902	0.02225666813135284	0.1319086249716874	0.1515550641499357	0.01376822751632026	0.02680801370340721	0.008127031753302129	0.03381757995826304	0.001005305694942172	0.01863095927440023	0.001898538068926617	0.007292775166064192	0.03462599387240063	0.06110039590653545	0.05670641637418097	0.05355730312022355	0.02183247644074025	0.03340717992086193	0.001003124724218165	0.006712340445638445	0.0144331345290403	0.006256864656754327	0.1525911231259063	0.160323555260181	0.05013278617981422	0.04531651008997069	0.003129197626772343	0.06405637347484237	0.00103683695162635	0.00640892466021325	0.00103472018992698	0.002935615814080186	0.001034312252155488	0.00460502055564392	-0.02241521120829785	0.01370868440930213	0.002315951145008096	0.008749950356907133	0.01841694766415366	0.01451437805219667	-0.008420378905683428	0.01381479490408904	0.001007021372304391	0.001004840766469275	0.001000675868997932	0.00100222233920727	0.423596973672519	0.02633367750168319	0.001002118073592159	0.001000223029035048	0.001001016366461676	0.4883857937048943	0.001003993838408468	0.705331187020395	0.001001619819854832	0.00100509569786441	0.001012345962171336	0.001001203415522339	0.4912792936269599	0.06249289486025199	0.001001146234622081	0.001003984875726831	0.001005409914309438	0.1993404589582191	0.001008690780886619	0.001005069472007993	0.6117642330017066	0.001001118178054073	0.001001153288215301	0.00100046388981209	0.001000891504388542	0.02377184024725297	0.02290250870290044	0.01588365852959475	0.082722766201207	0.05656993352011413	0.08295213337361625	0.1203100873966321	0.1889831472625068	0.001112162829377885	0.001104262134097232	0.01973071554106687	0.003095343928156764	0.03192512961468809	0.0168863585242484	0.002139951327187662	0.001013052472482085	0.006453572872286371	0.02865974858428287	0.01321745068940455	0.01919234472855849	0.0428763168121599	0.01515632269155251	0.001032966274017768	0.001012967267553022	0.02942237398626645	0.001287514838091207	0.1099541330694054	0.005468135612668961	0.02791284455916988	0.001006176481198547	0.001002572951101579	0.01708369510453797	0.09023391614565245	0.03978655192177805	0.001005322350275851	0.001423188083100247	0.1230025990581308	0.04142326734276054	0.003881410874984171	0.001003042308786921	0.001001814956097604	0.0010024901560263	-0.0352358699428803	0.01067750100470932	0.002029892137465132	0.002538080511102162	0.02026662812715057	0.01685026008899652	-0.008592617071766988	0.01216477644323319	-0.7425058424284706	-0.4521888432826685	0.07468245124793745	-0.07218926475791203	0.01835249353679734	-0.009916609735917514	0.1881594672060774	0.2617840561776766	0.1148768180661798	-0.01019487479200119	-0.06818284107391732	-3.180791725249366	0.00967252175099678	3.737602076238238	0.06439998390004144	0.007033347254885022	0.02315805809131282	-0.07907913892122204	-0.6292570285103022	0.7319288511409762	-0.04207933579618245	0.02416551645300016	0.04347257314985943	0.06511438160970358	-0.00968839070979686	-0.004772274922049935	-0.2339112913749046	-0.0515642119869255	0.006075219749123709	0.003087532332107688	0.003661789962780369	0.2855354091739991	-0.3618924409192688	0.5657450914726512	1.715927134158922	-0.8925583635322064	-0.0304400102025432	-0.01831645166023851	-0.7376899214247553	0.02519834331577533	0.002564983881976565	0.004263716152745274	-0.02126150702566224	-0.2227356888589551	0.07743251388371418	0.06574114261737531	0.03025318923512059	-1.298798633948	0.5985864109723232	-1.031189575076423	-2.024443139793383	0.7109270654345142	0.168491424507665	0.1659166816859461	0.07018837616102762	-0.1202073974475984	-0.2257735022983232	-1.650433646530492	-0.5113166473693805	1.179318759600089	0.01886588433178529	-0.0101647680733521	-1.010441147615466	1.636334488637344	1.047326598895893	-0.01937467224397299	-0.2870530301013644	-0.4133465694994558	0.05702712546976956	-0.1020273939740903	0.02858184473061533	0.02197279964295938	0.01982859994443613	-2.539804804612414e-13	-1.825350954579814e-14	nan	nan	nan	nan	nan	nan
0.48	-0.06697669816285752	-0.003466527475109607	-0.1055483262082078	0.8592136538386806	0.8947343950929978	0.007814965648596512	0.5305702213378781	-0.02094298075950831	0.101863121916737	-0.1262022037193839	0.02177038666337923	0.08000397436362572	-0.02507746935921048	0.0436179045360917	0.06852341669223591	0.06147583646791002	0.3448123714334786	-0.06147583646790847	-0.3448123714334665	0.1505884550503362	-0.162335661365083	-0.01039880848262419	-0.3941965045861777	-0.01387378870854276	0.01749632983247855	0.09625783680536688	0.3390524340366656	0.9388733405744608	0.5655893190833161	0.1267695270949503	-0.01957997151103118	0.01627250897563698	0.09512686763783372	-0.5760592355528412	0.462975305770799	-0.3597914457624142	1.516487388571623	-0.1669994941050461	0.005365177447876528	1.05569814677428	0.223982990211043	-1.005648715682971	-0.6848115396493908	-0.6622786618708172	-0.5747711967231064	0.9085384482666737	-0.7610325229580575	0.4016632139792006	0.8506211737336592	0.7735238289480076	-0.8506211737336591	-0.7735238289480081	0.5315054549193292	0.1897794797614468	-0.2697395437314953	-0.3721443045464545	-0.2337032476389869	0.2628088805809861	-0.4800102796864885	-0.5915996971447269	0.6119397730161187	-0.1151668858424912	0.8180896130823849	0.01883659432270916	0.07545150356259415	0.3775069692501639	0.001007542586103191	0.02227827188733309	0.002001984662052407	0.02851982368552864	0.001000706210461654	0.004815994873309601	0.001003094554793092	0.0014607890812238	0.4263391677536186	0.4057321985880674	0.02392100012186677	0.02753173860614145	0.001002057203127006	0.02769602359186945	0.001000235791395358	0.005579144338331196	0.001001497729151818	0.01393716988411513	0.542129392124724	0.4910658247093806	0.001034759203592825	0.02144074938943308	0.6503895883746792	0.6488877488238169	0.001003727008135105	0.01635214469171464	0.00100566847776369	0.01188881655618363	0.001013448568582978	0.0123987857191348	0.001001331809856617	0.006148178515079162	0.5131588808153369	0.4168548293092176	0.0571356731109921	0.07695051080856811	0.00100124827037204	0.006620199989837447	0.001003845503023004	0.01827668518009846	0.001005466563090357	0.03154151429785146	0.1994645658100329	0.21715792341603	0.001031667844196153	0.0004618510685365895	0.001008661544556731	0.005005142182722195	0.6259081053871872	0.4957561767270917	0.001001254823411413	0.04640921154263914	0.001001149015260574	0.01076417938148247	0.001000463278814098	0.005185341228517578	0.001000888694072858	0.007476886138542519	0.02245890741832086	0.02710330080436058	0.02576354218948086	0.02637275978314083	0.01421814293609298	0.01613649035982707	0.06869166785675859	0.07064668813536	0.06103394455960137	0.09669782104864554	0.08615663538781701	0.1082547765196267	0.1243325274447457	0.1441051088014085	0.2009148962025646	0.172654610067618	0.001188823486040399	0.03992327834756283	0.001108345261318585	0.05735457075178792	0.01851914835533223	0.03378378468170843	0.002751416623659529	0.0116852205390251	0.03093638445768996	0.05120750802070195	0.01526238156838409	0.03755942913918647	0.002023443056581392	0.01475991175675209	0.001269784047995448	0.02882564921048557	0.01632198682683064	0.03961311843153801	0.02548572787369	0.04795398808461579	0.02161273713887627	0.02536821748562396	0.03406093840140734	0.04913171046312172	0.03692757199422227	0.04583031426086705	0.01423150440321015	0.01916143400666946	0.001035572298777664	0.0872078079059254	0.001013752397318214	0.05060372215902635	0.03154871600163245	0.04540623391470756	0.002830453427692494	0.02074772646960934	0.1168045112720601	0.1308643568130844	0.008630357236997	0.02187426499116013	0.02468415662258125	0.04768393416603857	0.00100593915168344	0.01877083871018244	0.001468488425522581	0.007485624415655975	0.02238438801613065	0.04955741859255901	0.0745878189071261	0.06678879931428335	0.03400778111865543	0.04413242760243348	0.001005027824515955	0.006432545008328483	0.008158028548828428	0.004424475222642207	0.1334678679541769	0.1522303557366266	0.03946047329932066	0.04141648398912367	0.003858411029595336	0.06309595327990072	0.001020754688961265	0.006726168590628177	0.001019004023741801	0.003164215129107916	0.001019157479485891	0.004821416203575232	-0.03500908806347243	0.01040239035403134	0.002003187372215516	0.002780819824216077	0.01968722158344016	0.01685790271851085	-0.008611250371639035	0.0113978761965283	0.001005240246978948	0.001003132472943154	0.00100060055206563	0.001002211129378579	0.4152799306295684	0.02651288183769268	0.001002305639124355	0.001000209520485859	0.001000868602877215	0.4491515145012016	0.001003231714927917	0.7283091043249149	0.001001974554185684	0.001004411024850401	0.001010360534754015	0.001001151960501026	0.4734566195317531	0.06620711825483713	0.00100103642493531	0.001004359980337055	0.001005494769502462	0.1980270236149224	0.001009562991983588	0.001005087479966142	0.5950832537541703	0.001000974191568385	0.001001168395900328	0.001000468552231039	0.001000902598497519	0.03081069247671635	0.01990781963688516	0.03076020028778662	0.1011893607356504	0.03613806349489763	0.08794047515750482	0.1125478882554675	0.1810916356897427	0.001200362871780004	0.001106063699702718	0.01067085835924481	0.001834023784641577	0.02554052372250917	0.01880726572327084	0.003276478890377333	0.001005568542393895	0.001008489079117573	0.03730364954833035	0.001021868691763394	0.001177193497829344	0.05231093487570206	0.01838145904390278	0.001032500529745172	0.001012732633939456	0.02459594452734548	0.001064699285683644	0.08158688600439959	0.001022289751557495	0.05476046730872126	0.001006944943081477	0.001002150028707044	0.001172463191364502	0.104028571001053	0.05463548988020002	0.001008348326976065	0.001025813926185801	0.08814868056778813	0.01495676612368903	0.005207692705963497	0.001003563236848747	0.001002118301753668	0.001002940802259609	-0.0474895739789432	0.006958540973421529	0.001677071216798156	-0.003066941051918476	0.02066779223087076	0.01920524869958207	-0.008811438487530642	0.008597507365616094	-0.7528311079606321	-0.466823630511759	0.05238766240051117	0.07979058270597754	-0.005289565034037236	-0.01351905122647178	-0.1042602672154824	0.181680872770575	0.09961920107090878	-0.02990298880035554	-0.04591902406403157	-4.031783635399876	0.003741016641870196	3.923521662907658	0.1397530183852961	0.006225925194737871	0.01270866283246613	-0.09794979529978198	-0.8430436233193823	0.5956294669808774	0.01290285244038956	0.01640988163811596	0.05635827523553739	0.02752100530636007	-0.005845329022356041	-0.01345957324497189	-0.2042679724133805	-0.08828572756689512	0.0226314884054285	0.007476779753172335	0.01443905525524914	0.4104061515221013	-0.2925535657904937	0.7983203192388421	1.236677804373441	-1.367014457450931	0.3124401670847649	-0.05868326008449241	-0.5822015169961083	0.05967116308306688	0.004724018430043726	-0.4303344146084131	-0.07443824962429527	-0.6621240940503229	-0.1260294173223693	0.08411059454385462	0.05982728762021072	-0.973101451056946	0.6330652021229832	-1.036954208559559	-2.034895310472156	0.4902145714171143	0.2061349858050648	0.1089484989487012	0.05739153122084447	-0.2909085587823426	-0.05257416711980176	-2.466032654148018	-0.4850231614312396	1.442367642074069	0.007975421632610334	0.05889843331778878	-1.282778268893855	0.9796670705787464	1.070695018796713	-0.03773003843507621	-0.08743522223471353	-1.193666160945051	-0.8895561067278632	-0.09294623221349613	0.03384414087119576	0.0226807089767998	0.02244571148454908	-1.545827279192372e-13	-2.409063217086175e-13	nan	nan	nan	nan	nan	nan
0.49	-0.07091184670085057	0.001091555563756937	-0.1082265604054337	0.8746004274782911	0.8933344503406957	0.007763066189984276	0.5390878951826279	-0.0177551867247085	0.0907755477651655	-0.1352625803536456	0.01493766193350988	0.07294614796416785	-0.0175729059820242	0.03588404290152105	0.07191547296908504	0.07353407959580543	0.3523322954385209	-0.073534079595797	-0.3523322954384879	0.1548928966446564	-0.1603790303031051	-0.01341496690389136	-0.3970045937996803	-0.01624845872778459	0.0200838759454187	0.08881001611577523	0.3314226897287136	0.9439975790546922	0.5639287874500518	0.1319384974117501	-0.01937764192600865	0.0171503100340574	0.09838921651902431	-0.216120916775005	0.4455359438618408	-0.1818155258849259	1.5610476189617	-0.1137813302873563	-0.01545995804218264	0.6467734262586557	0.4099985085075853	-1.208334171189863	-1.113371546908178	-0.6991377697711749	-0.8254528936376707	0.5978156921016351	-0.7811600709624543	0.2822685962687825	1.558335620480195	0.746714130135973	-1.558335620480201	-0.7467141301359796	0.3224027465321021	0.198540107239971	-0.3317893934380076	-0.197906345049441	-0.2401575578690672	0.251715670575283	-1.011429898131244	-0.9318558467456437	0.4202263596220301	-0.2027294840357174	0.0664657561665854	0.01558466852187593	0.1030576579023298	0.2661417653939943	0.001006577203019491	0.02320483778940512	0.001513310661395555	0.02930970007182711	0.001000659337581003	0.004953752111548965	0.001002705373269069	0.001312462309226221	0.4195006137609963	0.4023192110436088	0.02754080465055276	0.03114540760572867	0.00100226022146912	0.02860877539669868	0.001000222692068461	0.005346561995845264	0.001001163486694062	0.01315652087003141	0.4939586925028349	0.4403704057794674	0.001019343268876222	0.02159351376760689	0.671732977938017	0.6859023099953983	0.001003129833113149	0.01716422635204017	0.001005022379535319	0.01196587436306982	0.001011932450576831	0.01265538934694852	0.001001247245635003	0.005130777898551403	0.4970901289678407	0.4066837126503202	0.06188943483709762	0.08237886544535093	0.001001142208394561	0.006358474112999978	0.001004176569547219	0.01840334901716687	0.001005352442996625	0.03216772234478724	0.1970742530530073	0.2160129232605756	0.0010213655247776	0.0003565891182745737	0.001007024548808922	0.00490134389401935	0.6104034427599431	0.49292235109788	0.001001105954763854	0.04527987359725618	0.001001169283415905	0.01089244401900599	0.001000469809371975	0.005243094178091714	0.001000903980496549	0.007558594034419	0.02623294694238364	0.02994351174057226	0.02134904037764503	0.02299190480231554	0.02626649333291504	0.0247767618085065	0.07833365979746047	0.07708740635000981	0.04567780119669946	0.08309360612176943	0.09583557323796577	0.1148026297472202	0.1221752470918606	0.1452756802026559	0.1910373083861285	0.1666100372074608	0.0011752746967076	0.03984793862899166	0.001103954540020219	0.05740446888312705	0.01353328231742931	0.02950412807513483	0.002193537075564656	0.01115974755427459	0.02532639977531325	0.04307951223259315	0.01465950410757455	0.0343786048926118	0.006236593661936374	0.01861696584332587	0.001149887805089306	0.02950474936460823	0.008988508595367083	0.03271345747004455	0.03006836763306422	0.05157992763122191	0.01182446752882975	0.01755193759918439	0.01868570407253892	0.03297243294598531	0.04108751146185728	0.04623279099025066	0.01562782463047332	0.02018709373403869	0.00455603973241013	0.08930067512657304	0.004519648596274573	0.05255802598637528	0.03656394320779163	0.05006268128678537	0.001960020208987374	0.02003505724310062	0.09512756476180181	0.1044861673596611	0.00494251589454021	0.0183070468261924	0.03320638225477628	0.05211919318803047	0.001006406591377903	0.0188245354955333	0.001240176036985813	0.008018303008076223	0.01229340179405141	0.03992968757959103	0.083201159657664	0.07177003374634536	0.04303793467858301	0.05129726724585052	0.001007054463108666	0.00599303060007304	0.004699517186203562	0.003801245868884347	0.1144689930938264	0.1408250521539914	0.0263894901220188	0.03165291773368792	0.003962927006453312	0.06143904641202617	0.001460354870438875	0.00749025333753026	0.001225938809018741	0.003534006325860037	0.00112479406486617	0.005157860378131731	-0.04575094852609281	0.006620976158446768	0.001670959415225158	-0.001685808125719149	0.01800576182519078	0.01883325700780863	-0.008916235670997823	0.01009180774014517	0.001005853683254756	0.001003349377177958	0.001000619024716791	0.001002375859190939	0.3947772529767057	0.03602241214581043	0.001002611827026144	0.001000208670462845	0.001000770849182455	0.3195702691236453	0.001003355482436198	0.7204391048306727	0.001002960014050179	0.001004298359666711	0.001010349598632436	0.00100116540321376	0.4475868808966041	0.0692713066897631	0.00100102794776284	0.001004657428264547	0.001005012776785975	0.1885971148215037	0.001011557088014453	0.001005518457228458	0.5523508795183167	0.001000931436639173	0.001001208972716183	0.001000483419233175	0.001000934517434295	0.03020620036116221	0.01337719711419539	0.04727622931117682	0.08179261532108736	0.01862387896002268	0.1273107639565788	0.1245955840159964	0.1683544037642717	0.00112799909149323	0.001093731529120625	0.005841092878717335	0.001420009702722569	0.01327395606585361	0.009906151644369704	0.01694133837979369	0.001041463156558191	0.001013456730848425	0.03355292905476089	0.001016035730792896	0.001091213364367985	0.04053636790691942	0.01610652020615964	0.0143519388101526	0.01427249130796094	0.05757254739606121	0.001036169799684404	0.04950121629223547	0.001014168131462646	0.03261125264274863	0.001006849143376218	0.001002331424229522	0.001092574178378653	0.08624836724042025	0.05281464929970087	0.001009853314793339	0.001022373595642662	0.08480779297527348	0.007980588061868169	0.003110799649624358	0.002692214016440452	0.001813060970281607	0.001430894524686383	-0.05510190862643275	0.002569510110882112	0.001333842016976417	-0.005047529734694749	0.01419467774239763	0.0205110179436883	-0.009305058717130082	0.009981179583384887	-0.7655497059849644	-0.4914443299008386	0.1165994201485436	0.0910899839012029	0.02329918770385818	-0.01579841254477002	-0.6065668236393865	0.514244623248749	0.08273138467295663	-0.02012797656613261	-0.09558533246907391	-6.026643675549924	0.02167774079784477	3.36958021969666	0.04900391939589501	0.00826475389013067	0.03252853771358412	-0.1025015115137603	-1.22414772837404	0.4934380113891308	-0.04567731721967216	0.009359642419212876	0.06935884610099292	-0.2564769251621747	-0.01309632795574864	-0.00921866948392162	-0.3956241566915219	-0.1317349920613944	0.008696150242000588	0.005686585184270274	0.005648511358167423	0.1774145412028941	-0.3813848176149887	0.9148207743960062	0.0541932621729592	-1.372566290818753	1.000272356291625	0.3283083466971423	-0.6414274463509068	-0.050354522733195	0.005612213325953175	-0.4155759021238716	-0.03228560869848862	-0.9414686309596376	-0.4951087326662745	0.6352843352986323	0.07553343515349488	-0.4513125591365957	0.1255930843583958	-0.5604822416259121	-1.218561944495089	-0.3396603791940305	0.01375944038537451	0.2100550701563192	0.2705105444581497	1.0999629149095	-0.07291993914231419	-2.793421446476739	-0.2492432385645498	-0.3817431462593932	0.002611757993742841	0.05478747014079946	-0.6911488347060973	0.01554617909099952	0.3999139913103196	-0.04898171572021736	-0.03658471296107926	-1.006007535381881	-0.9871319859066183	-0.226507874282846	0.1152580037220324	0.0502384359764728	0.04382369768819355	-5.555257461312555e-14	-4.511805966223467e-13	nan	nan	nan	nan	nan	nan
0.5	-0.07140212539248506	0.005382084239755635	-0.1093038393697856	0.8904382118101909	0.8924429310079877	0.007511468709811623	0.5434844259446318	-0.01281455675426054	0.07776707736150275	-0.148191789851434	0.007890201554719598	0.06372174028169035	-0.01301232621858321	0.02808629777678774	0.07427919971524283	0.09258871225023688	0.3600717171976686	-0.09258871225022315	-0.3600717171976551	0.1568969076326948	-0.1584249917281363	-0.01700054140969187	-0.3983232876250584	-0.0186554758990487	0.02247094981537605	0.07599171804472696	0.3204651834557842	0.9474242364987286	0.5618189285381199	0.1251140683361118	-0.01938917122375377	0.01839264112929137	0.1002732821138002	0.1129147337343947	0.4094644332020919	-0.03960039919397427	1.606689527029453	-0.06531441024814694	-0.03457442686420605	0.2314695302129231	0.5745501773469658	-1.389827966124619	-1.458578112339901	-0.7052257916587241	-1.008087453323318	0.3197417255116321	-0.7738092209814043	0.1959973078462406	2.249899079040788	0.8174233797691105	-2.249899079040788	-0.8174233797691106	0.07141933366344946	0.1892609823596707	-0.3836227606381203	-0.07426522692156697	-0.2401726780413504	0.22271443198466	-1.554105755974134	-1.257152090145296	0.2724235657773439	-0.2050323415756476	-1.580590265396148	-0.02393518223345776	0.1483575109229532	0.1018503119641073	0.001006401622475563	0.02428373833276404	0.001268585464500041	0.03059972915014391	0.00100064515410387	0.005091142127649069	0.001002593287527616	0.001151778642894785	0.4083013120066746	0.3930362704760197	0.03392107706588288	0.037280464993516	0.001002514851019476	0.02934665578169214	0.001000215720502102	0.005106294869478073	0.001000947548790608	0.01231797216055636	0.4194974317898708	0.3721460806988953	0.001011700494154225	0.02177162184122616	0.684510780296349	0.714083146183542	0.001003324374832066	0.01785903519348887	0.001004643131194931	0.01203569398786698	0.001011169288874559	0.01292768597309022	0.001001211709828092	0.004158724614521899	0.4779156635977796	0.3917125143434593	0.06585143730010744	0.08688720205684074	0.001001084963620218	0.006098067856987271	0.001004490818740728	0.01847261316298488	0.00100505429408981	0.03293820145883225	0.1920243822867677	0.2120292671374386	0.001017214137558325	0.0002421391708419786	0.001006422050620369	0.004782397093470775	0.5868074581759276	0.4871811535279884	0.00100101016991223	0.04389144909004895	0.001001199711084803	0.01105159660919398	0.001000480510281167	0.005331328432639278	0.001000927587425962	0.007664776114482259	0.0278966953366119	0.0310471617384557	0.01587293760717636	0.01878971568603894	0.04015773281536893	0.0341346419256886	0.07509489490764797	0.07178510185115244	0.0288962950464681	0.06887173997430132	0.1178060290375744	0.1283230612025994	0.1258334523526499	0.1513814918626114	0.1799625965850409	0.1595317733139683	0.001132311474328134	0.03940387957405216	0.001095591801900712	0.05747394712848025	0.008577287875887163	0.0256726867308862	0.001706902863121592	0.01100692313765245	0.01644257640104119	0.03281826405376924	0.009989188497071987	0.02795778847245263	0.01504803467090604	0.02642528071325498	0.001107881317659353	0.03032713175236049	0.005187655302993541	0.02969723089085848	0.03066878847009787	0.05113525731513283	0.006684153814421599	0.01347496319534048	0.01035727013822445	0.02432843654228352	0.03778724212873064	0.04043828360416228	0.01523385425563016	0.01973187242919869	0.01287316522216985	0.08941751180819128	0.01280073542298801	0.0547547592523456	0.05439639769072904	0.06496078984722592	0.001508770941132152	0.01963012246764351	0.06816985312430557	0.07531960368466729	0.003060275334893803	0.01647294487959122	0.02706118697728658	0.04352052507070121	0.001006592270056999	0.01882003032052074	0.001126033076974926	0.008724377517909823	0.006949144344844408	0.03476682387815243	0.08021205915292741	0.06707905016126491	0.04692572894651531	0.05288352905714065	0.001008820138502977	0.005476733243702208	0.002938419670443441	0.003705299674496497	0.1015570002081631	0.1337379454330117	0.01595499509269079	0.02319434744001239	0.002971190377825467	0.05880434113608311	0.00252304567014315	0.008957032569345161	0.001734625734985644	0.00414820196067638	0.001391557570864963	0.005677501642557718	-0.05440645844529254	0.002434484184892199	0.001331397296347254	-0.004495076564214957	0.01312986558012575	0.02036222126697909	-0.009346977590516873	0.01057889973319639	0.001006467119530691	0.001003566281410323	0.001000637497367294	0.001002540589003659	0.3742745753238429	0.04553194245392549	0.001002918014928354	0.001000207820442965	0.001000673095490635	0.1899890237460926	0.001003479249949955	0.712569105336433	0.00100394547391857	0.001004185694484165	0.001010338662510047	0.001001178845928619	0.4217171422614551	0.07233549512468791	0.001001019470590764	0.001004954876194086	0.001004530784071471	0.1791672060280858	0.00101355118404569	0.001005949434490887	0.5096185052824634	0.001000888681712803	0.00100124954953175	0.00100049828623528	0.001000966436370903	0.02960170824560337	0.006846574591499634	0.06379225833456671	0.06239586990652443	0.001109694425149801	0.1666810527556508	0.1366432797765238	0.1556171718388073	0.001055635311207394	0.001081399358536784	0.001011327398199932	0.001005995620802351	0.001007388409196823	0.001005037565464726	0.03060619786921567	0.001077357770709708	0.001018424382569053	0.02980220856119166	0.001010202769816087	0.001005233230927333	0.02876180093813907	0.01383158136841402	0.02767137709054948	0.02753224998198102	0.09054915026477053	0.001007640313696454	0.01741554658007737	0.001006046511368736	0.01046203797677856	0.001006753343669823	0.001002512819764062	0.001012685165398789	0.06846816347978649	0.0509938087192001	0.001011358302613606	0.001018933265099566	0.08146690538275299	0.001004410000060025	0.001013906593290819	0.004380864796031404	0.002624003638810633	0.001858848247114779	-0.06271424327392253	-0.001819520751657399	0.0009906128171546533	-0.007028118417470707	0.007721563253924702	0.02181678718779486	-0.009798678946729389	0.01136485180115281	-0.7811337736337826	-0.5356613592275914	0.08285459063407372	0.1798211210720293	-0.00536300947973742	-0.01599043009322896	-1.278250871841026	0.6859585504459119	0.06464491718457255	-0.03143994559107637	-0.05749896312701324	-7.537564865547332	0.008809755703326417	2.156776666225502	0.1162984545642953	0.004778288748703222	0.01584726249873158	-0.08888032881195959	-1.803059952912004	0.411625861945882	0.01316677658308804	0.004929943551121599	0.08521248865464102	-0.5402101882355684	-0.007682928462943154	-0.01648927559488664	-0.7857423605496332	-0.1401030399640043	0.02880907894009201	0.01357304074626651	0.01933389209404348	0.06309396389368919	-0.4568203928822559	0.9418420529360731	-1.111926738327146	-1.490544701575489	1.706955812641531	0.9283647916574201	-0.7889397236966774	-0.01407270420258051	0.008640041276966218	-0.3406913621450767	9.146401039424317e-05	-1.088774572191039	-0.7740278520306577	0.8743627512157442	0.0884837343260927	-0.1964145746026972	-0.1810567703993336	-0.2890931120229329	-0.5318390878005751	-0.7491822516485429	-0.09004122058728065	-0.2862576088951106	0.1058774189378339	1.757423678901263	0.008972723101710411	-3.023707498472723	-0.1383999177767095	-1.164417785631526	-0.003664970505887591	0.09357761679512404	-0.3898048066029656	-0.9547765328490917	-0.04502054762559775	-0.05308662807374438	0.0180214096360421	-0.3300267886101202	-0.6285569143839443	-0.2885059137975385	0.1743830378561888	0.07156159658824182	0.05908512945793815	2.583281537014269e-14	-6.728508357975672e-14	nan	nan	nan	nan	nan	nan
[truncated: 372,385 more chars]
