# Supplementary material for: Transtibial limb loss does not increase metabolic cost in three-dimensional computer simulations of human walking
Source: PeerJ. 2021 Aug 4;9:e11960. doi: 10.7717/peerj.11960 (PMC8349165; doi:10.7717/peerj.11960)
Supplement: Supplemental Information 1 — Each subject’s simulation output and Matlab code for generating plots presenting the data. [file peerj-09-11960-s001.zip › TTA3D_solns_rev/Post/soln_walk_N50_wm100_TTA_S24.sto]

num_controls=79
num_derivatives=71
num_iterations=705
num_multipliers=2
num_parameters=6
num_slacks=2
num_states=216
objective=0.976247
objective_auxiliary_derivatives=0.001225
objective_contactAP=0.016354
objective_contactML=0.013711
objective_contactVE=0.030927
objective_control_effort=0.579662
objective_state_tracking=0.273046
objective_torsoGoal=0.061322
solver_duration=20846.980908
status=Solve_Succeeded
success=true
DataType=double
version=3
OpenSimVersion=4.2
endheader
time	/jointset/groundPelvis/pelvis_tilt/value	/jointset/groundPelvis/pelvis_list/value	/jointset/groundPelvis/pelvis_rotation/value	/jointset/groundPelvis/pelvis_tx/value	/jointset/groundPelvis/pelvis_ty/value	/jointset/groundPelvis/pelvis_tz/value	/jointset/hip_l/hip_flexion_l/value	/jointset/hip_l/hip_adduction_l/value	/jointset/hip_l/hip_rotation_l/value	/jointset/hip_r/hip_flexion_r/value	/jointset/hip_r/hip_adduction_r/value	/jointset/hip_r/hip_rotation_r/value	/jointset/lumbar/lumbar_ext/value	/jointset/lumbar/lumbar_bend/value	/jointset/lumbar/lumbar_rota/value	/jointset/patellofemoral_l/knee_angle_l_beta/value	/jointset/patellofemoral_r/knee_angle_r_beta/value	/jointset/knee_l/knee_angle_l/value	/jointset/knee_r/knee_angle_r/value	/jointset/shoulder_r/shoulder_flexion_r/value	/jointset/shoulder_r/shoulder_adduction_r/value	/jointset/shoulder_r/shoulder_rotation_r/value	/jointset/shoulder_l/shoulder_flexion_l/value	/jointset/shoulder_l/shoulder_adduction_l/value	/jointset/shoulder_l/shoulder_rotation_l/value	/jointset/ankle_l/ankle_angle_l/value	/jointset/ankle_r/ankle_angle_r/value	/jointset/elbow_r/elbow_flexion_r/value	/jointset/elbow_l/elbow_flexion_l/value	/jointset/subtalar_l/subtalar_angle_l/value	/jointset/subtalar_r/subtalar_angle_r/value	/jointset/mtp_l/mtp_angle_l/value	/jointset/mtp_r/mtp_angle_r/value	/jointset/groundPelvis/pelvis_tilt/speed	/jointset/groundPelvis/pelvis_list/speed	/jointset/groundPelvis/pelvis_rotation/speed	/jointset/groundPelvis/pelvis_tx/speed	/jointset/groundPelvis/pelvis_ty/speed	/jointset/groundPelvis/pelvis_tz/speed	/jointset/hip_l/hip_flexion_l/speed	/jointset/hip_l/hip_adduction_l/speed	/jointset/hip_l/hip_rotation_l/speed	/jointset/hip_r/hip_flexion_r/speed	/jointset/hip_r/hip_adduction_r/speed	/jointset/hip_r/hip_rotation_r/speed	/jointset/lumbar/lumbar_ext/speed	/jointset/lumbar/lumbar_bend/speed	/jointset/lumbar/lumbar_rota/speed	/jointset/patellofemoral_l/knee_angle_l_beta/speed	/jointset/patellofemoral_r/knee_angle_r_beta/speed	/jointset/knee_l/knee_angle_l/speed	/jointset/knee_r/knee_angle_r/speed	/jointset/shoulder_r/shoulder_flexion_r/speed	/jointset/shoulder_r/shoulder_adduction_r/speed	/jointset/shoulder_r/shoulder_rotation_r/speed	/jointset/shoulder_l/shoulder_flexion_l/speed	/jointset/shoulder_l/shoulder_adduction_l/speed	/jointset/shoulder_l/shoulder_rotation_l/speed	/jointset/ankle_l/ankle_angle_l/speed	/jointset/ankle_r/ankle_angle_r/speed	/jointset/elbow_r/elbow_flexion_r/speed	/jointset/elbow_l/elbow_flexion_l/speed	/jointset/subtalar_l/subtalar_angle_l/speed	/jointset/subtalar_r/subtalar_angle_r/speed	/jointset/mtp_l/mtp_angle_l/speed	/jointset/mtp_r/mtp_angle_r/speed	/forceset/addbrev_r/activation	/forceset/addbrev_r/normalized_tendon_force	/forceset/addlong_r/activation	/forceset/addlong_r/normalized_tendon_force	/forceset/addmagMid_r/activation	/forceset/addmagMid_r/normalized_tendon_force	/forceset/bflh_r/activation	/forceset/bflh_r/normalized_tendon_force	/forceset/bfsh_r/activation	/forceset/bfsh_r/normalized_tendon_force	/forceset/ercspn_r/activation	/forceset/ercspn_r/normalized_tendon_force	/forceset/extobl_r/activation	/forceset/extobl_r/normalized_tendon_force	/forceset/glmax2_r/activation	/forceset/glmax2_r/normalized_tendon_force	/forceset/glmed2_r/activation	/forceset/glmed2_r/normalized_tendon_force	/forceset/glmin2_r/activation	/forceset/glmin2_r/normalized_tendon_force	/forceset/grac_r/activation	/forceset/grac_r/normalized_tendon_force	/forceset/iliacus_r/activation	/forceset/iliacus_r/normalized_tendon_force	/forceset/intobl_r/activation	/forceset/intobl_r/normalized_tendon_force	/forceset/obtext_r/activation	/forceset/obtext_r/normalized_tendon_force	/forceset/pect_r/activation	/forceset/pect_r/normalized_tendon_force	/forceset/piri_r/activation	/forceset/piri_r/normalized_tendon_force	/forceset/popli_r/activation	/forceset/popli_r/normalized_tendon_force	/forceset/psoas_r/activation	/forceset/psoas_r/normalized_tendon_force	/forceset/quadfem_r/activation	/forceset/quadfem_r/normalized_tendon_force	/forceset/recabd_r/activation	/forceset/recabd_r/normalized_tendon_force	/forceset/recfem_r/activation	/forceset/recfem_r/normalized_tendon_force	/forceset/sart_r/activation	/forceset/sart_r/normalized_tendon_force	/forceset/semimem_r/activation	/forceset/semimem_r/normalized_tendon_force	/forceset/semiten_r/activation	/forceset/semiten_r/normalized_tendon_force	/forceset/tfl_r/activation	/forceset/tfl_r/normalized_tendon_force	/forceset/tricox_r/activation	/forceset/tricox_r/normalized_tendon_force	/forceset/vasint_r/activation	/forceset/vasint_r/normalized_tendon_force	/forceset/vaslat_r/activation	/forceset/vaslat_r/normalized_tendon_force	/forceset/vasmed_r/activation	/forceset/vasmed_r/normalized_tendon_force	/forceset/addbrev_l/activation	/forceset/addbrev_l/normalized_tendon_force	/forceset/addlong_l/activation	/forceset/addlong_l/normalized_tendon_force	/forceset/addmagMid_l/activation	/forceset/addmagMid_l/normalized_tendon_force	/forceset/bflh_l/activation	/forceset/bflh_l/normalized_tendon_force	/forceset/bfsh_l/activation	/forceset/bfsh_l/normalized_tendon_force	/forceset/edl_l/activation	/forceset/edl_l/normalized_tendon_force	/forceset/ehl_l/activation	/forceset/ehl_l/normalized_tendon_force	/forceset/ercspn_l/activation	/forceset/ercspn_l/normalized_tendon_force	/forceset/extobl_l/activation	/forceset/extobl_l/normalized_tendon_force	/forceset/fdb_l/activation	/forceset/fdb_l/normalized_tendon_force	/forceset/fdl_l/activation	/forceset/fdl_l/normalized_tendon_force	/forceset/fhl_l/activation	/forceset/fhl_l/normalized_tendon_force	/forceset/gaslat_l/activation	/forceset/gaslat_l/normalized_tendon_force	/forceset/gasmed_l/activation	/forceset/gasmed_l/normalized_tendon_force	/forceset/glmax2_l/activation	/forceset/glmax2_l/normalized_tendon_force	/forceset/glmed2_l/activation	/forceset/glmed2_l/normalized_tendon_force	/forceset/glmin2_l/activation	/forceset/glmin2_l/normalized_tendon_force	/forceset/grac_l/activation	/forceset/grac_l/normalized_tendon_force	/forceset/iliacus_l/activation	/forceset/iliacus_l/normalized_tendon_force	/forceset/intobl_l/activation	/forceset/intobl_l/normalized_tendon_force	/forceset/obtext_l/activation	/forceset/obtext_l/normalized_tendon_force	/forceset/pect_l/activation	/forceset/pect_l/normalized_tendon_force	/forceset/perbrev_l/activation	/forceset/perbrev_l/normalized_tendon_force	/forceset/perlong_l/activation	/forceset/perlong_l/normalized_tendon_force	/forceset/pertert_l/activation	/forceset/pertert_l/normalized_tendon_force	/forceset/piri_l/activation	/forceset/piri_l/normalized_tendon_force	/forceset/popli_l/activation	/forceset/popli_l/normalized_tendon_force	/forceset/psoas_l/activation	/forceset/psoas_l/normalized_tendon_force	/forceset/quadfem_l/activation	/forceset/quadfem_l/normalized_tendon_force	/forceset/recabd_l/activation	/forceset/recabd_l/normalized_tendon_force	/forceset/recfem_l/activation	/forceset/recfem_l/normalized_tendon_force	/forceset/sart_l/activation	/forceset/sart_l/normalized_tendon_force	/forceset/semimem_l/activation	/forceset/semimem_l/normalized_tendon_force	/forceset/semiten_l/activation	/forceset/semiten_l/normalized_tendon_force	/forceset/soleus_l/activation	/forceset/soleus_l/normalized_tendon_force	/forceset/tfl_l/activation	/forceset/tfl_l/normalized_tendon_force	/forceset/tibant_l/activation	/forceset/tibant_l/normalized_tendon_force	/forceset/tibpost_l/activation	/forceset/tibpost_l/normalized_tendon_force	/forceset/tricox_l/activation	/forceset/tricox_l/normalized_tendon_force	/forceset/vasint_l/activation	/forceset/vasint_l/normalized_tendon_force	/forceset/vaslat_l/activation	/forceset/vaslat_l/normalized_tendon_force	/forceset/vasmed_l/activation	/forceset/vasmed_l/normalized_tendon_force	/forceset/shoulder_flexionAct_r/activation	/forceset/shoulder_adductionAct_r/activation	/forceset/shoulder_rotationAct_r/activation	/forceset/elbow_flexionAct_r/activation	/forceset/shoulder_flexionAct_l/activation	/forceset/shoulder_adductionAct_l/activation	/forceset/shoulder_rotationAct_l/activation	/forceset/elbow_flexionAct_l/activation	/forceset/addbrev_r	/forceset/addlong_r	/forceset/addmagMid_r	/forceset/bflh_r	/forceset/bfsh_r	/forceset/ercspn_r	/forceset/extobl_r	/forceset/glmax2_r	/forceset/glmed2_r	/forceset/glmin2_r	/forceset/grac_r	/forceset/iliacus_r	/forceset/intobl_r	/forceset/obtext_r	/forceset/pect_r	/forceset/piri_r	/forceset/popli_r	/forceset/psoas_r	/forceset/quadfem_r	/forceset/recabd_r	/forceset/recfem_r	/forceset/sart_r	/forceset/semimem_r	/forceset/semiten_r	/forceset/tfl_r	/forceset/tricox_r	/forceset/vasint_r	/forceset/vaslat_r	/forceset/vasmed_r	/forceset/addbrev_l	/forceset/addlong_l	/forceset/addmagMid_l	/forceset/bflh_l	/forceset/bfsh_l	/forceset/edl_l	/forceset/ehl_l	/forceset/ercspn_l	/forceset/extobl_l	/forceset/fdb_l	/forceset/fdl_l	/forceset/fhl_l	/forceset/gaslat_l	/forceset/gasmed_l	/forceset/glmax2_l	/forceset/glmed2_l	/forceset/glmin2_l	/forceset/grac_l	/forceset/iliacus_l	/forceset/intobl_l	/forceset/obtext_l	/forceset/pect_l	/forceset/perbrev_l	/forceset/perlong_l	/forceset/pertert_l	/forceset/piri_l	/forceset/popli_l	/forceset/psoas_l	/forceset/quadfem_l	/forceset/recabd_l	/forceset/recfem_l	/forceset/sart_l	/forceset/semimem_l	/forceset/semiten_l	/forceset/soleus_l	/forceset/tfl_l	/forceset/tibant_l	/forceset/tibpost_l	/forceset/tricox_l	/forceset/vasint_l	/forceset/vaslat_l	/forceset/vasmed_l	/forceset/shoulder_flexionAct_r	/forceset/shoulder_adductionAct_r	/forceset/shoulder_rotationAct_r	/forceset/elbow_flexionAct_r	/forceset/shoulder_flexionAct_l	/forceset/shoulder_adductionAct_l	/forceset/shoulder_rotationAct_l	/forceset/elbow_flexionAct_l	lambda_cid33_p0	lambda_cid34_p0	/forceset/addbrev_r/implicitderiv_normalized_tendon_force	/forceset/addlong_r/implicitderiv_normalized_tendon_force	/forceset/addmagMid_r/implicitderiv_normalized_tendon_force	/forceset/bflh_r/implicitderiv_normalized_tendon_force	/forceset/bfsh_r/implicitderiv_normalized_tendon_force	/forceset/ercspn_r/implicitderiv_normalized_tendon_force	/forceset/extobl_r/implicitderiv_normalized_tendon_force	/forceset/glmax2_r/implicitderiv_normalized_tendon_force	/forceset/glmed2_r/implicitderiv_normalized_tendon_force	/forceset/glmin2_r/implicitderiv_normalized_tendon_force	/forceset/grac_r/implicitderiv_normalized_tendon_force	/forceset/iliacus_r/implicitderiv_normalized_tendon_force	/forceset/intobl_r/implicitderiv_normalized_tendon_force	/forceset/obtext_r/implicitderiv_normalized_tendon_force	/forceset/pect_r/implicitderiv_normalized_tendon_force	/forceset/piri_r/implicitderiv_normalized_tendon_force	/forceset/popli_r/implicitderiv_normalized_tendon_force	/forceset/psoas_r/implicitderiv_normalized_tendon_force	/forceset/quadfem_r/implicitderiv_normalized_tendon_force	/forceset/recabd_r/implicitderiv_normalized_tendon_force	/forceset/recfem_r/implicitderiv_normalized_tendon_force	/forceset/sart_r/implicitderiv_normalized_tendon_force	/forceset/semimem_r/implicitderiv_normalized_tendon_force	/forceset/semiten_r/implicitderiv_normalized_tendon_force	/forceset/tfl_r/implicitderiv_normalized_tendon_force	/forceset/tricox_r/implicitderiv_normalized_tendon_force	/forceset/vasint_r/implicitderiv_normalized_tendon_force	/forceset/vaslat_r/implicitderiv_normalized_tendon_force	/forceset/vasmed_r/implicitderiv_normalized_tendon_force	/forceset/addbrev_l/implicitderiv_normalized_tendon_force	/forceset/addlong_l/implicitderiv_normalized_tendon_force	/forceset/addmagMid_l/implicitderiv_normalized_tendon_force	/forceset/bflh_l/implicitderiv_normalized_tendon_force	/forceset/bfsh_l/implicitderiv_normalized_tendon_force	/forceset/edl_l/implicitderiv_normalized_tendon_force	/forceset/ehl_l/implicitderiv_normalized_tendon_force	/forceset/ercspn_l/implicitderiv_normalized_tendon_force	/forceset/extobl_l/implicitderiv_normalized_tendon_force	/forceset/fdb_l/implicitderiv_normalized_tendon_force	/forceset/fdl_l/implicitderiv_normalized_tendon_force	/forceset/fhl_l/implicitderiv_normalized_tendon_force	/forceset/gaslat_l/implicitderiv_normalized_tendon_force	/forceset/gasmed_l/implicitderiv_normalized_tendon_force	/forceset/glmax2_l/implicitderiv_normalized_tendon_force	/forceset/glmed2_l/implicitderiv_normalized_tendon_force	/forceset/glmin2_l/implicitderiv_normalized_tendon_force	/forceset/grac_l/implicitderiv_normalized_tendon_force	/forceset/iliacus_l/implicitderiv_normalized_tendon_force	/forceset/intobl_l/implicitderiv_normalized_tendon_force	/forceset/obtext_l/implicitderiv_normalized_tendon_force	/forceset/pect_l/implicitderiv_normalized_tendon_force	/forceset/perbrev_l/implicitderiv_normalized_tendon_force	/forceset/perlong_l/implicitderiv_normalized_tendon_force	/forceset/pertert_l/implicitderiv_normalized_tendon_force	/forceset/piri_l/implicitderiv_normalized_tendon_force	/forceset/popli_l/implicitderiv_normalized_tendon_force	/forceset/psoas_l/implicitderiv_normalized_tendon_force	/forceset/quadfem_l/implicitderiv_normalized_tendon_force	/forceset/recabd_l/implicitderiv_normalized_tendon_force	/forceset/recfem_l/implicitderiv_normalized_tendon_force	/forceset/sart_l/implicitderiv_normalized_tendon_force	/forceset/semimem_l/implicitderiv_normalized_tendon_force	/forceset/semiten_l/implicitderiv_normalized_tendon_force	/forceset/soleus_l/implicitderiv_normalized_tendon_force	/forceset/tfl_l/implicitderiv_normalized_tendon_force	/forceset/tibant_l/implicitderiv_normalized_tendon_force	/forceset/tibpost_l/implicitderiv_normalized_tendon_force	/forceset/tricox_l/implicitderiv_normalized_tendon_force	/forceset/vasint_l/implicitderiv_normalized_tendon_force	/forceset/vaslat_l/implicitderiv_normalized_tendon_force	/forceset/vasmed_l/implicitderiv_normalized_tendon_force	gamma_cid33_p0	gamma_cid34_p0	prosthetic_ankle_stiffness	prosthetic_subtalar_stiffness	prosthetic_mtp_stiffness	prosthetic_ankle_damping	prosthetic_subtalar_damping	prosthetic_mtp_damping
0	-0.07467069314930147	0.01765147310567768	0.1240135539394586	0.1618709958133334	0.8951535680172608	-0.007726640720068824	-0.2416579062217262	0.001868978084472745	-0.01418458098386645	0.5251550871045496	-0.03338261715116586	0.141929203655442	-0.006352382884970049	-0.05464787996868194	-0.1019927201334703	0.1631628863113367	0.03875714980312702	-0.1631628863113321	-0.03875714980313216	-0.3954784174161213	-0.01753010104010285	0.02177503081287156	0.1595366427917806	-0.1736736629168471	-0.01774590509692959	0.2256959922281754	-0.01226215252238751	0.5512293020419197	0.9376689059585781	0.1110300650132834	0.00249296813484988	0.5353006865279731	-0.001788183508624636	-0.1317240398371485	-0.5612694536996109	0.4107101831140716	1.720352003927387	-0.03166207158294047	0.02235654506225039	-0.8262332252170587	-1.181387979114185	-0.8224388046008392	-0.2474262621945714	0.3685800947883863	-2.463311200393844	0.6244029298609141	0.8664626823782828	-0.7036387192127996	1.471511339120148	1.345917662301053	-1.471511339120147	-1.345917662301054	-0.3867755014238334	-0.2209080595450074	0.02682892888654671	-0.1607121380418077	0.08939052329709671	-0.3907381920223251	-2.450031447282945	0.4094252292315436	-0.08565759524706378	0.5029984013002807	1.276287422715458	0.08254792466253072	5.853270324945661	0.0243100809852388	0.06892884131989198	0.07377437518286389	0.06836182638798617	0.06196418678716483	0.03022554265138175	0.02827962134659482	0.06508648692299918	0.08094997391473219	0.07083143119515818	0.09782581094133252	0.1992326696917305	0.171310832685127	0.01674872415347856	0.05073238527967525	0.003007256450666828	0.01441941890597044	0.001116541188124398	0.02953063894004021	0.002508359450556744	0.0233725694524142	0.04270004841804038	0.05819320119170737	0.01551302711168702	0.01938592807470828	0.05205003966913258	0.06838982807271901	0.1067639419746583	0.07995010702120911	0.04465023952280673	0.04494930814980921	0.02453190325548654	0.05842872423602519	0.1727925215090741	0.1902057799134794	0.01897283993906703	0.03276637397205281	0.1051992563152225	0.08774181120693783	0.001124584674456799	0.01929472264965772	0.001110046127390642	0.01291092627579604	0.02708092469743304	0.05641844998361213	0.05305363417127736	0.04703322519016461	0.02877029919559242	0.03739114222304885	0.009698753652767157	0.02663980948302832	0.07638085309896994	0.1075359426143923	0.001147390051438456	0.006652002127541762	0.001067859692641383	0.004673040579572893	0.001129425398373623	0.004226005964298563	0.001138709836567063	0.03296271096199772	0.001139391876602947	0.02996331180743155	0.001018180507942341	0.005949259691515746	0.001046258514140589	0.00406121035171807	0.1592818065952669	0.1646201220417999	0.001535441230206365	0.01036002703031847	0.001784223529466689	0.01843707141356539	0.01568889129938312	0.01964068853661596	0.001041410324928849	0.02288752291634173	0.08882051892199566	0.09605949554670634	0.07261080339317841	0.09845268368537537	0.2793572461392607	0.2006381120724037	0.6450121846735755	0.4152337554747761	0.6281751657313167	0.363746608922296	0.001009583912004416	0.004088756980558355	0.00106264208658611	0.01014381494104351	0.3352321803280394	0.2681744952378704	0.001181506868127822	0.01900455002692799	0.4165995189133072	0.428263434159946	0.001040595583035357	0.0214746045405434	0.00122724877310765	0.009609965402868145	0.001331690637022252	0.01309199498451303	0.3918673355227663	0.3432108441679256	0.3857708066566566	0.2864818744400536	0.001307892427100803	0.008236711320861961	0.001066848674454651	0.00504925046089198	0.2583699802147812	0.2370508919796004	0.002245758822079532	0.02234567665777381	0.001052871115899481	0.005223662953538791	0.001079255557248271	0.01858574865545064	0.1692201059858279	0.2170398614922041	0.1114327785848128	0.1375932069155089	0.00110367108780503	0.0006649394908978768	0.001104621212876073	0.005399280999124091	0.4304963155328217	0.2159255405681313	0.590013815653411	0.5913931066512244	0.001051222645950357	0.005169082807270478	0.09494512578796456	0.1524273477623921	0.001047420985466389	0.03521052170398271	0.001055560446200232	0.008107569117550492	0.001021715669215763	0.005706627739028644	0.001044268376780128	0.005094399444693681	-0.01665904903379201	0.01640103113420242	-0.01047271890317244	0.004619597031458995	-0.05141322587113645	0.0005657585481165445	0.002536854990624944	0.005099957781760976	0.05632152735734527	0.03665751833025988	0.04634493243125772	0.0545349518958638	0.03224649751072377	0.1958673301515483	0.03482621824033924	0.005380977424378622	0.001149849198944888	0.001129183603562171	0.03755208643501255	0.001476491355937867	0.001622883448426207	0.08294114650005979	0.04212454751269749	0.002098205457096448	0.1185040294385438	0.008478108756651389	0.04324415656620725	0.001168595386015732	0.001152537445133569	0.002440127263894611	0.05510435867187017	0.03545969109475929	0.00129246067574843	0.01433697399206752	0.00125518366786827	0.001118452535116602	0.00122730659957528	0.001197365524969425	0.001194891621050587	0.001024059729880325	0.001062177289910783	0.1741412208394831	0.00104625008216278	0.001081292131826346	0.01238879529778843	0.001051798735699228	0.2103976005685849	0.09176271624739304	0.3465165138154202	0.6598839395729873	0.5978017748093244	0.001011931119839772	0.001053401408974055	0.1988515317866448	0.001239445682689318	0.4222771797553859	0.001055878913078694	0.001274756791835448	0.001412407658416918	0.6350924969155003	0.5188501233242774	0.001282590000866401	0.001082067197239361	0.268403898410454	0.001443228885629142	0.001065399625847853	0.001105152394497716	0.1165694666546849	0.1136288755456085	0.001148171175484558	0.00114196164046098	0.4406687304617372	0.4562335501591144	0.001027853239926431	0.08484565359488185	0.001057493871235261	0.001065012074515584	0.001024920552359412	0.00105146442971276	-0.01892287349641342	0.01645173670426493	-0.01105035945093256	0.007120545275975131	-0.06363003190874733	-0.002097773531808136	0.002229742983563257	0.001443089929962523	-0.6069333837743327	-2.736365637480251	-0.9042629860902969	-1.61473498568674	0.6400263765159853	-1.073514293084885	-2.11321547653448	-0.4240087956209107	0.984876630923751	0.1138167453309658	0.0996784526698524	0.06637721933118856	-0.4701735790889014	-0.697514597672697	-2.747222762684725	-2.218588396174047	-0.2294291415910363	-1.162885493470637	-3.931404504920629	-0.6596765625830419	-2.573459185502443	0.01760569269712016	0.09281421611416077	-1.492001139981718	-0.3122029627280116	0.2194261247709403	-0.3785282871256453	-2.38646710672756	0.03984616719516191	0.026163684081371	0.01664811911847454	0.1106734435065764	0.1455753283494797	0.02787720415465255	-0.01264344113080316	0.435191241621898	0.02899874026024463	0.01983348922217457	-0.1726396671437491	0.08579990663919727	4.106462682378852	0.5320237965219561	2.5321192620163	-1.288708525053133	-2.479783434207476	-0.008777015681454852	-0.046226869139868	-4.767984919517897	0.01719663824207306	0.3711951375705972	0.1569645335711803	0.0254044502583618	0.02250868895543374	6.770888577671213	2.755489974624512	0.08609354601548715	-0.08345218947442661	-0.1131501377343237	-0.02969481411129425	0.01627302668835738	0.02761148225754023	-2.096464117061063	0.05581562348963447	-0.006476152908434287	-0.004452961256024788	-1.133148288774521	-3.658225096069797	0.07127188894166409	-0.5007359401768563	-0.05354029397813532	0.03077393102035259	0.02281584976487179	0.02023515202411019	-7.842926332257839e-13	3.717850128181393e-13	408.9018550616753	542.7212341869044	351.2899412127151	0.03475610144585121	1.385525080051688	0.6281023343308694
0.01	-0.07568538563923706	0.0117403058079503	0.1267498199392462	0.179355714378055	0.8949962929496514	-0.007378115175527872	-0.2496933040171516	-0.01002598657596685	-0.02313227858052815	0.5221125429648936	-0.02801221429255414	0.1137327997916263	0.0003101894644297699	-0.04550393845541059	-0.1077996121644071	0.179117483681892	0.05722079210156331	-0.1791174836818982	-0.05722079210157113	-0.3998895687162324	-0.01999482817104919	0.02184137505067265	0.1559998003995465	-0.1725950002910749	-0.02182781402651133	0.1987547769869089	-0.005899393502667644	0.5513827268684994	0.9425541231975137	0.1218718444353662	0.0005961081712791979	0.5953267063686095	0.0006743252071190741	-0.06566648516060716	-0.6200199635455995	0.1318840132227457	1.774662940834999	0.001104960070989356	0.04652665535245313	-0.7678751497505079	-1.19039108656112	-0.9623557734274227	-0.3808824466910448	0.6810103655131169	-3.115424187405926	0.6971035025502779	0.9653078046543376	-0.4528129113330721	1.753824451499299	2.219296217225149	-1.753824451499292	-2.219296217225156	-0.4799015013482633	-0.2733982835342452	-0.00972388844540314	-0.5355164130785829	0.1320590062650441	-0.4233126562563256	-2.935668268820969	0.4726486798464164	0.0916423455225254	0.4511067731255698	0.8618917528073451	-0.3211439766881705	6.136751202815265	0.3079528749897186	0.06492485645221684	0.06784408064548603	0.05346299417178368	0.04822206651473198	0.04523299257939269	0.0378157757005114	0.06583534912234494	0.0730452531764528	0.05011596359856636	0.07771591709034435	0.1949453232980023	0.1647260620380418	0.0281240339176687	0.06029397862250652	0.009488426381823255	0.01968488561650915	0.001117004824755869	0.03074827541845482	0.001821032446637785	0.02455779386529458	0.04234434278681259	0.05581355142714809	0.008735133396396434	0.01391849094534124	0.02901865260695257	0.04655610781176384	0.1071389575956768	0.06497192607220335	0.04357363117945124	0.04305867221113646	0.01478442502925749	0.04894415955033784	0.1396784027632378	0.148890356800642	0.01304902194080154	0.02699385142189762	0.1017892052921693	0.07238750162973635	0.001138732065672289	0.01942302580364531	0.001118054488557251	0.01394802456612125	0.01531478017130602	0.04500337319768189	0.05722471664611718	0.04451688030173388	0.03401858379151161	0.04020121188018193	0.005603283297434597	0.02351034041437888	0.05888062364804087	0.09061487663223948	0.002967785628176038	0.008764496961071191	0.002106544434694306	0.005822462635098963	0.001935618922916987	0.005085648737357416	0.00117614868721022	0.03445576642331633	0.01176081395429578	0.04230513619581848	0.001020060774131947	0.006130577195596276	0.001051095644715887	0.003899446572445418	0.1669127343720161	0.1685277446222091	0.001292746963804206	0.01054147808727262	0.001433941869506216	0.01859255725257006	0.01535892894105949	0.01942390330325128	0.001043401086585605	0.02387620063471922	0.1523534158897517	0.1400052088664351	0.08289041840287219	0.1034895528774659	0.3045827847509562	0.2247013944132939	0.6438171868603322	0.3985868613833364	0.6120094047419291	0.3352962950353368	0.001009888574441898	0.004013626513150142	0.001053098367143161	0.009454166145051171	0.2720446694416781	0.2183180342863626	0.001199284380322476	0.01916433128210115	0.4164876914125967	0.4296324581550485	0.001046349089631675	0.02302303347881984	0.001233483787373588	0.009792786241320588	0.001363267711697575	0.01338539633863542	0.4681158398520078	0.4050906389028344	0.4269071724204555	0.3111303544299237	0.001277218493179406	0.008889641863516391	0.001068088896700195	0.004208161300257186	0.2606925147998591	0.2336143080711264	0.00294378847256188	0.02336501942309561	0.001054736603289184	0.00521098577711902	0.001085994762515721	0.01880497350785806	0.1367616698819048	0.1894554202390866	0.1118301613808046	0.1375184452128049	0.001120137328276352	0.0005827978485255459	0.001116158433922799	0.005319396722358263	0.4291637224686207	0.2020176316057983	0.5421142153444319	0.5528456049970651	0.001037490303980921	0.00580450942620496	0.08524787867166772	0.1465720199167683	0.001048271399346841	0.0345482228768099	0.00105498280209806	0.00841562826137035	0.001021255104211774	0.005940279605269756	0.001043656452714891	0.005287725758510329	-0.01607289229028602	0.01654098251865976	-0.01098796103146842	0.004970884567976497	-0.06268887140546521	-0.002653165311272733	0.001890510896707221	-0.000335149410252779	0.06274795933623785	0.03285872336461975	0.07712057677231308	0.07729047404260458	0.01685026057281055	0.180459269442853	0.04601534753677591	0.02568769413996537	0.00109010521878429	0.001079946405054847	0.04564761213854258	0.001293922581959003	0.001346610415123792	0.1289279942055949	0.04241377924104346	0.00543567437808344	0.06009990221049572	0.004897095114970827	0.142340066479965	0.001140656453438126	0.001104269164207406	0.00185419053947514	0.06866703826778289	0.04402335537165204	0.001178871188334196	0.05451069029311052	0.007929524622537607	0.00494291267240296	0.00408716080649748	0.001230165261663638	0.04159049463741867	0.00102028983901494	0.001051014017269191	0.1833947587213051	0.001034298256544841	0.001057773706796905	0.01720936714929985	0.001040121019682409	0.273813200734363	0.1004713535851072	0.359136443273277	0.623632199809683	0.5498229162430252	0.00100874573119894	0.001034503021974063	0.1005790795054825	0.001199479425490291	0.4108094799953478	0.001049341089327462	0.001210548645737781	0.001382429442613931	0.6326451348641423	0.5120520821986424	0.001213678713823329	0.001058645002231776	0.2619785016761546	0.005562531239187969	0.001049299204107612	0.001082736294912264	0.05889540081904585	0.1113289350061165	0.001128064585031185	0.001116499618567972	0.4131945028879072	0.401443972059311	0.001019257737338638	0.06094904340274974	0.001042102335000412	0.001045387037760456	0.001017268921222496	0.001035874345938933	-0.01320675058187781	0.01675233055463258	-0.01145328442419307	0.00360244353809569	-0.07321158853716818	-0.006316402594233266	0.0009727811333048207	-0.007192848074439167	-0.6943166173170069	-2.407475624173134	-0.3014281872201349	-1.127335494259707	1.21511717395677	-0.4475168181040016	-1.869426842427796	-0.8524368117488972	0.9154157256106082	0.8651369569089367	0.1339716472114289	0.1594958484125844	-0.01770120831917072	-0.4050663982180268	-1.670547226722907	-0.793581979722513	-0.1438302191679605	-0.7278213643117646	-4.241096425212143	-0.5085210859774012	-0.4675655649730965	0.009313494906131087	0.1049292362444202	-0.835906436605802	-0.1469982494168431	0.3469940070318206	-0.2291244590033755	-1.013544646968365	0.3494708025982183	0.1839987921187307	0.1361373360466253	0.1675617883164434	2.123957230032659	0.01255302181073356	-0.01975035568355406	0.3276574263394393	0.01485983299347509	0.01941627915732342	0.1101145674249072	0.1091299704513065	4.633141505848333	0.4876533176955181	2.287226769756675	-2.054455509378484	-3.206983772980994	-0.006243332115210794	-0.07836868402228778	-5.301550234371766	0.01259486069621678	-0.1014580098875381	0.1559266179107559	0.01191442030595335	0.03125198523769796	5.381244727498128	2.112311712275907	0.0547567266332555	-0.08203113650577594	-0.6174897369459639	0.211804283801652	-0.01148440754434567	0.01861118561548425	-3.479979979624681	-0.06966676869026492	-0.01034012733832369	-0.01110138868812254	-1.634907721669906	-4.023254418097283	0.0621515083848861	-0.6711862963861405	-0.07605305895505171	0.033689921075549	0.02613496001898447	0.02079080170176101	3.077115199113393e-14	1.095754519633678e-13	nan	nan	nan	nan	nan	nan
0.02	-0.07587306339283274	0.005269954680825949	0.1265580541316124	0.1973256792662384	0.8951936252590231	-0.006812545782814327	-0.2567559855344801	-0.02179456631843708	-0.03333679762628486	0.5171414405516935	-0.02025221206908382	0.0808316276065289	0.007369526415022947	-0.03528208018815877	-0.1109504428472967	0.1989277016715147	0.08059278254442695	-0.1989277016715198	-0.08059278254441127	-0.4047653822981586	-0.02302528504859525	0.02165727690158566	0.1490491130767113	-0.1709181427034994	-0.0261655394693401	0.1670334934947383	-0.0106187368229101	0.5525681446515215	0.9462322759538468	0.1276643658915818	-0.001114392585099135	0.6577320617769444	0.001166098247665689	0.03367890741668087	-0.6731062195769437	-0.1748961783691718	1.817401268619741	0.03925940380111307	0.06576531469676898	-0.6316899696024415	-1.156110995518677	-1.073803094412077	-0.6331379169129158	0.8464999677697939	-3.404264864653284	0.7037558499376857	1.082046033158993	-0.1724264496046455	2.242635462933816	2.32758729118657	-2.242635462933816	-2.327587291186571	-0.479707957787217	-0.3340540088657269	-0.02325954849112904	-0.8434811241618499	0.2090295156582834	-0.4419014946715295	-3.406045097463076	-1.806995238766828	0.1207409960410803	0.2615855047803998	0.2664358295420634	0.119819766104422	6.329137438485683	-0.3698370540576429	0.06555576162502663	0.06735316612235027	0.04331079487762796	0.03954454839297051	0.06699007116668101	0.05154021841960749	0.07630621527425914	0.07319789828201169	0.03115837389530669	0.06122400311774375	0.1864266887837644	0.1550722668910131	0.03918403468292028	0.06880017355091311	0.02259315805388989	0.03023936524694769	0.001087355039303951	0.03201252796833179	0.001451655178786354	0.02633905012388939	0.0458945849666712	0.05760028033543301	0.005137156531708278	0.01110272870996817	0.0160342660584392	0.03395836479355894	0.1263504991547589	0.06374778370482766	0.04312769097509665	0.04217006030595237	0.01127032360572523	0.04399641853684496	0.09447718693705312	0.107195525258008	0.008211747707205598	0.0223220894817552	0.1403697776269539	0.07898724320699052	0.00113183069164906	0.01950616370706357	0.00109791582192843	0.01481598688651163	0.008782882562230794	0.03880247686330358	0.06558142929299736	0.04497461551268227	0.04076751819727131	0.04441914637121806	0.003455993347042306	0.02242214165498404	0.06676231733759912	0.08694907852979918	0.007188354157952203	0.01297777824125249	0.004529612051391293	0.007958577723928767	0.003763730991913278	0.00656589069632561	0.001211264969422879	0.03590642951941627	0.03637706838180525	0.0684658100220507	0.00101911461645033	0.006283654630780414	0.001047929203305371	0.003665382418913164	0.1751028349085229	0.1707997536061742	0.001165323760407986	0.01080859092745422	0.001246792670637359	0.01898844900830816	0.01752982283149883	0.0214596188242195	0.001038554643051495	0.02501400899423416	0.2110875387845729	0.1877315561493008	0.09233557973004144	0.1084518155552695	0.3250602906385963	0.2465164387394428	0.6323771951768986	0.3738689409643292	0.5863966758793872	0.2996728448667405	0.001008447348327702	0.003964005251489813	0.001038875140698201	0.008843125381230202	0.1922703830244926	0.1601786312783259	0.001188185499437779	0.01921315219889594	0.4127738296337975	0.4261529205354377	0.00104595427627291	0.02465724417436429	0.001204493938258904	0.009863347866305348	0.001364071359770632	0.0136186427564135	0.5174548391696037	0.4463592258816325	0.4521138490917812	0.3274902224640902	0.001227423373833835	0.009537129135784748	0.001056993068537701	0.003463317853648527	0.2599197548233221	0.2238346353809721	0.005341003158996062	0.02614658066630388	0.001047615413758879	0.005140455890259303	0.001078151103098334	0.01900552637013733	0.09225769131784953	0.1462491449784563	0.1111023580744991	0.1362218954484725	0.001118311540880113	0.0004503779087302451	0.001109190362209499	0.005185703333601967	0.4195802025027344	0.1834979017751686	0.491362082668082	0.5114884346225836	0.001026327180654757	0.006538874445745685	0.06915495233623403	0.1389864884859071	0.00104099737310233	0.03374678877468064	0.001044877489836409	0.008838408005780861	0.001017197296195087	0.006273735670151335	0.001035552177867626	0.005557429298050736	-0.01206675809942668	0.01678802888039035	-0.01142832505640743	0.002742579254896486	-0.07283512433585528	-0.006538559306018981	0.0008370882985624532	-0.007904143810525441	0.06917439131512515	0.0290599283989735	0.1078962211133707	0.100045996189347	0.001454023634893217	0.1650512087341557	0.05720447683321464	0.0459944108555542	0.001030361238623864	0.001030709206547929	0.05374313784207279	0.001111353807979801	0.001070337381814455	0.1749148419111295	0.04270301096938832	0.008773143299069561	0.001695774982446341	0.001316081473290594	0.2414359763937215	0.001112717520866507	0.001056000883278692	0.001268253815051906	0.08222971786369891	0.05258701964854624	0.001065281700920789	0.09468440659415041	0.01460386557720618	0.008767372809693376	0.006947015013420879	0.001262964998356741	0.08198609765378062	0.001016519948149299	0.001039850744627536	0.1926482966031269	0.001022346430928395	0.001034255281767444	0.02202993900080847	0.001028443303662347	0.3372288009001415	0.1091799909228213	0.3717563727311338	0.5873804600463787	0.5018440576767259	0.001005560342556782	0.001015604634971084	0.002306627224322936	0.001159513168291334	0.3993417802353096	0.001042803265552669	0.001146340499636894	0.001352451226809023	0.6301977728127846	0.5052540410730075	0.001144767426781381	0.001035222807222874	0.2555531049418552	0.009681833592747416	0.001033198782363187	0.001060320195313749	0.001221334983406662	0.1090289944666241	0.001107957994578227	0.001091037596675919	0.3857202753140774	0.346654393959507	0.001010662234748444	0.03705243321061772	0.001026710798762468	0.001025762001005668	0.001009617290085845	0.001020284262165339	-0.007490627667342077	0.01705292440499988	-0.01185620939745364	8.434180021677945e-05	-0.08279314516558885	-0.01053503165665807	-0.0002841807169534438	-0.01582878607884135	-0.8719285168655713	-1.934714113270281	0.1836130168196405	-0.6018145555293257	1.47768404956214	0.5379588756849307	-1.389619500830786	-1.037813695620581	0.7737969480045068	1.171619329327436	0.1090016669715525	0.1855835884596508	0.3631021554835609	-0.1671796188777857	-0.9000273141810704	0.5322193201487894	-0.02902433489424681	-0.2555207590385944	-4.007286190872515	-0.4395244405963416	1.817351045411915	0.00857264490111679	0.05898702212190823	-0.4491650496879817	0.2826130571523126	0.5009990915527899	0.02972577472365665	0.2645864692228579	0.4600034565262346	0.2235022907518633	0.1407679563041832	0.1021949704546295	2.909345215908403	0.02222919038186292	-0.02710351597623386	0.1080685223324517	0.04613109690688051	0.06791467257163367	0.2778604837233873	0.1156260349238321	4.862589475006557	0.517102493664326	2.082471659068272	-2.902913790566397	-3.914410690534977	-0.003675174578253076	-0.03050526271585807	-6.424573330862946	-0.004995429436026603	-0.5985171853744796	0.1741208849209218	0.002952607548812325	0.01047770166462078	2.648647026448518	1.097767583483011	0.08500489192813276	-0.0642030466758417	-1.381767894070163	0.322748881464238	0.004702484505114513	0.02387708968765872	-5.220830918566336	-0.1885419888399415	-0.01653181238835103	-0.01521478364775056	-2.055512462432092	-4.22015884013505	0.09105956906109658	-0.8467766572241504	-0.0813673489923786	0.05371805114738873	0.04277668949638389	0.03551059717655831	8.458349372080518e-13	-1.526341088914038e-13	nan	nan	nan	nan	nan	nan
0.03	-0.0745930689774755	-0.001816210643954077	0.1234298598475857	0.2156488287318925	0.8958182413187229	-0.006089065439954972	-0.2621931237723913	-0.0332323218051578	-0.04426199630662972	0.5089917145386641	-0.01130114269661457	0.04726360880069497	0.0137655262210592	-0.02365428037612693	-0.1114386031158798	0.2249662439157172	0.1018440772977433	-0.2249662439157243	-0.101844077297737	-0.4090017932978947	-0.02666477638750474	0.02142914047897576	0.1394827970039506	-0.1683420023728826	-0.03059538498335671	0.1308632853072649	-0.0300593380943322	0.5531361604317865	0.947310110319435	0.1264912586787583	0.001127632641342329	0.7211692254377141	-0.0007741265554429504	0.2187696519870023	-0.7404320383592349	-0.445765654921112	1.843154642163132	0.08643430523136225	0.07906692203244318	-0.4235712434228135	-1.127251392530484	-1.101199211155948	-0.9758282374475055	0.9449110895083369	-3.290217905335222	0.5690858542835423	1.237125073070612	0.06978866105157361	3.007489619101616	1.984372586759512	-3.007489619101617	-1.984372586759517	-0.348415680113313	-0.3893942865404765	-0.02022245558228155	-1.054708743396268	0.3045278754519272	-0.4405536018428969	-3.826995946900108	-1.903952284707218	-0.02967614544974004	-0.06402583789009134	-0.5176198444457789	0.2594828386656558	6.299137274421363	-0.0498249151917788	0.0591077232322274	0.0620969800717867	0.03331397344580311	0.03223852721358927	0.07704416459287515	0.05741914521713346	0.08328141782543207	0.07690509473173175	0.01720850802433323	0.04948263236430726	0.1726668305327267	0.1427781644222424	0.04144032182851059	0.06982207597935579	0.03736408389371706	0.04175737054015809	0.01324386983660345	0.0448259231879933	0.005166839561868163	0.03326432091517658	0.04381526589891474	0.05588917209772941	0.003174879085865739	0.009687951976064427	0.00886013953655616	0.02647703229613456	0.1276209553295991	0.06157103860650243	0.03795585512053833	0.03804335895783604	0.01033426013498327	0.04164451165468385	0.05450232330199356	0.07143005914077775	0.004836153064832351	0.01904054101168735	0.1555448113996591	0.08133119247066133	0.001129557251093918	0.01952822491120153	0.001079444612647571	0.01552157505769326	0.005128583009523441	0.03545762893673733	0.0724832642766543	0.0475838329425291	0.04699287491338319	0.04868124703210648	0.002301945517289824	0.02277274707007588	0.06809804537330152	0.08440388296607114	0.02223927945844732	0.02561840830315428	0.0170879757659088	0.01702376431874312	0.01461416760830258	0.0137439837322272	0.01380953764091736	0.04997677452573834	0.07908493159627022	0.1090613070586152	0.001021569979151472	0.006428968958303578	0.001054069803455664	0.003344401585188277	0.183352316770746	0.1699532851036143	0.001095632725216763	0.01115505221784025	0.001142971256056495	0.01961278653022169	0.02303262273817654	0.02664698328065033	0.001037659943164272	0.02622828689933032	0.2606364690807529	0.2361104979771828	0.1082911823997642	0.1150946763399459	0.3408246050836555	0.2665447232076358	0.6085758689511098	0.3404743834164737	0.550456282840694	0.2573664786120581	0.00100721878369985	0.003949050435848093	0.001027483947269095	0.008344739615666291	0.1188860992554929	0.103613429539553	0.001542739652774332	0.01949575179724537	0.4039005276526009	0.4167048437604604	0.01123725462397458	0.03811218104903821	0.001190158601014866	0.009928770274219297	0.001396965478556329	0.01386050377163955	0.5350840198376746	0.4557776566082257	0.4577306576038256	0.3320206998680482	0.001192194030357849	0.01018344074856439	0.001047625098297652	0.002898618539163654	0.2568835811405398	0.2059736387147992	0.01311995825490851	0.03429869833346352	0.001043021958644767	0.005104695179798028	0.001079355193853145	0.01917380882346899	0.05289890408163227	0.1007414828318851	0.1101865904640809	0.1343101493300367	0.001252628763805681	0.0002900992387477232	0.00114040566933226	0.005023378108783919	0.3995213993349464	0.1612334383320208	0.4422947665337399	0.469166398549247	0.001018800856295456	0.007412270681320158	0.05711207924730213	0.1318660800779381	0.001035531417785924	0.03291632908850091	0.001034967573391178	0.009448858995216034	0.001013245506600568	0.006763587520391145	0.001027622758267298	0.005951238541308056	-0.00742441429719413	0.01693593762437863	-0.01177848093990192	3.137749338634858e-05	-0.07957265147757749	-0.01085632409178507	-0.0003053402317560647	-0.01523254995942983	0.03519882252909128	0.01507223648179756	0.07429617024180149	0.0859101905325102	0.001355616734163405	0.136808094542382	0.03277636663444649	0.06142973023478675	0.04756358266580006	0.01587185328411299	0.03060865122251812	0.00110440663831752	0.001055414370099103	0.08889776756223218	0.02248380507257155	0.009792332611888757	0.001692565355122508	0.001189940469500027	0.1216821040462669	0.001139435668180277	0.001063782082414728	0.001211343591980692	0.08060328060346704	0.05605325984565995	0.001114815254939127	0.04801072933580135	0.05925337960591526	0.04925055692957332	0.04266676460467139	0.04931915197805832	0.1762254658356942	0.001030560224916272	0.001077899728494786	0.2006087822069194	0.001023683887326792	0.001035346004607456	0.03523707494043016	0.001043738907786697	0.3590546904806329	0.1491320739891533	0.3734680487467814	0.5171700208761312	0.4305859748970126	0.001006261631852279	0.001015647839490604	0.001713362431323043	0.002549136961360239	0.3714054173442505	0.03988030085838487	0.001199672222585529	0.00149791889691529	0.5268305501924768	0.4385843342299876	0.001164586793182756	0.001040117628238128	0.2474223619281701	0.03147483972077669	0.001042506967156504	0.001097774527102394	0.001130637111126011	0.1087444537564621	0.001633267908166136	0.001242174196867728	0.3289942782547809	0.3163034461810205	0.001011226340337974	0.04576635363474885	0.001032491952565759	0.001023714929159583	0.001008722851958136	0.001018596297948933	-0.002729099798843175	0.01699025694386968	-0.01206645405735509	-0.00272219571358805	-0.08373378366889077	-0.01543112282565244	-0.001464696373916576	-0.02208396721280518	-1.555781384404227	-1.467013815778067	-1.175270778412886	-0.8510027991412797	-0.1917310896257725	0.1423427292407616	-0.9487272326507501	-1.418651959178744	-0.5091723341002529	1.136498386087836	2.232973378043189	1.11173086186717	-0.669150236429904	-0.1090766158722042	-0.5938117005259408	-0.9427722209501649	-0.7578873028043551	-0.2019220408098509	-3.072436013725776	-0.2342955807019972	-1.107141498251091	-0.001997066926302464	0.08175071292071301	-0.2352789126061894	0.1998339133429374	0.3520220578286999	0.05928438300107802	-0.762103236160214	1.957190882900303	1.489313263698248	1.205793021082304	2.438938489863373	5.007674267607634	0.00970589003718423	-0.03634886063598469	-0.2810928763174821	0.03020838971293176	0.06505154299514285	0.7252639957980282	0.1253381025212648	4.744886402016097	0.8310469041871724	1.912540580118598	-3.769320734391743	-4.520468988598632	0.001376373053412198	-0.05517610482069734	-4.800127227239457	0.05184403567205808	-1.331487616217747	2.309842877698411	0.006908826091386063	0.03109457492877036	-0.756400456541098	-0.2113919147709586	0.054634085794106	-0.04735966877809385	-2.155412788574289	1.224005918200341	-0.008196605449996926	0.01274761512412846	-3.718553847380231	-0.199556816868831	-0.01590506713853029	-0.01711589172526585	-2.3966254892256	-4.202017368750401	0.089646598255006	-0.5479904628924323	-0.08386440565848709	0.07043369408096105	0.05676320680253864	0.04501610067059456	3.285960976355496e-13	-1.243316423739604e-13	nan	nan	nan	nan	nan	nan
0.04	-0.07156867682655856	-0.009464789945884438	0.1177422815036106	0.2341072924623858	0.8969377213048663	-0.00522848397894346	-0.2645840817117915	-0.04425581998305641	-0.0551600332393403	0.4980444567675781	-0.001330046622999225	0.01540968932330905	0.01862407835929925	-0.01066735585040542	-0.1096547843229935	0.2599258267174729	0.1215142528252715	-0.2599258267174737	-0.1215142528252793	-0.4113505246595618	-0.03072417133188948	0.02129573339891614	0.1282564051486367	-0.1648609986948368	-0.03490633138046124	0.09051358641934158	-0.04515432790063661	0.5515238556332563	0.944591615071478	0.1169807175559184	0.002693215377803774	0.7825316468804245	-0.0004627402288472927	0.3825584545275478	-0.7855890150085997	-0.6867729903553592	1.84446412158757	0.138232189095817	0.09318553832720076	-0.0224539098998515	-1.073259533749791	-1.068370744877245	-1.192644268524044	1.050505308008597	-3.06144499896771	0.3962663162128282	1.353870975879796	0.2819693626877507	4.026843574444491	2.011363446028953	-4.026843574444491	-2.011363446028953	-0.1021720301738491	-0.4180347299614365	-0.004313679981048861	-1.175496280672335	0.3900021851446681	-0.4181216712889935	-4.241943237554751	-0.9378729457328979	-0.315323119718349	-0.4976804179280717	-1.401050952459643	-0.01546873189337221	5.914188994873706	0.08048517186896181	0.0399105217693851	0.04503933952518817	0.02122923537083643	0.02269223003461312	0.06764339222967823	0.04990894863575834	0.08099866687304846	0.0748219991664431	0.009688349726915403	0.04244800680917743	0.15300898924809	0.1267463244864828	0.03115612873440509	0.05982160943271296	0.05206920043981103	0.05305966610425503	0.04142782421271277	0.07225791555091692	0.0143173385324821	0.04681887320253075	0.03185740001291212	0.04494074693874369	0.002180598159880143	0.00905517863313289	0.005134688157770619	0.02213068047834663	0.09218311242584606	0.04538826166304046	0.02560255446467753	0.0277808868883556	0.01035739535556134	0.04021674925229975	0.03059952445399587	0.04721422536053282	0.003056274394577683	0.01728597132184386	0.1156679385511458	0.06167280713084387	0.001141783160733651	0.01950948913461262	0.001074103747454859	0.01644340316103943	0.003238752623314778	0.0337874110714513	0.07555767129520674	0.04818336347001702	0.05189042039408775	0.05147160787185114	0.001746378719696121	0.02398561080915506	0.04764265584126216	0.07193746072295441	0.0506991449519211	0.04990296244019313	0.04254542166772086	0.03574040770768584	0.03707744954644331	0.02890059852211712	0.04289717308476886	0.07922648849767915	0.1406687251640241	0.1645776968982261	0.001029820450670509	0.006535216729847746	0.001076170577825286	0.0029532810088838	0.1914168351206172	0.1651032830103627	0.001061459813962977	0.01155370329253094	0.001091601093955409	0.02045145409187922	0.03214070277159269	0.03527793050495148	0.001044863876223245	0.02748294217376003	0.2983974469378087	0.281263034418543	0.1337472440024537	0.1254642984573386	0.3517729959835939	0.2845543572527845	0.5709108385063042	0.2986160659687472	0.5034411371301676	0.209791336530821	0.00100695562389484	0.004005375944161878	0.001021812368194697	0.008019518996307451	0.06969512880620493	0.06594288252596581	0.002413746419597664	0.02005660664362299	0.3888738938679792	0.3987153792791386	0.03492691112669613	0.06671362948159529	0.001209660467147012	0.009937063429174834	0.001486123404896358	0.01410453572575456	0.516044215505554	0.4314024252425792	0.4407943478258427	0.3228679879270759	0.001184490795777169	0.0108373439548834	0.001045391369986263	0.002543667426847446	0.252029318209112	0.1814267526212894	0.02752595403656084	0.04895332435493146	0.001045382242931848	0.005049684203271907	0.001098690481962702	0.01931984301000805	0.02939339263889454	0.07512102129819065	0.1095335298837739	0.1321157674706337	0.001582331292124016	0.0001246536553711447	0.001231587288416178	0.004846072890939641	0.3673827456613785	0.1355804867300701	0.3979776806763544	0.4282927073632326	0.001015321580218352	0.008452344814859155	0.05426655603365087	0.1286129704576318	0.001035691451613325	0.0320867043129634	0.001028990666088452	0.01028831283425118	0.001010823110730809	0.007440390331226274	0.001022815394837769	0.006493048295405052	-0.002702614450783945	0.01694346223162112	-0.01203536267433443	-0.002743381436320197	-0.08244558619368625	-0.01555963979970319	-0.001473160179837618	-0.02184547276504064	0.001223253743054616	0.001084544564615639	0.04069611937023374	0.07177438487567323	0.001257209833432388	0.108564980350609	0.008348256435696651	0.07686504961402316	0.09409680409298331	0.03071299736167941	0.007474164602964951	0.001097459468653922	0.001040491358381414	0.002880693213337292	0.002264599175756557	0.01081152192470598	0.001689355727800431	0.001063799465710267	0.001928231698809717	0.001166153815526906	0.001071563281547845	0.00115443336890836	0.07897684334323445	0.05951950004277389	0.001164348808959049	0.001337052077450405	0.1039028936346262	0.08973374104945521	0.07838651419592271	0.09737533895775699	0.2704648340176046	0.001044600501682196	0.001115948712360447	0.208569267810712	0.001025021343726631	0.001036436727448075	0.04844421088004992	0.001059034511909157	0.3808805800611242	0.189084157055485	0.375179724762429	0.4469595817058837	0.3593278921172993	0.001006962921147174	0.001015691044007834	0.001120097638340643	0.003938760754431182	0.3434690544531919	0.07871779845120082	0.001253003945532784	0.001643386567020765	0.4234633275721691	0.3719146273869676	0.001184406159584749	0.00104501244925349	0.2392916189144852	0.05326784584880639	0.00105181515194766	0.001135228858938107	0.001039939238844723	0.1084599130463004	0.002158577821754343	0.001393310797060593	0.2722682811954844	0.2859524984025347	0.001011790445926567	0.05448027405887786	0.001038273106368021	0.001021667857314645	0.001007828413830936	0.00101690833373312	0.00203242806965579	0.01692758948273936	-0.01227669871725657	-0.005528733227393205	-0.08467442217219302	-0.02032721399464671	-0.002645212030879662	-0.0283391483467685	-2.914828360153651	-1.218582908102359	-2.176677882315183	-1.049869755410245	-1.200140626212769	-0.6200995273179831	-0.4482704611370072	-1.785361189026411	-1.430676847067986	1.128477383515641	3.032721095631175	1.511439887662682	-1.484361228770853	-0.01077894068471827	-0.27303117829125	-2.268987048886496	-1.256178479168141	-0.07069186308657321	-1.697359723468097	-0.1341286845691018	-2.58311587524962	0.0004132510701470781	0.1022350085530026	-0.1142390374437302	-0.1193243233214705	0.2066511273226305	0.2021774395211854	-1.719658866635918	2.788788271555401	2.153793649584282	1.736472307105315	3.138068763572469	5.89352377651587	0.01441587918930403	-0.04113146448901982	-0.6926381958063259	0.05656905376448305	0.1107806805191264	0.9665770373027577	0.1237015088495309	4.217308397702212	1.262454760208204	1.678741574460042	-4.59566577054068	-4.968165855846853	0.01058089016619769	0.004127766521091513	-2.645642385895108	0.05065562016663585	-2.306794726646187	3.203423196450689	-0.008473243053814602	0.01091188942329255	-4.110085392000761	-1.638870285504961	0.08652321062472743	-0.02225340625291881	-2.71894577953741	1.623250552322931	0.0008524311979490695	0.01942744177825202	-1.24339079599378	-0.2450691370368925	-0.0175651950646172	-0.01821078224924675	-2.733210094192945	-3.930489862670618	0.1243951486527533	-0.07331689968622547	-0.08120036688969939	0.09951862107061818	0.08016688161625767	0.06511069934788921	-2.453364706513958e-13	-8.366696192578454e-14	nan	nan	nan	nan	nan	nan
0.05	-0.06725765175317736	-0.0172602244738651	0.1100511633592804	0.2524508926886417	0.8985839475291257	-0.004244551447335462	-0.2618409261760311	-0.0544714141843689	-0.06504300933132826	0.4853433889537209	0.009254469126674221	-0.01364399003478705	0.02181099878476403	0.002999635855898601	-0.1061482564826954	0.3060512798787136	0.1412182977243105	-0.3060512798787145	-0.1412182977243187	-0.4108383158469135	-0.03490882373025737	0.02135040814129162	0.1161598146647023	-0.160645431557968	-0.03892262277044996	0.04604318642382613	-0.05261126787045847	0.5467443804102435	0.9372744587413091	0.0981669108327662	0.002608037579643609	0.8370264135203741	-0.0004516098642853992	0.4809869157552502	-0.7668117752963324	-0.8332484747933238	1.822446694842226	0.1902674550174489	0.1026942524394742	0.5737799328593479	-0.9696109176022089	-0.8874630161716319	-1.363447179279825	1.055838161284733	-2.748257388256579	0.2337786347839678	1.367496361112648	0.4033518623052325	5.196475154507731	1.90243647539622	-5.196475154507732	-1.902436475396221	0.195310372942253	-0.4167973582415991	0.011636396090998	-1.248064479705616	0.4464215922723462	-0.3851600491993259	-4.62128823915486	-0.5620533701067141	-0.6055134337709432	-0.9287261308497816	-2.321213364060142	-0.0006512095752166516	4.753556761771398	-0.04089455835495436	0.02200080527735132	0.02897834522658481	0.01165155704061249	0.01483838313600914	0.05849736005031803	0.04266037502771618	0.07522072127239186	0.06872813426666836	0.005598514996529152	0.03834552502630752	0.1354070731980566	0.1126962965564098	0.01961069145402637	0.04833718167924147	0.06400577564760369	0.06208448951634811	0.06697565575653128	0.09682752460386596	0.02727596642123879	0.06404690406688414	0.01982680784995821	0.03346584284522228	0.001650488186540757	0.008832088260449381	0.003140310179136516	0.01945942484793976	0.0568636773500822	0.02870121583453171	0.01461081512316363	0.01855239714030003	0.02022803037080605	0.04406818088193186	0.01701747812542057	0.03424391744245307	0.002082227651039338	0.01632288299636683	0.07705155980722621	0.04251785266062388	0.00115061744634641	0.01945135484934604	0.00107939298340958	0.01737730036416764	0.002220297658343428	0.03298454787199014	0.07377381066881628	0.04626577564239732	0.05293767940309668	0.05180983663241425	0.001464485927875197	0.02575586680931481	0.02651029706251911	0.05735464568280946	0.07856878902082955	0.07541154353461775	0.067348518879717	0.05530617463626654	0.05931390001458272	0.04462299769968329	0.07259277584084853	0.1062825030956349	0.1909873217249677	0.2109573782271593	0.001037583226935465	0.00657236711333827	0.001111834381664767	0.002510450301099777	0.1939132544749837	0.1542655486003495	0.001043591093354421	0.01207460560127173	0.001065134362015882	0.02159346287231938	0.04198913051018049	0.04469716010741564	0.001052663794291899	0.02868834942978557	0.3209520708689671	0.3183137897888266	0.1464094810039475	0.1374763007491221	0.3496580487720095	0.2987620713755305	0.5245849079260519	0.2503010475519862	0.4502560192272408	0.1596016612990614	0.001007079212893942	0.004154643679234575	0.001019853273249327	0.007967304577269196	0.03921374578780874	0.04370369607247863	0.01260931874217626	0.02824048925732988	0.3687658187542067	0.3718665982866396	0.06787113775955862	0.1039976164259295	0.001260935614456135	0.00989246807647045	0.001603872137444061	0.01428735869066295	0.4906885685673747	0.3813988963967508	0.4202016950437495	0.3012199027623276	0.001182424571916215	0.01146950391028604	0.001048070671854214	0.002540829295650436	0.2401522458357179	0.1520079643269071	0.0401673132417569	0.06156787602107894	0.001052429307776306	0.005025044030546653	0.001113811603665404	0.01942291924082182	0.01606971179822456	0.06513271149548042	0.1093348416288337	0.1297759411501028	0.002984342777381515	0.0001121985534226869	0.001357920055807511	0.004632141260259802	0.3294038756983118	0.1075403987643898	0.3618384215173328	0.3919084664226585	0.001013797155242177	0.009718425877525564	0.05046635333669249	0.1278185047188834	0.001040204797736085	0.03136566450898762	0.001024961976238676	0.01138013912585295	0.001009187540257686	0.008317418929049431	0.001019568354138749	0.007191665126909051	-0.0005679263613141479	0.01657871810049515	-0.01235972227274591	-0.003145302760267626	-0.08378118514315305	-0.02028856658665427	-0.002599106336885793	-0.02283901437729259	0.001243257153662476	0.001092676154245266	0.05208472348529627	0.063970892104619	0.001211056759756843	0.1079570188945402	0.004928234944902367	0.08062479075478128	0.1019908781342687	0.051127328013939	0.005003184566075063	0.001096334537480705	0.001038315645606411	0.01627602661707249	0.002389560801249746	0.04825176285292376	0.001611191198418458	0.001061103826818221	0.04054108740194946	0.001154453077302118	0.0010961820992435	0.00115228662316685	0.06491826981981423	0.04965821416352385	0.001175601028339318	0.001657177513304453	0.1224728554435896	0.104991484869627	0.09295434378355942	0.1199417702424305	0.2703340338966093	0.001046561325263342	0.001176893657120162	0.1888247701317771	0.001024967231936626	0.001038553106479737	0.05792134945850038	0.001062261144437547	0.3511381792282838	0.1446240121930822	0.3183606449276097	0.3853367905447972	0.3007021924560714	0.001007415044700821	0.001019610851418209	0.001204222915203347	0.04007837553742888	0.3105201260755977	0.1337326031984326	0.001366243616184253	0.001797118068338214	0.4394963317616797	0.3770794523260181	0.001176775584020497	0.001055806477336755	0.1999335143312457	0.05614037800895715	0.001066489960218046	0.001124751649057459	0.001050482158147736	0.1095657142209892	0.006390731247777081	0.001570953030319419	0.231692721882443	0.2838511099072334	0.001012566185681337	0.03832282477519471	0.001050511268643154	0.001020008566920299	0.001007195175912277	0.001015580397821044	-0.000513521816620303	0.01593487686357351	-0.01275050071554889	-0.001640479710513957	-0.08440219446938764	-0.02498657544721108	-0.003688167938738709	-0.01943244881396432	-4.245177673759136	-1.137528398156129	-1.130981858220476	-0.5542365364598097	-0.3253686259358419	-0.6072347724857575	-0.3494259796180055	-1.059267223329448	-0.9154295698408385	0.696309257487043	1.915050581002032	1.882911464038273	-0.8715824710648231	-0.02127034137738396	-0.2440618569764708	-1.130775689664428	-0.6432773477463036	0.7844604752071223	-0.9446306249371196	-0.06506569233394413	-1.243734668619234	-0.01033199534235452	0.08905852103846233	-0.04920721465460678	-0.2849925303710967	-0.1472149401724432	0.1722829872684342	-1.206179824228997	2.307813615918658	1.75687428786675	1.412977085406064	2.312746965341792	3.401073228162781	-0.002630003725655416	-0.04679099035155046	-1.436724861655743	0.0532799139553645	0.1237003702110928	0.9259824684405823	0.1145647890350931	3.06387056621108	1.001319043721251	1.047603638839579	-4.951219193556151	-4.968580723936222	0.01850287192305348	-0.00499450588081559	-1.791051979286097	1.418152995527553	-3.004547749762218	4.151405560251299	-0.00135135007532559	0.02082827454777418	-5.48476375852399	-2.52901801597809	0.05003309740795966	0.01840709669217089	-3.102906103084889	0.9461545366793744	-0.001554532775574361	0.003972052374742314	-0.7049269972797358	-0.2251500933130899	0.009696764485217016	-0.02407235125922055	-2.815191780195491	-3.315571860926984	0.1310606461479535	-0.1180990388064556	-0.06152363070896141	0.1199619070043736	0.09581532620480407	0.07560233634781452	-1.567278138988664e-13	8.000966498335507e-14	nan	nan	nan	nan	nan	nan
0.06	-0.0619221313992763	-0.02466730314593579	0.1014413552821738	0.2705200417826464	0.9007281583907191	-0.003192733241177294	-0.2530545847384405	-0.06364307055677665	-0.07249406441577319	0.4704579554814544	0.0195755229900668	-0.03953478875403942	0.02315286837136184	0.0164419512863612	-0.1019074339382589	0.3638198917417304	0.1590228011655628	-0.363819891741729	-0.1590228011655629	-0.4076303855960074	-0.03901815066730182	0.02145621667343748	0.1032102622826706	-0.1560663598486446	-0.04261000121430204	-0.001295207915895397	-0.05656616174035153	0.5401147567800688	0.9267575867995775	0.07136639083695791	0.002698503549551068	0.8729786306889529	-0.0005333405840257942	0.5874575106351531	-0.7079178438277781	-0.8705109769079336	1.789573895137322	0.2378291165839343	0.1067626732372352	1.186183270468628	-0.8644719679618991	-0.5819865433622978	-1.629517400202136	0.9978129307608087	-2.428868871205941	0.02725614827198119	1.308935720694816	0.428828303509933	6.355475314799699	1.631455154471334	-6.355475314799699	-1.631455154471334	0.4369722574773074	-0.4029696376974143	0.005913077973041083	-1.34608866029167	0.4627030996361586	-0.3523390820615335	-4.815542106397984	-0.2374637257519913	-0.6853528011511182	-1.137623540239976	-2.998393606988469	0.01966002171973253	2.205679100599665	0.06191295499800584	0.01224385804181081	0.02051048474527664	0.006633118402074352	0.01094076106289548	0.05849737782514949	0.04188568550624117	0.06849368047530648	0.0625060773197426	0.003487617802637317	0.03591548553356695	0.1243378832546833	0.1048685234929952	0.01178465982209566	0.0405286007107461	0.07208770403244723	0.06738229042567191	0.08376902374031224	0.111235924491806	0.04342883780645163	0.08345200605980328	0.01219230859709134	0.02628983989482099	0.001384227253383841	0.00888114765509272	0.002132163529598474	0.01759260515510875	0.04200806975377974	0.02152567641263251	0.008856386109342577	0.01384018238733297	0.04290286445197664	0.0547756044803327	0.00971369814707591	0.02736303756607668	0.001591586712525877	0.01585312323887077	0.07041021931152722	0.03688092076243504	0.001149181825685793	0.01933701150645408	0.00109435023086442	0.0183148553611305	0.001707416614616788	0.03274579453415225	0.06653624139466394	0.04206752709921326	0.04899260112134136	0.04836311776913059	0.001328982656769861	0.0278394550896761	0.01496804015887027	0.04762835058194247	0.1012907866340846	0.09595694813032614	0.08702694079901453	0.07082818449968523	0.07736673132488343	0.05725953137018166	0.09787303570560425	0.1262736839909424	0.2197850264609346	0.23297237623933	0.001042443656390942	0.006569732630718549	0.001160139215009051	0.002030334936261937	0.1879873801133298	0.1371324622680545	0.001034632975108041	0.01273267169102125	0.001052963581678244	0.02304704738893046	0.05150301693758928	0.053971851578871	0.00105817603257129	0.02971793488868141	0.3255561028210028	0.3399610035398934	0.1359479990515876	0.14271814624322	0.3293588904101324	0.3032024778045822	0.4728206434173467	0.2019140564827265	0.3939937619807454	0.1124434913834775	0.001007367150808105	0.004360037683654451	0.001020835010573187	0.008111151767634982	0.02170858808230722	0.0303447014494707	0.03499806586029984	0.04506030841317918	0.3441821297490548	0.33979269872571	0.1086553816336306	0.147702368043114	0.001343184799424249	0.009891925975819714	0.001739570228149911	0.01442461263631356	0.477764719510029	0.3298242824449227	0.4075587040924685	0.2755222022368626	0.001177575710909524	0.01204049224197307	0.00105480898626663	0.002846235694148168	0.218122572858578	0.1206067460846724	0.04802824773156472	0.06880631020394268	0.0010632916577575	0.005103112206207269	0.001116129479735539	0.01945496907170076	0.008963025563876358	0.06200936469791338	0.1096815745791773	0.1275676862794605	0.005788052853884256	0.0002110407412830228	0.001509866742040602	0.004374689718314321	0.2894942375478588	0.08046896550110144	0.3361079252123839	0.3625969994350427	0.001013423366748369	0.01111834938316398	0.04092806689400477	0.1256005338667192	0.001048582146435183	0.0308859109625052	0.001022118508087891	0.01270985636944293	0.001008053379255936	0.009368226620453059	0.001017281303023632	0.008024888410280543	-0.001553663589008245	0.01579532831067576	-0.01278371013774465	-0.0006871075236634499	-0.08404489965777152	-0.02497111648401405	-0.003669725661141125	-0.01723239522617415	0.001263260564267708	0.001100807743870546	0.06347332760035924	0.05616739933356507	0.001164903686080347	0.1073490574384705	0.001508213454109779	0.08438453189554056	0.1098849521755549	0.07154165866619837	0.002532204529184837	0.001095209606306529	0.001036139932820749	0.02967136002080694	0.002514522426742342	0.08569200378114164	0.001533026669035674	0.00105840818792642	0.07915394310508675	0.001142752339100675	0.001120800916938751	0.001150139877423544	0.0508596962963943	0.03979692828427471	0.001186853247722016	0.001977302949153421	0.1410428172525513	0.1202492286897985	0.1075221733711959	0.142508201527104	0.2702032337756151	0.001048522148844979	0.001237838601880149	0.169080272452842	0.001024913120147376	0.001040669485511348	0.06739848803695052	0.001065487776965944	0.3213957783954434	0.1001638673306796	0.2615415650927905	0.3237139993837109	0.2420764927948437	0.001007867168255135	0.001023530658825347	0.001288348192080415	0.07621799032042371	0.2775711976980033	0.1887474079456556	0.00147948328683441	0.001950849569653926	0.4555293359511901	0.3822442772650687	0.001169145008456176	0.001066600505419194	0.1605754097480061	0.05901291016910807	0.001081164768485089	0.001114274439234917	0.00106102507744877	0.1106715153956781	0.01062288467380018	0.001748595263579221	0.1911171625694015	0.2817497214119319	0.00101334192543566	0.02216537549151192	0.001062749430913913	0.001018349276526438	0.001006561937993397	0.001014252461909184	-0.003059471702896476	0.0149421642444075	-0.01322430271384126	0.002247773806365645	-0.08412996676658212	-0.02964593689977529	-0.004731123846597658	-0.01052574928116078	-5.235076778564663	-1.167055961362348	-0.6580511187745993	-0.2586247902633979	0.09463619110165283	-0.6457379367494923	-0.1137820030753059	-0.540910215703127	-0.6955074901603494	0.3830728829627841	1.000479262626955	1.946854113363976	-0.6245810001464323	0.04365101278167806	-0.1121439907824551	-0.3666857675787778	-0.3529234801536776	1.300506530666715	-0.479474115120862	-0.03546297098633332	0.12048863920594	-0.01082855814756656	0.10296656732073	-0.001417065128136598	-0.5754564664350451	-0.5503383974494302	0.2648438955599735	-0.7483548787504163	1.796152971811168	1.345042236550895	1.119299205691179	1.725102023040412	1.020587113165305	0.006458905974594998	-0.0485883958914785	-1.951708580263395	0.0840018099607337	0.1730958277514668	0.9376694111099253	0.088537149487071	1.136600073858996	-0.09157659932810827	-0.2747199642782247	-4.610060301040638	-4.361864792612605	0.02180614398923602	0.04334008839965758	-0.8696040199128622	1.777842928591566	-3.351818440335259	4.487576130994891	0.0003374073490221055	0.00179808555406891	-4.424302413201726	-2.448793357649964	0.07428888586983236	0.0393954996726153	-3.115431769107977	0.5480270556628923	0.02139410078312241	0.005222167230882704	0.1296018050282248	-0.2187548470631618	0.004694262898196095	-0.02691476450092214	-2.539479153714127	-2.51593507207974	0.1511636372467552	-0.3580179223590991	-0.03294311541396605	0.1470968114696237	0.1149227003326471	0.09203198972365401	-9.2266038094954e-15	2.54620687133469e-13	nan	nan	nan	nan	nan	nan
0.07000000000000001	-0.05530377034465583	-0.03144307533092103	0.09287654522531157	0.2882383744905095	0.9033197727229223	-0.002117890578149668	-0.2385853874197227	-0.07192731230030419	-0.07674207430721136	0.4522235181080084	0.02925252520217446	-0.06221235137432077	0.02210245800195252	0.02913612170195775	-0.09772134325750938	0.4323814343104864	0.1734644007913505	-0.4323814343104881	-0.1734644007913513	-0.402436019000759	-0.04298171591046344	0.02140055953290028	0.0890907733096736	-0.1514872845771665	-0.04595661596854609	-0.05070774289956217	-0.05642140046923908	0.5339486714814439	0.9154577869247312	0.03939155450320031	0.002723654181455749	0.8790983281575395	-0.0004867250252359019	0.729695687064263	-0.6474277562303308	-0.8374251377753005	1.753783519167289	0.2786085887661255	0.1080299619085823	1.690499300308176	-0.7924190424040009	-0.2721474560348844	-2.013355515888405	0.9395736931224052	-2.103510020560478	-0.229735119877909	1.22638013020621	0.4070899758678289	7.27895769612555	1.242822873048942	-7.278957696125549	-1.242822873048941	0.5982248311538367	-0.3883673578857569	-0.01590313811881576	-1.469072452063344	0.4528074518295347	-0.3129003072087871	-5.130603551072314	0.215281096968062	-0.5445416650989271	-1.13081269992396	-3.378257948003923	-0.0136739946124024	-0.9123673550591381	-0.02246662908248118	0.006935670306774654	0.01597427352487522	0.003940504574289828	0.009013597361553927	0.05361380324010465	0.03835210266786183	0.05972077591625544	0.05518130369209855	0.002355286465477739	0.03447107951031242	0.1155990337019607	0.09962640185133774	0.006807881487814285	0.03504849543638015	0.07690577489243897	0.06939970323044106	0.09934006067852795	0.121575759636399	0.06568589350996398	0.1073267031631576	0.007402362946696952	0.0216862061217911	0.001246396384959563	0.009120717756810363	0.001596093776674062	0.01610723420025506	0.03331048746770656	0.01752158960659016	0.005728048617050904	0.01132474412280048	0.06841591721175007	0.0674048475694653	0.005756173106418917	0.02362429429662072	0.001331509525107896	0.01563525546061866	0.06675694582594882	0.03323539186953929	0.0011452256984141	0.01916244964177051	0.002170109413028945	0.02046588744488411	0.001443737848755298	0.0328624680162358	0.05707877809266448	0.03571455347237894	0.04271585877965941	0.04265576276259418	0.001278348778549283	0.0303536717193612	0.008726365875503636	0.04104164285548519	0.116511348146267	0.1098071940191318	0.1004173721365764	0.08138308825308058	0.08971478203617947	0.06587863668363296	0.1224304430510384	0.143941281551587	0.2407185295430063	0.2410844947588233	0.001094270794983304	0.006605894756253033	0.001178309695275171	0.001550233066056332	0.1704820708164852	0.1156419905357462	0.001030464318001983	0.01366859436465251	0.001045479902041821	0.02494966223810129	0.0595396852788919	0.06224678645206357	0.001063292805015774	0.03047599424412697	0.313474837482427	0.3409127404894453	0.1108142789118865	0.1349692125650491	0.2893906516004334	0.29095515590905	0.4065834703897617	0.1571699184079474	0.3331953980502225	0.07230181378698768	0.001007817875896609	0.004582344839193536	0.001022394697812185	0.008356142652387918	0.01198354443735719	0.02246882221950114	0.05264534010331028	0.05698678499716088	0.3169742949273225	0.3065362122223256	0.1452609818671942	0.1859886786918625	0.001443765029302779	0.009958284747571338	0.006389931647210034	0.01881954526221789	0.4418725044163108	0.2889492504817592	0.3696881103250312	0.2509425510456163	0.001222913708898264	0.01277764556751627	0.001064660422322958	0.003259007766999432	0.1871303185265221	0.09153737551009541	0.0532594626165382	0.07307291508684108	0.00108376262768252	0.005279474637142301	0.001117018937933328	0.01941398589308061	0.02358330548526571	0.07556440484174809	0.1059216229055729	0.1224035751011894	0.008593636750559524	0.0001663436313978236	0.0015476163779644	0.00401780029498648	0.245590607092673	0.05557256886092684	0.3141597856712164	0.3395029264354969	0.00101256933761663	0.01283107789941821	0.02965617761796136	0.1219483307266418	0.00106630898663585	0.03067404264255253	0.001025543775619073	0.01426913735624171	0.001009210837042719	0.01056174152737981	0.001019804958335693	0.008971828728547026	-0.000140240795974603	0.01432428111515605	-0.01326019310072308	0.00101736584647543	-0.08013030143049477	-0.02878656868603899	-0.004937867435334104	-0.01471809800734636	0.001196433478194278	0.001083485569518121	0.03379648122740461	0.04201119824961073	0.001170742790496049	0.09888252946399333	0.00142268942266682	0.08216747776698394	0.1298711576537684	0.111935517763043	0.002009457392800393	0.001109196460406007	0.001036499378909605	0.0174260271959115	0.002291670149241821	0.1123435981952294	0.001527276395869208	0.001062028101861985	0.0472284385850428	0.001139713889431438	0.005130036222690742	0.001184449461597898	0.04017821367955113	0.0311468215011364	0.001258374850130932	0.00194242437239103	0.1354636177097296	0.1173965262697175	0.1050083729871703	0.1703722468019296	0.2847498127705332	0.001232573162211223	0.001162868865864475	0.1175385449788931	0.00102715149373773	0.001035169979706293	0.07130845228196599	0.001071268013931775	0.2605313678088692	0.05074566809848385	0.1638815642219708	0.1992196369271443	0.1722298665128785	0.001008642106431194	0.001024430216975739	0.001205426698848107	0.0714207549223527	0.2476726574159558	0.2081361094543346	0.001607061012837552	0.01919452370070366	0.2744237812825855	0.2031926570607656	0.001355577068425457	0.001081949350482376	0.1105013345572743	0.0602046338879024	0.001125299686400712	0.001121050668853036	0.07245933160416929	0.09179169135358162	0.0123875478096274	0.001450184293837082	0.137334907091327	0.2593547979468692	0.001010274862637246	0.01160649244966486	0.001103384236878897	0.00103821199209999	0.001013675749185678	0.001029351505708428	0.003608566722596616	0.01235892741623488	-0.01376538837320702	0.001737512848702288	-0.07301597093434814	-0.03191452631707454	-0.006371404080516127	-0.01555767976946694	-5.881989794967833	-1.327152815111842	-0.2954114549085768	-0.1331223081158637	-0.7604558832438728	-0.8109290938714898	-0.1438339747657924	-0.5222407321192546	-0.4240798414173615	0.04546527966181652	1.053285264187506	2.73593132327376	-0.329953769350759	0.01645601293871982	-0.1603935948786201	-0.4345744609646683	-0.1714687627851864	1.224567524126135	-0.2759496338784635	-0.01105627997216282	-0.7259087658991504	-0.02157722356737475	0.3144274596501133	0.02459038347181424	-0.6721131645403519	-0.5964551842041284	0.2514273145366551	-0.5627397229985631	0.9658529641405014	0.761088664984519	0.6073703741766413	1.778848048310452	0.6372834294322609	0.003373091692938716	-0.04530915334796956	-2.320164071155746	0.1064870026180086	0.213114436031348	0.7270940873078798	0.06326733345864853	-0.9059758147144494	-1.409623638843498	-2.26610094360743	-4.376689068515554	-3.672013764842275	0.02268886267223424	0.01668277480202303	-0.6595772449791315	0.6731502202605882	-3.289340381478689	3.214266901629474	0.01096776991664899	0.7995776381236592	-4.026800568736149	-2.641858523854594	0.08180733382384746	0.04339093586127745	-2.6862799950366	0.3170627790939682	0.01734069988041002	-0.009894203172440509	2.39998231988491	-0.7823782700221961	-0.01046073715256179	-0.0415378137895096	-2.441753051930834	-2.16926455750253	0.1968964382070307	-0.3695861381826468	-0.009469014984248077	0.164533359507196	0.1233076042013858	0.09749115405351066	8.375594282652325e-15	6.0667331190544e-14	nan	nan	nan	nan	nan	nan
0.08	-0.04745859792248816	-0.03761968153169883	0.08479337046053016	0.3055895296204756	0.906262626944316	-0.00103565195212463	-0.2195877365916149	-0.07949230463796184	-0.07802765395866663	0.4302711363357247	0.03840672048191714	-0.08154231651958843	0.01871022801758631	0.04089918924603998	-0.09379163155640872	0.5078415356077333	0.1835984206738081	-0.5078415356077394	-0.1835984206738084	-0.3957394135813627	-0.04675797676401713	0.02116098127029839	0.07400354688625628	-0.1470163008687795	-0.04878633612695252	-0.1051800521520879	-0.05328323746109741	0.5292903753475577	0.9039718074971783	0.004167546112079174	0.002444141671800776	0.8561187286242317	-0.0003802088825454249	0.8328197841483684	-0.5880846469866476	-0.7741839184874557	1.716138379557932	0.3080770944359337	0.108241865836718	2.091873972348786	-0.7206220867815996	0.01049950463722162	-2.373106279967128	0.8932515442961378	-1.759349376211763	-0.4411077748911331	1.122715146379504	0.3775525075718668	7.735187060497896	0.7699392058049881	-7.735187060497896	-0.7699392058049881	0.7374200223064834	-0.3655087597763809	-0.03087114643997044	-1.539636150375705	0.441084787018399	-0.2489601628937732	-5.827496960172578	0.3612166216574491	-0.3837949682036889	-1.174859450780726	-3.648228018458803	-0.04127260659383708	-3.614180299779321	0.07389307177636312	0.004176025066655703	0.01367784905585283	0.00256725906753835	0.008152027738888051	0.03720035493773993	0.0274945053520416	0.0483639903328765	0.04645324934046269	0.001788813689465803	0.03366411057482065	0.1068686013002157	0.09412917646070845	0.004212327100870963	0.03157567834744841	0.07860860560322445	0.06879270805231437	0.1164148887378351	0.1320175797334508	0.09506278824457139	0.1363275528445247	0.004685170335271452	0.01901460420999079	0.001184446812305527	0.009454128021427923	0.001327610604039611	0.01487546536400855	0.022784209029792	0.01282532984652712	0.004024674613593533	0.009984715330961989	0.09342446061857719	0.07925146370218614	0.003733101544500409	0.02169054298642843	0.001203156305466833	0.01557308373307735	0.0502669912923258	0.02483645848277267	0.001141728495117954	0.01895559888260178	0.004703237537342315	0.02434715675853463	0.001328891118048773	0.03323437464206647	0.04691260264911108	0.02908576569623021	0.03526112302876419	0.03632756247808894	0.001288785469404749	0.03313655906353826	0.005483959186186187	0.03649849499321375	0.1228522713051082	0.1151131425769601	0.106713640713202	0.0859529608165049	0.09548154188440743	0.0694639091972683	0.1475319703943043	0.1612592561415639	0.2589695230198242	0.2464269816019456	0.001212216638442499	0.006689185915847727	0.001149900286606108	0.001166608365432697	0.1391063856651105	0.09125361474578714	0.001029500597813841	0.01492849730037055	0.001038988628947498	0.02742308198852367	0.06562417200451645	0.06870926380071078	0.001068741385591202	0.03098713379565502	0.2845609130458763	0.3226470246302859	0.07423646472641686	0.1154974034155926	0.2274729489080461	0.2560533283568426	0.3186176258282239	0.1136218400204048	0.2665751409267088	0.03889235532349537	0.001008430787412912	0.004814486447716641	0.00102362416174525	0.008665300988738021	0.006838144704802874	0.01807304817067814	0.05962873400867042	0.05983726945949678	0.2882908872450291	0.2742086606733858	0.1734875753948986	0.2128793241331177	0.001557817593591092	0.01007194983238821	0.017155626626536	0.02886394936857682	0.3587256832035503	0.2437663392841052	0.2831903613984564	0.2191905988946918	0.00133879011270709	0.01384995001004154	0.001077261390355917	0.003718694830596424	0.1475562903028866	0.06712439319935669	0.05661279678989943	0.07538294294933424	0.001116068397498958	0.005519172492556177	0.001120852622892392	0.01932757705828754	0.06396891292905033	0.1063805330185207	0.09572791911334073	0.1125539032503547	0.01087264718369788	6.528495266110756e-05	0.001417350764462101	0.003602439570015889	0.1961756273362658	0.03159484691028831	0.2916956546003944	0.3178840076915386	0.001010608248105242	0.01516656559136467	0.01849749401457827	0.1182655424525986	0.001095493159106975	0.03069576133456679	0.001037191425634775	0.01599600303193483	0.001013347925136135	0.01182492516745277	0.001028619204073516	0.009977413093844088	0.004776259085365418	0.01211177416453426	-0.01377974452795976	0.001245349664746242	-0.07141610479991319	-0.03157077903157995	-0.006454101516010682	-0.01723461925994112	0.001129606392119993	0.001066163395162586	0.004119634854450261	0.0278549971656561	0.001176581894911126	0.09041600148951764	0.001337165391217038	0.07995042363842943	0.1498573631319826	0.1523293768598863	0.001486710256415393	0.00112318331450376	0.001036858824995541	0.005180694371016201	0.002068817871741144	0.1389951926093171	0.001521526122702982	0.001065648015799464	0.01530293406499747	0.001136675439792857	0.009139271528443748	0.001218759045771109	0.02949673106270811	0.02249671471799797	0.001329896452548252	0.001907545795625348	0.129884418166909	0.1145438238496378	0.1024945726031455	0.198236292076754	0.2992963917654509	0.001416624175580826	0.001087899129848522	0.06599681750494416	0.001029389867327618	0.001029670473901818	0.07521841652697993	0.00107704825089929	0.199666957222295	0.001327468866288349	0.06622156335115076	0.07472527447057721	0.1023832402309132	0.001009417044609476	0.001025329775125734	0.001122505205624063	0.06662351952428196	0.2177741171339084	0.2275248109630098	0.001734638738840662	0.03643819783174961	0.09331822661398144	0.02414103685646293	0.001542009128395208	0.001097298195544128	0.06042725936654252	0.06139635760669627	0.001169434604314826	0.001127826898555667	0.1438576381308884	0.07291186731148519	0.01415221094545462	0.001151773324095424	0.08355265161325244	0.2369598744818067	0.001007207799839258	0.001047609407816575	0.001144019042841269	0.001058074707668516	0.00102078956037745	0.001044450549504298	0.01027660514808983	0.009775690588062132	-0.0143064740325728	0.001227251891038884	-0.06190197510211434	-0.03418311573437365	-0.008011684314434551	-0.02058961025777265	-6.1409280516594	-1.583077368186328	-0.210093768416643	-0.04550597447337238	-1.370166704385716	-0.9263940815487467	0.01370541451348969	-0.5919309655067285	-0.2940498531593032	-0.1418087136169511	1.020876253114744	2.972084628954809	-0.2381746278992702	0.06241904536332898	-0.06142356703747514	-0.5051203583950046	-0.1178415856172228	1.143981139383913	-0.1184757232603563	-0.004323760861764419	-0.8301922595061383	-0.01728633473787314	0.4490140133007326	0.0496295636144667	-0.6306192962986154	-0.6745074530468909	0.3185780384506108	-0.3396429058728574	0.08729350561708102	0.148035998557484	0.1125326457284868	1.655177428905315	0.4666607778914846	0.01588471279347047	-0.02929296196422705	-2.531289391794112	0.1487978623709892	0.2872568080009242	0.5751779062101133	0.03915318877130428	-2.706890487883191	-2.436151693585158	-4.805621095612556	-4.370848363592715	-3.015420966014433	0.02377303454033233	0.0561735787226368	-0.1735829838106269	-0.03735549573773898	-3.166031449449086	2.208443089483098	0.0097986699554885	1.131692381631257	-5.285878260101379	-3.883253549587657	0.1413191092546519	0.04877849781435609	-2.184154116340289	0.1567116515784887	0.03406118559795189	-0.003862958564687211	3.581819411612997	-1.155866981580137	-0.006578050873926338	-0.03860902483029466	-2.35574421580443	-2.220904220962503	0.2757154723854824	-0.364134949141644	0.01377428696766426	0.1806137492483144	0.1288564469610785	0.1037607991305905	7.852348840303733e-15	-1.847136123932698e-13	nan	nan	nan	nan	nan	nan
0.09	-0.03908453180581962	-0.04321533012035962	0.07740950123686138	0.322555855471089	0.9094164098240898	4.924995655025877e-05	-0.1969319858942028	-0.0863480379180188	-0.07675696712011038	0.4054527126861754	0.04715766290496935	-0.09717240607167392	0.0138022665709905	0.05152081623981625	-0.09013844397201287	0.5853684009479014	0.1892465270226751	-0.5853684009479403	-0.1892465270226777	-0.3876868027234635	-0.05024908745016664	0.02083048187802419	0.05857479789042433	-0.1426323667792802	-0.05086024938828779	-0.1674655775512586	-0.04891973816020981	0.5259863354868342	0.891330024607741	-0.03360078941243663	0.00187328373289378	0.8064219283877785	-0.0003401412630388306	0.8232778401925712	-0.5365593836793568	-0.697373309988353	1.676827927078699	0.3195463895187133	0.1084792867839422	2.433931346697018	-0.6598410196667291	0.2538666303277382	-2.560482690485997	0.8607605849462182	-1.369497657703195	-0.517876342565829	1.005397346969836	0.3483989234670301	7.713914078465632	0.3749672597904686	-7.713914078465644	-0.3749672597904663	0.8697812689550964	-0.3328673541972866	-0.03431363019704618	-1.541811821983418	0.4364568567745393	-0.1662747469296223	-6.485907777629472	0.5097759956768072	-0.2783933839839918	-1.35665695004977	-3.506434679818426	-0.07305763643924387	-6.275654086682993	-0.03290205646929793	0.002685911975427591	0.01246543787124454	0.001832324906179594	0.007776575343642953	0.02144835689586388	0.0170954044862964	0.03614088401619667	0.03729724231137956	0.001499448616167272	0.03328237939737177	0.09918486133823702	0.08859820808741026	0.002805054780550324	0.02918536182195716	0.07740663129998872	0.06656391241220913	0.1341878036971466	0.1429210569747369	0.1339093000872205	0.1716025556728665	0.003110051040369042	0.01738428759941547	0.001163859893203512	0.009818495539095714	0.001186417484184815	0.01392127038253174	0.01407773469995276	0.008935752538635339	0.003041389797040512	0.009212155345918504	0.1074000940112819	0.08886402206890574	0.002667376487617289	0.02070076673173209	0.00113812625281483	0.01559285176560517	0.0326463063410814	0.01706211266526474	0.001139428181298465	0.0187579041624037	0.01263961639270065	0.03328762891011453	0.001288161463617986	0.03375001000784948	0.03753232728795294	0.02331947955527745	0.02781205028477102	0.03012823279848607	0.01703546864422243	0.04995185165683809	0.00366691622846699	0.03331948151542573	0.1233036798881679	0.1140977168737052	0.107666816295605	0.08582401678396473	0.09645221457521122	0.06937725716290843	0.1643357317890332	0.1719613050799844	0.2673362152354982	0.2470619281926849	0.001371924834842859	0.006806049027140057	0.001124646739627164	0.0009603060025665137	0.1127298478311437	0.07182334096156491	0.01662109017771225	0.03220541867729747	0.01705652565612457	0.04859134119453985	0.06957723784142784	0.07283017839980345	0.001073857578468089	0.03134413329092101	0.246895538230814	0.2883100139667431	0.04631042452185549	0.09520531019995919	0.1628401120699495	0.1986978159507469	0.2283337579053758	0.07292768028054047	0.2040272094332919	0.01393634573329431	0.001009049789727153	0.005060951024373779	0.001024873176911963	0.009038458811115535	0.004063906187467699	0.0157184381774782	0.06444862653983097	0.06067121945593384	0.2606937318903062	0.2440422501756794	0.1893294361428951	0.2278758088609583	0.002099225919892687	0.0105903555640572	0.02827103933510574	0.0390795180807018	0.2622798426359478	0.1888160518233862	0.1893455458107266	0.1752819119909382	0.01869137679601874	0.03389597873681873	0.001091048806059856	0.004200586759062804	0.1147484139094904	0.04997186910605588	0.05818751978500518	0.0760737407819439	0.001154102061239662	0.00581784857928219	0.001126961633945192	0.01923535490833542	0.0931847073333	0.1328655784309443	0.08739969030528037	0.1042411579551686	0.0122781458825109	6.625878344227316e-06	0.001302658217244763	0.003290835765241832	0.1449581984986929	0.01230118834303386	0.2731869072622787	0.2959971026381818	0.0467724394397693	0.06502973651878355	0.01036646920011297	0.1155116130078385	0.001121521112521329	0.0309030493609786	0.001047754401972634	0.01781702003166938	0.001017110249655681	0.01310225569119884	0.001036405966236715	0.01099093891339372	0.01017951097949608	0.00969469965742221	-0.01419957440749077	0.001717619087646151	-0.06133208357937538	-0.0339061677176987	-0.007870217106794218	-0.01848500607960384	0.001112729989615085	0.00106200725480917	0.002599353660960788	0.01612090358238807	0.001215320482665456	0.08660290668184611	0.001317055568695405	0.07224764049642395	0.1695782003638867	0.2225281996663707	0.001423509549775778	0.001158699456913566	0.00104143104969932	0.003771960177076888	0.00195700792118673	0.1160017495868734	0.001572018444542224	0.001074434343514185	0.008403846237567004	0.001137335720572034	0.03132782419627451	0.001268543964027573	0.02359571884512477	0.01638980194151826	0.06166886528051872	0.001616737826530027	0.1187907228328241	0.1041965665220921	0.09369936728905913	0.1838438586084794	0.2682215252535346	0.001641270763258796	0.001107197292607765	0.07976243873382399	0.06080861738348499	0.06249075140758771	0.07415170305006884	0.001080989594464352	0.1548958294737275	0.01875353849818048	0.04072219844838632	0.03791220841932487	0.08002992365994752	0.001009928297808646	0.001026886623678473	0.001130085907858911	0.07391833464393804	0.1996455628285407	0.2043909480587614	0.003451298339579758	0.04437738136967941	0.04720029406470199	0.01259085588673971	0.06787522647277669	0.001112257374556763	0.06938817548949357	0.05907903617576195	0.001214235003922817	0.001137971440843302	0.1201045290434365	0.0786274645133329	0.01349313428991827	0.001209672644433783	0.04231081833264055	0.2382376010613459	0.1829325644919882	0.00181398722937331	0.001152509320213318	0.00105931874644971	0.001021225642732304	0.001044560876986476	0.01550508753875166	0.007212832405797952	-0.01453388458695622	0.00258218226783221	-0.05079214914064641	-0.03601999799047718	-0.009173158931465357	-0.0180517095567319	-6.159620469262934	-1.882187659376964	-0.06106859574636874	-0.02750911997926129	-0.7656497363078396	-0.9058916167631964	-0.05795653279409168	-0.5218508889778629	-0.1931158653263458	-0.2993124144725117	1.168619643600797	4.016276555765647	-0.1076409880282944	0.02303668150393908	-0.1076523789884873	-0.2931012328704762	-0.04859800090657745	0.7459277029714931	-0.07511469693281569	0.006329541200962341	-0.6968922582874409	-0.02006304347770558	1.275838846403162	0.05424730724244074	-0.5196513894782466	-0.5767756738949253	2.788586333645423	-0.2841879550712076	-0.2866245492692182	-0.1737560036568939	-0.1329725761638333	0.5320299756663481	-0.3592880399578152	0.01086211991259005	-0.0116908364564649	-1.379057656269297	3.114300254609182	3.632715192664052	0.2663884009023993	0.03348808070938656	-4.052053799683223	-1.638299502024059	-6.409284126449392	-3.659844584270044	-1.932903997375838	0.02575676907161054	0.0290900706860469	-0.2374804659595002	0.1856850900370475	-2.862221922436753	0.818617383370452	0.09093444940388093	0.9237454073001951	-5.124136193708907	-4.49862420801719	3.689721060410192	0.05079818140410567	-1.254237734373368	-0.01232500423594911	0.0325083531130123	-0.01120042516430599	1.684725433425409	-0.5398938908298683	-0.003967254842997909	-0.02355980874723506	-1.469206171580377	-2.126416598673829	8.749028381677304	-0.278600665423582	0.03189864964270705	0.183642414160657	0.1267844461264927	0.09946916168644947	4.262076117059317e-14	-1.436063287817149e-13	nan	nan	nan	nan	nan	nan
0.1	-0.0313673530986503	-0.04846115546388792	0.07095023658598826	0.3391201108921727	0.9125908928952077	0.001128749201343026	-0.1710160060665369	-0.09287545403994685	-0.07274574600705701	0.379663397715205	0.0556984050736159	-0.1089888521437387	0.00880486460174619	0.06108287807728439	-0.08691737480395276	0.6609943785956566	0.1914034697860738	-0.6609943785956568	-0.1914034697860743	-0.3784102058086825	-0.05341840338281454	0.02049301070271881	0.04325334698269696	-0.1382720672155597	-0.05212087621671985	-0.2320242008640586	-0.04312186240445715	0.5236949000669898	0.8767754720372932	-0.05798105935175546	0.0009798158379635551	0.7315961601071347	-0.0003787001838166971	0.7014423022348625	-0.5181199979578153	-0.5892630039213245	1.635724293652004	0.3122171327789251	0.1071613330602943	2.743919798385393	-0.6549586551504807	0.5586063595341926	-2.567284544244989	0.8512114934225935	-0.9966206802152007	-0.4589958795956534	0.9108021151100293	0.2911288242946109	7.355009522015347	0.07170648871087613	-7.355009522015347	-0.071706488710876	0.9822172336824261	-0.3011498090764987	-0.03226550304625453	-1.518176532754772	0.436357881863104	-0.08630287631297426	-6.282116542903688	0.6480919126302617	-0.1812740800281869	-1.557413386982251	-0.970614901417052	-0.1057945977985696	-8.639973908617929	0.05816776371991618	0.001926888415819561	0.01188287459687719	0.00146152223251761	0.007643353031770923	0.01217914679274173	0.01106158527499324	0.02388541896160596	0.02831373115530481	0.001373927775400681	0.03314688226348152	0.09306822742459044	0.08354039508452514	0.00208617248236243	0.02753131277246654	0.07334203035988988	0.06289921976145847	0.1523366279542071	0.1555659815746051	0.1831667262302515	0.21532029634081	0.002284279253282795	0.01646673857319326	0.001171328916978421	0.01016650611823869	0.001118086357256324	0.0131576787900083	0.008815910186350582	0.006557182595265646	0.002490809320209183	0.008774203522513178	0.1055837942847186	0.09351796114185042	0.0021564549041918	0.02027554566276446	0.001110006673222941	0.01566071803353514	0.01961565048707501	0.01145430623187382	0.001138608520626121	0.01859812935255185	0.02731685233556003	0.04859910227434362	0.001292683647486826	0.03433431674088193	0.02964123181675464	0.01875246875494087	0.02090696674044085	0.02456370517974091	0.05318268101046462	0.0837904028050399	0.002604201266234273	0.03105417258449468	0.1190004662843401	0.1094557335315495	0.1038659335792411	0.08247921677152519	0.0932497795974771	0.06674226720271519	0.1686877972705292	0.172835807992638	0.261754417169511	0.2388488891985054	0.001564037688511462	0.0069739125230456	0.001121673955505385	0.0009383251194096813	0.1022974893084341	0.06318661579600475	0.0524528267498556	0.07336877922440389	0.05384443444210823	0.09380378903101011	0.0712831922624506	0.07438469956475409	0.001078386083303742	0.03168172281908539	0.205270858148289	0.2437751055394613	0.03822769041163086	0.08241076232548787	0.1090737580863879	0.1329915910109935	0.1503083764325808	0.0425877283371929	0.1528395577365294	0.001091814468988575	0.001009614890018073	0.00533435959431013	0.001026276176817892	0.009459744101182417	0.002661006910276005	0.01452060982758556	0.0703319574811445	0.06318176316046306	0.2358076512813043	0.2170647967777483	0.1901405992546973	0.2298069423462118	0.003225917700314731	0.01183167828091425	0.03767462793051831	0.04758533844461904	0.176013207475468	0.1528844761766246	0.1186006077190812	0.13721530719731	0.05827064156070243	0.08408105970433309	0.001105421918510755	0.00479862432921101	0.0981070467058347	0.04188189787081759	0.05799975125567319	0.07526098448100389	0.001195516811519591	0.006306025981414762	0.001135088871328561	0.0191711895345638	0.09860789412719489	0.139465756938123	0.08504852507559628	0.1010917891662587	0.01266978288603021	9.670038695827622e-06	0.00127423355317633	0.003134281942603468	0.09443808783742344	0.002886350000137028	0.2613426408737688	0.2759568795387701	0.147405468853966	0.1711893265964788	0.006506625505543831	0.1108545346318847	0.001138776704329202	0.03141804095392824	0.001053655779295619	0.01966990658446767	0.001019208634458574	0.01436410985680344	0.001040352722036899	0.01197729226580032	0.01546624987131413	0.007180436033541954	-0.01449112473692342	0.002778329146475242	-0.05056419253155083	-0.03590921878380714	-0.0091165720484092	-0.01720986788546452	0.001095853587111877	0.001057851114454642	0.001079072467472212	0.004386809999118982	0.001254059070420498	0.08278981187417563	0.001296945746170557	0.06454485735441863	0.1892990375957908	0.2927270224728544	0.001360308843135595	0.001194215599321932	0.001046003274400449	0.002363225983137492	0.001845197970631939	0.09300830656442942	0.001622510766382287	0.001083220671230143	0.001504758410134385	0.001137996001346408	0.05351637686410383	0.001318328882283161	0.01769470662754124	0.01028288916503804	0.1220078341084789	0.001325929857431397	0.1076970274987393	0.09384930919454654	0.08490416197497296	0.1694514251402046	0.2371466587416185	0.001865917350938298	0.001126495455368284	0.09352805996270457	0.1205878448996379	0.1239518323412725	0.07308498957315714	0.00108493093802972	0.1101247017251599	0.03617960813007452	0.0152228335456221	0.001099142368073714	0.05767660708898179	0.001010439551008036	0.001028443472229867	0.001137666610092359	0.08121314976359362	0.1815170085231726	0.1812570851545125	0.005167957940317366	0.05231656490760785	0.00108236151542098	0.001040674917015297	0.1342084438171559	0.001127216553566814	0.07834909161244456	0.05676171474482742	0.001259035403531629	0.001148115983131493	0.09635141995598473	0.08434306171518081	0.01283405763438191	0.001267571964772434	0.001068985052028431	0.2395153276408851	0.3648579211841405	0.002580365050931752	0.001160999597583711	0.001060562785229525	0.001021661725083284	0.001044671204467295	0.02073356992941346	0.004649974223533672	-0.01476129514133968	0.003937112644625729	-0.03968232317917831	-0.0378568802465806	-0.01033463354849605	-0.01551380885569163	-6.051251085679652	-2.227353690621086	-0.08412418628867561	0.002940042257314755	-0.4971103734977742	-0.8918949069458456	0.06295222326024863	-0.49729989143714	-0.1467963580295198	-0.4289881157501516	1.369165724826059	4.660632196865093	-0.09562111102648281	0.05914765766351616	-0.02330288920954273	-0.2029188855022432	-0.05091995329145514	0.1522572806287483	-0.005564686107902439	0.005295886196256813	-0.3968843826122649	-0.009702350365433156	1.723214255830512	0.06336383706000269	-0.3907642281753748	-0.5475470408781364	3.723229749419546	-0.1569019964571731	-0.638018022163519	-0.4951351974241055	-0.3971349394393272	-0.3103317762476929	-1.302936339091409	0.02608478971636137	0.007571333984279882	-0.3725796680641318	4.926085696399527	5.096094534088484	0.06189921939301789	0.03527119542163763	-4.746470040630993	-0.9366426253485872	-6.475763602343029	-2.300006804291238	-0.5931253008362518	0.02916183315119256	0.06579907226658623	0.05777334471961924	0.2979632458804294	-2.528240029496857	-0.4046271590417307	0.1543820669876333	0.7897427119812087	-1.482135897308929	-2.714837127562801	6.169129557391337	0.07200762615233534	-0.3716435447279134	-0.1439991751341732	0.07196144860680419	0.001748402105807146	-0.3951539694352201	-0.1231916803296316	0.005762596056586157	-0.007599028404607893	-0.3799801709145251	-1.851567830173733	11.53499930244003	-0.7447647353744253	0.07531500026954319	0.1869876598685616	0.1257611753377767	0.09832630571019065	8.427535062725104e-14	-4.659890327838078e-14	nan	nan	nan	nan	nan	nan
0.11	-0.02531840203435815	-0.0536236995684615	0.06584044426563561	0.3552634625428877	0.9156107970165409	0.002168599531534365	-0.1420342433487407	-0.09944304322545972	-0.06487304851958497	0.3545306378357752	0.06410601156624696	-0.1175474416012033	0.004943269225123306	0.06978726958880659	-0.08454600031004617	0.7326746868895337	0.1908560225039168	-0.7326746868895304	-0.1908560225039213	-0.3681038903827079	-0.05629384997303564	0.0201890480433532	0.02822739756720221	-0.1339036102673561	-0.05263357251306612	-0.2771613009345499	-0.03633624814206644	0.5224238544601907	0.8603633426508086	-0.03969182952767919	-0.0001848322369676723	0.6480969256908237	-0.0001797014135778061	0.5089462428673758	-0.5074388503337299	-0.4295341072145117	1.593205377773349	0.2918239336146671	0.09977751101784163	3.048587978157414	-0.640378509019943	1.005356760031359	-2.456979558241152	0.8204364935784669	-0.7322558292093658	-0.312904627344736	0.8243659738114046	0.179521625999005	6.984243582346175	-0.1758960748168933	-6.984243582346182	0.1758960748168988	1.076756851582481	-0.2747727495789356	-0.02913658161151586	-1.485218364614261	0.4376184540018066	-0.0189973830008038	-2.643080980288903	0.7013499870342731	-0.06812655474207044	-1.721425513084155	4.280316853481696	-0.1219334212978932	-7.921855365359525	-0.003220976167337588	0.001521386454469789	0.01160923282558745	0.001265209703047544	0.007638799267380279	0.006826093644344144	0.007593742575825404	0.01427100788832433	0.0208066037311995	0.001325850771112304	0.03320499394146355	0.08869498588839875	0.07947699626413732	0.001698898124222634	0.02637775260542211	0.06720689866012364	0.0580965945658924	0.1666074552899653	0.1674666305544216	0.2293219509714072	0.2565205828551839	0.001827074825696341	0.01591148312561403	0.001202621619024522	0.01051302166624138	0.001084728607239712	0.01257945810475413	0.005660262119151905	0.005030828366485988	0.002162611461943346	0.008509960543890614	0.09432731928967347	0.09206204255479837	0.001909134341275793	0.02019235509723022	0.001099586711269123	0.01575880309810519	0.01095399588259325	0.007556394631182024	0.001138100477278442	0.01849035622419708	0.04078246071327827	0.06399922131017677	0.00131760073528102	0.0349301859723285	0.02313300123632073	0.01524617550533933	0.01507575547303849	0.01983868062067558	0.0974186399712333	0.1235644421018264	0.001958130402417904	0.02939409395211263	0.1124709339190917	0.1025491983041577	0.09799426435072489	0.07715184089147314	0.08817147364238039	0.06258304087887613	0.1631568446220445	0.1653384865107809	0.2471557026393996	0.2222431849715867	0.001608290212173974	0.007026774853006836	0.001127016962856258	0.0009994150787072421	0.1001023211177134	0.0600942103396659	0.08101690787643742	0.1129121740295258	0.07537291667080409	0.1189243934290043	0.07157441446489099	0.07420256685016928	0.00108110856299089	0.03206899705465693	0.1690833446888211	0.2008387413829542	0.0331956735060071	0.07255968121615525	0.06786897060778987	0.07676287973448637	0.0912906804858075	0.03132984716808655	0.1090772150019971	8.133679961472248e-07	0.001010354149137524	0.00565059074600434	0.001031144623925628	0.00999510513556621	0.002745146864691313	0.01482166259234622	0.07458854615717296	0.06509651771009642	0.2124972164897591	0.1924183515359845	0.1812133807768108	0.2226374671123459	0.006205407052774566	0.01512860571714332	0.04335057277620977	0.05264650103477153	0.1152005211105088	0.1590234461647085	0.0724393967755705	0.1222518382182113	0.08900477132227705	0.1314154425792162	0.001138405926697713	0.005691063312786319	0.08962068200190793	0.0386943496251721	0.05591860777041335	0.07278358344362799	0.001249440140570364	0.007064539575371135	0.001137917311790316	0.01914379968117439	0.09418532930159293	0.1349475437900071	0.0859751291862241	0.1006876342173579	0.0120910036565056	1.731809816069303e-05	0.001286471535025212	0.003052566425755155	0.05421600255671798	0.001795798972561127	0.2515826344044606	0.2586206544259302	0.1983723106793698	0.230546155838685	0.004433630691980907	0.09996727698193737	0.002249837726592063	0.03356496668422915	0.001055643820353642	0.02157118821109421	0.001019909866077339	0.01564321832042734	0.0010413134891675	0.01296651388802909	0.01860277018661772	0.004602584057554641	-0.01456213965959122	0.004467017072701712	-0.04175641120318887	-0.03740605103143287	-0.01029399369999913	-0.0156421536626779	0.001100192029275719	0.001062972191144759	0.001063802311202599	0.002892479037634772	0.001294109014914716	0.08266236149884021	0.001292418982927301	0.05472118449112622	0.1889582202616274	0.3213490273281463	0.001340080562328261	0.001269895478602071	0.001053383272426393	0.002241746812212865	0.00179750776114591	0.0661331018836986	0.001674651131863524	0.001093407659402534	0.001389646678179847	0.001137212347775356	0.05887326099920539	0.001364909956702486	0.01405815571146467	0.00721828162712226	0.1839633123122717	0.001245698929262163	0.09894876109271085	0.08625217233441583	0.07807370941423655	0.1409393314794136	0.2050764363253305	0.001475436457888303	0.001137727819106798	0.1000563287798895	0.114182798461966	0.08331624143829791	0.07097403180813723	0.00108310631360701	0.1068602875182099	0.019723070983549	0.0083273897238194	0.006217635091323518	0.03063855759717983	0.00101170217452579	0.001042784095065241	0.004267191348457729	0.07916887985223749	0.1619921074216469	0.1532567464072448	0.01289291078504683	0.04814025332266775	0.03614777715883122	0.01382982212881451	0.1236367234737333	0.001211270583453579	0.07757077737917316	0.05036888866200748	0.001345004532076251	0.001134724673288478	0.08088171379322665	0.08971283309256389	0.01030009796016004	0.001325999645346062	0.001128078654311334	0.2281490447007104	0.1983453498734419	0.001951359613690569	0.005311738279700944	0.001055302008070405	0.001019774911964272	0.001040318610015082	0.02003465070768469	0.001986819948783834	-0.01447383019686034	0.006579628541389119	-0.03460790029403547	-0.03854221990694012	-0.01143890347279134	-0.01417711528548005	-5.834882783933677	-2.661693979391027	0.007126104469346146	0.0008116360448737276	-0.2291842055691148	-0.6112649679764864	-0.01990834027865618	-0.3185121268288005	-0.08941483550936533	-0.5369425713440853	0.9799693888028608	3.604146864280159	-0.02916454030139388	0.02249527146141547	-0.07131107904391061	-0.1104240058734141	-0.01052540700189441	-0.4744446795269543	-0.004323654831776075	0.0129027850856514	-0.3462616024007742	-0.01023711976352902	1.343299909207173	0.05756807698298839	-0.3132568694287118	-0.4094703701945219	4.194932510475978	-0.1617012690015438	-0.7350659972428668	-0.5644871756822424	-0.4357142900278866	-1.181213045151382	-2.005509698076376	-0.01070231797761985	0.005893198514267053	-0.2296223425646657	2.824626621349598	0.1679161203096519	-0.08899283250512523	0.0403473236346362	-3.783239023650367	-0.9756916479424996	-4.664597838878844	-0.1816647317741284	0.2158859670353642	0.0335860632223007	0.05043453949228691	0.05748749392643855	0.08433974912142041	-2.390380283767566	-1.076870922275204	0.4793549148208918	0.2459357556687961	1.516170742718628	-0.7492084678932176	3.216118804497869	0.1020013406713995	-0.264980060771774	-0.3472660498691055	0.07928237663433153	-0.004505382710229899	-0.5120454731522252	0.04173356830082509	-0.002204277370912123	-0.00755177176333415	0.08018577843569399	-1.617993214016244	0.4763692262875997	-1.314051269580518	0.3368650598599595	0.1937642464248763	0.130269694131641	0.1000813379668161	2.306160811387649e-14	-4.98086467072973e-15	nan	nan	nan	nan	nan	nan
0.12	-0.021176461596402	-0.05847093301806498	0.0624227815003695	0.3709894052731306	0.9184285764097089	0.003103674982572375	-0.1101211418436655	-0.1053194107616134	-0.05285013836494537	0.3305695640183831	0.07190966871476487	-0.1239771410866666	0.00255514342076152	0.07745599328585778	-0.0833994312538171	0.8007430791543073	0.1879915456962608	-0.8007430791543068	-0.1879915456962636	-0.3569208487756853	-0.05893052318658842	0.01989808801480101	0.01358487940497282	-0.1295139992111783	-0.05255604387767671	-0.282841370651721	-0.02924848172006506	0.5224285387039137	0.8424187013201883	0.02066239746285912	-0.001354820670223996	0.5759194049856329	-0.0001401790370525027	0.3200401769707036	-0.4550578669628101	-0.2508370929042849	1.552242509557592	0.271792187149541	0.08620635722962924	3.33018755584199	-0.5167143252735522	1.388648892971156	-2.332947331834369	0.7304216246053553	-0.5708426858207645	-0.1643019653191005	0.7036685522117916	0.04616773674768363	6.632626316194656	-0.391699416389305	-6.632626316194656	0.3916994163893052	1.157562469891568	-0.2533951337431753	-0.02966497688360657	-1.441490282101701	0.4405887034583892	0.03174211003433033	1.609289527760515	0.7085223445538084	0.07387189007591974	-1.86391577580889	7.442384531875428	-0.1068626694627586	-6.375631166394037	0.02627248497917059	0.00132044177641578	0.01158000213575424	0.001169552579676094	0.007752834376817942	0.004069093968318553	0.005823380378989445	0.008475849453530873	0.01605374399379677	0.001321827841957592	0.03337714640593808	0.08612766920424977	0.07710750746402459	0.001502598226191645	0.02563303285907809	0.05935508717749549	0.05205225537493724	0.1749948934867882	0.1745454757039537	0.2671807625024397	0.2878976687917689	0.001587788010678925	0.01560875653095633	0.001256107110371134	0.01086320793803375	0.001071745035018514	0.01215206058552282	0.003993326811059282	0.004187261565312223	0.00197425076861163	0.008391760091094727	0.07608444654531493	0.08340899392156192	0.001811259730440436	0.02032406800951836	0.001099473304978015	0.01589040690235042	0.006372612246561979	0.005257800887084496	0.001137454603065095	0.01842569009110992	0.05020798917440229	0.07519490761590987	0.001353346963100226	0.03552083963558783	0.017934675773412	0.01243208241270578	0.01053641824620395	0.01613404779064842	0.146225062108978	0.1669561410253346	0.001593933044407874	0.0280883964252686	0.1049515825473206	0.09491887410813052	0.09133430867439692	0.07130652931595061	0.08229458576265022	0.05800790210816095	0.1485196490612212	0.1493699365890559	0.2260350132953227	0.198992591401296	0.001435274704716728	0.006856066278400417	0.001135305341016324	0.001081119902513219	0.1015927207737732	0.05891975055745755	0.09328957450117543	0.1267019787859167	0.06871582160730369	0.1019599069331801	0.07080239545778536	0.07279150151087911	0.001081556673609095	0.0324519427313177	0.1443814870739314	0.169261600406853	0.02266693382729964	0.06405456833813304	0.03971859456031635	0.04180725051498309	0.05576493142566154	0.03435252765685772	0.06981888172464451	0.002228751537634989	0.001011355217618025	0.005996114179001301	0.001040751193096435	0.01065166298872362	0.004344714836913628	0.01677136541876244	0.07604836943452592	0.06485559984439608	0.1900433139264114	0.1694705658041567	0.1648171853808888	0.2073174632098015	0.01150315135141801	0.02090580646854564	0.04441659999953651	0.05297297255031062	0.09028765795257868	0.1593327079868603	0.04973681975469173	0.1128041018467258	0.1007536213756637	0.1467708715324927	0.001196927133638775	0.006749074544862092	0.08436254907743386	0.0366000175279696	0.05186662529057413	0.06839996313304651	0.001319379690459271	0.007882495642409478	0.001132633859406131	0.01913550173608265	0.08497064728533094	0.1291537112157816	0.08881755668096436	0.1019139180872581	0.01055226450682039	6.158627091854593e-06	0.001321802013794919	0.003007092571370208	0.03018839974693591	0.002856381829701737	0.2411605040989206	0.2435506948260108	0.1629685575667391	0.1835167647279287	0.003071277732040238	0.08694621974088268	0.004870568389809318	0.03781124043246603	0.001054005975701501	0.02355510313239584	0.001019316461275784	0.01697368727438292	0.001039616422326772	0.01399018540983272	0.0191823308105664	0.001967863882392171	-0.01439416800416099	0.006791590312619548	-0.03543753550363974	-0.03836188822088095	-0.01142264753339253	-0.01422845320827442	0.001104530471441932	0.001068093267834133	0.001048532154932626	0.001398148076148337	0.001334158959411036	0.08253491112350568	0.001287892219683126	0.04489751162783262	0.188617402927464	0.3499710321834378	0.001319852281520319	0.001345575357882371	0.001060763270450327	0.002120267641287347	0.001749817551659043	0.03925789720296811	0.001726791497346565	0.001103594647575643	0.001274534946224076	0.00113642869418116	0.06423014513430761	0.001411491031121393	0.01042160479538719	0.004153674089205707	0.2459187905160653	0.00116546800109075	0.09020049468668234	0.0786550354742853	0.07124325685350028	0.1124272378186231	0.1730062139090427	0.0010849555648389	0.001148960182845171	0.1065845975970745	0.1077777520242942	0.04268065053532271	0.06886307404311656	0.001081281689184161	0.1035958733112601	0.003266533837022642	0.001431945902016611	0.0113361278145746	0.00360050810537795	0.00101296479804566	0.001057124717900329	0.007396716086819254	0.07712460994088156	0.1424672063201214	0.1252564076599776	0.02061786362977655	0.04396394173772813	0.07121319280225175	0.02661896934061914	0.1130650031303095	0.001295324613342851	0.07679246314590189	0.04397606257918683	0.001430973660627598	0.001121333363404825	0.06541200763046867	0.09508260446994701	0.007766138285938196	0.001384427325919519	0.001187172256594364	0.2167827617605357	0.0318327785627413	0.001322354176450157	0.00946247696182022	0.001050041230913837	0.001017888098850507	0.001035966015566003	0.01933573148595595	-0.0006763343259661057	-0.01418636525238103	0.009222144438152535	-0.02953347740889279	-0.03922755956729949	-0.01254317339708654	-0.01284042171526814	-5.562519774844205	-2.943291694681677	-0.03524196992363093	0.02665781707915802	-0.1576142730267297	-0.3410413696002172	0.08576038059075557	-0.1585178873980594	-0.06502827394859462	-0.6773309148309439	0.404804958764295	2.695992081298657	-0.04511534043862661	0.05988180242933597	0.006861744040324552	-0.06636139999067736	-0.0217114481267822	-1.287168728608333	0.03741600946097333	0.01199963410635768	-0.07702081122050218	-0.001080949012496956	0.8823277098114504	0.06232072341979435	-0.2523241967800168	-0.3434686950717343	4.446761674764379	-0.08602577530373196	-0.7827758158910316	-0.5987223365202072	-0.4803174288159686	-2.004577464220951	-2.631914207765357	-0.01862939119939425	0.01169430689021336	0.01100946675773103	-0.2246323133475459	-3.320923644676824	-0.1838873055351025	0.03440548371150664	-2.474625404549724	-0.6674489790859328	-2.22114719094362	0.5561055272881626	0.07066255328810314	0.03502028936705967	0.09003843602686804	0.3875033569258117	-0.1331712371856881	-2.188508127512174	-2.034732892784492	0.6504367300187214	-0.1571955029487418	-2.648077530497936	-1.61169060604351	-0.2266612269356688	0.1051220758570733	-0.153000315039563	-0.5252430297769668	0.08384994315416174	0.005566789191018272	-0.6502778546582748	0.2028960834256705	0.002001089945990034	-0.0003506959121204784	0.05024660604153706	-1.398314727589888	-9.742244768156	-1.171524653602682	0.4951846038519765	0.2035143188110386	0.1360332734100667	0.1052162856329377	-6.452862977642936e-14	2.243476704059238e-14	nan	nan	nan	nan	nan	nan
0.13	-0.01869320132555721	-0.06256310854637591	0.06071463328190885	0.3863274205522585	0.9210861456726136	0.00388679440933358	-0.07567859788655616	-0.1094259018884568	-0.03817448358643504	0.3076178945272979	0.07859292702721622	-0.1290392131543078	0.001435852067955512	0.08374380921543458	-0.0835238833621032	0.8642880281906004	0.1830619216923064	-0.8642880281905989	-0.1830619216923157	-0.3449925390451544	-0.06138368038857629	0.01957741256661347	-0.0005933901963347979	-0.1250813175072379	-0.0520675040743815	-0.2641086657940264	-0.02193670635478803	0.5240051355148385	0.8231546742554113	0.0890539045554382	-0.002387257693129665	0.5167766464791238	9.378802271548847e-05	0.1845089171744474	-0.3630551770844455	-0.09729228183542281	1.51645696540128	0.2604057698962755	0.07077561230845322	3.543483113429332	-0.3064921167816951	1.509805999484484	-2.269141783359231	0.6085320230421868	-0.4460615555297857	-0.06665808913302769	0.555217231484875	-0.06514702234354415	6.059693198250033	-0.600327283267918	-6.059693198250031	0.600327283267921	1.225202342947861	-0.2383560374803117	-0.0350889906612674	-1.398005296607858	0.445689939274819	0.06288408419244848	1.961157084702623	0.7410310818802966	0.2436016849369544	-1.976752403896644	5.96613376383038	-0.101652459457254	-5.488151963560815	0.0229540567552331	0.001213694897668301	0.01169903123593413	0.001119341577823286	0.00796945188866704	0.002593874356851673	0.004870571150765131	0.005029839938732808	0.01309856596504426	0.001334295896276012	0.03367380531448886	0.0824863057758979	0.07434563334505605	0.001382836668793026	0.02515961767452388	0.05188957580750337	0.04605394632776121	0.1807854111336692	0.1775969706456496	0.2991933541875534	0.3113565307405356	0.001450339722427476	0.01543747729239335	0.001320139259723357	0.0112387094063816	0.00106675072774579	0.01187957121576923	0.003063499594922637	0.003726938477198371	0.001844766846560078	0.008352713833226779	0.05640955405984317	0.06806179115116484	0.001732171732576954	0.02057375693788614	0.00109973023050334	0.01604865052399741	0.003889313164210302	0.003900135003247927	0.001136766600061152	0.01838902269450919	0.05687896839311857	0.08259099044358026	0.001393521395125993	0.03610972718600542	0.01367427990025228	0.01003152873375669	0.007196314179423137	0.01331132039336387	0.1921586813979904	0.210895758962918	0.001381093603331275	0.02703106344481336	0.09689955178268407	0.08692593189688846	0.08423842708101185	0.06519292157306852	0.0760841704312224	0.0531855905011018	0.1326512878902677	0.1317196301624124	0.2040134310372943	0.1731584181208128	0.001267437083800354	0.006648223622014436	0.001148404159775453	0.001241200355641353	0.1052051572321753	0.06026564130256169	0.1021754871474892	0.1263431927425864	0.05961100316076606	0.08102082463014747	0.07067766019797866	0.07191595833031002	0.001084738968347401	0.03277123935870954	0.1269419316051331	0.1484199830323265	0.01333958010880848	0.05857857650347139	0.02196568966505442	0.02646629191559241	0.03445435267545456	0.03291787840090639	0.04034608957228789	0.001686772860007696	0.001012556492976378	0.006345497060928545	0.001051377879242185	0.01139713396919492	0.007148548852442344	0.02021596363127723	0.07694524879680101	0.06430176565963984	0.1694953110268617	0.1493945090788884	0.147696125166876	0.1878535392371385	0.01839181044842048	0.02799084026620854	0.04440490109634401	0.05177836124151234	0.08171232367498393	0.1434553201752131	0.03905541869413244	0.1039079008244485	0.1155903136633676	0.1553530129166624	0.003537401913917541	0.009780887869158645	0.0805256459640096	0.03559163668117616	0.04799545606254196	0.06402091851273416	0.001406456785675601	0.00858579511536176	0.001128885929699039	0.01913871837729324	0.07288575259430774	0.1226906970300009	0.09151275210524024	0.10368544065448	0.008564387364592856	2.157247726777997e-05	0.001379621348812765	0.003041892591948237	0.01655996474370912	0.002635802005608427	0.2284168013008187	0.2300656081953581	0.1203765544517074	0.1123091661540305	0.002199207683731331	0.07730730743993774	0.01430635504911257	0.04906341894976896	0.001052553756460637	0.02554566998091092	0.001018766352896112	0.01828649723482759	0.001037990554910747	0.01499503940271707	0.01843676069226666	-0.0004213085540889392	-0.0142356522952354	0.00860183910737186	-0.03127836272582251	-0.03891513133922278	-0.01236157475830973	-0.01265696021745412	0.001100770398904753	0.001066185856861554	0.001041338401160042	0.001334045307943127	0.001358394786535757	0.07333026434219829	0.001232704689836476	0.04063723429241831	0.1917074796739003	0.3692269702358209	0.001296167705859172	0.001421766933332622	0.001062219337715176	0.002058029758740231	0.001675499573362248	0.02422038530147074	0.001584339979245708	0.001096954284263644	0.001253978562973506	0.001135730074408792	0.06584643867180802	0.0014556067658417	0.007790337739828014	0.003162659152589493	0.2829289379267314	0.001153868508245856	0.08167110050796311	0.0711381962737645	0.06492619083089508	0.1048292401899346	0.158865608463833	0.001098950703985571	0.001173112167267286	0.1134974798599791	0.120324019261734	0.05249788581666943	0.07194033430511559	0.001093779795410437	0.09782151943425324	0.002776197370349699	0.001353814318126136	0.006372323365625078	0.003416823112368692	0.001014518969107443	0.001066934558214839	0.01242419114395148	0.07898853057740692	0.1295781464874519	0.1166499750067653	0.03043738286499388	0.04475656442736716	0.06919710734998563	0.02580000567076735	0.157222434652453	0.00995652541999934	0.07419276557240764	0.04264928829736658	0.001553231798687235	0.001128072350025659	0.04951033058024484	0.09526471939411869	0.005298739833759633	0.001486783728446696	0.001134429150623617	0.1955041617122822	0.07357332302118663	0.001255119532012072	0.03717540317329308	0.001051889089868076	0.001018452513045502	0.001036579498923249	0.0169720139390155	-0.002606460373068496	-0.01411656622059334	0.009915843637499797	-0.02851509820154897	-0.039218431875103	-0.01315522307220532	-0.01093869802838286	-5.249282407858322	-2.993506940067432	0.03816397061724752	0.02082459680964172	-0.052623887045575	-0.2424820985921704	0.004066737609362175	-0.383200891124564	-0.03409572854475001	-0.5375810922635492	0.2156307711944008	2.030486333907831	-0.0006787359286631584	0.02683347888822073	-0.04239965341336395	-0.03044990608358563	0.006127807800490812	-1.706261094455775	0.02060092107652645	0.01828412156060926	-0.15220598433533	-0.004547685666334478	0.6008236943082166	0.05758500115580906	-0.2259121456167527	-0.2289227705859847	4.309259784640969	-0.1116067068852462	-0.8163445396016145	-0.6244975645428121	-0.4863601612785729	-1.543881287878806	-2.467286805245457	-0.02004740788892848	0.01933748366944974	0.244786405972353	0.1329998680500341	-1.02603878028049	-0.003864552206595962	0.02877752590998501	-1.735259740748693	-0.4209123937315389	-0.9629723090031677	-0.7353646109686781	-0.1334374558775266	0.03470468941393206	0.06746017915821688	0.3539484164825059	0.007580075806428476	-1.830585667133411	-1.832167870478542	0.7566441899643216	-0.09156800111174543	-1.040306106667323	-0.3988025761074849	1.536603890556063	0.4827112548667337	-0.06633497131519728	-0.364832439195564	0.06133106670428032	-0.00210930117310246	-0.6417344619501019	0.1518140839005298	0.001250970533379002	0.007020209042386544	-0.06596913825004957	-1.329284275165493	-4.587949018770055	-0.7400307100517038	1.64542654635966	0.1956407262982821	0.1275948225630689	0.09702620136883107	-7.7807203926577e-14	2.292635498071719e-14	nan	nan	nan	nan	nan	nan
0.14	-0.01732834245340593	-0.06572559532742896	0.06034694124269511	0.401340472963666	0.9236503738964796	0.004526348912533416	-0.03954824201803043	-0.1114874174308876	-0.02338753964012795	0.2849516240116198	0.08412634887880101	-0.1329881687538078	0.001079945958513832	0.08858678987121861	-0.084584148979558	0.9216035372630353	0.1758629620535968	-0.9216035372630356	-0.1758629620535973	-0.3324747445821098	-0.06372003855267959	0.01918393064343432	-0.01445205969618306	-0.1206053543869231	-0.05135999752252562	-0.2471401161391847	-0.01468389301491752	0.5273436566591869	0.8031263979072181	0.1345894102832734	-0.003428424346176248	0.4654517371413504	0.0003675646936723635	0.09635989723042961	-0.2691201175087549	0.01725414294501523	1.487249936013506	0.2531239793196188	0.05749337251735646	3.667749938125933	-0.1077192083854504	1.410906726533927	-2.275867536755764	0.5004543324367321	-0.3482193921978935	-0.01162491682174696	0.4147014974522645	-0.1409949650983258	5.386738323423269	-0.8455665433406117	-5.38673832342327	0.8455665433406118	1.275459416393876	-0.2300353261665198	-0.04422627188196591	-1.377570261809823	0.4492449867337148	0.07553545974666223	1.256458487190205	0.6967299394701701	0.4262567567602689	-2.016765632491638	2.871184258927879	-0.1086085954899829	-4.81206133264703	0.03423440721768976	0.001158428284128776	0.01192560516191749	0.001093285121980998	0.008252504543947754	0.001847346131523932	0.004377376349547785	0.003243973450849681	0.01135434477319522	0.001352646580663028	0.03406838788819444	0.07639061314490309	0.06965661054677086	0.001295330562086783	0.02486229897600014	0.04580453718841815	0.04099562957650812	0.1855089876070706	0.1790608259602117	0.3260897283042484	0.3292015159789433	0.001369722291988589	0.01536441723933203	0.00139024191513324	0.01163217726882411	0.001064982800103729	0.01168326680928611	0.002564589204362411	0.003483329674552973	0.001742805958647022	0.008358828472064372	0.03823284519589791	0.05080398665275231	0.00162141421946608	0.020897669328335	0.001096537402633049	0.01622878996004858	0.002621471244823251	0.003059808825343549	0.001136073294978459	0.01836883329358381	0.06119999130978156	0.08729007827378001	0.001435662730499611	0.03671510394851958	0.01017895705094563	0.007951327368272428	0.004999570621085994	0.01139867265492067	0.2325576825447773	0.2525032941559276	0.001268779123727151	0.02613294456607957	0.08854785794598091	0.07858134505121438	0.07688216299459152	0.05880661097535311	0.06976667665126818	0.04823639350892724	0.1198438403949754	0.1181243614960526	0.1844563865983474	0.1509995281580988	0.001190470549586648	0.006512952764387827	0.00116703032823075	0.00144818357462958	0.1101816476123313	0.06354783315105791	0.1124827821731325	0.1289644714142997	0.0589153592456402	0.07825621204055359	0.07196922260421033	0.07246134603433757	0.001092580720000717	0.03301396693307343	0.1139187516655065	0.1337251721840142	0.008198026548564543	0.05577306034584485	0.01225134781802638	0.02022924873355044	0.02017172720757025	0.02179865078768068	0.02331253403092484	0.0004724190787806539	0.0010139342989361	0.006687176014733219	0.001061595759952096	0.0121689549537622	0.0110314792514391	0.02490097636540928	0.07826446317979638	0.06471071487196353	0.1514593286599231	0.1327812034696593	0.1336342931101776	0.1711917864255986	0.02659906779625067	0.03584017347680421	0.04476487415738895	0.05094478768198156	0.07589893509208447	0.1282684643567101	0.03281420885247475	0.1002029907705718	0.1420421648251466	0.1693732370793062	0.008993118311195441	0.01603271295949666	0.07720779480469332	0.03492013576173385	0.0452719166667145	0.06081798345093221	0.001511102369977701	0.009199539281133311	0.001130382812972453	0.01914959896238874	0.05885854424671322	0.1163308323877184	0.09312073171785794	0.1049583128428599	0.006331873867065166	3.456384659368944e-05	0.001459695381362591	0.003141686932508319	0.009248026255938785	0.002104867717001631	0.2123765766135172	0.2163533757902099	0.1105441639499049	0.08998430290961759	0.00172761907002569	0.07247014747050967	0.03231565418982622	0.06852328029461761	0.001052752248040381	0.02748875116652553	0.001018773770195911	0.0195469058033512	0.001037484849058311	0.0159561432057458	0.01661242562153982	-0.002504450064317658	-0.0141362810377351	0.009667721505187571	-0.02921305232832082	-0.03909346058387226	-0.01308258361669455	-0.01086531342925734	0.001097010326368966	0.001064278445887877	0.001034144647388363	0.001269942539736829	0.001382630613663629	0.06412561756089247	0.001177517159988806	0.03637695695700242	0.1947975564203366	0.3884829082882039	0.00127248313019755	0.001497958508783677	0.001063675404979173	0.001995791876192463	0.001601181595064807	0.009182873399973352	0.001441888461147555	0.001090313920952198	0.001233422179724024	0.001135031454624276	0.06746273220930843	0.001499722500562184	0.005159070684267969	0.002171644215972391	0.3199390853373973	0.001142269015400291	0.07314170632924416	0.06362135707324394	0.05860912480829003	0.09723124256124598	0.1447250030186231	0.001112945843131904	0.001197264151688742	0.1204103621228834	0.132870286499173	0.06231512109801565	0.07501759456711385	0.001106277901638848	0.09204716555724635	0.002285860903676743	0.001275682734236498	0.001408518916673177	0.003233138119359401	0.001016073140170186	0.001076744398529162	0.01745166620108105	0.08085245121393216	0.1166890866547806	0.1080435423535488	0.04025690210021019	0.04554918711700522	0.06718102189771344	0.02498104200091232	0.2013798661745949	0.01861772622665395	0.0715930679989137	0.0413225140155459	0.001675489936748397	0.001134811336637996	0.03360865353002115	0.09544683431829053	0.002831341381581033	0.00158914013097454	0.001081686044652654	0.1742255616640287	0.1153138674796325	0.001187884887574381	0.06488832938476406	0.001053736948823977	0.00101901692724125	0.00103719298228178	0.01460829639207502	-0.004536586420170969	-0.01404676718880568	0.01060954283684723	-0.02749671899420506	-0.03920930418290633	-0.01376727274732399	-0.009036974341497908	-4.904430847001612	-2.971713886247316	-0.01373300469465618	0.03994484582308586	-0.06569138762270234	-0.09885000221124426	0.105345113648417	-0.5439476232803276	-0.0298089767940088	-0.4893324556450113	0.08727703333248553	1.573216739218795	-0.02547150333348665	0.06347508125530407	0.02209873674426557	-0.0230185429034376	-0.01267926878458287	-1.669289074212212	0.05226070187778219	0.01637879696110352	0.02644713004021878	0.002214652420345698	0.3429287103173194	0.06561856583674121	-0.1882537340822385	-0.1614527633027054	3.980345125849239	-0.0541829549111025	-0.8531047427779268	-0.6532629074890641	-0.5056945058406388	-1.193569912164276	-1.896857544211416	-0.004115031449161188	0.02107486006698201	0.3982696874321848	0.3713806296599746	0.3139702980102549	0.100298871398885	0.01909167317764646	-1.245264099306853	-0.1333538436743051	-0.4003641074739854	-1.380810144165346	-0.0638124674354362	0.03347950369690843	0.09530843685217075	0.6355862611365342	0.05938544223071356	-1.495957904304601	-1.474298660563558	0.8032966126022355	-0.08498795310259258	-2.509971131878052	-0.5734324123743367	0.8609553287551431	0.7491244290670647	-0.08562432957063945	-0.2900211180753968	0.0659388816462667	0.007099583393181	-0.6296479459605402	0.1031660076522643	0.001516593770556901	0.01264816808415954	-0.01182428685115098	-1.443743882489046	0.03430229774145214	-0.2111741873032415	2.136721169355443	0.1940171862355508	0.1255529950286888	0.09646624766641186	-6.698469794478139e-14	1.468582061666989e-14	nan	nan	nan	nan	nan	nan
0.15	-0.01663631545525731	-0.06797198800330763	0.06088187555653447	0.4160966263169278	0.9261463905450773	0.005053959434934661	-0.002710866644008872	-0.1117666805803022	-0.01030410285437326	0.2618631971249511	0.08868307965419632	-0.1360932961491547	0.00108623482072822	0.09208213407294015	-0.08617588680220782	0.9721230923867992	0.1659799836659787	-0.9721230923868001	-0.1659799836659813	-0.3195453559864615	-0.06599546623486166	0.01868721826521758	-0.0282646261334833	-0.1161226472751734	-0.05059981059657865	-0.2326540369892344	-0.0081734763163383	0.5325156425326979	0.783137136458444	0.1510923893446993	-0.004414319578931108	0.4186277098045216	0.000668870512521945	0.04170966316207488	-0.1778203099145191	0.08241775397695784	1.464702037842014	0.2456029653612896	0.04875902724070937	3.694116176304897	0.0490437878057351	1.199353483653534	-2.339700000834823	0.4095081787412019	-0.2736198096155302	0.01385393922134853	0.2818198210550846	-0.1709819422128629	4.716211721148793	-1.125250263917784	-4.716211721148791	1.125250263917786	1.30926550465273	-0.2243972242197903	-0.05468797821784371	-1.387927411222737	0.4457628639936644	0.07555242488042929	1.709648675447892	0.609224165356368	0.6024778167859871	-1.975256592522973	0.5967392639342478	-0.08644384762749857	-4.520646831014266	0.02672598310594861	0.001128206986361381	0.01222740883164457	0.001079109263138615	0.008603280651838161	0.001448877898628289	0.004100475433927516	0.002271808179734993	0.01030841305384094	0.001375602187198816	0.03461498038827731	0.06881649205456442	0.06373307585101658	0.001232053995597665	0.02468773493961107	0.03869229324944275	0.03522149757435297	0.1870492699533143	0.1780425736630265	0.347384231075987	0.3420179714871197	0.00131970150986198	0.0153519964696821	0.001495853139317622	0.01209351645376898	0.001064369832715265	0.0115840648197384	0.002266841548798646	0.00334025559881978	0.001663159700228764	0.00839820584321555	0.02381453717147189	0.03589714820175006	0.003753051468771999	0.02364431169969779	0.001093724839558351	0.01643413484883789	0.001943636868996206	0.0025092771880008	0.001136200835103849	0.01835998549870049	0.06328576691170554	0.08949092378003817	0.001482730647335817	0.03735719689586503	0.007392595943363322	0.006237206318615722	0.003602451041843824	0.01012984929517422	0.2696857285303581	0.2909430777784582	0.001203614152445559	0.02534337951322185	0.07859789348622463	0.06923753020505732	0.06812374046381266	0.05163878239599971	0.06218100616673738	0.04260575147620804	0.11012358691536	0.1082960994895675	0.1676086573863721	0.1342669912284473	0.001162805751254705	0.006432205950751421	0.001203294375990779	0.001668689064218668	0.115331979203413	0.0678170753403486	0.1189175599825486	0.1284748683649985	0.06164790694104192	0.08005957582301568	0.07332791181524355	0.07320332585167816	0.001105232865658921	0.03317283362674615	0.1036040453639998	0.1225675464186805	0.005360898652300352	0.05491279762562128	0.006959672441944162	0.01741185418100742	0.01122594249933832	0.0139812647942329	0.01375572206244331	0.0003074440375477013	0.001015518517800135	0.007016276561115743	0.001068493711967615	0.01295697366890154	0.01203772245695796	0.02671885462249809	0.07985958426069627	0.06575353152630888	0.1358734299405383	0.1192578224755426	0.1215823433028254	0.1569543374870417	0.03329924042709227	0.04192379897320882	0.04527636927472808	0.05036894492876628	0.06903214669881746	0.1094882052951514	0.02732098060147973	0.09619410329492559	0.1621395454202128	0.1625657870928128	0.01239130896809787	0.02087859419320919	0.07401155338640046	0.03398125880238614	0.04320517180862628	0.05832120571762195	0.001634942682354263	0.009769670742016949	0.001136169183504094	0.01916293566486632	0.0449245969513258	0.1106085702516284	0.09351103793050872	0.1054795908565914	0.004772499692125833	5.464774643757624e-05	0.001648550828236454	0.003340909997937204	0.005290928587379809	0.002120218970403001	0.1939980171094389	0.2012607292471449	0.1110479429967187	0.09144704065897614	0.001468116859133718	0.07210544075783484	0.04790762376455032	0.08512120965359467	0.001054158091060726	0.02931967766922181	0.001019205208793001	0.02071440787352468	0.001037830900211395	0.01684339785880653	0.01493110643822948	-0.00433744640518061	-0.01396622514802369	0.01036064681215206	-0.02783116761293046	-0.03869924647663397	-0.01371909207358402	-0.009670608431553566	0.001096511001280257	0.001064414610118647	0.001032313960944395	0.001239039408076319	0.001413817320761704	0.05449142262351251	0.00115651244148368	0.02491354517278719	0.185023034062764	0.3923273368978125	0.001263431224630598	0.001697312755662517	0.001063779493860317	0.001921122105891415	0.001562185297500018	0.005380026917188056	0.009831866320982388	0.001091205515699013	0.001235830373815509	0.001137435434569498	0.06459270062019579	0.001558935005061641	0.003772786472422558	0.002095064336853469	0.3530596499178819	0.001130213908897265	0.05845231593900817	0.05077167935891958	0.04720182707235386	0.09503238593675324	0.1358843350229978	0.001151807787632642	0.001278115134138723	0.1247428839286388	0.1241066641137562	0.0674719268108443	0.07516351788864185	0.001128664545826938	0.086150421627473	0.00239057472270543	0.001262319506179466	0.001369327379827455	0.003064960499713988	0.001018092954837016	0.001074768055995013	0.009433154779917519	0.08293803569823689	0.1076800000041906	0.09982626973956307	0.0416016627561968	0.04618618631141499	0.05398545109153803	0.01761424360748465	0.1861094371311531	0.0138476477937732	0.06828300123962289	0.04020690722088555	0.001839067095573139	0.001148440270029945	0.02277231754271276	0.09283136542743196	0.003366890664996279	0.002062426767046212	0.001063995202473783	0.1521359712249849	0.1086769855133193	0.001205524456757575	0.06752458934666038	0.001057215806002258	0.001020193430136162	0.001039035549141367	0.01350803529184276	-0.006011130734051475	-0.01373173562568675	0.0108544552993605	-0.02671684179252037	-0.03789698620437752	-0.01431705599148136	-0.008982810705894248	-4.491035874399606	-3.113838131263973	0.054007902647024	0.0338181156591723	-0.005020445244224828	-0.09824484535069747	0.03171981091015452	-0.6393706138003242	-0.007603648795649763	-0.6562337383185989	-0.2844564515227603	0.9901478205453711	0.01239419823250295	0.03871070752507669	-0.02309307561515413	-0.007565355749059214	0.01317352693700305	-1.284681032596368	0.473050765271015	0.02329232063075988	-0.09083292664757146	-0.001912956605490242	0.09856899271651783	0.06416064937221258	-0.1532573537958544	-0.09586310255914325	3.699470624233688	-0.08928690627355325	-1.01101133974839	-0.7759686024050427	-0.6155848085323508	-0.8074286672390896	-1.476548081243601	-0.009358735491657482	0.02327133959348074	0.4573162943215896	-0.462306100991286	0.04431449289866093	0.04615093595247229	0.0125214882818511	-0.9888465257589232	-0.03704639766390643	-0.1872918920049884	-0.3439737628197782	0.01861460323248366	0.03267648475151718	0.07151408713166579	-0.16737994399818	0.1408947787591637	-1.24417748231286	-1.365989527560207	0.4357327017887382	-0.04119626392096609	-1.443991618710207	-0.3006065526414938	-1.897792041306767	0.2440234675608805	-0.1138137150475731	-0.2182521359950243	0.05187586404024179	-0.00132586272902642	-0.5230335872009905	0.003508771555585586	0.00274674557312398	0.02692032189598829	0.01637364547441496	-1.571510675217866	0.09961828173882682	0.1259714964919082	1.235015899726663	0.1732527896803795	0.1090427033978915	0.08226701306921139	-3.04558919945817e-14	5.548424017998638e-15	nan	nan	nan	nan	nan	nan
0.16	-0.01650086597490828	-0.06923523937067444	0.06184899700530582	0.4306489397844135	0.9285529055027469	0.005516135362979072	0.03422190230066765	-0.1105629974886167	0.0004709870937172986	0.2381999807897681	0.09228883957562022	-0.1384768394010889	0.001376449740312127	0.09417223585563843	-0.0878763746795362	1.015908552082398	0.1534735341805679	-1.015908552082399	-0.1534735341805667	-0.3063124904507584	-0.06819492331603659	0.01809873558995474	-0.04227029563212684	-0.1117207685396499	-0.04986793903621835	-0.2115693159772669	-0.002421994405582431	0.5392799609717667	0.7637378673515264	0.1498707497735056	-0.00511476923010142	0.3756807465951502	0.0009160688868714402	-0.0149556063287591	-0.07249185580579384	0.1036915699312949	1.44648195885832	0.2352236411372277	0.0444064536459905	3.686828652258034	0.1888700398409103	0.9492373590041387	-2.39082542645756	0.3102601616466363	-0.203902563520187	0.04516029447681989	0.1336530136483577	-0.1627449760463481	4.039919237790321	-1.370260762899345	-4.039919237790321	1.370260762899345	1.33615480440438	-0.2148412059652901	-0.06258033129120892	-1.416190874078491	0.4330793114889194	0.06987238662956187	2.576186859593968	0.5449429819048691	0.7447232698714836	-1.898767164119852	-0.6737394675944776	-0.05151947917280993	-4.036648507155694	0.02341291831842377	0.001112849125214684	0.01260404649561821	0.001072091658856751	0.009001021655776879	0.001248405506416667	0.003970334449793801	0.001767859890268868	0.009631277792460523	0.001402671273565425	0.03525771259743359	0.06022732431293194	0.05689697231195065	0.001189908066776188	0.02466022963338104	0.02943765459427499	0.02805615893955911	0.1842820194777643	0.173501117754673	0.3626375306150086	0.3490059415523913	0.001290158890893074	0.01540043818061284	0.00164828386317929	0.01260475045520074	0.001064115531622364	0.01159832647822218	0.0020802725267891	0.003292640889428771	0.001603811928358691	0.008474674689277319	0.01417036439102534	0.02565831766868136	0.008970505764625174	0.02987834449124438	0.001092764952803057	0.0166666791690652	0.001604748730191132	0.002157560910324756	0.001137466882731525	0.01837199928026499	0.06314406116011356	0.08928803016375171	0.001535863537263102	0.03802552945072672	0.00528517306964272	0.004912442733473668	0.002859540636890953	0.009410386725512239	0.3042642374621188	0.3263298871521421	0.001165000361630853	0.02463606942881079	0.0663936736843487	0.05845405599034475	0.05740178786953708	0.04337392304676858	0.05276816544125079	0.03602167918168583	0.1034344623636476	0.1012688645891446	0.1535692722479513	0.1209306017427341	0.001168409217575153	0.006379289970299886	0.001261850265492895	0.001918512401420989	0.1201083754316668	0.07272890991537784	0.1190250741893411	0.1198582521650668	0.06545333513706748	0.0790947425868606	0.07414933618148828	0.07334544163122871	0.001122753334276991	0.03326119315387539	0.0950159082944555	0.1138965322288537	0.003970558074784226	0.05506517844672473	0.00423499302255369	0.01599986911403286	0.006527479182742683	0.01169304136541389	0.00864466935768152	0.0006006540243073283	0.001017320633938785	0.007347423292739778	0.001070952761272206	0.01378361231556606	0.008604686553018123	0.02364599079883858	0.08166460258152888	0.06736294824956517	0.1226576945585396	0.1071884700675852	0.1109262267696178	0.1440160278661944	0.03740981535075207	0.04500091181475584	0.04584531488974474	0.04990054907588821	0.05925050707180834	0.09543041321694579	0.02087373946781109	0.09274563031991759	0.1679970258475336	0.1379104619480926	0.01176836438959982	0.02139261530844781	0.07074908080057939	0.03241060840579105	0.04157256240375398	0.05627458658287229	0.001778603560007029	0.01031282563140661	0.001145877710121633	0.01918520936540535	0.03210877557198802	0.1057055785247979	0.09261419346128742	0.1050768718031529	0.004249672845519487	9.44299455332582e-05	0.001979386848524172	0.003674570908293458	0.003263865055623242	0.002461922785429816	0.1738286197860285	0.1849886573039788	0.1085655888347606	0.08880412913656992	0.001347023925923475	0.07474435043481745	0.05720237561000834	0.09426662223483842	0.001056600855450321	0.03097550046768134	0.001020009355597919	0.02174966555916239	0.001038925535938915	0.01762713006961858	0.01363715931030457	-0.0059314747280554	-0.01369951880937398	0.01075489688948244	-0.02685062124001051	-0.0376929631218685	-0.01429778372198533	-0.009236264341916453	0.001096011676192857	0.001064550774348597	0.00103048327450088	0.0012081362764151	0.001445004027863946	0.04485722768613377	0.001135507722975956	0.01345013338856986	0.1752485117051912	0.3961717655074204	0.001254379319063369	0.001896667002542496	0.001063883582743011	0.001846452335589193	0.001523188999934551	0.001577180434400245	0.01822184418082	0.001092097110445512	0.001238238567909632	0.001139839414507636	0.06172266903108337	0.001618147509561811	0.002386502260576883	0.002018484457733729	0.3861802144983665	0.001118158802394424	0.04376292554877213	0.03792200164459513	0.03579452933641759	0.0928335293122606	0.127043667027373	0.001190669732133275	0.001358966116589051	0.1290754057343944	0.1153430417283394	0.07262873252367325	0.0753094412101686	0.00115105119001741	0.0802536776976997	0.002495288541734079	0.0012489562781244	0.001330135842981148	0.002896782880068618	0.001020112769503821	0.001072791713460836	0.001414643358749417	0.0850236201825417	0.0986709133535989	0.09160899712557484	0.04294642341218345	0.04682318550582469	0.04078988028536121	0.0102474452140569	0.1708390080877104	0.009077569360893682	0.06497293448033194	0.03909130042622478	0.002002644254398239	0.001162069203421789	0.01193598155540463	0.09021589653657376	0.003902439948411509	0.002535713403118328	0.001046304360295078	0.1300463807859411	0.1020401035470062	0.001223164025941086	0.07016084930855784	0.00106069466318243	0.001021369933033468	0.001040878116003114	0.01240777419161057	-0.007485675047932051	-0.01341670406256784	0.01109936776187375	-0.02593696459083573	-0.03658466822584856	-0.01486683923563863	-0.008928647070290402	-3.980512301527203	-3.377788586326026	0.001233794218394135	0.04933782509112321	-0.03633940132612656	-0.02509071060607827	0.1245730554825532	-0.7264613919652307	-0.0003972308058668117	-0.7675737821665937	-0.6173636889059148	0.4075196506307939	-0.01329900721157783	0.07345404455787469	0.04479146640043772	-0.003926669638046293	-0.005260973799723703	-0.7356874906238252	0.7497387859111925	0.02181868322081353	0.06621020204527406	0.006386970006334587	-0.1378191141916308	0.07086648733689066	-0.1103822411729097	-0.05158060528318109	3.369750276079878	-0.03773196117414887	-1.141036616489962	-0.8726690614673496	-0.6963805582031576	-0.6333644909514811	-1.217628055423416	0.001451135189216168	0.02693842959708138	0.5267881645764456	-1.254022000466972	-0.2396691057135319	-0.01967393614149106	0.004990239938067966	-0.7479417842054142	0.06917486459393046	-0.1192822103621216	-0.274977631235213	0.02782453816256938	0.03388874069891903	0.1030324231628111	-0.342562155116257	0.1727054560135002	-1.205152187067477	-1.21447079701663	0.201994081628783	-0.06349857304135667	-1.565477735210973	-0.4613495122575122	-2.708619702892414	-0.1172475946249963	-0.2119790170220104	-0.199989398362743	0.06054356727510456	0.008886988428102689	-0.4657938641121403	-0.08163340578727409	0.005456253618528047	0.0395357370675979	0.05344622548194033	-1.679628962509495	-0.7868275566125486	0.3895490906269959	0.6462178138042526	0.1589964453903966	0.09910411812359027	0.07576175921928648	1.635543394297939e-14	-3.947717474522168e-15	nan	nan	nan	nan	nan	nan
0.17	-0.01705473685657611	-0.06931197151841899	0.06284364765808889	0.4450324761043845	0.9308334927641149	0.005953280573544087	0.07114066020363627	-0.1079251191603274	0.008712336044336709	0.2143093876770418	0.09476462155352622	-0.1401256295152377	0.002119722269110373	0.09462257761610715	-0.08934614850674401	1.052869719882993	0.1388708898046269	-1.052869719882995	-0.1388708898046263	-0.2928327535686622	-0.07026303874509082	0.01744725121579881	-0.05662775711619368	-0.1074990525368866	-0.04921189618796009	-0.1827756017473349	0.002854316089041281	0.5472655631056743	0.7451951186602463	0.1399822202568321	-0.005467572101315799	0.3368551621941489	0.001172912010652412	-0.09912063976238988	0.06096530730031328	0.09038653637232237	1.430346976072994	0.2201189344737422	0.04336307911981576	3.69936217406951	0.3416805383017494	0.7003599266301523	-2.371951339887838	0.1794921925486931	-0.1224620013131487	0.1066299624772841	-0.04759099630636544	-0.127524385467169	3.35107519570202	-1.525661076312407	-3.351075195702024	1.525661076312411	1.358177791522485	-0.1985760524402064	-0.06757619695578716	-1.458479979742085	0.4097687146962471	0.06070077074055981	3.121353994014735	0.5186388962435411	0.8516098274112701	-1.801624013195944	-1.233190031504887	-0.02142415907783726	-3.714134782510099	0.02729069861187211	0.00110445137721105	0.01303564540197669	0.001068660080758316	0.009439710133324159	0.001141593851262986	0.003927611198262124	0.001489466933157471	0.009213854811128974	0.001601757617979167	0.03615025257789416	0.05162437299974586	0.0499270990588087	0.00116206420299081	0.0248107381574833	0.02037395277213942	0.02122196852409203	0.1789364566168372	0.1668173605440958	0.3729889299150738	0.3506961566999183	0.001272495762736657	0.01548827328929805	0.005623208972263515	0.0168184281483292	0.001064836382970048	0.01180440380532647	0.001950105041108215	0.00334141799152283	0.001560303300608688	0.008580246988247961	0.008117350145727103	0.01959180399653664	0.02580046219423327	0.04709048736486844	0.001095862030971412	0.01692727383827838	0.001427794983438243	0.002007443626893238	0.001140674256284134	0.01841861422987211	0.05829517472994108	0.0855652942142056	0.001716916714824255	0.03881383241407629	0.0037736116099031	0.00396657041940888	0.00240411044508752	0.008951079561988411	0.335931152130224	0.3577314034069994	0.001141725756857845	0.02405682658634869	0.05129133876686677	0.04614463259100914	0.04420075972302338	0.03397624126727981	0.04089007829995	0.02837250358980575	0.0990704064961153	0.09565103628769224	0.1417592324156125	0.1092581916810597	0.001208263898535378	0.006341388919666274	0.001349551118078993	0.002217098163411107	0.1239390557518047	0.07809939114285037	0.1179770611372061	0.1074352345705336	0.0708804136676119	0.07765392736729008	0.07388630723186594	0.07226052242213869	0.001147776357673652	0.03329657897191439	0.08746097575859677	0.1069391258095153	0.003286996107261562	0.05581025812717139	0.002781998094967784	0.01516379039845151	0.003986541595310554	0.01018922896191547	0.005777720721196118	0.0008858032029310361	0.001019294170075983	0.007695533895293552	0.001070550764449216	0.01470549083384687	0.0051074684355631	0.02049475502314056	0.08312100855910788	0.06901751479195926	0.1108882336944913	0.09636364557956366	0.09784084402476062	0.1296758696270439	0.03946968018352928	0.0457400235443453	0.04670081446880062	0.04951750734512813	0.05116316986492474	0.08379940193149497	0.01566156912061935	0.08966522985581012	0.1667981957269748	0.1177007168451187	0.009449127399810806	0.01983915330854204	0.06736358326582939	0.03058265862663177	0.03996270249056096	0.05423353506453647	0.001876413344789006	0.01076800873969373	0.001159157064948444	0.01922572417323056	0.02147821199969077	0.1014774364086616	0.09041204019858716	0.1036659457001988	0.004145583980735429	0.0001436091365776422	0.004281323622573708	0.005448801071227441	0.002178502800173416	0.002856459386308957	0.1529046778809917	0.1679209592207087	0.1067788724347928	0.0808905360921183	0.001295302980010576	0.07923323448302783	0.05822445928867948	0.0953217253600171	0.001060177335259562	0.03240657523505316	0.00102121816915788	0.02262611675877627	0.001040812412844971	0.01828785581517966	0.01242638841261548	-0.007411007446751575	-0.0134591961941273	0.01145858314288219	-0.02611798949444806	-0.03594431951010743	-0.01461476813340327	-0.008100523856329013	0.001095452224654576	0.001065542605870126	0.001030245314670577	0.001191369596985627	0.002117625241415061	0.03753802569015744	0.001131005764963063	0.00727384193123503	0.1656000535981662	0.3932519399387782	0.001253854982912371	0.01649681835423314	0.001067027751397837	0.001786786822001267	0.001507937954907348	0.001564628812962892	0.06671622379172398	0.001104999652016366	0.001247551450819045	0.001147545767113348	0.04397435168208375	0.002149174358943822	0.002004297596023969	0.001850064414896869	0.4102410882668526	0.001116925725080023	0.02254554496711871	0.01953924137845046	0.01855167698433684	0.09306486719100651	0.1202957519349731	0.001299773389917067	0.001510269409618151	0.1299695254463077	0.1174149218470553	0.08237120351618497	0.07201661325233873	0.001193103415616624	0.07443267414486171	0.002630585267852976	0.001260345894179933	0.001271618316988084	0.002576587760126339	0.001022393290192031	0.001067882188426862	0.001360135245215135	0.08510075781798319	0.08955007455229319	0.06876893866523542	0.04099883619652105	0.04851628055976297	0.0413725409333598	0.009582643594859594	0.1596213370249146	0.005147594882837603	0.06129451354210951	0.03715687328030639	0.001958070649392487	0.001182219584606986	0.007166114787511524	0.08496573485384425	0.004149070305649414	0.01021942485644794	0.001037219558504837	0.1101204436133536	0.1061463990541464	0.001256855424219018	0.05026205723981916	0.001066612116440796	0.001023412260252614	0.001044382349797952	0.01123050889173026	-0.008830806084503474	-0.0132528672841282	0.01244964170108896	-0.02553017767177546	-0.03368339692575318	-0.01473009566303276	-0.006302284799572858	-3.344467342000053	-3.706667378017641	0.06543362241027845	0.04159953567410112	0.01353603560893241	-0.04704280099240055	0.07676336292198822	-0.6738959715306572	0.02782167026398891	-0.6139835203655477	-0.7098981086444668	-0.05585827462740808	0.02076301307137	0.7211907456269728	0.01293227892509483	0.01171050134958271	0.01922985284118778	-0.4793495429425671	2.554606896415395	0.02874254364235302	-0.0516940734129557	0.004766586857025394	-0.6316886695884967	0.08596661926422794	-0.07822553255084985	-0.03982457261110652	2.894658011633709	-0.06428268571620176	-1.324415398156292	-1.008349825356198	-0.8320997371475115	-0.499098583806932	-1.117323911008589	-0.006185739953621643	0.03262647057615345	0.5452153320791493	-1.169208033943918	-0.03857316415017723	-0.1879416314886742	0.001723811004577056	-0.6454645127597874	0.08353218045607581	-0.05272169190526999	-0.06345987005326466	0.0276244257443574	0.03577219995769805	0.0897218698783863	-0.2533929126503985	0.1561942811012914	-0.9926964733863386	-1.643030192847711	-0.04199821423492619	-0.02119524784443142	-0.813594651561371	-0.1928759934918771	-1.432194532116668	-0.1956447665297218	-0.163498674174362	-0.2101962242522493	0.03505367075708959	0.002148234738211107	-0.3869085990790409	-0.1987141623301688	0.004895192868608621	0.2992290837918098	0.03113137893858148	-1.725575051666664	-0.7431749398373274	0.4998607874711317	-0.3979596630305815	0.1285342295987664	0.07742948760196912	0.05776384867396136	1.78677524213627e-14	-1.055175165407164e-14	nan	nan	nan	nan	nan	nan
0.18	-0.01854932016532008	-0.06793953560381337	0.06355968724768271	0.4592583127244598	0.9329397866587911	0.006390206758506572	0.1082579306968117	-0.1036698884728102	0.01450473553657322	0.1910677911159733	0.09577060259887252	-0.140858210267513	0.003571764011991674	0.09314028923453624	-0.09035315431040795	1.082905273463908	0.1234524533738733	-1.082905273463909	-0.1234524533738729	-0.2791812302301933	-0.07216232781669431	0.01675001858252972	-0.07150346636715207	-0.1035552977332297	-0.04866663186709626	-0.1503662759445253	0.008117179103754825	0.5562964109299977	0.7278685583063732	0.1266224772281252	-0.005590913691862455	0.3016847227556343	0.001448582702594292	-0.2030980917431967	0.217341756663912	0.0479693572928275	1.414942018879203	0.2003649678145766	0.04436264852548528	3.726531170300864	0.5123405116924735	0.4594474673313783	-2.261026116124103	0.01629997513877821	-0.02066069115046902	0.1869141371187199	-0.2528730147589415	-0.07019137134933899	2.654796393854365	-1.533419173861953	-2.654796393854365	1.533419173861954	1.370512095678458	-0.1810759344752727	-0.07172998311385588	-1.5198404274568	0.3774870716680254	0.047716681150912	3.299309174169965	0.542253485922523	0.9537724079542769	-1.655529496637988	-1.367982169999257	-0.005627223039634697	-3.305619514658421	0.02717843195133368	0.001099973874800539	0.01351967165153979	0.001067441025517194	0.009897005674926608	0.001088063558057225	0.003955880853743147	0.001341706505802397	0.008917443466081853	0.00203725032349077	0.03724954830222748	0.04348898637320055	0.04329139862374967	0.001145892342592271	0.02516311773097442	0.01256505461670861	0.01548210414359896	0.1719009793303744	0.1594929484730758	0.3789695103368356	0.3481611429897801	0.001263401377408859	0.01561363812454791	0.01477927572334025	0.02606675039895145	0.001066769356527006	0.01218713765522795	0.001855113163751556	0.003487419142295688	0.001530912190468348	0.008716360131090199	0.004988535894061293	0.01603664082716772	0.05678627614044833	0.07820882457153198	0.001103863368179743	0.01721037590206188	0.001343895230684927	0.002014471149117159	0.001146131627930344	0.01850394237918776	0.04751251911078054	0.07615504489456085	0.002072660950448331	0.03972831211458493	0.002820319727180688	0.003359265864289375	0.002091527013221062	0.008623020369540668	0.3643939198180275	0.3839051481196619	0.001129473656221094	0.02362709414697239	0.03294278496807559	0.03189440133164126	0.02825321352277324	0.02317727592111662	0.02622435106572577	0.01940678089923919	0.09663404457721543	0.09110894462364848	0.1318170456494894	0.0985747244406161	0.001282740420413527	0.006312487278488573	0.001469028008771921	0.002567996768490931	0.1265489091209094	0.08359136158015726	0.1182169325543988	0.09770156117611466	0.07815858794402046	0.07852169478486404	0.0722860065432111	0.06977397448542602	0.001181314305953873	0.03328840712130045	0.08057417526856042	0.100948741711706	0.003010525755043969	0.05680964423508274	0.002055718769583946	0.01484967209288114	0.002670160185909512	0.009670343552599343	0.004160195996608151	0.001121525102839758	0.001021421263135784	0.008063643694357416	0.001067894151806705	0.01574562150087739	0.003299773097683308	0.01926397429237549	0.08397550084542139	0.07044656244431265	0.1000414421484734	0.08667686534293702	0.08028186459248893	0.1113660371686	0.03965476269611899	0.04440441795954581	0.04794024715793666	0.04931493462426098	0.04695017749050524	0.07810111759206517	0.01262029520766278	0.08812520219141876	0.1616896820098149	0.1072892670174707	0.006323683641372154	0.01743572075438531	0.06382895850742654	0.02894288021500045	0.03819687553046845	0.05203115571888918	0.001903100830488396	0.01110511137330723	0.001175872230288621	0.01928681934638679	0.01349035778604498	0.09782592574389123	0.08688830210911815	0.1011393416059618	0.004215845551336484	0.0002026459684513863	0.009232297529431794	0.009337528349553273	0.001628464261928326	0.003197956049153447	0.1318354743158036	0.1506438683202047	0.1074602490978748	0.0749949525886332	0.001286281061238086	0.08457422755336229	0.04971281750329316	0.08705217948889346	0.001064924731806842	0.03357249948994382	0.001022843931974877	0.02332312262725511	0.001043508308209807	0.01881001621871105	0.0112379545801322	-0.008800939044031331	-0.013269864136752	0.01259332785349243	-0.02560258763322039	-0.03342725743945668	-0.01462926722213857	-0.005971035513988456	0.001094892773117943	0.001066534437392119	0.001030007354840649	0.001174602917556156	0.00279024645497147	0.03021882369418152	0.001126503806952409	0.001097550473899136	0.1559515954911403	0.3903321143701355	0.001253330646761433	0.0310969697059244	0.001070171920054852	0.001727121308412126	0.001492686909879704	0.001552077191523256	0.1152106034026252	0.001117902193585549	0.001256864333729939	0.001155252119700813	0.02622603433308403	0.002680201208326629	0.001622092931471226	0.001681644372059563	0.4343019620353388	0.001115692647765343	0.001328164385464392	0.001156481112305524	0.001308824632255471	0.09329620506975217	0.1135478368425731	0.001408877047702639	0.001661572702648184	0.130863645158221	0.1194868019657711	0.09211367450869644	0.06872378529450723	0.001235155641218328	0.06861167059202372	0.002765881993972018	0.001271735510235139	0.001213100790997077	0.002256392640184054	0.00102467381088084	0.001062972663393967	0.001305627131675151	0.08517789545342466	0.08042923575099087	0.04592888020489969	0.03905124898085943	0.05020937561370103	0.04195520158135768	0.008917841975661724	0.1484036659621187	0.0012176204047825	0.05761609260388703	0.03522244613438737	0.001913497044386834	0.001202369965774082	0.002396248019618338	0.07971557317111491	0.004395700662887307	0.01790313630977777	0.001028134756714503	0.09019450644076604	0.1102526945612864	0.001290546822496582	0.03036326517108463	0.001072529569700517	0.001025454587473846	0.00104788658359457	0.01005324359184997	-0.01017593712107498	-0.01308903050568859	0.01379991564030429	-0.02512339075271508	-0.03078212562565772	-0.0145933520904268	-0.003675922528855516	-2.523734486772729	-4.002860929433802	0.01171926291859041	0.05305923796009429	-0.02214081992460333	-0.0008883833375023082	0.165924204267345	-0.6596268283734534	0.03997697903193016	-0.5487085751607014	-0.7454946609978076	-0.4375261209078039	-0.005793061892516286	1.080382956059977	0.08012277100514743	0.01551814009951142	0.000847194978832362	-0.233417390060279	3.530977652514574	0.02632016210813673	0.09763916324489806	0.01412961224266814	-1.275321788211645	0.09610183476395705	-0.0426686893776279	-0.02533101106370373	2.324195967640825	-0.007829880511507729	-1.529198188496304	-1.152925774804582	-0.9596899779414269	-0.4182171634693183	-1.019839491177507	0.003251017082654436	0.03740099822027212	0.5510860065397349	-0.7161531604450463	0.2220474217146818	-0.2999996816445055	-0.003721293726084843	-0.5545373198995611	0.1200361500891577	-0.01489012836272278	-0.07799223239680769	0.01793908241929612	0.03788857995559569	0.1266828529177957	0.04152885377793707	0.1276016780058936	-0.9775433367844639	-2.008405640869784	-0.2129493812517629	-0.02740477106891783	-0.3789323460082153	-0.1532749523257363	-0.7489606478278441	-0.2872417054743466	-0.1743447435179017	-0.232254963823397	0.03692747226707809	0.01300306691379379	-0.35046757384439	-0.3047690040499935	0.007427781782371185	0.4624351601431866	0.04283823788077232	-1.721507525956727	-0.383225648420671	0.5599708950514409	-1.218711985465827	0.1059663428937698	0.06321505189668986	0.04804869081312612	-2.583084231976477e-15	-1.575355198490777e-14	nan	nan	nan	nan	nan	nan
0.19	-0.02112819490234416	-0.06495592884710316	0.06373577677876852	0.4733299024884408	0.934827101292913	0.006842932969305731	0.1456612846416436	-0.09768485669013523	0.01794139386117138	0.1694318095396598	0.09503270706280857	-0.1404758951279418	0.005857945119771017	0.08957426521781221	-0.09069761435861394	1.105991621524395	0.1088367905573924	-1.105991621524398	-0.1088367905573911	-0.2654553786228648	-0.07390386506792954	0.01601285946014609	-0.08705950608828078	-0.09996019312686795	-0.04825490628824656	-0.1173437496488827	0.01381539989961788	0.5663910487967595	0.7122319156140382	0.1135259010654091	-0.005647564488909965	0.2699898981097791	0.00179570872028233	-0.3071963480226094	0.3757121752659171	-0.01248560624711557	1.399566490457007	0.1770094118641162	0.04597379346443618	3.746209899387487	0.6796229233720193	0.2321417054820249	-2.064652712610686	-0.1613492329942269	0.09666946390181212	0.2647386452480591	-0.4546026234266952	0.001217893363105408	1.962704647407469	-1.376404589663265	-1.962704647407478	1.376404589663268	1.37444516905994	-0.1687010395761674	-0.07566077948342551	-1.586580830356128	0.3427923636071297	0.03625138273370006	3.288298691965748	0.5962470136849727	1.065036223726565	-1.479653591320199	-1.225322091541181	-0.008829166665096526	-3.023582273162283	0.04207624194272819	0.001098082093467654	0.01402885496225006	0.001068106386008005	0.01036218872128159	0.001059536769635586	0.004023105989028756	0.001264804771971117	0.008728257923303452	0.01410381381416965	0.04854973836995506	0.03680889450173142	0.03779038016397974	0.00113916132397379	0.02570277013074147	0.007033116815535154	0.01141877060998032	0.1623162855005502	0.1514146209994203	0.3817124149709749	0.3432889547032829	0.001264017947662466	0.01575503695542247	0.02909787465426788	0.03994832659526584	0.001074585851644695	0.01275380100102353	0.001778828626997664	0.003703912012646849	0.001512759811011022	0.008869195092400257	0.003294823705714369	0.01390479120106655	0.1012342833202259	0.1198481683789463	0.001119007295819288	0.01750660389970639	0.00129660708079249	0.002170249123457977	0.001156359923506638	0.01862650909783584	0.03470720430385617	0.06251329654137576	0.006570459838474895	0.04442027305914503	0.002270169510145939	0.003002292608152096	0.00189460357268366	0.008400037570392633	0.3895875695469134	0.4042859592726046	0.001121657634993586	0.02339212445385786	0.01812387557213882	0.01979980097685674	0.01547964260106618	0.01418110818994972	0.01442691300567786	0.0120534118037711	0.09506619912861072	0.08716000841016128	0.123178503360965	0.08894817631527498	0.001950719364570562	0.006721149154326732	0.002888135834904795	0.003822783904589564	0.1275493123957457	0.08879118068733627	0.1189367821881998	0.09259787336924205	0.0851586484097851	0.08129042062718515	0.06909642421180175	0.06593617275680819	0.001223617305114831	0.03324017244569022	0.07419839135336054	0.09552331056518913	0.002931204495832639	0.05784438722028834	0.001681940060807557	0.01477545908088205	0.001956353198867065	0.009556265522038166	0.003165950029574215	0.001330825688559361	0.001023671315714255	0.008448970716866459	0.001065458405173845	0.01692806978779971	0.002328377057262497	0.01909351050836875	0.08365734493297686	0.07129492892103602	0.0904141359149911	0.07782345247677558	0.06008779895544981	0.09103029421086334	0.0369849664249014	0.04068508414873557	0.04905377365217922	0.04893569342022032	0.04405557165834676	0.07534942978378251	0.01107144700388783	0.08743474056117098	0.1551752151683252	0.1017855153842208	0.003831878031493883	0.01557420062375056	0.06042437299271566	0.02747029951885929	0.03589004232165516	0.0493714198464082	0.001859206916938844	0.01134274138734742	0.00119236349474989	0.01936242158468627	0.008077975287088373	0.09445789686618769	0.08222205096140525	0.09758174164523235	0.004434889621317107	0.000280249219805043	0.01463608505494134	0.01387427804328741	0.001334019351418746	0.003518989956760798	0.1121575737829904	0.1338368721651596	0.1079924023478945	0.07179061742907709	0.001298905461666033	0.09002902724721822	0.03735526260694265	0.0749016008859142	0.001071106556354664	0.03445575800707454	0.001024974755494486	0.0238360333190949	0.001047177158762843	0.01919055034071528	0.01029344095770685	-0.0101778652993631	-0.01294964546689466	0.01373225604267693	-0.02406940050634299	-0.0301117400391525	-0.01445282651758632	-0.004829167532537381	0.001097144827341785	0.001070714999453708	0.00102970130904687	0.001193213617600769	0.04756687774038254	0.02771959871884929	0.001136932658711973	0.001063220714945816	0.1389596581392053	0.3849934813786779	0.001274246700731249	0.05712025295002686	0.001093341221499693	0.001675576988227706	0.001494802887301192	0.001475873465316301	0.1988926070074639	0.001149048549619418	0.001239276514645873	0.001176958745459656	0.01366400480196409	0.01862275352131114	0.001755313595232292	0.001695057686221414	0.4500491015136307	0.001111681736577902	0.001189459518409901	0.001088590842291204	0.001174874417274267	0.09255724069558899	0.1075380642944065	0.003695699819748165	0.006665475238947817	0.1274314520866381	0.1204183710575625	0.09652113741613458	0.06172526470402404	0.001295187732717045	0.06334807349064496	0.002917618431035469	0.001308516219255808	0.001206875817402815	0.002006136799419348	0.00102714617969776	0.001062880958692998	0.001314358748742613	0.08154557289732378	0.07425025250561182	0.02359721174926136	0.0293726910780822	0.05057843165307881	0.03937238032804612	0.009798731389003487	0.141772253460539	0.001180435822013977	0.05482457393758275	0.03143247667904846	0.001728649843710521	0.001215601130991655	0.002095134219156666	0.07270189586966651	0.004894242313189497	0.02266902011483144	0.001026082902669492	0.07712268992459209	0.1074382523777523	0.001330258712474519	0.01583235573670554	0.001081781850664704	0.001028662783690404	0.001053626556683941	0.009541085227966956	-0.01155633409732546	-0.01251791876600218	0.01481705655375963	-0.02169302118236808	-0.02625991416964382	-0.01416396535476151	-0.00460989555403168	-1.759677228955373	-4.221778687021779	0.07134367015640315	0.04348858499728664	0.02171426577593555	-0.02727542090216695	1.935154629258119	-0.4553590642728806	0.0643827921115379	-0.2875658363095189	-0.8844710163784835	-0.5285667875125218	0.02463243860903074	1.656712602940575	0.04744247001692493	0.02553765016476963	0.02297666270691437	-0.1866067444073813	4.748809987817062	0.03148359613537637	-0.02445899976378307	0.01184663156039214	-1.420858895960063	0.7803952663606004	-0.02744755225851178	-0.01861740905385764	1.774702410373683	-0.02746149841595395	-0.9081857189388793	-0.6657394817449486	-0.5355440383542245	-0.3672432612670625	-0.8989840827239457	0.07478567686755151	0.2056730821130248	0.4851374606713827	-0.3276765432957103	0.316042807354753	-0.4554727138004212	-0.006698479853243197	-0.5275797166583491	0.09170022442683322	-0.0002829777179295508	0.03355807873643376	0.0225816520818653	0.03900108115514165	0.1169899417780432	-0.03058307362859218	0.04331559321888197	-0.8037332432748072	-2.057662437527182	-0.5129870954406522	-0.04799398443477577	-0.1943923794133315	-0.001179987969829802	-0.3822083089038751	-0.09784606620635949	-0.1236732043912263	-0.2971874981493642	0.01515201989457403	0.004845325551632492	-0.3267827253864528	-0.4052673406471295	0.008623132426554136	0.4487864132074815	0.02601019127398283	-1.626954124759239	-0.2745967345462853	0.5295116106751003	-1.228107991198713	0.07191519653995868	0.04043932974273493	0.02926408367471749	-7.320769033635266e-16	-1.719597619194979e-14	nan	nan	nan	nan	nan	nan
0.2	-0.02458363697301259	-0.06049864048674998	0.0633152920193096	0.4872534536642444	0.9364782039528144	0.007305506624472203	0.1830235342990836	-0.09017828843472259	0.0192327198041425	0.1498050865942575	0.09259421492611028	-0.1389339060928252	0.008754868131435748	0.08416282006923873	-0.09033042581012762	1.122163994995348	0.09619053757605579	-1.122163994995348	-0.09619053757605507	-0.2516965879835724	-0.07556573908426446	0.01523762423045724	-0.1031393492460585	-0.09667428018119095	-0.04790914525019073	-0.08493824996506598	0.02001924618615411	0.5775947565710825	0.6981183954901051	0.1026362548173658	-0.005830021631106974	0.2414083401193931	0.002286696948582048	-0.3784115584718763	0.5120780773927304	-0.07134550081659696	1.385334301243744	0.1531225729767646	0.04633213739894868	3.718310312824421	0.816647806245517	0.03038099101121867	-1.859174389941225	-0.3238193449842797	0.2112740879535907	0.3090625177231439	-0.6219572411291849	0.07213834797803738	1.272001475947327	-1.13953720683311	-1.272001475947327	1.13953720683311	1.377099902070785	-0.1651432874953198	-0.07934520457490639	-1.624601114786582	0.3156487395313922	0.0345237729923503	3.175903851805173	0.6433785840573736	1.175586389466143	-1.350904982957125	-0.926596187062846	-0.03078849206857121	-2.682966183564637	0.05595087407447921	0.001098262888221092	0.01457107047385423	0.001070530008109933	0.01083700164911534	0.001045124650280057	0.00411273454513258	0.001235649711315594	0.008565401134466633	0.04140193208785162	0.07277345728701973	0.03202060867659057	0.03388857332421009	0.001141012208522582	0.02637935939652396	0.004172232146249622	0.009258633322669262	0.1496984251812489	0.1415175244926147	0.3818390472637282	0.3377567022170871	0.001274784108073774	0.01591747910761027	0.04850272149097141	0.05841660885253383	0.001090081296880907	0.01342063849316269	0.001714891556801601	0.00395331646953097	0.001504736168431082	0.009041030693752831	0.002402168400018839	0.01243142175422005	0.1589399249669215	0.1722234019048363	0.001142153997368021	0.01781121099884124	0.001264164438578246	0.002365782526759058	0.001172328263612594	0.01877013303479563	0.02172539653419002	0.04838124670466518	0.01662729112254642	0.05409831568599343	0.002060559075169413	0.002835883010971689	0.001802658326409876	0.008263634982756066	0.4113877605507592	0.4198539192756591	0.00111574458864357	0.02331191537299327	0.01008853380893426	0.01336141022330205	0.008645066671834695	0.009473852079902204	0.008107398052875683	0.008204696188117994	0.09384901099639784	0.08385061575753773	0.1155259941255362	0.08072476380947541	0.003424701519596875	0.007734287191454744	0.006083137357108542	0.006523791473032716	0.1267385167473131	0.09321930370906896	0.1197432657786124	0.09068618746288944	0.0909691099560755	0.08452945214406694	0.06419101212928134	0.0609062792152469	0.00127478146057902	0.03313898075568565	0.06825211521946127	0.09045653123344757	0.002967022863476585	0.05873940427313654	0.001513053553355075	0.01483740246489142	0.001595055971713249	0.009909134176359316	0.002540738453385781	0.00154637049162709	0.00102603256783321	0.008840150449178364	0.00106419512071633	0.01822908308267774	0.001844544573555023	0.01955308355804433	0.08189790504805954	0.07133775382629523	0.08214351334181499	0.07039032034089904	0.03822383492846885	0.07023439868097028	0.03099877615671684	0.03450328176006965	0.04982407662079257	0.04836404464159216	0.04129134147363025	0.073753526728497	0.01071106301752274	0.08777435014701317	0.1485626019382408	0.09903672823775717	0.002551553403466714	0.0152231245191662	0.05727790944794146	0.02639937995354731	0.03287570278012313	0.04613750000640362	0.001744904289518965	0.01149922155751742	0.001207224009023458	0.019438284807685	0.005142595253879614	0.09121738076231825	0.07649537571337384	0.09306366774193751	0.004792672485788293	0.0003857138957326452	0.01967680922960156	0.01839068930574703	0.001185613501858067	0.003810992827341399	0.09473475700923521	0.1183635374308831	0.1071207633553249	0.06916391087659807	0.001325071907401469	0.09513491110598105	0.02369266270961869	0.06215593454336096	0.001078824092772826	0.035035400140871	0.001027644504247662	0.02415335408752931	0.001051881973108449	0.01941941689392235	0.009637164174309697	-0.01155710536864074	-0.01246216475048463	0.0147899927147087	-0.02127142508381933	-0.02599175993504156	-0.01410775512562525	-0.005071193555504324	0.001099396881567897	0.001074895561517984	0.001029395263253315	0.001211824317645917	0.09234350902579438	0.02522037374351657	0.001147361510474829	0.001028890955990419	0.1219677207872696	0.3796548483872206	0.001295162754701402	0.08314353619412972	0.001116510522947391	0.001624032668042375	0.001496918864722476	0.001399669739108285	0.2825746106123017	0.001180194905651787	0.00122168869556184	0.001198665371203914	0.001101975270844591	0.03456530583429426	0.001888534258993346	0.001708471000383104	0.4657962409919225	0.00110767082538953	0.00105075465135642	0.001020700572277355	0.001040924202293732	0.09181827632142575	0.1015282917462399	0.005982522591795636	0.0116693777752486	0.1239992590150554	0.1213499401493539	0.1009286003235728	0.05472674411353973	0.001355219824218647	0.05808447638926621	0.003069354868099128	0.001345296928276296	0.00120065084380956	0.001755880958654634	0.001029618548516063	0.001062789253993178	0.001323090365801545	0.07791325034122296	0.06807126926023319	0.001265543293629754	0.01969413317530636	0.05094748769245657	0.03678955907473475	0.0106796208023446	0.1351408409589594	0.001143251239246205	0.05203305527127843	0.0276425072237089	0.001543802643034472	0.001228832296197512	0.001794020418694585	0.06568821856821823	0.005392783963491672	0.02743490391988554	0.001024031048624645	0.06405087340841814	0.1046238101942183	0.001369970602452447	0.001301446302329939	0.001091034131629664	0.001031870979908779	0.00105936652977462	0.009028926864083919	-0.01293673107357597	-0.01194680702631577	0.01583419746721503	-0.01826265161202111	-0.02173770271362981	-0.01373457861909616	-0.005543868579208	-1.286557634417546	-4.353986150860257	0.01832570315169394	0.05498521431061369	-0.01766013576231277	0.004377367462243633	2.750629974138356	-0.3397845043980657	0.06736435219104829	-0.1680693258812212	-1.109248467628658	-0.5695389608533392	-0.001584397623861987	1.997724168253002	0.1001576003122439	0.02210045741178891	0.00464732299253044	-0.1017213541953545	5.678155596209209	0.02799598238355528	0.1055902491030781	0.01834105819807495	-1.373382084917028	1.09331817121679	-0.004555957582443646	-0.008014968755874551	1.3616257376632	0.02312224198227228	-0.3979562682507771	-0.2951434505811973	-0.258759281979046	-0.2903084512954595	-0.7392123672689058	0.1241462493382587	0.3266450846910828	0.3967467894470794	-0.07775278034167706	0.3161085566265039	-0.5384180442072102	-0.01431269654217282	-0.4828069569444402	0.09209096361958118	0.01234115083719862	0.01539710457791471	0.01918792588913331	0.03905912187042621	0.1503958545107821	0.1675362204364819	-0.03350663628641833	-0.6934871907297612	-2.10043615530793	-0.7054430968283131	-0.06588628599253318	-0.1477753954094489	0.0527392908825708	-0.197967750471056	0.01484709973465873	-0.09401251735335532	-0.3470917573249293	0.02069750341799373	0.01305526926906943	-0.3249650190826986	-0.496863792569389	0.01300006669575399	0.4583674738849594	0.03703203047969928	-1.454775241803419	-0.2676999270064246	0.4901877280334999	-1.337729533399385	0.045243066224732	0.02409706721487292	0.01771517705167264	1.406838822122171e-14	-1.645553684324037e-14	nan	nan	nan	nan	nan	nan
0.21	-0.02850998751306646	-0.05485946807314553	0.06237077423339312	0.501044577428469	0.9378958317461039	0.007760211596418297	0.2197762314920676	-0.08152393139975822	0.01867347900844204	0.1320486190818483	0.0887004092643961	-0.1363074690836616	0.01185970339591912	0.07733857210221073	-0.0893041020667897	1.131431659271303	0.08604663242197312	-1.131431659271303	-0.08604663242197236	-0.2379006684510442	-0.07724562694035106	0.01442380681769811	-0.1194056850289166	-0.09359845521468643	-0.04752475190476369	-0.05400497993428981	0.02678499881864133	0.5898642465797039	0.6849541584929997	0.09505922245297856	-0.006231729961531147	0.2158333122547675	0.002935587146910837	-0.4028393080271202	0.6105236256229244	-0.1205283202698216	1.373203346356472	0.1303953502966149	0.04463466178378555	3.624138389519546	0.9071856419678247	-0.1415791181694337	-1.694954587347439	-0.4493470162661522	0.3172650836981982	0.3082004253402607	-0.7353618087488547	0.1366353755701611	0.5810703904666071	-0.8863137470654097	-0.5810703904666119	0.8863137470654132	1.382173867256457	-0.1722807278549172	-0.08407889774883333	-1.626821139668497	0.3008926119456298	0.04411747748271489	3.001743884542122	0.7136209974189885	1.274061185917205	-1.280329642531922	-0.6003722647761738	-0.05003043578834429	-2.427286671151783	0.07476974736522116	0.001102300249379332	0.01513773161512439	0.001077787838852231	0.01133805117838343	0.00103732802254493	0.004201665132206373	0.001240212468269674	0.008438539011349003	0.07785894586003526	0.1040234191438134	0.02929684167277073	0.03171710858776174	0.001147784318168454	0.02712183644302877	0.002637447848075208	0.008034036414931233	0.1338214324746942	0.129102772716665	0.3800967429222404	0.3324434373455965	0.001302175081755086	0.01609310096387463	0.07104840502628106	0.07964404606418078	0.001130314404398517	0.0141741675514415	0.001662576838901659	0.004211681633763933	0.001509559200549273	0.009227359489524717	0.001895130437363592	0.01139521278658491	0.2249167076126946	0.2317090081573807	0.00206850752005812	0.01902996294056656	0.001237905861035889	0.002582016424548307	0.001190759827272715	0.01891496628141575	0.01191621052866336	0.03719664783865396	0.03037772536182112	0.06690586081756704	0.003452857326969317	0.003574260705521435	0.001784275299224873	0.008182672852184703	0.4309110606714293	0.4323986726481134	0.001111122734539566	0.0233802274158676	0.005716119754206405	0.00999139652201307	0.004950096540843196	0.007020763061042925	0.004678546584854111	0.006157303081536837	0.09342552325816526	0.08170573725535822	0.1093944721873811	0.07438308973699086	0.006068381339279342	0.009624089350174442	0.009367376512974406	0.009603753320120664	0.1241729497742002	0.09661446180310909	0.1207644438597877	0.09081048547648736	0.09614370311400626	0.08790560641803738	0.05876230738335444	0.05579915095974511	0.001320791083146962	0.0329600827248369	0.06271826617491286	0.08569348768796203	0.003048920814771014	0.05946391237580678	0.001440770535305631	0.01494337131947272	0.001399007341030718	0.01043574242863961	0.002104777235296915	0.001761283488461906	0.001028317920866248	0.009226520759060075	0.001064819505898539	0.01963474945522856	0.001616526878406085	0.02040918768485091	0.07907293184454728	0.07078526042036234	0.07539087203606842	0.06434428159264372	0.0210479497689925	0.05377651447401995	0.02354089279541867	0.02753705413831043	0.0504113175707751	0.04782950458456229	0.03995004278100346	0.07323892569431363	0.01063277623020378	0.08862626282781862	0.143924808173478	0.09820252061000562	0.001857828210582512	0.01566823739596184	0.05454870036762931	0.02576248007225503	0.02937334049889054	0.04255204473921315	0.001618860780896248	0.01164509022893301	0.001222005316566766	0.01950470375686752	0.003498963510705637	0.0877698629426109	0.06998028159464327	0.08780020722106217	0.005288005285061401	0.0005307960790516806	0.02370359545246017	0.02237222508718414	0.001106791036475052	0.004089059380390106	0.07969229550798988	0.1047786588343134	0.1059808128862916	0.06679272208223733	0.001359386865988744	0.09961073718900383	0.01306888076331664	0.05225648790217335	0.001088620841760148	0.03530207462000139	0.001031025571496119	0.02427181458643225	0.001057957003199003	0.01949404476841655	0.008384032197912887	-0.01279869187705657	-0.01191691719379663	0.01523459494051066	-0.01774229264577928	-0.02138543765009988	-0.01281588782959685	-0.004189627401693772	0.001112516166879731	0.001094182353490388	0.00102905896926839	0.001273006295593089	0.1505787775733654	0.02695194560954396	0.001161159487702473	0.001022055607523396	0.09860474180941936	0.3734819087786649	0.001360789000739166	0.1133000248112086	0.001219321045373219	0.001594426476874508	0.001529539345750992	0.001335949467271517	0.3807970120983124	0.004604215972967464	0.001201132924218113	0.001219505041211627	0.001068109211959062	0.05548517292341258	0.007470102362548901	0.001813001184980542	0.4805307307128353	0.001105160310734863	0.001036990582099021	0.001015187776303057	0.001030018670574845	0.09373184749161358	0.09975203073477154	0.01129474363030387	0.01388307330708125	0.1172244022414352	0.1230464983731404	0.1052523126632783	0.04947508525448979	0.001380149738617413	0.05354930158349994	0.00319016317340887	0.001382435569689401	0.001189478642451049	0.001558250275426746	0.001031608437160955	0.001067737131538292	0.001425515755767824	0.07307616222763391	0.06504176897840613	0.001181602279225438	0.0110769780685867	0.05128484943348936	0.03969216563748151	0.01043710315244566	0.1381680814994563	0.00112341257462463	0.05039992475849922	0.02336191643567402	0.001439599705702811	0.001244649119151033	0.001743384919608997	0.05785262619379767	0.006165519870277552	0.02885726085133439	0.001025296649091693	0.05520664108737978	0.104141363958709	0.001416441518130106	0.001246575872160335	0.001105406005804153	0.001036806550258651	0.001068437909336268	0.006614984488579339	-0.01392984702825697	-0.01134775777109331	0.01519951514494918	-0.01379687303474554	-0.01649730331433424	-0.01078906790196892	-0.002224668305872248	-0.9991509439768731	-4.39186969632888	0.07636630821371979	0.0478937605824858	0.02223369834114801	-0.02123845199040366	3.452297285010142	-0.1112645455769516	0.07824208356980557	-0.08583048363347318	-1.372424602923104	-0.4949734376469103	0.02765821138502165	2.238196833189037	0.06486088304269096	0.02845864066316795	0.02602406308585164	-0.09736733798008362	6.199001750869709	0.2003323195779489	-0.01983366248505281	0.01241824383424034	-0.8551457101435873	1.437182076387921	0.1436545059778099	-0.00702190664101235	1.165414038153902	0.002571083019685765	-0.2660427776943227	-0.1904056119973293	-0.152434472123968	-0.1443917738814598	-0.533358302025605	0.2460918062703982	0.293853040108723	0.2778691413613978	0.09091767624121275	0.3594462038252835	-0.4891212225039958	-0.02113668336563797	-0.4666325905789411	0.05809497443999626	0.01018237603360367	0.07688185127783424	0.02278724900193709	0.03816775797488122	0.137669811469994	0.05107301915458289	-0.08029322877979918	-0.5228570407986567	-1.237680311092906	-0.6957479759311243	-0.04427505579530962	0.03822211691731945	0.1076101573452279	0.02532732806033774	0.0711641581663926	-0.03491906832652299	-0.3707197180808503	0.01101214305319973	0.003187924310564123	-0.3626038739744831	-0.5577602054799876	0.01664824868693079	0.3457954889123578	0.02220442253241377	-1.261020677925704	-0.2004297882316335	0.4093988892939626	-0.6962740101965817	0.009231155720124862	0.0005302535737936706	-0.00170874581743798	6.331485084724889e-15	-1.29445050665151e-14	nan	nan	nan	nan	nan	nan
0.22	-0.03256003830333613	-0.04839282356838285	0.06084532033585929	0.5147237784863239	0.9390859582501997	0.008198715956093316	0.2553444873645105	-0.07217533477092208	0.01641413808045798	0.1158492853510844	0.08371917002258412	-0.1325235690225738	0.01484479443986243	0.06960619476485755	-0.08752753880118685	1.133776183029142	0.07852286417313833	-1.133776183029142	-0.0785228641731381	-0.2240513133820376	-0.07904028252397845	0.01354283388004964	-0.1356388739971385	-0.09062890077892054	-0.04699154407280837	-0.02508349767038417	0.03436864723410758	0.6029909717625938	0.6725440581180656	0.09039756994261679	-0.00684017558234175	0.1929576610605295	0.003800943531364528	-0.4031516085140773	0.6775724956288303	-0.1875327231398373	1.362949759969823	0.1076223150703769	0.04309201494473414	3.481422048719327	0.955495725024448	-0.3096390354386435	-1.547747633614749	-0.5413060610019178	0.4427666983331801	0.2851136734446728	-0.8035831151957	0.2221862524206558	-0.1126266276761279	-0.6155098257834254	0.1126266276761279	0.6155098257834255	1.387787009366023	-0.1880968330035291	-0.09277630955277275	-1.61797175185931	0.2943946333838501	0.06428667029817052	2.773546298431273	0.8069577406525882	1.347033424319415	-1.200077658522351	-0.3435202162560836	-0.07213595014323214	-2.143090849487188	0.0992441112996849	0.001110879912521794	0.0157255923008391	0.001091062115300148	0.01184825824201002	0.001033263103685547	0.004293157415234925	0.001273084926644482	0.00831085889665662	0.1215731726354256	0.1408781007430336	0.02867637300802377	0.03132816035875768	0.001158070013652533	0.02788642159659603	0.001860893295872583	0.007362415090876369	0.1145280394463475	0.1140945781269735	0.3769179481011244	0.3278200449800653	0.001348679650898874	0.01628963218551846	0.09611321550858769	0.1029892166985774	0.001201838325840575	0.0150041095882694	0.001621602878011392	0.004500210587445236	0.001528273931537592	0.009429624494001173	0.001609069687592585	0.01064713702183723	0.2981959097291699	0.2958041588536312	0.004236758206425101	0.02150941566253244	0.001214497573303004	0.00281930541889632	0.001210394930216056	0.019054350988585	0.006750059935352659	0.03144617206467362	0.04713477325357075	0.08222178163952	0.00691841053090655	0.005537433320252263	0.001827282987634243	0.00814630786433492	0.44873981239578	0.4435239820652644	0.001107556825869979	0.02360395536235853	0.003474636475210656	0.008240628555732167	0.003065454118400452	0.005767114663872777	0.002929052929353243	0.005121704089957478	0.09400126452036504	0.08084828978510017	0.1050395869211877	0.06997288067301906	0.01001427923566294	0.01250167579406757	0.0121060924878424	0.01249096738282952	0.11986681356538	0.09868837277628149	0.1220620152957258	0.09227064685132436	0.1009186681837657	0.09172485433372891	0.05336575593517597	0.05100158245323835	0.001356258426122034	0.03272285161414813	0.05758538610468224	0.08118726265334265	0.003150191159244177	0.06000699011246378	0.001423170928642959	0.01506764510464602	0.001295311462805751	0.01118591730989915	0.001787469194937283	0.001981966982156839	0.001030455464302509	0.009602561965573603	0.001067606463004472	0.02112112714149003	0.001553533380500185	0.02152231222511996	0.07535279145810274	0.06966586557310699	0.07021346074532596	0.05979044988737021	0.01167221296980783	0.04454999995867296	0.01541926468750769	0.02042941127320133	0.05088369671094498	0.04741347691798248	0.04058144257326408	0.07438530763373132	0.0104738084166839	0.08972589153518011	0.1423271914214936	0.09942729686175435	0.00149989574444557	0.01658618133330713	0.05230662780697288	0.02566996639857997	0.02547798342095052	0.03870869720547698	0.001503700798300055	0.01177018266157395	0.001237304008264845	0.01956123142291293	0.002644137034841046	0.0840039967005234	0.06280790718454013	0.08186982575479509	0.005920383465529695	0.0007313164438347694	0.02645692259390903	0.02546371521415001	0.001068014939894764	0.004327544126063984	0.06704466287642176	0.0931667198640696	0.1051155687902998	0.06527747598465114	0.001399776055227762	0.1034113169063322	0.007441177000740386	0.04714817003201421	0.001100705707105167	0.0352428097776188	0.001035184214811984	0.02418266357914626	0.00106553071941144	0.01940685910424671	0.006357026622110989	-0.01387463134964926	-0.01133580183808566	0.01495967413426743	-0.0135887294482487	-0.01635639728892216	-0.01042159158616915	-0.001682971834866727	0.001125635452193758	0.0011134691454658	0.001028722675283446	0.001334188273541636	0.208814046120937	0.02868351747557022	0.001174957464931358	0.00101522025905527	0.07524176283156521	0.3673089691701092	0.001426415246777664	0.143456513428288	0.001322131567803947	0.001564820285705395	0.001562159826779675	0.001272229195432758	0.4790194135843234	0.008028237040282337	0.001180577152873625	0.001240344711219456	0.001034243153069997	0.07640504001253028	0.01305167046610548	0.001917531369578278	0.4952652204337482	0.001102649796078818	0.001023226512839609	0.001009674980327715	0.001019113138854664	0.0956454186618013	0.09797576972330298	0.01660696466881404	0.01609676883891511	0.1104495454678154	0.1247430565969269	0.1095760250029838	0.04422342639543872	0.001405079653019989	0.04901412677773368	0.003310971478718735	0.00141957421110226	0.001178306441092996	0.001360619592199017	0.001033598325807835	0.00107268500908344	0.001527941145723892	0.06823907411404501	0.06201226869657907	0.001097661264820802	0.002459822961868561	0.05162221117452241	0.04259477220022789	0.0101945855025465	0.1411953220399532	0.001103573910004323	0.04876679424571997	0.01908132564763868	0.001335396768371854	0.001260465942116157	0.001692749420522983	0.05001703381937726	0.006938255777063459	0.03027961778278376	0.001026562249559735	0.0463624087663414	0.1036589177231997	0.001462912433807769	0.001191705441991445	0.001119777879979047	0.001041742120610673	0.001077509288899024	0.00420104211307474	-0.014922962982938	-0.01074870851587085	0.01456483282268338	-0.009331094457470102	-0.01125690391503849	-0.007843557184841603	0.001094531967463833	-0.8520588353570031	-4.33242595992811	0.02256561209028406	0.05681672123128366	-0.01714779657156631	0.004213769157300816	3.871573922625724	0.01671879706900478	0.07178597355547481	-0.05747420912305398	-1.62793703037214	-0.4315644596686273	0.002597475457421153	2.421270852804463	0.1154401960536428	0.02813321530993491	0.007834564739025527	-0.0440947135997225	6.600064484950929	0.2801361384116578	0.1098012684786814	0.01725135260175404	-0.2865574665055549	1.594993309289947	0.2404030264556218	0.0009044597942049771	1.077736946602419	0.0542054227491142	-0.07410712124318242	-0.05525532623876051	-0.05640045897361976	-0.03282224490971065	-0.3529193655653792	0.3217031063651457	0.288095527813703	0.1324973652698664	0.1894198919054355	0.4047272849703215	-0.4765060943785688	-0.02597931245319773	-0.4314432547711555	0.05580489041850768	0.01600213695457003	0.06011043037132496	0.02034202526180883	0.03699330114883136	0.1665381172531211	0.2189403030674956	-0.1468869245506763	-0.395045782136027	-0.6541622170043105	-0.7337261455076121	-0.04218380790912277	0.1844211993101743	0.1022824961858722	0.2138290254285698	0.1094133118423843	0.01486472416900683	-0.3986702106296298	0.01654225558625879	0.01107701805725553	-0.3886347035588589	-0.6302479816539861	0.02408770298731773	0.280358342986315	0.02911566900741745	-1.060187316538347	-0.09651138765282637	0.3551384548958401	-0.3795037792183906	-0.01994479808098976	-0.01742523402479476	-0.01464753068458124	-1.694843064562148e-14	-7.522719891158215e-15	nan	nan	nan	nan	nan	nan
0.23	-0.03656340285146982	-0.0414036504902577	0.05848069216140894	0.5283086216728782	0.9400443984043202	0.008628876451544133	0.2893031935995201	-0.06256382079455561	0.01242539975545697	0.1011161385553323	0.07798015973462288	-0.1273168239064662	0.0175614163007488	0.06140495172704241	-0.08471000423933492	1.129168456252887	0.07377988296085124	-1.129168456252885	-0.07377988296084659	-0.2101623789884771	-0.08103678589371596	0.01254570682259595	-0.151820674962603	-0.08769443962293726	-0.04621485693511071	0.001450570834065645	0.04293459496616722	0.6167164092438154	0.6612322549056348	0.08776763345411122	-0.007681743327254719	0.1725940280970656	0.004895223878546907	-0.3944862374725515	0.7124571490449441	-0.2861667382977904	1.354150181629598	0.08402794592463113	0.04269245591127578	3.304518078854219	0.9589100647565515	-0.481062270437416	-1.401691717933377	-0.5987820871943469	0.5969790849200086	0.2551931027554598	-0.8259193492808555	0.3416507451916518	-0.8081254278274467	-0.3333157742279036	0.8081254278274485	0.3333157742279064	1.388186689779184	-0.2135308380273376	-0.1079880408930027	-1.627170117888012	0.2928659835059352	0.0910669366929235	2.532951997935571	0.9061920253396124	1.39825440282941	-1.032443601087284	-0.1981303783617133	-0.09379837234683586	-1.927596541824171	0.119862664823703	0.001122927772713532	0.01630606490236793	0.00111408867091362	0.01236021435593497	0.001030659550167106	0.004376247662720224	0.001310436597352606	0.008197938495764744	0.167360188723445	0.1794195940871657	0.02870413817493929	0.03145039858431509	0.001163240254965796	0.02861380433864053	0.001446400770863312	0.006968546008422433	0.09410413133920088	0.09787366437860094	0.374627419750925	0.3253414577052835	0.001398653587641751	0.01647648664692672	0.1222330760001481	0.1271980086468908	0.008845970662174721	0.02419814719354899	0.001588184407749088	0.004820229741219896	0.001552681895749135	0.009629616407530767	0.001436215834757913	0.01021338300312396	0.3728888099610542	0.3612778945393473	0.01023260659133275	0.02779062768029031	0.001192688485655652	0.003117517892105529	0.001223899179142141	0.01917738156673465	0.003971450930947766	0.02895290060664033	0.06528920085916456	0.09857240949220841	0.01162259525257163	0.008178881056536325	0.001879425571618252	0.008114952844262552	0.4652759934117674	0.4540997839378177	0.00110462385585704	0.02403109986409937	0.002276730875953716	0.007371248315646553	0.002060713954179214	0.005150899263973832	0.001994929942359778	0.00460111539984657	0.09641134542648501	0.08178892145755252	0.103021661939447	0.06756219137246119	0.01534823612067187	0.01644463324419422	0.01388744434748538	0.01484494834833307	0.1138845363466233	0.09920358246871817	0.1235282299598849	0.09442216774902855	0.1052254007687165	0.09593772439385222	0.04968136112121301	0.04774183836426728	0.001389706342388955	0.03247550474524512	0.05286995623629161	0.0769619522920439	0.003232132399983434	0.06044188107401338	0.001424479872469352	0.01520314070133045	0.001232754732072519	0.0120534571990828	0.001553881428072639	0.002217068411465407	0.001032311330870276	0.009962984201233101	0.001070329550312335	0.02267046772299215	0.001548517485301397	0.02278726879462716	0.07138054040763284	0.06829597622400276	0.06625513644883549	0.05637452575603168	0.006567898228638305	0.03906678231287527	0.009203314737452048	0.01495003875213973	0.05138226041944704	0.04721239437419501	0.04144695584524832	0.07590270937196347	0.01059227736433111	0.09099429604275436	0.1415462913046014	0.101256319920894	0.001304565637064328	0.01774640765105394	0.05018282436588381	0.0259935744372739	0.02199712881716452	0.03527851614365273	0.001408740856775444	0.01186723709710773	0.001246600661652173	0.01960324584873959	0.002179872473803036	0.07990377717680762	0.05506117103324801	0.07527615344130599	0.006801880613648378	0.001016143004204867	0.02822933285757261	0.02786232299756714	0.001048283739703699	0.004553340488623423	0.05607607798938021	0.08326893636711363	0.1045248507247813	0.06469006673362107	0.001438397462329081	0.1066492800130667	0.00440097073461113	0.0443320540622365	0.001116857477259932	0.03485607776596449	0.001040675993638445	0.02388452642616103	0.00107572373755596	0.01915788296215304	0.002841377131981534	-0.01461457189543916	-0.01078297141165422	0.01438701104057069	-0.01113536452241502	-0.01207270627208283	-0.007155338297101535	0.003508110077590866	0.001143792871135478	0.001158867826376244	0.001027295888753627	0.001362176538974063	0.2623052316608822	0.02878062233837244	0.001163264819962149	0.001012867945626309	0.05658714598517402	0.3720162769174305	0.001471306016917362	0.1731683753505616	0.03015143795944782	0.001543606004411204	0.0015916493868293	0.001242226125987394	0.5620578654283492	0.02390879474623334	0.001161005210906737	0.001235948921778293	0.00102731266225464	0.0976819923559388	0.01973402579042392	0.001947674611314222	0.5087185611746945	0.001100657168999402	0.001019000074815656	0.001007870516977077	0.001015658449555515	0.1032796697106932	0.1020850017336614	0.02498487375615519	0.01558542054000801	0.1006384205562736	0.1265012286148786	0.1127457822036801	0.04594742828178115	0.00144104751908928	0.04530060134611256	0.003324111036157682	0.001431149762159349	0.001158522395202555	0.00126750249825092	0.001034788243135315	0.001073569430022787	0.001556273046686437	0.06443575642630187	0.0604233059080941	0.001079670046397308	0.002446173892247321	0.05231217344899911	0.04237448495542722	0.01116553992835851	0.1396134202694576	0.001098779293370831	0.04655729357358818	0.01721700852588547	0.001288051999682401	0.001252745216324912	0.001695312782258031	0.04132572984178533	0.008414475061660969	0.03022026262054863	0.001028746853653642	0.03862292357631457	0.1037194758834529	0.001491968717155793	0.001163380927597234	0.001145429407497337	0.001050326021828743	0.001093800605321211	-0.001762004343022398	-0.01510779957122994	-0.01025755130184944	0.0136720905211838	-0.01012541564853733	-0.008441657140879225	-0.003338509897841825	0.01063005447815026	-0.78391977908203	-4.179147123332058	0.07537853681784223	0.04806840317531918	0.02073295288057308	-0.01986594109153513	3.83955571837441	0.009021826198937049	0.07053618429896109	-0.02628289974968277	-1.618720462455909	-0.04992081432813679	0.02635428329071092	2.426532896490147	1.601747537239397	0.03380260605058103	0.02585362176778042	-0.03782227274617606	6.459407540024056	0.9191229339489619	-0.01053081724007215	0.009072116703723867	-0.196729446698497	1.669864364257171	0.2861379655091812	-0.00565698202458137	1.055083878218983	0.04100053446076665	-0.08206580386247621	-0.05659359293273437	-0.04277156655461153	0.2148219196694977	-0.1290799476323049	0.459146950949857	0.1873057004465477	-0.03397203095290817	0.2347728115774355	0.4336935715620499	-0.1934458868108406	-0.0234444120160144	-0.4108519223029213	0.03507934005949895	0.01231163013423466	0.1048651979062466	0.02581245510674771	0.03506028163298393	0.1495422913013668	0.08091558832401873	-0.1307031057960509	-0.2911482598284834	-0.4442817701951865	-0.3902160350021043	-0.0008216818984518933	0.1162189882528538	0.1436549316771371	0.1496296499813585	0.1228493119760201	0.04922756336711281	-0.2963577234167294	0.006566890041956139	0.0002471411812008392	-0.4282987558911565	-0.6901604014965842	0.03373492325288148	0.2024358206943866	0.01870622882303354	-0.9261965201794412	-0.02332774314634722	0.2977948017671678	-0.200948824305344	-0.05622684460689834	-0.04130443930241137	-0.03411135459656896	1.702619910615728e-14	-3.787841951337009e-15	nan	nan	nan	nan	nan	nan
0.24	-0.04038906177998974	-0.0342997800065328	0.05510650903896117	0.5418094082045307	0.9407657617717943	0.009047612509710857	0.3213188265531296	-0.05315507358562197	0.006933819854263328	0.08775925114441177	0.07189780646655557	-0.1206160521236439	0.01988830457372449	0.05330273064097319	-0.0806879221925739	1.117629540467546	0.07185196153753429	-1.117629540467545	-0.07185196153753329	-0.1963238431778131	-0.08335743922614888	0.01135629428309625	-0.168357909888029	-0.08476421339510988	-0.04516988174998731	0.02556923419786231	0.05249169213251956	0.6309600664372609	0.6524919737538061	0.08612169643705249	-0.008668558499460797	0.1544465142516728	0.00620321096157463	-0.3676104845874547	0.7005119767543436	-0.3894437127390129	1.346138428989461	0.06020695764810253	0.04080712748791623	3.092807392443851	0.9149423715416372	-0.6102073506697588	-1.272495756649934	-0.6099746570230278	0.7415720316701258	0.2071669556930553	-0.7837787248524594	0.4630957493939034	-1.498864429493537	-0.05249786798928254	1.498864429493537	0.05249786798928265	1.377707292786279	-0.2529268255426289	-0.1312334059619674	-1.689058543851581	0.2935476477526593	0.1179442797834288	2.290465270300772	1.005187627511641	1.450677366763791	-0.6857732464014444	-0.1467203219651612	-0.1011854355998156	-1.699867025873001	0.1419854584685634	0.00113803090307509	0.01687015560968924	0.001148303010483118	0.01285950433834374	0.001028644634653964	0.004447158609085925	0.00134310448848549	0.00805217823976395	0.2136877294935026	0.2177258345539993	0.02876484137858023	0.03153445644568612	0.001159977337226867	0.02923405747094051	0.001237632985441993	0.00673709124845556	0.07382840824443043	0.08167067401499811	0.3746047367444254	0.327106272312661	0.001446081915527145	0.01664833518068898	0.1489080147883274	0.1516407818210241	0.02661179728797328	0.04460666457796808	0.001560862228913663	0.005134902520669758	0.001579627979790804	0.009820493005419439	0.001334715423338479	0.009987367915078765	0.4468146875017291	0.4242868074107424	0.02095881831393969	0.03875220771751926	0.001171997229075938	0.003401248206629646	0.001228452446343184	0.01927014041910242	0.002559339652171706	0.02781893069883103	0.08429962135148997	0.1155137109848333	0.01724850910085744	0.01122522152458691	0.00192057698662953	0.008063537859566781	0.4807375240659883	0.4649788686358613	0.001102161187207548	0.02461950718923818	0.001672228049502153	0.006953374936763983	0.001555071843094584	0.00486312602142574	0.001524102161310354	0.004365187008786055	0.1010293616309031	0.08502219498389253	0.103582751353787	0.06739405265866881	0.02209961771596073	0.02152978615872277	0.01454486099480431	0.01632918209490828	0.1062500430527284	0.09791860007378168	0.1251111942282012	0.09684387356172582	0.1090294327583034	0.1003156626551276	0.04845636123188808	0.04677260144942778	0.001424411689924261	0.03225487636052219	0.0485763952785814	0.07302556211099728	0.003279793228918231	0.06078669767702945	0.001430920464515743	0.01533817066236534	0.001191579207759557	0.01311257427683614	0.001390398971051382	0.002480899974436118	0.00103383406710527	0.01030315031074147	0.001072132947576987	0.02423621881260518	0.001560165964153215	0.02407791554095232	0.06745854085531311	0.06697956024666467	0.0633319530131066	0.05390730037685689	0.003940474334248168	0.03562835539376762	0.005982239041868326	0.01206373704708792	0.05196780047765425	0.04734126365893719	0.04180695185403002	0.07665288419712071	0.01112914252383233	0.09244412069562299	0.1404433240581996	0.1023729711330214	0.001204435098943014	0.01904751477817185	0.04801214334130655	0.02664193126186326	0.01927417119319322	0.0326017083035618	0.001337566521981409	0.0119754856320656	0.001247388224699502	0.01962459978211432	0.001948266360385343	0.07550023048861682	0.04678161888032305	0.06803313931575118	0.007975663351152346	0.001423161192183545	0.02912618926340014	0.02957388376793287	0.001039514405684196	0.004754921208916785	0.04638845405838426	0.07450624671395274	0.1042079799104414	0.06476377550986817	0.001472235255209219	0.1094740256480139	0.002843130213575053	0.0427846053542904	0.001137759841297411	0.03414176807831357	0.0010477144299546	0.02337452993846678	0.00108896676197103	0.01874535887503012	-0.002305870335459623	-0.01498444313623041	-0.0102712564601628	0.01360096180833871	-0.01084712367451533	-0.008767978083697132	-0.003063222342745795	0.01159548572220124	0.001161950290079771	0.001204266507291418	0.001025869102224026	0.001390164804408295	0.3157964172008277	0.02887772720117357	0.001151572174994035	0.001010515632197478	0.03793252913877342	0.3767235846647511	0.001516196787057854	0.2028802372728351	0.05898074435110249	0.001522391723116321	0.001621138946879411	0.001212223056540745	0.6450963172723752	0.03978935245218172	0.001141433268938163	0.001231553132343194	0.001020382171438985	0.1189589446993468	0.02641638111474291	0.00197781785305078	0.5221719019156406	0.001098664541918952	0.001014773636792055	0.001006066053626554	0.001012203760256579	0.1109139207595847	0.1061942337440193	0.03336278284349826	0.01507407224110193	0.09082729564473227	0.1282594006328302	0.1159155394043763	0.04767143016812303	0.001477015385162032	0.04158707591449144	0.003337250593596781	0.001442725313216414	0.001138738349312068	0.001174385404303287	0.001035978160464129	0.001074453850961277	0.001584604947637363	0.06063243873855893	0.05883434311960878	0.001061678827976759	0.002432524822626055	0.0530021357234761	0.04215419771062678	0.01213649435417001	0.138031518498962	0.00109398467673813	0.04434779290145633	0.01535269140413211	0.00124070723099252	0.001245024490545805	0.001697876143992731	0.03263442586419345	0.009890694346258602	0.03016090745831404	0.001030931457748781	0.03088343838628773	0.103780034043706	0.00152102500050389	0.001135056413202557	0.001171080935015885	0.001058909923048849	0.001110091921744211	-0.007725050799119507	-0.01529263615952189	-0.009766394087828032	0.01277934821968429	-0.01091973683960429	-0.005626410366720166	0.001166537389157887	0.02016557698883566	-0.75282268107314	-3.939812882078628	0.01928923329479545	0.05428349497125948	-0.01958365679515135	-0.002354201858042333	3.824523347166801	0.009082724212987763	0.05036005155565722	-0.02499134460434458	-1.624352353396058	0.417115916757044	-0.0004037100678845751	2.468067097969544	2.358336151900819	0.02706394045532477	0.006011501615993931	-0.002546927443438973	6.107099922086698	1.216209742288313	0.1069048368020264	0.01119700973853663	-0.01469715645230305	1.713128037275738	0.3213815728080652	-0.00310753312560982	1.1383935117004	0.08645798747219781	0.01619425100283762	0.01043310523560058	0.0005316008407426308	0.4257061258699013	0.09559075179022827	0.5501421992327338	0.1141460840238308	-0.2275410522093224	0.2434568749035342	0.4377409252004948	-0.01840465952006358	-0.02063561556720928	-0.3736592187206611	0.03779001871305027	0.01590900982418701	0.09842586808344922	0.02608805199494255	0.03294207586910381	0.1698202188756267	0.2240783383861256	-0.1361922501976758	-0.2053060317052657	-0.2452040716795887	-0.215111982317722	0.02380655778932319	0.0309758166948956	0.1385665252379138	0.07135465602588338	0.1375894737129804	0.07981448134728428	-0.2479955662778283	0.01878107539326177	0.00694492497864159	-0.4493001364488807	-0.7601163440733332	0.04852602850590836	0.1429489403705947	0.02427254055613941	-0.8331685477792652	0.03571221780177122	0.2724949605399014	-0.1257703268775129	-0.08546033328320772	-0.0597971009694119	-0.04735711969429719	9.765268073226057e-14	-1.427481018248574e-15	nan	nan	nan	nan	nan	nan
0.25	-0.04380707401693794	-0.02760070967729988	0.05077923647924681	0.5552316378635728	0.9412516243835044	0.009430030925518314	0.3510209214291649	-0.04442136617253477	0.000531998906118093	0.07553043019797627	0.06598381481457719	-0.1126468068159703	0.02158877560487052	0.04600931780334055	-0.07555516900429922	1.099224913908786	0.07265595892696827	-1.099224913908784	-0.07265595892696489	-0.1826345111312408	-0.08615009590662111	0.009893942508199194	-0.1857292243497997	-0.08179931276537841	-0.04384121130471079	0.04731917790161624	0.06296476383288241	0.6457386235115502	0.6479756252074871	0.08465722011113577	-0.009641155107940025	0.1383266624386787	0.00770964329912224	-0.3073801899300789	0.62696581039208	-0.4692381345874497	1.338290854273966	0.03736885919456768	0.03473638811110176	2.837401698378557	0.8231535223299196	-0.6513727632315286	-1.186229381841998	-0.5601392132863096	0.8427283338785539	0.1233789104460058	-0.6587049732520049	0.5560206730844064	-2.179891582225166	0.2049146369577999	2.179891582225162	-0.2049146369577965	1.362261776604983	-0.3080122558418027	-0.1619181169203602	-1.770308009673924	0.3049679828334686	0.1492018170425539	2.061344042745628	1.08276644392873	1.498346278247598	-0.2539181990355266	-0.1467133054022385	-0.09126366945159231	-1.523527908422525	0.1591791583960575	0.001160294032066881	0.01739580487193348	0.001270606756350805	0.0134223525073471	0.001027217830671039	0.0044888544122002	0.001715395903351446	0.008150241804278056	0.2582573308128314	0.2546806635331081	0.02860199532630552	0.03137716437876987	0.001157105567344861	0.02966384716418697	0.001126224270021966	0.006579190594125772	0.05478089865691239	0.06598957145097477	0.3757562779108246	0.3331803199859361	0.001898781142940112	0.01718514722305115	0.1743301705281066	0.1754170548365575	0.05219036847262965	0.07238239464168762	0.001546378695266674	0.005407223614004609	0.001611828547840095	0.009991577980511005	0.0012759454464516	0.009941777082541294	0.5159037316209039	0.4824211591049277	0.03257791827830307	0.05047420936373216	0.001155904456587304	0.003644174500663424	0.00123312413773763	0.01932707342034583	0.001806268462868013	0.0275724428235654	0.1027900183892485	0.1319879721199279	0.02367495528133359	0.01453428328373761	0.002258727775767309	0.008238261641972638	0.4953808594505412	0.4773712386673762	0.001102011767464365	0.02533693342423527	0.001349985732205428	0.006807273741429555	0.001286081085777669	0.004767152207069665	0.001273128800623219	0.004280661714570005	0.104937671062653	0.08886401910190203	0.1040841390855003	0.06849574242619909	0.02772907662697517	0.02595208647247281	0.01487307233739959	0.01751371803924123	0.09784652100113661	0.09526163385179237	0.1266235634885941	0.09925903132623871	0.1124289882440029	0.1046924819464437	0.04803546525306397	0.04683271861508008	0.001450089143730454	0.03207510372962194	0.04475819051064022	0.06943913942258766	0.003321208408824736	0.06110872576659185	0.001439640614425745	0.01547550102564491	0.001161937346132017	0.0143224198589614	0.001275108251475624	0.002770649627529167	0.001035861715416086	0.01061726904863345	0.001077499466649749	0.02577413703116856	0.005333038394234592	0.0297000781548336	0.06307325470579915	0.06524770303682612	0.06069239790470234	0.05189883478794508	0.002534289666164076	0.03330405909595136	0.004243550475868671	0.01049203622388662	0.05174656121864919	0.04720861154560253	0.04179456506501816	0.07674208533457796	0.01152120701979725	0.09368481199804977	0.1392898050703624	0.1029134018555983	0.001152082971123448	0.02041930692605307	0.04564849809047085	0.02752454979921623	0.0167932630659714	0.03021137123935439	0.001283980840692337	0.01213843955781552	0.001246510618417997	0.01962611111875991	0.001817521560972962	0.07086853278779176	0.0384371960044701	0.0605467441759442	0.009623700520793052	0.002026827389205459	0.02956988936852842	0.03090207696091576	0.001035569270341837	0.004950108642050541	0.03907467623481585	0.06711282828132389	0.1042962638185577	0.06533072830502189	0.001505131747274092	0.1120379676811748	0.002007434907756525	0.0418644215848361	0.001165582437979063	0.03311212023348959	0.001057234169008909	0.02265772937488796	0.001107000987411985	0.01817541794633639	-0.007152256503547692	-0.01498391817242314	-0.009829117425385246	0.0119978106561269	-0.01065211313025038	-0.006375431684652565	-0.000990991022864883	0.01389305350364285	0.001201687930208557	0.001561897372024754	0.001025617575386848	0.002707324448923595	0.3573501011675973	0.0280213164878302	0.001156267047267684	0.001009937568798452	0.02407096284344932	0.3794960598822242	0.00309454194451556	0.2248629770346708	0.1026383351512486	0.001538793093062187	0.001665952407045222	0.001216824677938028	0.6963093859231785	0.05088896543496253	0.001137212791300277	0.001243436379323343	0.001017710091649694	0.1360588928893201	0.03459467049467708	0.003148854237755285	0.5348905857707248	0.001104556710125799	0.001013284007293269	0.001005370386909823	0.00101098028281933	0.1099912570913378	0.1035680117466519	0.03469598583345682	0.01536551597761557	0.08191701315836454	0.1293842044062879	0.118483083163616	0.0473971418552019	0.001476716041304216	0.03889183506193388	0.003387887086097399	0.001453810859155221	0.001124581486844421	0.001138558233818172	0.001039659129768635	0.001090389213912732	0.01582672939826966	0.05475819062169376	0.05607939313954032	0.001055060388469583	0.002382988622802088	0.05016260204095529	0.04145911172199154	0.01178134485766166	0.1370955909708329	0.001100594462149124	0.04144873122392359	0.01294499577482485	0.001217528135138803	0.001246080535378632	0.001666744709577408	0.02487824457410101	0.01265771515633994	0.03000844285923102	0.001031912981651498	0.0298207683127466	0.104977085398465	0.00155499940354124	0.001131107467792225	0.001214412507795398	0.001074108857236243	0.0011390452090346	-0.01154040723517838	-0.01473641881893682	-0.00943715706065339	0.009769429453069266	-0.01024300361850254	-0.004582102339953902	-0.000644782432602103	0.01117260249693073	-0.7433326304786771	-3.627703489625746	0.06814124135126019	0.05956240607257159	0.01514434404594324	0.02364973599640535	3.57221887925649	-0.03621673520086117	0.03162065860405606	-0.01046232800682607	-1.512627684689154	0.804739441943813	0.09375055907019872	2.298233891373064	3.09882840281196	0.02552293497107905	0.02208652597879332	-0.003221174482533932	5.508816727789303	1.131481292427752	-0.01990909570499763	0.001580841342393718	-0.01949921414707785	1.593059266594531	0.3383019019269605	0.03558953806584208	1.367779892437146	0.06549517804440944	-0.02729516508076254	-0.01770765743913814	-0.01113687500276292	0.3551985462981041	0.1257482653226069	0.3519822318085488	0.1207269249442296	-0.3065136885776659	0.2389885808578973	0.4357693421281021	0.03074428099403963	-0.01546803558330754	-0.3413798109020393	0.02850327684340287	0.01230288708722916	0.137774545350887	0.03115213372175056	0.02971262025347205	0.1426817770409324	0.8671896429117073	-0.2110169034941991	-0.1949451680754729	-0.2070497746503474	-0.1078605925126633	-0.04610153717123163	-0.01078030461801408	0.1088568626921658	0.04353240933821123	0.1366366157640027	0.09545398048798018	-0.232439779153683	0.01736440782095115	-0.003972611051131989	-0.4735440460902098	-0.7424461280297602	0.07405651833821637	0.1214290615988541	0.01662725042904529	-0.6406191129855714	0.07619121987097874	0.2424556475813943	-0.06378890459109286	-0.1192540565689554	-0.08269462238202911	-0.06564630713464728	1.364323952530087e-13	-8.152373312997914e-16	nan	nan	nan	nan	nan	nan
0.26	-0.04636443012121613	-0.02200718937281716	0.04585719963954535	0.5685748923189545	0.9415212048470226	0.009723536920758509	0.3778626628331106	-0.03686491491394943	-0.005717953895742154	0.06377544452344205	0.06094871140250278	-0.1039524593659082	0.02216491597919697	0.04045260856429525	-0.06971619303457113	1.074075094823713	0.07578260009835239	-1.074075094823713	-0.075782600098355	-0.1690365544441934	-0.08956583924874076	0.008104308586638092	-0.2034661433049015	-0.07855414364538418	-0.04215760525365961	0.06683252649868365	0.07401381563848303	0.660793236605275	0.6466851750496844	0.08317666308532763	-0.01045242755568246	0.1239874646492865	0.009384357116599532	-0.195479258054305	0.4794019718029981	-0.5083965687360422	1.330343388257412	0.0169505280274944	0.02302464337446391	2.520736698031064	0.6794911406436399	-0.5798337214053285	-1.177728702270759	-0.4341970090420094	0.886592460140982	-0.01769917583673049	-0.4364380051414483	0.6043403056756047	-2.84790293475632	0.4120308884008222	2.84790293475632	-0.4120308884008222	1.359432220880836	-0.3775441578721302	-0.1966898352947687	-1.762179442517796	0.3496013458052138	0.1889314009384475	1.843146248963446	1.120383648561689	1.505888570650512	-0.04059356869779471	-0.1499364619420404	-0.06892060345592775	-1.343736221152646	0.1756417544545621	0.001191294851155073	0.01787899288106107	0.001510507857507151	0.01407627780496881	0.00102637893169237	0.004494476022550722	0.002558943688179933	0.00855882938442392	0.300045041828913	0.2892857407511571	0.02810936137013995	0.03089660978939876	0.001158017879134946	0.02978692607265463	0.001070225963278996	0.006450373853615531	0.03752822847216058	0.05140292981610423	0.3774324481654383	0.3433419776324388	0.002912505293522844	0.01824303517270278	0.1977194590512189	0.1978263873732101	0.08472583805258729	0.1046236034735904	0.001547328709672975	0.00560781435538164	0.001650328956673327	0.01013984417655754	0.001248855012060386	0.009989945717290795	0.5777595018092881	0.5342440681873023	0.04372046316878705	0.06144764767540727	0.001145748648688812	0.003771275938881901	0.001241401744751185	0.01932958228552724	0.001427104808615053	0.02773097050500955	0.120224874459517	0.1476015978537399	0.03086010779489567	0.01794868202120887	0.003011907406483457	0.008726073590094776	0.5093507321537817	0.4928884544413005	0.001104884077988564	0.02609876912089113	0.00118792824147028	0.006769858134967575	0.001151117287735624	0.004747377086031638	0.001146928175468556	0.004268445202385882	0.1067950203113809	0.09237696288118408	0.1032664219531354	0.06992903923727883	0.03126641457760228	0.02892271816054724	0.01518317655448798	0.01870303699577906	0.08912273515475501	0.09173509637440153	0.1279747491613974	0.1016119232360729	0.1154670717573611	0.1089939776790012	0.04768165640619992	0.04739381083648569	0.001462781881362293	0.03194253314984943	0.04143597334454803	0.06624287605414089	0.003367212291392463	0.06139451676678596	0.001449542892793909	0.01559914488921666	0.001140038027603495	0.01575269112405324	0.00119952667358314	0.003089747750838187	0.001038716378515211	0.01089402168623551	0.001088152188785165	0.02718822139752737	0.01421793492891385	0.04075841756932557	0.05798579982273342	0.06274246794228719	0.05798946892390258	0.05003723537537053	0.001823047975932774	0.0317394681649636	0.00333983647332844	0.009733876992906993	0.05032796800840751	0.0465039417811229	0.04146507074546677	0.07648438379646652	0.01154666760144924	0.09460696049831047	0.1382221207925788	0.1033796377367608	0.001129213830222982	0.02177760029142922	0.04302763719908802	0.02852590595891465	0.01433656853152016	0.02790555406873639	0.001245593043278809	0.0123938677490009	0.001246599887319908	0.01959854854715143	0.001736502212175707	0.06609925671940141	0.03024832460873097	0.05307854787226365	0.01181569920721927	0.002941277707708382	0.02973051515081833	0.0319772522673153	0.001034088530423366	0.005124712304693496	0.03460091659247646	0.06179178496945959	0.1048513671235608	0.0662578574801379	0.0015385648143014	0.1143663826294406	0.00158590894226339	0.04139837771067525	0.001201159130245427	0.03178099052916544	0.001069594421201094	0.0217380052780844	0.001130495602903251	0.01745212791050075	-0.0113112895169497	-0.01461293162409729	-0.009462246395676265	0.009456814427646339	-0.0101359541347611	-0.004881710867126914	-0.0015077937974112	0.008663593102853881	0.001241425570341236	0.001919528236762128	0.00102536604855047	0.004024484093440064	0.3989037851343669	0.02716490577448693	0.001160961919541042	0.001009359505399994	0.01020939654810959	0.3822685350996977	0.004672887101973798	0.2468457167965069	0.1462959259514033	0.001555194463007881	0.001710765867211795	0.001221426299335205	0.7475224545739817	0.06198857841774242	0.001132992313661441	0.001255319626324983	0.001015038011861265	0.1531588410792934	0.04277295987461129	0.004319890622460371	0.547609269625809	0.001110448878333033	0.001011794377794605	0.001004674720193077	0.001009756805382102	0.1090685934230922	0.100941789749285	0.03602918882341748	0.01565695971412928	0.07300673067199723	0.1305090081797456	0.1210506269228557	0.04712285354228116	0.001476416697449185	0.0361965942093763	0.003438523578598239	0.001464896405094325	0.001110424624376662	0.001102731063333929	0.001043340099071591	0.001106324576860409	0.03006885384889144	0.04888394250482908	0.053324443159472	0.001048441948969838	0.002333452422978296	0.04732306835843568	0.04076402573335611	0.01142619536115309	0.1361596634427038	0.001107204247559707	0.0385496695463907	0.01053730014551781	0.001194349039285915	0.001247136580238525	0.001635613275162052	0.0171220632840086	0.01542473596642134	0.02985597826014809	0.001032894505556367	0.0287580982392054	0.1061741367532239	0.001588973806578779	0.001127158522381045	0.001257744080575233	0.001089307791425131	0.001167998496325727	-0.01535576367123718	-0.0141802014783517	-0.009107920033478729	0.006759510686454204	-0.009566270397401084	-0.003537794313187737	-0.002456102254362026	0.002179628005026797	-0.7414651865311259	-3.25890513304933	0.01079698271337417	0.07249892072972623	-0.02679849534889018	0.05975060127097744	3.354572994954941	-0.05556978029625761	-0.01098210545445661	-0.01917456182018734	-1.405460167513201	1.234637911397843	0.1038114713923361	2.194679002194397	3.251431905539434	0.01271787007435617	0.001447745811054758	0.0162049660376566	4.844811399724522	1.066497075366363	0.08373986569405932	0.0003121848192005807	0.06630595489493059	1.541000957018358	0.3424489684702693	0.05951010002131951	1.763362660182381	0.09533987984648172	0.03793136878147142	0.02567284390275783	0.01499335725035929	0.3599300581253777	0.1619121605031973	0.259808474080863	0.115102686460066	-0.4014553032950614	0.231003703967526	0.4226762134486528	0.08179035166289272	-0.01119520529817718	-0.2956273547279697	0.03054260084009399	0.01317170988227823	0.1425110046771213	0.03195774603892108	0.02546885576415858	0.1450534484358623	1.311313698478942	-0.2908678271386817	-0.1759327964395921	-0.09326299835318153	-0.05240366388568507	-0.09059697244890759	-0.03840471841930875	0.07485796479904955	0.05651568774288684	0.1348897172078905	0.1035620058159873	-0.2310915875547298	0.03727592840341298	0.001130148737069635	-0.4768158099546663	-0.7564765768542495	0.110682852798457	0.09234536304816912	0.02015578646071836	-0.4186935236264407	0.1077474937941297	0.2253895435625254	-0.03494234784291251	-0.1457567051855916	-0.1003818076173558	-0.07802694112610863	1.350392133526159e-13	-1.881186200645075e-15	nan	nan	nan	nan	nan	nan
0.27	-0.0475112456911642	-0.01826230730947467	0.04078103522485221	0.5818376895659414	0.9415992883702249	0.009869667306455361	0.4011946973357587	-0.03097649785433525	-0.01063928412386895	0.0516357553877229	0.05756142372218696	-0.09511502172449635	0.02099450338082155	0.03760189408963258	-0.0636570347223032	1.042321025014732	0.08065901409970287	-1.042321025014729	-0.08065901409971467	-0.1553673771440328	-0.0937430610013165	0.005966278855588768	-0.2205152148344469	-0.07466670243359981	-0.04005701466824964	0.08423186727770295	0.08523348431530806	0.6756723749934159	0.6459819960665591	0.08178338431155491	-0.01099040796513258	0.1112588890678313	0.0111932721141544	-0.02742127744134713	0.2639734956758628	-0.5035000813550188	1.322112455998439	-0.00129495270529765	0.005831414404065316	2.13714822287225	0.496082609287171	-0.3901010292496043	-1.260620834536158	-0.2371548914768169	0.8788542862214928	-0.2249937516325177	-0.1268465024250968	0.6036862412503772	-3.498286273998878	0.5573800988634032	3.498286273998877	-0.5573800988634016	1.377897181992465	-0.4585744654771727	-0.2292715922768758	-1.6383081052636	0.4300967970018647	0.2306415460250204	1.634459866489973	1.121219514090126	1.464206046462196	-0.1198925299274374	-0.1237695875525262	-0.03952303572170274	-1.202767033738339	0.1862601892747591	0.001228592131102997	0.01829938197184815	0.01029545877002194	0.02310653656226964	0.00102609374512681	0.004453262286377269	0.007633641503750669	0.01182367395420355	0.337979938257048	0.3213894286999544	0.02607548358495692	0.02911295396529963	0.001164386222855273	0.02948394613723343	0.00104056808622998	0.006316378511160193	0.02375501930327321	0.03926931980261462	0.3793218272116567	0.3572703612161764	0.008067571864864093	0.02315970805895246	0.2185385986098397	0.2190076129638613	0.1128961056839282	0.128804181528183	0.001567340612986047	0.005725689012044542	0.001694110874626524	0.01025600900515692	0.001250468150761951	0.01012370964539911	0.6314240475868653	0.5797127112858323	0.05350475211152662	0.07083688851407678	0.001143188744642961	0.003788712123280406	0.001260162934820934	0.01926430876462717	0.001225097401089747	0.0282530193094504	0.135606706481092	0.1617356001744305	0.03832579401537621	0.0211657968527186	0.005377934332080799	0.01043693483492645	0.5240051668469353	0.5132547320004174	0.001114766683644278	0.026857910554135	0.001101615344661607	0.006816443863637117	0.001079327115455413	0.004783654445059429	0.001079699669055552	0.004296600639521106	0.1067786406359133	0.09567467571607684	0.1015290395146326	0.07183905359956438	0.0330307669695368	0.03065860523637659	0.01677063488557956	0.02103360311505773	0.08192678295570273	0.0888689328288475	0.129143645595097	0.1039356470981246	0.1182220997154197	0.1131805115930916	0.04720042913997687	0.04829705424728627	0.002389742484939504	0.0326846005563478	0.03865030163399044	0.06349385202826938	0.00342613905367602	0.06164728462734016	0.001461813830214635	0.01570447100319799	0.001124959626324224	0.01738947034718375	0.001149109433950036	0.003425226286601802	0.001042592416222392	0.01112277808015911	0.001117745342018745	0.02839705503239062	0.02760031841396495	0.05564949993978301	0.05317202918802158	0.06018591917551074	0.05531189749643368	0.04839565037833413	0.001443541290030323	0.03076677575822895	0.002832206729854525	0.009460758216202207	0.04821446456205898	0.04554856646786199	0.04054604988358792	0.07587461649554748	0.01123909092428585	0.09526478657927073	0.1373032822886426	0.1041003235089654	0.001120632676083314	0.02304376054371347	0.04128203159752975	0.03013223612999911	0.01248931511382542	0.0261807220376612	0.001217116908297677	0.01276555856902243	0.00125818878423794	0.01954068366451983	0.001661858136375429	0.06130293542206384	0.02309443149104211	0.04646960172669313	0.0152808841163987	0.004458587868145126	0.03045808955660537	0.03350715135390633	0.001033689608081482	0.005286352713256362	0.03204272067806749	0.05826612519486205	0.1056016570343783	0.06738054633136886	0.001574180981572631	0.116453993834348	0.001362133668013183	0.04128988642713365	0.001237118437148808	0.0301682105854046	0.001082386582671854	0.02062584398051038	0.001154907115010739	0.0165834347160266	-0.01292116250211082	-0.01405844619609255	-0.009039122452202862	0.00743760562119424	-0.007984850150485112	-0.003516559660163506	-0.002421887740356749	0.003724738889989844	0.001289444433716407	0.03461548752366733	0.00102616149905771	0.02060305011946156	0.426006816159524	0.02085643738950385	0.00117952569855955	0.001009983526348162	0.005824238718109154	0.3842584303470797	0.0210278657354971	0.2608783933287399	0.1565761826192034	0.001616146816973493	0.00176434356638364	0.001278143471949333	0.7722580938915451	0.06831095431540463	0.001146895417009973	0.001300338794362972	0.001014241574468924	0.1629674506027744	0.05066420160710533	0.01087715472694606	0.5674857626098021	0.001137413996770614	0.00101169709867516	0.001004506955322617	0.001009663623591942	0.1047424820523471	0.09748511192395727	0.03424978086918164	0.02094052588116648	0.07154613585576995	0.1312082059386419	0.1232303946835629	0.04618289943183711	0.004950027614331581	0.03461600321976192	0.003529893460593101	0.0014828206237873	0.001108275276118174	0.001091426481516116	0.001049407418924333	0.001184284154885114	0.05317353334150373	0.0457341665552885	0.0508165475298755	0.001046931235297417	0.002271319947253637	0.04419126584999746	0.03833051338300779	0.01046610362501601	0.1356904765421547	0.001115500997487119	0.03974982119044906	0.01042916725041802	0.001181626277559327	0.001289826122563689	0.001540284359624776	0.01309918148951319	0.02213550030916027	0.03252251030275286	0.001033595847175877	0.02933288588318764	0.1070842384660389	0.001630231921297112	0.001130248498496561	0.001288807002553171	0.001101113310724494	0.001190753882679696	-0.01258335455197105	-0.01340655654228045	-0.008560960443708727	0.005960872762534318	-0.00456860996867617	-0.002134420730780655	-0.003308610072098029	2.197338509516432e-05	-0.7444341289989362	-2.853513009727553	0.05633282972860398	1.593937544094332	0.006439747514924062	0.5500262207764911	3.055599729364321	-0.2836850390520839	-0.05188548623306597	-0.01077585372409686	-1.028865145035544	1.518939100634375	0.8116498997430172	2.036355712690957	1.626598783320905	0.01017737716822226	0.01610880500933861	0.01378717886100729	4.232157663322941	0.824937886788953	-0.04150378453992148	-0.01183717368183435	0.04987418798894917	1.297055687270677	0.3007237525527188	0.2655209564992297	2.312686362035972	0.06556247533666233	-0.01157765654359452	-0.00713666241533274	-0.0028830451051244	0.2953361884315811	0.2127935665841609	0.09799631772426386	0.3402271710788066	-0.1768704888563539	0.2366674867100107	0.4173644854432257	0.09694545360412066	0.1474539031956324	-0.2527899006315564	0.02102504904562917	0.008411221138901208	0.1805186697580646	0.03431478458727597	0.02022446117136005	0.1016539941380571	1.64248743062084	-0.2261743695778148	-0.1529100662697223	-0.08792890154050728	-0.006580367422218322	-0.1035885067824556	-0.08437077878467324	0.0564750296791373	0.0926355555824567	0.1184482459650193	0.2161617994652811	-0.1227002807053632	0.03973107317982104	-0.01013524344183946	-0.479361618170596	-0.5793552564122058	0.1977193698860645	0.2057379137243039	0.01325341205841787	-0.2887906929006198	0.1184869567211328	0.1924842572703014	0.009987245927812544	-0.1750965816902715	-0.1208672644659016	-0.09445673323722861	8.538868869815736e-14	-3.757133096505565e-15	nan	nan	nan	nan	nan	nan
0.28	-0.04678360410027322	-0.01683973836323457	0.03585392266939576	0.5950150693359367	0.9414960832082068	0.009832764821698075	0.4204351876981229	-0.02698545596809181	-0.01323334858125633	0.03835479363938329	0.05632772628378018	-0.08641618927999904	0.01749283278905061	0.03805284626304736	-0.05771857052028279	1.004201864404568	0.08681276581552234	-1.004201864404568	-0.08681276581552852	-0.1414087319475311	-0.09875081401492006	0.003551767113873189	-0.2360457702475871	-0.0699080096960825	-0.03755567773546811	0.09947648302147134	0.09639159446602776	0.6899626963242046	0.6438903184111828	0.08080026543947484	-0.01125983941593432	0.0999163612025188	0.01311193978646689	0.1794121741016765	0.01493934837553473	-0.4785861968879894	1.3132598928591	-0.01930720890421623	-0.01358193071636366	1.702427869978778	0.3000161059690165	-0.1143805672498549	-1.405983224802523	-0.003478960660254328	0.8588714207502335	-0.4839507746782911	0.2238953244702305	0.580201483615158	-4.120921094992874	0.6674984312946758	4.120921094992874	-0.6674984312946759	1.41732580014857	-0.5436504100776742	-0.2519862374280167	-1.458476219236684	0.5238516509520338	0.2690806704128944	1.412201241913212	1.108071943340709	1.388125159179662	-0.3182933031475533	-0.06790448160225381	-0.01521081173063774	-1.066526677924139	0.1975922894063796	0.00127124755735913	0.01866668936166593	0.03042536789711001	0.04316272295434627	0.001026349125961757	0.004380950960848316	0.01827106249805924	0.01869551196178996	0.3713590852266137	0.3501864380296368	0.02198393171238007	0.025572435917597	0.001176853279706704	0.02870378425532597	0.001026056320758853	0.006171829838261447	0.01419264636448388	0.03067356071920883	0.381241558906611	0.3730787655507851	0.01863160939953972	0.03311856904527655	0.2364588640771821	0.2384492935621347	0.1326621818015934	0.1379938806987628	0.00160780881648525	0.005797768217046101	0.00174278254575453	0.0103484919787731	0.001279633011384689	0.01033047648026034	0.6759337916711208	0.6185520303205865	0.06156993473936066	0.0782181412994927	0.001148862197904244	0.003716177134073675	0.001292051980228304	0.01912343314117729	0.001123638265963469	0.02896386190472416	0.148459424223932	0.173767835202161	0.04589306027643014	0.02395815216667645	0.009801113326348967	0.01369366887118666	0.5401554771928663	0.5391980518899225	0.001133192621565526	0.02759149999872762	0.001058411992046807	0.006879036334205483	0.001043352781565145	0.004830258031391714	0.001046043638433366	0.004340368794670888	0.1049503358023702	0.09819816024135467	0.09905858335026962	0.07403896766157467	0.03311941825663771	0.03109519204759831	0.02014079726015211	0.025291913090985	0.07716134636471481	0.08809582493641241	0.1301196424080997	0.1064038013356278	0.1207296920607507	0.1173959457093445	0.04650759608973441	0.04929446237097748	0.004582165451192902	0.0346485155460633	0.03641528430257299	0.0612148290378049	0.003501211226408998	0.06183529930319725	0.001476909967248405	0.0157777234764844	0.00111634712426827	0.01927654111542964	0.001118248755863196	0.003759579912051013	0.001047564528617808	0.01129735167226609	0.001171525199991596	0.02932011559242406	0.04520977370842162	0.07311985928175563	0.04908132359917228	0.05810433168348557	0.05269975376257546	0.04696851678392026	0.00125273832697661	0.03024782176244848	0.0025462391801441	0.00951506412499864	0.04562436250970597	0.04436996331376968	0.03891955723932555	0.07478052748037066	0.01061100706899038	0.09573181665757295	0.1365646537197929	0.1053326306260995	0.001120492679408002	0.02414868346502521	0.04090101293578603	0.03281829736951423	0.01148793450625188	0.02527503921376761	0.001196516807001528	0.01324186596340473	0.001285327382832486	0.01944720136882988	0.00157686768971687	0.05657376098289697	0.01736070903040515	0.04121059066091551	0.02029452884795793	0.006994468917362146	0.03210130812706863	0.0359340797308396	0.001033841062897937	0.005411402882014561	0.0309547678236092	0.05596892587929451	0.1064182992597443	0.06866153021994814	0.001612613809210463	0.1182230989718851	0.001251689927626766	0.04153298572488193	0.001270627021583885	0.02831311293286342	0.00109468493917482	0.01934432373737012	0.001178489256222047	0.01558809253635148	-0.01160951408432059	-0.01335785442937677	-0.008533441411198399	0.006232110736430391	-0.0039360418699097	-0.002125926869570946	-0.003294924266495922	0.0006400177390799069	0.001337463297095927	0.06731144681058415	0.001026956949565473	0.03718161614548367	0.4531098471846811	0.01454796900452054	0.001198089477575345	0.001010607547296288	0.001439080888093995	0.3862483255944631	0.03738284436902065	0.2749110698609724	0.1668564392870011	0.001677099170938816	0.001817921265556128	0.00133486064456419	0.7969937332091085	0.07463333021306619	0.00116079852035927	0.00134535796244373	0.001013445137077352	0.1727760601262553	0.05855544333959928	0.0174344188314319	0.5873622555937948	0.001164379115209035	0.001011599819555611	0.001004339190451524	0.00100957044180151	0.1004163706816029	0.09402843409862925	0.03247037291494855	0.02622409204820391	0.07008554103954305	0.1319074036975381	0.1254101624442701	0.04524294532139367	0.008423638531217177	0.03303541223014761	0.003621263342588251	0.001500744842480854	0.001106125927859925	0.001080121899699653	0.001055474738774613	0.001262243732905535	0.07627821283410813	0.0425843906057486	0.04830865190027867	0.001045420521633366	0.002209187471529976	0.04105946334156071	0.03589700103265945	0.009506011888878816	0.1352212896416056	0.001123797747414159	0.04094997283450701	0.01032103435531883	0.001168903515836423	0.001332515664944164	0.001444955444087585	0.009076299695017524	0.02884626465189921	0.03518904234535761	0.001034297188798002	0.02990767352716977	0.1079943401788537	0.001671490036015692	0.001133338474611729	0.001319869924531248	0.001112918830024242	0.00121350926903391	-0.009810945432704981	-0.0126329116062091	-0.00801400085393866	0.005162234838614522	0.0004290504600489197	-0.0007310471483734151	-0.004161117889833965	-0.002135681234837276	-0.7480523928004634	-2.472384376395091	0.000180642555425496	2.277684447708335	-0.0330180132213657	0.7811492888331264	2.693237271131925	-0.4069422250366765	-0.1064184948089225	-0.02128522788959378	-0.697889981410567	1.610642061565576	1.112249091408674	1.846770003719762	0.2532561287295843	0.003558779752741565	-0.003288625182898064	0.03080554741044116	3.518946586969316	0.6648994647024011	0.06574563102324868	-0.01480823339670222	0.1040647130640409	1.120647498425467	0.2574970649584264	0.3686846583099619	2.878771126260243	0.09022948215816813	0.04113271716434231	0.02773808936659615	0.01811590085566766	0.2050843962000166	0.219892100450211	-5.157886202548314e-05	0.5006514577858903	0.01715582732275003	0.2598897790577983	0.428456253881121	0.1006232942703998	0.2331743113830436	-0.201627147646483	0.01759196390048828	0.006756981742432056	0.1925693137031631	0.03173276397628066	0.01463229535868149	0.0878988334789528	1.82716909276636	-0.1958755721904717	-0.133042515917218	-0.002515316236244134	0.01308127320219369	-0.1352425406274839	-0.135269061270943	0.03669876426255193	0.1588399567288489	0.1026422510104806	0.3195082195025812	-0.06726174611397603	0.05819924319870248	-0.005993328465807693	-0.4633864383138258	-0.4864895609016932	0.3143970305529608	0.2717512211113184	0.01283773850228987	-0.1730014318206335	0.1394065012640092	0.1616883300896574	0.03537576839331374	-0.1942202469441452	-0.1342535967338453	-0.1033567381700756	-1.881361472176703e-14	-6.548729935383247e-15	nan	nan	nan	nan	nan	nan
0.29	-0.04385431017068174	-0.01793782360568611	0.03119014027238193	0.6080999894559349	0.9412086565017634	0.009601846730910062	0.4351272174200252	-0.02491421579376492	-0.01276497142265925	0.02340981741369784	0.0574694682186206	-0.07784878439515036	0.01120049738144754	0.04203586663468548	-0.05202572262563111	0.9600313362169564	0.09397461454040421	-0.9600313362169536	-0.09397461454041578	-0.1269581845390008	-0.1045978371390533	0.0009715208402305022	-0.2496488017149906	-0.06421581004157545	-0.03469421647305439	0.1123385588693112	0.1074393993177254	0.7033716247309975	0.6396500005468974	0.08048506882620228	-0.01131772937766058	0.0897570086950253	0.01513274092998895	0.4049426370678539	-0.2269420306641005	-0.4556558178564979	1.303591243957871	-0.03857940843818999	-0.0321213700889924	1.236753037189874	0.1222081673469899	0.2118476173330595	-1.581419124967063	0.2241425275390241	0.8593226295808367	-0.7743236145610128	0.5618020221116824	0.5604689961282052	-4.703116359433122	0.7668110550375578	4.703116359433129	-0.766811055037561	1.474657929512239	-0.623024497646811	-0.2616391279401468	-1.264443455604421	0.6109060768330984	0.301483287070741	1.153263449661017	1.106352337761555	1.293895628124369	-0.5205199213928443	0.003048458604405206	0.001024080413107049	-0.9660859982642732	0.2069358754595705	0.001339784420243673	0.01900669635585337	0.0560336177269999	0.06829461560973946	0.001027271704655521	0.004288321292910665	0.02925217750087097	0.02564968569575109	0.4000158871187386	0.3751467243236536	0.01676794907202256	0.02110685351069043	0.001181720576016481	0.02743598649694828	0.00101855831423212	0.006014099722363679	0.008019778703811145	0.02500368840786609	0.381150949072821	0.387027940767598	0.03142650440647388	0.04499868621009016	0.2539553360475227	0.2574264095727078	0.1399529075683221	0.1325918922364868	0.001642269763522685	0.005844910186232921	0.001800067425280201	0.01042655306916636	0.001284480750287311	0.01059726086263651	0.7113379338503695	0.6497634225068391	0.06725651209911686	0.08315094979013307	0.001153992348653517	0.003629141792050168	0.001316798832828422	0.01888329105062074	0.001069780481250896	0.0299042529623825	0.1585585582142418	0.1834629420612964	0.05285692921621284	0.02611144982120141	0.0154170225003417	0.01772491874120518	0.5588579825130503	0.5704432346083951	0.001145135746252825	0.02831009660672164	0.001035648897653873	0.006988341995250846	0.00102428495112425	0.004908789378098464	0.00102830238231201	0.004405141230234788	0.1022840732499195	0.09996968501345549	0.09635959087384638	0.07622049368393059	0.03185414280869438	0.03039398793554622	0.02396191889824778	0.03027786986766434	0.07524670389765611	0.09002616251720216	0.1309020637263196	0.1092393848126569	0.1230242530927536	0.1218947613955816	0.04834990299215233	0.05266408685657282	0.01348243377992186	0.04237214841994635	0.03460496518432437	0.0593648438094455	0.003580202224056329	0.06194336221225606	0.001493601176042901	0.01581272987898395	0.001113514027034299	0.02138135245060062	0.001099881602483597	0.004062462373922514	0.001052288719684885	0.01141336299618223	0.001243825612824722	0.02990644921455432	0.05899477736524817	0.08506241426284082	0.04626765382462295	0.05698551590509089	0.0506123806156373	0.04600270626011448	0.001152924593882898	0.03007300154900719	0.002338823783138915	0.009746484094963464	0.0432921703542926	0.04335000374293486	0.03652273437350916	0.07310146946695283	0.0100377147035051	0.09617134912592282	0.1358216034982845	0.1072078785857729	0.001125002600718573	0.02506483369677263	0.04244815456135496	0.03704052333720565	0.01210154726192918	0.02587817652908998	0.001184019531865859	0.01381310422781023	0.001316629310841814	0.0192989745522384	0.00150101050946869	0.05202924557203574	0.01368861517167568	0.03798932717482868	0.02590879874082321	0.01069771907710489	0.03380379914033353	0.03846903945573395	0.001034480066143622	0.005489097765287787	0.03084786599695803	0.05467722559228398	0.1071643256440683	0.07025013383396836	0.001649066524337944	0.1196063191776562	0.001196842953039672	0.04212016399527879	0.001290841289407782	0.02627585695557344	0.001102107527051076	0.01793442311468756	0.001193290811206549	0.01449754035813625	-0.007579626611592986	-0.01221518859605949	-0.008163738394800026	0.006514410278737336	0.0005449183406245169	-0.001131178864830477	-0.00419272490781628	-0.0008573245800553502	0.001473573050534114	0.103292484128437	0.00102931061001587	0.04536530225731692	0.4675795308347624	0.007941875223414059	0.00117722735796365	0.001010879280434749	0.001263735940065754	0.3762050819212474	0.05314836133467164	0.2953861968755359	0.1368438086902421	0.001679156730607773	0.001895334627647815	0.001251172974798619	0.8008174064319491	0.07435032866493606	0.001158094938838511	0.001340230092763563	0.001013936790063263	0.1756973264114669	0.06373305043767082	0.02496962683673366	0.6171535284135359	0.001151809991245809	0.001012257060681558	0.001004523662917046	0.001010062587211374	0.09689587426476075	0.09138786383143525	0.02861038651170849	0.02995699679487213	0.07500281785483751	0.1322134543066217	0.1272401983127436	0.05516128104867085	0.03542998807857988	0.03201847763966012	0.003698653490586923	0.00151968173841245	0.001114319961785134	0.001081299468357345	0.00105867065159203	0.001367252160356052	0.07548683951470173	0.04307649155983032	0.04782430171872019	0.001051973571001584	0.002047883712829753	0.03999758569008995	0.03182196418789603	0.009348392187686948	0.1342408482670401	0.00113469034814134	0.0471539474061294	0.01483899600586324	0.001172782961762506	0.001363391532568686	0.001402411577030648	0.01015252562453183	0.03508822340068095	0.03628181457889888	0.00103586257886126	0.03142167661496749	0.1084189951336129	0.001700289777344931	0.001145114366642004	0.00130515402703916	0.001107225165511618	0.001204639175279831	-0.00176468408197576	-0.01073834435462241	-0.007913825411090617	0.007878450173142518	0.005118572855619103	-0.0004565362332554917	-0.005115811163522339	-0.001331981575364725	-0.7543608189802053	-2.167004973810197	0.05126853497486197	2.721390075870004	0.002766053403140136	0.615859554879192	2.287273893755801	-0.4812990859767953	-0.1464172908898807	-0.01312688113292163	-0.4375824370517556	1.142086589704771	1.248953535448174	1.946283944740212	-1.241068636987798	0.005482970383302635	0.01348012465543043	0.02492007584564623	2.700572911659342	0.3392292548555215	-0.04570474576037822	-0.0309846727634282	0.0923695101979318	0.8243586526869321	0.1749406502212695	0.4330606964840866	3.338010383104074	0.06262699925674715	-0.003976372560712041	-0.001925670875312752	0.0009313766813713276	0.1380001940803161	0.2064161005240554	-0.1334559747186217	0.4993164319904447	0.3632138411501892	0.3078666098308268	0.4733658307611245	0.5455483235965255	1.226325518437426	-0.1682192354251844	0.005103347595263815	0.0008441323739178314	0.224885103696459	0.02838540974279423	0.008779251630377438	0.03580159601852407	0.671976383408549	-0.03584307758994393	-0.06332374568264554	-0.02057659969872385	0.03065096573827742	-0.07643385425435861	-0.2025136553373029	0.04853167756385039	0.2134389492620491	0.0825948895206982	0.5350990800810622	0.1701225546890321	0.05882181471813185	-0.02072869462338671	-0.4432736142743431	-0.1793721197890305	0.4283578164791323	0.2367390166862756	0.003572618766634801	-0.08627486698473212	0.1804265676070728	0.1159167930163852	0.07961482517595028	-0.211013652804732	-0.1461956792066793	-0.1132205568014139	-9.699776058974371e-14	-1.223987314354813e-14	nan	nan	nan	nan	nan	nan
0.3	-0.03871483085386788	-0.02122629165255235	0.02671109560541823	0.6210842364712849	0.9407164695188179	0.009199943767038237	0.445185747697774	-0.02438176785221723	-0.008920563867244217	0.006758269047359646	0.06065688043265367	-0.06913547522127408	0.00201021434184442	0.04907075215031793	-0.04646717258167136	0.9103409008778468	0.1021877817433995	-0.910340900877846	-0.1021877817434036	-0.1118780883982051	-0.1111567096259092	-0.001632537657761594	-0.2613809069868521	-0.05776353222148819	-0.03156057789397607	0.122402742454818	0.1186159074365281	0.7158453110055711	0.6336649269497092	0.08082490060469105	-0.01129153258717096	0.08057979774343745	0.01725801601890057	0.6214492515369578	-0.4231372125121651	-0.4416386508774359	1.293125271929469	-0.06025926413191029	-0.04777890533312624	0.7757279811524361	-0.007742340590029763	0.5608255121221098	-1.747297652941648	0.4056550951755256	0.8880522785478486	-1.063540301239052	0.8342683532708907	0.5533419134635823	-5.224902525292414	0.8777621269173987	5.224902525292414	-0.877762126917399	1.543235546601163	-0.686020282622218	-0.2567486822978993	-1.084290980128196	0.6758672840684751	0.3235161337459314	0.8526227894471434	1.13381259676105	1.201076732735437	-0.6672444497275941	0.06310119675110407	0.001606538711574569	-0.8700983667431074	0.2184870784848633	0.001442089143716473	0.01936101563529937	0.08517887763593544	0.09704444432179866	0.001028910149417259	0.004201751504281117	0.03870784199131752	0.03113618499777234	0.4236960279047014	0.3957009940264376	0.01082106860185024	0.01604395760525346	0.001173720969413624	0.02578991375644075	0.001014946937118684	0.005851970498933923	0.004748107910409073	0.0218919528553423	0.3778394161473579	0.3951783695029562	0.04532026472906607	0.05780122363212731	0.2722283262057961	0.2773275873838573	0.1321099821119245	0.1150242116429116	0.001660539075981449	0.005899694750794936	0.001867398795315329	0.01050968009976732	0.001245060543962923	0.01087625293297022	0.7374389809274594	0.6721083097813335	0.07024282733127928	0.0853540668250912	0.001155204759607306	0.00355104129269966	0.001326608926916874	0.0185484499478584	0.00104310304022349	0.03097837234329346	0.1657339036893367	0.1903747038415951	0.05893238817729762	0.02749252885658953	0.02190172247475326	0.02226479041669709	0.5807517626511838	0.605313158865401	0.001144819672586294	0.0290267831806047	0.001024600332889244	0.007105413130907579	0.001014847169144644	0.004993867596909541	0.001019681493561932	0.004480852136802415	0.09924575742721098	0.1007337568401061	0.09367496601758979	0.07796734960212669	0.02935669288858349	0.0285607379295318	0.02771466363110135	0.03533377241956094	0.07632803958101418	0.09524614480566371	0.1314902448512222	0.1125739274019099	0.1251214370083397	0.1269044412724671	0.05387372281757228	0.05965036325809096	0.03091011227757512	0.05747049101593018	0.03316256110222612	0.05785345758130309	0.003658384417219803	0.06195902084877433	0.001511414156963664	0.01580660279627458	0.001116196068277299	0.02370408619670042	0.001091289378975597	0.004318121733780904	0.001056248418717112	0.01147712234860052	0.001332468599068445	0.03016482161441511	0.06594661478106673	0.08877207654906424	0.04496645776782283	0.05722836024962197	0.04925224340666475	0.04563795873348997	0.001106289890674095	0.03007373230259694	0.002154338298488092	0.01007704833858301	0.04154025793451617	0.0426875966142313	0.03332655983046598	0.07069083209512965	0.00966826924905945	0.09664892917193654	0.1349819416362104	0.1095459958924688	0.001132704648056902	0.02584072313905026	0.04614253263511732	0.04372352109206019	0.0146209499755418	0.02832215721778219	0.001179711626655662	0.014473770357679	0.001347716353926444	0.01909109433499147	0.001441792427211956	0.04775314928915064	0.01231459978037846	0.0371909685956201	0.03176445067834955	0.01560372154860642	0.03521463462403205	0.04069882592089149	0.001035582467392679	0.005500282869631612	0.03150753016857597	0.05422470371153884	0.107774820422376	0.07231230849343784	0.001681693207599625	0.1205606564712544	0.001175306935002625	0.04307638101800551	0.001293590729010255	0.02413718579093182	0.001102969841039142	0.01645102712515048	0.001196254574827409	0.01335434421372743	-0.0008721565535309529	-0.01057125515056252	-0.007973720427435136	0.008419320349191625	0.005164920007849275	-0.0006165889198383439	-0.005128453970715248	-0.0008206389134517414	0.001609682803976373	0.1392735214462929	0.001031664270466855	0.05354898836915025	0.4820492144848435	0.001335781442306357	0.001156365238348372	0.001011151013572637	0.001088390992031542	0.3661618382480326	0.06891387830032265	0.3158613238900993	0.1068311780934846	0.001681214290276182	0.001972747989740021	0.001167485305033572	0.8046410796547896	0.07406732711680561	0.001155391357318857	0.00133510222313494	0.001014428443049804	0.1786185926966786	0.06891065753574228	0.0325048348420354	0.6469448012332772	0.00113924086728253	0.001012914301807303	0.001004708135381826	0.001010554732620911	0.09337537784792056	0.08874729356424153	0.02475040010847095	0.03368990154154101	0.07992009467013236	0.132519504915705	0.1290702341812171	0.06507961677594996	0.06243633762595248	0.03100154304917273	0.00377604363858585	0.001538618634344612	0.001122513995711735	0.001082477037016639	0.001061866564408371	0.001472260587803495	0.07469546619528873	0.0435685925139129	0.04733995153716138	0.001058526620369603	0.001886579954130519	0.03893570803862113	0.02774692734313281	0.00919077248649503	0.1332604068924745	0.001145582948868106	0.05335792197775135	0.01935695765640846	0.001176662407693007	0.001394267400271752	0.001359867709973799	0.0112287515540456	0.04133018214946275	0.0373745868124403	0.001037427968927174	0.03293567970276503	0.1088436500883717	0.001729089518674418	0.001156890258672065	0.001290438129546903	0.001101531500998624	0.001195769081525432	0.006281577268753434	-0.008843777103035657	-0.007813649968242548	0.01059466550767052	0.009808095251189171	-0.0001820253181374733	-0.006070504437210611	-0.0005282819158919476	-0.7612232518582999	-1.954823604850611	0.003043099636636352	3.001271659050078	-0.03180603736156263	0.4876144024449051	1.812033952885328	-0.526404924760453	-0.1820734912940942	-0.02216504937698548	-0.1862626295408501	0.4508927652644925	1.29673314285464	2.03158236383668	-2.179882297536113	0.005087298839381858	-0.002275437139744442	0.03324708502117867	1.74564560461783	0.1189611735537845	0.06753259960583884	-0.03374803354472714	0.130810377715135	0.5639784826570862	0.103053341129729	0.4704090194074398	3.603719433967072	0.08984747537814819	0.04268581208910061	0.02904746378997241	0.02030359505827161	0.003593807104400403	0.1329580796201642	-0.2264607576827734	0.5146406128246201	0.6750847688508841	0.3596816015029973	0.5306290920110652	0.8239536774797246	1.708116255829709	-0.1339073476033021	-0.0008888906088474578	-0.00146971530121353	0.2361537958923172	0.02228814357168245	0.0041819010199561	0.02230658904255806	0.1805905537919032	0.07645645239120284	-0.0128299164819963	0.03259487707325535	0.03291012792019754	-0.06373205221695928	-0.2815849329522597	0.04430827979065122	0.2514138261338197	0.07459009311402898	0.8116625769367447	0.3009069285627758	0.07608481621171927	-0.01792400319143841	-0.4097026127122465	-0.001908579531144381	0.5549474929035386	0.2107165691586131	-0.0004642172833270134	-0.005165750567189962	0.2341207103550667	0.07591174765559057	0.1091835188397403	-0.2145032844166563	-0.1489526701058068	-0.1138855314119103	-1.404910297217905e-13	-2.179707817742916e-14	nan	nan	nan	nan	nan	nan
0.31	-0.03156836379796205	-0.02612367622935398	0.02228887230997077	0.6339598563030779	0.939991262368434	0.008662879548975332	0.4507935694546913	-0.0248261768766557	-0.001580246218667803	-0.01133173312523243	0.06529407807266518	-0.05995634689896737	-0.009932763672785413	0.05833506710368424	-0.04087585286677674	0.8557894067818885	0.1116756644477347	-0.855789406781884	-0.1116756644477375	-0.0960831051600055	-0.1182312623708686	-0.004112948267067399	-0.2714479972388807	-0.05081324142887067	-0.0282636268491818	0.1293886267389861	0.1303050706888792	0.7274587962184537	0.6265992772546999	0.08169519109569691	-0.01132722099711398	0.07231484831803539	0.01948870591881176	0.7939341811977378	-0.5425697771533833	-0.4452336480420286	1.282054197299049	-0.08572811651113203	-0.05882017386836065	0.3623905232966482	-0.07009435943205984	0.904532755220408	-1.853520607529123	0.507698481867537	0.9490086285940179	-1.309188893743791	0.9990298660132092	0.5669351548774765	-5.673536699854655	1.026238319793438	5.673536699854649	-1.026238319793445	1.613466686040717	-0.7245438391913827	-0.23729263443692	-0.9345957794656835	0.7087772235464995	0.3345259168182363	0.5553466858421745	1.21193593557161	1.128755625781752	-0.7371134617572006	0.1138519638431566	-0.01025520517260635	-0.7782492949602838	0.2276998100017399	0.002773787730956068	0.0209753945829796	0.1104249333526803	0.124125277038596	0.001030353357684991	0.004133958362800942	0.04516834827071223	0.03478069963126473	0.442847068489513	0.4114208508234465	0.006211400593879236	0.01212090003164923	0.001157235557604397	0.02392600185920552	0.001012948008544335	0.005697965524260268	0.002959950445626349	0.02015224475166743	0.3757902847530914	0.3994108121257452	0.05750260591589035	0.06924576844737235	0.2905669907386947	0.2978595633329739	0.1104459998644981	0.09131919253290183	0.00165367232588693	0.005990919762203723	0.001915432578555397	0.01057964450548313	0.001196952717327435	0.01121568752375956	0.7548144906100198	0.6842081109839319	0.0707001769756804	0.08521929698775343	0.001150507311753709	0.003556907531069727	0.001314114100867601	0.0181355198312085	0.001029391174834274	0.03222028673603939	0.1709237099323215	0.1951140038289122	0.06337812147362504	0.02805419050785755	0.02762720183675504	0.02623065320722563	0.6063512798731749	0.6415870704962222	0.001136172276419845	0.02980282245918005	0.001018970322198437	0.007274701470580991	0.001009943427521833	0.005117390885793121	0.001015268075758457	0.004583477848076222	0.09633903299143023	0.1004226695891966	0.09158092569354707	0.07907089613582051	0.02673432226113469	0.02644996833648776	0.02999252037730444	0.0391785510030574	0.07791191355378667	0.1014189764308718	0.1320047604882695	0.1163180391682109	0.1274737648353548	0.1324612628365725	0.06386798147022842	0.0709696914566221	0.05044343549739976	0.07433915094459571	0.03186280681448978	0.05657687246678299	0.003724628508485674	0.06189474786778917	0.001532707403711465	0.01577415833025407	0.001122669048748343	0.02616533781365808	0.001087475292837613	0.004597947609994962	0.001059065543944699	0.01150139666325805	0.001379548372590681	0.03011529123239797	0.06552623757000547	0.0858826000588909	0.04435714052356365	0.05805058698593692	0.04821492052635807	0.04549911773081226	0.001089578899176146	0.03012206504823928	0.002057151617221249	0.01054355478448018	0.04035468820289406	0.04226320985195178	0.02853969234193392	0.06703475282001817	0.008744982080572393	0.09681870550736552	0.1343013312790486	0.112101616679434	0.001142522401228284	0.02658958956836834	0.05046368597624764	0.05171937785675056	0.01862452988421069	0.03218885692238835	0.001185595179915862	0.01523395470670989	0.001370692305776713	0.01882432699183944	0.001405742489846149	0.04381163305896961	0.01252172302123502	0.03811351302671446	0.03663061853375103	0.02118241915749202	0.03543227568561668	0.04179025837224008	0.001036895259380384	0.005463301321174311	0.03156951184430951	0.05399940570930958	0.1088703482873442	0.07492360247597962	0.001721851889592241	0.1210962484281537	0.001174567152902899	0.04443610577411958	0.001289888472972285	0.02199135221891216	0.001101470746427753	0.01495669070490777	0.001194627084158649	0.01221008261868898	0.007642301650508522	-0.008510766706666629	-0.007729385158373969	0.01213082084813908	0.009472815068806283	-0.0004241557153590979	-0.006072213682228057	-0.0002767755613928853	0.006328786761738716	0.150433200596717	0.001032017141629039	0.05225699189568664	0.4877367083255285	0.001221824338463887	0.001126281092461619	0.001010627968534586	0.001069744629140639	0.3762061476351408	0.07541630734399236	0.3341160180008163	0.05410225465620091	0.00161713914272795	0.001959516088748518	0.001129385640455429	0.7926419061542066	0.06889297693730721	0.001137345044421973	0.001272320749884629	0.001015704634072434	0.1798421686227009	0.06903690297509191	0.03543950093184508	0.6868361494739428	0.00111695405891829	0.001013277215522993	0.001004951632404768	0.001010776544719513	0.09137510961559071	0.08867797906463755	0.02287495331708709	0.03166291996778122	0.08006399003215212	0.1329988682142593	0.1326010998528962	0.08614129319816922	0.08319251384941155	0.02980620460659648	0.003809656237228997	0.001568694174221793	0.001135241491094386	0.001084374394519975	0.001062108915694724	0.001391660830495987	0.05658468854710597	0.04367172677069178	0.04661906579449866	0.001083735434484552	0.002014002356406781	0.03895135079570759	0.01899103613832919	0.006538075779917698	0.1332885734761173	0.001158804106442378	0.05773804002315031	0.02615070191186221	0.001204464533058381	0.001394943845944706	0.001375190809884551	0.01403394419536904	0.04311276289255835	0.03424162510427463	0.00103896695894684	0.03053455965479467	0.1118065140331652	0.0017930844319163	0.001188101719391307	0.001282302873473572	0.001098538232630599	0.001190531814708497	0.01724533935995219	-0.006183869945675421	-0.007417638041417864	0.01707124561946142	0.01351248598385711	-0.0004254268286568347	-0.007017340789754631	0.0004682928742649464	-0.77098032132577	-1.829326692120369	0.2843642698117035	2.406959865319533	0.00652875062678555	0.2469327140606141	1.331162832654071	-0.2779603497142814	-0.1887525476040497	-0.01136405438392724	-0.1477368229350865	0.4163560807453486	1.003675065910818	2.034005672168818	-2.57089575338519	0.0119564764143943	0.01121632417727242	0.03583369675409082	0.6717782651965717	-0.1357395867016549	-0.0311888193676726	-0.04606168044692895	0.1230546410787293	0.3830522089432393	0.01216104095490079	0.3334214222104976	3.617779435106768	0.07330354232079526	0.004574626593607604	0.004449238585179985	0.005713529249327404	-0.07153442051379717	0.08589062078285128	-0.1989098547716585	0.2654134838524445	0.5700710224255348	0.3800393383593052	0.5715001150731933	1.401005075970144	1.665629365377615	-0.1218187906417909	-0.01104333190442227	-0.00445849228991863	0.2592220479278031	0.03422036194930997	0.001166758329357544	-0.02410628781569419	-0.6887692409378432	0.08945004204937418	-0.01660056214545087	-0.01070268145276305	0.05793847756713076	-0.02634665883126971	-0.4482103543065087	-0.007326015058468574	0.25351570199838	0.07847302770419687	0.8029846876632263	0.4607935120655031	0.07947876637183988	-0.03192442405104014	-0.3796479000005367	0.1745366039306535	0.5584668468452451	0.01736621767602429	-0.00572402350955183	-0.04828012525832558	0.2810835092374863	0.0327251692543293	0.1610118223353663	-0.2139813001411127	-0.1495958090842448	-0.1145303533282756	-1.450261927704923e-13	-2.014844134771128e-14	nan	nan	nan	nan	nan	nan
0.32	-0.02311434679865419	-0.03180228868170773	0.0177578698479646	0.6467264304745078	0.9389829881764155	0.008039815577967974	0.452764641225105	-0.02556275294365365	0.009115985989792682	-0.0299684996222201	0.0705291310506766	-0.05013059779590245	-0.02385623537577595	0.06866005404277692	-0.03508820697709589	0.7971073587616614	0.1228410262561437	-0.7971073587616599	-0.1228410262561434	-0.07965464297735921	-0.1255606578662675	-0.006337574244012394	-0.2801821967598989	-0.04369626076847499	-0.02489702272544739	0.1337255285407757	0.1430129437852345	0.7385631298399927	0.6190980982649537	0.08315984112940893	-0.01152685638003877	0.06510765631177325	0.02181299038903337	0.8829592402179225	-0.5793827876223089	-0.4633944841881873	1.271316139856824	-0.1168726724666897	-0.06497885592201712	0.04837798385655063	-0.06617574910764425	1.23200842410828	-1.856650517824935	0.5252261627712033	1.017376434690757	-1.459639039071039	1.046402750421584	0.5926071484067083	-6.05101331014609	1.213257947732158	6.05101331014609	-1.213257947732158	1.669931335490028	-0.7369888327100913	-0.2055917558257214	-0.8177128339260367	0.7092052576246539	0.3374467495341134	0.3228262929726246	1.337554565560352	1.099246414466386	-0.7543503086745157	0.1819731052934252	-0.03118285587972832	-0.6585468829151225	0.2372059925474853	0.005784588129522466	0.02433893263000888	0.1290064668281786	0.1450249412484178	0.001031251147147216	0.004097953348046533	0.04799167598998678	0.03618772307512419	0.4576210667279003	0.42230875920227	0.00379519565752687	0.01008967541577293	0.001133948647588596	0.02205398961470282	0.0010116873745051	0.005570127234921464	0.002048610441150347	0.01921605976301442	0.3776581028715152	0.4039206975468424	0.06690178340020855	0.07810470986468178	0.3086088941295342	0.3171915577508853	0.07464835135516275	0.06341081199673902	0.001618221776288027	0.006114799738645854	0.00193286867981417	0.01063296670119998	0.001153845398504492	0.01161680414057199	0.7637329583095616	0.6854931476711587	0.06865840480360849	0.08284278617735161	0.00113913383321041	0.00363067555710049	0.001276476990494667	0.01768274254859522	0.001023176448049018	0.03354910796974966	0.1745524494761253	0.1980191619031833	0.06586244750443132	0.02779339071230425	0.03197289187327166	0.02914637653117642	0.635978727587693	0.6770030784257254	0.001120703212542528	0.03065171726713266	0.001016338146967347	0.007464961077763139	0.001007614534962111	0.005258693260604817	0.001013173359724976	0.004704962362861873	0.09380720199688135	0.09918860516517959	0.0903502193505005	0.07964794989107146	0.02445668150508376	0.02451820695682563	0.03022172925919981	0.04086400969610583	0.07886197913652579	0.1068593545788201	0.1325046767614123	0.1199926859011427	0.130298656966157	0.1381497414591961	0.07858893603307948	0.08689232705253183	0.06990400031531728	0.09078335103303455	0.03060946584368089	0.0554088994616439	0.003774627122199049	0.06175660168434748	0.001558388466883653	0.01572864666271583	0.00113227002084888	0.02895103756385532	0.001086517880444113	0.005013395578320518	0.001060594758422398	0.01151033344314443	0.001362797659212082	0.02984482341097684	0.05714087452961215	0.07639102394819938	0.04407667887195547	0.05904658403411119	0.04732127869612918	0.04527270192875376	0.001093834279689989	0.03010419160249963	0.002072077412401673	0.01118676421594758	0.03972628105294976	0.04205663626556791	0.02180994519096344	0.06175503636425752	0.006965839952532444	0.09656294882364744	0.1339069147181123	0.114492417347223	0.001154042042520397	0.02747598039221109	0.05478073449505273	0.06009273307858234	0.02394031775782973	0.03730523745323402	0.001202439374166847	0.01613387993981901	0.001382520021883491	0.01852270673574695	0.00139536985011421	0.04013924595565606	0.01399797190970029	0.04044408343781218	0.04001694526238714	0.02672655484493228	0.03407458117783438	0.0412420762056591	0.001038321196595055	0.005409963777389105	0.03046587687117036	0.05309137569878837	0.11074447215394	0.07779288713987843	0.001773914128445512	0.121245530366943	0.001189805452149394	0.04626162526358144	0.001283969789578895	0.01987120238502054	0.001099224323453442	0.01346548704064557	0.001191194452278396	0.01107246583249854	0.01778962911265429	-0.006050665787127769	-0.007383932117470412	0.01768570775564885	0.01337837391090402	-0.0005222789875454456	-0.007018024487761577	0.0005688954160644953	0.01104789071950381	0.1615928797471417	0.001032370012789913	0.05096499542222297	0.4934242021662137	0.001107867234619756	0.001096196946573694	0.001010104923496851	0.001051098266245638	0.3862504570222449	0.08191873638766209	0.3523707121115338	0.001373331218920433	0.001553063995179194	0.001946284187757477	0.001091285975877566	0.780642732653624	0.06371862675780887	0.001119298731525185	0.00120953927666969	0.001016980825096013	0.1810657445487234	0.06916314841444147	0.03837416702165464	0.726727497714608	0.001094667250553652	0.001013640129238672	0.001005195129427436	0.001010998356818062	0.08937484138326247	0.08860866456503344	0.02099950652570547	0.0296359383940224	0.08020788539417166	0.1334782315128136	0.1361319655245755	0.107202969620391	0.1039486900728743	0.02861086616402026	0.003843268835872281	0.001598769714098989	0.001147968986477554	0.001086271752022392	0.0010623512669821	0.001311061073185263	0.03847391089891828	0.04377486102747143	0.04589818005183535	0.001108944248588459	0.002141424758683668	0.03896699355279587	0.0102351449335264	0.003885379073340583	0.1333167400597601	0.001172025264016489	0.0621181580685497	0.03294444616731698	0.001232266658429029	0.001395620291685466	0.001390513909795691	0.01683913683669169	0.04489534363565382	0.03110866339610896	0.001040505948967416	0.02813343960682445	0.1147693779779588	0.001857079345158359	0.001219313180111046	0.00127416761740059	0.00109554496426399	0.001185294547892061	0.02820910145115094	-0.003523962788315088	-0.007021626114593131	0.02354782573125234	0.0172168767165251	-0.0006688283391760408	-0.007964177142298563	0.001464867664421606	-0.7811935110827143	-1.652397576150821	0.3528749195307327	1.765037957660197	-0.02544841201636673	0.04011616451811781	0.8456442692480413	-0.1480383332278243	-0.1836935608080133	-0.01693171229103789	-0.02555800641521957	0.5063813249195138	0.7796124632690254	1.79158605759674	-3.02055458277964	0.01161829185890934	-0.005603879138782025	0.04558349024437592	-0.4173072984564158	-0.3293870210702549	0.08111295718486278	-0.04171746444553814	0.1481917459067762	0.1971501000463943	-0.06143894823560758	0.2603811260949574	3.432138693703373	0.1044185812972978	0.04688006559307824	0.03260328097786216	0.02407535576221223	-0.1810016275270028	0.02765952393276732	-0.1906591150425814	0.08277663472840562	0.5285940733930617	0.3457885948296887	0.5569605037150018	1.744615156973803	1.62322428779427	-0.1121849257274968	-0.01566353110210749	-0.004083155607098719	0.301043422543397	0.04941256199289134	0.001114394026048334	-0.02188089881227014	-1.139829370299704	0.111210514758047	-0.03034487635759044	0.01935363870135936	0.06825072502083879	-0.02016941705739156	-0.6063123690835297	-0.040798324044073	0.2184498022990868	0.1020949720172639	0.8871622683665645	0.5508430938111605	0.1040329929437662	-0.02489458037623198	-0.355876787333531	0.2796966164658646	0.5480351086130817	-0.1172063544329579	-0.003735416351766174	-0.1417121522246003	0.2857188466284248	-0.001350255966280102	0.2023424654917566	-0.2093665367924088	-0.1483261189084832	-0.112556569643896	-8.804855674022774e-14	-8.063699965212801e-16	nan	nan	nan	nan	nan	nan
0.33	-0.0142767450189696	-0.03744408771027422	0.01301169644891284	0.6593915472448476	0.9376314387468371	0.007378462037048659	0.4522233106171031	-0.02594978665258829	0.02300169868692292	-0.04805444950148182	0.07553368044030984	-0.03971173568641495	-0.03868028172032523	0.07887267691948134	-0.02904957017518122	0.7349837638459511	0.1360078725344926	-0.7349837638459473	-0.1360078725344904	-0.06275720936080921	-0.1328790159424235	-0.008186030291616598	-0.2879159400895588	-0.03673518949705515	-0.02153538920876672	0.1361063450008297	0.1571877292456966	0.7496066091938252	0.6116162974291091	0.0853924175456298	-0.01194360222041801	0.05910573085578245	0.02422190992135256	0.8656926202344595	-0.5407514541764898	-0.482217836644498	1.262142922752175	-0.1544055809124801	-0.06694622621192002	-0.1328168283776235	-0.006224302280679867	1.543247246316507	-1.742075586865583	0.4683198688320907	1.056793548191409	-1.481186878762291	0.9839652668508759	0.6080063366221286	-6.367545159060149	1.417807778262307	6.367545159060147	-1.417807778262311	1.707629586922018	-0.7226610313549118	-0.1620517726443482	-0.7343854578525627	0.6792527424320991	0.3341419317280162	0.146765484347428	1.498577732104486	1.112484698218086	-0.7396902742241759	0.2580457869504401	-0.0511848626212064	-0.5453435744690829	0.2450340331990744	0.007377626620682153	0.02626005433762512	0.1404466405496873	0.1589070696127718	0.001031382752047858	0.004088339656741797	0.0465638829321242	0.03531885772325472	0.4683642979649323	0.4287392040683365	0.002479132971568271	0.009001687996397648	0.00111050016939833	0.02036074352869538	0.001010718888433016	0.005477113020401002	0.001559359367251494	0.01870769742134506	0.3846467690456616	0.4104661680314893	0.07265380217578295	0.08378654688227663	0.3260760683024126	0.3343017236325898	0.0422294986843053	0.03913785143717918	0.001567824870418868	0.006258449138314632	0.001917867814027782	0.01066387030838353	0.001119069672313241	0.01206555741985091	0.7649932965430369	0.6766599457846032	0.06459058589062375	0.07876488809126998	0.001124889642179579	0.003776227639114403	0.001230936711112708	0.01724812218490435	0.00102053791155849	0.03496478202324824	0.1771400690276335	0.1995343909297702	0.06635023481937262	0.02688473966275838	0.03438469632769135	0.03081613863113607	0.6678187462447445	0.709492770928106	0.001104189236336865	0.03158720777204538	0.001015039714415916	0.007705641665358308	0.001006448730885709	0.005437043572602667	0.001012109349193975	0.004852756699169559	0.09133680516373116	0.09675494610766809	0.08914586321419686	0.07915475277364936	0.02279836315292025	0.02301380619656115	0.02644690962594182	0.03848177965183576	0.0768979076522659	0.1089763060138491	0.1335486357796868	0.1233130765627281	0.1335078217302441	0.1435571165245542	0.09651788307613522	0.1055550825492563	0.08570896626974328	0.1047760251910715	0.02960827520773215	0.05441404697313319	0.00406372009655845	0.06166463508831312	0.001601228138486732	0.01568728601728785	0.001141932597743025	0.03221226152454346	0.001085899035142828	0.005501122340648999	0.001061849798348278	0.01153014308213085	0.001318852266530891	0.02950843876961083	0.04434420892424903	0.06382561535653039	0.04301453594366993	0.05913189038179924	0.04610849347031018	0.04454208463762806	0.001122504652266721	0.02999399808905468	0.002398425030339907	0.01223405971469038	0.03933547893281757	0.0417756826588291	0.01528757347132055	0.05638551449696141	0.005319663732308653	0.09636271119995744	0.1343147241204722	0.1168902663860185	0.001170881843333393	0.02868991258170321	0.05765171675426369	0.06758341905495349	0.02941317056820304	0.04255065110174226	0.001232404552664659	0.01723585981300484	0.001374490332846804	0.01821051562335093	0.001423032858451914	0.03663655130073092	0.0155981819565874	0.04293851642362376	0.03775519597520888	0.0294756290265859	0.03022586836724867	0.03821565410519871	0.001040202990620235	0.005354661966604024	0.0289293959785252	0.05148753751414063	0.1127047978028072	0.08047220662427751	0.001857149431717332	0.1210605022788783	0.001225685677222447	0.04863942228393364	0.001290820526899487	0.01779291269075298	0.001101113914556328	0.01198130971494894	0.001196216776060862	0.009946002959985515	0.02851709951205288	-0.003378037672656412	-0.006939269915532249	0.02362132480474744	0.01625226018851733	-0.0007576439330191193	-0.007635928414935573	0.001368283180238934	0.007382427401460797	0.1541241258713872	0.001030800303272033	0.03956544872728218	0.4917606575095525	0.001089842923278834	0.001077533177780661	0.001009377666698731	0.001046506141275393	0.411298811331946	0.07846069861511007	0.3683037445341422	0.001218129782532694	0.001483277643583298	0.001864897242713944	0.001075733281321831	0.7568153666824183	0.0556431923938992	0.001102241204947978	0.0011614677634437	0.001018478057148635	0.1816210766443628	0.06508410079622684	0.03615878727865022	0.7631552860841889	0.001080506421823236	0.001013729247170838	0.001005269634731013	0.001011005118212041	0.0867184273457606	0.08655354745213209	0.02087161668808482	0.01572885802171694	0.06920084362801143	0.1365474902902837	0.1402212643650801	0.1324792731558486	0.1086666395270982	0.02832551148894101	0.004812004887807853	0.00168579253243846	0.001155398048184503	0.00108439439165217	0.00106383719075164	0.001240909993620319	0.02025917892918195	0.03999920554698127	0.04356301160484307	0.001189081427424333	0.003245902639999818	0.03879196842776569	0.00621187377140783	0.003309449567205864	0.1363363493076925	0.001202286283869564	0.06044402944752583	0.03792565574795572	0.001290136866920722	0.001341161828858054	0.001503777938247275	0.01777753843589725	0.02666042541732222	0.02121747886819341	0.001043562412783776	0.02633879145854574	0.1161619292994766	0.0020176154908193	0.001300064107939784	0.001318087181674145	0.001109457416840704	0.001215114180627583	0.03949096836017311	-0.0005886694656580169	-0.006428722754345308	0.02961574111264222	0.01835445324372447	-0.001064061353566875	-0.007991233360218997	0.002090403357067146	-0.7930714311812165	-1.397572943448232	0.04318200876521737	0.9935176954112634	0.01182265476688851	-0.2177512996100046	0.453451062096471	-0.07564566609830341	-0.1541472509200272	-0.00448667336637669	-0.05753139018601948	0.8276854796336639	0.3641322793295764	1.617151855393874	-1.860295358679402	0.01538514894249633	0.006727606786930337	0.04472455676376959	-1.305423200243508	-0.4847637199171762	-0.01859654277950237	-0.04276171468865284	0.1384177389065406	0.1047024893870367	-0.1188161198786768	0.08236196235374849	3.051039165055054	0.08885053555479115	0.01290061712300949	0.01064156835627736	0.01037072429516638	-0.30219317171989	-0.1237454906561574	-0.1157504963742537	-0.5489485423293068	-0.08375457057348902	0.3319273594821377	0.5389884148916066	1.968333547399012	1.189214178493087	-0.08607943045254321	-0.0030908337022243	-0.00426127676763235	0.3508001020217668	0.04869251225856116	0.003267017988335976	-0.03895328392767496	-1.365958044167527	-0.08186341519932769	-0.1137329795763081	-0.02749044416338833	0.1369192088593233	-0.03612475629241396	-0.4754579132324223	-0.004160594462020334	0.2756514079376047	0.1431781430179308	0.6248237369868113	0.5026083853700269	0.1203314168067795	-0.03382598578301128	-0.3459031769969112	0.2245956170956583	-0.01864299181410141	-0.4742976208518914	-0.007745370582156337	-0.1802282472661605	0.2622728427587677	-0.03449203904901876	0.2719541737521707	-0.2057998344119603	-0.148153625185908	-0.1123225092650427	-4.134706174289137e-14	1.806540118466297e-14	nan	nan	nan	nan	nan	nan
0.34	-0.006177864303481586	-0.042452806486944	0.008185960294597722	0.671978003100216	0.9358755092082318	0.006707803574803161	0.4505848501992074	-0.02558710518143236	0.03994319353619594	-0.06444073393624566	0.07974825150071771	-0.02918677561251268	-0.05300030593110188	0.08809622821839407	-0.02307035775195222	0.669879665859192	0.1511511112278789	-0.6698796658591909	-0.1511511112278774	-0.04554056725688034	-0.1399334434701378	-0.009537656075923221	-0.2949768984338544	-0.03018633100412885	-0.01822894453231165	0.1365294079338992	0.173008002538828	0.7608735286426898	0.6043506844659201	0.08819082904840546	-0.01253092464103491	0.05413067749867319	0.02672279343868923	0.7352150273782265	-0.4527667372442095	-0.4793070352416254	1.255583956862542	-0.1977486942706136	-0.0668398401872536	-0.1710479781182117	0.08376728690202889	1.843164854547722	-1.516717428929684	0.3672304969224575	1.038596027563621	-1.358834612476572	0.8485884348678778	0.5807222726552137	-6.647113924355864	1.60853643073963	6.647113924355864	-1.60853643073963	1.733773032965314	-0.6842027230216475	-0.1062257031661728	-0.6831558368531379	0.6267627019267494	0.3264089814891765	-0.06872441242372698	1.666652132094933	1.143934433472403	-0.711112734142878	0.295140122605676	-0.06529817192974835	-0.4531724631386785	0.2555987895524277	0.006364802074268557	0.02543922454094796	0.144156793576323	0.1645378947606722	0.001030663315481216	0.004100346063640218	0.04050984481747113	0.03175545578856545	0.4752273936260951	0.4316379076068168	0.001807828267851676	0.008455031784721725	0.001089443752664652	0.01898721270508841	0.001009871074588925	0.005424082912715584	0.0013119194688271	0.01843709339514691	0.3974105132360535	0.4209738612920087	0.0742962394733446	0.08553490223287492	0.3428139184454146	0.3492686895917524	0.02334617686745557	0.02567974823200356	0.001507733295281688	0.006387973934978099	0.001869713731890111	0.01066637896115721	0.001093906131334934	0.01252244309905182	0.7590674153778184	0.6602628812385058	0.0586928265621546	0.07317608930347107	0.001109237981727267	0.003926864662014898	0.001184126630330639	0.0168764061497755	0.00101996822386237	0.03638695623012503	0.1789406539446117	0.2000893473732284	0.06479831066940389	0.02544657115062536	0.03461109437826301	0.03096942914741492	0.7007883136531217	0.7377286488924735	0.001088851690844908	0.03255214829606166	0.001014435389317578	0.007955864724184756	0.001005903389069195	0.005623020366443159	0.00101158098431092	0.005010121104695225	0.08877736409271095	0.09321548197575179	0.08757247542830446	0.07722410921317834	0.02187079527555442	0.02209260784168378	0.01776305573531341	0.03009052087451764	0.07093818142799919	0.1056132474835778	0.1354099651598754	0.1269039895306785	0.1370590352137482	0.1492189878677264	0.1170664772919667	0.1258669501011963	0.09639427807646146	0.1148457072965025	0.02894511516029036	0.0537014336830355	0.004690373894879354	0.06168756409833902	0.001666139470065186	0.01564197506156504	0.001150477984878048	0.03595901425286691	0.001084650713632691	0.005998440259244792	0.001063220321980979	0.01158406348683449	0.001261800734769483	0.02919461264341203	0.02870992746850534	0.04921774914240987	0.04068989913061995	0.05765503233048464	0.04437487055351273	0.04303895438307417	0.001176912103810752	0.02983242066310798	0.003112431074600402	0.01383936507563137	0.03904506439728096	0.04133207209944854	0.009910802348531766	0.05208855992244536	0.004200035408656081	0.09638150905899119	0.1357775229066591	0.1202960735555333	0.001194432702041659	0.03038927679528998	0.0584562210715496	0.07286618401990808	0.03460122647520776	0.04744478015021523	0.001276320546521927	0.01861987697733135	0.001343250299562141	0.01792054020043439	0.001493477834824434	0.0331963617488279	0.01687215967994362	0.04504410850768634	0.02793346000068108	0.02594524061803189	0.02346473293187483	0.03203173268471764	0.001042672365486383	0.00524664787023569	0.0272658497220591	0.04946335550224436	0.1144238244565689	0.08328089984519932	0.001978971106513506	0.1205789560379085	0.001283998717475183	0.05167545344190928	0.001316204006854296	0.01576503704975213	0.001109016765456126	0.01050952895781062	0.001213639051528306	0.008834285559058715	0.03961416758453395	-0.0005302994193945282	-0.006395780274720942	0.02964514074204031	0.01796860663252138	-0.001099587591104027	-0.007859933869273767	0.002051769563394092	0.003716964083420093	0.1466553719956321	0.001029230593753907	0.02816590203234134	0.4900971128528912	0.001071818611936546	0.001058869408990903	0.001008650409900277	0.001041914016303804	0.4363471656416482	0.07500266084255792	0.3842367769567506	0.001062928346148483	0.001413491291987215	0.001783510297670957	0.001060180586767227	0.7329880007112125	0.0475677580299902	0.00108518367837063	0.001113396250211419	0.001019975289202123	0.182176408740002	0.06100505317801225	0.03394340753564565	0.7995830744537701	0.001066345593093366	0.001013818365103155	0.001005344140034557	0.001011011879606113	0.08406201330826103	0.08449843033923091	0.0207437268504645	0.001821777649412188	0.0581938018618517	0.1396167490677533	0.1443105632055844	0.1577555766913076	0.1133845889813241	0.02804015681386175	0.005780740939743391	0.001772815350777963	0.001162827109893342	0.00108251703128184	0.001065323114522574	0.001170758914053452	0.002044446959439929	0.03622355006649221	0.04122784315785021	0.00126921860625207	0.004350380521316304	0.03861694330273747	0.0021886026092898	0.002733520061071202	0.1393559585556242	0.001232547303723557	0.05876990082650273	0.04290686532859499	0.001348007075419145	0.001286703366027059	0.001617041966699547	0.01871594003510228	0.008425507198988779	0.01132629434027808	0.001046618876600925	0.02454414331026664	0.1175544806209935	0.00217815163648048	0.001380815035770025	0.001362006745948302	0.001123369869418649	0.001244933813363696	0.05077283526919531	0.002346623856999115	-0.005835819394097462	0.03568365649403211	0.01949202977092387	-0.001459294367957445	-0.008018289578139316	0.002715939049712686	-0.8043140527294644	-1.106066095035138	-0.1955153813084782	0.1147773143739882	-0.0211243923731876	-0.4987911520457734	0.1392960037301106	-0.03977209169452867	-0.119750508393558	-0.008934890905186271	0.02199365680177784	1.298825880093591	-0.007083870128771672	1.362946073088283	-0.8575831119289065	0.008793371271318786	-0.01128287002101866	0.04720997024630595	-1.930079830365103	-0.6315671614260945	0.08212994540743006	-0.02913659644427336	0.1494917765795353	0.005095583418907847	-0.1673424407539678	-0.04291319063777893	2.581375786100808	0.1103085851628883	0.04878855984133529	0.0341285773485006	0.02598936960709917	-0.4021626424219842	-0.2598297646754227	-0.07401863400425743	-1.119029111888559	-0.5674079196725882	0.3998930561030937	0.6078597592781205	2.074437568030781	0.8386258772765848	-0.05573708604512939	0.007315590107851326	-0.004873217668102232	0.3981491760737867	0.05133079325058331	0.007936547127591934	-0.01736919574666216	-1.548320894765603	-0.2012223650488797	-0.1848474690411631	0.009076856126929721	0.1798526974470886	-0.05270080760933615	-0.3917989105305298	0.003008772494739833	0.4200414284440653	0.1991813768345036	0.4455780660834798	0.4805861738033004	0.1604404510835454	-0.02045143708301379	-0.3433757667266306	0.2019284361135187	-0.7078574094264989	-0.7487062184425191	-0.01427787346596916	-0.225780917673364	0.3115935939350097	-0.06065388654795963	0.3339892929984821	-0.1992837261402315	-0.1458468051984304	-0.1096074753280017	-1.398889104283133e-14	3.605190145760111e-14	nan	nan	nan	nan	nan	nan
0.35	5.048926857394063e-05	-0.04644140241838352	0.003565560731255168	0.684515332191816	0.9336607356919043	0.006042251918620713	0.4492763299200998	-0.02429280238558953	0.05982326500256612	-0.07806888824795119	0.08286293766044206	-0.01919792484005135	-0.06535628147145439	0.09575386793952741	-0.01767224028203826	0.6020764956759516	0.1680234376327342	-0.6020764956759497	-0.1680234376327309	-0.02809402399309356	-0.146493537805283	-0.01027460481873289	-0.3016783814198601	-0.02424474628683376	-0.01501860371546495	0.1344255855124388	0.1904516230945524	0.7724662413028266	0.5973871538445751	0.09110774701198025	-0.01325249589800954	0.04995780091248277	0.02931554527055692	0.5040061131093013	-0.3414759116964237	-0.4457055222524807	1.252711814205965	-0.2447850364459642	-0.06565639422427376	-0.08450169623239545	0.1703231847432703	2.117018861313946	-1.207902430763464	0.2536338703441807	0.9563227315192689	-1.102154889626525	0.677883603823298	0.4967426030107328	-6.914597566519622	1.755288905148181	6.914597566519626	-1.755288905148184	1.756778282867193	-0.624285324059718	-0.0407316896414744	-0.6603836268315605	0.5598339018906604	0.3149137727541106	-0.3494560711248375	1.815725050512078	1.169298846461381	-0.6825914589827802	0.2778679299419669	-0.079244545234949	-0.3807853423620181	0.2627894016511555	0.004769161467436378	0.02393917980166978	0.1410044867187321	0.1619346867829045	0.001029239761463974	0.004116985287192565	0.03148303181183049	0.02599807280655547	0.4787066522675054	0.432048304484488	0.001448933567095998	0.008152675548581418	0.001071798140619868	0.01801326228591733	0.001009136429826462	0.005408696361105001	0.001180947328554828	0.01831970668523574	0.4156505994271347	0.436366951947568	0.07215851440967244	0.08361597548403951	0.3584975290331971	0.3616799479047664	0.012777151000792	0.01844727598783735	0.001448784049454156	0.006481213461282594	0.001803685702447141	0.01064122460182167	0.001076233061070111	0.0129633523159942	0.7474762433344226	0.6393399108044338	0.05156948879694421	0.06655008106195157	0.001094812379049544	0.004071754915966772	0.001143911959204736	0.01660470073543716	0.001020711079124008	0.03779260363875869	0.1802963678456173	0.2000973617731033	0.06085936058389212	0.02345876509628694	0.03203062502296127	0.0292326348715823	0.7330111622530044	0.761043061862568	0.001076332347229753	0.03349750360052669	0.00101422105223447	0.008232756482500251	0.001005650858605578	0.005826211006983506	0.001011355897193282	0.005178050622582628	0.08464775828332782	0.08778141455251816	0.08443522518357842	0.07348402549092506	0.02014991703750128	0.02064488824724881	0.0100560556886111	0.02188696469139902	0.0608169811220759	0.09640085464165532	0.1410797902391946	0.1322403165587892	0.1427332226252844	0.1564830645139478	0.1385874220604106	0.1457156254780057	0.1001790344036664	0.1203822366231273	0.02844730074581903	0.05320275335894508	0.004935721624102712	0.06153877811594331	0.00170177750816617	0.01554810094072871	0.001153404306295382	0.04017182082690807	0.001080923318559626	0.006502516149009419	0.001064406044339942	0.01168627348158738	0.001212164376761258	0.02897188440213181	0.01611306352231151	0.0371957081081289	0.03651506228659401	0.05409097141726919	0.04212931752004543	0.04083020574586452	0.007968008330468448	0.03567304866579495	0.005224156268134185	0.01717045467970793	0.0381663103489093	0.04024898014651004	0.008099538803760712	0.05047390847306331	0.003663482133351492	0.09648833425181209	0.140737182924911	0.1266271734636186	0.001223310736431379	0.03268886264161362	0.05724634537037418	0.07598629139679591	0.03840071425952914	0.0510281199043259	0.001331046514157119	0.02035828017506479	0.001294552651611338	0.01768835417488576	0.002921204770891033	0.03019067282679983	0.01744932441228405	0.04634919113122101	0.01782483683290222	0.01959978964561203	0.0164378879329136	0.02529315199895784	0.001046866101801979	0.005062920520193488	0.02668011277993877	0.04753105920495417	0.1167475532471237	0.0871023522010546	0.002042647767854136	0.1198007925310973	0.001367776758090791	0.05546353530323837	0.001376999833344478	0.01384163161614749	0.001131204678691138	0.009094475474904277	0.001257776717796051	0.007776229111726986	0.04919158434065686	0.002315754365443584	-0.005688653955360188	0.03431774809140908	0.01732471446875964	-0.001318007170350707	-0.007917559766626458	0.0020306253522821	0.002541435827445168	0.1269863702208375	0.001026512344027241	0.01471083640577504	0.4834730380290093	0.001076820926331014	0.001048826771329336	0.001008136228521594	0.001046722140209096	0.471891107766712	0.06450746232786062	0.3965962219685549	0.001045448665896121	0.001365191822468041	0.001693506686187831	0.001055851298297014	0.7050418223246234	0.03857818298166284	0.001075234717620745	0.001092424748785909	0.001022760869271014	0.1828290220851401	0.0514445404678879	0.02483879209402527	0.825675824371819	0.001060722988115662	0.001014149963262696	0.001005425207935918	0.001011214519692588	0.07475304944999725	0.07649307552506385	0.01608957952611311	0.00147864265000222	0.03899651965117362	0.1584869028593584	0.1575535831394264	0.1815701154863104	0.09846564737856398	0.02773873864507813	0.004697577403312348	0.001710301044202371	0.00115105655372108	0.001072411728515324	0.001065908617660986	0.001151753197979402	0.001828861264552755	0.02762014781389211	0.03790854579410091	0.02688220634492343	0.01007191565497293	0.03585547433675372	0.009504526132085257	0.003408109991661052	0.1560534964781083	0.001271018649770236	0.05312287727214313	0.04280414144520608	0.001421953985928288	0.001207525793424544	0.006781120562463425	0.01754769865990025	0.004762757095134513	0.006310965590000562	0.00105513346018615	0.02726380339397472	0.1223305022266671	0.002050752717038204	0.001517895981941525	0.001506640386484545	0.001180479877891774	0.001353515798214707	0.05750400035394904	0.005137112557037424	-0.004863795285009531	0.03789762871867946	0.01494697006326648	-0.001423396991511559	-0.007894601814768672	0.001461230183225319	-0.8151753673722678	-0.893708767996676	-0.1218984132561906	-0.6237524598642314	0.01338673287378605	-0.6586365955380764	-0.0446567083550218	-0.02185284689724138	-0.07658735649272722	0.00275693145966782	-0.02709042815671735	1.753102240660674	-0.3725869754941981	1.129320269583745	-0.5731462799817607	0.009691693084113719	0.001696526831231882	0.04172397965979271	-2.211351579335064	-0.6984403074022936	-0.01944442518999801	-0.02360591329688886	0.1344251609314132	-0.004089113500590718	-0.232549257180061	-0.2991259327043168	2.084592081916977	0.0857528076517486	0.01681846247769187	0.01312612337239108	0.01202390263563475	-0.661148692501378	-0.4739643090855323	-0.2062432944965718	-0.5623744708101815	-1.257045692438711	0.6812879213362191	0.8509075946851228	1.906423199099073	0.2445202866068202	-0.04419545124958994	-0.03423403404638005	-0.01283526340017238	0.4460959000188567	0.05139530922194013	0.01214154565631849	-0.02289465509147403	-0.8966000140713974	-0.4973838674717965	-0.250490039680482	1.075424034473261	0.4661520693795686	-0.1554303386713202	0.04098098915996994	0.01415511435582746	0.8375719230720661	0.2586913915273233	0.1863431845352743	0.2522614368098863	0.1880086347879849	-0.02311795622558575	-0.2620930687880433	0.07085233035591977	-0.5691358412737686	-0.6154828606087653	-0.02135921193840781	-0.1545751983597841	0.4482632178944187	-0.09169121799451083	0.4184275759733571	-0.1855574684218426	-0.1373531466828274	-0.1021519596236939	1.212941837087231e-14	4.455997902054354e-14	nan	nan	nan	nan	nan	nan
0.36	0.003773266480413232	-0.04921279397390593	-0.0007468030469872718	0.697048838439149	0.9309882279296141	0.005406957626892006	0.4490179039040481	-0.0222760432371882	0.08196695921434979	-0.08857856249849957	0.08477947161390702	-0.01011734889044227	-0.07483929160589368	0.1015527821841107	-0.01317867805829499	0.5315661654442714	0.1860440904291748	-0.5315661654442715	-0.1860440904291734	-0.01038014833803077	-0.1523485335524753	-0.01034364275370654	-0.30824942830013	-0.01902405975890688	-0.01194557725969762	0.129591966526266	0.2091955649783616	0.7841533205300243	0.5906788939091749	0.09354067684388828	-0.01412038486115301	0.046527320886182	0.03197533796832693	0.2340997553361988	-0.2093258620605501	-0.4176998782225674	1.254819388009122	-0.2892955434720578	-0.06078836729650513	0.03897087449748878	0.2282585574036906	2.295889403643929	-0.8930214167012166	0.127600055667607	0.8569410629834827	-0.7842415314539419	0.4768433395610323	0.3998112234064127	-7.188545934043835	1.83820170905668	7.188545934043835	-1.83820170905668	1.787239511220025	-0.5431830054309493	0.0273564584010732	-0.6570686157059075	0.4825830640543137	0.2989461092734956	-0.6146837253656667	1.926716397712934	1.162807746884207	-0.6600585969533531	0.1983424962732174	-0.09456171316248323	-0.3046931511606449	0.2690069627339101	0.003377636138216242	0.0226531593417786	0.1311632069602	0.1522961745646767	0.00102716855938087	0.004146770636944787	0.02018674434393835	0.01846370085416953	0.4790734963118952	0.430995971836532	0.001271717907121683	0.007994901019408526	0.001057954895393179	0.01742450995344196	0.001008512070318132	0.005417208559624663	0.00111784902361873	0.01826289624570629	0.4391680947232949	0.4555021058980733	0.06629915488599369	0.07816545280588405	0.3729371612159832	0.3720553885848104	0.007200175004443714	0.01453212377064441	0.001395151390582942	0.006578550978684623	0.001725672795646858	0.01060920007130849	0.001065233801561735	0.01337196482270483	0.7311736802659243	0.6168991031940889	0.04350054187647853	0.05911116674479956	0.001082625461655061	0.004212125547169529	0.00111331836307167	0.01643625936917846	0.001022475775163324	0.03913120856439062	0.1813811757513241	0.1999956369020708	0.05434862849117913	0.02074897626569	0.02633674979477131	0.02509330512984749	0.763328342116038	0.7794821960107892	0.00106726236362585	0.03440701108794997	0.001014279814867922	0.008496807386871873	0.001005565210788817	0.006017874286166038	0.00101134477835228	0.005339146530721228	0.07823285179501428	0.08046255111999574	0.07916121303989614	0.06802927644527154	0.01700297579658956	0.01815338175911071	0.005878295020825872	0.01802918453674947	0.0463772474805005	0.08083283276020745	0.1519589909684583	0.1408080593937486	0.1513759735154231	0.1663561802558104	0.1604372399702482	0.1642179279186541	0.0959912121926587	0.1192529189998035	0.02804243650014319	0.05281359520851117	0.004521098675233782	0.06105965846820715	0.001688378198729197	0.01540659665552822	0.001148980569373314	0.04491460747892748	0.001074005784785651	0.007064564934106807	0.001065291538580109	0.01181961627621354	0.001177840783650483	0.02882235549028003	0.00929713690297645	0.0304754948216784	0.03021911830785552	0.04799147398341533	0.03937523847233401	0.03815739796389977	0.02379572361539976	0.04966840715336074	0.009110001683250588	0.02275814338331968	0.03640479538472013	0.03839321021188659	0.01077306296489029	0.05235042707573916	0.003729128943283955	0.09658058831179203	0.1503403842259745	0.1368753794149564	0.00125698396442846	0.03552221660775011	0.05401954302697089	0.07675104321543209	0.04035717528615923	0.0528136020822168	0.0013953750541558	0.02239541859865928	0.001230610127531573	0.01751553736577679	0.00619972415475154	0.0278678793508714	0.0171793501358339	0.04669643995003878	0.01067970926527695	0.01440446266826873	0.01030379857667327	0.01939261663450761	0.0010532211188895	0.004841631323572002	0.02766817508637353	0.04649391440355185	0.1200763534841771	0.09215749101625977	0.002010920585712599	0.1188108836143938	0.001478183391473143	0.05994001489528783	0.00147969264343804	0.01205068552447097	0.001170856286188167	0.007758680918149762	0.001334129972077288	0.006788283456866558	0.05687149998253367	0.005124764760415265	-0.004804929109514593	0.03735126535763024	0.01408004394240079	-0.001366882112468821	-0.007854309890163492	0.001187104704252999	0.001365907571473671	0.1073173684460432	0.001023794094301326	0.001255770779208682	0.4768489632051274	0.001081823240725548	0.001038784133675076	0.001007622047142651	0.001051530264111449	0.5074350498917752	0.05401226381316334	0.4089556669803591	0.001027968985641124	0.001316892352948419	0.001603503074705129	0.001051522009828683	0.6770956439380343	0.02958860793333669	0.001065285756871465	0.001071453247316272	0.001025546449340706	0.1834816354302777	0.04188402775776373	0.01573417665240491	0.8517685742898675	0.001055100383139656	0.001014481561422453	0.001005506275837315	0.001011417159779203	0.06544408559173551	0.06848772071089619	0.0114354322017604	0.001135507650592234	0.01979923744049673	0.1773570566509642	0.170796603073269	0.2053846542813128	0.08354670577580214	0.02743732047629443	0.003614413866881458	0.001647786737625898	0.001139285997548814	0.001062306425746823	0.001066494120798726	0.001132747481905118	0.001613275569664306	0.01901674556129341	0.03458924843035113	0.05249519408357581	0.01579345078862978	0.03309400537077176	0.01682044965487827	0.004082699922249912	0.1727510344005944	0.00130948999581833	0.04747585371778378	0.04270141756181733	0.001495900896442974	0.001128348220740306	0.01194519915822775	0.01637945728469772	0.001100006991280745	0.001295636839722915	0.001063648043768915	0.02998346347768274	0.1271065238323417	0.001923353797595867	0.001654976928113586	0.001651274027021226	0.001237589886364765	0.001462097783066235	0.06423516543870277	0.007927601257075829	-0.003891771175921569	0.04011160094332691	0.01040191035560911	-0.001387499615065395	-0.007770914051397939	0.0002065213167377867	-0.8236694039502452	-0.7583674003365737	-0.1527105254163776	-1.292283533713105	-0.01849516713038479	-0.8541889461206589	-0.1532499013955339	-0.01085575031029434	-0.04271089112773206	-0.00415514086073135	0.03410891099403079	2.047238539081361	-0.7134030559911485	0.9557825464944405	-0.194119106557254	0.009612969504951174	-0.01265690425774991	0.04075062821223805	-2.233647265619553	-0.7941483765668454	0.08122602089917662	-0.008483784545574963	0.1360832799742641	-0.01685227076389465	-0.3117389960069343	-0.5234202838145761	1.606320021726027	0.1031390217975954	0.04622038905401066	0.03182310507878255	0.02462264765814124	-0.7791218442995693	-0.6027628293535855	-0.2827760127832424	-0.2498739062021752	-1.838533727584333	1.046176217473687	1.129667578406912	1.805162980811307	-0.4945435127104982	-0.03383265131401821	-0.05875114296264983	-0.01439925054273535	0.5041451916702843	0.06292537232184695	0.01416310705980932	-0.002729329826503972	-0.4879553451667144	-0.7083096691849946	-0.2776592979889035	1.640022953050658	0.6311725173410533	-0.2072364039746131	0.3064350998793898	9.454592223995663e-05	1.20346263709444	0.305935000793968	-0.02549304556763928	0.121014658557775	0.2201874961633047	-0.008577588410164204	-0.2067966775077576	0.01036167516837466	-0.4778326104073049	-0.5810971541859054	-0.0217902427787745	-0.04675061849437995	0.5583308858075179	-0.1030029685286391	0.4716688391220068	-0.1727918577566924	-0.1299950199691802	-0.09558531683487237	3.54373755355019e-14	3.158363177416248e-14	nan	nan	nan	nan	nan	nan
0.37	0.004817994749006902	-0.05057505666691856	-0.004970770387939191	0.709633728217515	0.9279034860148819	0.004850888111084346	0.449839896290814	-0.01994377246176311	0.1052057676055132	-0.0961671647995317	0.08537082189179647	-0.0019163456452592	-0.08109554546383978	0.1052050447930327	-0.009517892310430171	0.4580640209866623	0.2045314893597555	-0.4580640209866639	-0.2045314893597549	0.007662865451855804	-0.1573010839247594	-0.009756113916479287	-0.3148737759599725	-0.01461448810732418	-0.009056020672263366	0.1223438242647526	0.2288166289963451	0.7956408714042398	0.5841953740163661	0.09461482417539639	-0.01516032244158242	0.04400265810169984	0.03467871071115589	-0.01792599280663535	-0.05996845950585794	-0.4379414018452983	1.262732031765643	-0.3256219296832454	-0.04925740883233463	0.1281592332385317	0.2312005884019679	2.292863583594721	-0.6364323773892665	-0.01354954421283775	0.7917407344545436	-0.474637375475059	0.2487117285515401	0.3444332545529405	-7.438267581216289	1.851299277838689	7.438267581216294	-1.85129927783869	1.817070402840465	-0.4460394941142281	0.08596607510335837	-0.6705833570085052	0.3982252152920828	0.2780955965827248	-0.9243906475627125	1.98819005716629	1.141460624068769	-0.6310733814725633	0.007346778912689153	-0.1118291323738917	-0.1766599976584859	0.2719438845136629	0.002375829622435753	0.02178494542596866	0.1159961026768679	0.1372707259641374	0.001024946852283987	0.004190382739059567	0.01114952490222393	0.01166845864283104	0.4770949808639438	0.4293498354206003	0.001187555504581692	0.007918015237114348	0.001047622126744087	0.01716043142107274	0.001008028497340532	0.00543444903159428	0.001090402856495145	0.01823605036266273	0.4658582582772846	0.4756915572288604	0.0578690271570001	0.07022583305467402	0.3857076978705355	0.3809062057359552	0.004202323532170751	0.0125308283110936	0.001349695124250896	0.006727324826072462	0.001649208333986404	0.0105930802423193	0.001058596429555107	0.01376375512334919	0.7123267240138688	0.5954555370340664	0.03566959260612316	0.0518169104728922	0.00107260837433353	0.004408013458762105	0.001090735345812773	0.01635887905295954	0.001025398601464487	0.04040510591217281	0.1822550023966934	0.1999587621487217	0.04597256534385347	0.01739829999990472	0.01952420138267677	0.01987192721277714	0.7899904167780732	0.7932570988430377	0.001060843923530401	0.03532663332994158	0.00101456159848514	0.008763340552636707	0.001005591681876087	0.006207152686373562	0.00101150974300126	0.005495314269085454	0.06663797823598033	0.06971261759142811	0.06846372823239669	0.05977857425811489	0.0130252117211423	0.0150844285818703	0.003564099074111492	0.01655105732301941	0.0319294700403585	0.06442139073086629	0.1679054082098245	0.1530011178278549	0.1639405413718985	0.1793703947783498	0.180079900364412	0.1794434468902344	0.08499075851398206	0.1110454269800323	0.02775492876678617	0.05257394068005668	0.003987309123572728	0.06055609421574355	0.001630832132152491	0.01524968246622621	0.001133262975430377	0.05026550139544936	0.001063314253250858	0.007682445123953168	0.001080771638436422	0.01196974683140684	0.001183862184600057	0.02872786142562357	0.005655575027633077	0.02664264673709212	0.02279053088875891	0.04043570965794654	0.03526628785307243	0.03467560236687903	0.04805522021831635	0.07045677761933981	0.01256751074547496	0.02798486229377831	0.03275978669165715	0.03515640413549023	0.01728262324560767	0.05655915873593444	0.004685583051485597	0.09657277396092823	0.1621420912412454	0.1494989748807156	0.001639972270132569	0.03901990082210757	0.050698007864903	0.07714414678076281	0.03941754408046644	0.0519660199731078	0.002170916504262313	0.02550199464610692	0.0011751528011262	0.01741395548176515	0.0131263351767468	0.02669750372924299	0.0158693912138371	0.04593184198109317	0.006047384136492084	0.01068321845047333	0.00593826808751251	0.01523152210568531	0.001054688952705229	0.004568931898322164	0.03119496310559756	0.04698235816554022	0.1309769144917139	0.1005203249913199	0.001906921582341554	0.1178204825817615	0.002901505648425394	0.0659933841256499	0.002987130511829078	0.01106512478804667	0.002592859626087672	0.007110294696414646	0.002702309521146916	0.006421102101991711	0.06054771756600595	0.007660480499078286	-0.003752984740022421	0.04016095997554558	0.008062747539437263	-0.001082906027290186	-0.00787809449684942	0.0004163532921112958	0.001291710230281936	0.08172960967352394	0.00102165352770779	0.001173425959483386	0.4687453555781449	0.001115181528317931	0.001035245054052608	0.001007443341972338	0.001070543020243565	0.5416608525963763	0.04134562047181405	0.4160385468628777	0.001022789934979799	0.001289999320892767	0.001540601767544411	0.001051827641349164	0.6544008108849677	0.02364667408332834	0.001059553992958054	0.001063647598501617	0.001030889215385279	0.1838851383575623	0.03045189445359861	0.008579711636381044	0.8619470619681667	0.001053369698311671	0.001015170695393362	0.001005714798495777	0.00101190501206834	0.03956546918746669	0.04241509563331129	0.006329840070176154	0.001108296114603878	0.01053719177458235	0.2070053618572434	0.1951124477342075	0.2172532277639612	0.05825300598879234	0.02741762900131535	0.003264870893079835	0.001505652824157999	0.001097954759242244	0.001043621582829008	0.001122599815038216	0.001238686517031501	0.001903321928871532	0.01036632100088982	0.02688196564682123	0.09705681639711859	0.01671267543452122	0.0245937108245187	0.03081201527138543	0.007056461820360828	0.1876532388475803	0.002656705760971892	0.04586427506310662	0.03453450084825529	0.004236731249485808	0.001108130106739739	0.02789145358286118	0.01277188607313376	0.001078297483669969	0.00124694806121053	0.001049929158382255	0.0397312367928022	0.1645027322358626	0.001692490517453641	0.006703989335854884	0.007028113382499095	0.006481432248645762	0.006391175573220554	0.06127397685132071	0.009982499631343364	-0.00259001122181093	0.0430101418192359	0.0001741208835361933	-0.0005552550718907629	-0.007987623459896346	-0.0001865325397318123	-0.8319854417824849	-0.7174396219723038	-0.04055901797581733	-1.713539541490269	0.01646790870304423	-0.5129263382484819	-0.1791843640150362	-0.004507175889097716	-0.0119177871017469	0.004748807679957672	-0.0218798701678164	1.966757040868709	-0.8801199449674868	0.8149495389728678	-0.1745786165907816	0.01972860500690964	0.004846632936287755	0.03817406276964801	-2.050097280826513	-0.6787008474885312	-0.009620832322866797	-0.005527523952393798	0.1209666580732637	0.005479587301832215	-0.3583542599042295	-0.5280747152198706	1.144652584408442	0.08820804404546981	0.01633507339437675	0.01203739469348981	0.01080104035081693	-1.35746031842314	-1.064186644126561	-0.3292174789411126	-0.06161684791726526	-1.479286858393385	1.476005535246571	1.582407358880823	1.276090127620271	-1.16147773985527	-0.01178314361613569	-0.04579426451020192	-0.02022524765953945	0.5395502786514632	0.04869090496757332	0.01558333170409682	-0.01065671527676327	-0.2838426186135772	-0.8057228803261755	-0.4140579131354502	2.442886667979041	0.4175863865671595	-0.4294291902139583	0.5128052523761718	-0.01331515684826751	1.445227430153654	0.3790851587328516	0.07538123291676961	-0.2701710845603891	0.380440242225575	-0.009374276975071361	-0.02505999564841405	-0.1529731643266308	-0.2753660004400779	-0.2782998046840435	-0.03898359828765022	0.1488829527982304	1.244140652416286	-0.1038859706117983	0.6990879154202363	-0.0305595764646748	-0.005443897688730496	0.01606238450520509	4.01013383465865e-14	2.91815550867796e-14	nan	nan	nan	nan	nan	nan
0.38	0.003559308800677505	-0.05034899882326742	-0.009722587321455169	0.7223149483563368	0.9245164075314559	0.004445171990974222	0.4516357211765886	-0.01779193165489636	0.1266440570665133	-0.1015418767239266	0.08442408984705128	0.00588708876654799	-0.0844846018238148	0.1064290676816325	-0.006048266399720431	0.3842731213451986	0.2229105000015329	-0.3842731213451993	-0.2229105000015329	0.02587540284045052	-0.1612435719366244	-0.008707985930499674	-0.3217167442551936	-0.01108167647223875	-0.006401057560605397	0.1093152351624778	0.2487732391473768	0.8071176969335778	0.5781688662824817	0.09350480859980745	-0.01632503409768843	0.04346570909455912	0.03741974163224471	-0.2265830880455988	0.1083382452745169	-0.5232697967362647	1.274085460100266	-0.3497628571722773	-0.03071768815699755	0.2337373743103397	0.1921725636816267	1.935785617627894	-0.4502433413777301	-0.180016408862614	0.7774272962984701	-0.2108020320211811	-0.008804604504045967	0.3615792559612835	-7.246296970814769	1.816524051295994	7.246296970814769	-1.816524051295995	1.821144230961148	-0.3411705333469261	0.1194762881515971	-0.7007927427815582	0.3072310607565782	0.2520274141184629	-1.770773093518874	1.993825624324295	1.160662677908288	-0.5686561651679655	-0.2384900851461652	-0.1195165282986344	0.09284960430768914	0.2765385983863455	0.001835237519776565	0.02144944377773153	0.09610563881728591	0.1180107166329844	0.001022765724750311	0.004261135234017269	0.006381385089434154	0.008043837247163349	0.4732283293989846	0.4273481449117479	0.001162150703542045	0.007905042106726035	0.00104068745108999	0.01714989477549713	0.001007697433585448	0.005455096161910761	0.001086192686891388	0.01817726319225342	0.49454640636428	0.4943593529913116	0.04738355895422475	0.06045107289221186	0.3965533595653109	0.3883657524690396	0.002678256807621374	0.01167177881419534	0.001313515344248924	0.006964859179649822	0.001579509625080086	0.0106144066195349	0.00105543187074828	0.01414677869522683	0.692317506769397	0.575996531288727	0.02862476594327979	0.0452571904013936	0.00106473457031407	0.004668261026235966	0.001075542660592322	0.01635500400778826	0.001029531934187706	0.04159595109560966	0.1829484852592351	0.200025273992259	0.03605063738209917	0.01358273101249363	0.01245884734851682	0.01438742251306921	0.8118781478123107	0.8022950884926551	0.001056770216572346	0.03631962431815201	0.00101504715550237	0.009008485440677717	0.001005709224350378	0.00637871857466734	0.001011836230387654	0.005638970144463763	0.04832786636512304	0.05358143561107059	0.05061390623726329	0.04640936284176403	0.00846295594801892	0.01160497505443751	0.002379901621921154	0.01647954135087869	0.01959567143123451	0.05053645199007634	0.1888048495346249	0.1719995714166516	0.1808507121101658	0.2001889680890156	0.1963487570156546	0.1904627167535165	0.06749889933600825	0.09573290723048926	0.02759474902400126	0.05262423455140258	0.00354466236477016	0.06006712203837757	0.001531010620312954	0.01493725849549689	0.001104734384712187	0.05517594679225395	0.001048624214833695	0.007799187819854254	0.001116570367484564	0.01212568946445213	0.001239846660157448	0.02871947654162962	0.003942627389647861	0.02469407551246188	0.01466762517722382	0.03181942268843904	0.02942612196447739	0.02996907786681812	0.08040830089772431	0.09703085106949824	0.01476421604244737	0.03117817355086354	0.02678492339586475	0.03001853882908838	0.02730212684871738	0.06215641252760181	0.006639873840219549	0.09608113035972127	0.1749808911238608	0.1682593474999096	0.002503920365241897	0.0428135861154681	0.04814250472010224	0.0776840173594128	0.03509083468521868	0.04781738030736888	0.003924086694056006	0.02959047402020784	0.001137313046172478	0.01737534210841185	0.02431622420151163	0.0274110484612849	0.01343558280904866	0.04384313875611247	0.003665843330476685	0.008718147313721064	0.003682132395705744	0.01328305947867381	0.001048560290050793	0.003937280237497585	0.03762127428596801	0.04956044509764235	0.1523158138480169	0.1196383989288095	0.001739535329881236	0.1165569895498701	0.006120904399160422	0.07312343137287289	0.006410375002483877	0.01131470825642336	0.005909235188144455	0.007534569498193141	0.005835558806046618	0.006987797919863041	0.05979899770224196	0.009875651328144358	-0.002534496647451273	0.04302988543212338	-0.0007615442429325985	-0.0004334176367805726	-0.008030495638076894	-0.0001025997495824411	0.001217512889093763	0.05614185090100434	0.001019512961115478	0.001091081139758658	0.4606417479511624	0.00114853981590766	0.001031705974436831	0.001007264636802398	0.001089555776370403	0.5758866553009777	0.02867897713046479	0.4231214267453962	0.001017610884310538	0.001263106288836911	0.001477700460384165	0.001052133272871055	0.631705977831901	0.01770474023332059	0.001053822229045177	0.001055841949643766	0.001036231981430608	0.1842886412848467	0.01901976114943421	0.001425246620357411	0.8721255496464658	0.001051639013485045	0.001015859829364731	0.001005923321154918	0.001012392864357938	0.01368685278320328	0.01634247055572849	0.001224247938590191	0.001081084578615083	0.00127514610866782	0.2366536670635225	0.2194282923951465	0.2291218012466086	0.03295930620178317	0.02739793752633655	0.002915327919278764	0.001363518910691273	0.001056623520941559	0.00102493673991604	0.001178705509274919	0.001344625552158131	0.002193368288079573	0.001715896440487576	0.01917468286329157	0.1416184387106475	0.01763190008041349	0.01609341627826902	0.04480358088789277	0.01003022371847251	0.2025554432945669	0.004003921526126171	0.04425269640843079	0.02636758413469384	0.006977561602528312	0.001087911992663935	0.04383770800749384	0.009164314861569836	0.001056587976060199	0.001198259282698015	0.001036210273000419	0.04947901010792188	0.2018989406393839	0.001461627237311582	0.011753001743595	0.01240495273797652	0.01172527461092565	0.01132025336337445	0.05831278826393874	0.012037398005611	-0.001288251267700282	0.0459086826951448	-0.01005366858853672	0.0002769894712841962	-0.008204332868394669	-0.0005795863962015324	-0.8396946827323174	-0.7618874445909275	-0.04616807189368306	-2.139195679831327	-0.01306708855990487	-0.2200647829874391	-0.2243607199797145	0.001926780061004492	0.007997486152116371	-0.003473809173240649	0.02772065364065819	1.742907425413611	-1.080431138240135	0.6775284628831458	0.03433008598104942	0.0273650707578835	-0.005167663018715514	0.03899728246684331	-1.836735182682867	-0.6472411365013261	0.09409795211236213	0.006217271939610324	0.1194728470979143	0.003825048612914642	-0.4047175403357058	-0.5760456403388527	0.6589373852000032	0.1178127710818331	0.04194273351021019	0.02828060269764456	0.02212027506133201	-1.85537153468633	-1.626464675192267	-0.3648760828560721	0.03144834210890702	-1.333233069881981	2.407255248411837	2.690539336031705	0.9639131591674707	-1.915549058660453	0.02415702864569544	-0.05583272794639967	-0.04550120682954358	0.4160554877222336	-0.03730212646659731	0.01532552259455102	0.01449250633965855	-0.1110999731423453	-0.9204141980034913	-0.5226050785935373	2.797163549870531	0.2244909866531522	-0.5874482500099824	0.5841395261749432	-0.09667130415083289	2.430818067777144	0.365135216589544	0.003860357094329126	-0.5391968527705404	0.416568161399004	0.004016119102545636	0.1699873932259202	-0.2544593760400825	-0.1265979941963577	-0.1385707738285202	-0.09358068989231914	0.3711780155295065	2.709378878294487	-0.1576213683820752	0.6870044424724693	0.07423698320122557	0.08453718473724885	0.09119011771313829	-6.864221667531099e-15	5.606207379354593e-14	nan	nan	nan	nan	nan	nan
0.39	0.0005213443102729706	-0.04836213814420195	-0.01573745191730119	0.7351211927584449	0.9209623104893397	0.00426285610883154	0.4546318323291801	-0.01620388992904905	0.1421899726276849	-0.1054523649541915	0.08168141101231108	0.01389868940533735	-0.08559089607556761	0.1049500149366122	-0.001912010014054412	0.3155687005643413	0.2407699997534151	-0.3155687005643367	-0.2407699997534145	0.04393625456698846	-0.1641395078669088	-0.007473495087610322	-0.3289313778430151	-0.008482122076172157	-0.004025205075263707	0.08786772393226873	0.268464725929681	0.819120280735713	0.5729877222776338	0.09224707938171597	-0.0175222007247798	0.04461119262195575	0.04022618582548143	-0.3711571172053645	0.2834379423121966	-0.6905930690189389	1.287834427661387	-0.3589613315502246	-0.005007789535643345	0.3559957379200887	0.118584986681882	1.1419265225312	-0.3440707546749964	-0.3646368763456967	0.8345680401051845	-0.02063202727225782	-0.2807597986965411	0.4805322779880969	-6.473331302021489	1.750465317942975	6.473331302021486	-1.750465317942977	1.781979491969429	-0.2418645643702255	0.1239262985916924	-0.7447523840367833	0.2139819559279275	0.2235484122201324	-2.281006628591836	1.931798138060984	1.253646507750828	-0.4591287122910823	0.08799137117129785	-0.1194116479484871	0.1200017316530903	0.2855686555044746	0.001526813324843813	0.02142847073077578	0.0758417787071744	0.09754563242439103	0.001020892894571429	0.004355355494885092	0.00380571106129303	0.006128659265748571	0.4686449273451481	0.4252154185292494	0.001175516740132437	0.007946288103570886	0.00103597414836544	0.01731259773085933	0.001007481733478821	0.005473288802937448	0.001120008847674306	0.01810550160526807	0.5210582003937767	0.5083922780102562	0.03644519651497632	0.05008247649819026	0.4065054583485743	0.3952085229495616	0.001866144634449325	0.01155647790328029	0.001286168649559582	0.007317868816918219	0.001521662960579535	0.01068179542213974	0.001054551203108853	0.01455923847542776	0.6728195361524519	0.5587514704566855	0.02278874247369679	0.03976091850942482	0.001058659841227473	0.005038988004520523	0.001065319426215324	0.01640229234270419	0.001035094667431157	0.04272375591038252	0.1836300328364475	0.2002851061587243	0.02599873643436766	0.009699008094822126	0.00711872533252649	0.01009551348661692	0.8288315815253577	0.8065840615717857	0.001054523365857169	0.037488773983663	0.001015645093234417	0.009254242758574803	0.001005877222048751	0.00654836634311048	0.00101225290141185	0.005778308187065322	0.03101645423710237	0.03825090737087	0.03336117883049162	0.03241070826123298	0.004939169533123617	0.008923443045279296	0.001750707434160462	0.01700601057946086	0.01157987767777219	0.04212072291701804	0.2071337193525091	0.1987539465921697	0.1980016740926024	0.2288414614064342	0.2091440518278653	0.19812478717833	0.04883560938961998	0.07724620740267973	0.02763725294752952	0.05277560157329157	0.00319906330954436	0.05928552337528799	0.001437160227928693	0.01443167366904188	0.001080992846435207	0.05866074213606666	0.001036857518806412	0.007552199947709657	0.001150125138244268	0.0122421895143954	0.002542140737503641	0.0299225405720187	0.008023979866172655	0.02831857037265295	0.008451670882513945	0.02511602794369179	0.02514414420020934	0.02642494064688579	0.1077427001228723	0.1187807472544068	0.01532723853022715	0.03132199501609	0.02060142220155236	0.02472007568179805	0.03528803484723105	0.06801390421814758	0.008590917524954392	0.09530620847388367	0.1890156632184378	0.1927053132506697	0.009074561521203981	0.05010664105766004	0.0499817431362431	0.08173553729547996	0.03033441054331265	0.0431181401359418	0.004872368279325265	0.03171872217354563	0.001111623092503878	0.01737615840019809	0.02983576333395521	0.02828255049333642	0.01253746468232293	0.04312610371745261	0.002395757339353116	0.007642846097476085	0.002480506639713866	0.01238571436012228	0.001040796993260324	0.00328771620288409	0.04621041958443609	0.05424230294191475	0.1715463928595164	0.1462584161879368	0.001590604692986994	0.114343510053667	0.01009415268327298	0.07897946972569804	0.007871062600544975	0.01121657241267117	0.007343022602276971	0.007675184791285167	0.007182403613434194	0.007169329845910268	0.05629839180991636	0.01184506405771974	-0.001307597680693361	0.04584404813204137	-0.008228850551931583	0.0004026786949243971	-0.008217259785261735	0.0005836342502142745	0.001194427027949368	0.04181642160639146	0.001018462147979409	0.001075015938521023	0.4560937769803326	0.001224037156689125	0.001030529111086248	0.001007251010875393	0.001210767269440468	0.5879901591160958	0.01885418864741589	0.4322734593034281	0.001016088669735482	0.001253085644383766	0.001447498860239945	0.001054904750508609	0.6179076898250413	0.0148552817320116	0.001051079702634672	0.001053692621889103	0.00104482057166488	0.1851696102713085	0.01045271279314259	0.001326498329655763	0.8713868233258324	0.001052646344651388	0.001016612204172519	0.001006160974518029	0.001012935005758235	0.007652164820739442	0.009597078672857579	0.001162089602092142	0.001103443670544685	0.004020700228270494	0.2393363570896347	0.2328972339871202	0.2325660083144935	0.01897129544890826	0.02793118472709301	0.002769313739035558	0.001318839559739136	0.001055984224444425	0.001024334214409952	0.001190438751997992	0.006066486192330254	0.02095285208041004	0.001720343617757061	0.02117472546765074	0.1480018368488882	0.01450436933460998	0.0115382727585549	0.04419181441059847	0.01121174547133293	0.2205691274042	0.02624228939738904	0.05904717453778358	0.0234913996033034	0.00493136262295523	0.001082307348627256	0.02941343969140939	0.01359110556691966	0.001069345707592726	0.001238122283365138	0.001029760770282723	0.06243227375057513	0.2020523487855614	0.001412898687981781	0.01652699405639891	0.006884865330413139	0.006428605345933355	0.006304977876197481	0.05118626875437274	0.0136606096289823	-9.617584432991826e-05	0.04860650318147673	-0.01423630243164645	0.001339326405542183	-0.008414365465940054	0.002200444767143431	-0.8488262380993427	-0.7667048035611597	0.02554685131577662	-1.950915353966457	0.02097355608074324	-0.1553697641976924	-0.1940440905807638	0.006038729206932937	0.02264651474802766	0.004368546588934557	-0.02494636121131539	1.120815864775071	-1.007847155438596	0.6989872943363091	-0.02334423733507139	0.04162993871137104	0.01368149735248264	0.0444687973110206	-1.603492472056009	-0.4682789563936253	0.01013391286098066	0.004802448460222574	0.1078527819261931	0.04517800029678742	-0.3722167584068016	-0.304948127947449	0.2259516243897629	0.1224983780782134	0.01527579805395796	0.01082592581024185	0.009484213014011254	-1.258677290926075	-1.187595325183785	-0.1865151255000504	0.07170791566897707	-0.428021485533008	2.665703351986848	2.710161729158863	0.5970438668369797	-1.776468359174429	0.01039097564422808	-0.09537954009122328	-0.04971826582272135	0.3164421719204595	0.0008942431514687289	0.008102671370076807	0.2143091738264952	0.7857383509630956	-0.4584375046753523	-0.2058527622864152	1.593569816533071	-0.1661747801599038	-0.4828585004526191	0.6211484396400747	-0.02425374781916983	2.262704046427721	0.983597571724644	0.770398869347047	-0.4123942850521243	0.03791616496877257	-0.001186781075589813	-0.01343461601852948	0.0824894107997643	-0.08356917469473245	-0.0493803623608874	-0.03161275027019849	0.5637584699407778	2.279197181240024	-0.2761376687156764	0.4700961379375613	-0.08804425275665684	-0.05225019588925279	-0.04860526056175823	-4.829449708448116e-14	6.901914724282099e-14	nan	nan	nan	nan	nan	nan
0.4	-0.003666779686757978	-0.04479215894159436	-0.02375224763354927	0.7480850570562093	0.917379085292929	0.00435977017505433	0.4585658535691632	-0.01555724781753785	0.1488531680757908	-0.1086676208173722	0.07720900195478743	0.02277195374143865	-0.08510074654973651	0.1009387946236805	0.003859584296162568	0.2552316129714884	0.2578215947376458	-0.2552316129714911	-0.2578215947376447	0.06133406023231304	-0.1661578214573342	-0.006299371595397807	-0.3366641601209874	-0.006775994604045086	-0.001921982730749946	0.06844955306930331	0.2871557300271111	0.8324664755932205	0.5691551705069087	0.09728557861609871	-0.01870316407324386	0.04554083633724958	0.04314748304720816	-0.4566149893691108	0.4249619499837655	-0.9232560208168715	1.30560943923156	-0.3555884880353418	0.02512830151609732	0.4213193917966112	0.003892640803960072	0.1592415950327229	-0.3111968679631877	-0.5259624534232167	0.9497600357507285	0.1084867233345188	-0.515238118089321	0.6886468408576039	-5.572830333213873	1.654943097765646	5.572830333213872	-1.654943097765646	1.688535018717976	-0.1656460653749262	0.1074028180163058	-0.8044224808116893	0.1285456759708248	0.1975013859531872	-1.364905020067259	1.79372908735056	1.429384888982398	-0.298937718342941	1.020755605350174	-0.1162758725703553	0.04968164188715472	0.2995092040841341	0.001360834019065404	0.02163184858034025	0.05759314098706915	0.07905052571210655	0.001019431260605417	0.004461854662598829	0.002493153895983455	0.005088462945179993	0.4640631307563142	0.4236300724189176	0.001219951674708043	0.008020142888831773	0.00103302981043932	0.01756489326620687	0.001007367120692972	0.005487591278073763	0.001197528390024887	0.0180208681658679	0.542962872088253	0.5179184360148144	0.02582404648021305	0.04000294948596374	0.4161485998104292	0.4025047315780762	0.001457810918265985	0.01188581468443694	0.001267483357673954	0.007765319594324002	0.001477626197155585	0.0107887580428066	0.001055497345655956	0.01505563711625788	0.6549079608103429	0.5441023720809931	0.01833283940419844	0.03556629698333717	0.001054251814431033	0.005472668670114025	0.001059134538433696	0.01648229406801405	0.00104217092623171	0.04378830005543915	0.1843870498607971	0.2008695663105291	0.0164800540507504	0.006134601540119139	0.004325729740903852	0.007836220694221938	0.8407269874938262	0.8073560088557233	0.00105390425831115	0.03889921620126	0.001016320285922739	0.009475342761456857	0.00100608006495232	0.006698776587271187	0.001012732337868279	0.005903391995844004	0.0185906385162562	0.02744902624071558	0.02061148893615964	0.02237087465265103	0.003114548086868962	0.00757297641365355	0.001446356380139397	0.0178709479054579	0.008741721927435903	0.04041384746327432	0.2193417857454635	0.219755309762273	0.2134733287662439	0.2477962507063144	0.2183216102478531	0.202974452911266	0.03176548915480187	0.06030999100149045	0.02791326770365698	0.05291754606252589	0.002952685074583314	0.05826168052813144	0.001367872222296316	0.0140608430318332	0.001068805626492798	0.06221556204815204	0.001030675145165296	0.008076866505105782	0.001172764898198574	0.01229030657104321	0.005540445917479702	0.03276943750023055	0.01922433527215394	0.03940363064766	0.005243754819566911	0.02188721752022148	0.02383858315715846	0.02545941468325373	0.125391534101639	0.1297173299886703	0.01409070514115785	0.02844571621648237	0.01513797500687819	0.02014908639954432	0.03914493044940184	0.07525517387451747	0.0101561388789825	0.09627724190724228	0.2043306745340802	0.209600007709484	0.02315736281502203	0.06028797354744549	0.05770143053112538	0.09237109953088948	0.02643265700175877	0.03933463253554745	0.004331328003406451	0.0309254912326158	0.001095977708223743	0.01740492813400365	0.02580924863751108	0.02678740355687895	0.01423875257434603	0.04492166782193818	0.001763142695790638	0.007144625306979295	0.001895887307622591	0.01212580998184634	0.001033690766476261	0.003399412567275811	0.0566656058619899	0.06080691282877265	0.1830370552064037	0.1585137947077293	0.001491706929205335	0.1112129734184222	0.01442926399850283	0.08224321232830795	0.005874000661216721	0.009670221185169491	0.005440036608516198	0.006572844185035714	0.005374679988086379	0.006141262147453796	0.05038051017276374	0.01358367604982582	-0.0001039144095271748	0.04858064935623541	-0.01350637521700442	0.001389602094998399	-0.008419536232686825	0.002665733025709733	0.001171341166807364	0.02749099231177899	0.001017411334844255	0.001058950737283099	0.4515458060095028	0.001299534497469042	0.001029352247739196	0.001007237384949724	0.001331978762510707	0.600093662931213	0.009029400164366947	0.4414254918614602	0.001014566455152499	0.001243064999930965	0.001417297260096413	0.001057676228145581	0.6041094018181816	0.01200582323070245	0.001048337176223927	0.001051543294110405	0.001053409161898937	0.18605057925777	0.001885664436851825	0.001227750038954795	0.8706480970051989	0.001053653675817558	0.001017364578980873	0.001006398627882267	0.001013477147159191	0.001617476858279509	0.002851686789987348	0.001099931265592975	0.001125802762473794	0.006766254347871105	0.2420190471157465	0.2463661755790927	0.2360102153823785	0.004983284696042733	0.02846443192784917	0.002623299558791502	0.001274160208783425	0.001055344927942001	0.001023731688895787	0.00120217199472279	0.01078834683250303	0.03971233587274055	0.001724790795026148	0.02317476807200936	0.1543852349871291	0.01137683858880605	0.006983129238842981	0.04358004793330665	0.01239326722419355	0.2385828115138308	0.04848065726864705	0.07384165266713553	0.02061521507191333	0.002885163643370429	0.001076702704558655	0.0149891713753253	0.01801789627226826	0.001082103439125832	0.00127798528403203	0.001023311267557876	0.07538553739322852	0.202205756931738	0.001364170138651401	0.02130098636920119	0.001364777922850341	0.001131936080942884	0.001289702389021185	0.04405974924480668	0.01528382125235367	0.001095899579040445	0.05130432366780886	-0.01841893627475619	0.002401663339800567	-0.00862439806348534	0.004980475930488231	-0.8579497724111835	-0.7029536473084931	-0.001297892586307305	-1.745200180564919	-0.01061130718859851	-0.04506845081689403	-0.114884665546368	0.008448537741755406	0.02591600206895939	-0.004251842333567642	0.02514628328917406	0.8415540225362685	-1.022617261879699	0.768216092482962	0.1232576244290001	0.04625329879985546	0.00274710059107195	0.05578505459871524	-1.317542691413062	-0.3869110633415943	0.1066886896069899	0.01275995228829049	0.1068207131451352	0.0687506456808686	-0.3408542677501408	-0.1695223935251597	-0.04446777383827952	0.1660712815378816	0.03701127050763384	0.02443309784253356	0.01926942829665166	-0.9496421127165309	-0.8347004808064202	-0.09866300738089656	0.0991419615881577	0.008537653972630168	1.256652847328224	0.7509985325232642	0.4014322208109216	-1.605452373341191	0.02227252211428236	-0.1042815647629601	-0.01855036897845792	0.4300604013651096	0.1170287594352497	0.001648923903211711	0.3432590859360765	1.381013109851005	-0.2254973337606216	-0.006882827330003649	0.6345008597453615	-0.3795290663282292	-0.4419534770435096	0.8608951193389432	0.2525197596833949	0.9205638093852971	0.9427907261057009	1.32066881696025	-0.3560503385674195	-0.1677276575514089	0.00960681287894842	-0.3033424004735371	0.2480604525884362	-0.0111819090471711	-0.01108262577634741	0.05867138990565103	0.7477284240472922	-0.1635488695755448	-0.3410327961896941	0.1685452924076746	-0.2154060935504245	-0.1640539951266667	-0.150729807188323	-7.060288025667081e-14	3.387704616621779e-14	nan	nan	nan	nan	nan	nan
0.41	-0.00850552219138298	-0.04003586479776305	-0.03420095700662339	0.7612448037955509	0.9138799057485912	0.004756444722252297	0.4628896969043564	-0.01610392426853868	0.1458147810397102	-0.1118076255630258	0.07129384662957343	0.03281786974874223	-0.0834870117161568	0.09487094113223399	0.01192875456845725	0.2036895024993904	0.2737857522626186	-0.2036895024993962	-0.2737857522626136	0.07756208137607901	-0.1675446098461492	-0.005359633521375967	-0.3450378352395898	-0.0058645404037934	-4.480611595184707e-05	0.06223630239536839	0.3041231121761464	0.8478291756476817	0.5670875543385406	0.1109082842335807	-0.01972359148572638	0.04639856605815185	0.04621798628162927	-0.5162145269623386	0.5201631930702945	-1.150760633191149	1.326436299710246	-0.3438578621719742	0.05256823346146704	0.4552653581249811	-0.1038778871252148	-0.7158279051952909	-0.3105074893259768	-0.6503554894014234	1.041462042826605	0.2232695662140737	-0.6884741574307418	0.9113817314798399	-4.741159543581769	1.537236351711654	4.74115954358177	-1.537236351711656	1.557727870083639	-0.1124849361787595	0.08076622161283176	-0.8654074192999947	0.05552461238695511	0.1807497058239471	0.02020805708916214	1.592766666927552	1.624470468565529	-0.1245653986616282	1.57418497215979	-0.08614999402988628	0.1159928786983281	0.314587271532815	0.001272941925926164	0.02197621974683861	0.04475393657344095	0.06541581861575993	0.001018375198137299	0.004567552224494922	0.001790738532489156	0.004537596331174806	0.4605082169628166	0.4232253769070324	0.001288305021855742	0.008104532229086163	0.001031019015539611	0.01787685714740452	0.001007247115968849	0.005496290011958539	0.001248465972560787	0.01788483293151388	0.5581982692587499	0.5237384862712574	0.01695302567871678	0.03139856969112723	0.4274478228086982	0.4114501511710109	0.001240914012909268	0.01254390257994582	0.001253154240734388	0.008250126656474604	0.001446453295195425	0.0109199457640779	0.001055818608781814	0.01560391169794085	0.6394194169426286	0.5324964746343732	0.0158072829217613	0.03320889362065772	0.001050784640853287	0.005925488218598262	0.001055103598429554	0.01658992697687417	0.001050286510550916	0.04479680487343242	0.1853636190109342	0.2017749148009991	0.009430004307221211	0.003498083538559783	0.002807764991413709	0.006590915761964523	0.8485912923949083	0.8061627474974846	0.001053620389020086	0.0405492082573909	0.001016939626104757	0.009688555176706701	0.001006267998519768	0.006841589721997752	0.001013171638885041	0.006020029305554641	0.01175199647359154	0.02142014829963214	0.01595795584945232	0.01846763439406047	0.002127761007470578	0.006870170018177792	0.001309450121712566	0.01887829392301239	0.0171976434939503	0.05079538936908955	0.22289216815766	0.223208064275749	0.2208051345656006	0.2453346984994244	0.2242278244510204	0.2054332719251621	0.01882030510933492	0.04733089556877099	0.02773714433747499	0.05299433122521316	0.002783756089853437	0.05738937965717142	0.001327634723062713	0.0140128847015073	0.001071763168999938	0.06736251043997028	0.001030240473348256	0.009295381997744188	0.001167510926569881	0.0122722888162995	0.00690186178118293	0.03428239805166566	0.03101998595030533	0.05222403997375042	0.004085417904637166	0.02091603844454787	0.0272797723783784	0.0281233656230673	0.13288683146898	0.1320349716368925	0.01161157484698526	0.02414394577153896	0.01189017727001614	0.01741155775677852	0.03791088931276937	0.07995572179323113	0.009930914368873063	0.09886917306063928	0.2152405913461349	0.2112388269520748	0.03013496607322929	0.06412908663375642	0.07182179080916716	0.1095820939703099	0.02470451287579824	0.03759963785227344	0.003468416076244199	0.02896378423867706	0.001086999302097322	0.01746053408834369	0.01894945255876513	0.02348170797566017	0.01933772601145524	0.04985563406447403	0.001451517193831476	0.007015424239366	0.001623789153276484	0.01217918143147408	0.001028724650495224	0.004013729924199996	0.06657879750376089	0.0684322943530674	0.1866009170442693	0.1491118188033861	0.001439930596227828	0.1080850364888528	0.01553386660288229	0.08085177929433027	0.003641957742513242	0.008006951789804928	0.003329147045456476	0.005345965572714609	0.003355074060169759	0.0050064776279665	0.04409922753372247	0.01516601292626888	0.0008573697532980021	0.04802412367803063	-0.01378605661696044	0.002390991622527442	-0.008458138126048993	0.004924864079447064	0.001189847541352159	0.0301736298573424	0.001017161707174448	0.001054408892079272	0.453342270575697	0.001410248559248329	0.001028565735978621	0.001007024795669147	0.001275738886616111	0.5887944125492769	0.005312896167806768	0.4618451590125608	0.001015159437928449	0.001234135507958998	0.001411131462030728	0.001054864207208834	0.598909300285707	0.01388352913497288	0.001046193128317425	0.001050370235063037	0.001063238469906435	0.1878042245354543	0.001643361644084676	0.001199159705820926	0.8666218967903229	0.001053046757875455	0.001017770001010638	0.001006518532559818	0.001013757158302495	0.006454477604396371	0.01747322799639122	0.001089600444367621	0.001201427648725478	0.04304978685640296	0.2176465084644918	0.2221948934646191	0.2333570251285246	0.003367360869882376	0.0267440123251605	0.002592732247598548	0.00129547668231893	0.00109133792567411	0.001034912294114901	0.00112808237575795	0.006264822854373531	0.04828597198931188	0.003824649991645247	0.03800010209836654	0.1348656569693584	0.006835755618761236	0.009506741726236924	0.03034108781903149	0.007390665090730503	0.2299966132584619	0.02897426054250116	0.1035953041586402	0.02455320478991617	0.002286087772162319	0.001078456382101602	0.00807730234379023	0.03084995344145235	0.001163964520357506	0.001392093734047742	0.001023763041530894	0.08226205981502314	0.1839025196246695	0.001404388709884273	0.01284609178837593	0.001217912033646071	0.001079189242724164	0.001171766488540014	0.03784952752581393	0.01665410314184433	0.00162783005552928	0.04484343800800313	-0.0103594342906798	0.00338384377623868	-0.008363732069461952	0.007139505652351399	-0.8669979640557662	-0.6232493215487099	0.05446455906140717	-0.9905337617716516	0.02108760710474153	-0.05390562512165042	0.03443961427701482	0.008121557386007908	0.03690622016072	0.003512594821370422	-0.03528458819670226	0.3328328583808945	-0.7217341944295353	1.018831211633717	0.04241365459171458	0.04867161684408317	0.01854986340954905	0.05262325235014373	-1.009835409824313	-0.1063821650933221	0.01268687537990474	0.01093427204103666	0.09551345176647434	0.1072473606746411	-0.1929921343624729	-0.08703943118309125	-0.1929086066921029	0.166315018041476	0.01288995791319768	0.008788104475749087	0.007546950091367233	-0.3043624711165427	0.01375102318271287	-0.04675430265539348	0.1034124358314707	1.865309649211768	-0.439478647262149	-1.039146254413623	0.08649987620546744	-1.006631073300362	-0.01387919801772481	-0.06851159206772987	0.006751473611815164	0.5847684153843592	0.1212706435628872	-0.003876849434656277	-0.01094809203329464	1.202309404790919	0.009503214767397815	0.5051141103829389	-0.1337175389220486	-0.4610491029513396	-0.130919174209483	0.06152091324834373	0.2452137509119811	-0.4783422284893772	-0.1282461341632717	2.076293229598766	-0.01753150917682064	-0.2117026716771738	0.004704613298730144	-0.3557916646771706	0.6978802848038399	-0.008297921671605575	0.01837530786933279	0.05938832193284641	0.7589828360262859	-1.490536600471255	-0.2730366568445705	-0.3885760268959387	-0.1248090882728389	-0.08797048883197077	-0.08245463156876252	-9.065940235322799e-14	-1.023537870893126e-14	nan	nan	nan	nan	nan	nan
0.42	-0.01409269053406789	-0.03451156879447793	-0.04645295588522816	0.7746157108717275	0.910509719221066	0.005378367355118142	0.4679074823892254	-0.01744780468263217	0.1355584319131261	-0.1147518387670145	0.06433615461097861	0.04324197214017155	-0.08045516877039963	0.0873664799303568	0.02181110928314002	0.1602970664523423	0.2885532806615415	-0.1602970664523451	-0.2885532806615381	0.09250179083497383	-0.1684229866568245	-0.004679618666687022	-0.3538742060347898	-0.005629913389969514	0.001749326762122881	0.06681277764729833	0.3188714498551063	0.8645821918976312	0.5664642648670934	0.1261772671395658	-0.02039297163593131	0.04774326543931637	0.04943914505252429	-0.6063001569832703	0.5785623218738192	-1.283913921922997	1.347841506598553	-0.329789884732727	0.07017791864967284	0.5601078217305482	-0.1555481518252404	-1.284350823048906	-0.2720385596295243	-0.7344697921032707	1.025397312565179	0.3921083456107177	-0.8025596601798211	1.051283729321942	-3.942895448203966	1.415617272555632	3.942895448203966	-1.415617272555632	1.430872681743268	-0.06396374974672918	0.05545817414980432	-0.8969616161312214	-0.006819761312339519	0.1808926386088567	0.7930401651095798	1.349920193335539	1.707448128079679	-0.01007237895828375	1.350011063053073	-0.0460664201126772	0.1470755739395734	0.3296403113786913	0.001238235807637393	0.02240698842507394	0.03886137749415178	0.05906400001534606	0.001017722543278627	0.004670342555461292	0.00143612244667682	0.004234335380012239	0.4586071046177631	0.4243287457266133	0.001377826154824362	0.008176418578111733	0.001029620631616142	0.01831160658841461	0.001007080795932873	0.005508263288892503	0.001245808448100653	0.01765655124251643	0.5654396868906524	0.5247826297750262	0.01045879602324406	0.02509875565055086	0.441545417550096	0.4228406235213535	0.001132692239542454	0.01341516177519034	0.001241524630923549	0.008698021995599029	0.001427777922508237	0.01106094370587898	0.001054572595697902	0.01608316997559012	0.626887437904887	0.5237816916462379	0.01541310640100067	0.03300240256334325	0.001047979282578685	0.006302639283818547	0.001052502159255836	0.01674433238263712	0.001059259173186599	0.045711233116949	0.186634554854944	0.2029130796892559	0.005654493190265805	0.002143902816710935	0.002028629333403616	0.005945415305439215	0.8530688772234351	0.8035233545442263	0.001053174929479315	0.04227327432955277	0.001017451955307231	0.009878316827140842	0.001006421900586066	0.006967710184258484	0.001013531255894157	0.006124109326585824	0.01056039479294057	0.02039719690561809	0.02059280568049245	0.02183986699815256	0.001626845458893859	0.006540769741500226	0.001278769130421376	0.01996090050023796	0.03870991478903205	0.07367081888789541	0.21617497104337	0.2134982027644465	0.2165060234036204	0.2310965800078031	0.226977544873078	0.2046278163202923	0.01110323546815595	0.03985208233326761	0.02682528585676215	0.05250068793335383	0.002683758439626426	0.05692478903400194	0.001318167696279749	0.01415172791811599	0.001091244180909693	0.07361971312348586	0.001035616034100116	0.01039420546575828	0.001127831035174243	0.01224028209030135	0.005344267984194909	0.03314485333216694	0.04106532457749443	0.06383463173223988	0.004544079227501515	0.02164211573828095	0.03606953539395607	0.03487051879277245	0.1293351672499278	0.1277880790338763	0.008105581193935462	0.01962025255147726	0.0114527887741586	0.01702336446092248	0.03101981054560819	0.07613172111630906	0.007349164997800504	0.100768462523708	0.2188585481875117	0.2023223177872656	0.02440650002444462	0.05864949035780785	0.09241821166786408	0.1329922272963558	0.02567985740276059	0.03845234413017984	0.002735548168018704	0.0269496591892274	0.001083388668386206	0.01756282515980998	0.01197676691219614	0.01971167128518625	0.02808869300344881	0.05806222329573969	0.001336408892621009	0.00710587452961913	0.001544539972756358	0.01242568398255663	0.001026468675824125	0.004491103815021026	0.07499564777196122	0.07561926865358896	0.1818161911745817	0.1332292569147405	0.001434131301192076	0.1059825989391513	0.01196604422146397	0.07563680923630195	0.002439864165142777	0.007022813364637194	0.002236209891399077	0.004680459178489114	0.002276028967593963	0.004367618818817032	0.03786531884138031	0.01660697981141045	0.001532418125232299	0.04353135801209176	-0.00850628242756149	0.003379575089329575	-0.008297228094487385	0.007117260911934982	0.001208353915899076	0.03285626740290898	0.001016912079505489	0.001049867046875274	0.4551387351418912	0.001520962621027018	0.001027779224219763	0.001006812206389693	0.001219499010722282	0.5774951621673403	0.001596392171246395	0.4822648261636611	0.00101575242069767	0.001225206015987867	0.001404965663965941	0.00105205218627126	0.5937091987532326	0.01576123503924199	0.00104404908041122	0.001049197175995231	0.001073067777913238	0.1895578698131385	0.001401058851318647	0.001170569372687542	0.8625956965754468	0.001052439839933539	0.00101817542304099	0.001006638437238737	0.001014037169446564	0.01129147835051502	0.03209476920279431	0.001079269623140538	0.00127705253497671	0.07933331936493176	0.1932739698132375	0.1980236113501463	0.2307038348746704	0.001751437043736351	0.02502359272247193	0.002562164936405562	0.001316793155854462	0.001127330923402614	0.001046092899325974	0.001053992756793613	0.001741298876244019	0.05685960810587944	0.005924509188263555	0.05282543612472265	0.1153460789515833	0.002294672648715066	0.01203035421363194	0.01710212770475902	0.002388062957269952	0.2214104150030925	0.009467863816357988	0.1333489556501435	0.02849119450791965	0.001687011900944764	0.001080210059607886	0.001165433312255949	0.04368201061063526	0.001245825601590548	0.001506202184063368	0.001024214815501903	0.08913858223681767	0.1655992823176018	0.001444607281117155	0.004391197207549756	0.001071046144443918	0.001026442404507938	0.001053830588061128	0.0316393058068212	0.01802438503133509	0.002159760532018137	0.03838255234819731	-0.002299932306603432	0.00436602421267718	-0.008103066075438484	0.009298535374214352	-0.8754960335987898	-0.5712320565681805	0.01598160976119901	-0.2886224813763258	-0.01119275337156558	0.004452681753010453	0.1867282007471862	0.005947939497353681	0.05047311395032697	-0.003596933706311709	0.006696992493169426	-0.1136273279963698	-0.5617041110259802	1.257226643966373	0.1658918844289942	0.03887095420737804	0.004709144693311324	0.04198179380043998	-0.7393197997160444	0.04327139771632793	0.09155499298443548	0.02211445393496699	0.08800539824046648	0.1153139252386154	-0.08438681182389872	-0.04956149837695028	-0.3336940928417607	0.1808860847839264	0.03232111754465407	0.02109456335063806	0.01675797056035069	0.05154319665305802	0.6203940917262892	-0.02398178364570847	0.1141940735194192	2.507315176566074	-1.375870357627732	-1.604314724422427	-0.2514227029220629	-0.5053959339254351	-0.09181316879523142	-0.0227395152054514	0.01880994041651013	0.6521112596963647	0.09309035450761403	-0.001148870385486039	-0.1868419682207579	1.139049596361395	0.1139539401085085	0.8097576186540928	-0.6784059904942394	-0.4239136213682062	0.02791359229430137	-0.8440145997946723	0.1139914216083084	-1.190501872092918	-0.9213511463444689	2.560496594284443	0.1614898536644804	-0.1782112687568267	0.01894384166924952	-0.3962106223251228	0.9025850503364651	0.03274836252543448	0.02754359451208726	0.03128269668588578	0.6600469792934399	-1.459666066436496	-0.1359329202132609	-0.5961621124255234	-0.07957989951822211	-0.05177955150929579	-0.05154466512799174	-1.007076530025298e-13	-9.421590935539421e-14	nan	nan	nan	nan	nan	nan
0.43	-0.0208667581808386	-0.02859390932682192	-0.05935258662368993	0.7881994502733858	0.9072737861861783	0.006112918434317461	0.4745782355116524	-0.01901418791803481	0.1215432665910686	-0.1169644027803872	0.05680637585171542	0.05281484284434002	-0.0753155504336991	0.07904825686183553	0.03245557202385069	0.1248110577441606	0.3021417445771335	-0.1248110577441563	-0.3021417445771246	0.1062447168633649	-0.1687998398310857	-0.004243658917542446	-0.3628296138195252	-0.005971578164418448	0.003626951229126867	0.07544048501177449	0.3310317292895994	0.8814030058817947	0.5665785388864588	0.1362930351003379	-0.02070860675090475	0.04916212628476353	0.0528063500577596	-0.747425900675989	0.6004852234948299	-1.276912014183234	1.369146858764978	-0.3170231330421692	0.07496781904529577	0.7804168867560548	-0.1516810022461934	-1.47664596845931	-0.1726587917157431	-0.7650922014479344	0.8702868851093494	0.6360664898571328	-0.8533753679660544	1.060596344302759	-3.151186896451224	1.301450369538245	3.151186896451223	-1.301450369538245	1.31719541477327	-0.01107588119076503	0.02990559368449876	-0.887432789398683	-0.06044967349148408	0.1957377682818695	0.8884090581355522	1.07782886430145	1.641791954018121	0.02429223365691624	0.6808232119208942	-0.01710315731247756	0.1305091194673374	0.3432824673193493	0.001223326789363822	0.02283476815930053	0.0330131249947607	0.05358433749869438	0.001017084560569949	0.00475459339384557	0.001246180970472852	0.004098015793598375	0.4582510119521556	0.4267242196426007	0.002740884547198943	0.009285418790426461	0.0010287677517042	0.01892420835298777	0.001006793354906162	0.005525198828513558	0.001209016941375707	0.01738904956975969	0.5660663082770725	0.5229735772280905	0.006137675098302858	0.02086320889585532	0.4600512181479376	0.437264582303351	0.001076181066023382	0.01448334667587509	0.00122530697655213	0.009037286681162975	0.001408503000276212	0.01117823867406112	0.001050593307158808	0.01638917413770525	0.616652315435674	0.5172782886495209	0.01755919941194161	0.03532765903695916	0.001044543084122261	0.006563684495914061	0.001051162698457745	0.01696161116763685	0.001067534884884532	0.04651100837678606	0.1881967351644139	0.2041951345166687	0.003570928888934353	0.001456700120618719	0.001606896178105017	0.00559496024849898	0.8545757149470016	0.7995385106936982	0.001050575956038627	0.04386769968456684	0.001017810991591404	0.01006504729025134	0.001006524772196121	0.007091926772308245	0.001013775709937368	0.006224626844321859	0.01298726679410361	0.02249530705057494	0.02807075017792062	0.02737525401079959	0.001361252782390747	0.006397549481338045	0.004309352621334116	0.02434041391158155	0.06123098817051444	0.09609313379243868	0.2046983745385502	0.1989307501885906	0.2085504109999501	0.2171243036909877	0.2267909683069108	0.2004127439451979	0.00659431585104755	0.03581755345098903	0.02549852501828016	0.05140113451887679	0.002668333646619798	0.05689992328889478	0.00133011525757642	0.01435261302989055	0.001137680257960772	0.07993276020313954	0.001049673238216614	0.01114239360769312	0.001090472648144949	0.01227209345133804	0.003548990062039786	0.03182744691480225	0.04677914510462711	0.07115477080765756	0.006692391528658038	0.02403383657910228	0.04464926107219439	0.04133829776685661	0.1182606022134272	0.1204065516086025	0.005763876243428108	0.01681852760950012	0.01229423854361344	0.01762974946876067	0.0225436857178629	0.06807147332803899	0.004847809342306412	0.1017742172694314	0.2144158037692528	0.1894567344349275	0.01637056787626805	0.0507303943961687	0.1136701946626472	0.1562224631037795	0.0268223821889226	0.03949573765890121	0.002201963364872534	0.02539859797937913	0.001081659407904126	0.01772675760685292	0.006752345444404508	0.01627778340278005	0.03640938014002348	0.06558648068443336	0.005729390009392957	0.01141237848079052	0.002368043725378492	0.01359293802515571	0.0010257127896021	0.004687979709224729	0.07902639656611884	0.08051668679765062	0.176056776640188	0.1226986719746178	0.001458976988074893	0.1052888357636812	0.008039971444170554	0.07025314929027468	0.001767344497019059	0.006448236764050535	0.001643367824050772	0.004329527258392927	0.001676046949695745	0.004013379313331925	0.0296509969024292	0.01743598365482703	0.001961167200835572	0.03758885550186219	-0.001612679987019872	0.004664456758966338	-0.00826767973193188	0.009091158936725187	0.001207328170963788	0.02044908499848781	0.001016004751881005	0.001046887507261875	0.4595335645280763	0.006403132670157002	0.001027965439211166	0.001006225172816276	0.00112940483388904	0.5585512297358113	0.00144337878787691	0.5185700935576815	0.001018697872214008	0.001194208202362816	0.001374407314025587	0.001041712615053124	0.5899273701469551	0.02345320916374174	0.001038358439694776	0.001050251914827942	0.001078756229520325	0.1918913898453417	0.001347742873985306	0.001163283789997058	0.8545851952855152	0.001044004926545046	0.001018192460498906	0.001006626238943131	0.001014024150566841	0.01928162655082098	0.04026492488906844	0.001088608072784919	0.01274077733360023	0.09664352436180952	0.1773372327604577	0.1918052001173218	0.2226970011006213	0.001765773721954262	0.02311343264017961	0.002728380237063099	0.001364369478966723	0.001235687464431285	0.001079713021942516	0.001049536742865172	0.001583598774013186	0.05081551407116536	0.01154464395517392	0.05651702532437419	0.09025207930520032	0.004095787635768956	0.01420171303287771	0.009311282312464897	0.002029574900780505	0.1935649330466699	0.005653061587154369	0.1521972895893096	0.02780112538987202	0.001606838804907277	0.001079562524580318	0.001115534497666451	0.04802530145539778	0.01805222776802193	0.004685414588780809	0.001025527890214013	0.08013676538795494	0.1674586852317938	0.001518950494268044	0.00332724499963612	0.001058879667363158	0.001022197801397187	0.001045431383980746	0.0198460278399646	0.01779426639703737	0.002231041611492825	0.03101139551456463	0.005830724309188786	0.006188084465635109	-0.008369822294570896	0.01089915581152366	-0.884753362453871	-0.5368511239183456	0.05613056053788157	-0.7713087184987006	0.01803256118602703	-0.02144433586949526	0.2983628938471988	0.1987723097109494	0.07088760947170476	0.004020245727698267	-0.04537030727794315	-0.2979303633811215	-0.3041365273522853	1.659943720071083	0.07974366586040375	0.02842381211945091	0.01477563465003141	0.0175233002340111	-0.5611916642220686	0.3957902003795392	-0.0104558074156563	0.02277920533918079	0.07309478886359159	0.1426041015414732	-0.05231618300799203	-0.02356657454580325	-0.4510710240022914	0.1399859333924727	0.01124865763188699	0.007660268790316459	0.006374747246612557	0.3437788197945582	0.507389475185122	-0.006780551261035062	0.7108230674273435	1.988412657142058	-1.492504732414621	-1.172381316423844	-0.5694798776575375	-0.2962713974328675	-0.1273546268867838	0.01479611323104416	0.02064304146650689	0.6008790669037337	0.05885617848734578	0.00722059428062098	-0.08234383100973705	0.3741146771515189	0.342882720612403	0.5057199540864699	-0.8456563699490267	-0.1570767821121637	0.08847806658241818	-0.7746487864882707	0.07854616198516182	-1.386233608374568	-0.6662744622427584	2.084956010971752	0.05380989935491098	-0.1289234994103756	0.01630371842321738	-0.2842580768558414	0.6232743070721217	0.771446572878463	0.1910648235217375	0.01032674953000143	0.301520515164895	-0.6709368690353128	-0.009588814575633946	-0.4808703348364955	-0.03851501413029756	-0.02112405937943098	-0.02212789093270325	-9.90030806292314e-14	-1.522356836630651e-13	nan	nan	nan	nan	nan	nan
0.44	-0.02901945911352846	-0.02259155128784532	-0.07160919193716199	0.8020034577475089	0.9041767283435135	0.006842434173201211	0.483643301804435	-0.02036047486754262	0.106866238002191	-0.1182487055747457	0.04916218574790256	0.06026991097903703	-0.06772881561228165	0.070453164282095	0.04268278667867573	0.09733571646294917	0.3145697852318347	-0.09733571646294764	-0.3145697852318284	0.118835356947231	-0.1686378842024487	-0.004118070432931563	-0.3714891187943994	-0.006817636457919887	0.005686192397597625	0.08369911381702257	0.3403418905559262	0.8971195766832847	0.5667774105567777	0.1399473450343921	-0.02073588587082834	0.05022969831501312	0.0562944299519384	-0.8820268141571449	0.5955020361412778	-1.155308836925559	1.391895121091542	-0.3020148463225291	0.06917085058655952	1.038970455810992	-0.1115288946572417	-1.416723476392947	-0.08638631582454498	-0.7573520610172758	0.601836798659143	0.8815316423958166	-0.8579335624303785	0.9678341121325692	-2.340761962809919	1.183532620377441	2.34076196280992	-1.183532620377441	1.200415492837809	0.04379801083313847	-0.006616078756901402	-0.8377810541590271	-0.1076984651204432	0.2172159789024447	0.7192244532664017	0.7798965597003141	1.486599491544545	0.006847151232940329	0.05771945771342277	0.01160477889605016	0.07681781090006332	0.3538152891672084	0.001215359590074788	0.02326072410486696	0.02397800708261895	0.0443578517144835	0.0010163118400189	0.004830786581962004	0.001149666352779745	0.004010893925981204	0.459368845781526	0.4304159298314997	0.00584820869739564	0.0118102689072777	0.001028434654642422	0.01970616618719125	0.001006356042703393	0.00552939228556502	0.00114556652740077	0.0170456854936176	0.5608588200556777	0.5178290788676272	0.003852034517158672	0.01864139935473984	0.4838943636930504	0.4566870700755433	0.001049403962551575	0.01565000649612251	0.00120169796613113	0.009255334822366072	0.001383587057489292	0.01127697211295559	0.001043432502986221	0.01639972121261078	0.6082884952841514	0.5125612410699023	0.02237040316575296	0.04039841263826852	0.001039979155712597	0.006671325998781943	0.001051020836773029	0.0172286745575517	0.001074516353181506	0.04719603159689257	0.1900484543618569	0.2057953029460415	0.002491138197301416	0.001112330044113627	0.001391966826220762	0.005413342583831454	0.8533746735741536	0.7947460071294064	0.001045057773001085	0.0451127319412924	0.001017998946643221	0.01022776363086957	0.00100657008011662	0.007199145850697499	0.001013891364967679	0.006312188556707947	0.01810682144131181	0.02678677305016873	0.0357760996770452	0.03240177978946336	0.001232987887001698	0.006362793058645237	0.01147828394375313	0.03315965102233123	0.0806526610286093	0.1136643690867243	0.191405437401636	0.1845504166187369	0.2011770083116608	0.2080041381296637	0.2237493477269476	0.1936804566560842	0.004292371021688107	0.03403142328608121	0.02388928490680215	0.04996845313988531	0.002743473162293681	0.05716130623954835	0.001359873939581978	0.01455010793805639	0.00121507688651422	0.08544491267488202	0.001073515283148836	0.01161750712767972	0.001069568743310667	0.01237888300919799	0.002563795000781098	0.03138388639710341	0.04702871016725129	0.07229965444421492	0.01054170821805762	0.02806962000155313	0.05086210116738423	0.04542335343306134	0.1011316929112041	0.1099198141272728	0.005466483081342839	0.01606580860736715	0.01378426556319625	0.01869521893829504	0.01426798321684373	0.06050646881385165	0.003400605955576947	0.1021671184522223	0.2012467846190326	0.1745252694197935	0.01028161267655263	0.04524787278775046	0.1333293027879929	0.174679456391226	0.02708937368104807	0.03966096306272054	0.001894217194598172	0.02443273867598933	0.001080471216718484	0.01793812099553352	0.004045654326367536	0.01415268729407004	0.04276002180701641	0.07094786703062006	0.01616392732661334	0.021392688890569	0.004362688313647509	0.0159501326432497	0.001025991860317368	0.004742324153110495	0.07732750216818769	0.08129135626980329	0.1731954043634135	0.1193208005851058	0.001508559271134541	0.1056554406537395	0.005501944057481832	0.06601339337817852	0.001423962658602019	0.006188921211372152	0.001344051159100642	0.004203633453531297	0.001371049553482619	0.003868567900870226	0.01905070427820784	0.01755890584643418	0.00215160427901978	0.03069391677603062	0.006105625237022298	0.006307457484150924	-0.008435667757168199	0.01081620523652786	0.00120630242603098	0.008041902594061991	0.001015097424256527	0.001043907967647686	0.4639283939142612	0.01128530271928464	0.001028151654205154	0.001005638139242964	0.001039310657058893	0.5396072973042824	0.001290365404507221	0.554875360951702	0.001021643323724002	0.001163210388738934	0.001343848964086051	0.00103137304383492	0.5861455415406774	0.03114518328823954	0.001032667798980072	0.001051306653627151	0.00108444468112666	0.1942249098775447	0.001294426896651951	0.001155998207307092	0.8465746939955836	0.001035570013158043	0.001018209497957303	0.001006614040648749	0.001014011131687808	0.02727177475112765	0.04843508057534324	0.001097946522428017	0.02420450213222256	0.1139537293586865	0.1614004957076778	0.1855867888844973	0.2146901673265739	0.001780110400178938	0.0212032725578873	0.00289459553772171	0.001411945802079485	0.001344044005463073	0.001113333144562619	0.001045080728939853	0.001425898671781973	0.0447714200364451	0.01716477872208374	0.06020861452402427	0.06515807965881473	0.005896902622822792	0.01637307185212409	0.00152043692017137	0.001671086844290365	0.1657194510902489	0.001838259357948157	0.1710456235284759	0.02711105627182555	0.001526665708876415	0.001078914989480801	0.001065635683077088	0.05236859230015969	0.03485862993445203	0.007864626993497877	0.001026840964931905	0.07113494853909237	0.1693180881459858	0.001593293707419551	0.002263292791724505	0.001046713190282682	0.001017953198288558	0.001037032179900844	0.008052749873108033	0.01756414776273975	0.00230232269096752	0.02364023868093201	0.01396138092498096	0.008010144718593406	-0.008636578513703202	0.01249977624883307	-0.8941324029142794	-0.5267832938272543	0.01561685202534598	-1.037987134886447	-0.01280428342228978	0.01429222551536687	0.4459754553303086	0.289117920408012	0.08434432779546099	-0.006145350202763631	-0.008475488049234226	-0.7807164906984031	-0.1589566683082964	2.256932442007401	0.1855868684090414	0.01462764534606813	0.0009968388304947395	-0.0171096236295598	-0.38204871629611	0.5923708232428558	0.0608742511670408	0.03207137718295154	0.06505499028670908	0.1789366456313289	-0.01582028792476493	-0.01579401992179663	-0.4952260355940361	0.1110074651683265	0.02751829304626009	0.01769506141976594	0.01416680948972943	0.4902143675332437	0.5186218449262683	-0.002289016168664568	1.002138813398618	1.537099254513755	-1.338446556427099	-0.6338925733241718	-0.7548656857070223	-0.05571619049933173	-0.1584387616984263	0.03451022394468979	0.0181318997008472	0.491932338107632	0.03847543011925991	0.01384676893304246	-0.01207278825839808	-0.09600149137258607	0.4427664564231209	0.3332129570871168	-1.299448001687135	-0.01411243341632176	0.1197304845871244	-0.7449659449893272	-0.008579290994211418	-1.603678204650882	-0.4340362757004197	1.605848090289309	-0.01414377132172194	-0.06117088757291911	0.02843003535561833	-0.1344522675858634	0.4700108418391064	1.167509654245163	0.2655317096088623	0.002776406621195407	-0.1645027550876798	-0.02912335631341292	0.07614069289269211	-0.3673813056651459	-0.0165276899407257	-0.006771928460508178	-0.009659046525861321	-2.678157012033232e-14	-5.449091993798293e-14	nan	nan	nan	nan	nan	nan
0.45	-0.03829726715391753	-0.01674038264817176	-0.08218511962846603	0.8160469889248585	0.9012538589203277	0.007469629503552803	0.4952222591639339	-0.02116520676523641	0.09356142582924409	-0.1189701639601675	0.04172651192686984	0.06460058040907316	-0.05791947599777262	0.06197552052365753	0.05158275506769669	0.07815711023830269	0.3257674608665429	-0.07815711023829627	-0.32576746086653	0.1302074007935232	-0.1679286570390799	-0.004428322107863122	-0.3794585630410987	-0.008109817346141066	0.0079714816036234	0.08994819520730281	0.3465529856004377	0.9109900694411391	0.5666376220290883	0.1388803989745931	-0.02049419852005707	0.05079102214329038	0.05984333070211365	-0.9558847892551596	0.572853169203415	-0.9558867141843876	1.417466133052235	-0.2810140568127232	0.05566058941656696	1.255438597269071	-0.04691575291385282	-1.250446377549499	-0.07802104603722319	-0.7290702691635604	0.2641854703994523	1.060018791494477	-0.8363198912728526	0.8098523046659784	-1.494179788460592	1.056418372785844	1.494179788460594	-1.056418372785839	1.071102584170647	0.09678774719791264	-0.05755754148770379	-0.7519219781537702	-0.1498867092878853	0.2390142867147133	0.5287528064389728	0.4585812653427538	1.285032378093279	-0.03265016841415533	-0.2157009743455053	0.03262298670567905	0.03634804879657804	0.3538160655981871	0.001207964733000615	0.02370088814240802	0.0155707692370626	0.03555096015012054	0.001015427489099148	0.004901999593834007	0.001096940658297821	0.003958579646676826	0.4607025171410191	0.4350479377401255	0.01042903260043654	0.01549824388711139	0.001028801467757396	0.02062285272163109	0.001005825088349846	0.005501992820333126	0.001090412770713212	0.01664754050171496	0.5469771506293344	0.5053954598594134	0.002579250029216884	0.01742646524218373	0.5126003143425463	0.4824125859095854	0.001037033515053389	0.01690641850279568	0.00117462885909448	0.009359544157400722	0.001352136109672001	0.01136539946359024	0.001035857213213436	0.01602366418874666	0.6001877891078146	0.5093245052911849	0.02925999746739999	0.04761653365956822	0.001034955871278455	0.006644106376403289	0.001052093225816559	0.01752386874357415	0.001078582597214734	0.0477957946341783	0.1915808848156434	0.2073786864673972	0.00190799655142142	0.0009335387033850145	0.001274089236309036	0.005303111090079415	0.8487292504423822	0.7898388557387603	0.001038481109937443	0.04583614129237305	0.001018117225911757	0.01037784584395388	0.001006594221579003	0.007296287871110674	0.001013956247622995	0.006390263235563463	0.02254915860834351	0.03024189930088865	0.03975711923820369	0.03483582117030179	0.001176003187128555	0.006376349445172366	0.02454360117094291	0.04716746490607909	0.09250221997946688	0.1233402596395646	0.1793296511223827	0.1723963454064905	0.1938234884735213	0.2028266225380454	0.2184636466349509	0.1858151382553147	0.003052336817872295	0.0333863748050326	0.02236851637445107	0.04846896369088264	0.005258347093041824	0.0585913209808396	0.001500051277542241	0.01477379480235784	0.001354452422515421	0.08962265668388492	0.001103317085466404	0.01186733054263282	0.001060543637548199	0.01254046792492117	0.00200163276422089	0.0314559521072465	0.04109429461463118	0.06685151487758431	0.01501434897633579	0.03259027427617815	0.05137425913973156	0.04542283654147389	0.08254174902948617	0.09650831513250109	0.008606452640330605	0.0182173763733567	0.01531212509729745	0.01973363600882653	0.008125916791563324	0.05502518187406726	0.002511048214106488	0.101916968112207	0.185537371652779	0.1603053312314982	0.006235759552511245	0.04174857371617025	0.1464750019693874	0.1847600108729337	0.0252601058957632	0.03787612466227466	0.001725681932824329	0.02396930330128602	0.001080666479100972	0.01817573904057624	0.002589023824405622	0.012972856875078	0.0450433824489271	0.07252876986914684	0.03134505181942567	0.03497827182586341	0.009218351223662671	0.02104205379623158	0.001026849423345325	0.004749720881811146	0.06724385195816358	0.07656916711225434	0.1698714648386176	0.119589687552966	0.00192005036433472	0.1066800251648277	0.004194376639220151	0.06302404651144566	0.001240008833720523	0.00614510185892763	0.001184626625334827	0.004221929889828251	0.001208219282617647	0.003858435293398704	0.006772726787664729	0.01685367715768626	0.002118398654408027	0.02364328623318901	0.01238608053034202	0.008205979824626173	-0.008570686362922681	0.01241276728638053	0.001195153186942141	0.004650916056435361	0.001014007677620038	0.001040468695086556	0.4635009473981331	0.01874625492515555	0.00103005604755086	0.001004963195590751	0.001027642718728657	0.4908792059124129	0.001203496682475666	0.5998715828617287	0.001026285453420644	0.001132249273743023	0.001298641966501658	0.001025095747599538	0.5755425995793083	0.04213031690843384	0.001027239922204248	0.001054819382899913	0.001081436797239085	0.194078997304505	0.00130162790517656	0.00114725625425871	0.8281724698304347	0.001028307391757183	0.001018266403815581	0.00100662383357765	0.0010140344670462	0.02767158258039406	0.04098837892756526	0.001132483646750192	0.05160030654617102	0.1035616970989088	0.1573353021552226	0.1776160498068035	0.2042661096938025	0.001721981809252811	0.02019525529976091	0.01214856187309361	0.001844356699821137	0.001631318541465918	0.001152115592821548	0.001056283716404934	0.00140343455649854	0.02471298046984042	0.02216338673641181	0.04491624269772104	0.05005225873881734	0.01707708862540444	0.01749581313604301	0.001448203953340597	0.001499970103684409	0.1531523091787579	0.001964860580007046	0.1623223084398947	0.01983446610256621	0.001569299363466592	0.001082523698223165	0.001054122045440257	0.04382445923254994	0.06005197819321106	0.01990933784616655	0.001028504254330703	0.03944246628051205	0.1602396807386028	0.002989319649505549	0.003278701746778887	0.001049692153356658	0.001019050060341048	0.001039882338611743	-0.006529269171232947	0.01558007198489575	0.001938053800548752	0.01659509373215301	0.01740629550795063	0.01026117024992828	-0.008652991248052602	0.01393972216627105	-0.9044114743602514	-0.5319537887208196	0.06004235177125958	-0.7331646699953682	0.01728163966408909	-0.01586144196797375	0.4660916400697991	0.437332419333751	0.09680716026391735	-0.002123454712154308	-0.05760792696919331	-1.732126558847585	-0.08794911117851571	2.904201965044376	0.09562542079676313	0.006533667882327563	0.01298129058775252	-0.05734840307536339	-0.2861941777681117	0.8353506680887802	-0.03740320932944505	0.02808877207839115	0.05675293969827938	0.1403598742096496	-0.01733644924484832	-0.007919751671758924	-0.4776229864745521	0.03883756720713227	0.008131975383594635	0.005292257201411155	0.00429893107131704	0.2269016918905625	0.005541459487760187	0.003519009992814752	1.732437627783387	0.4359611073160605	-1.073050343401413	-0.4269031201808339	-0.8044004120907532	-0.05612033142097013	-0.1403666766879383	0.2364857020748946	0.02544864752782617	0.3403330987353087	0.01145974874784255	0.01766500208258221	0.02571771651165445	-0.9517116434973637	0.4571446410699944	-0.3001259785824767	-1.388777587650767	0.4099419854165621	0.09137815122153753	-0.37926242430102	-0.03524191615951417	-1.228298331535341	-0.2643879618811942	0.4187233083854777	-0.3232780417703283	-0.03350641883678087	0.02121193883685855	-0.09486302131938776	-0.1130642125592672	1.518355568206665	0.7112023742318935	-0.001359797645480344	-0.8280216261271491	0.04338865696521105	0.117908107149481	-0.2367474503498082	0.005781380869818795	0.008756676479944023	0.005792395726901997	4.013131039741627e-14	3.215796757552245e-14	nan	nan	nan	nan	nan	nan
0.46	-0.04778415480527958	-0.01117205835562898	-0.09064712647781277	0.8303658807818745	0.8985873468368769	0.007943493440263766	0.508324425373444	-0.02124875528664671	0.08173316206433362	-0.1202114401911159	0.03459502904500353	0.06555138804791821	-0.04693478956419668	0.05375227241620004	0.05883368755172834	0.06746771056691819	0.3357064700120165	-0.06746771056691751	-0.3357064700120111	0.1401995947856749	-0.1667273227514517	-0.005311686967894232	-0.3864438420169133	-0.009798350578827358	0.01044992662016746	0.09423738957882324	0.3494386921856521	0.9227708906064814	0.5661675009556604	0.1367414794540525	-0.02016562022777807	0.05097468117176866	0.06332777535851476	-0.9238427363392503	0.5389331667194629	-0.732524668533865	1.446967257024804	-0.2507433784312251	0.03850457185843384	1.343612225820382	0.0327077805868369	-1.121413794765141	-0.1903498849262723	-0.6965138731863532	-0.07413555959061757	1.116601006050574	-0.8070544322433794	0.6380269311235692	-0.642920652157531	0.931799322530523	0.6429206521575311	-0.9317993225305228	0.9244455220092194	0.1422194356851391	-0.1212387157768045	-0.640947999982156	-0.1869689340112247	0.2558471410063006	0.3272470495187045	0.1148188678396194	1.068665173041697	-0.05921935791427051	-0.1566752344313764	0.02898296720114189	0.001284850940250203	0.3409240704115734	0.001198692355049377	0.02421409906597853	0.009492091893799575	0.02949908847445578	0.001014440389183606	0.00498111445262668	0.001068861718981097	0.003871537874842227	0.4614895186474291	0.4394510729063992	0.01637534073169772	0.02033402416954969	0.001029937419775221	0.02159859301509263	0.001005222102751018	0.005431144954125867	0.001057004325704514	0.0161644386227574	0.5225489750491481	0.4826641627326351	0.001895348720166424	0.01680403799168014	0.5459123417693933	0.5150917341813006	0.001033172852704437	0.01816111267026955	0.001145611913578112	0.009392397104524046	0.001313806064538798	0.01146245111045885	0.001028931101460296	0.01526782071256605	0.5913310404182105	0.5064194427481251	0.03799074816826756	0.05678737174138939	0.001029730150446722	0.006501561138708873	0.001054386289083526	0.01781287626289065	0.001079110479630429	0.04836819684137691	0.1924768876820946	0.2086548967416379	0.001619119601775688	0.0008176316785689621	0.001210756194783318	0.005221598093523816	0.8401675926244753	0.7853651725211176	0.001031561230636013	0.04599274652903868	0.001018204803825152	0.01050307965480514	0.001006611185199126	0.007376169285510162	0.00101400034655109	0.006455183273927814	0.02501998503926383	0.03184662307307627	0.03838039690408954	0.0332597095440965	0.001164781774342934	0.006403547588795559	0.04402390915177409	0.06646867686664321	0.09464118837459709	0.1231412362582909	0.1701781892107875	0.1634757566031238	0.1861772778150053	0.1989602242224203	0.2112532258904949	0.1778684000614998	0.002398783199236656	0.03325248014289242	0.02109032311041649	0.04718296863440891	0.01108144682808425	0.06159087983624874	0.001786187653709811	0.01503594437601553	0.001567706490759293	0.09218590735032169	0.001137608677158165	0.01184611202017898	0.001061636403785138	0.01271607880776819	0.00170843252433143	0.03188287645210987	0.0284358409448232	0.05410371714386239	0.01970470974580591	0.03712811767421069	0.04461505799186082	0.04008464099799029	0.06496229542885071	0.08202574656680457	0.01565857167782674	0.02357496829157399	0.01663876452385647	0.02059128639629	0.004920794692718869	0.05236180070103215	0.001978575384478158	0.101586457345878	0.1707597875300298	0.1501995248185292	0.004230824581555324	0.03998882508483676	0.1507262962505524	0.1832231326056024	0.02080723892072911	0.03358631956717246	0.001662591220754902	0.0237228056687522	0.001082569087311724	0.01840472712949935	0.001849751784942272	0.01238844276552012	0.04230503438037327	0.06950190401097449	0.05076601813319277	0.05113477296256382	0.01753495509005062	0.029341177192761	0.001028110032656864	0.004713873464881572	0.04716026968375833	0.06376919275316585	0.1642971576044737	0.1193983318660057	0.002822302294315143	0.1077962407531923	0.004038836181381823	0.06115325671749468	0.001149472031065889	0.006264900057103118	0.001105434784544455	0.004345276198356615	0.001128196093108557	0.003947613229304469	-0.007041278405410237	0.01529588374287441	0.001864484185924955	0.0165963127530558	0.01677617535009504	0.01033950429234152	-0.008626634387740374	0.01390491858129007	0.00118400394785615	0.001259929518809508	0.001012917930983889	0.001037029422524559	0.4630735008820052	0.02620720713102381	0.001031960440898047	0.001004288251934861	0.001015974780399011	0.4421511145205432	0.001116627960444158	0.6448678047717552	0.001030927583113739	0.001101288158748141	0.001253434968918187	0.001018818451363632	0.5649396576179392	0.05311545052862714	0.001021812045430569	0.00105833211216176	0.001078428913350472	0.1939330847314653	0.001308828913701165	0.001138514301210863	0.8097702456652859	0.001021044770357368	0.001018323309674062	0.001006633626506732	0.001014057802404856	0.02807139040966151	0.03354167727978784	0.001167020771070724	0.07899611096011937	0.0931696648391305	0.1532701086027672	0.1696453107291096	0.193842052061032	0.001663853218328036	0.01918723804163454	0.02140252820846392	0.002276767597563593	0.001918593077467913	0.001190898041078136	0.001067486703867669	0.001380970441215983	0.004654540903229396	0.02716199475073983	0.02962387087141509	0.0349464378188108	0.02825727462798693	0.01861855441996271	0.001375970986508964	0.001328853363078109	0.1405851672672663	0.002091461802065942	0.1535989933513136	0.01255787593330775	0.001611933018065392	0.001086132406944449	0.001042608407804888	0.03528032616493985	0.08524532645197008	0.03195404869883452	0.001030167543727272	0.007749984021929982	0.1511612733312197	0.004385345591591995	0.004294110701836539	0.001052671116431305	0.001020146922396015	0.001042732497323747	-0.02111128821557392	0.01359599620705182	0.001573784910130001	0.009549948783374026	0.02085121009092048	0.01251219578126353	-0.008669403982401881	0.01537966808370836	-0.9154065731406257	-0.5438979258294454	0.03022622922308279	-0.4869831571403451	-0.01122391403457083	0.007346727014716905	0.4002009068608022	0.5186789809379716	0.09615507951891193	-0.01483503038035242	-0.02546686532669587	-2.840252114408057	-0.04045529589586203	3.647658929543788	0.1852433006494687	0.000356367773393123	0.002721698070448592	-0.09306691408051301	-0.315714069164341	0.9829142353381145	0.03780912812914539	0.03083404610553313	0.05958282426411714	0.1175019962092157	-0.003243424760248134	-0.01005032048308158	-0.4085324009931655	-0.002353357671853011	0.02254861259993154	0.0142429402183789	0.01153588139089569	0.1201338717757394	-0.2834087564878562	0.0004393352412934721	2.060818428760882	-0.4378835323082713	-0.6917500746513581	-0.3716691181254858	-0.7711496443018734	0.04651457322648176	-0.1157398831929782	0.3484190467662866	0.02582444157686688	0.1690336695830661	-0.01573295736051122	0.0166519623069205	0.05889893871485288	-1.555933124741052	0.4462042810936234	-0.7343227732776348	-1.513661915843318	0.627092397011825	0.08357714792440238	-0.1813847916522196	-0.0246513762710801	-0.7808518495867115	-0.08612618764797778	-0.7176384595184808	-0.5151371102611667	-0.01778333925051064	0.02670404948712558	-0.01536900570158197	-0.4515428974956031	1.681693294526149	0.9069721583169984	-0.005872422507977743	-1.780059795393252	-0.1211718872770357	0.09446690834546839	-0.1436698911403549	0.01619582018015222	0.01423804598823875	0.01020306214809627	6.032824699304114e-14	2.116314442715345e-14	nan	nan	nan	nan	nan	nan
0.47	-0.05627169881817454	-0.005959273644909861	-0.09692966328540875	0.8450033890765331	0.8962804600978842	0.00823994296293608	0.5213691765029926	-0.02045756261279908	0.07058966634970668	-0.123314324893747	0.02772408568653922	0.06329689209563084	-0.03616646390521531	0.04577984554327182	0.06445878475149983	0.0651505138983396	0.3444482915739007	-0.0651505138983318	-0.3444482915738907	0.1486400193662138	-0.1651226455876157	-0.006882139516399467	-0.392199144406068	-0.01182806595495102	0.01306189939999163	0.09624754521424669	0.3488085598308744	0.9323753415977001	0.5655184428935119	0.1363227499259606	-0.01997447564186076	0.05096584756084477	0.06656246022424671	-0.7571792451752427	0.5053650885113068	-0.5270550412279592	1.481343665517582	-0.20945456906839	0.02064761789383334	1.238422702200148	0.1309248126121347	-1.122311424150168	-0.445774328336291	-0.6825275788697748	-0.3726177735052678	1.018802036968882	-0.7910399033416168	0.4901654602009703	0.1690842506732702	0.8220245738185394	-0.1690842506732681	-0.8220245738185317	0.7607049838499961	0.177240173856745	-0.1926755412384685	-0.5059252467473507	-0.2172382903749121	0.2649796885282143	0.05155247966519976	-0.2401339220232947	0.8507216543914949	-0.07689649332576541	0.03437849633261682	0.01111711588474433	0.002983909715681752	0.3020152649970645	0.001180468708278722	0.0248562528826162	0.005485086998935819	0.02585779210764179	0.001013334056526899	0.005075980342595974	0.001052648696856154	0.003759529715520993	0.4605681902161731	0.4424330032962862	0.02108745604599787	0.02435263620813755	0.00103161847069201	0.02254168589105825	0.001004696130919826	0.005304549792071315	0.001036435309775144	0.01557390808175262	0.491523466710387	0.4505668517316573	0.001508388912424658	0.01650189376768471	0.5791967238436614	0.5532416811439257	0.001032857083493528	0.01940333613732407	0.001120640533631632	0.009408232227119676	0.001274055248757545	0.01158996390555051	0.001023711247329404	0.01417080190746667	0.5806765385256804	0.5024880421404276	0.0459325507395249	0.06536490640894803	0.00102530861976236	0.006307509910625383	0.001057644234453429	0.01806028184465315	0.001078999966427864	0.0489941728725607	0.1927736663272379	0.2096604090603404	0.001466116348400177	0.0007175451198434933	0.001172032912311808	0.005135494479497391	0.8269021445300843	0.7815409129101597	0.001025752706679689	0.04563060781368204	0.001018300799395872	0.01062141414659037	0.001006633848043342	0.007451912507894243	0.00101405475397171	0.006515685707381065	0.02736081827086838	0.03340914115910734	0.03509706247180693	0.03045163598634877	0.00532671103149585	0.009713510631820178	0.06274673792827379	0.08436395056805304	0.08835616824333493	0.115214697702637	0.1698833039980711	0.1599741585318779	0.1801505205821744	0.196081218275382	0.2032991280089916	0.1710744376150721	0.002085299165059424	0.03331578183253788	0.01993674351115531	0.04608767187157606	0.01353617308526618	0.06330885234310604	0.001917935713278434	0.01508629978184714	0.001751582179631912	0.09281568064707418	0.001213346961853099	0.01151921576868645	0.001136655803805951	0.01292247514948787	0.00155095514024399	0.0325226594813661	0.01683318643468752	0.04228060752142015	0.02467046506038665	0.04164647149055675	0.03427397344003282	0.0323028766441904	0.04775930822930181	0.06592013300896983	0.02289911035462695	0.02867313259019591	0.01796198197535978	0.02147996237655186	0.003349487820720277	0.05123404411158843	0.001791369989162371	0.1015898619106445	0.162508152279033	0.1465387389412958	0.00313764246834104	0.03915877598825183	0.1447250302204486	0.1706273454199155	0.015447931685733	0.02842709179519228	0.005263968300549444	0.02663202539639306	0.001085872348279383	0.01858815438487706	0.001453848173818768	0.01232470217080527	0.03494496886116522	0.06249164336100265	0.06855634685678932	0.06571997586322975	0.02737147304292155	0.03856263506118342	0.001035275261933122	0.0046050317375616	0.02830404585300529	0.04597778367020296	0.1526000804191834	0.1166827279309621	0.003204488354483102	0.1081542724000787	0.003894418223330329	0.05945128685021515	0.001105032755786145	0.006493816936166107	0.001064901835804957	0.004535374130780941	0.0010892808448628	0.00410119408588087	-0.02046642134918617	0.01295639041669619	0.001502443630351464	0.009654780047103861	0.01931728528335904	0.01254614719613498	-0.008690236206829882	0.0137480225830401	0.001142441872075898	0.001167307537796999	0.001011560589328896	0.001034709072469597	0.4543604437453714	0.02637307632390503	0.00103455906514667	0.001004030739621674	0.001014223304616326	0.3989499901490349	0.001094416526686725	0.6700418346722238	0.001033882896470826	0.001089016535942312	0.001215050344315154	0.00101782183255402	0.5461140626348283	0.05734103436956541	0.001019771703646425	0.001063322582759441	0.001079270759370236	0.192689608169834	0.001304649250084406	0.001125945804114274	0.7782487020771987	0.001018575753223918	0.001018466188604812	0.001006677575344504	0.001014156705209346	0.0316787287731485	0.02927622460335505	0.01691769536634229	0.09159569495489736	0.06813836915485036	0.1834935590552388	0.1706309975330222	0.1858351619169356	0.001836786506240445	0.01819513284596653	0.01173299724425552	0.001868087075701938	0.001964367883805211	0.00137794601114769	0.00133935982717706	0.001391520067579727	0.003015337519144514	0.03284921235491237	0.01553505230135001	0.01890313335912727	0.03319334555727475	0.02010226620179019	0.00196332934146786	0.0018217909310278	0.1567491963014245	0.001901164388314975	0.1194717895588506	0.006942116557534293	0.01534338017089903	0.001092000450754679	0.001039258962550604	0.01853931937005802	0.09562930390681502	0.04389115536555271	0.001053364020763226	0.004486775661951645	0.1191155233692531	0.002943612414221187	0.003275275713109633	0.001063918726742422	0.001024872459037955	0.001053871206484933	-0.03337567079985188	0.01010521245823365	0.001083330050955201	0.002797112352135772	0.02063125537057387	0.01477995123182623	-0.008770503805461551	0.01228581018425539	-0.9275274896756068	-0.5576664959176094	0.08586485984225199	-0.2466095950093825	0.02054595247574996	-0.02180570259835418	0.1774080648029616	0.3028919343202849	0.09139967839321758	-0.01286794432133565	-0.07958509065848525	-3.56358724408374	-0.01981168838953085	3.938624993627696	0.09171961193105066	0.00231867187601017	0.01885719537627096	-0.1257630832112879	-0.4956276609589256	0.7504390941630495	-0.04928917092872247	0.02026943884339672	0.06682542408916575	0.08098859315052397	-0.01365852695637254	-0.008164335496410623	-0.3879070691781473	-0.06457961040177834	0.006225434405307963	0.004132813508816764	0.003232780449426933	0.1882939576428641	-0.280548218668828	0.6029170596931716	1.509417030026028	-1.139337121429763	0.02352630917910658	-0.1731749912580978	-0.604685403778206	-0.01479091226713522	-0.1035545696828093	0.001444512243239005	-0.01231816530772124	-0.04493222571493576	-0.05093043216238702	0.02346651645752815	0.07045106791044024	-0.8649366112450289	0.4527580008770303	-0.8326905267611963	-1.6837097065054	0.4013241148416915	0.09345403531989005	-0.06217964225068895	0.01203066711119774	0.04260097208121041	-0.07168826573648519	-1.786929942214601	-0.5198297765167568	0.5351830378747661	0.01257955974779353	0.007327928301620267	-0.9287323887689054	1.219543662188483	0.9267416143740373	-0.01628514999482527	-1.65344538340598	-0.4426780897787947	-0.01370691955586084	-0.1924468381398182	0.0283661144929681	0.02275213754707851	0.01923080739861461	8.158936736831889e-14	-6.500696379915341e-16	nan	nan	nan	nan	nan	nan
0.48	-0.06259800328757845	-0.001029930323760786	-0.1012496742671976	0.860008939364283	0.8944218434617499	0.008353691502571564	0.5325545734597039	-0.01852237786599542	0.05898641206174848	-0.1294378722127288	0.02084742186019178	0.0581819497249233	-0.02692399060194205	0.03785929512923195	0.06870045578301336	0.07064145422502097	0.3522561531678781	-0.07064145422502056	-0.3522561531678747	0.1553550062577396	-0.163212035738932	-0.009161672738990916	-0.3964786023298116	-0.01410839936944815	0.01571816586215797	0.09480380721414959	0.3446502420807073	0.939755256278096	0.5645034863129685	0.136658032731111	-0.01990585459203449	0.05115506902289615	0.06928812790372053	-0.491594827627315	0.4822448888096997	-0.3400195033706383	1.520575655643093	-0.1610893579051809	0.00196437525106774	0.9717413912624383	0.2615061951647911	-1.213365509409221	-0.794482408194168	-0.6976579667636854	-0.6462248432836785	0.811430534748565	-0.7966791404777732	0.3613416974620576	0.9187067468944748	0.7450073289491863	-0.9187067468944747	-0.745007328949186	0.5793579842061173	0.2034059726547159	-0.2630548505940474	-0.3457791069000036	-0.2370925416838933	0.2647058774749349	-0.3635316775806574	-0.5908182112383028	0.6237579108767427	-0.132399061592782	-0.005872767779629326	0.004478259988871441	0.04089586553524854	0.239120633160414	0.001150572884573984	0.02568460277745624	0.003394348269716148	0.02446022699858304	0.001012102155799024	0.005199010711120976	0.001043384434223407	0.003594276948551069	0.457229084470215	0.442623692076186	0.02357652278266074	0.02674883300692669	0.001033758507787316	0.02340531023652035	0.001004304455923653	0.005126107222054497	0.001025278539887132	0.014833819854905	0.4563515885221386	0.4117048746850935	0.001303478708488695	0.01641104143420451	0.6097518630130933	0.5929901246667703	0.001034177585945291	0.02056586929312867	0.001102019738890769	0.009428930844704997	0.001234984475048032	0.01176112170645532	0.00102060395063641	0.01276403432296282	0.5675624060737	0.4960056573572695	0.05206681744125318	0.07215308154436402	0.001022078201646462	0.006062381776669182	0.001061768772327421	0.0182507124342984	0.001079365803137825	0.04972896616548275	0.1924889189560637	0.2102224311170373	0.001387458408558022	0.0006067683398230863	0.001146386883383002	0.00503843272008842	0.8084236397048706	0.7769752801779491	0.001021614651156549	0.04481104982133712	0.001018420247791834	0.01072973131587589	0.001006667159201783	0.007523367740707145	0.001014131419856099	0.006573202385900656	0.03029294219123843	0.03553098646963192	0.03133135931847511	0.02760189989850666	0.0151383978806264	0.01728916450918937	0.07821217113560415	0.09648063183725974	0.07381365126154336	0.1005162349775802	0.1813146431684029	0.1645881997622461	0.1767734243274424	0.1961158659977388	0.195258401067442	0.1654338408101103	0.002014475091640878	0.03333792835757941	0.01885876456420861	0.04510717523456694	0.01003568010263898	0.06174515123386459	0.001779739825812885	0.01485828497193993	0.001866418345050187	0.09125019852624085	0.001344725074644729	0.01080182059244251	0.001310094071867778	0.01316219334490072	0.001477405073494113	0.03331976582605398	0.00986344709692181	0.03568002868954857	0.02993510116670176	0.04608910806567155	0.0219517449202709	0.02321762187739795	0.03059053717540396	0.04882657422143716	0.02894690078239141	0.03177712363079164	0.01935958926740141	0.02244628684600853	0.002849241193695039	0.05075794553560475	0.001943765692673696	0.1015610382456947	0.1637083612390869	0.1509296702189703	0.002492359714859421	0.03871896708877556	0.1272913114417332	0.1477763144693985	0.009909040662587174	0.02312729738909509	0.01381582841258886	0.03313758148697315	0.001090458434897085	0.01870828154115607	0.001253900739591713	0.01262914216239552	0.02301727358775371	0.05136279311024874	0.08260930500845375	0.07520957373796334	0.03802545640408662	0.04766445346036997	0.001050459415918348	0.004380385924163874	0.01634027454091503	0.03319581784090189	0.1325554362943028	0.1101301862694869	0.002677337769951128	0.1077051755502821	0.003314668650590012	0.05738986483783788	0.001088442348695501	0.006807793524165953	0.001047004257167295	0.00477973089034587	0.001075398628302727	0.004306583341909117	-0.03311772405329672	0.009849370142091501	0.001054793539043786	0.002839044857627709	0.02001768544754927	0.01479353179777492	-0.008778836695232705	0.01163315198398808	0.001100879796297777	0.001074685556782841	0.001010203247673136	0.001032388722414069	0.4456473866087377	0.02653894551678402	0.001037157689394527	0.001003773227304289	0.001012471828841908	0.3557488657775238	0.00107220509292864	0.6952158645726942	0.001036838209829668	0.001076744913137917	0.001176665719713116	0.00101682521374471	0.5272884676517173	0.06156661821050377	0.001017731361864336	0.001068313053380691	0.001080112605389014	0.1914461316082029	0.001300469586467486	0.001113377307018223	0.7467271584891115	0.001016106736091319	0.001018609067535753	0.001006721524182265	0.001014255608014044	0.03528606713663811	0.02501077192692351	0.03266836996161532	0.1041952789496746	0.043107073470569	0.2137170095077104	0.1716166843369354	0.1778282717728414	0.002009719794150451	0.01720302765029849	0.002063466280049562	0.001459406553840861	0.002010142690143733	0.00156499398122058	0.001611232950489382	0.001402069693945333	0.001376134135059426	0.03853642995908518	0.001446233731281933	0.002859828899436563	0.03812941648656458	0.02158597798361953	0.002550687696429203	0.002314728498980502	0.1729132253355835	0.001710866974564196	0.0853445857663874	0.001326357181761907	0.02907482732373216	0.001097868494628089	0.001035909517297745	0.001798312575176115	0.1060132813616592	0.05582826203227018	0.001076560497804744	0.00122356730197939	0.08706977340728736	0.001501879236850274	0.002256440724384667	0.001075166337053569	0.001029597995682034	0.00106500991564645	-0.04564005338412977	0.006614428709415595	0.000592875191780427	-0.00395572407910244	0.02041130065022705	0.01704770668238924	-0.008871603628521111	0.00919195228480303	-0.9405842255462473	-0.570588754831904	0.06746544485109364	-0.03823690558383619	-0.005591018320017611	-0.003302194508398223	-0.1580474151361356	0.1941959329931235	0.08026137333624339	-0.02520451195568384	-0.05537840239053896	-4.193185323517335	0.001803082211350567	3.967358241586644	0.1693052384879431	0.001329066778332699	0.01145069922438972	-0.1550166699537137	-0.8259109042564058	0.6250423289016728	0.0275937469742676	0.01943904994354586	0.08134627660986406	0.02880394380865803	-0.005381469038738013	-0.01224194956141654	-0.556807025243644	-0.09383721303052819	0.02054514809999819	0.01338534230544182	0.01093873040319293	0.2319993166181661	-0.291741262514483	0.8535775021038485	0.9050999423196663	-1.79226836618582	0.9313777856713862	0.2110616157533048	-0.5404765159996142	0.0382835402482383	-0.09277985802861834	-0.3079156764553715	-0.02984960156740012	-0.2700174139478422	-0.09383274231079899	0.02331633300145416	0.09036360182850751	-0.511426966570649	0.4310608328358672	-0.995020855854102	-1.711250961737836	0.2282577453858551	0.09910684571055739	-0.05105318897346109	-0.03109702222910142	0.8294915813940709	-0.00807814822380463	-2.768687212484339	-0.5432504370947594	0.701483933217264	0.01404403501894001	0.05826711155727144	-1.275260817646377	0.6625722893399151	0.8830442644697073	-0.02903323972830822	-0.7781711446615037	-0.8885594325633096	-0.06695879099467555	-0.2155603201972997	0.03320776196627204	0.02508981142026401	0.02056474203850972	1.191679723649443e-13	-1.883452777603833e-13	nan	nan	nan	nan	nan	nan
0.49	-0.06593813655094893	0.003725915491188769	-0.1038059053808565	0.8754304579609361	0.8930645507182239	0.008277558061295109	0.5404152591839929	-0.01511356139327677	0.04628887622240115	-0.1393010754266417	0.01369157786031328	0.05044544627812801	-0.02010704606719278	0.02978784402413147	0.0717494744684064	0.083186695805331	0.3595198165398831	-0.08318669580532288	-0.3595198165398784	0.1601363504221957	-0.1610900117569936	-0.01211812046506841	-0.3990990421338127	-0.01653064788040719	0.01831043114855156	0.0883645530627447	0.3370325868408053	0.9448624842100303	0.5627630866191753	0.1336651095363166	-0.0198352868440809	0.05191235309547798	0.07127686389163579	-0.1828999507876936	0.4643096840700105	-0.1774808958329877	1.563857669201269	-0.1112343768987228	-0.01690440583655512	0.6021170492574249	0.4141674809151445	-1.322365999044342	-1.162895679252266	-0.7270377578556059	-0.8895604205040163	0.5586990854087404	-0.8109744393564029	0.2547999006275924	1.589435041153562	0.7238292734222316	-1.589435041153566	-0.7238292734222227	0.3685014686129405	0.2172775939534121	-0.3270132398621237	-0.186498446573092	-0.2459236710307118	0.2511328046851607	-0.9344757007564751	-0.9311355943762311	0.4073909071164197	-0.2025354787446942	-0.7143244304175353	0.003953687814975822	0.1123610430682113	0.1521291044396992	0.001131844200261516	0.02674160863895064	0.002267332874578224	0.0243316689446149	0.001011305824071195	0.00534230287016095	0.001038352622455032	0.003411917537489199	0.450125895297151	0.4384428333267794	0.02816813715336054	0.03106322585056997	0.001036875946366275	0.02415637849355543	0.0010040324597845	0.004909675984370009	0.001018650499272364	0.01396952348194806	0.405107270521823	0.3610261874422301	0.001190834989338446	0.01644273632729132	0.6337514921480402	0.6300552376510025	0.001038577217826158	0.02166821076881278	0.001089063122042858	0.009461497829121188	0.001206346873865031	0.01197758677695246	0.001018684266345826	0.01113508501058362	0.5510138425568355	0.4853283008762561	0.05755778805240014	0.07827930612110465	0.001019894521856732	0.005810448285122517	0.00106661132905028	0.01838009217594865	0.001078460541921644	0.05061692449466663	0.1903344523958805	0.209128464983813	0.001367632024273906	0.000500256838950644	0.001132013697370188	0.004930949783234198	0.7824578911781163	0.7692239630655343	0.001018707509246134	0.0436231319363865	0.001018659527711198	0.01085423009454476	0.001006744554044338	0.007610454249092122	0.001014306659775484	0.006642200023165776	0.03267682905133571	0.03723136114612834	0.02645259261943457	0.02415204594295845	0.02767590376602933	0.0264550076131777	0.08556164925258437	0.1002635616877748	0.05541707878321077	0.08263134233141518	0.2008566802640328	0.1774356299661302	0.1827708496928193	0.2027009895350094	0.1857617612878273	0.1592536904637188	0.001934506333654713	0.03308357191460676	0.01829410996078261	0.04450003963372707	0.006092182066110457	0.05957820567818638	0.00157719456300942	0.01467521706975898	0.001819815599013798	0.08736951035600245	0.001387762628497016	0.009571320642443837	0.005433542472402276	0.01688525148692005	0.001484240426724313	0.03425630239917648	0.005754147853085395	0.03230279141223577	0.03315375138234564	0.0484023330992155	0.01218023325166009	0.01573598969367791	0.01735925016306686	0.03513255327635488	0.03143086621753465	0.03161489976564318	0.02027632834751476	0.02304697178925061	0.02836018167697715	0.06299701902001419	0.0162593304568389	0.104792647117978	0.1780934232994872	0.1633469311043687	0.00208382840393879	0.03855455843685101	0.1035656263973318	0.1188405684682095	0.005730077803978267	0.01910077110472462	0.0179362622476469	0.0347078490898621	0.001097659050242273	0.01876300937788785	0.001148898845022493	0.01325634637840266	0.01288922613503769	0.04176168086128268	0.08871028532435189	0.07769212261490742	0.04572093313438937	0.05349177062484524	0.001060999453820564	0.004015567193783934	0.009092391475797185	0.02662145068916454	0.120421674742114	0.1047388706781248	0.002051636746763511	0.1073976891823217	0.002694894184925852	0.05516494442800442	0.001394310622519942	0.007451251759237818	0.001209905295856035	0.005189734554684878	0.001233504474397271	0.004654835591682882	-0.04432140814040582	0.006146491037588552	0.0006941743187610598	-0.002043201903233077	0.0178011452721708	0.01682634904655697	-0.009000334369963605	0.01043923122740033	0.001122043075720498	0.001095704390243136	0.001010708753888294	0.001033730228793095	0.4238621627576932	0.03921035729157315	0.001042627445456961	0.00100372923776554	0.001011143631418401	0.2331399603815592	0.001074593591178558	0.6890749443209246	0.001048502116014308	0.00107458485512997	0.00117639725417881	0.00101656890325666	0.4974834835588745	0.06675619531411081	0.001017529225160479	0.001074477078853858	0.001075323058631558	0.1825530877600612	0.001386316426459759	0.001120154331937471	0.6896016566037337	0.001015322495700825	0.001019161946792989	0.001006912730222253	0.00101468653454885	0.03554813400839781	0.01733054740498341	0.04936941620134997	0.08756608640160408	0.02235840643352862	0.2510412532952844	0.2110532253828831	0.1628046370390244	0.001716648336393722	0.01806474777312496	0.001718245396141394	0.001286742588348693	0.001568903731091639	0.00132056793216865	0.01666878949765283	0.001566926504503416	0.00135451910558153	0.03543121026009901	0.001325299130097185	0.001978441031874002	0.03098025059390308	0.02104689216666966	0.1024069812689691	0.05653253646694036	0.2263037154612386	0.001610715922606576	0.05514357987476049	0.001214527233550288	0.016745902868018	0.001111320319512212	0.001042614300501822	0.001545209556871332	0.0889253997824614	0.05404332239441736	0.001068086430759805	0.001192689491619689	0.1154843303640186	0.001308457620781379	0.001866218442257611	0.002252529097325757	0.001675579983311201	0.00167999938079035	-0.05447017603253605	0.002069261795624023	0.0004145944000629203	-0.005395430923397954	0.01349648079434719	0.01868208018667388	-0.009324816637848244	0.01024313362489006	-0.9553354975991039	-0.5925503588161884	0.1288790399762295	0.01847872811634479	0.02414791105029415	-0.02642957364700743	-0.7074877986961595	0.6329913899568859	0.06955172653674484	-0.01981046748257805	-0.1027996659468755	-5.898691362044724	0.005176050899885314	3.354227389563358	0.07772828465651256	0.00399262483853078	0.0271245211244517	-0.1664992326758073	-1.345952592879637	0.5988860269947295	-0.0515901837991558	0.008617020939786781	0.09705653883058456	-0.245643077937496	-0.01325437851725226	-0.01015640850692087	-1.034800905612591	-0.1369980266190147	0.009216892912702864	0.007151852799434788	0.005503766173489631	0.1201371012712421	-0.3964678509081991	0.9670537291470785	-0.1405805937333994	-1.801750436443386	1.588002116971462	1.165762633973107	-0.7021014338313433	-0.06439574556272652	-0.02830843383452372	-0.1292158136075599	-0.006281615571447906	-0.5001953530612708	-0.1488423449234084	0.6615708867865085	0.09741666930877034	-0.1931043102437793	0.05506108710602946	-0.5364311538410401	-1.049021371624311	-0.2207144631422505	0.02721852319004494	2.109498811700563	0.5501206840548359	1.60534173692007	-0.01892423008915373	-2.992177295860961	-0.2845903723018299	-0.286805874483216	0.0002451108020551282	0.07065827761286415	-0.6937342264303442	-0.1670649928688302	0.3133606452111581	-0.04253618655611686	-0.5154642739436748	-0.06488525809181056	0.02515495938213674	-0.2269042308185776	0.0927674730816872	0.05561834295496677	0.04752181555043401	1.559300468481607e-13	-3.58960257895017e-13	nan	nan	nan	nan	nan	nan
0.5	-0.06638536481844995	0.008163971555274119	-0.1049243757132822	0.8912886848584273	0.8921798522024682	0.008021336539311578	0.544631340358062	-0.01036082061714107	0.03261460526941102	-0.1523905346912987	0.006436128210015065	0.04062104982613465	-0.01561519463122362	0.02177253916563857	0.07392321101566132	0.1024120244878375	0.3670548171957842	-0.1024120244878272	-0.3670548171957849	0.1625568480285967	-0.1589409084555642	-0.01567750844108961	-0.4003723631147106	-0.01899820300043662	0.02068853445351879	0.07591116223797398	0.3260590750405979	0.9480971390525492	0.5607156847065261	0.119939292938012	-0.01994041287150923	0.05343829176600337	0.07220076079287766	0.08698617155021628	0.4186869386380895	-0.05246734712142046	1.607917315810738	-0.06657051240059081	-0.03405324089034763	0.2428204812220167	0.5302910558351004	-1.408712532114755	-1.439733618346086	-0.7175790968493428	-1.063803444331187	0.3464119148303186	-0.7854498911720178	0.1862852698261128	2.254724167333797	0.7992747857284116	-2.254724167333797	-0.7992747857284112	0.1071886725946449	0.2088218365529226	-0.3836429005827838	-0.07635534227944127	-0.2461538634961134	0.2218734811898714	-1.566359012244889	-1.261989523297296	0.2492432929932554	-0.1937995053635514	-2.152451448479094	-0.03066049508657196	0.194626785124108	0.02615281582678153	0.001133065924877534	0.02796104982739153	0.001711214605970665	0.02494887022749433	0.001011160729190719	0.005479938150606681	0.001036508822984633	0.003200487756809457	0.4384119920016393	0.4278866668232393	0.03652891914036686	0.03869483589069231	0.00104117003562257	0.02478833373573851	0.001003874524328643	0.00469532323454494	0.001014673570211914	0.01307145066194853	0.3289507196807414	0.2946082627045661	0.001135695372893556	0.01652736554210416	0.6488034611976172	0.6582459331440779	0.001046610499568077	0.02265173954721708	0.001081506342829718	0.009484949236167049	0.001191894104172592	0.01220925625381295	0.001017596658608408	0.00951952886641883	0.5303970793266343	0.4683587614810071	0.06286436635608771	0.08410447089515109	0.001018702074907306	0.005558383330517174	0.001072114831024545	0.01846665532675755	0.001075612431981024	0.05168631993419144	0.1856167609017241	0.2053486514086048	0.00140062879696327	0.0003950098216338218	0.001128217977628442	0.004817269135953803	0.747515442001194	0.755452371898223	0.001016862309233035	0.04220605603613851	0.001019055681686477	0.01101131487970827	0.001006878882852606	0.007728802665268788	0.001014609804779289	0.006736137091833583	0.03405149416028631	0.03817495814623839	0.02018406783274936	0.0197077764339667	0.04188803315437489	0.03637949130113374	0.08242592214297814	0.0938276875322608	0.03535444466887905	0.06414042078084524	0.2265583289769096	0.1953461193389911	0.2013374903315684	0.220627109522641	0.1740444003689212	0.1512608545224438	0.001748088117858944	0.03254519511134774	0.01841936902685713	0.04454778312397298	0.003906823110387127	0.05908598738310697	0.001389504791216757	0.01474229992645026	0.001576045714685486	0.08136478880560072	0.001287083259273247	0.007893471749282024	0.01488741455386767	0.02519912290789278	0.001570044313261725	0.03527755834267437	0.003644772064947249	0.03123626605812829	0.03337516398931489	0.04765986807232787	0.006989437215099357	0.01178648734180529	0.009855226344437426	0.02741678390257182	0.02934044876149486	0.02816259547314494	0.02048952409198493	0.02311442491428314	0.08626590519315247	0.08516054028637934	0.04894247433039335	0.1100174896740139	0.2069427192577151	0.1820641277820698	0.001828972302040083	0.03845806952844995	0.07620298428562156	0.08845846239004382	0.003540012940462553	0.01698477889247968	0.01402484359370955	0.02941395475911019	0.001107986154348108	0.01878005538018945	0.001099745257206576	0.01411199863401215	0.007434800940762459	0.03651265669602433	0.08473327855732396	0.0718482243022414	0.04896122840282632	0.05455049590031141	0.001062028509714544	0.003557548588807941	0.005318516447895516	0.02331129259676836	0.1247506943311013	0.1113288496599807	0.001641107201338371	0.1086021435774253	0.002188910747850652	0.05290217084006928	0.00213523364109022	0.008608814746481811	0.001614199164284555	0.005866246179634898	0.001619907202613944	0.005225741805616289	-0.05394271793504662	0.001882086726893244	0.0004551140508551708	-0.004630422053050005	0.01245241864312458	0.01859353713234115	-0.009376308934425183	0.01074204520192891	0.00114320635514229	0.001116723223696002	0.001011214260101927	0.001035071735171971	0.4020769389066487	0.05188176906635891	0.001048097201517158	0.001003685248223812	0.001009815434000223	0.110531054985593	0.001076982089428383	0.682934024069153	0.001060166022208999	0.001072424797123434	0.001176128788645229	0.001016312592768462	0.4676784994660316	0.071945772417717	0.00101732708845809	0.001080641104355731	0.001070533511873973	0.1736600439119196	0.001472163266451328	0.001126931356857091	0.6324761547183556	0.001014538255309889	0.001019714826050826	0.001007103936262292	0.00101511746108408	0.03581020088016089	0.00965032288304609	0.06607046244108417	0.07093689385353455	0.001609739396487182	0.2883654970828584	0.2504897664288295	0.1477810023052081	0.001423576878637734	0.01892646789595132	0.001373024512232692	0.001114078622859326	0.001127664772041323	0.001076141883117229	0.03172634604481068	0.001731783315066426	0.001332904076106801	0.03232599056111456	0.001204364528911783	0.001097053164306379	0.02383108470124286	0.02050780634972234	0.2022632748415031	0.1107503444348947	0.2796942055868905	0.001510564870648555	0.02494257398313238	0.001102697285340633	0.004416978412302399	0.001124772144468749	0.001049319083706027	0.001292106538566534	0.07183751820326423	0.05225838275656561	0.00105961236371744	0.00116181168126146	0.1438988873207456	0.001115036004714888	0.00147599616013143	0.003429891857600187	0.002321561970947081	0.002294988845938047	-0.06330029868094213	-0.002475905118167481	0.000236313608345443	-0.006835137767693684	0.006581660938467767	0.02031645369095887	-0.009778029647175213	0.011294314964976	-0.9730410562972795	-0.6325377054766342	0.09995251022399362	0.1109149617914087	-0.006722394035209011	-0.009116268425604881	-1.433108965962851	0.8576393723087056	0.05643877028153822	-0.02478881436683723	-0.06213369170660293	-7.341032822459736	0.01238994655925148	2.19247474335269	0.1455426991193744	-0.0004940486924329466	0.01449158048590269	-0.1523380363051588	-2.084347487103552	0.5648303683548993	0.0275674543770866	0.01087573403522064	0.1176336986801356	-0.5083655445883408	-0.005128572350543752	-0.01348149165096709	-1.760861836222778	-0.1396688160524423	0.02706234939902434	0.01963772386536584	0.01592661668280333	0.0806437812776498	-0.4906243732150637	1.005305618890343	-1.138660858886813	-1.913474147060738	1.943989619466237	2.479260905825248	-0.9030136349723594	-0.01852053186741828	0.03819596018833726	0.02702977565818381	0.02018055020679608	-0.6948240899996663	-0.1833025309429335	0.9414789887456894	0.1073074759253806	-0.04928458187687148	-0.1800771792640293	-0.2885948894579217	-0.5156006474176298	-0.4297583401120523	-0.007539517989533837	1.933836367404363	0.3675497145085004	2.089478739856515	0.005505800482346597	-3.057959227877878	-0.1611436226821256	-0.6713484536454518	0.006507673483726174	0.1039567194757268	-0.4048432008993594	-1.002717148581102	-0.07067411333206219	-0.04767321465454019	-0.1253293328017518	1.507699482080237	0.2354293616077891	-0.223130955860067	0.136028712401529	0.07839140354702563	0.06509553487200381	1.534986566877444e-13	2.902757053827272e-13	nan	nan	nan	nan	nan	nan
[truncated: 371,797 more chars]
