# Supplementary material for: Transtibial limb loss does not increase metabolic cost in three-dimensional computer simulations of human walking
Source: PeerJ. 2021 Aug 4;9:e11960. doi: 10.7717/peerj.11960 (PMC8349165; doi:10.7717/peerj.11960)
Supplement: Supplemental Information 1 — Each subject’s simulation output and Matlab code for generating plots presenting the data. [file peerj-09-11960-s001.zip › TTA3D_solns_rev/Post/soln_walk_N50_wm100_TTA_S30.sto]

num_controls=79
num_derivatives=71
num_iterations=531
num_multipliers=2
num_parameters=6
num_slacks=2
num_states=216
objective=0.874783
objective_auxiliary_derivatives=0.001007
objective_contactAP=0.015765
objective_contactML=0.011594
objective_contactVE=0.032185
objective_control_effort=0.484385
objective_state_tracking=0.267655
objective_torsoGoal=0.062192
solver_duration=15248.712128
status=Solve_Succeeded
success=true
DataType=double
version=3
OpenSimVersion=4.2
endheader
time	/jointset/groundPelvis/pelvis_tilt/value	/jointset/groundPelvis/pelvis_list/value	/jointset/groundPelvis/pelvis_rotation/value	/jointset/groundPelvis/pelvis_tx/value	/jointset/groundPelvis/pelvis_ty/value	/jointset/groundPelvis/pelvis_tz/value	/jointset/hip_l/hip_flexion_l/value	/jointset/hip_l/hip_adduction_l/value	/jointset/hip_l/hip_rotation_l/value	/jointset/hip_r/hip_flexion_r/value	/jointset/hip_r/hip_adduction_r/value	/jointset/hip_r/hip_rotation_r/value	/jointset/lumbar/lumbar_ext/value	/jointset/lumbar/lumbar_bend/value	/jointset/lumbar/lumbar_rota/value	/jointset/patellofemoral_l/knee_angle_l_beta/value	/jointset/patellofemoral_r/knee_angle_r_beta/value	/jointset/knee_l/knee_angle_l/value	/jointset/knee_r/knee_angle_r/value	/jointset/shoulder_r/shoulder_flexion_r/value	/jointset/shoulder_r/shoulder_adduction_r/value	/jointset/shoulder_r/shoulder_rotation_r/value	/jointset/shoulder_l/shoulder_flexion_l/value	/jointset/shoulder_l/shoulder_adduction_l/value	/jointset/shoulder_l/shoulder_rotation_l/value	/jointset/ankle_l/ankle_angle_l/value	/jointset/ankle_r/ankle_angle_r/value	/jointset/elbow_r/elbow_flexion_r/value	/jointset/elbow_l/elbow_flexion_l/value	/jointset/subtalar_l/subtalar_angle_l/value	/jointset/subtalar_r/subtalar_angle_r/value	/jointset/mtp_l/mtp_angle_l/value	/jointset/mtp_r/mtp_angle_r/value	/jointset/groundPelvis/pelvis_tilt/speed	/jointset/groundPelvis/pelvis_list/speed	/jointset/groundPelvis/pelvis_rotation/speed	/jointset/groundPelvis/pelvis_tx/speed	/jointset/groundPelvis/pelvis_ty/speed	/jointset/groundPelvis/pelvis_tz/speed	/jointset/hip_l/hip_flexion_l/speed	/jointset/hip_l/hip_adduction_l/speed	/jointset/hip_l/hip_rotation_l/speed	/jointset/hip_r/hip_flexion_r/speed	/jointset/hip_r/hip_adduction_r/speed	/jointset/hip_r/hip_rotation_r/speed	/jointset/lumbar/lumbar_ext/speed	/jointset/lumbar/lumbar_bend/speed	/jointset/lumbar/lumbar_rota/speed	/jointset/patellofemoral_l/knee_angle_l_beta/speed	/jointset/patellofemoral_r/knee_angle_r_beta/speed	/jointset/knee_l/knee_angle_l/speed	/jointset/knee_r/knee_angle_r/speed	/jointset/shoulder_r/shoulder_flexion_r/speed	/jointset/shoulder_r/shoulder_adduction_r/speed	/jointset/shoulder_r/shoulder_rotation_r/speed	/jointset/shoulder_l/shoulder_flexion_l/speed	/jointset/shoulder_l/shoulder_adduction_l/speed	/jointset/shoulder_l/shoulder_rotation_l/speed	/jointset/ankle_l/ankle_angle_l/speed	/jointset/ankle_r/ankle_angle_r/speed	/jointset/elbow_r/elbow_flexion_r/speed	/jointset/elbow_l/elbow_flexion_l/speed	/jointset/subtalar_l/subtalar_angle_l/speed	/jointset/subtalar_r/subtalar_angle_r/speed	/jointset/mtp_l/mtp_angle_l/speed	/jointset/mtp_r/mtp_angle_r/speed	/forceset/addbrev_r/activation	/forceset/addbrev_r/normalized_tendon_force	/forceset/addlong_r/activation	/forceset/addlong_r/normalized_tendon_force	/forceset/addmagMid_r/activation	/forceset/addmagMid_r/normalized_tendon_force	/forceset/bflh_r/activation	/forceset/bflh_r/normalized_tendon_force	/forceset/bfsh_r/activation	/forceset/bfsh_r/normalized_tendon_force	/forceset/ercspn_r/activation	/forceset/ercspn_r/normalized_tendon_force	/forceset/extobl_r/activation	/forceset/extobl_r/normalized_tendon_force	/forceset/glmax2_r/activation	/forceset/glmax2_r/normalized_tendon_force	/forceset/glmed2_r/activation	/forceset/glmed2_r/normalized_tendon_force	/forceset/glmin2_r/activation	/forceset/glmin2_r/normalized_tendon_force	/forceset/grac_r/activation	/forceset/grac_r/normalized_tendon_force	/forceset/iliacus_r/activation	/forceset/iliacus_r/normalized_tendon_force	/forceset/intobl_r/activation	/forceset/intobl_r/normalized_tendon_force	/forceset/obtext_r/activation	/forceset/obtext_r/normalized_tendon_force	/forceset/pect_r/activation	/forceset/pect_r/normalized_tendon_force	/forceset/piri_r/activation	/forceset/piri_r/normalized_tendon_force	/forceset/popli_r/activation	/forceset/popli_r/normalized_tendon_force	/forceset/psoas_r/activation	/forceset/psoas_r/normalized_tendon_force	/forceset/quadfem_r/activation	/forceset/quadfem_r/normalized_tendon_force	/forceset/recabd_r/activation	/forceset/recabd_r/normalized_tendon_force	/forceset/recfem_r/activation	/forceset/recfem_r/normalized_tendon_force	/forceset/sart_r/activation	/forceset/sart_r/normalized_tendon_force	/forceset/semimem_r/activation	/forceset/semimem_r/normalized_tendon_force	/forceset/semiten_r/activation	/forceset/semiten_r/normalized_tendon_force	/forceset/tfl_r/activation	/forceset/tfl_r/normalized_tendon_force	/forceset/tricox_r/activation	/forceset/tricox_r/normalized_tendon_force	/forceset/vasint_r/activation	/forceset/vasint_r/normalized_tendon_force	/forceset/vaslat_r/activation	/forceset/vaslat_r/normalized_tendon_force	/forceset/vasmed_r/activation	/forceset/vasmed_r/normalized_tendon_force	/forceset/addbrev_l/activation	/forceset/addbrev_l/normalized_tendon_force	/forceset/addlong_l/activation	/forceset/addlong_l/normalized_tendon_force	/forceset/addmagMid_l/activation	/forceset/addmagMid_l/normalized_tendon_force	/forceset/bflh_l/activation	/forceset/bflh_l/normalized_tendon_force	/forceset/bfsh_l/activation	/forceset/bfsh_l/normalized_tendon_force	/forceset/edl_l/activation	/forceset/edl_l/normalized_tendon_force	/forceset/ehl_l/activation	/forceset/ehl_l/normalized_tendon_force	/forceset/ercspn_l/activation	/forceset/ercspn_l/normalized_tendon_force	/forceset/extobl_l/activation	/forceset/extobl_l/normalized_tendon_force	/forceset/fdb_l/activation	/forceset/fdb_l/normalized_tendon_force	/forceset/fdl_l/activation	/forceset/fdl_l/normalized_tendon_force	/forceset/fhl_l/activation	/forceset/fhl_l/normalized_tendon_force	/forceset/gaslat_l/activation	/forceset/gaslat_l/normalized_tendon_force	/forceset/gasmed_l/activation	/forceset/gasmed_l/normalized_tendon_force	/forceset/glmax2_l/activation	/forceset/glmax2_l/normalized_tendon_force	/forceset/glmed2_l/activation	/forceset/glmed2_l/normalized_tendon_force	/forceset/glmin2_l/activation	/forceset/glmin2_l/normalized_tendon_force	/forceset/grac_l/activation	/forceset/grac_l/normalized_tendon_force	/forceset/iliacus_l/activation	/forceset/iliacus_l/normalized_tendon_force	/forceset/intobl_l/activation	/forceset/intobl_l/normalized_tendon_force	/forceset/obtext_l/activation	/forceset/obtext_l/normalized_tendon_force	/forceset/pect_l/activation	/forceset/pect_l/normalized_tendon_force	/forceset/perbrev_l/activation	/forceset/perbrev_l/normalized_tendon_force	/forceset/perlong_l/activation	/forceset/perlong_l/normalized_tendon_force	/forceset/pertert_l/activation	/forceset/pertert_l/normalized_tendon_force	/forceset/piri_l/activation	/forceset/piri_l/normalized_tendon_force	/forceset/popli_l/activation	/forceset/popli_l/normalized_tendon_force	/forceset/psoas_l/activation	/forceset/psoas_l/normalized_tendon_force	/forceset/quadfem_l/activation	/forceset/quadfem_l/normalized_tendon_force	/forceset/recabd_l/activation	/forceset/recabd_l/normalized_tendon_force	/forceset/recfem_l/activation	/forceset/recfem_l/normalized_tendon_force	/forceset/sart_l/activation	/forceset/sart_l/normalized_tendon_force	/forceset/semimem_l/activation	/forceset/semimem_l/normalized_tendon_force	/forceset/semiten_l/activation	/forceset/semiten_l/normalized_tendon_force	/forceset/soleus_l/activation	/forceset/soleus_l/normalized_tendon_force	/forceset/tfl_l/activation	/forceset/tfl_l/normalized_tendon_force	/forceset/tibant_l/activation	/forceset/tibant_l/normalized_tendon_force	/forceset/tibpost_l/activation	/forceset/tibpost_l/normalized_tendon_force	/forceset/tricox_l/activation	/forceset/tricox_l/normalized_tendon_force	/forceset/vasint_l/activation	/forceset/vasint_l/normalized_tendon_force	/forceset/vaslat_l/activation	/forceset/vaslat_l/normalized_tendon_force	/forceset/vasmed_l/activation	/forceset/vasmed_l/normalized_tendon_force	/forceset/shoulder_flexionAct_r/activation	/forceset/shoulder_adductionAct_r/activation	/forceset/shoulder_rotationAct_r/activation	/forceset/elbow_flexionAct_r/activation	/forceset/shoulder_flexionAct_l/activation	/forceset/shoulder_adductionAct_l/activation	/forceset/shoulder_rotationAct_l/activation	/forceset/elbow_flexionAct_l/activation	/forceset/addbrev_r	/forceset/addlong_r	/forceset/addmagMid_r	/forceset/bflh_r	/forceset/bfsh_r	/forceset/ercspn_r	/forceset/extobl_r	/forceset/glmax2_r	/forceset/glmed2_r	/forceset/glmin2_r	/forceset/grac_r	/forceset/iliacus_r	/forceset/intobl_r	/forceset/obtext_r	/forceset/pect_r	/forceset/piri_r	/forceset/popli_r	/forceset/psoas_r	/forceset/quadfem_r	/forceset/recabd_r	/forceset/recfem_r	/forceset/sart_r	/forceset/semimem_r	/forceset/semiten_r	/forceset/tfl_r	/forceset/tricox_r	/forceset/vasint_r	/forceset/vaslat_r	/forceset/vasmed_r	/forceset/addbrev_l	/forceset/addlong_l	/forceset/addmagMid_l	/forceset/bflh_l	/forceset/bfsh_l	/forceset/edl_l	/forceset/ehl_l	/forceset/ercspn_l	/forceset/extobl_l	/forceset/fdb_l	/forceset/fdl_l	/forceset/fhl_l	/forceset/gaslat_l	/forceset/gasmed_l	/forceset/glmax2_l	/forceset/glmed2_l	/forceset/glmin2_l	/forceset/grac_l	/forceset/iliacus_l	/forceset/intobl_l	/forceset/obtext_l	/forceset/pect_l	/forceset/perbrev_l	/forceset/perlong_l	/forceset/pertert_l	/forceset/piri_l	/forceset/popli_l	/forceset/psoas_l	/forceset/quadfem_l	/forceset/recabd_l	/forceset/recfem_l	/forceset/sart_l	/forceset/semimem_l	/forceset/semiten_l	/forceset/soleus_l	/forceset/tfl_l	/forceset/tibant_l	/forceset/tibpost_l	/forceset/tricox_l	/forceset/vasint_l	/forceset/vaslat_l	/forceset/vasmed_l	/forceset/shoulder_flexionAct_r	/forceset/shoulder_adductionAct_r	/forceset/shoulder_rotationAct_r	/forceset/elbow_flexionAct_r	/forceset/shoulder_flexionAct_l	/forceset/shoulder_adductionAct_l	/forceset/shoulder_rotationAct_l	/forceset/elbow_flexionAct_l	lambda_cid33_p0	lambda_cid34_p0	/forceset/addbrev_r/implicitderiv_normalized_tendon_force	/forceset/addlong_r/implicitderiv_normalized_tendon_force	/forceset/addmagMid_r/implicitderiv_normalized_tendon_force	/forceset/bflh_r/implicitderiv_normalized_tendon_force	/forceset/bfsh_r/implicitderiv_normalized_tendon_force	/forceset/ercspn_r/implicitderiv_normalized_tendon_force	/forceset/extobl_r/implicitderiv_normalized_tendon_force	/forceset/glmax2_r/implicitderiv_normalized_tendon_force	/forceset/glmed2_r/implicitderiv_normalized_tendon_force	/forceset/glmin2_r/implicitderiv_normalized_tendon_force	/forceset/grac_r/implicitderiv_normalized_tendon_force	/forceset/iliacus_r/implicitderiv_normalized_tendon_force	/forceset/intobl_r/implicitderiv_normalized_tendon_force	/forceset/obtext_r/implicitderiv_normalized_tendon_force	/forceset/pect_r/implicitderiv_normalized_tendon_force	/forceset/piri_r/implicitderiv_normalized_tendon_force	/forceset/popli_r/implicitderiv_normalized_tendon_force	/forceset/psoas_r/implicitderiv_normalized_tendon_force	/forceset/quadfem_r/implicitderiv_normalized_tendon_force	/forceset/recabd_r/implicitderiv_normalized_tendon_force	/forceset/recfem_r/implicitderiv_normalized_tendon_force	/forceset/sart_r/implicitderiv_normalized_tendon_force	/forceset/semimem_r/implicitderiv_normalized_tendon_force	/forceset/semiten_r/implicitderiv_normalized_tendon_force	/forceset/tfl_r/implicitderiv_normalized_tendon_force	/forceset/tricox_r/implicitderiv_normalized_tendon_force	/forceset/vasint_r/implicitderiv_normalized_tendon_force	/forceset/vaslat_r/implicitderiv_normalized_tendon_force	/forceset/vasmed_r/implicitderiv_normalized_tendon_force	/forceset/addbrev_l/implicitderiv_normalized_tendon_force	/forceset/addlong_l/implicitderiv_normalized_tendon_force	/forceset/addmagMid_l/implicitderiv_normalized_tendon_force	/forceset/bflh_l/implicitderiv_normalized_tendon_force	/forceset/bfsh_l/implicitderiv_normalized_tendon_force	/forceset/edl_l/implicitderiv_normalized_tendon_force	/forceset/ehl_l/implicitderiv_normalized_tendon_force	/forceset/ercspn_l/implicitderiv_normalized_tendon_force	/forceset/extobl_l/implicitderiv_normalized_tendon_force	/forceset/fdb_l/implicitderiv_normalized_tendon_force	/forceset/fdl_l/implicitderiv_normalized_tendon_force	/forceset/fhl_l/implicitderiv_normalized_tendon_force	/forceset/gaslat_l/implicitderiv_normalized_tendon_force	/forceset/gasmed_l/implicitderiv_normalized_tendon_force	/forceset/glmax2_l/implicitderiv_normalized_tendon_force	/forceset/glmed2_l/implicitderiv_normalized_tendon_force	/forceset/glmin2_l/implicitderiv_normalized_tendon_force	/forceset/grac_l/implicitderiv_normalized_tendon_force	/forceset/iliacus_l/implicitderiv_normalized_tendon_force	/forceset/intobl_l/implicitderiv_normalized_tendon_force	/forceset/obtext_l/implicitderiv_normalized_tendon_force	/forceset/pect_l/implicitderiv_normalized_tendon_force	/forceset/perbrev_l/implicitderiv_normalized_tendon_force	/forceset/perlong_l/implicitderiv_normalized_tendon_force	/forceset/pertert_l/implicitderiv_normalized_tendon_force	/forceset/piri_l/implicitderiv_normalized_tendon_force	/forceset/popli_l/implicitderiv_normalized_tendon_force	/forceset/psoas_l/implicitderiv_normalized_tendon_force	/forceset/quadfem_l/implicitderiv_normalized_tendon_force	/forceset/recabd_l/implicitderiv_normalized_tendon_force	/forceset/recfem_l/implicitderiv_normalized_tendon_force	/forceset/sart_l/implicitderiv_normalized_tendon_force	/forceset/semimem_l/implicitderiv_normalized_tendon_force	/forceset/semiten_l/implicitderiv_normalized_tendon_force	/forceset/soleus_l/implicitderiv_normalized_tendon_force	/forceset/tfl_l/implicitderiv_normalized_tendon_force	/forceset/tibant_l/implicitderiv_normalized_tendon_force	/forceset/tibpost_l/implicitderiv_normalized_tendon_force	/forceset/tricox_l/implicitderiv_normalized_tendon_force	/forceset/vasint_l/implicitderiv_normalized_tendon_force	/forceset/vaslat_l/implicitderiv_normalized_tendon_force	/forceset/vasmed_l/implicitderiv_normalized_tendon_force	gamma_cid33_p0	gamma_cid34_p0	prosthetic_ankle_stiffness	prosthetic_subtalar_stiffness	prosthetic_mtp_stiffness	prosthetic_ankle_damping	prosthetic_subtalar_damping	prosthetic_mtp_damping
0	-0.06803953919226835	0.02383227497183038	0.1154815077687882	0.1586230103973092	0.8958212788224896	-0.006892195124773815	-0.2397831202400588	0.01040573736039698	-0.03759911745630246	0.5194732582058772	-0.03174543256447417	0.1753385309338268	-0.02125101345799538	-0.06110617489721096	-0.09403926791038933	0.1942616718004143	0.04591058987793778	-0.1942616718004144	-0.04591058987793745	-0.3925533334871097	-0.01596728808167661	0.02086855176732959	0.1493077805040829	-0.1687460654952381	-0.01976887254451746	0.21039781264973	0.002403399414702765	0.5490455746059169	0.9313687859342812	0.111174089971694	-0.0004376380604883354	0.5911909099343629	0.001529239541361702	0.07716523895909894	-0.6443540812377229	0.3333700602008954	1.692366540626142	-0.008923749453498874	0.04781423900715061	-0.8248289486826339	-1.303820905816117	-0.794673747755596	-0.1789089598996426	0.6285111800751276	-2.476231065314804	0.3439216419915451	0.8992314258752839	-0.6425282064169962	1.801178898945272	2.071428086789243	-1.801178898945272	-2.071428086789243	-0.2087461014057938	-0.1659125256600412	0.05080670297846605	-0.1455377037620338	0.02491975088275677	-0.2953990036298219	-2.590464979552793	0.3938292862961281	-0.2238341101312059	0.3705535413108613	1.00065290260372	-0.303223474544381	6.000443809079437	0.3277526581152668	0.07037711870139497	0.07100037066278474	0.08072243495509172	0.0783227011268733	0.01784992568993914	0.0177543614461884	0.05604976018097204	0.07090249508893937	0.07259550930000161	0.1011526414640107	0.1873210224223832	0.16834762142742	0.008700918986459066	0.04637296031011725	0.001177676499548492	0.01348411181014631	0.001242707019657439	0.02950549444634236	0.002926317071389953	0.02304108525868848	0.03947656429100991	0.05451568948591525	0.02725093309274419	0.03325817281654184	0.08523354532155146	0.08738571663875458	0.08266372701583966	0.0666327926766635	0.04453145879917633	0.04555715501375887	0.02622293558018699	0.08716839441050174	0.1539468621139998	0.1573839945000167	0.01979666726576615	0.03274246804640103	0.07796894846433887	0.07539619324783307	0.001161198943542308	0.01877098376562601	0.001100634956824849	0.0180336770055055	0.03474676606036203	0.06395776746034609	0.05008112965768492	0.04472889744490729	0.02702107396554762	0.03986108362279883	0.01255702681107708	0.01515187478397508	0.07101757122993119	0.1088804864712522	0.001113945468944224	0.006436171771621292	0.001059181912813423	0.003926894192243184	0.00109764891424672	0.00424653876855696	0.001165962215425789	0.03059819535182869	0.001177425768474688	0.04224672697586911	0.001021835145916709	0.005433210053188833	0.001051690292543274	0.003845145409315688	0.1500034721144439	0.1547530797520897	0.001505236249129587	0.02926599939141351	0.00208785325701915	0.02185043912268791	0.01535009365693178	0.0205535664148278	0.001057112201782313	0.02407385808263534	0.2069057772269913	0.1768452675544372	0.06562176420530433	0.06889622722002088	0.1963208007341893	0.1553385095033946	0.4167044096484433	0.287229841272467	0.4390100277747847	0.2902650259079965	0.001010413102996369	0.004224352232931394	0.001046852210499847	0.0101008950513629	0.3080889078147139	0.2428178198265411	0.001193688423174055	0.01887848151753192	0.4700172566465317	0.4902860686185967	0.001051297482065772	0.01490058901825976	0.001241252937624771	0.009262377485623041	0.001365217464742153	0.01416786083562901	0.2024408129013968	0.1943346370449127	0.3389703026336239	0.280111986850105	0.001715150478864614	0.01309908415580029	0.001061135879027523	0.007924002475687293	0.2549684787661549	0.231753028502027	0.01203605044795176	0.0315180883428653	0.001057930451359866	0.004728919135200943	0.001100846357923195	0.0180126143041865	0.1736969274588195	0.1986992817730761	0.1134546825231924	0.1389597872318064	0.001105389647377439	0.0007953706314857039	0.00111868570823405	0.007035246365902836	0.3545836646006382	0.244386818091117	0.5414157163481116	0.5251654914803378	0.001122679079111397	0.02234835919021164	0.0491544483529683	0.05559315362615418	0.0010448391443986	0.03032736381481911	0.00107047936800893	0.007978347266476537	0.001028952657239031	0.004911326712269014	0.001056416107930155	0.005216795653687261	-0.01091986834796781	0.01542431386107708	-0.01285305192457559	0.003123707188307353	-0.0294667033729414	-0.001431608535849893	0.002192827060020722	0.009816297865990916	0.05937988389759669	0.04388463186127511	0.01270699205787197	0.04107749866160161	0.04484039063080093	0.1872280009808593	0.01716235593044935	0.001222580882139745	0.001369435431982336	0.001570019282007539	0.0326682324917165	0.01802315282772267	0.04766837305279194	0.08033357656726939	0.04345873321540829	0.001730269049782238	0.123574145887946	0.01244819653210648	0.02617618680009325	0.001227042764268544	0.001113035870392219	0.01433498816718103	0.05238458368918403	0.03622456440798343	0.009570214191440234	0.002047081666218381	0.001161821388651369	0.001081229510122374	0.001137713541128901	0.001228182158194001	0.001228189335014045	0.001028727422264981	0.001069282216442968	0.159282634233955	0.001120466880473894	0.001172789655546969	0.008719112822948504	0.001069876304711413	0.3442602379977569	0.07530787151879705	0.2581422100997921	0.4102154194999469	0.4298440910494496	0.001013182311012463	0.001048911487114062	0.1706190538108504	0.001249459371847128	0.464798869793852	0.001066889981334133	0.00129062122850787	0.001461286193398369	0.3411394549800154	0.4353438540722873	0.001766631543792413	0.001074534252462028	0.2634302860388709	0.007084958807452245	0.001070469754460784	0.001132840748430344	0.1328793161229815	0.1139875039551073	0.001150117367312555	0.001160465043078989	0.3790557703244575	0.4267435339792313	0.001042184659850566	0.004495562786281482	0.001054317258967663	0.001086872233505997	0.00103460380208757	0.001068988868646725	-0.01462801880899066	0.0148627305035941	-0.01342889989907128	0.005717049627651774	-0.03774352554634468	-0.003481452193928643	0.001741996524404207	0.006132685024047842	-0.6894068045000503	-2.653973552735498	-0.6900251823174716	-1.823164828061289	-0.3342620698912126	-1.184801726645292	-1.323709342188025	-0.3644398061068294	0.418823747506032	-0.01663849168080819	0.137169323115763	0.1228074270642193	-0.5284379821640171	-0.4080211907897012	-2.057012453092615	-1.696301314180013	-0.1330456380550128	-1.207723820301539	-2.265365402525807	-0.4575786590463903	-2.922295538314562	0.01294978447043934	0.09434953238181369	-1.201728864076618	-0.2543191537278363	0.3893245594501144	0.04314043036239801	-3.004821956934246	0.01999268137371208	0.009959831764932231	0.004606954016064553	0.1472400529168831	0.2220394459417938	0.04447733555555699	-0.01231340178571322	0.2013768292124654	0.08276153068612768	0.03057021213264737	-0.3583765278732574	0.07770110055901926	5.097270780094191	0.7370079960518849	2.226279560500615	-1.719103087688816	-1.91415379477815	-0.003439471143500782	-0.05290040838266771	-4.918259107878027	0.0202319939139188	-0.1238204143009468	0.1026194522144122	0.04233841464773127	0.03817939515231762	3.109641174261068	2.918592995575116	0.1370670938007313	-0.1121400989411789	-0.152088732036046	-0.2998295367519617	0.03082669915539791	0.01507311107060757	-1.483964399434658	-0.02834017043928435	-0.006426522700348697	-0.00746255852115282	-0.5617151208463146	-3.30820092554446	0.2180304475329221	-1.751525285413815	-0.03272724901978828	0.03507479241169821	0.02252499656916701	0.02193615022994137	2.774837099099285e-14	5.40683674160651e-15	432.586504097673	552.4957246366498	274.4041928090678	0.1058147302371346	1.086307855902304	0.5334135567930023
0.01	-0.06709757577734544	0.01704191388427297	0.1177044478473935	0.1758175365506799	0.8958994924606267	-0.006337848383475718	-0.247635590019777	-0.002678501048331427	-0.04581458714209233	0.5170774651117638	-0.02429434298308223	0.1455114998343464	-0.01725573218258697	-0.05154325318725471	-0.09946597704731501	0.2133912608823161	0.0695882689405317	-0.2133912608823169	-0.06958826894053118	-0.3950770988857708	-0.01793105825216203	0.02112541522496249	0.1463099459329459	-0.1682425162314484	-0.02275519479530198	0.1816702549834229	-0.006295408366830904	0.547612113862447	0.9346115392186228	0.1183999308776156	-0.0002381238166542131	0.653108673491524	0.001240519141931112	0.1125691171139007	-0.7012219244466353	0.1114069286927059	1.745822402570174	0.02439553334276983	0.06218073131781354	-0.7343893928075733	-1.295486680655765	-0.8433420255019699	-0.3097574253863705	0.8325509808083201	-3.373543517518901	0.4498970051332268	1.000808757357767	-0.44281705612036	2.049846266788338	2.618239386571186	-2.049846266788338	-2.618239386571184	-0.290897917067486	-0.2256274693281324	0.003373454954039466	-0.4516885718610821	0.07620526351157075	-0.3009744544371517	-3.156488362420983	-1.636834197576412	-0.07381456281895436	0.2730123077704744	0.4200581216206436	0.2351149029267915	6.365928799310102	-0.2766762977384041	0.06504327500351104	0.06520622077639945	0.0636741143829872	0.06245387509332739	0.02521084520790653	0.02201168308028829	0.05155646039388229	0.06137221348249385	0.05524849668442379	0.08642923743360027	0.1851728671245953	0.1633664717283825	0.01523681281145996	0.05132618712489829	0.005242818139831743	0.01674799003922036	0.001261836675696678	0.03096205569271865	0.002194483515338104	0.02430791830551194	0.0366514857636852	0.05046453650117069	0.02076917631373624	0.02813215938040512	0.06356448781378053	0.06841510808079534	0.08417812782447776	0.05428691922174821	0.0421009499575258	0.04293702809260849	0.01649633297352896	0.07765947373486085	0.130421665938143	0.133010953993169	0.01488678739336979	0.02805070466495983	0.0723488896996265	0.05954964899760257	0.001178752721785683	0.01885441110235104	0.001129999972684464	0.01916113357066286	0.02361063635815878	0.05325882318091062	0.0493865144083435	0.04135348651151209	0.03007274852602785	0.04146465826397119	0.01002020378185699	0.01448630573343509	0.05006915582225759	0.08872255374177429	0.006618240481921538	0.01163271070799049	0.004922159101690088	0.006686976522075356	0.00472008468295961	0.006913719186567459	0.001195310792685864	0.0320249541043708	0.006756023299620549	0.04969614688366703	0.001023916319283518	0.005599843435068334	0.001056768283464069	0.003685665000828123	0.1555890961916138	0.1568088988896964	0.001308349230414519	0.02996200089337621	0.001625954515109536	0.02201547563980731	0.0134617236143185	0.01895615171414915	0.001058837309226375	0.02497388435071561	0.2639118836353459	0.2291778881017136	0.06995345289938937	0.07552669501385888	0.2219391442775895	0.1773182480975154	0.4110138669155903	0.2675802550556251	0.4318411312400315	0.2685401151808747	0.001010854258975239	0.004167027917552218	0.001043574542385427	0.009440003036582252	0.245716911315131	0.1956730897388645	0.00121306579021441	0.01902060614952151	0.4655782057364246	0.4860092595705485	0.001057119855374701	0.01592162554724196	0.001248099881904064	0.009514476089787345	0.001396218182765587	0.01449966000160462	0.2596168231723366	0.2210169490648223	0.3694738037705425	0.3046082409461424	0.001699738732477569	0.01411161973312705	0.001062094917993622	0.006912494302442504	0.2583848936196252	0.2290878272456131	0.01055772833091956	0.03028687551996288	0.001059528421533446	0.004798656218825544	0.001108611317968538	0.0181852984701456	0.1464250131422849	0.1789555438764887	0.113198099031765	0.1382886515101636	0.001121480387546229	0.0007092284099267242	0.001131215475490218	0.006925876722717417	0.3600133205784375	0.2362105703132084	0.4997425145141215	0.491176965303199	0.001080064918038353	0.02450103316575195	0.02833045941019455	0.03725081821858314	0.001045761903981594	0.02991993468955926	0.001071658514492243	0.008309030418749995	0.001028940139605909	0.00514041166581732	0.001057126284066681	0.005428891078329891	-0.01281025504054066	0.01490416476976368	-0.01333346041436761	0.003716137994998428	-0.03865382504068926	-0.004230916211459407	0.001706690358512455	0.005650967063815608	0.0571534954906994	0.0393026057765658	0.05107037567140984	0.05018073837613705	0.02313634937297641	0.1766413495906705	0.02668563724442998	0.01652694066325989	0.001207570439711653	0.001308512446905535	0.03387101394208777	0.009578747344140114	0.0244003209830662	0.09127849127478808	0.03553262384418884	0.008811956987927777	0.06874173293705028	0.006944675529856062	0.0975393264268619	0.00117163680677579	0.001200793293191416	0.007828109335589244	0.04523357365370909	0.03126954444450426	0.005339714399823541	0.04121725305262103	0.0219386423013559	0.01565582261966587	0.01476644263462149	0.001223918366590898	0.02228575340813804	0.001023844285639609	0.001055937783209229	0.1687294978658821	0.001088472136764842	0.001119051200327606	0.01366441218842458	0.001052812090218347	0.3838231459863992	0.07568737630258468	0.27286427683401	0.3881663023544113	0.4034498191962543	0.001009732089242252	0.001032761000549712	0.0865531384010753	0.001219526533204717	0.4471689866106291	0.001060041288496188	0.001225285577852116	0.001400798848980775	0.3777529872450759	0.4293324835676684	0.001613438682494089	0.001053412813545338	0.2658387508456071	0.01054638084810589	0.001053341539023144	0.00110303375902972	0.0769075183725281	0.1118203162682097	0.001128175770308811	0.001130549367960047	0.3642572405836816	0.3798964129854009	0.001030214843310626	0.002809554633608815	0.001040296291915251	0.001061051960830181	0.001024124106178065	0.001048453951816783	-0.01324643071835633	0.01441716309138391	-0.01373751731645676	0.002707839495565418	-0.04856918630391103	-0.0076297951010837	0.001192308724320581	0.001100261893458373	-0.9478361025955598	-2.389356221137164	-0.4674399047743827	-1.331765624410269	1.051665956444267	-0.698005486426023	-1.577781074297036	-0.6110599293925963	0.5599832231084129	0.6107155161849175	0.1467226370012308	0.13581515474775	-0.2888658405188992	-0.5986091298586698	-1.821152453314158	-0.7919408476886993	-0.3692043312505976	-0.7068512928219758	-2.662680189337119	-0.4817873699254306	-0.4132307569575822	0.005241002132766441	0.1254456872408949	-0.9532708467571364	-0.4136968590920175	-0.03625697773998172	-0.1581692584441233	-1.139452530593028	0.9424467923773456	0.5047341560188205	0.4867131125340808	0.1368018672209282	1.168256041167808	0.001212573190865845	-0.01945445675420175	0.1994155310564237	0.06668935506509602	0.01734332126853121	0.01220801415571438	0.09886119503139136	5.318479213741369	0.5956363801595631	2.163762563808032	-2.209866706610459	-2.428285922044778	-0.006191967569642819	-0.06906552471173424	-4.699373722367709	0.008082417530913325	-0.7161321313222866	0.1016011997635144	0.01291294130454041	0.02800465201255789	2.184252890056422	1.934369017634511	0.08315991002303749	-0.09014775728590492	-0.4082679182268888	0.0264117748627626	-0.007332638522805911	0.01808249421756978	-2.499390639258807	-0.1067860267297347	-0.01097700430429546	-0.01413831327652704	-1.068776615442371	-3.451909756221806	0.2305647215031831	-1.76484142612497	-0.04625674177282383	0.03415175629308298	0.0248902598954971	0.02227984378507673	5.534382855935416e-15	2.797991676881814e-15	nan	nan	nan	nan	nan	nan
0.02	-0.06576132338823844	0.01005776071945187	0.1177134258060991	0.1935251326991587	0.8963057706145986	-0.005666068057116685	-0.2542453958071588	-0.01515319434725448	-0.05436439468833511	0.5130879543688921	-0.01567752805621125	0.1101802933247166	-0.01235782551560632	-0.04134088292508024	-0.102895677735763	0.2357607441232498	0.09735801082619334	-0.23576074412325	-0.09735801082619375	-0.3982691106033017	-0.02045555668605336	0.02099217019439352	0.1403208218389788	-0.1672136569922409	-0.02577054179136855	0.1472392092270648	-0.0203981516362969	0.5473501528643895	0.9367293359338962	0.1190861092649074	0.002104431590357508	0.7181658838597101	-0.001827877608145167	0.1560230337954659	-0.6831124966905451	-0.1094223637788457	1.794980539647776	0.05668915371544529	0.07130095601933784	-0.5762961502159546	-1.181911883855774	-0.8615413198458151	-0.497652489650623	0.8616562491702907	-3.57706614734263	0.5244467201923126	1.02712113633321	-0.243126516713891	2.449157730751671	2.889840651402816	-2.449157730751671	-2.889840651402816	-0.3423953651797211	-0.2780581783411757	-0.02721499466223985	-0.7437956083280981	0.1299817459663136	-0.3012039526852611	-3.731162597562682	-0.6869578112904813	0.01046583895129744	0.1455622274971425	-0.3072796011222161	0.1253847580910815	6.628333171284405	-0.2281826120136881	0.06105861084385864	0.06167887037098792	0.05181658406453305	0.05206408372341918	0.04695770630139482	0.03610647176970346	0.05323218544384809	0.05740736752477413	0.03536665897551378	0.07046082777002323	0.1797962406895913	0.1565410269257314	0.02313499653226858	0.05733585692543948	0.01479034710119728	0.02452444970764667	0.001190460640587168	0.03229154140321118	0.001696509941178542	0.02586250780259746	0.03570197190878287	0.04859690816084945	0.0132547539157678	0.02165743755093172	0.04038141564502741	0.04928180367619379	0.08975882086352555	0.05041262630513722	0.03709550529528403	0.03860857668722394	0.01478579443863291	0.07277554899415765	0.09295021870518078	0.1030616409034082	0.00964044528311735	0.02308645359418676	0.0998581066017752	0.0638072292040906	0.001159819332023545	0.01890591023312223	0.001188564925281191	0.02042866888214446	0.01449320022951735	0.04458813342625205	0.04572002441520442	0.03659628374025299	0.02931144930005478	0.03978299713751207	0.006634821163320762	0.01235018925562491	0.05582999032124734	0.08383767702672157	0.01951047021964708	0.02374774134871088	0.01401760261517987	0.01327512774897772	0.01323712252391356	0.01313848067820296	0.001207849610790837	0.0333080360888293	0.0198183120062367	0.06362007791022062	0.00102251370378581	0.005704726164412065	0.001052631275390017	0.003458620737383065	0.1626500266646474	0.1585339610281703	0.001193838990241226	0.03080479819990404	0.001367652112517236	0.02249543014762469	0.01490019879166796	0.02026401522628782	0.00105116393300819	0.02598222282272624	0.3120907056436291	0.2821993695168698	0.07250834416137723	0.08093997117208858	0.2429679726393091	0.1984956488892456	0.4000907069534528	0.2430514561216397	0.4185817796393801	0.2417501560391283	0.001009348767310401	0.004137181368774397	0.001033857617977352	0.008923833954358555	0.1712885707821696	0.1450566091249947	0.001207784835871505	0.01903791956909109	0.4570425137693065	0.4762716112718787	0.001056604091561561	0.01693287993717848	0.001218853169044962	0.009617269014098968	0.00138148423514586	0.01472443815526045	0.3068041698280727	0.2371683280527518	0.3875562806749684	0.3178735910828374	0.00161548741326503	0.01511668012343124	0.001052009268017624	0.006121322898400818	0.2614348395333642	0.2230413421578865	0.01149934976665028	0.03150281989394173	0.00105175950121548	0.004773199242800286	0.001097584319220704	0.0183466396434724	0.106323003037909	0.1480193198003792	0.1121458256677363	0.1368060856404053	0.001118549191457156	0.0005723288915516848	0.001122516588364051	0.006757941237159823	0.3587942295048727	0.223106442168129	0.4557894579171075	0.4568791874291321	0.001052775431485858	0.02732086109885109	0.01597828105447006	0.0233383325031653	0.001039209581802931	0.02945226566452473	0.001059332725384098	0.008723180757343706	0.001023691615689481	0.005441097225284388	0.001047209531830829	0.005698330711126	-0.01251932521097544	0.01443373679784563	-0.01369934152255527	0.001907474842504513	-0.04893330610164951	-0.007929580708066536	0.001178186258053264	0.0009075747093641935	0.05492710708380209	0.03472057969185618	0.08943375928494736	0.0592839780906723	0.001432308115151496	0.1660546982004819	0.03620891855841074	0.03183130044438024	0.001045705447441308	0.001047005611803821	0.03507379539245883	0.001134341860557767	0.001132268913340787	0.102223405982307	0.0276065144729693	0.01589364492607349	0.0139093199861542	0.001441154527605463	0.1689024660536309	0.001116230849269416	0.001288550715990547	0.001321230503997312	0.03808256361823423	0.02631452448102523	0.001109214608207169	0.08038742443902379	0.04271546321406045	0.03023041572921011	0.02839517172811434	0.00121965457498789	0.0433433174812622	0.001018961149014392	0.001042593349975542	0.1781763614978094	0.001056477393056118	0.001065312745108471	0.01860971155390027	0.001035747875725199	0.4233860539750415	0.07606688108637236	0.2875863435682279	0.3661171852088757	0.377055547343059	0.001006281867472303	0.00101661051398547	0.002487222991300229	0.001189593694562439	0.4295391034274064	0.001053192595658155	0.001159949927196328	0.001340311504563062	0.4143665195101365	0.4233211130630494	0.001460245821196175	0.001032291374628639	0.2682472156523433	0.0140078028887593	0.001036213323585227	0.001073226769623024	0.02093572062207464	0.1096531285813121	0.001106234173305119	0.001100633692841115	0.3494587108429059	0.3330492919915706	0.001018245026770313	0.001123546480935815	0.001026275324862832	0.001035231688154397	0.001013644410268595	0.001027919034986843	-0.011864842627722	0.01397159567915331	-0.01404613473384223	-0.0003013706365209463	-0.05939484706147736	-0.01177813800814051	0.0006426209245349063	-0.003932161237131108	-1.565971207563097	-2.020234491403166	-0.2366652861240877	-0.7273578953338267	1.633231341168628	-0.07171459690015372	-1.572710468819962	-0.7332988268292352	0.6301123446569642	0.8858777961912206	0.1117542159400246	0.1803587171176214	-0.09173305328019579	-0.6777628694585982	-2.089551622418517	-0.00198520652335082	-0.4747105349031752	-0.282724633313797	-3.380619919108158	-0.512076196916296	1.09852935302188	0.006564147247492413	0.1223652816461774	-0.7960779591230345	-0.5306775213002454	-0.2677225940762404	-0.2509690550910121	0.04978924594696288	1.403691022243856	0.7755736111803608	0.7161231687414925	0.118504699299657	1.51694166969264	0.03212720504794393	-0.02582617277726703	0.1352254293861107	0.1121206916007438	0.09355381027432483	0.2226791146883761	0.09936354134269169	5.235042953670153	0.493569668930281	2.06581200002257	-2.694945631117499	-2.92716347770313	0.002056082174975592	-0.02395582187166834	-5.612609213114998	-0.004730248569749655	-1.215988264425429	0.1006630244071104	0.01247727867690111	0.01677519268692469	1.003454567865117	0.6724122037065741	0.1355720563963369	-0.06807274510117926	-0.8283454982985395	0.1896019026237971	0.01178788721568546	0.01280451384492853	-3.722461635339387	-0.1906262000621058	-0.01657798206266809	-0.01917572699566294	-1.54729119428054	-3.370051264930076	0.3514612390462425	-0.8655553469828987	-0.04477522897719607	0.05176822967617086	0.03684511775348501	0.03340499186141516	-1.667960527912202e-14	1.891466121571174e-16	nan	nan	nan	nan	nan	nan
0.03	-0.06376873582791519	0.003026227037790674	0.1154332368919649	0.2116679207754391	0.897075850111723	-0.004915345460064365	-0.2588836512191061	-0.02666004227912004	-0.06328190465560306	0.5065432403819179	-0.007012068926332804	0.07521229529193608	-0.007081382972339707	-0.03053246299325527	-0.1042383904078449	0.263144688850331	0.1246732897284703	-0.2631446888503317	-0.1246732897284727	-0.4015162296522806	-0.02354808114453678	0.02065573730258493	0.1316581656224337	-0.1654659276059518	-0.02880501943516719	0.1071484905855499	-0.02429650071985285	0.5471768363201054	0.93714182791987	0.1120341027262674	0.001358149585447853	0.7849618425290543	-0.0003620083249740695	0.2413865435305169	-0.7271941393582011	-0.3367622959892954	1.830246379455043	0.09826114356754118	0.07834940956385901	-0.3243776284160381	-1.126523359422977	-0.9129031964603046	-0.8165960611917622	0.8733728809603087	-3.441083364772099	0.5247163595257134	1.138223247319127	-0.03628990429160849	3.062901183011935	2.524493317692132	-3.062901183011935	-2.524493317692133	-0.2898234229387173	-0.3382678450595529	-0.03775610667978118	-0.9774014667138001	0.2202454140579956	-0.3042682723552741	-4.285509133495521	-0.3526048229426138	-0.06712128593815325	-0.0790290498783613	-1.111578515699765	-0.1628682624150449	6.667447838265621	0.3261211415148941	0.05191008837787253	0.05447809692124744	0.03997201250409322	0.04306588286418988	0.05929773362721911	0.04401732833759008	0.05516017964883134	0.05673471554430147	0.01954510989648499	0.0579991628965274	0.1691067296159365	0.1457102788533241	0.02785360437525102	0.06052849171225332	0.02651566774567578	0.03379553931145653	0.01078773288080517	0.04279927322279582	0.006270830858468412	0.03376184373409657	0.03214901716221039	0.04525717803838145	0.00742397457433003	0.01653444899762524	0.02220880294414629	0.03226444078302007	0.08393053575102959	0.04547453910018989	0.03144744950154568	0.03388364173371354	0.01348553126964742	0.06904496382590201	0.05745434865684083	0.07440016374657166	0.005630189937448549	0.01924952575837051	0.1102826855575225	0.06433923055961364	0.001152776712610407	0.01894402987257269	0.001212558623881906	0.02153029367843993	0.00815313346611507	0.0386675988640886	0.04617003429002797	0.03379565789608883	0.03077935533046511	0.03981895760364736	0.003976567013692054	0.01041814949102152	0.05736451974605364	0.08036067174104154	0.03692252332680598	0.03924814838604226	0.02706624018772935	0.02241536734518369	0.02591993670927629	0.02195346366524966	0.009793777470993048	0.04329315487151555	0.05095348098525519	0.09105447168033044	0.001024318381845021	0.005816141152454952	0.001056296194897526	0.003178250874407822	0.1712934852268537	0.1591004956659716	0.001127047204743901	0.03183505496689363	0.001219621770356445	0.02331864996139369	0.01862107368220704	0.02377215830528603	0.001048185345015747	0.02714278019994152	0.3520357840831645	0.3329311236290224	0.08349340002633024	0.08763277002955229	0.2609738907684866	0.2185995438148883	0.3810221352954694	0.213603732390763	0.3963019085365816	0.2100409740637286	0.001008081268973927	0.004140101363603294	0.001025522627072302	0.008491183057263473	0.1046039051784929	0.09426130018005677	0.001250298718701305	0.01898637980065939	0.4432180376367318	0.4604533938630748	0.00109663903288325	0.01808696790419885	0.00120235179550488	0.009671806425441111	0.001381620880199007	0.01493805463902453	0.3281728999547391	0.2392386494106445	0.3875102378546326	0.3174885781380768	0.001523165861912583	0.01619240618683849	0.001043280831479079	0.005401366394229705	0.2625895647679768	0.21152139770122	0.01689001808071987	0.03714883135424578	0.001046572504087136	0.004725125702573789	0.001095713745158495	0.01851276202253795	0.06790772910457805	0.1147976614789525	0.111257709942629	0.1349980351237725	0.001176624641633302	0.0004115819150335791	0.001142905443226488	0.006568635033284748	0.3467174315325292	0.2051643196796905	0.4119719580276891	0.4226950443412406	0.001036424189666106	0.03104265430705554	0.008859063283803922	0.0166061906617523	0.001034346209785202	0.02889727231896702	0.001046807512098232	0.009287257479930972	0.001018438923583125	0.005857648585312131	0.001037171251993973	0.006067704177454196	-0.01034720282640975	0.01392793146159646	-0.01417137737598475	-0.0004731303484380014	-0.05708666353008085	-0.01181929525886493	0.0003932974511833785	-0.004648627049136086	0.02813467138286175	0.01791780147934295	0.06119855212095806	0.05604184525557596	0.001399604201001334	0.1390465404733904	0.03058634981677923	0.04618403681776136	0.03786635433470708	0.01958671043395955	0.02198152030489167	0.0011365185544595	0.001097344321848943	0.05321918880298927	0.02252155263410236	0.008815475622180479	0.007710882446685884	0.00127152489971623	0.08534045109848311	0.001170160180833841	0.00119438558263563	0.001265021995899628	0.05407994783414943	0.03770973582974323	0.001209573733987321	0.04084493719894864	0.0688747687730519	0.05131530173946218	0.04991790546430393	0.0338633164705719	0.1253735425542732	0.00103231842755787	0.001074932361866364	0.1913003122126712	0.001058358792026758	0.00106546751136703	0.02620899042052831	0.001052985115690944	0.4402445811993972	0.1169429275369787	0.2996775807784867	0.3168345252723263	0.3216299782277686	0.001007168573612837	0.001017048420960496	0.001808134311693446	0.001383410422829203	0.3966741811158521	0.0012103350069053	0.001206501292126648	0.001416838206382578	0.3304978223562252	0.354918396394923	0.001398660421095425	0.00103580716398869	0.2616199814149469	0.03022350970178614	0.001045370398126188	0.001111144860212748	0.01101069366828538	0.1102721854587026	0.001347818083939357	0.001217861680900059	0.2968239617567466	0.2978990106889042	0.001020386661657992	0.001120225966651876	0.001031830282754271	0.001032533974296126	0.001012403455971443	0.001025711268997368	-0.006960968600775636	0.01338719475142932	-0.01474360734314988	-0.002991143308903023	-0.06339347413341075	-0.01574193561019828	-0.000591050134446452	-0.01077800145724783	-2.372937195281017	-1.653127264066341	-1.151742371632572	-1.057476931992117	0.0481281067795048	-0.07815009945530899	-0.947038692147504	-1.381365912814145	0.04929375804407411	0.9546738158724347	1.809983502940249	1.30499966096269	-0.5547215075892156	-0.3626982767926412	-1.323076613001869	-0.9629979344740278	-0.4670844765226875	-0.4651268437949295	-2.369156194415562	-0.2742443863352387	-0.9277756264472259	0.002536303337696093	0.09891567247246882	-0.4163902785814311	-0.02983886137101149	0.2441211139830357	-0.1323830795927161	-0.7773196910173992	1.666032258940464	1.027618051068236	1.015327851391861	1.708591894480684	3.739435597418121	0.0004238649795063703	-0.0301249496597946	-0.02769097776761202	0.102489454601201	0.08402433356265447	0.4600669103542547	0.1280266742900767	4.85560075154376	0.8912012543709015	1.947225580489574	-3.184689618853494	-3.401894094702402	0.001029229591401062	-0.0497646030962851	-4.408581453724016	-0.007550174212914081	-1.972975334811953	0.12778155834709	0.00154115786188454	0.02375964534929239	-0.6232146895297367	-0.7664843013271619	0.09520577153926148	-0.06972928059719188	-1.472080518465228	0.879496564105768	-0.01245840964570233	0.01881605163543893	-2.823392689917388	-0.1753430873412938	-0.01604751546996885	-0.01905262849592151	-2.049139612200227	-3.463028843305315	0.4103148815062433	-0.4929793839564232	-0.06144993211161846	0.06343107920102958	0.04756193100075756	0.0418145017179395	-9.91387166574754e-15	2.345117821309867e-15	nan	nan	nan	nan	nan	nan
0.04	-0.06095575121241837	-0.004566120062026984	0.1111752423474873	0.2300634463651957	0.8982896814430795	-0.004108962942389492	-0.2601934023003429	-0.03782497467383742	-0.07244130907458933	0.4966499180761104	0.001828675646087381	0.0408676279181227	-0.001986006904929997	-0.01850321003278573	-0.1038389535533111	0.297724167150438	0.1468734409528263	-0.2977241671504383	-0.1468734409528262	-0.403721478628535	-0.02717733622136128	0.02028335760120541	0.1209994758701514	-0.1627951230558992	-0.03182744116413945	0.06155846650204867	-0.03264810444558173	0.5455678843830205	0.9348294505447954	0.0966854027690317	0.001082524275222841	0.850246626138645	0.0007898386794937104	0.3201024448286157	-0.7952751803214119	-0.5049834898478377	1.845528042343011	0.1454395205568104	0.08243294014384855	0.08940471592571038	-1.113528776426808	-0.9099202101889516	-1.167374153417987	0.896713337677842	-3.452400015547088	0.4882334249076987	1.271287742078994	0.1053033886156061	3.888264445356804	1.866815115818641	-3.888264445356804	-1.866815115818641	-0.134021350634801	-0.3854043020098807	-0.03440435657454094	-1.143002315476101	0.3145967787168503	-0.2987927697199894	-4.831023685959806	-1.577608739724485	-0.276661239608871	-0.3994116447125836	-1.96661828484126	0.2195160970286937	6.326098159333644	-0.2909870677542599	0.03440280007088031	0.03967896358215017	0.02552983598336849	0.0312106519739778	0.05299490660752572	0.03905279659267968	0.05473408517054817	0.05553767953045045	0.01098057775906918	0.05097173020173048	0.1518730008726153	0.1299434061662033	0.02761322687661142	0.05913931499307163	0.03923357001025821	0.04334459985114083	0.03325135517228764	0.06489503856128999	0.01762965025520535	0.05007232485746484	0.02402651613664491	0.03793230728154236	0.004422761261355563	0.01408620330325979	0.01227207179057399	0.02263715828045577	0.05883689730928483	0.03160535361543308	0.02601053268411533	0.02933072674228407	0.009345687678582258	0.06343832324910381	0.03352012455164329	0.05532890337197903	0.00349903159575264	0.01722286554568444	0.08027017221945791	0.04653878578445265	0.001176225701936187	0.01898616679345354	0.001177463708572408	0.0224261022287828	0.004851677438566727	0.03569310134917286	0.05373005439391763	0.03599168223606442	0.03691094387930804	0.04404954795076539	0.002679340193329295	0.009763644028508559	0.03997866993787819	0.06764869544763544	0.05782911355165932	0.05646122400187985	0.04357665234376652	0.03333036363049063	0.0424642865354467	0.03281412616051992	0.02981323758344647	0.06408133072329843	0.1028023174509928	0.1337987601203544	0.001031901984030967	0.005918564912371859	0.001074303588609221	0.002858578747341368	0.1815713432164781	0.1578646919539835	0.001094594035086213	0.03302576314801234	0.001145655533095011	0.02443460044055079	0.02418093915737443	0.02908770161822146	0.001055318798140825	0.02844833111229256	0.3833882326412477	0.3781972422034128	0.1070135395140699	0.09968821929567412	0.276623411228945	0.2372853324067088	0.3518648805361255	0.1795558536686561	0.3629971878545927	0.1739678505985678	0.001007891404659634	0.004207792216594436	0.001021576002865487	0.008184736981443229	0.06067340358339497	0.05964240249350752	0.001368451340415698	0.01884746670290647	0.4233186672227334	0.4363057022261074	0.001195236379885942	0.01944105089114953	0.001217379485217445	0.0097103112567392	0.001419942000599744	0.01515586188790128	0.3137583498037276	0.2240275463972931	0.3652862264159139	0.3022025148829243	0.001446189631360682	0.01733344785929448	0.001040677003713414	0.004850522789163008	0.2609972949352284	0.1936709892799723	0.02741893774082598	0.04789067466943284	0.001048560499541108	0.004702914762092825	0.001113743556601179	0.01869088248252044	0.04020873584887671	0.0935210127826015	0.110997401211243	0.133212040212044	0.00132644614883067	0.0002418565375791759	0.001211720280215296	0.00636954637290749	0.3210032661891365	0.1819635237482627	0.3698964385133858	0.387693580749884	0.001029323041318215	0.03587550830721467	0.005168396601706991	0.01323661757091347	0.001034694276252331	0.0283187371827156	0.001039197863289474	0.01003948162855804	0.001015193010688233	0.006414271380275857	0.001031049787546477	0.006561516751762561	-0.006353912680256932	0.01336972906436399	-0.01479370439999965	-0.003059847193673564	-0.0624702007208469	-0.01575839851050291	-0.0006907795237608176	-0.01106458778204733	0.001342235681921727	0.001115023266829931	0.03296334495696896	0.05279971242047971	0.001366900286850981	0.1120383827462991	0.02496378107514795	0.06053677319114203	0.07468700322197296	0.0381264152561154	0.008889245217324763	0.00113869524836143	0.00106241973035629	0.004214971623672255	0.0174365907952353	0.001737306318287514	0.001512444907217447	0.001101895271827013	0.00177843614333574	0.001224089512420706	0.001100220449280677	0.001208813487801911	0.07007733205006461	0.0491049471784611	0.001309932859767517	0.001302449958874201	0.09503407433204321	0.07240018774971416	0.07144063920049343	0.06650697836615589	0.2074037676272839	0.001045675706101386	0.001107271373757068	0.204424262927533	0.001060240190997747	0.001065622277625988	0.03380826928715649	0.001070222355656317	0.457103108423753	0.157818973987585	0.3117688179887454	0.2675518653357769	0.2662044091124782	0.001008055279753511	0.001017486327935656	0.001129045632085762	0.001577227151096388	0.3638092588042978	0.001367477418154285	0.001253052657056937	0.001493364908202136	0.246629125202314	0.2865156797268353	0.001337075020995327	0.001039322953348837	0.2549927471775505	0.04643921651481262	0.001054527472666947	0.001149062950803341	0.001085666714496219	0.1108912423360931	0.001589401994573528	0.001335089668958896	0.2441892126705874	0.2627487293862377	0.001022528296545901	0.001116905452367776	0.00103738524064582	0.001029836260438061	0.001011162501674449	0.00102350350300802	-0.002057094573829299	0.01280279382370532	-0.01544107995245753	-0.0056809159812851	-0.06739210120534415	-0.01970573321225606	-0.001824721193427811	-0.01762384167736453	-3.282872727101698	-1.435487553246643	-1.756337263997034	-1.298763901530155	-0.9418463213938658	-0.176591403575781	-0.4858640330778331	-1.720523749772414	-0.2862499565437257	0.9414719833672769	2.42936091972284	1.862587755491995	-0.8887611801552185	-0.1428142976723421	-0.6115355442944427	-1.788204862492205	-0.4403065424881247	-0.657935715022665	-1.46257656265835	-0.150022672293643	-2.567959873124549	0.007367607501422415	0.08120203245537083	-0.2068705496750125	0.4686525155278626	0.5712033821201234	0.004537805326918379	-1.797204955603558	1.746224737945046	1.130524949000744	1.125259070386232	2.279116113118446	4.578920603675235	0.03032895942190219	-0.03368662559614471	-0.2252422405715895	0.1442109744270146	0.1520999433529422	0.584159161474583	0.1283622483667936	4.141915846117719	1.566099750661924	1.782190733258154	-3.614976629363571	-3.799951775655432	0.0150102538054309	0.001285142382235694	-2.377326961434683	-0.02220491443386819	-2.881883110058256	0.14066202839617	0.009270762667599153	0.01761334570818791	-2.452830306383673	-2.307797858371872	0.1486351782055121	-0.03425016528143256	-2.094438291214772	1.20876827360045	0.01696040715488769	0.01520413132767185	-1.33345971032462	-0.1862150790810439	-0.0183736622491779	-0.02113221829637701	-2.599025882878485	-3.533515365623092	0.5736733974379139	-0.1930415968668547	-0.04948358711906665	0.08939771488407382	0.06485940474096125	0.05829281345784969	-1.914958403503617e-15	4.703847169776551e-15	nan	nan	nan	nan	nan	nan
0.05	-0.05745190516523277	-0.0125393392187676	0.1059276079092324	0.2485154020735961	0.899968474558219	-0.003303189913150902	-0.2565986447268139	-0.04870790295727653	-0.080546591553217	0.4835038290265394	0.01054198511810817	0.006683188533870457	0.002584832879369972	-0.005563019088505977	-0.1027664980185665	0.3413901024369027	0.1636472763010408	-0.3413901024369033	-0.1636472763010418	-0.4040329835622327	-0.03112046845616971	0.0199714652266776	0.1089383506293283	-0.1593456643833807	-0.03473102921450909	0.0106870159494404	-0.04658358541267665	0.5416146302036497	0.9291609698705033	0.0722774839382663	0.003021124432754333	0.909012901868981	-0.001174003289971549	0.3813214406462355	-0.7978215994047306	-0.5448414364597135	1.842368627029271	0.1898230099546285	0.07951100816370887	0.6341592528550658	-1.063696081555343	-0.7033746921992481	-1.452200050439433	0.8543940988839259	-3.348205535748002	0.4183193152720752	1.31199065796271	0.1115220035349533	4.846743408310122	1.526594851920064	-4.846743408310122	-1.526594851920064	0.06703312837582993	-0.4024129279749437	-0.03003320548408587	-1.267424864607773	0.3719192037572293	-0.2817510565762012	-5.318078271630075	-1.081023528096859	-0.4839444315293044	-0.7139106546315674	-2.876661431350352	0.1457369400666368	5.220391646360723	-0.09352053906834051	0.01902565921818383	0.02619990621394755	0.01399930006293158	0.02102270218167966	0.04769921725516568	0.03459632873941672	0.05250169552185831	0.05289363781659385	0.006320978679282667	0.04670497970255569	0.1360065758911591	0.1162838528411764	0.02409860560724689	0.05525758156959917	0.04994954031529968	0.05101911703160365	0.05234823419372116	0.08310271182582751	0.02893757861999652	0.06562685746926569	0.01643106020050727	0.03072680000547454	0.002819298054551779	0.01295446953143517	0.006869782559071556	0.01741088852644486	0.03907602249520705	0.02068984799959233	0.02006988100243452	0.02443885134548702	0.009695226967501618	0.05911137299557242	0.01854440088835987	0.04231179856275936	0.002328501886102633	0.01613699433660066	0.05270156183047651	0.03077179258616289	0.001193538916343184	0.01900025715607844	0.001185510394660188	0.0234457570774593	0.003076333105647391	0.03419791558563028	0.05675863406614331	0.0384676810373673	0.04020409771648958	0.04657711142608856	0.002001392809680872	0.009780943717824101	0.02217686333254829	0.05373472555553421	0.07895964470431815	0.07395915847574025	0.06089743327157675	0.04486813798703965	0.05972975845374477	0.04421269997887685	0.05692968696785549	0.08969973405006208	0.1493114171082481	0.1714823918308661	0.001040016027358077	0.005976396361877159	0.001108976907288629	0.002500415691734496	0.1873163664034087	0.1520615703750684	0.001077266850083661	0.03444056489410644	0.001107877657044872	0.02594176382706649	0.03069094409926148	0.03527538756041392	0.001062918316482703	0.02975052236079782	0.4003589690391015	0.4135459565873074	0.1139134427102208	0.1151100179818582	0.2795620982945122	0.2528417031930777	0.3180738210712027	0.1429695920441997	0.3245802044671077	0.1355259261641038	0.001008093284116379	0.004358004569326501	0.001020424813068077	0.008124836808968111	0.03388148354577557	0.03950507387474435	0.01007742918112689	0.02592529103464381	0.3987273373019962	0.40445596921641	0.02015910327560282	0.04211882365170803	0.00125776733980243	0.009778272861161695	0.001603341076404078	0.01545436803982671	0.2924826246785804	0.196150226660738	0.3356410890783542	0.2729537199224596	0.008228393389056485	0.02635905287731847	0.001041624384291214	0.004759919074787699	0.2503920492284065	0.169307345324588	0.03727795900553513	0.05774392624003503	0.001054712662807444	0.004788225130528886	0.001130546438992725	0.0188443979992534	0.02209956472862279	0.08355977264173246	0.110856227620896	0.1311377432523204	0.002437658383528587	0.0002605377920174266	0.001354562234676811	0.006166053187282962	0.2907914643756019	0.1548314800238989	0.3340327519572943	0.3539606998358571	0.00102958112153422	0.04220148054669783	0.003200123651630689	0.01180000508249623	0.0010385839879401	0.02791280799273617	0.001033775135599237	0.01099898125792931	0.001012901159248195	0.007114070712686261	0.001026691338620534	0.007186266192361645	-0.003695315579971977	0.01248901882423342	-0.01532388143491724	-0.00286892096741631	-0.06702366586754821	-0.01966326350269334	-0.001829766874817231	-0.01381556947036658	0.001536974134077789	0.001145719859066472	0.0481947673861958	0.04712185202732909	0.001294388288867486	0.1111092623204375	0.01598044860627214	0.06474203691784218	0.07530949426378744	0.04460514291041008	0.00716648031631896	0.001129160098836762	0.00105801746505366	0.02365752480390047	0.009952884200557822	0.01710531605714009	0.001427386129730392	0.001100703971748365	0.02975234779772001	0.001200973131566045	0.0012731424779783	0.00120623036689268	0.05220599419630272	0.03975660513092098	0.001277239444868784	0.001714884055277327	0.1156157566553428	0.09055521854202166	0.08894540847358173	0.1090734930690109	0.225984754335014	0.001050817845209295	0.001177056339815134	0.1900741818840648	0.001058373929267565	0.001071017183740394	0.04178018647254994	0.001071341462081607	0.4178942577027527	0.09334361789155467	0.2612207302353513	0.2327055854157402	0.2269349445894235	0.00100851329176564	0.001020699233934734	0.001175810895765361	0.0343410024911925	0.3283065939935307	0.07407052343558203	0.001339418687266416	0.002049442694715654	0.2540793010283479	0.2632996833266726	0.02730109053377655	0.001045391952804095	0.2091800130286546	0.05056941015652431	0.001066690926370501	0.001147174998872899	0.001088674174370927	0.1104480348686196	0.005297965743022508	0.001645763897059016	0.2194048881880039	0.2567027515764542	0.001036044279139565	0.001134221694197193	0.001047072011791211	0.001026688444632566	0.001009968980431831	0.001021014364213306	-0.002347295284597473	0.01135728858458796	-0.01576029965584709	-0.0004283987300366592	-0.07128238274401448	-0.02353415272725937	-0.002972790771011179	-0.01351993339309054	-4.210320175402447	-1.366042413876686	-0.9900876270400417	-0.760371718261586	-0.04361722251215423	-0.3471420797718163	-0.3567476923151419	-1.055199164718478	-0.4953634916242706	0.615952691050956	1.280410069450352	1.299914683362364	-0.5749211476083845	-0.07976778269545221	-0.4231545317714253	-0.5228913224335612	-0.534669325507666	-0.2226718256772562	-1.095977603951377	-0.07400231191560713	-0.7910323371957855	-0.002958786796101405	0.1192655187451027	-0.09865415033715043	-0.002059335188419741	-0.03700543018547117	0.008467407490728787	-1.063920538506949	1.750125874043026	1.174746973516374	1.150528448918358	2.775828315886096	2.996373811809555	-0.007105460787526409	-0.03744922150191263	-0.9092512692156779	0.147236053461608	0.1598767638523892	0.6540232713284723	0.129988820050524	2.806649527441457	1.240095048219686	1.20854154084459	-3.625898782425705	-3.812716735204813	0.016272633167645	-0.00580999091228188	-1.627033808128616	1.285127464539895	-3.435826704933765	4.007107759961964	0.005990803167170122	0.03925172436774797	-2.883445854424466	-3.392202449451465	1.541905079262928	0.01010649432364982	-2.738891258382765	0.7933239547293708	0.005669091994608397	0.01432060597287113	-0.6436692657792222	-0.2283430200309012	0.01648191430949997	-0.01986800120351505	-2.753831749778448	-3.176791847780515	0.7042805452665269	-0.09779241953159939	-0.03183588463941912	0.1041952711400026	0.07558877228403263	0.06751303350924125	-4.394355432407858e-15	5.604636045218791e-15	nan	nan	nan	nan	nan	nan
0.06	-0.05331622887873955	-0.02049161101766999	0.1002724528451615	0.2668609294596296	0.9020762197918605	-0.002502955929924416	-0.2474179681617517	-0.05911168033084072	-0.0863535710518261	0.4677987891884781	0.01908546846691276	-0.02537083628570446	0.006228075065780877	0.007641407350381097	-0.1015618277785313	0.3946954512441217	0.1781781959531419	-0.3946954512441221	-0.1781781959531417	-0.4024745607713288	-0.03520941044131499	0.01964151174845256	0.09568693593947705	-0.1554242540212158	-0.03745898661987255	-0.04429933587191999	-0.05169929649556914	0.5364898990468969	0.9209587141624171	0.03991825514125445	0.003547923188339784	0.950519152258402	-0.00091535636046564	0.4464684926897159	-0.7910857087536434	-0.5864876150111993	1.824242377869633	0.2312299442572128	0.08132513094142756	1.206588514232075	-1.017698594452479	-0.4502596141846394	-1.679164311115405	0.8627481130338963	-3.026317102609061	0.3027139052172398	1.324134841020522	0.1317463296784362	5.816147149507676	1.418231976595953	-5.816147149507675	-1.418231976595953	0.239964194291916	-0.4145662520796936	-0.03801657731567237	-1.381060205284885	0.4089871166469181	-0.2636666407002068	-5.654003939710216	0.1863452371156253	-0.5109566351118431	-0.9061666514754775	-3.556880278090456	-0.06284418336034585	2.874093091150607	0.1535107120398244	0.01082810130014762	0.01886494269340134	0.007910591977793409	0.01557230438210915	0.05175891888846642	0.03629705267733065	0.0486832255174666	0.04869633512348796	0.003898932097967035	0.04405154384429521	0.1258990895712538	0.1079631778821102	0.01792222381311216	0.04912670989109468	0.05751850484952638	0.0561140784386886	0.06251219337344127	0.09186796667561564	0.03775021453554808	0.07710253685459853	0.01159993836480631	0.02598226687836499	0.002006349315671023	0.01256614112927189	0.004092248803355937	0.01438534513975522	0.03702040342523319	0.01858762593150404	0.01331284651741137	0.01870532445939384	0.01736863875184295	0.0586805369356822	0.01044220645042336	0.03430668719765378	0.001739272703536485	0.01560580445949912	0.04938167460026188	0.02660626762716283	0.001190634009144328	0.01895880606075991	0.001275998099830435	0.02474214423298784	0.002179302691629554	0.03359026739634337	0.05024816340469931	0.03537836393387403	0.03757837659937197	0.04388314448445468	0.001644882340912378	0.01012389767741431	0.01266848779123598	0.04480365436362444	0.09918733833251198	0.09139901582706036	0.07811252612823831	0.0567796441249647	0.07662781256272887	0.05574615025155135	0.08967576321293137	0.1182231723140522	0.1823495775736185	0.1944975978241944	0.001046643358732804	0.00600959987128236	0.001161207802522339	0.00211952959776825	0.185386657766505	0.1402022826895861	0.001067672442306846	0.03614021779063901	0.001091690431925388	0.02784301631564342	0.03781299961845703	0.04218107193207262	0.001067276274583624	0.0310063638876059	0.3991874134159585	0.4319066826878467	0.09048905487210478	0.1189268214929632	0.2637629548606862	0.2590453255601798	0.2830640795849316	0.1085654162821821	0.2847842786850559	0.09922784341512288	0.001008423293260641	0.004558053208460673	0.001021456696573894	0.008217640882483427	0.01871739387090703	0.02756382541475407	0.03020740574080676	0.04149716966887144	0.3702668768774026	0.3686339038663817	0.06332305431737884	0.09182751081532282	0.001321139490520691	0.009863512219083817	0.001972804946734908	0.01588417316905838	0.2807794387560053	0.171142385038861	0.3075431405376031	0.2373536395792868	0.0242159220818417	0.04587993452181633	0.001045133664999898	0.004932194113968294	0.2269656841306537	0.1396811489419031	0.04431040795034796	0.06438599204821858	0.001063871580953118	0.00492764511113696	0.00113800105411488	0.01895372729404256	0.01221901555910015	0.08095000850842062	0.1105889318928656	0.1286512056680823	0.004838373824172782	0.000458934847231225	0.001581241590432665	0.005966154701336381	0.2617321420316072	0.1283579109970107	0.3073183138423489	0.3248831231823092	0.001036471110139947	0.05021630910870561	0.002214839246420425	0.01121053880599472	0.001045373441153307	0.02767934681464378	0.001029490320716696	0.01215724825435121	0.001011158731341547	0.007935813036816688	0.001023267942039494	0.007928896598895575	-0.003002583687055799	0.0112317785848444	-0.01571342024881617	0.0006963992755133817	-0.07113500860889554	-0.02351716484342386	-0.002974809043558277	-0.01199662451029036	0.001731712586233865	0.001176416451302817	0.06342618981542278	0.04144399163417845	0.001221876290883676	0.1101801418945761	0.006997116137396725	0.0689473006445426	0.07593198530560204	0.05108387056470479	0.005443715415312959	0.001119624949312003	0.001053615199751504	0.04310007798412898	0.002469177605880469	0.0324733257959926	0.001342327352242551	0.001099512671669488	0.05772625945210465	0.001177856750736472	0.001446064506676211	0.001203647245983221	0.03433465634254083	0.03040826308338108	0.001244546029970256	0.00212731815168097	0.1361974389786424	0.1087102493343294	0.1064501777466701	0.1516400077718656	0.244565741042744	0.001055959984317079	0.001246841305873156	0.1757241008405967	0.001056507667537641	0.001076412089855145	0.04975210365794304	0.001072460568506599	0.3786854069817523	0.02886826179552437	0.2106726424819571	0.1978593054956994	0.1876654800663687	0.001008971303778085	0.001023912139934061	0.001222576159444735	0.06710477783128831	0.2928039291827637	0.1467735694530105	0.001425784717475919	0.002605520481229185	0.2615294768543818	0.2400836869265098	0.05326510604655729	0.001051460952259594	0.1633672788797587	0.05469960379823585	0.001078854380073966	0.001145287046949958	0.001091681634245537	0.1100048274011461	0.009006529491471625	0.001956438125159224	0.1946205637054205	0.2506567737666707	0.001049560261733341	0.001151537936026802	0.001056758782936732	0.00102354062882722	0.001008775459189293	0.001018525225418669	-0.002637495995365633	0.009911783345528646	-0.01607951935923665	0.004824118521211776	-0.07517266428268478	-0.02736257224226267	-0.004120860348594544	-0.009416025108816563	-5.148195671539317	-1.399242005554762	-0.5275184944674626	-0.3512535029840645	0.2895920368377666	-0.487243599425718	-0.1632011048921336	-0.6527480765815101	-0.7360776075524575	0.4255608286932795	0.5408772367736624	1.046817110198794	-0.3965663503645263	0.005866776257821529	-0.1713902708294557	-0.02554815295255161	-0.6086368403484225	0.121287123705247	-0.4601778738335897	-0.03908640589969235	-0.247666225279475	-0.003740680125116182	0.1365484938257136	-0.02936303482523442	-0.6444106654311358	-0.4731027012714872	0.06966865938182278	-0.8006252155721553	1.734609313437029	1.205271305276065	1.152234361249806	2.860123100563414	1.645235460238655	0.02540337140124585	-0.03823123326824547	-1.436475461884832	0.2011812045145569	0.2309177637652671	0.7277588473667884	0.119092304024976	0.7443181894466574	-0.7548992843538354	-0.08835895059520649	-3.178559456875869	-3.371183438558923	0.02497751108384923	0.03182599157891187	-0.7381109296767339	1.676605946063995	-3.676349578124457	5.54684490900824	0.012726313367048	0.0438731411680079	-1.878934683447992	-3.578054934913544	2.247690503499466	0.0183255854282963	-3.146948776674924	0.566531121117788	0.02778232957979766	0.006366888237438297	0.1368354911871225	-0.2686632039838271	0.01756949790694569	-0.02041327836089143	-2.467330943383496	-2.60245451352728	0.9114446619432196	-0.0236123544823015	-0.01498998474491131	0.1291511882938926	0.089248003085176	0.08186900664511634	-7.805157820525263e-15	6.375830211947747e-15	nan	nan	nan	nan	nan	nan
0.07000000000000001	-0.04837852729282515	-0.02835738102886272	0.09401323191237641	0.2849747829621491	0.9045917751211966	-0.001647049431017174	-0.2327667042662699	-0.06909812317495517	-0.08983314826879536	0.4494354474543817	0.0279785895508798	-0.05349392738031056	0.008377086067368329	0.02085866381915793	-0.09984653449366875	0.4572447888258415	0.1902836763143284	-0.4572447888258427	-0.1902836763143292	-0.3994255489134764	-0.03941303355786489	0.0191817746941495	0.08131689158062094	-0.1512152701150883	-0.03997743638280039	-0.1026173853426857	-0.04922998776667913	0.5321241614873221	0.911575016169984	0.002395394984921663	0.003042675080145556	0.9636780280620587	-0.0003079043648586332	0.540595013325765	-0.7694353353611626	-0.6594152016781609	1.797518421918674	0.2702093683295553	0.08973091201690227	1.707074417257674	-0.9649286877805439	-0.2380641361608289	-1.998589155914624	0.9044440452125149	-2.595096358833878	0.1237011294391197	1.301201912915004	0.2095575257879137	6.638122660649527	0.9887947657866045	-6.638122660649529	-0.988794765786605	0.3731485102596926	-0.4210259555372967	-0.05142918634459363	-1.482500487072757	0.4287450658576262	-0.2357124915576551	-6.039978479708245	0.2655273556917606	-0.3671131824309632	-0.9771819230598001	-3.925993930176887	-0.03779433323497428	-0.2684729966216919	-0.003856920069985663	0.006371898081010465	0.01491182920209128	0.004634005253241524	0.01278895504961572	0.05091125702344137	0.03504377425350418	0.04348602028008167	0.04384573564075871	0.002598467863310037	0.04250559227238925	0.1162592320735533	0.1008251914609692	0.01203339865094582	0.04287777001382743	0.0631762459650046	0.05928564118506498	0.07409492803648615	0.09980593571442259	0.05241703482299833	0.09366727337523716	0.008127444755997262	0.02257241014101396	0.001576076237571127	0.01261102700119068	0.002609480565621589	0.01249402153527318	0.03539454866389812	0.01753393731864521	0.008224674135098793	0.01433428840856383	0.03256866871927883	0.06214657751984556	0.006480924722173411	0.03058539295440588	0.00142643910549838	0.01535313542417446	0.04954413336881133	0.02450601115423856	0.001188610315901249	0.01886861683939623	0.003432484290709613	0.02814066060261239	0.001712350476063975	0.03351408679519805	0.04245490418836362	0.02943197202801599	0.03308798537555081	0.03949844178848781	0.001461951991316021	0.01076507284011041	0.007682882927486863	0.03868332559234301	0.1126198894254778	0.10355441426733	0.08973251939472711	0.06524642644421277	0.08804060303562815	0.06366880528155257	0.121395313786509	0.1440319547659641	0.2079141623770876	0.2081731037876321	0.001095848854014951	0.006070940380908552	0.00118668877351698	0.00172437432031985	0.1734100963205731	0.1235504604704113	0.001064530645318901	0.0383427611589335	0.001082936541898416	0.03030494261061021	0.04428194259832643	0.04877276426404999	0.001074023991974343	0.03215130454666124	0.3787849831279018	0.4276530770686028	0.07008159437198704	0.1035723607786603	0.2298596527375128	0.2487441644458663	0.2353502807955031	0.07814242045833528	0.2338022026212929	0.06742305126674407	0.001009000895235513	0.004778391819951717	0.001023107732274444	0.008404601495956716	0.0103539167197337	0.020738826278253	0.04786027446216042	0.05394502360068268	0.3391456572359826	0.3321320156881544	0.1069225427281317	0.1426978261826526	0.001373323252775668	0.00991989631957148	0.006688930445530761	0.02048881043626576	0.2503493976138696	0.1528588204187554	0.2630455835741581	0.2013191664184759	0.04840055682325289	0.0744818869128851	0.001051383447665316	0.005175909017033274	0.1954339656919991	0.1093931586415146	0.04990397155032161	0.0693145289822097	0.001082075390056296	0.005084325654857354	0.001146996757532375	0.01901256703979962	0.01417248118346872	0.08655727717745196	0.1068111038062917	0.1235565738025028	0.006694591284332649	0.000415197680143991	0.001672109801359915	0.005633040194468611	0.2197853930312632	0.1028156549517091	0.2845464736773095	0.3007344429251103	0.001039292534023037	0.06034339935541024	0.001678575282733967	0.01098377671663097	0.001059200546389661	0.02756243493319602	0.001031976376037574	0.01352463716560996	0.001012001608125577	0.008863965417371375	0.001025107459998325	0.008784976775730887	0.0007739493122700877	0.009563362468828848	-0.01601730381177126	0.002827984739138957	-0.07108092717900151	-0.02686546097644637	-0.004164652453740854	-0.01257113764717612	0.001484850141099157	0.001135058321737867	0.03815223641491318	0.03357828056389537	0.001242866145239276	0.09512945866845673	0.004387041006108281	0.07144341569998283	0.100273696956328	0.08641445501248166	0.003504828565431196	0.001133103892962617	0.001050998422154405	0.02524055080600617	0.002949939302769107	0.06455406970007978	0.002994595900064507	0.001100682895809621	0.04285628378226614	0.001193818582072975	0.00927953870913577	0.001242375639526252	0.03188805382319099	0.02564140105091617	0.001293714419053394	0.002464839351682269	0.1274122584427482	0.1022039703214506	0.1003793627298148	0.1784628113643111	0.256361593546455	0.00122415647640802	0.001184774545642404	0.1343126088361787	0.001065281447153083	0.001071633744015753	0.05386748692350705	0.001088313700394291	0.2958504668329119	0.05446961189878952	0.1294157872847574	0.1000719414039653	0.0946061618825623	0.001010135629783536	0.001025599291710248	0.001169832794337627	0.06989294790198169	0.2580152995735815	0.180920742842905	0.001429315099813563	0.01933069204226126	0.1316320623609286	0.120603418812422	0.09693322741582795	0.001063326870131788	0.1204745434532317	0.0583680862921498	0.001119782816572261	0.001165734912070321	0.02912835014898577	0.09397108749189331	0.00836222772077685	0.001606426672157868	0.09782845747403283	0.2307082899709536	0.001036026186341136	0.001090466229045731	0.001087835840014565	0.001043890391385447	0.00101635056276342	0.001034210907458594	0.007279638557684281	0.007616209651537232	-0.0162714149367018	0.003362663177102813	-0.0677534560662169	-0.02981606809668792	-0.005389529548145503	-0.0156697408148015	-5.793332295970062	-1.480040723073877	-0.2801774651193328	-0.2030914941236322	-0.5005266063273707	-0.494929312958647	-0.1312422534976868	-0.7752605918083594	-0.5322030214708523	0.2237625014708985	0.9963243259805914	2.145611088917564	-0.294584962364966	0.01049243122173917	-0.1808310388282482	-0.2118871516014834	-0.2911552410297764	0.5462544093952705	-0.2642268281414542	-0.01366634005121472	-0.2382731443137316	-0.0123078654800608	0.5167757201152068	0.01232596448989447	-0.5296057188106643	-0.4189090541516837	0.06479866477097918	-0.4696994617536155	0.7218780915293286	0.5104014841826986	0.462550369225972	2.305898333369527	1.078854306484103	-0.003509526872223219	-0.03916201960513835	-1.867020930209165	0.245505014458187	0.2705087161372272	0.5968297401386755	0.1063714993937819	-1.602449147460114	-1.890601999606928	-2.054698577357948	-2.937587500031324	-3.003008910993503	0.02098023192905341	0.01539107403728773	-0.5739878607174657	0.8568314540534654	-3.618418490522885	4.589743272481567	0.001142132061277895	0.8039187675878459	-1.992228583660098	-3.729946800273116	3.415402985687837	0.03265406577177413	-2.870941131971725	0.4249467278250283	0.01047588754272295	0.004397833853086149	0.9446793113154165	-0.723711638985207	-0.02065374727562729	-0.04324760752287946	-2.724745597245252	-2.250686028731224	1.136056727487295	-0.01953898323492692	-0.005911303853795736	0.1445128865640626	0.09581421256191389	0.08921527339207311	-6.860282459209834e-16	2.613554096858468e-15	nan	nan	nan	nan	nan	nan
0.08	-0.04251386483556492	-0.03562765856240866	0.08720297620894762	0.302791099883695	0.90744697209289	-0.0007108428260535234	-0.2136082767687398	-0.07811702835466229	-0.09096301991407006	0.4277253036659975	0.03694570820021554	-0.07720866831279186	0.008634354340217925	0.03330315481251167	-0.09740577329286414	0.5263459503333773	0.1976727046717773	-0.5263459503333778	-0.197672704671777	-0.3949453839065093	-0.04352728123819996	0.01866296096556882	0.06624588978629577	-0.1469306446784839	-0.04208702004447196	-0.1657063559713938	-0.0472285324411435	0.5290491892857224	0.9012828961802488	-0.03816766700229894	0.002800258624511868	0.9446265910019198	-0.0004292269048952026	0.6318606669588587	-0.6719872132243337	-0.6966945691403721	1.764735061674936	0.2991582727337475	0.09738515215270947	2.108021234641247	-0.8241910615715763	0.01968150015493411	-2.348524721971613	0.8775476261066983	-2.144647070181668	-0.07563464064264254	1.169581745958892	0.2768399128699918	7.126511934670875	0.4749415758484432	-7.126511934670877	-0.4749415758484419	0.5261948241148923	-0.3966911648367041	-0.04983191217119595	-1.521251692378704	0.4241154227422644	-0.1818934204489588	-6.608188171298591	0.092774556444689	-0.2528035635168096	-1.087851050935918	-4.164920644267914	-0.0102778528482844	-3.567969481608478	0.007755804911255854	0.00396880221909706	0.01291992816450086	0.002947738186804452	0.01155697188746354	0.03874965351217165	0.02708094285625113	0.03699751890831848	0.03855668854754401	0.001954358201492194	0.04172163789419995	0.1042239617389132	0.09244973836268636	0.00769441976002378	0.03811279639025329	0.06737237075036247	0.06088954408589802	0.09100582180721037	0.1107866082950888	0.07594772117073895	0.117604376532724	0.005391444637410098	0.01990696832587439	0.001367251691640894	0.01292363041560079	0.00186139407495265	0.01128959258795777	0.0260625734020963	0.01381593125970211	0.005844145473227387	0.01237052221454553	0.0551523651614731	0.06909229344894405	0.005273683186289523	0.02941923356834687	0.001270402683182141	0.01528809888073525	0.04276901586242414	0.02052304324057151	0.001195580619872431	0.01875243476413484	0.008389666158782635	0.03455007743560934	0.00149767388152237	0.03380076768400556	0.03705367457966682	0.02509148949625698	0.02843080287490952	0.03520353907681895	0.001394973030494559	0.01154451680509907	0.005287858419704633	0.03448448666708799	0.1165890882217486	0.1063447319958949	0.09338594335434046	0.06743400032080077	0.09174998392747363	0.06560223212558104	0.1498244224905586	0.1644264378524539	0.2277524439350611	0.2158544554345813	0.001204556417658088	0.006131924185912649	0.001168387308392066	0.001369045257992764	0.1497062950467154	0.1033992251202232	0.001067348901281155	0.04117386898607187	0.001076170989646367	0.03343401505656841	0.04959855293843918	0.05424266915704098	0.001085325937282184	0.03306330730761634	0.3376108867293343	0.3997095030553507	0.06947748134930527	0.08962259867882047	0.1769366775281231	0.2162948479112117	0.1662861146813753	0.04918271043879867	0.1641192960265871	0.03890298679771956	0.001009872003295685	0.005015458261314624	0.00102477682909471	0.008721961221647064	0.005967165569896718	0.01714208893856038	0.05824095484934049	0.05951113102504512	0.3061114216898519	0.2963777253958866	0.1440777502205868	0.182872878425429	0.001401181217300997	0.009938187366921189	0.0172317667328078	0.03049983762709083	0.1819613251401637	0.127008806503919	0.1889667801797144	0.1607325615133349	0.08031882624406576	0.1130420544550394	0.001060442345972939	0.00563000884113142	0.1583938710386738	0.08305648933108872	0.05456844389806433	0.07300033584761918	0.001111644442325457	0.005275605029475644	0.001161719575095057	0.01902161944285943	0.02863950346674415	0.09904481610865973	0.09782650327086637	0.114708003491315	0.007308158876252868	0.0001591235826982244	0.001542666131074977	0.00516044286067154	0.1548257429762492	0.07219049242073926	0.2623331720056576	0.27940131279131	0.001033932582669933	0.07337911046024893	0.001379257689537491	0.01086378074442026	0.00108165543073114	0.02761074249135572	0.001043398165232524	0.01505123183775138	0.001016212224364357	0.009840732078778973	0.001033873185410494	0.009710566960141298	0.008644216680745328	0.007476841300829689	-0.01624652871773317	0.002564209664274838	-0.06611676122472494	-0.0296172235904059	-0.005407046390169196	-0.01693178583012801	0.001237987695964524	0.00109370019217299	0.0128782830144038	0.02571256949361233	0.001263855999594938	0.08007877544233764	0.001776965874819748	0.07393953075542294	0.124615408607054	0.1217450394602153	0.001565941715549359	0.0011465828366132	0.001048381644557145	0.007381023627884235	0.003430700999657457	0.09663481360416686	0.004646864447886465	0.001101853119949633	0.02798630811242799	0.001209780413454171	0.01711301291159516	0.001281104033069188	0.02944145130384117	0.02087453901845137	0.001342882808137342	0.002802360551683985	0.1186270779068539	0.0956976913085716	0.09430854771295952	0.2052856149567567	0.2681574460501659	0.001392352968499001	0.001122707785411586	0.09290111683176069	0.001074055226768848	0.001066855398177021	0.05798287018907111	0.001104166832281626	0.2130155266842067	0.0800709620020545	0.04815893208755757	0.002284577312231204	0.00154684369875589	0.001011299955789125	0.00102728644348651	0.001117089429230242	0.07268111797267515	0.2232266699643991	0.2150679162327997	0.001432845482151325	0.03605586360329293	0.001734647868075088	0.001123150698334118	0.1406013487850987	0.001075192788004075	0.07758180802670471	0.06203656878606363	0.001160711253070108	0.00118618277720784	0.05716501866372608	0.07793734758264055	0.007717925950082112	0.001256415219156545	0.001036351242645168	0.2107598061752366	0.001022492110948789	0.001029394522064042	0.001118912897092116	0.001064240153943177	0.001023925666337266	0.001049896589498125	0.01719677311073418	0.005320635957545825	-0.01646331051416696	0.001901207832993838	-0.06033424784974905	-0.03226956395111316	-0.006658198747696459	-0.02192345652078644	-5.973483145045777	-1.621690512539361	-0.1352760037253656	-0.04098026891502177	-1.052318557852174	-0.5749331215229264	-0.01080166614576899	-0.9002414120121786	-0.4392843568167326	0.1120288595860958	1.149417945146171	2.521290437568709	-0.247683365922889	0.05941028475382756	-0.03401133939654032	-0.558411642182518	-0.1271828689870355	0.8172221926922624	0.05084909760731878	-0.001559907524727382	-0.6242085134432077	-0.008939246941837373	0.7387285864999585	0.04320926316425087	-0.3232287906111788	-0.455142704412517	0.09732241983960511	-0.4163272463744348	-0.1384068289039513	-0.05057038325599544	-0.04561127594475794	1.777263227479038	0.4464045969411103	0.0253320304766542	-0.03026599024386195	-2.136358088087303	0.3268940962824357	0.3643469939632685	0.5034013595688899	0.07250472440289853	-3.99367548935497	-0.4739595614611301	-4.517990034663413	-2.885902296013886	-2.714237902688211	0.02832307705610498	0.05790581402097081	-0.09245857031140615	0.300256644574357	-3.526830000932517	3.40779228409747	0.005107702739005352	1.125151125890453	-3.392224542394109	-4.488481283779564	4.239333533716141	0.06040256963336946	-2.356684578682456	0.3179851074023285	0.03470209575066437	-0.003590579004853938	1.512889543622993	-1.019450893105485	-0.02489788816425663	-0.04830984374705485	-3.483912240516975	-2.039344488847532	1.493168833570694	-0.002259131050030949	0.01805390317347185	0.1609923404698072	0.09897085925580421	0.09577100816023758	7.902394160690961e-15	-1.781299266856605e-15	nan	nan	nan	nan	nan	nan
0.09	-0.03601354545177333	-0.04179462074733595	0.0802077571942887	0.3202369936466209	0.9105050197117355	0.0002983719722938297	-0.1908640708217487	-0.08559042153726228	-0.08948425516531586	0.4031773354238339	0.04552179329227455	-0.09606881201912947	0.007122654518337428	0.04415615016216703	-0.09437116030825762	0.5983900820882306	0.2008369230284152	-0.5983900820882329	-0.2008369230284162	-0.3887514125641016	-0.04727348211513547	0.01824143660542578	0.05120596828552355	-0.1427334402781023	-0.04356143436850797	-0.2347873641730684	-0.04425355508768037	0.5266733949242655	0.8893381422671864	-0.08067240070593694	0.002635644910526435	0.8891013133123167	-0.00059674219806881	0.6521648657404113	-0.5742734433653723	-0.6924380723398256	1.723332069365171	0.3092087133964195	0.1039649577772227	2.433822381338552	-0.6888483738120662	0.2870666421571235	-2.529926275055594	0.8474879574292161	-1.628650855800543	-0.2082401560372336	1.012634755164822	0.3212032987582922	7.238318095772169	0.1756820084799615	-7.238318095772166	-0.1756820084799635	0.7120443913192078	-0.3533366068934887	-0.03453209469827793	-1.482168944779083	0.4170373480209739	-0.1144705809964768	-6.870571344693018	0.475053191781569	-0.2245136578063843	-1.302475834033122	-3.830207413625498	-0.03391119772279547	-7.302631437854147	-0.01980605011453476	0.002627603047646206	0.01185445592906454	0.002039991169158466	0.01103886904268723	0.02530396138866481	0.01848372173012668	0.02933103580498598	0.03252186938811271	0.001631796216227285	0.04136925859237649	0.09400447337219525	0.08501845827721032	0.004806914671834145	0.03461011420209641	0.06863032692706232	0.06074421068118827	0.1093707076312782	0.1226592804260802	0.1082235508293625	0.1473457794481465	0.003517076276163376	0.01800733587949573	0.001272293973164783	0.01334682172034666	0.001464855790351512	0.0105129437047225	0.01684646166954889	0.01006646406908415	0.004459575955820951	0.01124488376694311	0.07143280325525163	0.07632601666007917	0.004538414908936798	0.02885593225447304	0.001191416964532069	0.01531345771862651	0.03274152171967839	0.01623629107599744	0.001202372861507046	0.0186263059793836	0.01703631067365047	0.04423370883732219	0.001410873908325514	0.0342778885680768	0.03159209990004144	0.02160430445500646	0.02343979328694927	0.03068546438814189	0.01160487374587742	0.0217717976604814	0.003902189822359623	0.03148371639000801	0.1153307840416211	0.104017980856698	0.09257137612449133	0.06624001004216716	0.09106959890716423	0.06449648094878853	0.1661221671814703	0.1742957636472804	0.2373015765368768	0.2166628261244229	0.001508492849937979	0.006335861718489151	0.001155852087865149	0.001143370845444459	0.1286602029423134	0.08636767109300091	0.02079717763603601	0.06116068473983164	0.02619186461547932	0.06320682264303523	0.0534467621374125	0.05818913606688705	0.001095541825702856	0.03374201869533811	0.2922857833741339	0.3509186888210026	0.07536942247506283	0.08633572965238767	0.1265896620386837	0.1644788963551066	0.1011561172789697	0.02452896658521659	0.09947429953401041	0.01646650698124015	0.001010756051602139	0.005268632695238326	0.001026481676519248	0.009133751867042994	0.003609039038859579	0.01527472631973861	0.06500309393868418	0.06197522347433589	0.2741236888541854	0.262789400809677	0.1660662336774368	0.2061138258298139	0.004646164574562156	0.01280012401824015	0.02660557629453989	0.03921828381576998	0.1116345152481055	0.09344777161430343	0.1162556906706402	0.1142363513650748	0.1142181720231033	0.1558383392650685	0.001071002947845339	0.006230585629347972	0.127603635170288	0.06395816553985638	0.05705160537508811	0.0746002338190153	0.001146035940324186	0.005549167715110214	0.001175091434529961	0.01899900292645524	0.03938002376126446	0.1099684416598783	0.09002824147834873	0.1068845392941564	0.007922128588349517	1.444643821153242e-05	0.001436576876121742	0.00476918631273181	0.09309230294213956	0.03979817096813956	0.2449652438824246	0.2602034435704458	0.06140590617222505	0.1320389758810669	0.00686077563076611	0.01445215565118681	0.001108263733377105	0.02785126000955994	0.0010530657270002	0.01667335060453425	0.001019788862877291	0.01082302488010728	0.001041175303653732	0.01065792901258037	0.0159210548251447	0.005202800411750095	-0.01641184988259917	0.002276398287539819	-0.05961685451945775	-0.03194164741427294	-0.006698865302624961	-0.01963706588552569	0.001203615485957468	0.001086519704323526	0.007006283332393649	0.01591830276833965	0.001321519081576806	0.07945003440322712	0.001710360540621629	0.0670512660736572	0.1439085775968068	0.1788875908657757	0.001518744438243196	0.001196004347269219	0.001053438849883482	0.005783261283379119	0.002628643255819638	0.08784819223251383	0.003013182282874882	0.00111531782219375	0.01489730204563346	0.001209163869805081	0.03434281038474491	0.001353628614910735	0.0216294102690485	0.01513788620962848	0.04036886024955075	0.002134552908602714	0.1090479887661292	0.0877716138826891	0.08652332193232946	0.1795894538497058	0.2419703467346065	0.002191507507692485	0.001159798607156289	0.09953539749079256	0.07708216196843906	0.09848158420864236	0.05831962480485541	0.001107877134503655	0.1913750777897182	0.08558291824237782	0.04643118491172653	0.001669967873917263	0.00129108937782359	0.001011994320080033	0.001029076362272226	0.001119984402016238	0.07425941308627379	0.2020675197064597	0.187113704481762	0.01365164295786216	0.03792737239833258	0.001395134500822833	0.001074414678504118	0.1787165226554329	0.001087751527642258	0.08216381055464153	0.05849186387916739	0.001199722644649775	0.001191412519693459	0.04716876138794682	0.08044239975013974	0.009304582536853671	0.00138481421033045	0.001021521634028921	0.214646530474397	0.2452994973248391	0.02246362035882297	0.001150390502115389	0.001062187273877732	0.001023160492826846	0.001047826719664184	0.02217731834106325	0.002834491086584459	-0.01653600254202964	0.002288739274446959	-0.05254303315003023	-0.03400373800832745	-0.00802321745893232	-0.02051323343276122	-5.946615621890312	-1.838129357582935	-0.07958643855441955	-0.04944380148174346	-0.7073854107241546	-0.6328047625694999	-0.04123965524505565	-0.6042231736997565	-0.2754881498899821	-0.1299613238614174	1.242677229991622	3.37918617497506	-0.140392258021265	0.03443847518234215	-0.09537714398994079	-0.246468206694088	-0.1007891069151369	0.6251206288380122	-0.122377706544806	0.005601479785903372	-0.3353531501498868	-0.01420943124883484	1.170120495059575	0.05242101592951675	-0.3723426514955427	-0.4546636161392551	1.792458738079505	-0.2203207548759367	-0.3333505933167448	-0.1944979247053286	-0.1835394691480593	0.2708524209528179	-0.2726090438073544	0.02384354416729006	-0.01482691888189719	-1.289629865855163	3.364056029836618	4.998710901901756	0.2982712957077557	0.0637493434083283	-5.487782360175608	-0.3388246039492416	-5.501685099211622	-1.93732053741718	-1.684256291528853	0.0244235300398634	0.03359129549435548	-0.2115156262767113	0.1933603064919698	-3.18653368651119	1.294403070681494	0.5361572532974722	0.6558602471938973	-2.861033299287266	-4.400858991451924	4.436659891742513	0.06333640051488766	-1.46685616683357	0.01971045452364558	0.02936192888210893	-0.001518476284383365	0.7380127198646008	-0.5705920029748497	-0.005304325193451188	-0.03040864027479551	-2.742470708151495	-1.798093162223421	8.89416454145212	0.58476932378696	0.03526819232646111	0.1641942857080918	0.09773535099683064	0.09415831627497963	7.045095253969826e-15	-1.211177705866766e-14	nan	nan	nan	nan	nan	nan
0.1	-0.02979133440193682	-0.04737049182178882	0.07355243799117731	0.3372355088401	0.9135662956080194	0.001358599334694774	-0.1650717806103462	-0.09226121180818178	-0.08500178321969455	0.3777496311930109	0.05409183865127466	-0.1098070691230738	0.004838854572276562	0.05378819853990788	-0.09115929502353964	0.6702323858382672	0.2015419431013913	-0.6702323858382677	-0.2015419431013913	-0.3807155971410707	-0.05060976530293067	0.01797113637478684	0.03669378415064951	-0.1385556599043275	-0.04440605439716658	-0.2963689403783947	-0.03827082305483901	0.5245157491489604	0.8752058574524566	-0.1046554416181261	0.001896708514577876	0.8032630546139973	-0.0003962916385555888	0.5762390001670442	-0.5537689911292437	-0.6287146068313537	1.675259347785559	0.2998039282228757	0.1075876649634277	2.71763808752272	-0.6636704792358591	0.6204229395292131	-2.524471919703009	0.8763396794940584	-1.120269749700746	-0.2300546655908426	0.9253923516008062	0.3122903728942243	7.086146333707579	-0.01689808088389853	-7.086146333707579	0.01689808088389846	0.8945636402395859	-0.3147076270086303	-0.01958708627037521	-1.415704219199071	0.4202306174208758	-0.05593456137348467	-5.108301772029308	0.6943254923203287	-0.2091738462863755	-1.52535723126938	-0.4605820859781949	-0.1251423892408097	-9.630565683351715	0.08134897544876588	0.001935252631369378	0.01129283948950519	0.001580547135135585	0.01083202582902764	0.01519725472137084	0.01212803977471275	0.02053767667574869	0.02588511225206172	0.001499046194831928	0.04126553556887656	0.08775911925875009	0.08000110351632002	0.003307187528757925	0.03231831201113407	0.06625857841741403	0.05851300194201126	0.127656830215694	0.1359913678736469	0.1492017664589067	0.1842320206215798	0.002546789372278124	0.01693614047202684	0.001249509862459803	0.01379660989900591	0.001268787799295189	0.009900875573362928	0.01119924877538941	0.007786838910609471	0.003361197032729898	0.01029785434861022	0.07627289032894977	0.0815066696117636	0.003355068273723377	0.02779431251424167	0.001158653027217681	0.01537952456995609	0.0210685209131678	0.01177175562383827	0.001205460215884172	0.01850978775377552	0.02965222162270206	0.05739494336111872	0.001403700223080233	0.03485331004821386	0.02495734566167219	0.01768194778918859	0.01804320136231854	0.02598643909763913	0.03538347613268283	0.04428019130360075	0.00287041330883524	0.0293481926529212	0.1106046307360715	0.09954957624197956	0.08869832652116517	0.06341863678201019	0.08732749333884079	0.0617714325479008	0.165775659137409	0.1713284960608138	0.2338468911961375	0.210644702861943	0.002059569472781766	0.006776556431751903	0.001168134433389779	0.001073346348045351	0.1184232981703024	0.0772130848331601	0.065782839985723	0.1023267290901382	0.08295057871264241	0.1215781606660286	0.05567587287118072	0.06045568053734394	0.001102503689010951	0.03434852998115456	0.2536059117186687	0.2954879557987024	0.08104199460337626	0.07973789939720191	0.09337493629804063	0.1131314494739652	0.05847172214166637	0.01258681843625841	0.05734170460202979	0.006993896348632455	0.001011545209903463	0.005546163268316662	0.001028229073451474	0.009576566740231829	0.002417347818645631	0.01430174295660009	0.06938719320359027	0.0633943063789968	0.2450980862382762	0.2327330762616248	0.1680924561036061	0.2098410573171505	0.01228813796470929	0.02003888494832143	0.03226986539686753	0.04436348527791502	0.06500201422836124	0.0789671232432631	0.06786579329702343	0.08091341677249304	0.1482961027898182	0.2041099815588709	0.001082562759686848	0.006969209101574636	0.1102384473552076	0.05364184624899013	0.05679625061040869	0.07374886429106221	0.00118273549727253	0.006049873357079324	0.001184391247889922	0.01897953488991775	0.04027100829022186	0.1151286135707795	0.08658760639695574	0.1027891622987713	0.009014885688123916	2.77013896097575e-05	0.001447670343938954	0.00454292656654991	0.05332664256235866	0.02238270509477918	0.2349764154547191	0.2434821734089642	0.1923892668146927	0.2243696071064763	0.02005626030817742	0.01985587144775183	0.00113730594906126	0.02842047817502603	0.001056870525188623	0.01835037500835407	0.001021193547336217	0.01180039209846056	0.001043789319770289	0.01160287156459719	0.02166703102682937	0.002787356868273594	-0.01651541828941462	0.002438815456267165	-0.0522560758179392	-0.03387257139357994	-0.00803948408094987	-0.01959867717867426	0.001169243275966089	0.00107933921646562	0.001134283650366558	0.006124036043046352	0.001379182163531346	0.07882129336411686	0.001643755206331688	0.06016300139189155	0.1632017465865935	0.236030142271253	0.001471547160955763	0.001245425857913224	0.001058496055209677	0.004185498938875033	0.001826585511978821	0.07906157086086085	0.00137950011785668	0.001128782524484454	0.001808295978839948	0.001208547326222197	0.05157260785790233	0.00142615319675209	0.0138173692342854	0.009401233400832026	0.07939483769095991	0.001466745265458017	0.09946889962537772	0.07984553645681	0.07873809615169945	0.1538932927426727	0.2157832474188984	0.002990662046919743	0.001196889428900996	0.1061696781498245	0.1530902687101086	0.1958963130191069	0.05865637942063982	0.001111587436725421	0.1697346288952297	0.09109487448273938	0.04470343773589553	0.001055358435603378	0.001035335056891345	0.001012688684371091	0.001030866281063136	0.001122879374802268	0.07583770819989918	0.1809083694485203	0.1591594927307	0.02587044043357259	0.03979888119337884	0.001055621133570599	0.001025678658672928	0.2168316965257926	0.001100310267252808	0.08674581308261736	0.05494715897226118	0.001238734036264079	0.001196642262184857	0.03717250411220657	0.08294745191767665	0.01089123912367388	0.001513213201475068	0.001006692025412494	0.2185332547735574	0.489576502538726	0.04389784619558154	0.001181868107145582	0.001060134393810139	0.001022395319316536	0.001045756849830252	0.02715786357138821	0.0003483462156230967	-0.01660869456989233	0.002676270715900804	-0.04475181845035964	-0.03573791206554174	-0.009388236170288628	-0.01910301034477858	-5.838743812401778	-2.177364422196029	-0.03450484455328089	0.02127165730988376	-0.6040107237143594	-0.69532071684566	0.03892958952480626	-0.4174563470983301	-0.197108357371444	-0.3051462073062075	1.441301008458756	3.950258089178384	-0.08199595814346503	0.06472965953609452	-0.001095189022099611	-0.2644432357695164	-0.09146106313337131	0.4066081408019336	-0.04881458766073223	0.00658169515514725	-0.6597651709778611	-0.007017131160981189	1.434249210915916	0.06286938237816327	-0.4102631155255909	-0.4913328247810936	2.553544977388783	-0.243277938378726	-0.5667375240063157	-0.376046979560328	-0.3694707207651408	-0.7900554487808373	-0.918894193514491	0.07268346661035766	0.0008639927864990177	-0.5609645346109262	4.562739815590948	6.084053081267816	0.1674168716907363	0.05806470402233725	-5.321659246941628	-1.136151807218148	-4.424289099667556	-0.3435831550855077	-0.1214640659175596	0.03319430488494807	0.06411065957768423	0.08641728082896881	0.09125473564626023	-2.820429993301206	-0.494950899310199	0.8804725584912813	0.4105021805822898	0.4238527613312914	-1.853826172653047	5.334405030467711	0.08801190643663781	-0.6002836786108497	-0.1722683924653476	0.08013068700687906	-0.002960881736460032	0.3601988155579752	-0.273833452754057	0.006688531012530798	-0.01531048339346329	-0.4885411246671702	-1.544024676966584	8.227321994488547	0.3608090469062572	0.08379403262273311	0.1719734678779573	0.09798574266131663	0.09528710807655548	4.344728773915412e-15	-2.3600425470595e-14	nan	nan	nan	nan	nan	nan
0.11	-0.02469528224005091	-0.0528615655404599	0.06795383193368754	0.3537390470464304	0.9164666209343797	0.002414555819013712	-0.1365296928847787	-0.09879618835212592	-0.07649770206648368	0.3529232314479003	0.06284387403698119	-0.1190886009400697	0.00278963790660041	0.06264995477010168	-0.08846419646993901	0.7401139552697943	0.2003517999308546	-0.7401139552697942	-0.2003517999308561	-0.3709231642288033	-0.05357817426042408	0.01782731012526645	0.02285712359034387	-0.1343389615425106	-0.04473712919332578	-0.3243654213717438	-0.0312541111448126	0.5225652694573951	0.8590175984598583	-0.08027676112724016	0.0005591558254502618	0.712635886965243	-0.000176551431852667	0.4433715617449878	-0.5358212288858116	-0.4864832117814548	1.626043740088019	0.2807724083898647	0.1024282996581594	2.987205861681477	-0.6257694259711826	1.064798619823305	-2.441087167837484	0.8610412602837569	-0.7570015418588951	-0.1782778539576642	0.839098690942215	0.2215979869547602	6.870146953979746	-0.21748156168468	-6.870146953979749	0.2174815616846797	1.056281483938767	-0.2802333688637828	-0.0115252049495704	-1.353412228772293	0.4227094022842715	-0.01274327006829562	-0.7189360337369053	0.7098631016090508	-0.1642796918950414	-1.70576778066362	4.871000027062646	-0.1378636451916083	-8.44532485781761	-0.01166532416405467	0.001559243462315525	0.01103058054869721	0.001336119320067161	0.01084036085562078	0.008442051030711394	0.007941801698627349	0.01307380004732293	0.01993563854618384	0.001452212396824766	0.04135295149161825	0.0845593359010177	0.07723599483914487	0.002487267555243328	0.03074888753939868	0.0612956857244888	0.05454997478310929	0.1427835157650108	0.148434856925358	0.1924599905122962	0.2224069144890859	0.002013682536646806	0.01630418382459676	0.001275753845830219	0.01427512906135431	0.001169655383457248	0.009452716698596739	0.007543603141659787	0.006131447488878495	0.002627839518184997	0.009667731640156737	0.07112092262750819	0.08292050274229353	0.002384563055315822	0.02704605036157453	0.001147577608658153	0.01547621955596227	0.01185400912205956	0.007804046292516279	0.001204263251093829	0.01841804014441013	0.04105002544347112	0.07010783692236469	0.001428766952866107	0.03545863091044248	0.01887954814804635	0.01402735607048631	0.01330334806933095	0.02183474636397317	0.06811217589707146	0.07284998627980489	0.002152241657421018	0.027736296464221	0.104358329749791	0.09335990000914789	0.08354614506056342	0.05935524485809261	0.08233783024165109	0.0578935105482451	0.1567394157947792	0.1605359307103047	0.2214900522824914	0.1981679000804712	0.002263611298468923	0.006948911255396087	0.001184436250399338	0.00108145777734861	0.1150088324846108	0.07274830809434082	0.09507745912624145	0.1317895816972226	0.1144277635551085	0.1502788924056998	0.05672028725486084	0.06132993763847636	0.001105441602532502	0.0349253612325293	0.2213539083077278	0.2496813980283329	0.0750947754966346	0.06452007909711922	0.06754233295543502	0.07684594626458578	0.03256256038153493	0.01224828812899609	0.03188966631823271	0.008948878236515604	0.001012619396982636	0.005862215024047273	0.001034248345622812	0.01012686743204753	0.003071909887106245	0.0151881287746084	0.07240977284152753	0.06401774673014948	0.2182453965571881	0.2055374418686646	0.1597299406332743	0.2016973356668809	0.01892546524846994	0.02740933858348883	0.03572308453097067	0.04729819636261235	0.03645852209376219	0.08071309219633514	0.03810458493827722	0.06863165929532795	0.1585550514102909	0.2279882318532108	0.001107591373404364	0.00802536423113355	0.1012238996902526	0.04906274566662695	0.05398735129642	0.07057180161749303	0.001230367034286838	0.006788831165830466	0.001185743043427497	0.01897065193915516	0.0384926010630591	0.1186395806762696	0.08614402360542629	0.1011760481265643	0.009475492610236461	3.209019124885794e-05	0.001480726946024127	0.004384633295934974	0.02954059335589118	0.022763726151688	0.227141470188336	0.2289744623056656	0.2565566716965849	0.2459179818082728	0.02590322410312801	0.01870043028241953	0.001216050610187264	0.02952671281183138	0.001058710100882284	0.02009525724825047	0.001021836814451403	0.0127977791365471	0.001044767624369422	0.0125627702143615	0.02399342851381241	0.0002853673087812833	-0.01653231683177237	0.004254637573129634	-0.04619325672634865	-0.03532375724479724	-0.009227392855951588	-0.01855205807796891	0.001164755556966086	0.001082956389078945	0.001101623827303379	0.003758932095192906	0.001423869538364296	0.08146402009160028	0.001614297584984289	0.05053441859466733	0.1675574529870751	0.2848221001709225	0.001443174961284504	0.001351885161521775	0.001073095087355348	0.003138991069586866	0.001886139897039474	0.05170145386824967	0.001356943503113372	0.001142190330112284	0.001595670173375691	0.001198337002172195	0.05670145991224989	0.001479212309033083	0.01057970459893635	0.007000165256011636	0.1331727523110765	0.001344516116751149	0.09202425031381496	0.07378703590371243	0.07294202775001091	0.1322570818087219	0.1850846625380221	0.002041594470792975	0.001205238441231894	0.1134168799674169	0.1158153207248533	0.122483832116781	0.05747022884830388	0.001105887936306637	0.1568501015682812	0.04648535491402971	0.02311699487711098	0.001108992228924564	0.001068158259435963	0.001014624545195417	0.001048675199334837	0.005986255882206549	0.07674203152338524	0.1604507882706477	0.135129681386297	0.02644493288484005	0.03968436674164418	0.001363537634853587	0.001193399716356444	0.1364139588555408	0.001161853404976659	0.08990872068142031	0.04668092242117554	0.001314867330516176	0.001179119628443271	0.03571532990548848	0.08779001216493883	0.009185712136716467	0.001516855086116338	0.001008938540778722	0.2083569910456428	0.2493650450095322	0.02252967974006956	0.001396358279916543	0.001061039891000116	0.001022600185240576	0.001045810434829539	0.02378827795473394	-0.002267005376210182	-0.01648811318364107	0.00733315317577415	-0.04128358825554892	-0.03644361923942943	-0.01028662697949239	-0.01706467716381572	-5.636752884066859	-2.665362468083698	-0.01618083208591158	-0.005275308360008892	-0.2745112811190192	-0.500842733909011	-0.003149967420716416	-0.1472044954570348	-0.1232128381851684	-0.483566324943817	1.038375493292248	3.688421562356254	-0.04681926024189988	0.04012992314390521	-0.06336423384237179	-0.1022882041101549	-0.03919528815908672	-0.1855494023740948	-0.07531666336505068	0.01209439404696691	-0.2238516528615546	-0.009698528513404671	1.10413332518635	0.05949694659299402	-0.3236333372323415	-0.3535721960238581	3.131587998606066	-0.1094431642212211	-0.6580567543243576	-0.4298407718876163	-0.4026595904029855	-1.354101718966969	-1.56806768161045	-0.0232133369370347	0.002184750907908879	-0.3146943145044736	1.383500903223209	0.03561086461972897	0.01776349799746909	0.0551631346841604	-3.892195520621422	-1.797797609181502	-2.894769829531489	0.1546734768841417	0.3803149721145553	0.03146962567489513	0.05343979114093611	0.1464340620641144	0.03281158862791592	-2.609543161732146	-1.159527490785303	0.5964884109982277	0.185654288103533	-0.2225832175982648	-0.9315930770007377	-0.4751259023521288	0.1193960189512996	-0.3120361445600046	-0.4514927385164826	0.07123188386770565	0.0001082978693297335	0.3444907449699566	-0.05263990342989745	-0.003248342172334145	-0.01500789527961787	0.2925695716108488	-1.367622905378817	-2.826590367805441	-0.4686515966497637	0.1345518788612649	0.1772892810575884	0.1012019421023557	0.09677816862385961	2.980884300743331e-16	-1.621578002260704e-14	nan	nan	nan	nan	nan	nan
0.12	-0.02091590057633207	-0.05791442592511026	0.06391324161324916	0.3697682925740128	0.9191919692025672	0.003383658683007929	-0.1053991352949009	-0.1044254922559735	-0.06401770424901961	0.3289223050659038	0.07105214110967423	-0.1253663985234415	0.001303513763742373	0.0704129682890995	-0.08682996230185837	0.8072349129454983	0.1972652916984715	-0.8072349129454982	-0.1972652916984716	-0.3597427966278076	-0.05623961676768893	0.01769369144941231	0.009589852856973764	-0.1301094649118036	-0.04471017724275005	-0.3153064931950618	-0.02405663678417983	0.5215630033137264	0.8412210375709154	-0.01654180421872943	-0.0007704743213903594	0.6353474172292757	-0.0001148859229534953	0.3129049005332952	-0.46612632432481	-0.3171114594212282	1.580400812035928	0.2648085165855898	0.09021694089848335	3.23533206038478	-0.4825359512168031	1.415606272380188	-2.359377247080193	0.7675860168907489	-0.5195229029740418	-0.1174361611386869	0.7056438093879018	0.1001174957912128	6.534023982542965	-0.3961710932531752	-6.534023982542965	0.3961710932531752	1.172150577984114	-0.2533143369637342	-0.01754557154380156	-1.301826253814731	0.4227902711993063	0.01567078797166795	2.302780061976998	0.730477982441288	-0.01953113670387686	-1.847017610538567	7.410673197546718	-0.1235578807832406	-6.962826100794329	0.04973403588805799	0.001368664310008408	0.01100454507821836	0.001215601840422625	0.0110131065344529	0.00493182101113804	0.005812326359948923	0.008014786464268727	0.01574288338230157	0.001451118418612014	0.04156846497160658	0.08387938578851407	0.07682423146473687	0.002060578789012842	0.02972532922322384	0.054179105457949	0.04891953343374845	0.1533495354117242	0.1565784515676689	0.235786652946907	0.2580744694293747	0.00173212513630357	0.01595127748920444	0.001342099854526871	0.01478232336607777	0.001127383483738804	0.009137037938286942	0.005155541016750775	0.005028011717565482	0.002289043409561661	0.00942131239339381	0.0559429793856994	0.07656152381071774	0.001885514335728885	0.02679840283711643	0.001148746313354461	0.01560815429090131	0.006921026009701813	0.005493223414912478	0.001198559071514519	0.01834849446700621	0.0493395775390939	0.07939368634190738	0.001467823445228752	0.03606929211057897	0.01411550131404466	0.0111497188641947	0.009669604771083841	0.01862366569571668	0.1082645534735116	0.1063354308908023	0.001730702676905544	0.02655249207121756	0.097548360376649	0.08665126052020525	0.07795791493823566	0.05495763401096748	0.07695754494894907	0.0537873225151004	0.1425914492989963	0.1445335797285502	0.2021765328643724	0.1794513228531215	0.001891898596397203	0.006612272991902835	0.001196760606920739	0.001145570522881525	0.1160004450450321	0.07126512851603828	0.09472529992052979	0.1310701511025505	0.1005038046670075	0.1298807299174899	0.05675288922807224	0.06101752948652282	0.001104059462571342	0.03540902444345697	0.1952752172944339	0.2165931811164911	0.05167106645049553	0.04597424008590673	0.04256336872001825	0.05399688713687056	0.01795836034994647	0.01325621563896136	0.01756227273020981	0.01195728636332746	0.001014124627837395	0.006204627370067579	0.001046164906881892	0.01079516881014699	0.005815771490585125	0.01834190778374024	0.07448464362070038	0.0640381032324268	0.1930463723331516	0.1807252874981545	0.1450717703974451	0.186135826300609	0.02256411636627575	0.0320260580174075	0.03748516362480555	0.0482608560749057	0.02030435850492874	0.07155697395368175	0.02110517960733757	0.05570020014806162	0.1324129945200961	0.1962800448967865	0.001150880551975151	0.009280667470120539	0.09726708882772718	0.04747112922382639	0.04866840600304422	0.06495203759538173	0.001292244803316579	0.007545931216868298	0.001177656117904871	0.01896018098595483	0.03685900854163696	0.1220683512587778	0.08798269960239473	0.1016593537953189	0.008868887212292767	1.398311641511721e-05	0.001499080674275482	0.00426957416995411	0.01623386027837442	0.02279058123823375	0.2183886818076627	0.2159276080676734	0.2057633011766373	0.189658933476843	0.01859679896486988	0.01294775318121418	0.001362649653026288	0.03105349543469473	0.001060082445904992	0.02190188664863462	0.00102226077739488	0.01381863648344106	0.001045283371252544	0.01354014587203491	0.02252250393170398	-0.002292196938939754	-0.01645756208839078	0.007964499918665916	-0.04186016356594464	-0.03627795731112763	-0.01022228965376279	-0.01684429625709205	0.001160267837966148	0.001086573561692333	0.001068964004240232	0.001393828147339291	0.001468556913197394	0.08410674681908395	0.001584839963636658	0.04090583579744331	0.1719131593875567	0.3336140580705921	0.001414802761613088	0.001458344465130136	0.001087694119500795	0.002092483200299205	0.001945694282099891	0.02434133687563855	0.001334386888370367	0.001155598135739915	0.001383044367912078	0.001188126678101351	0.0618303119665975	0.001532271421313956	0.007342039963587268	0.004599097111191292	0.1869506669311931	0.001222286968044648	0.08457960100225223	0.06772853535061493	0.06714595934832242	0.110620870874771	0.1543860776571457	0.001092526894666035	0.00121358745356274	0.1206640817850095	0.07854037273959816	0.04907135121445511	0.05628407827596785	0.001100188435887699	0.1439655742413328	0.001875835345319946	0.001530552018326464	0.001162626022245767	0.001100981461980268	0.001016560406019773	0.001066484117606227	0.0108496323896105	0.07764635484687128	0.1399932070927752	0.1110998700418942	0.02701942533610789	0.03956985228990956	0.001671454136137021	0.00136112077404189	0.05599622118528924	0.001223396542700508	0.09307162828022324	0.03841468587008994	0.001391000624768256	0.001161596994698987	0.03425815569877046	0.09263257241220105	0.00748018514975906	0.001520496970757609	0.001011185056144843	0.1981807273177283	0.009153587480338368	0.00116151328455762	0.00161084845268783	0.001061945388190204	0.001022805051165047	0.001045864019829033	0.02041869233807967	-0.004882356968043458	-0.01636753179738981	0.0119900356356475	-0.03781535806073819	-0.03714932641331713	-0.01118501778869615	-0.01502634398285284	-5.389195829872942	-3.012520156037996	0.01273984951091934	0.0541537877577635	-0.1926581762386473	-0.3439770084463655	0.06454910097702385	0.05321271345144014	-0.08793512626118419	-0.638629045397207	0.5813221265790766	3.448790303735224	-0.0261858957357259	0.07046468800973596	0.02540083386872474	-0.1540521057033319	-0.01472037079529052	-1.147954271619296	0.05130833798329439	0.01362964494043819	-0.3283878802538222	-0.002576740815735562	0.7488403825753402	0.06393744995938043	-0.2548722130431214	-0.3032104117002326	3.536674904347491	-0.1576595792475615	-0.6705301752285342	-0.4428907642020248	-0.4151239274630319	-1.832012575030336	-2.166849082690118	-0.02911515081710484	0.01206425603267903	0.03535489749228109	-1.473716824760322	-3.735725764308421	-0.06991617892701192	0.03943109593168836	-2.777991075236081	-1.80175554944425	-1.737000283334857	-0.07429159164031082	0.08922118186782203	0.03846642294071762	0.08771079683295017	0.5398959190565067	-0.0293620341288689	-2.343733988811268	-1.978508442511237	0.3297257182415717	0.01609190610080082	-1.756564677812744	-1.983766506673704	-5.782882419684553	0.127841528321742	-0.002786850698258314	-0.6608086621727735	0.08375913545876146	-0.003278480929675636	0.3437595109617739	0.1454505154379506	0.002189355718417448	-0.006663654466789754	-0.5593743187399471	-1.251853303905325	-7.334162612156987	-0.5586381402684835	0.167903629832699	0.184322899975842	0.1026798044234285	0.0987825096593387	-4.093750340378711e-15	-3.991828456692094e-15	nan	nan	nan	nan	nan	nan
0.13	-0.01835196942021219	-0.06216690764408308	0.06155539749601519	0.3853728342535316	0.9217858753389052	0.004210685261983853	-0.07200083785194472	-0.1083476023809034	-0.04903994984836303	0.3055968693455668	0.07819062834382207	-0.1297007524826511	0.0004151094787681888	0.07679696638076051	-0.08641786664076564	0.8698026059176615	0.1923580218771484	-0.8698026059176607	-0.1923580218771491	-0.347707744146912	-0.05871485664826966	0.01742974460964569	-0.003262032392286369	-0.1258587174809851	-0.04447216738737632	-0.2915069279444572	-0.01638919760098164	0.5226196316812255	0.8222439430155887	0.054555825955626	-0.002040382481814276	0.5694439224921199	0.0002751587607854547	0.2038912774445739	-0.384982453815397	-0.1576075787358539	1.541699033740606	0.2542867234938178	0.07519757515709875	3.432344238993505	-0.3036042641679784	1.549910770242105	-2.314531447331241	0.6611991412721687	-0.3612863756722683	-0.06189192731268282	0.5732028114721092	-0.01521587618349243	5.966289623013933	-0.593847961049117	-5.966289623013933	0.5938479610491165	1.23244561883734	-0.2427254699475196	-0.03480098739155883	-1.272708239278078	0.4272733969901787	0.03029430874238809	2.427620366166341	0.7812450057970274	0.2274377429891426	-1.938936888676408	6.566519740691665	-0.1302322826385663	-6.228625456224265	0.03548181030686284	0.001264612742507329	0.01110854897873786	0.001152037310476616	0.01130732523203549	0.003047686940313001	0.004660038360041112	0.004794348042215836	0.01291123994455883	0.001465613509981237	0.04191530687601638	0.08180858012185716	0.07547706487432444	0.001790423478819007	0.02902349843093028	0.04698403071609588	0.04307418396301461	0.1604575407579132	0.1611173524532441	0.2736326536277857	0.2879989773407176	0.001569520761760293	0.0157502094891887	0.001403125585090083	0.01529374292420621	0.001108671546041867	0.008933664036502786	0.003672213180375262	0.004286077859658587	0.002097947179539907	0.009326378858900714	0.03894792454178198	0.06318058884451483	0.002603837937435149	0.02788320164995071	0.001148622100807286	0.01576101756960561	0.004220018323867199	0.004035591935242921	0.001192307825079061	0.0183003394787601	0.05480350819155323	0.08534301622476766	0.001506023140901102	0.03667800978716555	0.01071597278353223	0.009020064701203092	0.007006954418318095	0.01618534503393691	0.1464134435029716	0.1414501836726585	0.001473281638005471	0.02559457692593687	0.0904008089606263	0.07970324762809015	0.07215029908643034	0.05037598033906952	0.07141960277943825	0.04953984515897029	0.1275052557599716	0.1279103939803853	0.1815494635688661	0.1585642620595955	0.001506427966827079	0.006249797241831936	0.001220660629822182	0.001311555545800241	0.1192178199798897	0.07278248543372698	0.08934247670008844	0.1201833790595963	0.07906882878981764	0.1012717550074914	0.05756900951587859	0.06132170355297595	0.001106399162846753	0.03579772022046661	0.1738966822753084	0.1917951760935682	0.02986359871419222	0.03075029837908255	0.02362710288148918	0.03978399218962969	0.01015113358345934	0.01041054028989256	0.009828489928866207	0.009947626766210365	0.001015963785840839	0.006556532150536185	0.001060911159653986	0.01153722824829671	0.009344568594755095	0.02256699089370664	0.07648037892407862	0.06443537667289205	0.170087257036256	0.1589740821197066	0.1312629941238988	0.1691245031978776	0.0245302343783299	0.03455673524874698	0.03831684953668685	0.04811658155602279	0.01475841874883895	0.07082943612311486	0.01396888390674143	0.0471326601587579	0.1176488651029572	0.167578587586215	0.001504175419959786	0.01087116672975102	0.09558510373846477	0.04833974245698702	0.04355831592743716	0.05944097453100749	0.001366377057683319	0.008242906616888319	0.001172125198324851	0.01895862476081802	0.03294659885708207	0.1244543983232053	0.0899698590399074	0.1028764446089539	0.007688264041870582	3.70489700936135e-05	0.001612768222859407	0.004305243434935766	0.008942049275096488	0.01706849776812595	0.2069417260810353	0.2031232442508246	0.1395547450625918	0.1392938147491261	0.01027288222032145	0.008797319220665125	0.004506967482239669	0.03592270773896703	0.001061265572302676	0.02370363260444983	0.001022579707860934	0.01481417865190454	0.001045578201399569	0.01449294660940923	0.02053034505504733	-0.004512753749370296	-0.01631342362042209	0.0101946567692807	-0.03869066939813761	-0.03691015374705636	-0.01106929221557999	-0.01529838633118186	0.001152758025510991	0.001085222446026057	0.001059757924816691	0.00135436243399233	0.001491018737685713	0.07465519853017391	0.001443549555911068	0.03581995264971376	0.1713933898885514	0.3513036339844909	0.001387272783293069	0.001473804214925677	0.001090455867221892	0.002121756177886639	0.001858006137759025	0.01310480580017201	0.005064529409852724	0.001142480727286826	0.001338966808023685	0.00118382712090837	0.06122793508921878	0.001557334609762094	0.006760063328592509	0.003787309532372726	0.2163181255666983	0.001189959801749192	0.07709162868827697	0.06178294575647542	0.06161453457302324	0.09952828086150697	0.1401478774342725	0.001114053464102788	0.001272597837122947	0.1267014052250886	0.08490969064152899	0.05030199251084675	0.06056637644651053	0.001116150829139314	0.1333684407033806	0.005333916061731811	0.001502829899783093	0.001995549496110395	0.001621523142800011	0.001018992497912193	0.00108453147858421	0.01501743228097891	0.08035094341550621	0.1251431847590756	0.1094748773000826	0.0265034983471801	0.03906219494224665	0.01445707274983826	0.01002106230967777	0.1292611647084877	0.002421382574093338	0.09341932155345685	0.03649059695115544	0.001488139867046734	0.001170400531015946	0.02335799681449745	0.09269562489225555	0.005534164585302101	0.001909728978115131	0.001012718800347182	0.1771933050669598	0.04860577055817836	0.001157671563328284	0.0130470982473011	0.001062963871708964	0.00102300181373706	0.001045902883553197	0.01862750835196697	-0.006437627984834934	-0.01612599861090289	0.0109885105268025	-0.03622142430025342	-0.03735101205003204	-0.01182371431893028	-0.01397011028393829	-5.10287395949919	-3.11777790541524	0.01158227647797509	0.01901175211315176	-0.06249255283120557	-0.2230230727237928	0.02307945613679255	-0.2980117365788749	-0.05601818249634254	-0.5423880906892199	0.3184008587988147	2.564243603407569	-0.01446501271725339	0.04124520771293583	-0.04223724230324952	-0.0254412777875793	-0.005305505515578125	-1.451054062240377	0.1791715796912366	0.01655195224215282	-0.04042111695706255	-0.005489286124401779	0.4409697327669335	0.05955264307566749	-0.1715838553332092	-0.1948360642893011	3.452097924414335	-0.06109609199085653	-0.7172204258894052	-0.472115729730606	-0.4336648358743356	-1.514534797065617	-1.977505329404623	-0.03576935570896244	0.02019881263574778	0.2553626403757437	-0.7890592275714687	-2.077065510463341	0.1167274299587251	0.03656008969206574	-2.202323351858345	-1.181030299709834	-1.088523719786908	-0.3949912764131961	-0.3675190715090323	0.03353505825383075	0.06827132553380313	0.3730990676781903	0.09467171500266246	-2.009387086270401	-1.426420599326959	0.1753175558430412	-0.04461627339615944	1.021286090647465	-0.02729023436637449	-0.597828064225371	0.187452942535991	0.1567562593379737	-0.4591690757648792	0.0613590111733773	0.001698518134366987	0.1470103873125179	0.1006323730714018	0.002403463049025425	0.01266473215666976	-0.5140478410971224	-1.330454744421734	-3.089596287331461	-0.2700995736223752	0.7528024278132465	0.1769737590553136	0.0969317290753685	0.09249306921516579	-2.326914268757568e-15	8.306588212757768e-16	nan	nan	nan	nan	nan	nan
0.14	-0.01675787609234956	-0.0656263236883239	0.06069808574432504	0.4006261034462832	0.9242839839286655	0.004887794191352914	-0.03699191429928838	-0.1105319413473131	-0.03362016559435475	0.2824552451124154	0.08429787816177928	-0.1328708957729585	3.273058724897316e-05	0.08191796456937246	-0.08708463007774181	0.9262962056282618	0.1852170306767341	-0.9262962056282614	-0.185217030676734	-0.3351421702382125	-0.0611139627825685	0.01700652788195162	-0.01594746079342068	-0.1215657133315214	-0.04413702855513441	-0.2673443383112884	-0.008867033636265875	0.5260433768292159	0.8026315880343775	0.1099419286624501	-0.003371290600900945	0.5105598559130422	0.0007388884721257319	0.118937334881994	-0.307513189378403	-0.01700498631253174	1.510146314682499	0.2456490072714294	0.06023341097711109	3.557457282324768	-0.1349817195130446	1.504012243050928	-2.32261494964248	0.5613385336521288	-0.2866807691920181	-0.01623108255852935	0.4530438288055889	-0.1156543238221259	5.319205330230532	-0.8429153690714348	-5.319205330230532	0.8429153690714348	1.278254863545341	-0.2380875877125149	-0.04939954912927882	-1.268534884188909	0.4312416149236554	0.03509658334370473	2.375384938489821	0.7014229387447849	0.4538922193939754	-1.974069695715401	4.26836770404055	-0.1357578725156612	-5.558940469178715	0.0644710414082771	0.001208814688318443	0.01130661752545955	0.001119579797291742	0.01167977758380332	0.002092196075127788	0.004068612721497038	0.003137367627299207	0.01126899405540072	0.001484089895437911	0.04239525761900469	0.07650149966686175	0.07135668263221956	0.001584510805218767	0.02853322256731167	0.04067904606439555	0.03783282678117192	0.1645279072761022	0.1627853249089035	0.3033195253060479	0.3099219879950135	0.001474370998371832	0.0156532310658683	0.001441368505553014	0.01579574720226598	0.001100699121985815	0.008769060530669276	0.002938212572574098	0.003897053923448336	0.001958410138947535	0.009294418894842869	0.02418157087430768	0.04908401575352883	0.004819116792390955	0.03065223753311073	0.001141999793167215	0.01593137216457089	0.002828466741943631	0.003139147050030464	0.001187032503242408	0.01827000819820775	0.0574711669927141	0.08821196377265036	0.001537655129134881	0.03729527612644501	0.008681957727417063	0.007707537041972964	0.005248189715297255	0.01451929753724859	0.1793716766607547	0.1746938348269011	0.001328255813322071	0.02478711738767562	0.08302979073098841	0.07234389154851839	0.06622831461282451	0.04554180422529228	0.06583626719929665	0.04512815995538563	0.1137650653393621	0.113804679337975	0.1629143913506464	0.1405623711972382	0.001324124991396098	0.006049098747493817	0.001262115246325599	0.001530868057296165	0.1235805669243189	0.07611730441015642	0.08897954518675623	0.113580533676302	0.06697548287882604	0.08651949385278135	0.05994779709603181	0.06307160684051634	0.001115552198598421	0.03610526684172404	0.1562009394816377	0.1721324456291271	0.01936441741514598	0.02359368393592738	0.01323498998373571	0.03256751246766541	0.006498193728398913	0.007353434145901205	0.006063358558049312	0.007079585528791819	0.001018099545937181	0.006907739037139534	0.001077308157092771	0.0123120000155536	0.01316297285522062	0.0271634564321651	0.07878039375336678	0.06564863738809389	0.1496970753981818	0.1404799457849031	0.1221932084567838	0.157554125888227	0.02530261002463318	0.03551056569059825	0.03852189771181659	0.04737514133659942	0.01806130140023675	0.08018727534559587	0.01444971117731278	0.04920342059712824	0.1384256777910067	0.1715151031763666	0.002278969086803436	0.01297361869947032	0.0947654726520324	0.05021118965073834	0.03988506562672307	0.05541335357883674	0.001451998528360852	0.008887572772852965	0.001173762710503538	0.01896877700622379	0.02568398225823505	0.1252797687128002	0.09112470049666077	0.1037252957723896	0.006126234275524414	6.164533803581196e-05	0.001864066177253108	0.004500213306956811	0.005161879783404377	0.01392951509997865	0.1917736772340444	0.1888898074800917	0.1115281115232035	0.1208523046513111	0.005931925057361487	0.007572743273146988	0.01171695383644763	0.04504681592677215	0.001062366342334698	0.02546031118710601	0.001022837525617769	0.0157673330610754	0.001045744994036588	0.01540431588433987	0.01867216943875331	-0.006289786697337817	-0.01610435534010791	0.01027035898025562	-0.03657154883521211	-0.03725534298352335	-0.01177742408967478	-0.01407892722326877	0.001145248213055893	0.001083871330359822	0.001050551845393204	0.001314896720645172	0.001513480562174282	0.06520365024126404	0.00130225914818517	0.03073406950198442	0.1708736203895462	0.36899320989839	0.001359742804972907	0.001489263964721087	0.001093217614942895	0.002151029155474138	0.001770317993417931	0.001868274724705149	0.008794671931335696	0.001129363318833578	0.001294889248135288	0.001179527563698657	0.06062555821184008	0.001582397798210179	0.006178086693597765	0.002975521953554141	0.2456855842022036	0.00115763263545387	0.06960365637430174	0.05583735616233595	0.05608310979772407	0.08843569084824301	0.1259096772113994	0.001135580033539316	0.00133160822068313	0.1327387286651677	0.09127900854345977	0.05153263380723836	0.0648486746170531	0.001132113222390776	0.1227713071654283	0.008791996778143534	0.001475107781239164	0.00282847296997519	0.002142064823620356	0.001021424589804572	0.001102578839561867	0.01918523217234718	0.08305553198414116	0.1102931624253761	0.1078498845582711	0.02598757135825239	0.03855453759458373	0.02724269136354012	0.01868100384531336	0.2025261082316865	0.003619368605486141	0.09376701482669049	0.03456650803222093	0.001585279109324895	0.001179204067331719	0.01245783793022451	0.09275867737231017	0.003588144020845147	0.00229896098547277	0.001014252544549603	0.1562058828161912	0.08805795363601836	0.001153829842098742	0.02448334804191404	0.001063982355227848	0.001023198576309419	0.001045941747277531	0.01683632436585427	-0.007992899001569619	-0.01588446542441598	0.00998698541795749	-0.03462749053976864	-0.03755269768674695	-0.01246241084916442	-0.01291387658502373	-4.774946370375745	-3.164915623257014	0.03155277874958649	0.06980051859474956	-0.0804857039720074	-0.106097498728731	0.09117086869523242	-0.501430416891275	-0.0456241405273201	-0.5178305876187412	0.007136440596201687	1.84849085232613	-0.005367980396134933	0.06858163199491703	0.03315491305891306	-0.08347012138172565	-0.00212565670775202	-1.291081896575757	0.3881557520500153	0.01712790819174681	-0.2161505613826158	0.000988004673970169	0.1327639155798624	0.06564718249778376	-0.09144691229047167	-0.1487557786829976	3.162454578824812	-0.1275684578516198	-0.7527988127198997	-0.493395252578167	-0.4479654969540774	-1.328518353879786	-1.589815096456379	0.003240300330066276	0.02272975374870083	0.3988473092401669	-0.6169314928285619	-0.9643830132508336	0.2192296652901123	0.0232012647801103	-1.750936163539731	-0.1882900967100491	-0.337717238278869	-0.1165777506249623	-0.08245514619248669	0.03832684416550654	0.09425326265360669	0.6141724047580455	0.1338354208183623	-1.69232018008254	-0.8903192838957821	0.01435636034347106	-0.1033412340080389	0.2605107327970493	0.1438935788589374	0.7447121604600491	0.2302320703391225	0.1977799414199215	-0.3641202397310822	0.07329728664299832	-0.0009367855271548714	0.03162417599492412	0.07180258539766277	0.002495458571662747	0.02519646694093259	-0.04275415834805373	-1.537667894682155	-0.9494408861770157	0.02653346233786009	1.018882806537493	0.1753094253443399	0.09420225256542564	0.09049621717151858	1.437329859752504e-15	3.252671195044592e-15	nan	nan	nan	nan	nan	nan
0.15	-0.01584450618388004	-0.06824055245080173	0.06108536044248241	0.4155979230983279	0.9267039825165629	0.005425880821706844	-0.001163727162053306	-0.1110336478861489	-0.01937569442185286	0.2589083488493794	0.08936588429960118	-0.135628024386721	-2.396580833555784e-05	0.08578263513309008	-0.08860939976622219	0.9761135051802839	0.1753465400135796	-0.9761135051802837	-0.1753465400135801	-0.322090501367674	-0.06344666874814944	0.01646559980838141	-0.0287003916157736	-0.1172721108431852	-0.0437860537749763	-0.2420098379491445	-0.002230129172806741	0.5313758488696692	0.78294953350239	0.1392289262352306	-0.004470454788706	0.4572541752518129	0.001172742027521137	0.06210734206562491	-0.2124401515818219	0.08567568673048463	1.48489478625369	0.2379122628892542	0.04827526633961277	3.605161483108262	0.0325707813129101	1.332984611244637	-2.382260313108809	0.451212871851043	-0.2629144840197391	0.007265120499174913	0.3164111300399797	-0.1813385729096103	4.640532710917717	-1.123213761119291	-4.64053271091772	1.123213761119291	1.3302093533829	-0.2276283633155295	-0.0586517856732772	-1.285390301428017	0.4257259135698205	0.03455139463070019	2.6883380322704	0.6284752116287836	0.6075212829511056	-1.955327215025131	1.69010301767575	-0.08595158606214463	-5.096998848331836	0.0321581129669288	0.001176889670119673	0.01160012073452894	0.001102104616910452	0.01216742345947402	0.001581921748296132	0.003749903133507948	0.002240535571586082	0.01027012157654067	0.00149472696417741	0.04304139473847094	0.06935743934103464	0.06575539234380909	0.001434211028230922	0.02822873553059456	0.03326900499748957	0.03180967165864547	0.1651554837660423	0.1608962204797969	0.3263948638441956	0.3247395803938815	0.001415060230176237	0.01563506848271567	0.002208364817868572	0.01708331340122487	0.001096531028273253	0.008700865566931741	0.00253660728265264	0.003651598785494419	0.001859938748059078	0.00932622546998046	0.01356397711596918	0.03798139542995264	0.01223722530246545	0.03871038809070316	0.001135730016894446	0.01613062219244717	0.002080611298127536	0.00249416563314969	0.001184500497276914	0.01825513419501777	0.05811318074628018	0.08848081584995199	0.001562758763928578	0.03793470707072479	0.007202815465063582	0.006785966775307142	0.004060761344022968	0.01333728650594527	0.2099006432698334	0.205218010784396	0.001241661784031215	0.02399232773817943	0.07424751466547388	0.06409979665173277	0.05912816226172071	0.04008459967738424	0.05910468247055078	0.04010787519465051	0.1026390285896142	0.1024717145600608	0.1469399738677429	0.1260741902020671	0.00124620821982447	0.005929777000666452	0.001352909444933153	0.001792319942402053	0.1281795951016033	0.08064720160508122	0.08643921615370502	0.1054889693364153	0.06156792378153696	0.07921470222477416	0.06247417147209683	0.06495268274964829	0.001131263749533607	0.03630263804918917	0.1411126338102124	0.1561258934103352	0.01776229760519349	0.0245492178652749	0.007730048959055779	0.03004019589197901	0.004557069883607681	0.006588447629470376	0.004036265472931962	0.006201368366213241	0.001020615110693062	0.00725400260710584	0.00108993568859469	0.01312644408079894	0.01379244188757971	0.02864585642631275	0.08105036890257393	0.06723764725925682	0.1319787215182081	0.1250377969571944	0.1150111015654544	0.1483541081229888	0.0255315288118558	0.03545800459138622	0.03903301400309173	0.04684113150649506	0.01924067905300676	0.08377185742867911	0.01422817394069204	0.0495296681364658	0.1534372828512763	0.1603747059500753	0.003424447407994204	0.01554811512800919	0.09398017323892552	0.05221077990734197	0.03708418975703572	0.05224497713893021	0.001663820428018989	0.009590477932632718	0.001180609966804212	0.01898178713365103	0.01824416552436211	0.125424516959826	0.09103879625654218	0.103875120098362	0.005092680063520415	0.0001089447394869836	0.003917091929759621	0.006017555664751711	0.003141783262411746	0.01309346268971001	0.1738362761517523	0.1726896455855638	0.1051919731661923	0.1148780754703953	0.003615186741126538	0.007940871620593686	0.01959506687829109	0.05442098138713974	0.001064229416983045	0.02710163596777669	0.001023372190743938	0.0166354530428436	0.001046454763117312	0.01623570203547475	0.01662486987794072	-0.007820858053409362	-0.01578995649129771	0.0103223346973474	-0.03501742503763752	-0.03704973271077613	-0.01226593323347173	-0.01298282436284461	0.001142283984542416	0.001083945117946188	0.001047976541292067	0.001289472038038517	0.001499330633769195	0.05559811722560795	0.001256550128138252	0.01928968487034191	0.1620090182587159	0.3747665169352032	0.001347729758542071	0.00429523824200687	0.001091323979349742	0.002086265216077183	0.001745948130482214	0.001658730805158348	0.0298401348509772	0.001129065410169541	0.001300552471613745	0.001183840453975006	0.05744179289997021	0.001594468312514799	0.005154597108646954	0.002666287820376289	0.2747594872966843	0.001146217779957912	0.05660322388922364	0.04521996618352121	0.04584354622708816	0.08534155039903389	0.1181841180246486	0.001189955400731973	0.0015455709238643	0.1369323455922843	0.07582125683905099	0.05735453701448279	0.06635904611726055	0.001160743533811876	0.1131842940575424	0.02206265951515867	0.002055778613344434	0.002226333006245941	0.00168419988851267	0.001024763358955917	0.001103505276136147	0.01046004252389423	0.0849308511099401	0.1000985007832265	0.1016662671244508	0.02562283739597494	0.04056288873139763	0.01481018075278036	0.009986492043742324	0.1530573666176727	0.005475876525407967	0.09214754046778501	0.03310068621297124	0.002138110399595384	0.001194963066390692	0.007732767863750838	0.08932842853318768	0.004345451944078383	0.009261028793084831	0.001012973603626199	0.1335041239088626	0.103127795601899	0.001181212443461145	0.03140249703868561	0.001068018568644291	0.001024546346907502	0.001048252636227359	0.01440840672679178	-0.009214296650879351	-0.0153999504959597	0.0106425898379515	-0.03377524883835339	-0.03644175045720432	-0.01259726028474784	-0.01194187972467513	-4.378238908446809	-3.380091987798356	0.02983400620217905	0.03971081764703895	-0.003226370432749856	-0.08775862641159458	0.05417424303235074	-0.6169270557815333	-0.01760705354179263	-0.6765106339877464	-0.3630570860269922	1.140807059388766	0.00144505353810983	0.1857463496372294	-0.0243135906373903	0.008843138380040375	0.007097046993994474	-0.9129618409572956	1.184816185217318	0.02202768421469292	0.01830737337456822	-0.00206573298439729	-0.07261894889742426	0.06327777445900397	-0.08974395605207332	-0.09315641266103247	2.941643876513084	-0.05310176148867492	-0.8903044084283058	-0.5924697775453911	-0.5501488454159137	-0.9625216132721727	-1.314144603351702	-0.01832078478080488	0.02956134232700271	0.5047482566533412	-0.9756195195236802	-0.5162783577502439	0.1574971423486559	0.01578969465485575	-1.458311859161941	0.3688224029924492	-0.1739940611819166	-0.04697748372301534	-0.08106835178577294	0.03294433240947411	0.07626404251571811	-0.2114361830323738	0.178628761798701	-1.428371900229323	-0.9390976302880496	-0.03005473529889778	-0.01342549193756223	0.247432631714682	-0.1281824318916134	-2.581609084662043	0.2830410828740672	0.183286747565718	-0.2780894264372433	0.07179091768240932	0.002704641850896914	-0.005984741059147886	-0.04003420428930612	0.006815686864366095	0.2637174970560169	-0.08120131938371442	-1.702114270182679	-0.3043835990562226	0.04383060098996649	0.8629883596116583	0.1541202460622446	0.08023125222461813	0.07675318419632489	2.453658063382044e-15	2.360998545784131e-15	nan	nan	nan	nan	nan	nan
0.16	-0.01554831534595245	-0.06981727848924563	0.06223591469466383	0.4303375425819048	0.9290334602380316	0.005871126543057744	0.03505094212259796	-0.1099219183297184	-0.007198420973555741	0.234900118647369	0.09330113915756809	-0.1380925760625245	0.0002254993372790402	0.08817660409249699	-0.09055218071664689	1.01903242246149	0.1629121355031497	-1.01903242246149	-0.1629121355031497	-0.3085753743140899	-0.06565002520720845	0.01583617776669351	-0.04172204724493495	-0.113086254443596	-0.04345694022369397	-0.2136411196992525	0.003752815749944226	0.5380921843732991	0.7636653236469773	0.1457654131591709	-0.00512785474247867	0.4087238152411109	0.001579219597386863	-0.004498479226448251	-0.1000126445714733	0.1356509244922742	1.463706280988932	0.2275448339839397	0.04166522917650543	3.63475371180792	0.1877054995399448	1.090572698210356	-2.414881737437284	0.3347882776804308	-0.2281653815989024	0.04500122557087526	0.1589035079718611	-0.1992565762107491	3.9395288760672	-1.355698138526533	-3.9395288760672	1.355698138526534	1.3709465001631	-0.2122176864161286	-0.06709834275731338	-1.322279845550716	0.4096923971808066	0.03072433757006569	2.982228516039541	0.5706310306031361	0.7306649120247002	-1.894500760400029	-0.2817344257271628	-0.0474050257091136	-4.603876339073262	0.05899584430236668	0.001159445849597593	0.01195702051224131	0.001093406184214211	0.01271363715889522	0.001324927745821995	0.003604682176638791	0.001777310263894833	0.009632188939814521	0.001492975890591605	0.04380109623635689	0.06102993898924872	0.05905615321673062	0.001336152397909766	0.0281344057619626	0.02383787882060621	0.0245084101593897	0.1620785196988996	0.1559621879961738	0.3433229105912941	0.3332537178216146	0.001379385671144226	0.01567632393208815	0.003989609737885313	0.01944696903180914	0.001093500502942563	0.008732395021304969	0.002302749442323991	0.003563197582656235	0.00179845949962641	0.009408561339906647	0.007859377161407709	0.03115438547803693	0.02612047931582646	0.05357539775244126	0.001132446851439662	0.01635803758548265	0.001708034660812134	0.002128356424676178	0.001185391461990666	0.01826663502456259	0.05702409319481973	0.0868870758191442	0.001581348577369111	0.03858160697764018	0.005945098017696599	0.00597512162074621	0.003307792518489507	0.01254596958235097	0.2389572132617627	0.2335119776339404	0.001192646922808076	0.02329083636900119	0.0634646953488501	0.05465211854413077	0.05034291543615783	0.03380392626354253	0.05070129148289537	0.03424403524260685	0.09475416805475018	0.09406530684114453	0.1339650708688474	0.1141530091147258	0.00123442945818949	0.005858360350185748	0.001505249238637795	0.002122109284932324	0.1325862222282084	0.08616459208139213	0.07826083461460964	0.09458338039833024	0.06116374763613036	0.07579986578978384	0.06453548519959654	0.06623178220373577	0.001153435672804255	0.03641139509365222	0.1279639948851543	0.1428074568670227	0.02331954324542384	0.03075864240403802	0.005183661452659708	0.02896267155756646	0.003275097990099743	0.006202725850200563	0.002783016480400088	0.005700617183818513	0.00102354245795351	0.007606994936942751	0.001096710448402049	0.01398985070827329	0.009833768205828076	0.02505985722947417	0.083140896733592	0.06911445679175597	0.116940665893808	0.1112672614849098	0.1081748433599791	0.1389839060597358	0.02547670390407965	0.03480574788235391	0.0402412731638325	0.04690733629934602	0.01379921262466081	0.08095646693778286	0.009852427653064056	0.0456490047412661	0.1425160524805762	0.1277065719042472	0.004920752710413281	0.01860191770705883	0.09283695237028204	0.05349989735535126	0.03489627527672273	0.04968087748636033	0.002045845299982365	0.01041353457385153	0.001191913658682596	0.0190061864729397	0.01202664232348413	0.1250938696022222	0.08951491566856436	0.1029606820048746	0.004946169126570982	0.0001949843782465859	0.008390712438950447	0.009483473096832933	0.002121012624248038	0.01317058879874443	0.1536565007575096	0.1548525263572533	0.107789258223238	0.1135850596891837	0.002456765043841339	0.008384123169721921	0.02690127310242646	0.06244734460050413	0.001067179470548997	0.02856601041380209	0.001024313597203665	0.01738814827430091	0.00104796542707025	0.01695882299109292	0.01432382493162727	-0.009145480271577345	-0.01536214692272439	0.01077672954970682	-0.03393122263750242	-0.03624056446679476	-0.01251866923845127	-0.01196945883580416	0.001139319756029068	0.001084018905532651	0.00104540123719094	0.001264047355431741	0.001485180705364515	0.04599258420995204	0.001210841108090939	0.007845300238699546	0.1531444161278856	0.3805398239720164	0.001335716712111178	0.007101212519292719	0.001089430343756567	0.002021501276680005	0.001721578267546363	0.001449186885611074	0.05088559777061899	0.001128767501505389	0.001306215695091578	0.001188153344237724	0.05425802758810033	0.001606538826819457	0.004131107523696149	0.002357053687198384	0.3038333903911651	0.001134802924461859	0.04360279140414551	0.03460257620470651	0.03560398265645227	0.08224740994982477	0.1104585588378977	0.001244330767924383	0.001759533627045577	0.141125962519401	0.0603635051346422	0.06317644022172721	0.06786941761746795	0.001189373845232772	0.1035972809496566	0.03533332225217393	0.002636449445450258	0.001624193042516879	0.001226334953405021	0.001028102128107196	0.001104431712710206	0.001734852875441266	0.08680617023573904	0.08990383914107704	0.09548264969063054	0.02525810343369753	0.04257123986821149	0.002377670142020795	0.001291980242171858	0.1035886250036589	0.007332384445329586	0.09052806610887956	0.03163486439372155	0.002690941689865477	0.001210722065449858	0.003007697797277205	0.08589817969406531	0.005102759867326466	0.01622309660069688	0.001011694662702822	0.1108023650015341	0.1181976375677797	0.001208595044823903	0.03832164603545717	0.001072054782060897	0.001025894117505963	0.001050563525177386	0.01198048908772929	-0.01043569430018415	-0.01491543556750343	0.01129819425794536	-0.03292300713693816	-0.03533080322767263	-0.01273210972033126	-0.01096988286432652	-3.896981902498731	-3.717562339338154	0.04423209247624411	0.08151408334462922	-0.04578797775441353	-0.03390953030075618	0.1138837443810445	-0.7210201846294552	-0.003592686910398699	-0.7734518629648682	-0.6018491703070101	0.5877998580992543	0.006515626109641933	0.2837995183190703	0.05309979668133599	-0.05205933437624449	0.00798020225083969	-0.4359598222424967	1.749527572879905	0.02276098122294321	-0.1603161197219782	0.0062629751705911	-0.2397545060419585	0.06714097502479942	-0.06930188986918165	-0.07061695714216455	2.716412757234716	-0.1089088017959655	-0.9935154548831768	-0.6580890257653026	-0.6166765352159381	-0.7432069420806877	-1.076415114890547	0.01282131960056429	0.03639724523418921	0.5963459655171238	-1.179736412468455	-0.1863919746475061	0.09883437428104025	0.005478432178860701	-1.213313028443846	0.8624880251734953	-0.04775879002326024	-0.04072480319324607	-0.006961950156499337	0.03967259613751061	0.1040457750992811	-0.3995074334359903	0.1913953530854627	-1.357997508998195	-0.9243561434996082	-0.1055827616211892	0.01670169058228316	-1.019483781999719	-0.6974886080515673	-3.560835203447651	0.3260933004410886	0.05568537970103914	-0.243264882262749	0.09732758292684393	0.001341058138420691	-0.06345494493173982	-0.1410498984949695	0.01024350603412648	0.4149114817978579	0.1398815455126549	-1.86505936143862	-0.01319820623659726	0.04155810267464912	0.7493223571353735	0.1399193584155416	0.07111730250378229	0.06884317806913377	2.370819897059385e-15	1.438518873119799e-16	nan	nan	nan	nan	nan	nan
0.17	-0.01607782830759639	-0.07015324379539337	0.06360563160574194	0.4448794267720336	0.9312340541847354	0.006279399071136907	0.0716335365667861	-0.1072902352431953	0.002380356853004268	0.2109001861910348	0.09599640778107593	-0.1400142868339277	0.001029902288272051	0.0888466226532809	-0.09242651808986142	1.054881208195048	0.1485009420565509	-1.054881208195048	-0.1485009420565514	-0.2947480267049786	-0.06767492813223555	0.01512440143581982	-0.05521867008902576	-0.1091200323476915	-0.04317934915466241	-0.1827732732768537	0.009351481645615162	0.5459794538779987	0.745188414846282	0.1377604576964347	-0.005454622013932493	0.3644730427691323	0.002065167369762617	-0.1037931178379988	0.03714546321137092	0.1308274650084063	1.444855621880408	0.2118439436818959	0.04054805546042025	3.681556847101128	0.3408222116637678	0.8227854996858278	-2.371090208378336	0.1989749083674159	-0.1501887878706324	0.1177919791642866	-0.02945533399999384	-0.1691526756285256	3.230359778930478	-1.501997113492244	-3.23035977893048	1.501997113492244	1.3925272364818	-0.192664273915244	-0.0749118580699181	-1.379729640738198	0.382025202158709	0.02443692278992207	3.172370033179086	0.5540269855921981	0.8463819438597677	-1.793046904970867	-1.211683223419536	-0.02102020941081652	-4.23628806959454	0.04435126812728293	0.001148494577540514	0.01235996530319262	0.001088792714872375	0.01331709311507947	0.00118761083992624	0.003552043311495144	0.001519418087260154	0.009232076431433367	0.002396908485655922	0.04544329075549048	0.05257455944634853	0.05207803076914047	0.00127081091832333	0.02826675548274824	0.01540455943443766	0.01810750366729212	0.1566807424931224	0.149579744483929	0.3555738612330961	0.336909215997712	0.001355902542425565	0.01576200627091045	0.009984664208463518	0.02605219090487733	0.00109207714556671	0.008942815727318152	0.002144877166256309	0.003584997252805584	0.001752914450906469	0.009519541867178013	0.004742412677411417	0.02700769301342712	0.04707850246094902	0.07526342517468439	0.001134928554005086	0.01661340224715648	0.001510899234510629	0.001955829014963172	0.001189579185110257	0.01831744531476638	0.05207309344599436	0.08259580666352671	0.002070015969017582	0.03966669789755926	0.004730355741195881	0.005220574951887452	0.002769503035867225	0.01196352431007029	0.2658809399513199	0.2590566723239487	0.001162795118973645	0.02270265089263133	0.04956001578621008	0.04361086339037459	0.0391145068551552	0.02655211392636687	0.0396681206585472	0.02724517108119527	0.0894336408790232	0.08755012252789585	0.123555718640484	0.1040364525054075	0.001318424568572327	0.005856279526172478	0.004046000936885031	0.003947359719150211	0.1359423501131045	0.09220881730368723	0.07090031587575533	0.08456114318443649	0.06562735485981061	0.07552848191522007	0.06549141207958055	0.06624744897321024	0.001185459724872121	0.03646715962694084	0.116301075152409	0.1314459685054326	0.02815152691836121	0.03871045845166732	0.004388359573830536	0.02900975830000068	0.00242557404810663	0.006009305928428466	0.002009487586016638	0.005616021809009595	0.00102680422247746	0.007978301404590054	0.0010980048102402	0.01494194246499018	0.005864668894686261	0.02140209993208275	0.08463995112291464	0.07089987821387311	0.1036888570648553	0.0989835042464054	0.09822884624134096	0.1270403464198313	0.02515365376778514	0.03360775928326712	0.04166438367850313	0.04706506080820612	0.008233355247223725	0.07632722573639839	0.005707896425698079	0.04116778509061258	0.1294096130487715	0.1033743798693363	0.005303648671536185	0.02060261747279666	0.09138732499595649	0.05421648956740371	0.03292281528505612	0.04731908789988622	0.002439374291684712	0.01120171826056978	0.001206996502642163	0.01905210741191246	0.007553174943255194	0.1241727879245865	0.0865571044347664	0.1008723233242524	0.005254060899124225	0.0003057068193040442	0.01449786513972592	0.01446465282067057	0.001578294530376074	0.01400971983497638	0.1326120494989859	0.1356804081166323	0.1154648435759286	0.1141315266119915	0.001900422160997892	0.008775248937414958	0.03025307419450394	0.06620360204570555	0.00107153680263314	0.02981221897481754	0.001025772293536515	0.01800945092436705	0.001050486884375542	0.01755822039730643	0.01228186433917518	-0.01030582307907287	-0.01494800551539915	0.0114771048201078	-0.0328985531704117	-0.03474148358447709	-0.01255932017801721	-0.01047121094697382	0.001135206155797399	0.001083965598112902	0.001043862463975715	0.001238806230787853	0.004911549825464654	0.03862159769437078	0.001195876595050945	0.004465589654672419	0.1437317278150325	0.3809268836807393	0.00132780530139676	0.02422426640330927	0.001091581165389212	0.001944584187798333	0.00169167597026636	0.001417109912313296	0.08952204729734585	0.001144911674243605	0.001304474831615541	0.001198836665109727	0.03879925042091749	0.003404073773795519	0.002865806855606031	0.002076427584469253	0.3253151579665805	0.001129090912998341	0.02248241378453662	0.01790057144041221	0.01847354172746795	0.08205189613211551	0.1059142001869846	0.001542658811432084	0.0108977924095565	0.1408735673182117	0.06200315206712919	0.0782838307465487	0.06570914479698142	0.001243710921533861	0.09529091073554656	0.03214225359836336	0.004320314755388103	0.001459993315816657	0.001177981551143853	0.001031973024622183	0.001095054515808389	0.001531282687610138	0.08651172750871797	0.08020825044101913	0.07448437346599614	0.02438722647033966	0.04402918503319427	0.002082104226014597	0.001271570717649918	0.1146491084984167	0.004329267372646915	0.08842903613943337	0.0297641099050393	0.002986015235126469	0.001232842667791745	0.002515303658630034	0.07965167423826401	0.005983013725664828	0.02523559362525013	0.001011559948180459	0.09102594966123198	0.1336536602562545	0.00141200967879089	0.03043453034847764	0.001079471851987146	0.001028471864102028	0.001055267050718934	0.01048100394787879	-0.01136226890969186	-0.01455992006636085	0.0123206085402393	-0.03184632053009807	-0.03277094698759134	-0.01246173948369446	-0.008574025524261052	-3.289757265494331	-4.113341770288965	0.03935425823432387	0.05046363972402471	0.0169099250592779	-0.04007498749108131	0.2163443097718161	-0.6792132138325889	0.02767978355226278	-0.527442375014369	-0.6718324589353658	0.15169859892239	0.01037663785131567	0.9825731691488605	0.0087078083404685	0.03255965826840138	0.01328832666349371	-0.3755412975961473	2.548874138801787	0.02749762068863633	0.05953001058053679	0.005490110196716717	-0.6308093565433903	0.1434111447407843	-0.07976112655398968	-0.04883044478159543	2.37880837864873	-0.0290044294537601	-1.217570743743486	-0.7904669570761482	-0.7797274285735405	-0.5685545904084567	-0.9462678458754282	-0.005114910175725722	0.3150378474637408	0.6082451187762936	-0.8155378112777284	0.1261031956116653	-0.08360284054622799	0.004466837062858892	-1.060277850654956	0.6789606054992735	0.05745758206866995	-0.002395008114194428	-0.003027423375246875	0.03628289283554086	0.09354002985211153	-0.2970423393190507	0.1632670891070987	-1.128169165556967	-1.458318233048631	-0.1390800387450951	0.01222337136547961	-0.1307825785503886	-0.2607125203619837	-1.470257402802095	0.08717872953681535	0.07814986748862038	-0.231777130495795	0.06640825482295777	0.00672858685925129	-0.1227686910085614	-0.2740129667337788	0.01212149023977213	0.5750343494238115	0.06360457127633497	-1.953804368123021	0.1206818306885611	0.04022808384762441	0.04553861241494678	0.110732067744351	0.05407339119235501	0.05212087173445368	-4.637378096148098e-16	-1.143624358526308e-15	nan	nan	nan	nan	nan	nan
0.18	-0.01767195779741518	-0.0689878516276229	0.06470316414053248	0.4592383563163884	0.9332557388781463	0.006693263232682868	0.1086779124660489	-0.1030616522184656	0.00920934167184715	0.1877586053888367	0.09717482655183253	-0.1409765921237044	0.002619591210195205	0.08749638664908461	-0.09380606977314318	1.083642248205817	0.1333630619793225	-1.083642248205817	-0.1333630619793226	-0.2807647452879565	-0.06950133819204853	0.01434484191217801	-0.06937033840906479	-0.1054762867971988	-0.04297534083678142	-0.1505731337408938	0.01493185220301043	0.5550116823493713	0.7279610674429885	0.1236832175587964	-0.005609694547277591	0.3241978555637787	0.002589396119020941	-0.2174217848615174	0.2002588502122633	0.08121404923473959	1.427115351834151	0.191762983324447	0.04278355586986511	3.727110002822682	0.5070854871810051	0.5406140966673343	-2.243211406610215	0.03141830712936258	-0.03628428527259726	0.2020584196468099	-0.2451474049956686	-0.1002994382238424	2.521979731509199	-1.501035464652454	-2.521979731509199	1.501035464652454	1.402133261746029	-0.1725191133747494	-0.08065498131373969	-1.453288940740362	0.3451970880984078	0.01600778733995735	3.24868713875195	0.5669719629479247	0.9596567053592792	-1.6445884809197	-1.496191360706999	-0.01306607808735825	-3.808759285748282	0.06665203967887562	0.001140962705183868	0.01280405352731272	0.001086460065788037	0.01394864059000797	0.001118163078897503	0.003575875084431411	0.001377687612170321	0.008951448867695484	0.004554374305433116	0.04816376543832493	0.0444985728293106	0.04537971076115169	0.001230650644793732	0.0286403444827101	0.009318045667570997	0.01354530386790192	0.1496596222210784	0.1425816802815981	0.3638392051228777	0.3364556662361077	0.001340202961746439	0.01587897261305243	0.02131246232808293	0.03800499867186353	0.00109244146776034	0.009301020464499821	0.002027371290676426	0.00373719854510219	0.001715179697649496	0.009655776342389616	0.003142365569692909	0.02400030698780449	0.07523682179800049	0.1037688050731405	0.001144243104117988	0.0168917033907882	0.001411352491320122	0.001993344092102345	0.001197015121456218	0.0184082578144732	0.04223321233254915	0.07402468805903988	0.003210708773513789	0.0413205085880883	0.003487617754989785	0.004416825436640559	0.002359179242850004	0.01151019373735827	0.2902899186869511	0.2808137891645508	0.001145014132209339	0.02230522506033271	0.03194634064112321	0.03024400031175347	0.02506620973525642	0.01803071681388934	0.02552976116859161	0.0187168640409917	0.08628426583292108	0.08251972163618326	0.1154248763048947	0.09524021941917001	0.001509535390356344	0.005918513631239781	0.009832559122383858	0.008150566351296885	0.1378298470647165	0.09824441525360372	0.06745552867490272	0.07845608855342662	0.07476848989551431	0.07820168961955577	0.0650540035566524	0.06480168898960846	0.001228639357733267	0.03647657908658507	0.1058548646602359	0.1215760357183081	0.02913248462669742	0.04335956293696168	0.00482344138615933	0.03011745207011342	0.001916784282091667	0.006066109148850764	0.001597073052090275	0.005778662744909029	0.001030370670883954	0.008366536702505964	0.001093961651330007	0.01600400037747845	0.003737107859560488	0.01981904417759083	0.08535878755612983	0.07233136172927912	0.09170211045751492	0.08811557363667821	0.08337237854558975	0.1099382924274108	0.02456831265332069	0.03192284549646617	0.04310018266719909	0.04709940693016335	0.005219637724029192	0.07385245296129497	0.003581076785621316	0.03919561036832761	0.1259524612310776	0.09500833986285298	0.004003939520089958	0.02060813383440229	0.08965543618121531	0.05487323080070652	0.03099102198715982	0.04499165296717871	0.002783510327900938	0.01186368167840139	0.001225598086623695	0.01911846736710362	0.005015086657105297	0.1225983497737771	0.08215850456267901	0.09753260008810344	0.00584554438023548	0.0004418243442960374	0.02194014795321579	0.02085835781438903	0.001306236113307374	0.01515587841512393	0.1115027760691789	0.1160876373660437	0.1262586641606272	0.1159625011007624	0.001722994094205275	0.009259905506348276	0.02825059374337233	0.06423030645898713	0.001077424525202458	0.03080884604782666	0.001027790767785721	0.01848821937181111	0.001054099809675137	0.01802293179700888	0.01060155404845747	-0.01131032042125771	-0.01457294804552899	0.01239217276510409	-0.03183653894348724	-0.03253521913029838	-0.01239262366678136	-0.008374556757320068	0.001131092555565778	0.001083912290693236	0.001042323690760516	0.001213565106143931	0.008337918945565403	0.03125061117878961	0.001180912082010682	0.00108587907064547	0.1343190395021794	0.3813139433894623	0.001319893890682347	0.04134732028732557	0.00109373198702194	0.001867667098916777	0.001661773672986217	0.001385032939015378	0.1281584968240729	0.001161055846981689	0.001302733968139194	0.00120951998594901	0.02334047325373463	0.005201608720771695	0.001600506187515904	0.00179580148174009	0.346796925541996	0.001123378901534953	0.001362036164927704	0.001198566676117911	0.001343100798483644	0.08185638231440628	0.1013698415360714	0.001840986854939812	0.02003605119206742	0.1406211721170224	0.06364279899961613	0.09339122127137021	0.06354887197649488	0.001298047997834846	0.08698454052143652	0.02895118494455295	0.00600418006532582	0.001295793589116467	0.001129628148882664	0.001035843921137071	0.00108567731890645	0.001327712499778379	0.08621728478169692	0.07051266174096112	0.05348609724136183	0.02351634950698189	0.04548713019817707	0.001786538310008472	0.001251161193127691	0.1257095919931745	0.001326150299964364	0.08633000616998719	0.02789335541635708	0.003281088780387075	0.001254963270129022	0.002022909519982886	0.07340516878246285	0.006863267584003191	0.03424809064980339	0.001011425233657829	0.07124953432092983	0.1491096829447293	0.001615424312757922	0.02254741466149847	0.001086888921913572	0.001031049610698506	0.00105997057626072	0.008981518808028294	-0.01228884351921625	-0.01420440456521827	0.01334302282253324	-0.03076963392325799	-0.03021109074747438	-0.01219136924705766	-0.006178168184195591	-2.494942359866835	-4.453456089278089	0.05246077910788344	0.08713238709304824	-0.03049385014489112	-0.01001254137061999	0.32953977712214	-0.6650596967140647	0.04465516892551145	-0.4057105244240121	-0.7249733083241703	-0.2340097294408449	0.01277242677439987	1.353316697101818	0.082656602915243	-0.02597900996373436	0.0130309918400371	-0.2080985344426453	3.112998068122748	0.02734827761411347	-0.1183076223723477	0.01426342101629814	-1.095724395815714	0.1808849291465692	-0.07914245914648829	-0.04479401722927456	1.958897187353509	-0.07075687298949607	-1.458637039856084	-0.9120059808261732	-0.9225651109744906	-0.4462502577739098	-0.8123504102745277	0.02568430541846163	0.5119884848203113	0.5946205110410955	-0.396299895891888	0.40252634113235	-0.1934509763343583	-0.003790582550466847	-0.9150019135507311	0.2019457127065427	0.1643626155126637	0.009319825244991059	0.04248531198449413	0.04305836218923088	0.1260390062537413	0.01543287514703584	0.1206077717430679	-1.074832183243407	-1.956055014003681	-0.2029677991647784	-0.007973986799004835	-0.5885900967451057	-0.1956796223823002	-0.3676047977621824	-0.07294338038541205	0.04371518395101349	-0.2363939515084456	0.0720835291461962	0.00542886267382468	-0.1941262395676662	-0.3913228096012903	0.01532252282166454	0.6974165357737245	0.2012870542958704	-1.949189863432121	0.2437033069556526	0.06026426292272771	-0.396588249250406	0.09000306081446838	0.0426104619798939	0.04190597676789161	-4.63246256615642e-15	-1.980351313390605e-15	nan	nan	nan	nan	nan	nan
0.19	-0.02039522981203313	-0.06611996208445524	0.06513713503811629	0.4734221515690896	0.9350590815488165	0.007138487192835188	0.1460959425356745	-0.09715060335065659	0.0131655075577083	0.1663120162841444	0.09654890479419657	-0.1406704163550591	0.005021665413257556	0.08393686966836458	-0.09435287651075543	1.105371145210725	0.1190680367428022	-1.105371145210726	-0.1190680367428023	-0.2667219879103163	-0.07114292844207304	0.01351727405478563	-0.08429603199333494	-0.1022246881373827	-0.04285667854157832	-0.117963877562089	0.02089157413992565	0.5651813641428386	0.7124036443287756	0.1087092315229281	-0.005716319823268206	0.2878744628506738	0.003229072823317928	-0.3220389435544496	0.3693651419512227	0.006220384684021464	1.409910565947122	0.1688075803511124	0.04595049628838427	3.749074701779165	0.6701173255628814	0.255546993090599	-2.044986873276697	-0.1539374729499271	0.09681574406325018	0.2734012254919199	-0.4604705026308647	-0.009841646839352132	1.825730321051774	-1.345501773359314	-1.825730321051775	1.345501773359313	1.406192849725051	-0.1574669532471546	-0.08488511439056186	-1.527938844365756	0.3066424642704182	0.008818387294129667	3.257690949055752	0.6221746267924639	1.073227024531417	-1.473220118570042	-1.466816519172165	-0.01292712357359587	-3.450998178082381	0.06720190915753761	0.001137083523309857	0.01328279361495511	0.001086860335285862	0.01461625005123898	0.001080709855907222	0.003640138718678519	0.001303533482030248	0.008763480121990592	0.01684533687037575	0.05903940601561171	0.03802060005584457	0.03998349083485416	0.001210247108105308	0.02923482655735985	0.00532697824248548	0.01053318613911124	0.1403532221437664	0.1346661026491851	0.3689400264802149	0.3333151682902962	0.001336216615544916	0.01602083960622921	0.03765622859443104	0.05453910894882991	0.001100665257960059	0.009813341305322403	0.001933270838858759	0.003956679495433209	0.001688811858319521	0.009816683687945514	0.002277234253097446	0.02183552779344049	0.1152555760505943	0.1406745650286488	0.001167965400663691	0.01719057468680226	0.001352598189357139	0.002145205647050636	0.001208130202088005	0.01853288014908685	0.03078864672378607	0.06277934538842896	0.008186318838634668	0.04642738953294676	0.002840614433776356	0.003946261263897475	0.002096602973785788	0.01119231841934402	0.3119863124851436	0.2982074874201248	0.00113350847375342	0.02208504022871577	0.0175860711173614	0.01872392720472534	0.0137568913457024	0.01099946568037223	0.01406181241054753	0.0116477235887354	0.08452140439926541	0.07857104227222686	0.1088381061295487	0.08767495667340272	0.003077321202657978	0.006979750288444062	0.01672876115336475	0.01360667213587365	0.1377564054688097	0.1036926051347267	0.06699980854472791	0.07570360466330801	0.08496941875529383	0.08266836124455572	0.0629172220808507	0.06189881689404456	0.001277535851338748	0.03642568109658397	0.0964947580464733	0.1129146775918206	0.03042379984794116	0.045160437343798	0.005252113829065643	0.03129821757748222	0.001607723817066458	0.006288042788141128	0.001366146992827469	0.006170246745240671	0.001034125811711954	0.008767962973269143	0.001089989914918152	0.01720209725956743	0.002569746995626342	0.0194334035148166	0.08477596200375409	0.07305055873959175	0.0813903867342357	0.07853156113938826	0.06436271781172898	0.08896670211125328	0.02412448952314101	0.03015689172982377	0.04422420029722927	0.0468163423996764	0.003554262610742295	0.07174996226673404	0.002446148063434854	0.03809595098139088	0.1223955922110525	0.09158065465740015	0.002682983501634601	0.02052672457662541	0.08712873537395802	0.05507648968635221	0.02858387236297426	0.04227552429563706	0.002797768752569307	0.01211611580719103	0.001245569263095293	0.01919729898655693	0.003532883742438099	0.1201875455549159	0.07655606325424336	0.09308462573076315	0.006730577684937315	0.0006181743633662582	0.02878857459851552	0.02727620743978562	0.001162182310394993	0.01668902240923883	0.09179649984698741	0.0971405299140045	0.1366195006073692	0.11843200974895	0.001777287735278157	0.009874122681150626	0.02290454898061857	0.05892655517029083	0.001085272694212465	0.03154426420146777	0.001030494666673488	0.0188230988733518	0.001059046779342532	0.01835126629295361	0.009236966998247697	-0.01219892684518006	-0.01418193221878734	0.01327956377333219	-0.03001067004587222	-0.02947921795539347	-0.01217595130256864	-0.007060182020369402	0.00113469612688101	0.001090123918573315	0.001041207044148636	0.001237010095648668	0.04861964475638372	0.02948009043688909	0.001195836830557676	0.001058584215485647	0.1187490199467948	0.3780657632953329	0.001342360061584153	0.06930357156764996	0.001122336531865867	0.001807335625090513	0.001660900934023916	0.001359075738543113	0.2070988686208326	0.00121941320771923	0.001281750671091039	0.001228324550067008	0.01223312272702043	0.02045570752725978	0.002636212419125201	0.001844331000504475	0.3609597823934698	0.001119963387649315	0.001211385715277591	0.001113176193835317	0.001196321326161582	0.08239970216838094	0.09764236832379805	0.007151430915103397	0.02778252371759798	0.1350399013206154	0.06879898227156639	0.1028907057903025	0.05731675041263621	0.001354207697716203	0.08026012994238164	0.03442927222121624	0.005450749424867268	0.001276159506889685	0.001121792902345813	0.001039887216383242	0.001086005835339106	0.001359150821380234	0.08206608003693892	0.06480003410231014	0.02745799140132565	0.02371490186523529	0.04564386468615435	0.001808620883822673	0.001259734066605686	0.1096822213770065	0.001270117622336509	0.08142807106961532	0.02404958670783093	0.002416039675124521	0.001276022656891733	0.001927156847275607	0.06543787129836487	0.008352762750689238	0.03848079143547582	0.001012731597726602	0.05794005767266323	0.1547079103756473	0.002018864685235302	0.01199432101463412	0.001098987405150254	0.001035220311730535	0.001067771089294949	0.00807673850023625	-0.01301559992987291	-0.01377293851484175	0.01411618754220418	-0.02757763004636976	-0.02583771854671983	-0.01194694458267882	-0.006451418352359181	-1.767691408516606	-4.690904591498319	0.04629474951751306	0.05701357856896088	0.02549249564791459	-0.02227630545677389	1.721016036039879	-0.431073125333635	0.07108026861728295	-0.2139372098230147	-0.8664863754367795	-0.3767939250366072	0.01540131275595414	1.915715099605385	0.03712437166888174	0.04717801364863658	0.01816797801387445	-0.209632236721635	4.243797736691352	0.03160884580189505	0.08387986858437717	0.01203810272862663	-1.135075049923306	0.7857950973610421	-0.01745414156320907	-0.02176578440904765	1.533347581080795	0.006949659438810938	-0.8638428714371734	-0.5139090499605633	-0.5149065434929927	-0.3427737183068937	-0.6976238793591873	0.1799324864178069	0.5809009990704915	0.4882196782297464	-0.1603950167217544	0.4827597845168607	-0.372987732799713	-0.007456772338410054	-0.8169546423898724	0.1841573047361359	0.07823476455759011	0.03213470616025383	0.03983541655027061	0.03883487097807195	0.1197532423090167	-0.04667684469501068	0.02407550995331608	-0.8553438454983876	-2.229252791811404	-0.1544127341983144	-0.04605282170410321	0.005568161490837003	-0.04943622322529081	-0.347760664948759	0.04827469523212494	-0.005438216677333736	-0.303396710349677	-0.01009448320194691	0.009161402991272894	-0.2853421669665418	-0.4975796304636789	0.0203282292162013	0.5945365513356068	0.1321564161567692	-1.82660548511945	0.2497709417554328	0.06360899689406506	-0.6530688094265238	0.05841604607643007	0.02516341770185563	0.02472670637948169	-3.342426613906472e-15	-1.363574295770776e-15	nan	nan	nan	nan	nan	nan
0.2	-0.02400886317833945	-0.06167962711799373	0.06484037692225229	0.4874419049801547	0.9366299310759785	0.007606058361000009	0.1835109803151664	-0.08975944492357031	0.01441883978537704	0.1468812587443444	0.09414938080695627	-0.1390543511411973	0.007988511809459663	0.07841268636709452	-0.09401849746073983	1.120195467658436	0.1067023826979803	-1.120195467658436	-0.1067023826979803	-0.2526453955745581	-0.0726840375893404	0.01264660913984665	-0.09985089666139485	-0.09931304110369213	-0.0427770987787672	-0.08572877771884423	0.02731938878600728	0.5764551702639275	0.6983701855386442	0.09498267372124902	-0.005961599948005446	0.2552763135779373	0.004051806461711845	-0.3954940551991969	0.5147479348711869	-0.06493175345483579	1.394306983506915	0.1452643546207967	0.04725299747236578	3.72651154479578	0.8031073990362512	4.736502936545427e-05	-1.840045093631959	-0.3233021387923899	0.2256936037716577	0.31501285816475	-0.6380806690780694	0.07593771930248147	1.141064820069438	-1.115161226312753	-1.141064820069439	1.115161226312753	1.40890025337462	-0.1524228928240759	-0.08927439282303744	-1.579123157493721	0.277206762871919	0.008191280887902009	3.173855871640129	0.6605905047812693	1.180481570882605	-1.339795616103476	-1.246705713868489	-0.04079704783676311	-3.063710597674591	0.1032634264982655	0.001136946607920631	0.01379009873958014	0.00109016726815189	0.01530139362969814	0.001061429141103472	0.003728643370397595	0.00127816630532401	0.008612020804846516	0.04208658497026474	0.08009264011321632	0.03368166068648121	0.03642047151866841	0.001207508820038587	0.02999873030732347	0.003277477107427704	0.008922075901660295	0.1283958872765017	0.1250850696272937	0.3713070513935939	0.3292657064290737	0.001345454474581148	0.01618300568607912	0.05886167676335573	0.07556349549024541	0.001119082279172234	0.01038984402626929	0.00185601744990288	0.004226815090288895	0.001675179917925741	0.009999485917535886	0.00182968203782661	0.02011216360757056	0.1687448970485642	0.1881576360812158	0.001209006438328983	0.01750753759108908	0.001312720422367653	0.002374940168031778	0.001223090134851187	0.01867656104490183	0.01926984584476886	0.05168856882823777	0.0181275643561835	0.05594248728602377	0.003031464672839253	0.004018067282159528	0.001989219142631107	0.01101518328846085	0.3307968010578478	0.3117508431325562	0.00112604869111638	0.02204881330448666	0.009807521804061492	0.01259783708526011	0.007734562049228622	0.007359239733006557	0.007919865222124936	0.007945861890806911	0.08375459214102135	0.07567848520425129	0.1033935086134027	0.08134930702238022	0.0064973344947152	0.009384552567522499	0.02394704741296399	0.0198019528722183	0.1354610049688275	0.107872853079121	0.06903871348238885	0.07512422552719387	0.0947148561447292	0.08769592132287769	0.05892924971686436	0.05762464853318757	0.001330058944920319	0.03630608850204076	0.08813876060942837	0.1052432442576486	0.03368790411488137	0.04756127175319145	0.005193146580121424	0.03181103293319785	0.001443128002415985	0.006650159342993425	0.001246659418586473	0.006655449645280124	0.00103802506573901	0.00917539370234261	0.001088169003954755	0.01852252266656075	0.001998122587733336	0.01980319054386047	0.08264299858728993	0.07282974952102059	0.07293756523546416	0.07074122614103037	0.0415316965884174	0.06553344173950267	0.02398807196940508	0.02875079521179883	0.04489915694351192	0.04623007244795947	0.002724526520064279	0.07071334026425181	0.001879628847345774	0.03770320653937636	0.1136592193230775	0.08745655813147064	0.001989994943663546	0.02140589106708645	0.0835630921575789	0.05471697027004978	0.02548113960166546	0.03899242020919724	0.002373461100970677	0.01189183641806242	0.001266083777280231	0.01927817427532464	0.002737400456412994	0.1169453551791957	0.06985981440369061	0.08759485610687948	0.007912733641496677	0.0008560038931006973	0.0343196135116272	0.03291675208169877	0.0010907899908909	0.01833530017085329	0.07430303347641552	0.07982805050077985	0.1449356719234891	0.1209493703173434	0.002005926075575763	0.01055268194135577	0.01498169261080495	0.05139079425167886	0.001095246608162226	0.03200387649260834	0.001033932281065555	0.0190074473133247	0.001065421027710217	0.01853678160377539	0.008178917776316404	-0.01297963326025682	-0.01376394957628911	0.01409080392252211	-0.02727404449540843	-0.02554496942992214	-0.01194077740491194	-0.006804223886828468	0.001138299698196185	0.001096335546453411	0.001040090397536844	0.00126045508515347	0.08890137056720197	0.02770956969498855	0.001210761579104543	0.001031289360325911	0.1031790003914102	0.3748175832012036	0.001364826232485998	0.09725982284797408	0.001150941076709946	0.001747004151264705	0.001660028195061519	0.001333118538070802	0.2860392404175922	0.001277770568456765	0.0012607673740431	0.00124712911416157	0.001125772200306245	0.03570980633374774	0.003671918650734628	0.001892860519268836	0.3751226392449436	0.00111654787376388	0.001060735265627477	0.001027785711553072	0.001049541853839624	0.08294302202235553	0.09391489511152468	0.01246187497526691	0.03552899624312855	0.1294586305242085	0.07395516554351667	0.1123901903092347	0.05108462884877746	0.001410367397597518	0.07353571936332677	0.03990735949787937	0.004897318784408903	0.001256525424662953	0.001113957655808955	0.001043930511629317	0.001086334351771752	0.001390589142982318	0.07791487529218095	0.05908740646365911	0.001429885561289519	0.02391345422348858	0.0458005991741316	0.001830703457636872	0.001268306940083657	0.09365485076083856	0.001214084944708459	0.07652613596924344	0.02020581799930484	0.001550990569861548	0.00129708204365246	0.001831404174568321	0.05747057381426703	0.009842257917375282	0.04271349222114831	0.001014037961795523	0.04463058102439663	0.1603061378065652	0.002422305057712692	0.00144122736777002	0.001111085888387095	0.001039391012762975	0.001075571602329434	0.007171958192444199	-0.01374235634052419	-0.01334147246446524	0.01488935226187512	-0.02438562616948155	-0.02146434634596528	-0.01170251991829998	-0.00672466852052275	-1.330082065091048	-4.816203770064365	0.05817378650224185	0.09063921053807665	-0.02564564665690492	-0.00271065565693774	2.365058481185906	-0.2984195746965791	0.07853950398934302	-0.125509026156458	-1.058064386220069	-0.4158025125228748	0.01683224410983374	2.251371949991223	0.0954929789400549	-0.01584808107494007	0.01740996864832692	-0.1198155327410308	5.228460287534507	0.03096659926855478	-0.1027330291863461	0.0180751371979729	-1.064811173731609	1.062528290790006	0.02933157905508406	-0.01664597980375124	1.188828678724996	-0.03396529151952579	-0.3798404423432311	-0.2338009435966151	-0.249109360109031	-0.2350257985781406	-0.5644277913257113	0.2943974297950854	0.6598234751742249	0.3410321236949839	0.0383210549088851	0.5147040317966997	-0.4677102293930661	-0.0175295034591803	-0.7170169550876343	0.3219377132179317	0.03077258518223595	0.0373564083566859	0.06120909192562229	0.04425925384942007	0.1505047112348278	0.1665184135137168	-0.06739347403392545	-0.7160966834574152	-2.448389025123435	-0.1309963494421577	-0.06861507104574908	-0.3754163583311992	-0.0542966334021216	-0.5068870618574839	0.1191717692621174	-0.06884047643875375	-0.3497890344871749	-0.02325917444017632	0.005837597827386369	-0.3604034709407188	-0.5996818629112316	0.02761842495494665	0.5419555390767451	0.2239138077958731	-1.622264255669192	0.2532736909965838	0.07313268000320101	-0.8429901752360975	0.03484188831434822	0.01250424966680393	0.01334213974420276	1.117212330545044e-15	9.71727703882271e-17	nan	nan	nan	nan	nan	nan
0.21	-0.02815029802542886	-0.05599253167832385	0.06394004676032415	0.501317893669456	0.9379681577255193	0.008069024263933834	0.2204308277376882	-0.08125565883456126	0.01337985200895437	0.1293249886988724	0.09024119918917553	-0.1362516211855462	0.01119053000051218	0.07140905983416744	-0.09293433637071583	1.128233736291562	0.09671184889799977	-1.128233736291562	-0.09671184889799965	-0.2385423511417945	-0.07423848294361984	0.01172530920707811	-0.1157717741175601	-0.09662510100826731	-0.04266409362151901	-0.0548356170995553	0.03427509161378955	0.5887506351135184	0.6854114861112687	0.08414073397802184	-0.006463365342966996	0.226242356722063	0.005098211976652434	-0.4291799012867178	0.6171589201051229	-0.11786509541801	1.381246996874819	0.1223402978943721	0.04526958104344662	3.649870577474803	0.8912837144669798	-0.2048281829816344	-1.673791105018734	-0.4526439289474615	0.3374037431711567	0.3223770207394491	-0.7545106326191227	0.1439642613464058	0.4669910904642396	-0.8801135176055199	-0.4669910904642396	0.8801135176055196	1.411100706443855	-0.1602587020043952	-0.09579612779818801	-1.604437560257328	0.2618788192743446	0.01608201146082297	2.993606083711517	0.7314414351457806	1.275706969439921	-1.248108235327883	-0.9168380672230351	-0.06061908231645037	-2.741709334664766	0.111372662762697	0.001141803052652113	0.01432534648623366	0.001100284071604248	0.01602924172553873	0.001050579394776155	0.003814509850764086	0.001286168169627091	0.008493913658441576	0.07604766719441952	0.1073331946193741	0.03125484415784474	0.03447110366665523	0.00121272674072216	0.03085554554919539	0.002178746327315916	0.007993423836605217	0.1135935786205197	0.1133433507805408	0.3721203464092503	0.325782670785072	0.001373052718269337	0.01636639062261286	0.08328654218633921	0.09946123300240008	0.001163816279228097	0.01102583307776778	0.001791504503074695	0.00448693134062049	0.001674112160101708	0.01019886174372304	0.001577369354248477	0.01877975063894348	0.2314419444049835	0.2436055432759985	0.003140826319679521	0.01973944056094066	0.001280202900833253	0.002583964934127901	0.001242684064210972	0.01882622911764745	0.01060676385310599	0.04318340245446427	0.03185575179710302	0.06865469447367978	0.005171467337255966	0.005253485944324164	0.001983215001774879	0.01092299463230101	0.3476389986752656	0.3226181220838419	0.001120595014720981	0.0221317767635966	0.005573365632685717	0.009381851986886068	0.004479240632397683	0.005458487804681522	0.004584629954161114	0.005970715109881421	0.08426789029372563	0.07415107631460588	0.09964399052635321	0.07665356246339727	0.01100371272797027	0.01258204261152054	0.0294614546900202	0.02548374143687375	0.1307555005599609	0.1102400130621084	0.07311065559192766	0.07649998614725048	0.1037139645682406	0.09316741516610418	0.05450467935551497	0.05328222622581646	0.001373992236560046	0.03610631854555274	0.08080220847899897	0.09845496420564684	0.03574834245318172	0.04997343521411966	0.004936661037946598	0.03195950326674352	0.001343705430769011	0.007067505074490135	0.001178446574956203	0.007222837815477573	0.001041773278558317	0.009582749096241057	0.001088651879544554	0.01995683712446888	0.001716092643643119	0.02061705136873455	0.0793590177515415	0.07188568896645571	0.06626213574419784	0.06450711726311115	0.02296714072789646	0.04638129376727897	0.0220484722205923	0.02630326594992173	0.04546811952784452	0.04569827894725242	0.002297500304342357	0.07003226034094943	0.001589257322505527	0.03764514706794683	0.1053011501813108	0.08392864564202719	0.001603856153769717	0.02285457638660966	0.07949247055567089	0.05398959068824712	0.02204507167050337	0.03548192549874838	0.001952551893437136	0.01168740048532446	0.001283853766746067	0.01934966997613966	0.002297392252034508	0.1129518037882822	0.06221090914023485	0.08115352579369427	0.009285587920528211	0.001177093207079797	0.03822269999831261	0.0374760075266492	0.00105396190094597	0.02014354364756989	0.0592181453016863	0.06475023854093145	0.1518658164463316	0.1238446948380242	0.002282512399184392	0.01118352567822263	0.008458063890877086	0.04519734570286079	0.001108760961530958	0.03218569941645301	0.001038551869482066	0.01904118875459874	0.001074150296280893	0.01857982534402	0.006569364061264541	-0.01358448527341079	-0.01326817651830374	0.01449096711353882	-0.02421450012689415	-0.02151890998903714	-0.01082726886697359	-0.005401734740297309	0.00115410223942099	0.001123067954604424	0.001038605565687192	0.001323314579071099	0.1442295017024878	0.02906339803427479	0.001224421995423949	0.00102444996880675	0.08207743026942035	0.3729438358882217	0.001433107116663758	0.1301302800359635	0.001260698175013211	0.001704836196018016	0.001683974238115851	0.001297998916916282	0.3826046136490149	0.008446614471333694	0.001234106681784415	0.001276599317851489	0.001086724861652822	0.05734868410322047	0.01060297341785079	0.002048103487595058	0.38793444910508	0.001113537089674709	0.001044489033439848	0.001020541889610575	0.001036517484074225	0.0866969561852481	0.09479977763679351	0.01868117210363389	0.03588206165732211	0.1186415975423522	0.08221477383175461	0.1195546150232296	0.04718905741524677	0.001427727182137522	0.06869857327396423	0.03664134411958557	0.004469639737215876	0.001226178698052994	0.001101856829323639	0.001047150037330699	0.001091540739815259	0.001447900500553665	0.0724595902783013	0.05637574057317667	0.001282396230265843	0.01642421156055721	0.04645591219795971	0.001867377183992693	0.001301386351571183	0.09309523207147943	0.001189524360754137	0.07194083988524309	0.01644428023184877	0.001480104575286845	0.001306835076855114	0.001841482258268588	0.04808033021730441	0.01152707873658067	0.04285875178374909	0.001016968539968066	0.03572369356389569	0.1645964603194383	0.002697867720538605	0.001340972900762097	0.001132767071286965	0.001046718036445414	0.001089722452179761	0.004477735041262284	-0.01406304043297994	-0.01271376670341374	0.01457242218588544	-0.02101805492430981	-0.01753650146268536	-0.009013559488063072	-0.002940898569586035	-1.070140810793463	-4.828611742497892	0.0515666123644862	0.06418149421779133	0.02578857271626273	-0.01614845828249085	3.036193748172752	-0.1053291026882947	0.09021852687780715	-0.06638275779315299	-1.289066259775363	-0.28508045708795	0.01955002242444519	2.517337378718548	0.04895397692461766	0.04793697826939342	0.02153344200491984	-0.1331306508245422	5.844593783360595	0.3850518486313238	0.08404232354193382	0.01343710538297345	-0.6364316335233914	1.445713604541543	0.2072383605238859	-0.003791947404435351	0.997154427687839	0.03367975665555659	-0.2538333779437701	-0.1446088765200469	-0.1473502190153499	-0.07542553229570707	-0.3771540494667523	0.3471622106153123	0.482135244797337	0.1262593250068698	0.2334425148427463	0.5773080631243592	-0.4066995742264608	-0.02251863869755003	-0.63868295489569	0.1468517001249003	0.0017672878119153	0.04528454998266099	0.05567666793605961	0.03879066268108663	0.1422608411448512	0.04564728828113184	-0.1247601597538385	-0.5376837619724038	-1.431711415125897	-0.3496289281772836	-0.04051661639039944	0.1068510807645084	0.02778279407239006	-0.2094013450960174	0.1673633059632922	-0.07579246170527473	-0.3536634816062931	-0.01515300582037345	0.007525635562840438	-0.4350193557647127	-0.6894407879752554	0.03735960238368505	0.3771990042728156	0.1582969720754333	-1.390138763101159	0.3284301503352449	0.05491636419457469	-0.4336231915952357	0.002666594141171512	-0.005122198231969018	-0.003923790152007856	4.300045899796781e-15	8.608730707006044e-16	nan	nan	nan	nan	nan	nan
0.22	-0.03252020094542207	-0.04944669337504051	0.06242845868414714	0.5150739697680836	0.9390759234860094	0.008510037940448486	0.2563566446199865	-0.07206109272020636	0.01038261087239436	0.1133537928528561	0.08521030734432307	-0.1322552491615122	0.01437577703701993	0.06348515381273769	-0.09107781698091792	1.129543333145888	0.08915675266742445	-1.129543333145888	-0.08915675266742451	-0.2244355399806466	-0.07592506210887175	0.01071447590259433	-0.1319273523968046	-0.09404551345703503	-0.04242201333161253	-0.02608005941473718	0.04196604497633542	0.6019112210607835	0.6734847415128933	0.07674279572787207	-0.007195242617549596	0.2004695556613529	0.006386359442422463	-0.4411876697799794	0.6864965075939689	-0.1871833363046277	1.37032446537219	0.09917217681059423	0.0428625521885311	3.527705436750927	0.9412634041052135	-0.3916033069975209	-1.523030253740836	-0.5478441842075719	0.4644220174491722	0.3116586271453723	-0.8221365667526827	0.2304093792586559	-0.2046695356908293	-0.6280737124316982	0.2046695356908294	0.6280737124316982	1.409653599027137	-0.1788496550173399	-0.1071810671590516	-1.626063322093398	0.2555362540258411	0.03400630741486566	2.746335284746137	0.8076406117340227	1.353505790409093	-1.133404650306296	-0.5579054152524098	-0.08681942376082252	-2.411479438641743	0.1516118166641524	0.001152133719797197	0.01487524797757096	0.001118710916061695	0.01677004522580387	0.001044413853429837	0.003903807424380565	0.001321596303230172	0.00838429794604097	0.117374479153503	0.1398793416392148	0.03060734254403037	0.03403638732521449	0.001222166218744268	0.0317510004947477	0.001623086248443046	0.007471193327022827	0.09581880935826724	0.09932800689888388	0.372059751911829	0.3234785804711049	0.001420985215663611	0.01656811171912535	0.1104211344110415	0.1256934795901927	0.001241061035440419	0.01171390647605881	0.00173814529303871	0.004786867598086241	0.001685541139144261	0.01041151966596653	0.001433485194996223	0.01772027879430629	0.3024227168597753	0.3047189643871995	0.007660163120665345	0.02460133164230588	0.001250611754137472	0.002845873461392489	0.00126721543800757	0.01897687575260148	0.006064670942670572	0.03895574550777168	0.04892759503559936	0.08417276853286003	0.009667278590867811	0.00795255863555908	0.002057714539261014	0.01089934042084114	0.3629670981923717	0.3319444780094271	0.001116363072069986	0.02238484390380497	0.003402778705381123	0.007711633514147994	0.002821320178958661	0.00450187351357614	0.002882479979346547	0.004970253051717174	0.08618382182212955	0.07407058349943947	0.09784314369843858	0.07375756745312789	0.01630727178340777	0.0163690294120647	0.03248250677179545	0.02955667790897639	0.1235220765842356	0.1102752286213413	0.07899385122502454	0.0797253047388554	0.1118314414972675	0.09919634911088035	0.05028928727637766	0.04937215020575227	0.001404638448640742	0.03585383271090457	0.07448034654461259	0.09250870716807529	0.0353015094806317	0.05022544017883385	0.004595021245919562	0.03190329481513662	0.001278799241444591	0.007539286583441636	0.001138286888184141	0.007837145520444792	0.001045257007855058	0.009982783710963172	0.001091497304147673	0.02148579270542115	0.001603458294658121	0.02170400704591395	0.07510560774124406	0.07026771586844517	0.06129315657951889	0.05984837750466024	0.01274053378615769	0.03590579652088347	0.01741898581158968	0.02193582814336282	0.04607635200055153	0.04536428037424915	0.002101571591073648	0.07020337602140178	0.001460375651650798	0.03796082351991006	0.1001415664538029	0.08305441304825212	0.001398150095449974	0.02468911741277087	0.07517058415049505	0.05321798060028127	0.01843018046419252	0.03189207909700431	0.00170613661510558	0.01163827642737576	0.001297614906285198	0.01940996886402699	0.002081670287492926	0.1083107170934373	0.05367773572827359	0.07378890858237018	0.01080817900236031	0.001618399231635243	0.04034843244553984	0.04060680125434112	0.001037019088496308	0.02191248130292308	0.04658646855395648	0.05208846270273711	0.1576976176522774	0.1275707520679633	0.002558439808204758	0.01168861516173378	0.005036455002480372	0.04195985727839025	0.001126359507224093	0.03208008632916172	0.001044525714965313	0.01891767861228915	0.001085591163547667	0.0184744978316077	0.004236697388789751	-0.01399989200609989	-0.01268444832493638	0.01441306812655149	-0.02094960450727497	-0.01755832691986605	-0.008663459067501949	-0.002411725057494026	0.00116990478064563	0.001149800362755413	0.001037120733837619	0.001386174072988859	0.1995576328377736	0.03041722637356096	0.001238082411743249	0.001017610577287649	0.06097586014743055	0.3710700885752399	0.00150138800084162	0.1630007372239527	0.001370455273316519	0.00166266824077171	0.001707920281170115	0.001262879295761646	0.4791699868804378	0.01561545837421062	0.001207445989526119	0.001306069521540204	0.001047677522999055	0.07898756187269312	0.01753402818496708	0.002203346455921274	0.4007462589652164	0.001110526305585551	0.001028242801252143	0.001013298067667992	0.001023493114308798	0.09045089034814065	0.09568466016206234	0.0249004692320008	0.03623512707151567	0.107824564560496	0.09047438211999255	0.1267190397372244	0.04329348598171615	0.001445086966677499	0.06386142718460167	0.03337532874129184	0.004041960690023103	0.001195831971443112	0.001089756002838441	0.001050369563032094	0.001096747127858714	0.001505211858125187	0.06700430526442175	0.05366407468269419	0.001134906899242138	0.008934968897626084	0.04711122522178785	0.001904050910348408	0.001334465763058579	0.09253561338212034	0.001164963776799748	0.06735554380124276	0.01268274246439278	0.001409218580711889	0.001316588110059859	0.001851560341970196	0.03869008662034194	0.01321189955578606	0.04300401134634992	0.001019899118141015	0.02681680610339473	0.1688867828323114	0.002973430383364574	0.001240718433754157	0.001154448254186951	0.00105404506012823	0.001103873302030349	0.001783511890080365	-0.01438372452543568	-0.01208606094236224	0.01425549210989575	-0.01765048367913817	-0.01360865657940547	-0.006324599057826143	0.0008428713813506237	-0.9411235187289152	-4.730619764569759	0.06110453543696274	0.09323029142236701	-0.02495942801324594	-0.001012368854701015	3.426176983922792	0.004510727413384831	0.08626744472671384	-0.04422471506216306	-1.512789393201498	-0.1800134465159421	0.02049947610632327	2.718273765118803	0.105909848298288	-0.007884079663510964	0.02006638786119148	-0.06522730794009469	6.36156307081828	0.5569642215712201	-0.0921562769731613	0.01827085358036136	-0.209309288314477	1.623701665094799	0.3220623848692663	-0.002939090864398288	0.8806440735849572	5.544469283474713e-05	-0.07068711721528737	-0.04497341615242558	-0.05417241555649381	0.05435741631738013	-0.2044778815830327	0.4122967811063168	0.3380530566639271	-0.1253567610565003	0.4082326492183998	0.6261920521065965	-0.3812409719316647	-0.02807267909145048	-0.5486123522016002	-0.1100939860247667	-0.01016317184830692	0.0482435638470252	0.07059299887945134	0.04279509801233357	0.1694329358437992	0.2211373839776217	-0.2021759827233839	-0.4010228595640343	-0.7130588799590261	-0.5149780583795823	-0.02905608550576592	-0.2049772375818598	0.02045055127250739	0.02384891727601079	0.1963429105900108	-0.07768657767075569	-0.365659372745421	0.007803200515587373	0.003598236532017952	-0.4899105317281028	-0.7843392425405925	0.05166176707070257	0.2562631956246634	0.2160526435233342	-1.13905703133896	0.4194202328480741	0.04798182933184679	-0.2517981503696207	-0.02264531391300898	-0.01894606704954149	-0.01633211078639804	6.602324037876253e-15	1.143851463532551e-15	nan	nan	nan	nan	nan	nan
0.23	-0.03695136379514976	-0.04235018814461498	0.06003848357984273	0.5287297639945131	0.9399487796035902	0.008933425348382776	0.2908557665649132	-0.06256113594324735	0.005510103663000099	0.09887695778727897	0.07938113666251373	-0.1268185590165989	0.01740853359856408	0.05510188011871427	-0.08815492453946319	1.124124605764412	0.08419304882623276	-1.124124605764412	-0.08419304882623686	-0.2103729339429165	-0.07784795130008504	0.009558557190463744	-0.1483453648030594	-0.09149622474748019	-0.0419541619617934	8.970567463162272e-05	0.05051424396377201	0.6157542276895213	0.6630082785972647	0.07281073238743717	-0.008157321396865308	0.1777527401576669	0.007934031083088983	-0.441267242847217	0.7242658809869112	-0.2915347472576604	1.360970624056084	0.07543022233384011	0.04151190716948489	3.365158618282408	0.9505887700647009	-0.5752640602091059	-1.375860493574533	-0.6096087045666817	0.620665118826383	0.2912371468541732	-0.8426171993568071	0.3546089806791345	-0.8785951620815731	-0.3647131399981307	0.878595162081573	0.364713139998134	1.402072342009642	-0.208134246391969	-0.1251183573561916	-1.662706174642693	0.2556294214193498	0.05986185258673291	2.489852362416616	0.8994832962555039	1.412820750632842	-0.9421056650709716	-0.2538287064467501	-0.1034402828577305	-2.13189634378802	0.1620951363008271	0.001167903145270004	0.01542614538380787	0.001140428004231087	0.01751640695462884	0.001040350424038984	0.00398427323261847	0.001359202710740705	0.008282626992995127	0.160879896101213	0.1739933285267213	0.03073109837885212	0.03421778805995921	0.001226053262604466	0.03261517742543624	0.001326043910993345	0.007156437573817382	0.07735178740602144	0.08443239605456632	0.3727722084714379	0.3232542225091994	0.001473228830538263	0.01676704869169798	0.1381403466267735	0.1524554177523241	0.008792996343486358	0.02029006284541862	0.00169618037367695	0.00511095887606472	0.001703966931858231	0.01062663594692398	0.001345772174830157	0.01703160337609608	0.3760765218493132	0.3685099921158022	0.01527618956985188	0.032509285756836	0.001224298435231752	0.003136679727593463	0.001285676609427392	0.01911255334897271	0.003622500800409017	0.03715341144954007	0.06753255438878997	0.1008465579432657	0.01508077197850431	0.01122892970482866	0.00216133017715165	0.01089692227469111	0.3769620923228806	0.3403072322253627	0.001113730589864769	0.0228133266179741	0.002242109598032348	0.006880184421757677	0.001937144094049422	0.004035744236378213	0.001973041786682554	0.004465390282384365	0.08952478868884139	0.0754879602140109	0.09797204030410772	0.07262919340276752	0.02223996299290274	0.02065672772223591	0.03318931095061643	0.03194548288351557	0.1143743580926497	0.1080407904951326	0.08581275373512326	0.08439966441847145	0.1190444437040909	0.1055894814471714	0.0475132960004475	0.04681186283916201	0.001427925060815541	0.03559504017404821	0.06911684889468832	0.0874005407564952	0.03224733593888727	0.04787041815031715	0.004055077326439575	0.03162099609575349	0.001231940238143576	0.008082499763628031	0.00111198639715539	0.008560417450165224	0.001048165845470485	0.01036852181885928	0.001094753060672698	0.02309263261639584	0.00173623790973589	0.02318390777525661	0.07036175835566268	0.06818471203787629	0.05768284657278208	0.0564509403999385	0.007145145597078323	0.02999646402929855	0.01245497345342678	0.01740885978983881	0.04682829941995756	0.04531213170454688	0.002067262618308733	0.07069405265872382	0.001422606547125545	0.03847012290049016	0.1038094951076772	0.08697466619585362	0.001281455400917051	0.02674215010165956	0.07025647780695374	0.05225574214933073	0.01514200802561316	0.02864145095110426	0.001548395771013735	0.01163313200128646	0.001303438320424745	0.01945547489571069	0.001976782682113765	0.1031343568906555	0.04484418988455109	0.06596622381065292	0.01259114119085868	0.002248399125797116	0.04091699204013607	0.04243183544459597	0.001029498459327023	0.02371174006831139	0.03632625397493372	0.04190383329208466	0.1620996512033335	0.1319269981325865	0.002573843077408812	0.01191279612011675	0.00317975014417643	0.04006874558564753	0.001151031343207478	0.03168720995110111	0.001052927414129409	0.01863527260277222	0.00110179803883661	0.01822075195540759	0.0007209773597205092	-0.01414069142224539	-0.01211563594646218	0.01377618427593853	-0.01903851181621797	-0.01444726193537058	-0.006018721944574352	0.002139483322831726	0.001196523502484375	0.001174240312558179	0.001035275311245716	0.001408721093038147	0.2504006608299371	0.03126324292311251	0.00122334875568626	0.001015277826267207	0.04493553687547598	0.3771420281017502	0.001549939038025881	0.1926852551880394	0.02983183125077327	0.001643698964684617	0.001736113838693862	0.001247149985508292	0.5651974107016131	0.03021718918811712	0.001187960306739992	0.001303924775005723	0.001038621745304524	0.1009253594498281	0.0238455960023127	0.002325671214358398	0.4112459234763899	0.001111382154180423	0.001023374334220206	0.001010955937564528	0.00101947765031153	0.09716299339754811	0.1002885145457682	0.03215980704887553	0.03210187206175918	0.09512299478783025	0.09875359271779188	0.1318452547720284	0.04484244141800588	0.001458210612703361	0.06066324755966836	0.02469735180927514	0.003015834612200324	0.001172381593602665	0.001080244215993446	0.001051890601951144	0.001099322885685899	0.002187476379222435	0.06174792905156727	0.05269934047662056	0.001106473269172629	0.005400650645737668	0.04827452437392377	0.002139198727163154	0.001424503587227468	0.1231486531443953	0.001155539165948666	0.060837760253383	0.01053584365375894	0.001362392960001922	0.001303511792491152	0.001880459538970903	0.03009981177294838	0.01562867818515761	0.0403817010437989	0.001023170200882588	0.02174172942919348	0.1692280718053155	0.002265258038162171	0.001210077881087232	0.001195563763577259	0.00106812573019857	0.001131189188836991	-0.003644770293636251	-0.01408706435583726	-0.01157048357129383	0.01275585415816228	-0.01823784163482735	-0.01200708123564897	-0.003129283131081323	0.007727981256342242	-0.8825976623165624	-4.530055673600285	0.05161121526586361	0.06458256997050876	0.02424110093538652	-0.01551082256046884	3.400826317274825	0.03055944266361324	0.08347382516109626	-0.0220671386032699	-1.46900306284984	0.1550358980662871	0.01912045274043069	2.643275667930101	1.499802297483672	0.05268941289320122	0.02199353449267803	-0.06411993906328513	6.366627699689761	0.9868782892832486	0.09002303899042287	0.01041605727413566	-0.1386566588583143	1.705557418461297	0.3330474098904352	0.001053949232464092	0.8068973273969572	0.06850499294578054	-0.07866854863899499	-0.04102224202741791	-0.04181247232500781	0.2282216464538424	-0.01954690067720007	0.4494840252899762	0.1387684112503461	-0.3263536945325883	0.5172020392472776	0.646927407747504	-0.145165109790945	-0.02390082014599956	-0.4718329979044448	-0.3617281763970268	-0.04298286539224319	0.05993630480642411	0.07620376229564878	0.0359340542825482	0.1570445488008096	0.1200887727773838	-0.2177422604444018	-0.2817455508008133	-0.4683292905833006	-0.4013982837692177	0.01667227025728229	0.1884980133328478	0.06967845224145433	0.756694053586932	0.2131751774641335	-0.1168142688753735	-0.2912174941549017	-0.003583258823085702	0.00451912875877196	-0.5421690805308839	-0.7854221049740332	0.07581997580921714	0.1112240603619342	0.1598045370398224	-0.9012871851366555	0.4474245003528423	0.0007406592963981605	-0.1389427205989203	-0.05481090421839981	-0.03692854485891767	-0.03364482464804901	5.527952661956874e-15	1.376908195902129e-15	nan	nan	nan	nan	nan	nan
0.24	-0.04126999265598634	-0.03513214890538256	0.05658330248496522	0.5422961071320562	0.9405851514452332	0.009334215639252786	0.3235206103065942	-0.0532121009433546	-0.000969988838339143	0.08576610829737841	0.07318575820473147	-0.1198869646391169	0.02012740920680915	0.04687082927973549	-0.08397683993439012	1.111981045474709	0.08186156818361315	-1.111981045474709	-0.0818615681836133	-0.1964099984705134	-0.08013586830003522	0.008189795115720008	-0.1652848161992594	-0.08890676635784413	-0.04121881855894297	0.02376168041937424	0.05990539311148976	0.6301221403792825	0.6550382735664804	0.07115979252669713	-0.009220927289810525	0.157831375151741	0.009711714665072386	-0.4186808720018262	0.7108033093554469	-0.4002245344192993	1.352434247594922	0.05187532162222619	0.03834312877567555	3.160849796101658	0.9110790486917101	-0.7131203653859989	-1.249833138605601	-0.6210857394029822	0.7634028639638258	0.2488824363743848	-0.7916919957201376	0.4814478119844144	-1.549636117336316	-0.1016290727188947	1.549636117336316	0.1016290727188947	1.389719485968423	-0.2518552167647742	-0.149749739479319	-1.730351120082116	0.2635701900510284	0.08750471403802444	2.246777215821024	0.9762306437902213	1.458487002613576	-0.6321130733372914	-0.1016807193129651	-0.1071248464866687	-1.852389339089713	0.19761420492753	0.001189097591033075	0.01595819767198134	0.001163505888877477	0.01823250693776684	0.001037396450988605	0.004052399668516579	0.001389278389565047	0.008150301478722208	0.204997160968323	0.2079799864586395	0.03119654474978743	0.03462337664100471	0.001220629202848985	0.0333585946729868	0.001176198583991202	0.006963036494465902	0.05943378725884541	0.06989453989812389	0.3752243767407076	0.3269771793110596	0.001523621728860203	0.01694717146058286	0.1656772861756806	0.1787422289612476	0.026339378354092	0.03951956986393063	0.00166570065241052	0.005440397408485401	0.001727271615135573	0.01083212367908392	0.001294032870559809	0.01660563674584433	0.450376599467588	0.4314512228767443	0.02614414560090619	0.04358393118693888	0.001201397948644819	0.003440444416541003	0.001293834753258803	0.01921622476905982	0.002381983831664299	0.03643262962008416	0.08705821868565945	0.1181739409315846	0.02087447022432469	0.014610218451483	0.002274261867671315	0.01089238915744543	0.3897091075782038	0.3483822357132614	0.001112842768636083	0.02341222165874617	0.001656118094531058	0.006476945593849362	0.001492073282255668	0.003826032618225643	0.0015143848409608	0.004233756924919767	0.09429358579942253	0.07861709082565235	0.09999965514679329	0.07339962999581989	0.02874193851565377	0.02544353280512605	0.0316103212680985	0.0323132555941138	0.1036193320252503	0.103651698123735	0.09319017420724159	0.08988060057465115	0.125330868118175	0.1120247571177489	0.04671536712646265	0.0461818758418392	0.001446130890551085	0.03537151647065878	0.06467382281812495	0.08309580585418588	0.02650374454697989	0.04297452151652392	0.003272549883893227	0.03110991164001226	0.001196782542951467	0.008728757331889412	0.00109408158617058	0.009404068270978989	0.001050380479190375	0.01073309541091202	0.001097668687150093	0.02472887373043567	0.002143335993792818	0.02501070271921772	0.06535406812245138	0.06584652111847211	0.055250835227961	0.05414784670023221	0.004253441854251115	0.02654877726471351	0.008148124170887179	0.01368820903908409	0.04776847281152731	0.04565864415322573	0.002167454008562387	0.07168104525377887	0.001448716626083449	0.03911977511266598	0.1186748370117923	0.09811814094684319	0.001218372161424371	0.02893085196758716	0.0645892127447394	0.05084063209565144	0.01239139027397438	0.02593270445950461	0.001446041274040154	0.01167158778910669	0.0012998125176572	0.01948067463117261	0.001938678323466181	0.09753118404875923	0.03599014684067885	0.05797597861944749	0.01467747699375841	0.003164434028773473	0.03999980718461093	0.04288089082028802	0.001027376047385342	0.025428680593431	0.02833590147455775	0.03399435231310143	0.1648951659129585	0.1364311524805475	0.002228230535602039	0.01178115428669342	0.002227268953697198	0.03893063221798492	0.001183925274578209	0.03100624939440585	0.001064169581258946	0.01819123951501136	0.001123560495641858	0.01781704613476332	-0.004069784105780344	-0.01398985111456016	-0.01158231357292661	0.01256413102457856	-0.01879305288965852	-0.01234252337803992	-0.003006932285770317	0.008246626032934811	0.001223142224322892	0.00119868026236099	0.00103342988865386	0.001431268113087624	0.3012436888221006	0.03210925947266399	0.0012086150996292	0.001012945075246807	0.02889521360352152	0.3832139676282604	0.001598490075210317	0.2223697731521261	0.05829320722822992	0.00162472968859803	0.001764307396217602	0.001231420675254873	0.6512248345227886	0.0448189200020235	0.001168474623954809	0.001301780028481194	0.001029565967610139	0.1228631570269631	0.03015716381965831	0.002447995972795519	0.4217455879875636	0.001112238002775325	0.001018505867188324	0.00100861380746117	0.001015462186314311	0.1038750964469556	0.1048923689294742	0.03941914486575024	0.02796861705200269	0.08242142501516471	0.1070328033155912	0.1369714698068324	0.04639139685429567	0.00147133425872922	0.05746506793473505	0.01601937487725839	0.001989708534377604	0.001148931215762241	0.001070732429148521	0.001053411640869977	0.001101898643512822	0.002869740900319323	0.05649155283871288	0.05173460627054691	0.001078039639102763	0.001866332393849217	0.04943782352605971	0.002374346543977755	0.001514541411396155	0.1537616929066701	0.00114611455509749	0.05431997670552331	0.008388944843125218	0.001315567339291614	0.001290435474924965	0.001909358735971604	0.02150953692555497	0.01804545681452917	0.03775939074124797	0.001026441283624348	0.01666665275499224	0.1695693607783197	0.001557085692959817	0.001179437328420176	0.001236679272967581	0.001082206400269165	0.001158505075643837	-0.009073052477352871	-0.01379040418623883	-0.01105490620022541	0.01125621620642883	-0.01882519959051654	-0.01040550589190854	6.603279566351451e-05	0.01461309113133395	-0.858822178991301	-4.238249309402376	0.05733551182257191	0.08717794228439581	-0.0274273024874824	-0.007143281098971135	3.400711192805419	0.04934829666903458	0.06211550810067733	-0.01995378029181151	-1.441238455627301	0.609449506237261	0.01673663536929792	2.62324837447726	2.236579978128549	-0.006814628789616569	0.01814067810333175	-0.01268555034536722	6.191603677286206	1.190302484685731	-0.08956459244398796	0.01186962226101119	0.007001157441638947	1.754420380677471	0.3430459203461748	-0.003362085084146231	0.823093927977547	0.03413791000641908	0.01495493568173515	0.006310115656938636	0.0004734668173336402	0.3967081957310871	0.1752842470994001	0.512118135652222	-0.06615339612402077	-0.5562876100951873	0.5695479445310345	0.6346207189638794	0.004819101921601135	-0.0210189123982504	-0.3879260503474483	-0.6182689070800399	-0.05592031912007773	0.06885244146151547	0.09466877709817828	0.03856219484204453	0.1753131764571821	0.2905162269037895	-0.2532134004909639	-0.1821541785611513	-0.2207297345588484	-0.3537145378271778	0.05067613816959569	-0.1057140460364391	0.04852111758829603	1.468493237953652	0.2234767459983805	-0.1682608982167617	-0.2572830418847681	0.01652324329599492	-0.0004630214233069248	-0.5752730595519298	-0.8178513264401333	0.1088687688339489	-0.0189325672883625	0.1995889954697622	-0.6840273450051009	0.4490018895155692	-0.02318272902960089	-0.1011984853563269	-0.08026214964017223	-0.05127148269806971	-0.04632409967463796	1.702237237593969e-15	1.569288019746816e-15	nan	nan	nan	nan	nan	nan
0.25	-0.04520196157697335	-0.0283708960456956	0.05213719186395421	0.5557787618229009	0.9409903046951303	0.009683284866023871	0.3539161148327818	-0.04451484768332163	-0.008435876825325915	0.07372284972988324	0.06719220460258046	-0.1117352582946335	0.0222584075843783	0.03958687676788327	-0.07864670354892206	1.093155635827389	0.08205962170209767	-1.093155635827389	-0.08205962170209788	-0.1825773560253201	-0.08294256307351007	0.006544244620312416	-0.1829955804941557	-0.08617745211574417	-0.0401887059659214	0.04513340940671291	0.07001038046078512	0.644867026905963	0.650596355627666	0.07001067348171426	-0.01019669083611711	0.1405009922265659	0.01171062005286898	-0.3569618983863675	0.6279100529201855	-0.4824477647295602	1.344117566919656	0.02970023618345496	0.0305892422087464	2.905231177759813	0.8180709781874023	-0.7610153136513301	-1.174431183383054	-0.5634732062889967	0.8579828588655157	0.1652165328315834	-0.6474471038863013	0.5774194951131887	-2.214029253852359	0.1323176672906961	2.21402925385236	-0.1323176672906966	1.379459165010533	-0.3121604484155717	-0.1795636275535619	-1.797309457573259	0.2877363143120038	0.1200395610458047	2.027391195399113	1.036084837780789	1.484069168074155	-0.2893444804989036	-0.1345581895349179	-0.08700597918981159	-1.615423051472781	0.2056097758701143	0.001218185779184378	0.01645709405536819	0.002073629953656734	0.01987394469989654	0.001035389189211246	0.00408729516489229	0.001873602514759425	0.008343721724058865	0.2469488502494786	0.2405732766889668	0.03127295846595118	0.03463430469091516	0.001217656789239185	0.0338783305586436	0.001096138041287541	0.006822390119023409	0.0430897541727621	0.05625873498104633	0.3783806449522277	0.3350209435326048	0.002619814755238874	0.01812191056522831	0.1913794958428245	0.2038305268793171	0.05014646792090903	0.064430120974358	0.001650676375818709	0.005709143330506265	0.001757625585005718	0.01101836701550331	0.001265922221217839	0.01643988861961431	0.5205392751613968	0.4912175542882765	0.03750486438411711	0.05500097376418273	0.001184709959283591	0.003660071641887915	0.001298902022645295	0.01927873804128524	0.00171978636514375	0.03642129472788335	0.1056552909151945	0.134731761654103	0.02733611407621854	0.0181614634619012	0.002820333503146563	0.01123440506791788	0.4013033977023277	0.3572061452831387	0.001115149492142259	0.02410387812669042	0.001343563367252989	0.006327728673588951	0.001255115626487303	0.003758237194066279	0.001269745096668526	0.004145397069074654	0.09766017491545026	0.08190678685383494	0.1010878233123029	0.07502333475418592	0.03387549025639836	0.02943441627684963	0.02965030843122352	0.03193080284834842	0.09172465187839117	0.09726539685112784	0.1003122516112453	0.09551389800842698	0.1296785210153024	0.1179896159139922	0.04634465574378659	0.04631481384628985	0.001452075642465629	0.03520595993425103	0.06060440243301386	0.07940735780570309	0.02004349439001416	0.03651550498655885	0.00263647829990003	0.03074133934820822	0.001168518230170898	0.00949389656044246	0.00108059647316007	0.01041172127355766	0.001053775426861074	0.01107078792317239	0.001109211634645429	0.02634816296183881	0.007972327879154958	0.03310279522406771	0.05971521808973817	0.062876971193223	0.05282904682987705	0.05215177744854213	0.002702698641383697	0.02442951714436106	0.005321525416171987	0.01127025203629074	0.04747719175400727	0.0454475778836364	0.002434224736680313	0.07247109236716649	0.001532607093915493	0.0396885730133122	0.124117792820569	0.1062363837093577	0.001185374322193473	0.03117485977921157	0.05756346156306853	0.04846302355985019	0.009941485915759742	0.0235438099919636	0.00137511775919122	0.01177973719791585	0.001296607165194458	0.01948856971991141	0.001918624741813956	0.09162459569420579	0.02746800318811328	0.05012777541342427	0.01726681636353121	0.004529443202178621	0.03869814741232597	0.04283512362124502	0.001027250465616803	0.02714240378276811	0.02257135142778331	0.02817615360565299	0.1679631564743836	0.1412807579728772	0.001887365757719128	0.01167186312343607	0.00171359268172938	0.03817249443269472	0.001230510840706945	0.03005009374125835	0.001080744405421714	0.01758986709133263	0.001155071786634944	0.01726994142312092	-0.008323070866399034	-0.0135713877243162	-0.0108517202086097	0.01075535046026222	-0.01815487222610284	-0.01050015556696125	-0.001506104490662259	0.009613160140188256	0.00126991831853353	0.004566861377230319	0.001033190144932955	0.003180689216098661	0.3380542742693894	0.03072192228929171	0.001219592055406792	0.001012635754145477	0.01794466976717346	0.3866876060883112	0.005599099386002917	0.2430125985228095	0.09530983778960951	0.001643697291268146	0.001810450587280517	0.00124105265316491	0.7049486853634468	0.05558208067618621	0.001166363300270531	0.001306212771000536	0.001026342014698493	0.138614276023517	0.03842626766133719	0.00419089620720037	0.4300993557355546	0.001122046430207722	0.00101694591646674	0.001007776632585449	0.001014176204980456	0.1009377351223545	0.100618023640378	0.04010683318483974	0.02690040394872955	0.06895224859172193	0.1128707467047666	0.1353812592778532	0.04547182838014508	0.001447218950740505	0.05371015078323452	0.01001348387793008	0.001952656245423101	0.001130753366048776	0.001063026864217618	0.001060606731392081	0.001137583769625335	0.02367894979471413	0.0491987325795759	0.04820285323329303	0.001069167448022944	0.002693089686360042	0.0451371789490378	0.002999982451809991	0.001709364987427164	0.1128550565866472	0.0011551496689459	0.04386582007920311	0.006370165849529547	0.001289038521586377	0.001295664438338368	0.001887804626510191	0.01428366523795451	0.02186190694495143	0.03664237229565866	0.00102769381823585	0.01549135103647175	0.1757957203331439	0.001509334627744654	0.001174964833301307	0.001314860641296289	0.001111359024485035	0.001212737179243785	-0.0119763723382536	-0.01297771116452652	-0.009958578050989915	0.008545877299015221	-0.01698042967101829	-0.008733507495915399	-0.001262986524583275	0.006979749454525525	-0.8540602778047633	-3.871774773326059	0.04501718061767106	0.2346890614883156	0.01798561722142403	0.04344451455698786	3.125403146334706	-0.03903866466831438	0.03745757605422121	-0.01079774418097426	-1.288620775912124	1.005332582210637	0.2022837966407754	2.40734144417666	2.67297487918199	0.04209755195947638	0.01820243657579491	-0.01472188860161976	5.747058597659549	1.097561793567853	0.07540635387386674	0.001808830621660011	0.003949735829923318	1.572791269482225	0.364151684853375	0.06483348265412388	0.9668731363932347	0.08800089704799693	-0.0274133729181635	-0.01193285295961891	-0.01182422052955706	0.2780277742982893	0.1532284275539337	0.3069480108416562	-0.0180489274483681	-0.7242833963003451	0.5581275033629665	0.5511395534151894	0.02477104799591913	-0.01281773864268511	-0.3534552582491198	-0.6624555616527071	-0.02003858862488261	0.08337264591576872	0.1077973923724976	0.03029141876757467	0.1520430476244369	1.260921559295163	-0.3420423019105659	-0.2130827980389544	-0.1869698842868379	-0.1469282436366799	-0.08388711572954881	0.1723871111356189	0.05946023518330933	0.1256732860379908	0.223192253556838	-0.3125756963917309	-0.2239268786603933	0.01024013756164421	0.0006857854411292199	-0.6023376144131004	-0.7593739226611238	0.1667050474597436	0.003212153037022363	0.1544680070705763	-0.4824466719170563	0.5289744092043503	-0.0008711876281324606	-0.05544844856670597	-0.1098958161473734	-0.06844917828446927	-0.06239990807565609	-9.58288158928265e-16	1.467588390899612e-15	nan	nan	nan	nan	nan	nan
0.26	-0.0481942103475144	-0.02284469204020941	0.04706534369144073	0.5691788759973657	0.9411900543253932	0.009928370996024739	0.381364835234269	-0.03705669388216053	-0.01580945674416172	0.06196523245993713	0.06219932957370548	-0.1029064183831432	0.02318972573616541	0.0342749152575078	-0.07257164943202339	1.067728791563172	0.0843294793469221	-1.067728791563172	-0.08432947934692225	-0.1687678119315456	-0.08643261147816901	0.004594457205618734	-0.200941159724209	-0.08304316695286122	-0.03878759220843593	0.06430595660240378	0.08045345010134458	0.6596751010477834	0.648589904635018	0.06834032673897546	-0.01094060920190726	0.1254881980117337	0.01389276824724124	-0.2307368419127064	0.4637935385154719	-0.5253720447198533	1.335926144318992	0.0107945976931715	0.01754650942163247	2.571492971161458	0.6632591569171081	-0.6946587517553738	-1.192704879095974	-0.4209500247486135	0.8988295773661058	0.008946391106104895	-0.3972937954031845	0.6304313582729753	-2.869923040715634	0.3127317525491044	2.869923040715634	-0.3127317525491043	1.385099815679458	-0.3885259430129708	-0.2105971233369548	-1.777314107109637	0.3445643741971271	0.1617049469308457	1.806940857491518	1.043847102042933	1.471124525639959	-0.1450196841056635	-0.2059262588637842	-0.06075581038330154	-1.388871597021136	0.234262766242674	0.001256116612833728	0.01691000959958048	0.004206028816334191	0.02279787719446229	0.001034266071556558	0.004083696322058352	0.002988399258835624	0.008971535457681564	0.2855036593761051	0.2706371752468275	0.0306566772836943	0.03400508378796988	0.001221659627732177	0.03402026433455786	0.00105595590157932	0.006694636623154788	0.02882498817860944	0.04406815941739525	0.381633540844881	0.3472044158380497	0.005157570865136137	0.02067429961501942	0.2144879645806717	0.2271476625455811	0.07892255215575639	0.09152796015207229	0.001652634787116682	0.005913023222850008	0.001795864399383777	0.01117806135852095	0.001256681515864099	0.01642604269982137	0.5838829054251936	0.5461003146827218	0.04836851118265465	0.06562428231439314	0.001175310968113875	0.00378689782103013	0.001303652018248693	0.01927591738958988	0.001386090079478243	0.03677598177092178	0.1225938845896663	0.1499427164343495	0.03457732394180266	0.02183222421086854	0.00396159431719648	0.01205042312003118	0.4117895064361239	0.3682234014490319	0.00112120810828302	0.0248483898689515	0.001186327006241313	0.006276377071803051	0.001136131104792975	0.003746102509619465	0.001146685859287085	0.004123696863464973	0.09833184361034911	0.08451358159947334	0.09990291054689979	0.07653963300650049	0.0368777806339745	0.03200028206496364	0.02810722194738584	0.03179804155676081	0.07893433336934232	0.08909981516023374	0.1068214536168447	0.1010634698646891	0.1315893064399369	0.1229033184486611	0.0457206528226017	0.04673734778230105	0.001442995671679349	0.03510065482261481	0.05665023597532882	0.07595286671120338	0.01372706415417688	0.02994698702867383	0.002298479303517436	0.03066425087982926	0.001145296678829368	0.01038015508353516	0.001070001847480588	0.01157872749752944	0.001059071184482866	0.01136522600940158	0.001132828667853708	0.02783970223895277	0.02102037204049991	0.04888951960972184	0.05327364394804607	0.05897876073321964	0.04988995501519872	0.04996572821421043	0.001916953567643558	0.02313242768347376	0.004294851329517104	0.01040861654823548	0.04533783217062043	0.04416094736578382	0.002879782202311144	0.07330206032491772	0.001671911600424669	0.04019341526915386	0.110310112183656	0.1000419660973785	0.001173394403534234	0.03335204578333643	0.04889056507702737	0.04448282041884873	0.007692812866975505	0.02138554634555964	0.001326378457687826	0.01197906052224665	0.001297618676130515	0.01946726527827398	0.001897821051383646	0.08555857169940442	0.01943778414070446	0.04263680800827167	0.02043674522959473	0.006549974610222425	0.03747986951956995	0.04281379439216799	0.001027814257766126	0.02874428802830239	0.01896123176375951	0.02428873336611087	0.1722422395662158	0.1471717446697154	0.001692694763827724	0.01171981685400267	0.001453878148080124	0.03772127570932531	0.001292889816759588	0.02882979636829617	0.00110360964097262	0.01683333242438653	0.001197943311473382	0.01658298666481694	-0.01167637969387242	-0.01289010457973471	-0.00987730365434707	0.00834553100054734	-0.01671229872525208	-0.008771367365909361	-0.001891841439124035	0.004979777058067088	0.001316694412743937	0.0079350424920998	0.001032950401212005	0.004930110319110013	0.3748648597166783	0.02933458510591927	0.001230569011184551	0.001012326433044086	0.006994125930825417	0.3901612445483622	0.009599708696795647	0.2636554238934929	0.132326468350989	0.001662664893938375	0.001856593778343459	0.001250684631074896	0.7586725362041052	0.06634524135034893	0.001164251976587068	0.001310645513560092	0.00102311806178692	0.154365395020071	0.04669537150301609	0.005933796441605222	0.4384531234835455	0.001131854857639854	0.001015385965745136	0.001006939457709684	0.001012890223646562	0.09800037379775335	0.09634367835128178	0.0407945215039292	0.02583219084545652	0.05548307216827941	0.1187086900939419	0.1337910487488741	0.04455225990599451	0.001423103642751853	0.049955233631734	0.004007592878601948	0.001915603956468654	0.001112575516335357	0.001055321299286816	0.001067801821914061	0.001173268895737427	0.04448815868910913	0.04190591232043905	0.0446711001960391	0.001060295256943346	0.003519846978870793	0.04083653437201595	0.003625618359642075	0.001904188563457783	0.07194842026662469	0.001164184782794448	0.03341166345288302	0.004351386855933989	0.001262509703880988	0.001300893401758615	0.001866250517048757	0.007057793550354166	0.0256783570753737	0.03552535385006945	0.001028946352847692	0.01431604931795124	0.182022079887968	0.001461583562529552	0.001170492338182489	0.00139304200962499	0.001140511648701058	0.001266969282843871	-0.01487969219915434	-0.01216501814273857	-0.008862249901754417	0.005835538391601605	-0.01513565975152003	-0.007061509099831833	-0.002592005844830071	-0.0006535922222829818	-0.85684934715156	-3.449655587864624	0.04813934398636757	0.3436768887709032	-0.03512617033567049	0.07973541655892794	2.894832858312248	-0.07868149390644064	-0.01344491384615282	-0.01737520437761504	-1.152192584942967	1.437391123017264	0.2922666243986793	2.269015924116174	2.674037591585914	-0.01978783473893699	0.01283087942463116	0.01769489094497817	5.214889473868849	1.031555679279155	-0.1081248017047527	-0.001197158588678513	0.08020554449005439	1.48504719222317	0.366949068055975	0.09143834324340926	1.261763247180744	0.0447089648631954	0.03452799937706195	0.01744226359968749	0.01380539686447606	0.2601279392220283	0.1538029458890081	0.2271145989324783	-0.01621510528831707	-0.9121436937539585	0.5528028290283532	0.4243894666490009	0.06273828823333259	-0.008968627444147165	-0.3411346595508323	-0.6401691926641282	0.002376445564648347	0.09307630036904785	0.1265394213769632	0.02991130963444948	0.1497631855999816	1.82944260306666	-0.4389455074425652	-0.2201501750896055	-0.05629560266564745	-0.04245023488065444	-0.1644367114840038	-0.09752987716443934	0.03572998862472656	-1.394038836945094	0.2101123844991194	-0.4887798192572115	-0.2111568776570441	0.03475802639942162	-0.006302926210755183	-0.6071601876022559	-0.7464041662681641	0.2399732157618357	-0.01404497329576081	0.1772212067093607	-0.2978716514238189	0.6572781304172549	0.008266249734826536	-0.0398146729747155	-0.1330904936032672	-0.08230393135147253	-0.07429410900658188	-2.500231128723456e-15	1.083572487468193e-15	nan	nan	nan	nan	nan	nan
0.27	-0.04955020479864579	-0.0193500635816295	0.04177949431139231	0.5824977952786026	0.9412189411083494	0.0100167180236471	0.4050210215117073	-0.03142117672713938	-0.02189443289843546	0.04944903329337964	0.05904467649650975	-0.09392744578334247	0.02212070795345052	0.03196625139605316	-0.06620494316614486	1.035790302240391	0.08804423263301668	-1.035790302240391	-0.08804423263301708	-0.1547991123749609	-0.09075827710025731	0.002343565384853247	-0.2181337563830184	-0.07916348882046244	-0.03694437576127076	0.08122998399447787	0.09079280412642579	0.6741589277003445	0.6467197132109166	0.06636393843550722	-0.01135583673466471	0.1125194570588034	0.01623048166603791	-0.03386896054967132	0.230697504455877	-0.5289671700818297	1.327792275920587	-0.004964890571401907	-0.0001273304377766126	2.150909201405093	0.4625905559419554	-0.5074963631233047	-1.321066492721528	-0.2052165703099504	0.8961641034159956	-0.2316779151550232	-0.05934613630203712	0.6398582440829649	-3.512348540010539	0.4249912061882131	3.512348540010541	-0.424991206188214	1.410488789155828	-0.4771629537501554	-0.2382427532537964	-1.653529192532002	0.4327899265403298	0.2062192483755371	1.571792104484865	1.021539555214447	1.42435338640415	-0.2436799276754366	-0.1693046680704509	-0.02409193483780657	-1.211911843278378	0.2364162165025903	0.001297205357291079	0.01731076328122219	0.01420351764945241	0.03360232752633072	0.00103396306858856	0.004031617786496651	0.007152648069690769	0.0116292835266487	0.3198828047893221	0.2982275294801448	0.02828990374037336	0.03190286562269722	0.001229719534975606	0.0336247059592502	0.001034815782345809	0.006549154777082147	0.01785473614989833	0.0343173906395371	0.3842702029017351	0.3626224041810916	0.01076307186911856	0.02605180743246177	0.2351605470726662	0.2493656457155977	0.1026419619829673	0.11010733760962	0.001680190286555616	0.006031163380116008	0.001838588752828009	0.0113058086661772	0.001265046370799754	0.01655547000520333	0.6390606450359179	0.5958921499256256	0.0576065654000601	0.07441055536133936	0.001174294289361094	0.003769855663998484	0.001319158736706975	0.01919455012871424	0.001208225006327065	0.03747816971447848	0.1371191163466215	0.1634175703921406	0.04185148285129055	0.02518676239972412	0.006245112212209655	0.01373603774812503	0.422631026685684	0.3830178576567431	0.001133437062115847	0.02556967525968093	0.00110264050239479	0.006298430209802367	0.001072818777821	0.003768613861515455	0.00108118058030175	0.004137146995854264	0.09717211243168125	0.08697734168983959	0.09763936212356393	0.07850869853171406	0.03808299103013284	0.03335957947834265	0.0276347682013166	0.03244098571149168	0.06821501943790964	0.08178251912296278	0.1118373002342031	0.1066198230750598	0.1292021146710149	0.1260313727640784	0.04535641299153911	0.04786269184967538	0.002256200739807821	0.0357772832476124	0.05352034371840975	0.07281687591047677	0.01165482913763896	0.02631030861810061	0.002134303609081616	0.03070293198361067	0.00112869623544458	0.01138259060594763	0.001062554288718746	0.01292149407889008	0.001066060538003339	0.01160178110039127	0.001187884441392371	0.02910652093904588	0.03697506094168312	0.06643799401998864	0.04752777067315258	0.0553177566673802	0.04699734222505813	0.04801002796171106	0.001497689038952155	0.02240529528350948	0.003687395599367385	0.01007787035951329	0.04269577111397137	0.04273850008298971	0.003428986071288329	0.07391149632335921	0.001758490331843169	0.04058433804343241	0.09528652152450637	0.08864623343705097	0.001172829071777061	0.03531002716626162	0.04304143061286059	0.04168862710896972	0.006204460492359072	0.0199408625964238	0.001291024495765283	0.0122811341691964	0.001312792837599343	0.01941020606853978	0.00185807364801537	0.07948996967111606	0.01303692607444344	0.0366161478889209	0.02461132377644504	0.009550918215945628	0.03680435377972741	0.04318613291619026	0.001028756958533111	0.03024781280025449	0.01718357219805731	0.02204855620071904	0.1764217802123828	0.1539959405769564	0.001603038700910439	0.01180840244932841	0.001315623850092736	0.03753579222404681	0.001360355395767739	0.02735822765693407	0.001128651395977613	0.01592693895902082	0.001244560225251585	0.01575966332632764	-0.01294980201643624	-0.01215281115722848	-0.008792822846484501	0.006848040826699409	-0.01406547649365833	-0.007122372211668691	-0.002614246963463334	0.0007553081527083345	0.00135973541845981	0.03937257099224501	0.001034237685938482	0.01716702232413241	0.3975806713008984	0.02236640394060274	0.001244498393849678	0.001013223106089968	0.004193552699723828	0.389602263326315	0.02281572995909423	0.2786379714779976	0.1368888244341261	0.001748094423839065	0.001905686558635904	0.001293284690835097	0.7842601796385577	0.07122824592002314	0.00118083682652182	0.001356188566594422	0.00102273740975314	0.1625387678668437	0.05361514173412459	0.01096624336317273	0.453307083588567	0.001158280918350288	0.00101559973521259	0.001006875689461993	0.001013058222647759	0.09344816463400107	0.0928833620746711	0.03839050249788523	0.02817120265532757	0.05307516244321646	0.1192129011695928	0.1185046735443904	0.04522964244734549	0.004528735636025067	0.0493613422759127	0.01395360165146998	0.002002510461179789	0.001110427473603245	0.001054362576984996	0.001078018056018081	0.001306087362466903	0.06442782918147592	0.03927620552056357	0.04245404823682277	0.001060061462673565	0.002649046251989538	0.0383985654904119	0.004326284822946901	0.001801957086429253	0.07594488946410047	0.001179056403933348	0.0381305455488383	0.004848852264856736	0.001247151977434846	0.001352047581356007	0.001774537767412276	0.005093268229599176	0.03237552860764302	0.03642415711753006	0.0010304079802767	0.01598182523427407	0.1842732617556021	0.001550063251355519	0.001172419680046906	0.001462469650308648	0.001166746553302911	0.001315232555429939	-0.01267931219283284	-0.01140575214634752	-0.007652800394362445	0.006160552600929171	-0.01056250765576645	-0.005522067546944611	-0.00335444538273245	-0.002342040452653979	-0.8635122030021094	-2.997354876038825	0.0348175123894955	1.702831365564876	0.009107040907787554	0.422129310953852	2.611619119966925	-0.3233901713636132	-0.06732822664623399	-0.01358440098424562	-0.8065223994563284	1.607684107285437	0.7447419542463649	2.165354252874449	1.095469913066116	0.0271518996832967	0.01209923619717873	0.01329276623913267	4.713217404559776	0.7428862532578213	0.05026369696688406	-0.01364973898838797	0.07065239078157	1.220171892539706	0.3042518059283936	0.2325710571454964	1.699058985691568	0.08580890812616598	-0.01366608070465205	-0.005180799343853554	-0.004554638607205137	0.2239141547213626	0.2291743414584257	0.05759957139283298	0.1376088873649399	-0.5621074767419606	0.558953232819742	0.1831669348125539	0.1554385485246435	0.1328704111250367	-0.2805474736218797	-0.09530912453740462	0.004925962438566749	0.10649967792103	0.1421192275525838	0.01896531265527462	0.107538003522456	1.69780938570566	-0.302438184594879	-0.1732901681210005	-0.07156317899767027	-0.02771117089175454	-0.1263160763153593	0.1485100732613243	0.04044831142942359	-0.8488682761696205	0.1806691513740212	-0.07525436897669592	-0.0876617204338945	0.03014210176729768	-0.006405040576845821	-0.6033875972184015	-0.4780634955432422	0.3632595929262776	0.08036759370559676	0.1310949157426366	-0.1526525697171863	0.7041316067318568	0.008645383795198525	-0.0008469027662043688	-0.1594720701896125	-0.09797618384032646	-0.08923304293182853	-3.332484650565855e-15	8.699354159380364e-16	nan	nan	nan	nan	nan	nan
0.28	-0.0487397278032143	-0.01831943492598176	0.03654261351396464	0.595733412795624	0.9410918035245641	0.009920819856452467	0.4242063176039482	-0.02782995712622929	-0.02566258168710217	0.0353332718354003	0.05819027857510764	-0.08499915309837393	0.01837760808181975	0.03318984934339105	-0.0598355175667376	0.9975903464395605	0.09272474950105113	-0.9975903464395605	-0.09272474950105121	-0.1405210622781191	-0.09598698600007956	-0.0001436281082190745	-0.2338582229324523	-0.07435899493683139	-0.03467758912345674	0.09562034836333161	0.1008345582504566	0.6881364204065071	0.643423079542298	0.06535516805275601	-0.01145849267205342	0.101109256151897	0.0186838185570119	0.2025574473996684	-0.02900642207084994	-0.5155783281957655	1.319265791475892	-0.02041027565618408	-0.01930252954176462	1.677314934121884	0.2543996460946527	-0.2312932786335188	-1.512617337380611	0.03910100640925959	0.8886935944005501	-0.5258700267897528	0.3091585663762544	0.6309752249809354	-4.122216336325741	0.5058844689370956	4.122216336325741	-0.5058844689370956	1.446969923730861	-0.5691345985603448	-0.2578574577984203	-1.483688085234554	0.5295275244496859	0.2464189850606882	1.300208252847456	0.9843271218326659	1.36985773636052	-0.4303081330080599	-0.01240267472013593	0.001758508690438683	-1.077163587816363	0.2573874606781635	0.001339266828660459	0.0176624822483127	0.03424721202011611	0.05456686826499539	0.00103445556333086	0.003953768693841005	0.0152366194800037	0.01682042395114669	0.3495119237570408	0.3226371802784803	0.02371364415333504	0.02790471971634977	0.001240714202092698	0.03264047049302902	0.001024698245921306	0.006385683880516672	0.01065824988955249	0.0277664868517092	0.3858720459465456	0.3785876492176449	0.02000605417004367	0.03479927900307855	0.2533921937890603	0.2702702184628163	0.1175870423534294	0.114509998676245	0.001736655824547565	0.006130781886206679	0.001884490024065856	0.01140765916429151	0.001290528086357195	0.01679394194678658	0.6848876293445708	0.6397594593708744	0.06475217100854834	0.08082575384250508	0.001182079811462147	0.003703118293542196	0.001349680955521534	0.01903145374113648	0.001119061494849824	0.0383974365177612	0.1488401773580892	0.1745511201492371	0.0488726070556905	0.0279231250536999	0.009873945379321396	0.01643957375833735	0.4346748014921153	0.4022432009894646	0.001152765893488414	0.02628978392828453	0.00106090613229183	0.006332081279163883	0.001041136084132173	0.003797670400277055	0.001048516761846203	0.004163818726908955	0.09456328279193392	0.08881766621130248	0.09485810239934998	0.08090640348176446	0.03759841436501483	0.03340936724583221	0.02849894003313096	0.03440631832666585	0.06103875299912045	0.0776418263645431	0.1149433091587993	0.1122522429165641	0.1215215015382726	0.1262055679124747	0.04547263925045192	0.04970827921845219	0.004209386281486001	0.03752958501873861	0.05153150169573509	0.07045223777821789	0.01544133943141257	0.02787795183618658	0.002095412824119949	0.03075409387353654	0.001119323440367524	0.0124919261181057	0.001058352325279006	0.01442321870173261	0.001074663837193164	0.01177584434433114	0.001281816728032891	0.03006921129149404	0.05432872007766349	0.08319684945823394	0.04316646513787692	0.05274633946392145	0.04440244180449889	0.04645391899757674	0.001287566209970694	0.022052518070104	0.002948046283897484	0.009774149769830719	0.04013664975499031	0.04150935921465497	0.004052961047290087	0.07485412171831295	0.001750740470352714	0.04096225640169227	0.08811437290301723	0.08378938895299741	0.001179983504869221	0.0369491339965824	0.04203897270637634	0.04287382251414855	0.005696124238226892	0.01943467497160643	0.001265666020819156	0.01267161053312077	0.0013459540782234	0.01931324198279375	0.001792368381900007	0.07355427217177467	0.008740522658283165	0.03266882533856001	0.0299544154907074	0.0138760482196146	0.03686537746602975	0.04425824457837979	0.001029959238803867	0.03151840970438874	0.01707114273729882	0.02118590621051537	0.1798421424824112	0.1611857879183716	0.001602377123475895	0.01187661481920194	0.001247422950243407	0.0376330400802703	0.00142879288068218	0.02567537853409406	0.001154288640947592	0.01489378030520658	0.001291996068770552	0.01482107612137074	-0.01190735611974318	-0.01140086935213238	-0.007625029572268885	0.006565553574968488	-0.01013443435262467	-0.005546412791735274	-0.003363341830178003	-0.001778480302658531	0.001402776424175513	0.07081009949238987	0.001035524970664801	0.0294039343291548	0.4202964828851186	0.01539822277528607	0.001258427776515036	0.001014119779135787	0.001392979468622029	0.3890432821042678	0.03603175122139271	0.2936205190625024	0.1414511805172631	0.001833523953739353	0.001954779338928376	0.001335884750595277	0.8098478230730103	0.07611125048969734	0.001197421676456519	0.001401731619711422	0.001022356757719411	0.1707121407136165	0.06053491196523309	0.01599869028474018	0.4681610436935885	0.001184706979060296	0.001015813504679999	0.001006811921214238	0.001013226221648895	0.08889595547024885	0.08942304579806043	0.03598648349184121	0.0305102144651988	0.05066725271815381	0.1197171122452437	0.1032182983399067	0.04590702498869662	0.007634367629298375	0.0487674509200914	0.02389961042433763	0.002089416965890953	0.001108279430871248	0.001053403854683391	0.001088234290122039	0.001438905829196044	0.08436749967384287	0.03664649872068823	0.04023699627760639	0.001059827668404063	0.001778245525108396	0.03596059660880798	0.00502695128625163	0.001699725609400307	0.07994135866157615	0.001193928025072377	0.04284942764479351	0.005346317673779598	0.001231794250988701	0.001403201760968982	0.001682825017775771	0.003128742908844206	0.0390727001399124	0.03732296038499078	0.001031869607706054	0.01764760115059686	0.1865244436232361	0.001638542940181541	0.00117434702191145	0.001531897290992312	0.001192981457904805	0.001363495828016122	-0.01047893218651134	-0.01064648614995648	-0.006443350886970123	0.00648556681025673	-0.00598935556001288	-0.003982625994186851	-0.004116884920634747	-0.004030488683024928	-0.8716064181675411	-2.591081446695699	0.03833240107523103	2.375694970129508	-0.04028028176068219	0.5864138876653439	2.25869217131597	-0.4578670421253477	-0.1311803320273982	-0.02097301447684003	-0.5122195869376976	1.546842461719604	0.9662593750337414	2.006333839556599	-0.1613056865986068	-0.0234921649872321	0.007651517517878187	0.03950381818814175	4.029984314337854	0.5573407661231555	-0.1180638444091607	-0.01754297999373459	0.1236213164355299	1.016786352084315	0.2433139610798282	0.2950226196664922	2.147940672182826	0.04447362043206274	0.03684758564980465	0.0187513009730036	0.01644971659754304	0.1354408254412022	0.2395308308564275	-0.03478733024317116	0.2482625868001404	-0.2768230379855517	0.5680161552550641	-0.16638236675517	0.2067869485134331	0.2061660417812035	-0.1868641258572984	0.4006951330676794	0.004872602793196274	0.1144562983179444	0.1583310296736913	0.01741294022323589	0.0889375160723475	1.671518808664217	-0.2210281349674302	-0.1402319174165405	0.01857543464544268	-0.03704511507376142	-0.1257754285932605	-0.03089199786235152	0.03312910541901482	-0.08626120169068878	0.1463374739786746	0.3070979237538979	-0.02345765279324466	0.05243856979365572	-0.01428390012585827	-0.5805792818132035	-0.3317366524724032	0.5048104953507847	0.12590965433689	0.1306356331460212	-0.02236621638606484	0.7304084172521003	0.004191604644068035	0.01673159532305053	-0.1753465758989339	-0.107656969041224	-0.09734688229990231	-3.362480535592054e-15	8.489005022093074e-16	nan	nan	nan	nan	nan	nan
0.29	-0.04547193745051362	-0.01986844054921895	0.03145015693871694	0.6088805001185931	0.9408039114284136	0.009636230925015619	0.4385084973407217	-0.02623279506489341	-0.02634898035183753	0.01914592291196567	0.05976323977637185	-0.07604533518668863	0.01153519756177737	0.03804974789050102	-0.05355230372160653	0.9535341219259273	0.09815195501558094	-0.9535341219259268	-0.09815195501558126	-0.1258384754536109	-0.1021148904556586	-0.002776348066162756	-0.247802860932427	-0.06861528018594411	-0.03204247357302949	0.1069971779404513	0.1105991714218295	0.7015689557357858	0.6382074449490276	0.06637601062018463	-0.01135098631651371	0.09074353913442115	0.02125306168207673	0.4465824813444871	-0.2714567108986269	-0.504232701675334	1.310023231699692	-0.03773165020980736	-0.03707395563683645	1.187336171022266	0.07520463915565277	0.09718383497391243	-1.718931764517442	0.2658382416258637	0.9065878491183647	-0.8389938590492058	0.6492534641291713	0.6276886466953528	-4.676054102184655	0.5844182211921023	4.676054102184658	-0.584418221192103	1.491288103309309	-0.6528812110490425	-0.2664196760765142	-1.308996201748648	0.6147927918670252	0.2787627260210294	0.9789569736166077	0.9744204823974975	1.314360127525928	-0.6010575669347232	0.2030448081325157	0.01583157683878893	-0.9956450210771906	0.259388957459191	0.001435363475180518	0.01803571986900855	0.05945695441122573	0.08063031158787275	0.001035696546507038	0.003861101654832555	0.02323571419915024	0.02182585305209363	0.3748643285595162	0.3436098701507275	0.01799255656743741	0.02294727315815542	0.001240691750205398	0.0310846057192086	0.001019475112171561	0.006207983994394406	0.006145140480399877	0.02356027615578291	0.3858907314176496	0.3922410575193133	0.03083803686143882	0.0449337821699327	0.2718346894064129	0.2911096484385003	0.1200948360002648	0.1061262199651167	0.001775401566082974	0.006198148070185107	0.001956782580409764	0.01151533678465134	0.001289579462847418	0.0171448526932312	0.7227726711282989	0.6764181846541855	0.06967401753547656	0.08494500437410192	0.001186812564621912	0.003605717676330225	0.001372382930343824	0.0187658051314904	0.001072044180529392	0.03956820533296568	0.1578709443321775	0.1833163216368837	0.05519407202951579	0.02996545794794772	0.01425995877740733	0.01962317242192693	0.4487652778557248	0.4256386393871021	0.001162727220617108	0.02699220141455347	0.001039052382867765	0.006409916800091151	0.001024411238271515	0.003850188133183127	0.001031407628059606	0.004210891817150269	0.09168410618395213	0.09010484366332347	0.09197587592075804	0.08317921061771086	0.03602285891276667	0.03251163530235343	0.02946274448715832	0.03659980244565264	0.05611819733339551	0.0756279405545047	0.1176297909852206	0.1183283006842207	0.1215797922431671	0.1263224590808344	0.04833649023657777	0.05418336849028862	0.01241192549216217	0.04456541856953664	0.04969138401937573	0.06866114102637011	0.01766676896283777	0.03052574403642092	0.002103332088131547	0.03073243152024833	0.001116790423963532	0.01368055000507665	0.001057673843718955	0.0160587290933357	0.001082541539420816	0.01188681070076337	0.001424468029546452	0.03069790604195173	0.0665071454903996	0.0931104624294692	0.03976676229896424	0.05086806060229594	0.04247881241603148	0.04547221449015167	0.001179784142414371	0.02195935762517057	0.002523456353891061	0.009798587184726568	0.03827392264373666	0.04077448030587184	0.004235439108474075	0.07569925613305228	0.001745476965728798	0.041424381987196	0.09657697741031922	0.09088549167773591	0.001191815410706085	0.03823190037639509	0.04183892652209011	0.04537268339303083	0.006756194429514708	0.02041136387825367	0.001251461075541608	0.01314814017127796	0.001388535746640735	0.01916287950469553	0.001724836513276136	0.06788842658125352	0.006167109391694263	0.03047494998199539	0.03516716271496418	0.01922336213048528	0.03684492856609686	0.04522882909291041	0.001031815187364109	0.03250808641189255	0.0175855580208311	0.02112487288077922	0.1820019907142048	0.168718293984014	0.001623990453055958	0.01185478521720883	0.00121492554960353	0.03802371292030798	0.00147280246120044	0.02383392788944084	0.001171052095399743	0.01376927473752506	0.001323499887727649	0.01379590236646254	-0.008426619742892535	-0.01042657228925881	-0.006932635337022696	0.007188666151777419	-0.005689678136433655	-0.004355599494162874	-0.004032440591924915	-0.0025772603178715	0.001647830744726992	0.1063881446411785	0.00103822615093365	0.03438984675008819	0.4339397579626911	0.008387125268364356	0.001225641091266972	0.001013970895088864	0.001246059943909137	0.383133359082814	0.04912816396704466	0.3173054482076783	0.1081379607146088	0.001800861476008043	0.002097851840045483	0.001248571996050806	0.8231020610170169	0.07586172319871395	0.001186934497542449	0.001391221919992333	0.001023722960164868	0.1730823538650329	0.06503645435749707	0.02156405641911204	0.4907350480126219	0.001163277966952022	0.001016721918253887	0.001007166643148852	0.001013916285015771	0.08672482130276198	0.08679991898656619	0.03262222277265932	0.03061445455717055	0.04932954973130257	0.1230896235739696	0.1376115156835006	0.05686041927774556	0.03268991146599469	0.04629846936375459	0.01686851431512346	0.002130387433347108	0.00111912314384028	0.001059982903397194	0.001092863658062839	0.001686680091739987	0.07949544944277018	0.03491672368190704	0.04011687852485365	0.001074023852518229	0.002332812116629395	0.03616143810400524	0.003919410611938802	0.001774053619121611	0.1325214697604945	0.001212774876276804	0.0405300795122503	0.01002795366564469	0.001240785171838134	0.001458046114919486	0.001630275577648653	0.00367147542537161	0.04302260995227861	0.03639144290863273	0.001035335121594001	0.01858211360854692	0.1847041254228999	0.001653294789569955	0.00118677218001716	0.001507487732181727	0.001184721822322312	0.001350250047596949	-0.003304033411152495	-0.009276344137788354	-0.006631668661779591	0.008374258201800525	-0.001005179981376666	-0.003463164996637935	-0.004633983890724289	-0.002213457640965338	-0.8829610201522758	-2.276663510500168	0.038361274403078	2.815694398342463	0.006585451582867551	0.4231173300642702	1.924542754068842	-0.5292683422414802	-0.1781096758254148	-0.01618483172575482	-0.3277482442542021	1.153915985708505	1.0552163825815	2.156738046364373	-1.427941242723143	0.02213624547754199	0.01303525041300358	0.03438532541899027	3.277387323355674	0.2811194285182609	0.04577998931164863	-0.03336415293550791	0.1180630429233826	0.7396042824683073	0.1673233524914555	0.3379614205543847	2.506842886576945	0.08381300868119203	-0.006474269624804002	-0.001220207462510402	-0.0008308027879440544	0.1102902369324189	0.2037948156659453	-0.1382906936473884	0.1934701042428696	-0.1267312528864809	0.6377193232311463	0.2728706258786734	0.6595691451078504	1.121752718692167	-0.1767881194646077	0.1084903926651921	-0.006994288525578632	0.123746086141907	0.1698929207871413	0.006600431065961357	0.04235112077198327	0.4293628740978909	-0.1581640510198069	-0.0598908484256589	-0.02074490508048402	0.03491449434052417	-0.03046712714934479	0.1396969887392961	0.05469747228124883	1.488365023384428	0.1128058390192213	0.2002949457997418	0.2014925837679628	0.04726127981660833	-0.01670490342651132	-0.5504404598598105	-0.1221477620694679	0.5628679156939382	0.06943741125069734	0.07523052349407949	0.009385066404057615	0.760658271783726	-0.006650011586738784	0.05836730484412359	-0.1905979328033914	-0.1159305574847554	-0.1062021050127555	-3.333043167916581e-15	3.684795250771466e-16	nan	nan	nan	nan	nan	nan
0.3	-0.03989644101222778	-0.02356180931039418	0.02643156518402804	0.6219313086012571	0.9403259003876593	0.00919016676588715	0.4480373441801818	-0.02612242688345877	-0.02365549920187055	0.001073050200845106	0.0633139835632604	-0.06677703889235966	0.001670095263092099	0.0459035650478604	-0.04724132257981556	0.9043287536801937	0.104510345669354	-0.9043287536801937	-0.104510345669354	-0.1106604869690289	-0.1089733085909878	-0.005426684475239613	-0.260113280706892	-0.06215159177669306	-0.02913916258354641	0.115275474056466	0.1204394672975191	0.7143778389177484	0.6316371525778259	0.06914553661393974	-0.01122008484685011	0.0812030516223876	0.02393015356868385	0.664098664516525	-0.4578790496583742	-0.5008053640840521	1.300010023414906	-0.0584340645774491	-0.0515975750800891	0.7226483546591592	-0.04295912988590086	0.4446826843074163	-1.88972209491804	0.4346575235332611	0.9515892709301298	-1.130408382631736	0.9079422884479053	0.6365286843142145	-5.152045082745857	0.6921214967857604	5.152045082745857	-0.6921214967857604	1.546050255754091	-0.7152373345148016	-0.2613807480019736	-1.156844440103152	0.6735222561229128	0.3000580728283043	0.6805015606265172	0.999463662695827	1.245127306908142	-0.7012396885942972	0.3373340105453121	0.00643753151516806	-0.9121176867279061	0.2789572129866502	0.001605880051097045	0.0184706307631509	0.08822094287189733	0.1104547703097733	0.001037667946415104	0.003782249277914578	0.02968519662042184	0.02545167850323766	0.3960437836943727	0.3609019743785642	0.0115804596176998	0.01740643141692632	0.001224286151485478	0.02911593591475635	0.001016790262678992	0.006029629866432218	0.003762967593868021	0.0212370081264899	0.3839971068822999	0.4010675046737037	0.04252314702462716	0.05579510913959846	0.2918080833735299	0.3133086972057881	0.1076792977235599	0.08770135007986095	0.001778476136495715	0.006276923669525408	0.002064402447477738	0.01165138904974532	0.0012454487361909	0.01755578834155675	0.7533549817084512	0.7048197374586135	0.07227061817794715	0.08674034417931256	0.001183934158769913	0.003562643446483126	0.00137848177953501	0.01840862250176693	0.001049224116342894	0.04090930930258978	0.164200334639112	0.1894102125390687	0.0606289059524189	0.03131300679796203	0.01918212737043085	0.02312408831947883	0.4653965519777197	0.4518939763056485	0.001156990036058736	0.02772210673904383	0.001028583920229852	0.006498720123461504	0.001016229699440458	0.003913817189614223	0.001023201641486936	0.004271288586376632	0.08909722227056234	0.09078938238933659	0.08919281568109738	0.08475758418174573	0.03360174535815932	0.03077292066900967	0.03001737863479376	0.03833643775643033	0.05278835878321694	0.07509165872950528	0.1205894602701619	0.1248171078802851	0.1356047339015567	0.1333251809390796	0.05487608405771581	0.06232642690568353	0.02858934030423338	0.05837968039885248	0.04755677473888226	0.06680781748987806	0.0153860632192452	0.02964030140321322	0.002127749386172627	0.03065842380152766	0.001120947631798863	0.01497639998225437	0.001060625564157191	0.0178435145602811	0.001088794396996136	0.01194425496569641	0.001619611614480852	0.03102722744201208	0.07088816395372918	0.09414728871051088	0.0371276705358672	0.04951233017027081	0.04138643261207091	0.04518046474192192	0.001132982714057647	0.02196687233951576	0.002586888913395701	0.01033207758238331	0.03737031342173121	0.04071468119193531	0.003776212962080398	0.07644362365167957	0.001779970257829194	0.04196423505929309	0.1233117913522182	0.1132143549556064	0.001207154933229619	0.03925705151767554	0.04065358422226895	0.04703213530568347	0.009599701522406086	0.02311846963986917	0.001248853987944449	0.01370471456902271	0.00143724335109338	0.01896081776847133	0.001664780874818134	0.0625884505032035	0.005126807511949806	0.02992368323257068	0.03974270094072734	0.02509771911089926	0.03639760926115533	0.04567159605701313	0.001034476271293851	0.03318163647705749	0.0183029559139253	0.02135811785790276	0.1826372270710851	0.1760902628721929	0.00164217462807853	0.01178176485658458	0.00120488983629711	0.03873967282031855	0.001482613255519325	0.02191033228259208	0.001175301310181768	0.01260144089571935	0.001332629944189995	0.01272674929449496	-0.002483108433703102	-0.009188378593489388	-0.006827382441802207	0.008655497938408809	-0.0008853090119458813	-0.003612354396607557	-0.004600206159231507	-0.001632166294904598	0.001892885065278411	0.141966189789967	0.001040927331202327	0.03937575917102165	0.4475830330402636	0.001376027761442497	0.001192854406019085	0.001013822011041978	0.001099140419196279	0.3772234360613604	0.06222457671269655	0.3409903773528541	0.07482474091195437	0.001768198998276288	0.002240924341162611	0.001161259241506433	0.8363562989610233	0.07561219590773055	0.001176447318628074	0.001380712220363346	0.001025089162610364	0.1754525670164494	0.06953799674976102	0.02712942255348387	0.5133090523316555	0.001141848954843481	0.001017630331827749	0.001007521365083452	0.001014606348382618	0.08455368713527514	0.08417679217507193	0.02925796205347746	0.03071869464914258	0.04799184674445164	0.1264621349026955	0.1720047330270943	0.06781381356679449	0.05774545530269085	0.04382948780741781	0.009837418205909694	0.002171357900803209	0.001129966856809474	0.00106656195211115	0.001097493026003611	0.001934454354283708	0.07462339921169753	0.033186948643126	0.03999676077210082	0.001088220036632531	0.002887378708150545	0.03636227959920261	0.00281186993762593	0.001848381628842821	0.1851015808594125	0.00123162172748125	0.03821073137970729	0.01470958965750986	0.001249776092687569	0.001512890468889538	0.001577726137521508	0.004214207941898977	0.04697251976464496	0.03545992543227484	0.001038800635482084	0.01951662606649696	0.1828838072225636	0.001668046638958279	0.001199197338122947	0.001483078173371145	0.001176462186739834	0.00133700426717787	0.003870865364206351	-0.00790620212561762	-0.00681998643658906	0.01026294959334432	0.003978995597259558	-0.002943703999089023	-0.005151082860813832	-0.0003964265989057735	-0.8959547061991302	-2.070229330690587	0.05066705576387643	3.127898049934014	-0.03751734934872996	0.3104931577049592	1.52257504243388	-0.5745460787359503	-0.2137413381525045	-0.02110386284547946	-0.1356310536115405	0.5814502322640079	1.111624135596376	2.278257597877492	-2.169523921424029	-0.02121028192727813	0.01332644646632498	0.05150879856706193	2.378549818561215	0.09255862084605727	-0.1071985669551326	-0.03584978007456824	0.1576883473195098	0.4825242349919599	0.1043571522329026	0.3584860664584371	2.719920376364628	0.04997118807100848	0.03904114613868835	0.02097356567818354	0.01911445239452969	0.01491308023932861	0.1006441164741608	-0.202983868213951	0.1568928251577416	0.01869775901995732	0.6505660409365983	1.210783771221933	0.9403807772245844	1.561851697484403	-0.1993094827862406	-0.3059518336205234	-0.005596470293608915	0.1359015163590057	0.1881860447423317	0.006708521922432762	0.02906284599495967	-0.1038385293727363	-0.116518449048594	-0.002240965577276654	0.03871046649992229	0.06476548147744954	0.00924053037469795	-0.0510453770849198	0.04867460273615963	2.960290908935794	0.09481442627245944	0.1392161305075127	0.322625718200313	0.06844752171052937	-0.02462375046466547	-0.5074053793190069	-0.003214931046572588	0.6102191092588992	0.02034614425027613	0.06741030467829653	0.03648944498607292	0.6983009817594085	-0.00604654708237805	0.08178900731493584	-0.1917755683381054	-0.116322623865963	-0.1061427457117633	-3.224361463305549e-15	-7.244562032595719e-16	nan	nan	nan	nan	nan	nan
0.31	-0.032417299612509	-0.02870024700719308	0.02136047748032845	0.6348777114886522	0.9396174468602051	0.008621667491997892	0.4532052421995089	-0.02678415397874044	-0.01753006308658892	-0.01831612407788798	0.0681074283693572	-0.05689663574382807	-0.01083630820818481	0.05575502777918358	-0.04073856222056621	0.850799177260366	0.1122140151802011	-0.8507991772603652	-0.1122140151802012	-0.09489808509559199	-0.1163121445041815	-0.007955847720899968	-0.2710703930374367	-0.05527174618172335	-0.02607740895249034	0.1211835944360343	0.130876967439437	0.7264343397752119	0.624488346711199	0.07242623807214298	-0.01121842173646476	0.0726505875972384	0.02672042345018619	0.8185324412346341	-0.5563086626529222	-0.5144070640127599	1.289236253596063	-0.08411124663597475	-0.06139342825919732	0.327462085948493	-0.07811347770354386	0.7770468488567455	-1.971227970311159	0.5101676890750326	1.023136095507693	-1.355866391713002	1.04298510855823	0.6643552299369386	-5.542976082848713	0.8557369518674166	5.542976082848714	-0.8557369518674176	1.604882708416675	-0.7480608919873039	-0.2423663257109979	-1.03776887685005	0.6972835272568665	0.3113751304869474	0.5141275684433796	1.094724348950429	1.171910450095839	-0.7237422866541835	0.3048834894879272	-0.007233421720264262	-0.7900332483224196	0.2818512592366725	0.002670631036928514	0.01983539389109855	0.1126162437334802	0.1380549824583659	0.001039268247208256	0.00372839155257685	0.03406918597521013	0.02775831070048667	0.4139673027479416	0.3743421553563953	0.006626829791795803	0.01311954186250251	0.001200235345550341	0.02695038805450385	0.001015108525063317	0.005867810356545765	0.002458232952354404	0.01991803959371444	0.3839973294266762	0.4065114067730284	0.05290841185131478	0.06565363817737468	0.3120526871851784	0.3361457943699588	0.08566019652364075	0.06635910781745513	0.001753296525299403	0.006389339602834896	0.002132332371355159	0.01175942709047567	0.001196308025749046	0.01808615110818046	0.7774164256326469	0.723410493499589	0.0729713862457704	0.08680723714808813	0.001174877177354351	0.00359001151452484	0.001364642013287082	0.01798750279714669	0.001037791035753454	0.04244296662878752	0.1689077631330265	0.1935400077870391	0.06490290528287471	0.03206728885041151	0.02368538443758842	0.02629252928219623	0.4848614881784027	0.4793023789553367	0.001144293431651047	0.02851417202622945	0.001023241366292363	0.006644285041244462	0.001011988972438163	0.004014181579638866	0.00101898644112069	0.004362541832695871	0.08606772439543478	0.08986789404365299	0.08637988568950501	0.08500100088760543	0.03095439278944754	0.028656082664642	0.02991247024325751	0.03941701193441183	0.05090694724742339	0.0759961352002272	0.1224939390826167	0.1302979423248922	0.1453086204928216	0.14539410146145	0.06489295233942606	0.07387261829249474	0.04729070130576762	0.07419971875837088	0.0456000755453323	0.06492158469612036	0.01242133896783438	0.02667072473309745	0.002199705301119461	0.0306592425284541	0.001126698315788616	0.01636902547814331	0.001064165633069544	0.01995186414125887	0.001093936610954207	0.01196649421859256	0.001723628106295722	0.03102864898687818	0.06945625010164207	0.09029085084982477	0.03545981707910125	0.0489078369411827	0.04017167968606703	0.04477177236872674	0.001121054683184806	0.02198046233482255	0.002593910257234387	0.01086695131920807	0.03666873748886842	0.04060078604448869	0.003288839260452443	0.07697072738534437	0.00178336693855694	0.04240507764660425	0.1397712531878586	0.1333767742540069	0.001225825072025529	0.04022143623222841	0.04110136009972296	0.0499908436846471	0.01371719565931266	0.02705853395288876	0.001257768032603063	0.01434525447308999	0.001475044068847372	0.0187043907957803	0.001630987282366483	0.05772026004881115	0.005023891428176022	0.03042829537042357	0.04276448877777268	0.03069386325912025	0.03529069667770995	0.04536957332642765	0.001036897370945548	0.03370480103907542	0.01826159098452509	0.02141212833086181	0.1842918612880398	0.1824584319237461	0.001688532865975299	0.01178370545910344	0.001210603061000387	0.03981134738608976	0.001485430715116775	0.02000202805276265	0.0011770124228713	0.01144383272534369	0.001337320486905955	0.01166858828787913	0.005499295046637282	-0.007644970571873293	-0.00674657834966276	0.01197862797103915	0.004265018072659845	-0.002986074319769806	-0.005223349951162315	-0.000504900033139506	0.0053837317027179	0.1503792218667995	0.001040939378446208	0.03891755459666312	0.4571637593722095	0.001253047342669281	0.001160238105213543	0.001012965956178261	0.001080843401205251	0.3900721981007663	0.06828774818376396	0.3610260061807074	0.03809970089382458	0.001692169901983629	0.002171462666554101	0.001131477303249892	0.8392750814787462	0.07238856446620848	0.001156136934458034	0.001324417765593082	0.001026569562167714	0.1773354693484775	0.07098119478154327	0.03006438343531841	0.5431476468517641	0.001121955689575874	0.001017723905420244	0.001007621417130131	0.001014593677643062	0.07972982792901866	0.08118056924208841	0.02671995429224322	0.02900051463809195	0.04910956812372035	0.1242525289916559	0.1494619763642261	0.08581084598008475	0.07919248815979099	0.04272049587124762	0.008638479468809602	0.002362551727572685	0.001134985896843152	0.001068940733370343	0.00110080990900771	0.001745522536238491	0.06153815590837605	0.03377310445493804	0.03764155899085923	0.001125909186158004	0.002359002007249794	0.03540148356922618	0.00274721686801041	0.001734887553820471	0.1456020872279325	0.001256818082342091	0.04456027765781463	0.02110740965816304	0.001281672204545263	0.001515764260484719	0.001610975013885025	0.005508651627756173	0.04582832638044419	0.03274249867241919	0.001039938964813382	0.01710843617472083	0.1906769544994743	0.00179515749219257	0.001231238505647655	0.001492844231062067	0.00118076750915958	0.001346610821112439	0.01478444227293203	-0.005892577307232558	-0.006607047787961333	0.01667430070583125	0.009644163137577101	-0.002393690499482343	-0.0059043074153749	0.000535587481232204	-0.9123139340827585	-1.954827577134028	0.2110879376865719	2.390295415379308	0.01152571778608833	0.1553082743900308	1.171772477526305	-0.3041402096083876	-0.2174059535734675	-0.01304396666169111	-0.1153651798289838	0.5364070392408671	0.8729777977255097	2.245679135006772	-2.122690138457652	0.0284333208045139	0.008226443782908516	0.05619700242605489	1.348288233632473	-0.07356902015470151	0.05993197118774646	-0.046011173471295	0.1542488159822216	0.3427509445393535	0.04783143488848764	0.2808434643806369	2.74469830478376	0.09601921376323409	0.002867269609409191	0.005065215055100498	0.004629739126583058	-0.1934226683584898	-0.04955948043888123	-0.2181543668699768	0.0634028101495195	0.1631726890722646	0.4364354911138772	1.076636926303943	1.343320580849056	1.596829816678416	-0.1743357845347581	-0.2739722144878952	0.005584356854743428	0.1498702808465275	0.2345088484014033	-0.0003821947179088612	-0.0209349887290899	-0.6244353806259976	-0.00807074249336894	-0.07696664910765214	-0.01940382200136876	0.042286221890079	-0.03092561709073613	0.1045513784258097	0.03768515714884817	1.025749232191199	0.1017525216146169	0.4511463928604222	0.4552691513778561	0.06473845158109948	-0.02710324404816326	-0.4677235375756605	0.09742976797124889	0.5055292516074849	-0.07676242663682625	0.04253586823093717	-0.02957161691777043	0.5948204038062539	0.005680737620084238	0.1300107361874265	-0.1894982779181163	-0.1152453469887063	-0.1053476357640606	-2.460270303411149e-15	-4.46395548448292e-16	nan	nan	nan	nan	nan	nan
0.32	-0.02378973567136926	-0.03441798602248379	0.01612352615663641	0.6477153476638206	0.9386265833405103	0.007976475229468101	0.454917202633996	-0.02745924020819829	-0.008181716022574349	-0.03801381339501218	0.07324006237252931	-0.04634142224756618	-0.02514711417409123	0.06637596423408458	-0.03394758113304935	0.7936871143906401	0.1217675756363737	-0.79368711439064	-0.1217675756363736	-0.07859378101103785	-0.1238451473080108	-0.01023229948107805	-0.2809324752607745	-0.04830918794383055	-0.02293001043170804	0.125818126488459	0.1424677139417828	0.7379307996298937	0.6172578908062781	0.07496475057154969	-0.01138732352689907	0.06556922405553003	0.02962226867187475	0.8937831728007551	-0.5737393133566452	-0.5339780880825986	1.278256680969553	-0.1149160630260038	-0.06693617280819565	0.03146083769127427	-0.04563095672155638	1.089264874054469	-1.951425102596424	0.5024953629473539	1.086551340476956	-1.491288881671147	1.061837033186434	0.6941728299677934	-5.868542372725508	1.062099685850856	5.868542372725507	-1.062099685850856	1.654430697977554	-0.7540707126419404	-0.2108384509057205	-0.9378384186619608	0.6900647847083845	0.3171870507736766	0.4257838951979191	1.23011293478129	1.133119106351831	-0.7175696962531044	0.1888962187860976	-0.02767544864890781	-0.6178975900397269	0.3012722810239087	0.004939551436334262	0.02246843687409533	0.1296405320356789	0.158223699329258	0.00104007407132025	0.003708361903675142	0.03614689417812253	0.0286473438439427	0.4290794594584388	0.3844636504169692	0.004025587794338916	0.01089745967553596	0.001171899985925156	0.02480706244978401	0.001013839823243964	0.005733071982593741	0.001792542146217116	0.01918565399221198	0.3881384823593041	0.4123771824913178	0.06116473183152979	0.07351258760944455	0.3319213931754168	0.3573526259069301	0.05631044278821016	0.04477223516269822	0.00170271355446386	0.006540387129806201	0.002131674012519639	0.01181482356748163	0.001156843773745878	0.01871239334347021	0.795372660293121	0.7319592390112343	0.07193802316946453	0.0853811839149459	0.00116019226531735	0.003706478682539287	0.001329577816020231	0.01753565881922112	0.001032817318931232	0.04409839958347749	0.1724973283674822	0.1962515540285996	0.06788679556173868	0.03229627902836005	0.02740366400941763	0.02885378437299831	0.5073372494919851	0.5064467054255385	0.001127997276251882	0.02939403790220102	0.001020618099447438	0.006811974159482772	0.00100991966698559	0.004134439545285162	0.001016873475490114	0.004473754214053265	0.08224532776047766	0.08703669064251389	0.08347561681974958	0.08381442047023532	0.02834648247551054	0.02645442064742154	0.02904202587037045	0.03968810995363011	0.0503919503348116	0.07837461558988501	0.1227038870837039	0.1333625105651446	0.1420050913390473	0.1523306513261946	0.07827238446647378	0.08868210013688796	0.06665543516068501	0.09020975357760029	0.04402868009125837	0.06339312762779357	0.01030678000892816	0.02444068283174643	0.002331151937451071	0.03076659376213703	0.001132083019020653	0.01811873955973626	0.001067124811372515	0.0225541910672739	0.001098165812860624	0.01197418060383642	0.001681275135217019	0.03076539863331167	0.06281594266080152	0.08251885434077971	0.03484613210323263	0.0492771044059027	0.03842230151087867	0.04369174895885441	0.001133941475250242	0.02191056880822193	0.002333841188232834	0.01117934114022538	0.0358447541789658	0.040118047705571	0.003011620196931845	0.07749635631235564	0.001728373522804905	0.0426817630507144	0.1333094511144518	0.1328004652283704	0.001247757783681533	0.04136590204950105	0.04428320063762612	0.05602748011439045	0.01890965343468203	0.03202149280690779	0.001278172780762801	0.01510104345020254	0.001495386257348337	0.01840992090086857	0.001630688886548522	0.05320416323136818	0.005614100512371762	0.03173812677905809	0.04384226498616226	0.03513869476748397	0.03342374888860692	0.04421611279887507	0.001038676793305599	0.03413861905178833	0.01707275399090488	0.02068900018907795	0.1882757367387984	0.1883764224534187	0.001775225459519784	0.01188030100966335	0.001229481230156883	0.04128918415100347	0.001491720928064985	0.01812810671842248	0.001180020847077886	0.0102956072203576	0.001344468614765566	0.01062263297615877	0.01543581414590122	-0.005788084685744556	-0.006577684553197722	0.01736057205690722	0.009758572127740129	-0.002410638627757482	-0.005933214251513365	0.0004921981075410699	0.008874578340157306	0.158792253943632	0.001040951425689991	0.03845935002230461	0.4667444857041554	0.001130066923895894	0.001127621804408206	0.001012109901314563	0.001062546383213909	0.4029209601401723	0.07435091965483138	0.3810616350085609	0.00137466087569488	0.001616140805690829	0.002102000991945651	0.001101695364993474	0.8421938639964691	0.06916493302468635	0.001135826550288169	0.001268123310875303	0.001028049961725109	0.1792183716805055	0.07242439281332549	0.03299934431715299	0.5729862413718729	0.001102062424308148	0.001017817479012736	0.001007721469176812	0.001014581006903498	0.07490596872276221	0.07818434630910488	0.02418194653100903	0.02728233462704162	0.05022728950298931	0.1220429230806162	0.1269192197013578	0.1038078783933749	0.1006395210168911	0.04161150393507741	0.007439540731709474	0.002553745554342221	0.001140004936876744	0.001071319514629495	0.001104126792011827	0.001556590718193065	0.04845291260505446	0.03435926026675021	0.03528635720961763	0.001163598335683297	0.001830625306349068	0.03444068753924986	0.002682563798394824	0.001621393478797931	0.1061025935964529	0.00128201443720293	0.05090982393592198	0.02750522965881629	0.001313568316402892	0.001518638052094628	0.001644223890248554	0.006803095313613281	0.04468413299624358	0.03002507191256368	0.001041077294144589	0.01470024628294481	0.1984701017763849	0.001922268345426932	0.001263279673172357	0.001502610288753038	0.001185072831579375	0.001356217375047087	0.0256980191816577	-0.003878952488847497	-0.006394109139333606	0.02308565181831818	0.01530933067789464	-0.001843676999875681	-0.006657531969935963	0.001467601561370191	-0.9301408339182774	-1.772224916344571	0.3043230267731497	1.641598994394118	-0.03075173406746599	0.02697334694648519	0.8588378589824351	-0.161584605247708	-0.2092968870450403	-0.01568763565929375	-0.01831446735606945	0.6658249560567283	0.7117082144555169	1.952204472437957	-2.218449999894117	-0.01348396320650185	0.00279813372301184	0.07068469230291784	0.3701477126951471	-0.2060306195372338	-0.08937874697895959	-0.04199463080310688	0.1820434730178963	0.1988744337099205	-0.0007012226675860611	0.2370488920748523	2.667105140467363	0.06753130582331372	0.04346598623004591	0.02495228080269137	0.0231062794021222	-0.3670299308521984	-0.1853553081717441	-0.2199486707824872	-0.005002406595954418	0.3134985428047203	0.1673128000656918	0.184309639696794	1.593038868740507	1.599850989426311	-0.1277543377000969	-0.1580448798679305	0.01571003105735151	0.2073192334994726	0.2869815137498988	0.003797948391165303	-0.02387153368884705	-0.8869502590425744	0.07823368971156416	-0.1365071729123666	0.02201376211720543	0.02026869831488763	-0.06452810792109648	-0.05134033841557065	0.01584316609480104	-1.187454755871458	0.1308306468167616	0.7548017406628205	0.5272046263999249	0.09149733631905402	-0.03223233362324909	-0.4369866519290224	0.1578289231077463	0.3799565812865163	-0.1499414151444536	0.04954099481717347	-0.1189382779624284	0.6082652773833589	0.01288444252560354	0.1630214471408101	-0.1848989892403192	-0.1144460907877662	-0.1037016067328281	-6.613221088587931e-16	1.996396237649322e-15	nan	nan	nan	nan	nan	nan
0.33	-0.01480797589507919	-0.03996690342521992	0.01074196048680395	0.6604451830699777	0.9373053385164489	0.007293056053133148	0.4542157429354394	-0.02754934305757407	0.004222382021286784	-0.05706362856060868	0.07796355400470523	-0.0353620729537598	-0.04033533833414663	0.07667375754346595	-0.02695473957739031	0.7335753001531633	0.1334625237735113	-0.7335753001531626	-0.1334625237735114	-0.06185272052176414	-0.1313114948655373	-0.01212972238530051	-0.2898614978976802	-0.0415598998699685	-0.01974853395304565	0.1293324923895227	0.1555742216056168	0.7492714665558069	0.6101358752649546	0.07629700709727717	-0.01174839507143263	0.06010661921098757	0.03266698297960181	0.8844705648378453	-0.5302120249726168	-0.5363155424926427	1.267938504589416	-0.1502813975602486	-0.06955305740500256	-0.1473499078149086	0.03021100197028655	1.390164040538846	-1.840446225739032	0.43790225393676	1.097069556976905	-1.523437362998912	0.9885776080885255	0.6947708687469448	-6.148006805829946	1.274710371650739	6.148006805829946	-1.27471037165074	1.692664334465645	-0.7355629460012064	-0.1664345433064871	-0.8517506613406488	0.6565049921137154	0.31828454982918	0.2606515703354427	1.390481561288174	1.13887473256323	-0.704898904301867	0.09470017551578719	-0.04422536485570122	-0.4850001280568406	0.3097328517636277	0.006318596894930978	0.02421102795582826	0.1407094988321837	0.1716528760006137	0.001039976563464349	0.003708414500309184	0.0351421219255828	0.02788465074949942	0.4414842278395436	0.3918762486405354	0.002606874791441819	0.009712532405422084	0.001143967163941928	0.0228567517112893	0.00101276307249375	0.005626378946267118	0.001434182762223666	0.01876152546476612	0.3963597278891579	0.4198817502499428	0.06664181759404619	0.07893362934919647	0.3511907703886203	0.3762925262939579	0.03140184837639004	0.02726085388764902	0.001643552167624841	0.006683516169325891	0.002084844744011056	0.01183541533917206	0.001126043431255781	0.01938799481149391	0.8063765263471977	0.731573582860629	0.06938893577878655	0.08273646688574084	0.001143899310469077	0.003829686711394637	0.001286527301491371	0.01709666131513778	0.001030908391300653	0.04587304967459944	0.1754183280278449	0.1980117387965656	0.06932614048543678	0.03201866367144434	0.02984514950302361	0.03055294684618736	0.5314866090955855	0.5323657674400155	0.001111978429457709	0.03031274715353604	0.001019200526284475	0.007024286172446338	0.001008802419610608	0.0042818473433017	0.001015691786242531	0.004608550963705774	0.07892945552292556	0.08363133721288124	0.08094791973089087	0.08169942945392999	0.02647218150996594	0.02475899077205686	0.02499840538024576	0.03681883992900325	0.04775013362184894	0.07824798384294676	0.1236200820363866	0.1350915642458684	0.139605639412915	0.1531229596027315	0.0940761571762595	0.1055681138109089	0.08332216059656569	0.1043181770773274	0.04268889724823759	0.06220230487714591	0.01216271014923261	0.02494447823830626	0.002748933201037235	0.03107845458670844	0.00113475781986542	0.02016033109460386	0.001068775469657699	0.02558910342559249	0.00110202987033691	0.01198943517330756	0.001594724939732571	0.03043376850567677	0.05259202370799439	0.0723329140731459	0.03357613838388541	0.04893793352243032	0.03672262750149143	0.04236450365244614	0.001215176035437044	0.02181157539017774	0.002364046243961841	0.01183740560018539	0.03530517134398688	0.03964087208243008	0.002733752047873152	0.07765524701812644	0.001650638955680582	0.04279088148271098	0.1281682562694428	0.1266279093587137	0.001271858563066659	0.04292981089596003	0.04603507959317932	0.06146843493911509	0.02421166965095807	0.03706538918174507	0.001308075114086241	0.01602736759334605	0.001496350722654413	0.01809937923407124	0.001679158361188088	0.04892413514279782	0.006157186061870257	0.03304968318682089	0.03955138667005578	0.03579153122544618	0.02951824618526805	0.04097296518874351	0.001040508634910941	0.03443971680070207	0.01603581286687287	0.01968617941901642	0.1926583742809158	0.1952709376417853	0.002321464682861141	0.01230503180551213	0.001259744169537444	0.04323604823994011	0.001518418241782267	0.01629806603931602	0.001191777288962611	0.009155808538044643	0.001367198133976488	0.009591391594862799	0.02640521100680813	-0.003712490830673245	-0.006369065560332131	0.0233602788753889	0.01459708950048893	-0.001950964974131905	-0.006419754155879503	0.001711315962615412	0.006843982830686188	0.1560863354644101	0.001038964383663949	0.03012042492450086	0.4708117076505767	0.001106134195179316	0.001104101776563832	0.001011247004585559	0.001058505890562407	0.4238374503641611	0.07293214414793217	0.3988589656567816	0.001231460044661184	0.001552799905909769	0.001979978847402749	0.001087440405640724	0.8268812955326552	0.06343474394928164	0.001119410474117585	0.001219296548776496	0.001029659089499327	0.1810019425171586	0.07010179221160694	0.03232487823348683	0.6008237211419408	0.001089579750462383	0.001017647123594659	0.001007570515565963	0.001014361255136217	0.07418350582801497	0.07704328166447662	0.02446417089375836	0.01452452065256664	0.03964180333870354	0.1275159783948696	0.1437801596100686	0.1253649813039478	0.1089056608934127	0.04063126338624705	0.01986807150886614	0.003721560202123206	0.001135459429453427	0.001069794934073981	0.0011076819160007	0.001460316037193971	0.03239407657328613	0.03016379513230997	0.0342384608522696	0.001414987648242497	0.00287372733216612	0.03487304195230154	0.002239470513690649	0.001525656695269633	0.1328667850390957	0.00130961224183207	0.04576239538723565	0.03237818264893738	0.001360938254511269	0.001479346874450964	0.001802072468569726	0.00667225758020874	0.02565199416473585	0.0207281696935521	0.0010435472731361	0.01506087033928583	0.2013321164802441	0.003713035249088145	0.001314946733222771	0.001583183840742599	0.001220052109406172	0.001420216104384159	0.03794036132783456	-0.001503727649099477	-0.006140411704273951	0.02957968733952683	0.01886581393131032	-0.001577121699944646	-0.006716071809001038	0.00312540533868704	-0.9490203082316908	-1.50660072200602	0.06380914446775429	1.026452651594366	0.01574710144175281	-0.1796958362170633	0.6291832297255807	-0.08217613888346982	-0.1794868755599507	-0.007219575108241344	-0.05001285346599564	0.8657939784796487	0.3805402516828358	1.812798275212308	-1.316024359912996	0.02754023189887123	0.0006402665792560558	0.06573963667858372	-0.423794364915114	-0.322128361938831	0.06322929808024889	-0.04345108646443089	0.1760339248783077	0.1491221993176479	-0.05328964462801405	0.1098828059000194	2.505329175267139	0.1037599416263585	0.01030427164577711	0.009811797670551884	0.00889332398537644	-0.3196575528825581	-0.2364825641662115	-0.1238240676604999	-0.557308431633594	-0.3030850507568491	0.2132354846239396	0.08832053315371112	1.767508303639955	1.240589994375617	-0.1121413485012282	0.2486097728963145	0.04439178321827252	0.2075540267543818	0.3211651636799999	0.001231931798346448	-0.03695205988697368	-1.13970921110327	-0.1312958493828876	-0.131684041530649	-0.02472625861527305	0.1050005206686536	-0.03405398135586581	0.0467539818939303	0.006405913953026319	-0.008968619258519897	0.1851205418272185	0.3517426527953291	0.4851629770850542	0.09948957718675658	-0.02993784229010269	-0.4210667147853817	0.1089387043559763	-0.2650179527249846	-0.4843731152791596	0.01287723929484271	-0.0829765876056765	0.772290328785221	0.06822369719687882	0.2243780203688214	-0.1807398606087267	-0.1133778197931603	-0.1023308684229893	5.208113292977598e-16	3.49639548451337e-15	nan	nan	nan	nan	nan	nan
0.34	-0.006462288726983116	-0.04490558367757846	0.005517605374610427	0.673078679842163	0.9356019854738474	0.006589306182440942	0.4524582618694493	-0.02680300786632262	0.01959375090462904	-0.07446090381409719	0.08191209326023344	-0.02464501033416677	-0.05515748968837718	0.08596463598406327	-0.02024465600645891	0.67084325165284	0.1472181916708658	-0.67084325165284	-0.1472181916708658	-0.04476283563000624	-0.138483689170794	-0.01351675861453721	-0.2980431795399986	-0.03524484486055122	-0.01658079333770945	0.1307024036015788	0.1702632044336016	0.760785503355803	0.6031986028744207	0.07720165586498878	-0.0122655609159661	0.05566168651063184	0.03585817113198955	0.7665686511620803	-0.4516918832810389	-0.5025359765548242	1.258988954175175	-0.1913377067352331	-0.07100231167964613	-0.1797434357954261	0.1216566514033518	1.682719041951157	-1.620917120174851	0.3475048876168476	1.034094005635047	-1.418074320618805	0.8604540594530028	0.6376212330212767	-6.392589225294826	1.47424363789422	6.392589225294826	-1.47424363789422	1.724195578473872	-0.6952400621925029	-0.1087611159082979	-0.7883702197442541	0.6032181718200194	0.3144398781085278	-0.003107042603646048	1.546607967611389	1.167793081167817	-0.6806210660951765	0.1033746671829461	-0.05889430864862671	-0.4143631612023685	0.3305670499560159	0.006005403352172057	0.02413689886133159	0.1461219378258228	0.1783970785954934	0.001038933877175393	0.003723000893401801	0.03067356907787951	0.02504974971196313	0.4512101989258773	0.3971573438913765	0.001880562999890562	0.009118431095670303	0.001118239807002522	0.02124289264046303	0.00101179329871957	0.005557308410376863	0.001252720554845845	0.01851536461624693	0.4085962887827707	0.4303071697171368	0.06900632355330907	0.08128419500686244	0.3697328019434331	0.3931490448160712	0.01732450168518038	0.01780778586849299	0.001582295601007802	0.006799800983443998	0.002000470784177311	0.01181402981836367	0.001103516393180861	0.02005326678459735	0.8098623939551508	0.7239530432709533	0.065412091052387	0.07895430516347189	0.001127544262661338	0.0039552435505683	0.001240585031161286	0.01671371280020075	0.001030759279701505	0.04768202567447836	0.1778927214910415	0.1991531916036393	0.0690924860050468	0.03126113021754909	0.03080065518668737	0.03119342455773381	0.5565367050839771	0.5563257271876635	0.001097727722895976	0.031220224678333	0.001018406854735611	0.007244216698063143	0.001008168556198292	0.004436325876096714	0.001014991295034409	0.004752425762900691	0.07673339379666759	0.08053120362869255	0.07901616599352379	0.07910797580537343	0.02562137797879507	0.02388420402682876	0.01671583183500961	0.02877280465486095	0.04141969307634534	0.07302771140343112	0.1264001297259418	0.1383219712285209	0.1449064991898136	0.1563804323401312	0.1119437670148781	0.1236991549612086	0.09597013110960721	0.1153966791422419	0.04151296495767039	0.06111567793633323	0.01914778587558064	0.02920899452400014	0.003539944905969237	0.03160902241372694	0.001133821548978677	0.02240091916042837	0.001068837903495042	0.02900077845620053	0.001105739384395486	0.01203839856570188	0.001503300496309347	0.0301364060746286	0.0394904531130302	0.05993524178635308	0.03092123655930735	0.0469466277586924	0.03532373516507265	0.04100322506501745	0.001381465350265143	0.02175776737812496	0.002899294376239288	0.01315247809341924	0.03522154228828287	0.03937402878546065	0.002373319066209316	0.07770414599672056	0.001563897303055589	0.0428183892027374	0.1359259664114173	0.1333828488192247	0.001297706635859263	0.04513170127309272	0.04459707768467747	0.06342940174055513	0.02925892487335794	0.04179651891895623	0.001346708309245483	0.01720527669147624	0.00147719604631163	0.01780992721683103	0.001782261563252758	0.04474187395565436	0.006366017900136405	0.03400602778438332	0.02826822481878338	0.02952576245235796	0.02300785206104607	0.03481495032533165	0.001042659675962821	0.03444013752427261	0.01567667619068083	0.01900245420584773	0.1964477025205122	0.2038552803990285	0.003487215596115118	0.0131680145646543	0.001300706891869469	0.04573727755280198	0.001572037105080728	0.0145206952256918	0.001215146148146249	0.008030767342131991	0.001410555947431438	0.008580331629763991	0.03822323805789503	-0.001437142985843071	-0.006130394272672071	0.02968953816235386	0.0185809174603491	-0.001620036889666246	-0.006620960683376627	0.00322289109918478	0.004813387321215226	0.1533804169851883	0.001036977341637913	0.02178149982669711	0.474878929596998	0.001082201466462736	0.001080581748719722	0.001010384107856613	0.001054465397910866	0.4447539405881498	0.0715133686410331	0.4166562963050024	0.001088259213627421	0.00148945900612856	0.001857956702859989	0.001073185446288225	0.8115687270688413	0.05770455487387691	0.001102994397947334	0.001170469786670743	0.001031268217273639	0.1827855133538117	0.06777919160988836	0.03165041214982076	0.6286612009120094	0.001077097076616548	0.001017476768176605	0.001007419561955142	0.001014141503368954	0.07346104293326775	0.07590221701984833	0.02474639525650764	0.001766706678091859	0.02905631717441804	0.1329890337091229	0.1606410995187795	0.1469220842145206	0.1171718007699342	0.0396510228374167	0.03229660228602248	0.004889374849903762	0.001130913922030296	0.001068270353518899	0.001111237039989531	0.001364041356194735	0.01633524054151783	0.02596832999786986	0.0331905644949216	0.001666376960801933	0.003916829357983242	0.03530539636535331	0.001796377228986486	0.001429919911741167	0.1596309764817383	0.001337210046461225	0.04061496683854958	0.03725113563905849	0.00140830819261955	0.001440055696808215	0.001959921046890947	0.006541419846804114	0.006619855333228214	0.01143126747454063	0.001046017252128075	0.01542149439562684	0.2041941311841033	0.005503802152749274	0.001366613793273128	0.001663757392732182	0.001255031387232958	0.001484214833721239	0.05018270347401142	0.0008714971906585737	-0.005886714269214321	0.03607372286073546	0.022422297184726	-0.001310566400023403	-0.006774611648066112	0.004783209116003883	-0.9664524556181029	-1.201027297941752	-0.05902100847330943	0.3046041790990098	-0.02784497478154122	-0.3874682416720746	0.4325372644374056	-0.04341941317807866	-0.1420065535111647	-0.008163135572797358	0.01727906843048866	1.249995297770376	0.09761299803860288	1.535528099455112	-0.6067873487152797	-0.01885280829758555	-0.005597324775355858	0.06861879332110428	-1.076828975118949	-0.4335195581496121	-0.08890898493324462	-0.03078482904377907	0.1889086547691183	0.07512804153142358	-0.09668484206384398	0.02531193974569092	2.27528468710157	0.06528496051100578	0.04498968876095392	0.0263664277585665	0.02492188931059855	-0.3059859617639867	-0.2806478346219555	-0.05582004475328833	-1.040355456500565	-0.705229595713697	0.4675834604514451	0.6773425318693544	1.842044363995839	0.993866702463713	-0.1069151757331261	0.5940992959588354	0.0594514315464586	0.2471185396906641	0.3623340482081269	0.01053971297504342	-0.01701799436822832	-1.329296662872245	-0.2521932863432008	-0.1433138291160978	0.03105084331465611	0.1516703049686881	-0.02246164268859979	-0.07333868385077578	-0.000478976300006564	1.398044310161927	0.2584269529518701	0.05880413600514676	0.4646512988744295	0.1418143273160601	-0.02801440242701651	-0.4174332716436127	0.08678656106584794	-1.003764464924522	-0.7329148658020394	-0.01059441025126252	-0.0551191665838749	0.9462307911587687	0.100534835184125	0.2738944919234174	-0.1743650161439842	-0.1114945935073021	-0.09966532349365673	5.418816965916448e-16	3.221726422231911e-15	nan	nan	nan	nan	nan	nan
0.35	0.0001092506217816002	-0.04897085618178268	0.0008536012030884775	0.6856326388056536	0.9334578577600462	0.005872687904879176	0.4511514832894326	-0.0251693462473069	0.03781362592535119	-0.08909716607798623	0.08493934346958786	-0.01496575789667031	-0.06815910998337338	0.09383126178948556	-0.01446257255272451	0.605774320951211	0.1628253084942003	-0.6057743209512105	-0.1628253084942002	-0.02737451988250504	-0.1451511604323582	-0.01426719260932335	-0.3057211705377199	-0.02953722835860067	-0.01347396844607193	0.1293583686757012	0.1864745656645429	0.7726318315940988	0.5965563395122928	0.07898057142261648	-0.01290691213678625	0.0517779717892684	0.03920359354965749	0.5412942053720798	-0.3556985151288554	-0.4329473425783664	1.252516329865087	-0.2371019619180151	-0.07157165366671543	-0.07652274574170613	0.2022729720754666	1.941188764129191	-1.304276274843801	0.2536059053098149	0.9007255996214484	-1.17248320473804	0.7053127045056402	0.5184131006752322	-6.624886210363441	1.638442479701871	6.624886210363442	-1.638442479701873	1.755087317806677	-0.6344668262122293	-0.04093717399879718	-0.7494716210100967	0.5362572940805878	0.3061660234248166	-0.2573206740651084	1.690428367312843	1.197228842118989	-0.6479281578581902	0.2487997888843519	-0.06980931140292737	-0.3570705385572804	0.3392600189307688	0.004999118700158968	0.02326055976757288	0.1462919597030191	0.1781816334816644	0.001037276137995435	0.003734863900817554	0.02393601914011096	0.02062652668833199	0.4584035876670549	0.4008232131057815	0.001492414017252927	0.008792197757500786	0.001096007568582753	0.02005989709501047	0.001010919232082734	0.005528581600193512	0.001155980467087168	0.01839530840469425	0.4246036355966578	0.4445753484683359	0.06865409908354395	0.08089555327981146	0.3871956833728107	0.4071545996855301	0.009553295454879838	0.01278351182915929	0.001526035572085527	0.006851149306752772	0.001913516906809257	0.01177149645929921	0.001087323127552618	0.02067284944475377	0.8063850045047539	0.7109003413103061	0.06038057782237602	0.07432737598475656	0.001112779310745248	0.004025989065085812	0.001196288242241692	0.0164233609806783	0.001031930732966542	0.0494858576817392	0.1801792624912345	0.1999490669774365	0.06644384704458901	0.02990286082112232	0.02933060195974908	0.03016122694391516	0.581571271126162	0.577697721417086	0.001086096102869939	0.03202956701580666	0.001017978807060637	0.007491461750490131	0.001007779655921234	0.004604378440989488	0.00101457613598543	0.004908783432161985	0.0738012154325952	0.07642592349099631	0.07664673419969237	0.07559106050741685	0.02448338077923033	0.02290805531210402	0.009476856296531255	0.02113939549074584	0.03239182201043934	0.06406205835869609	0.1332301321634946	0.1447838806365831	0.1514696368252145	0.1644944917216712	0.1312020368848099	0.1418735885570473	0.1012491064933598	0.1221089001932679	0.04083174911420082	0.06025963638287885	0.02174133850322656	0.03310477227838707	0.003861520258693125	0.03174285232308868	0.001128684318915292	0.02491786078050649	0.00106730996230491	0.03283716202274833	0.001106771145711828	0.01213680384771944	0.001426418111534287	0.02994081069036487	0.02750533713582267	0.04845584334301904	0.02681541494380427	0.04330325634002896	0.03413759077011758	0.03953977453631571	0.009963458977084713	0.02937538117399622	0.003952083457108943	0.0151874953285623	0.03423152388378096	0.03822365515203678	0.002749211389660857	0.0782179226019233	0.001512205139084049	0.04291166413282203	0.146847918780371	0.1476159028400261	0.001330242130018349	0.04814976258120171	0.03955095854432505	0.06123916142999691	0.03298360408738887	0.04527739519572009	0.001394466024065025	0.01869890975239665	0.001423889694153712	0.0175613779169129	0.004112936820320863	0.04117496345980889	0.006310414386639191	0.03465500334286965	0.01738449368390213	0.02103179861675372	0.01623045314132241	0.02816375764008329	0.001045107196272212	0.0341357362042378	0.0162581514054408	0.01868662018624836	0.1999422662579044	0.2132705211048787	0.003955367589859887	0.01350821295794813	0.001355663667906294	0.04885695099445214	0.002654380264399674	0.01337542061719795	0.001946217082705258	0.007284939352946842	0.002216557075210634	0.007978609326130988	0.04886009875371973	0.0007825617240106849	-0.005718751716040614	0.03487820692511004	0.02038281501349154	-0.001245818062779653	-0.006765238470121978	0.004122079169686173	0.003190373756953306	0.1405592005980268	0.001034343717425543	0.01155387379969909	0.474196335957267	0.001091795958327513	0.001066330445057097	0.001009692705244939	0.001055871371892008	0.4727154791008115	0.06533988521483063	0.4306676951132928	0.001065081486191404	0.001448674889236372	0.001792877718619769	0.001068163956699036	0.784873669651643	0.05081286060981997	0.001092679713767046	0.001132962346702967	0.001034742089067629	0.1849398213187249	0.05895637591341726	0.02421634959637147	0.6524211959468127	0.001071356254164895	0.001017581173681614	0.00100733716637929	0.001014146243816064	0.06693282350783133	0.07146151062976498	0.02187535585965976	0.001443070821478743	0.01557574548025186	0.1525182746075855	0.1624815321132181	0.1702144403026315	0.1010318803237622	0.04033706622109279	0.01803417814408485	0.003614513436104216	0.001116923490087295	0.001063561208461992	0.001104975464108379	0.00133123490681513	0.01116059662649555	0.01882710997387833	0.03238006060040165	0.03380258768381196	0.006023548303242796	0.03117134214678397	0.004281910624822424	0.001482320095828618	0.1668970265700689	0.00138692670935889	0.02746460857756899	0.03729301356104518	0.001474632704414339	0.001307625677957814	0.01044804778343298	0.00600561267176383	0.003861180038300732	0.006368630665801304	0.001049040047731907	0.01814958872744457	0.2073428943728769	0.00355113773175058	0.001452110939993262	0.005581306099362813	0.003938862508516329	0.004389764826863373	0.05843887567331147	0.002931118060532736	-0.005172739116829551	0.03911046293936574	0.0205531268296481	-0.0008198005662283885	-0.006902017714518302	0.004492363283160088	-0.982002924665485	-1.012999493792762	-0.1101034401256121	-0.3259128971405268	0.01612894050283271	-0.502684326288743	0.308036302612798	-0.02303313858923927	-0.09575039836182031	0.0004265617465809305	-0.02565414864718315	1.553775527963255	-0.1687799270846932	1.276264571727987	-0.3897480787762755	0.01762341547901889	-0.00322518041739227	0.05659082918545619	-1.502012988777588	-0.494621850759284	0.05586458584552386	-0.02579844401889478	0.174553567237987	0.08264521575791593	-0.1796244487825945	-0.2245906471550987	1.991257003203113	0.08700008044388294	0.01437016762420555	0.01184528650631496	0.01090850289348694	-0.4969499918471726	-0.4093446000267716	-0.1332269858355199	-0.5228204285028583	-1.066327838021865	0.826960872149426	0.8922311013836547	1.794355691093332	0.3202527449081075	-0.06093315503317958	0.1330547275602971	-0.02743877045283898	0.2622537739317727	0.4075610950561424	0.0101658354666958	-0.01834160719274077	-0.984240761531588	-0.4648265577161919	-0.1451435268173323	1.381907408204905	0.246105669756304	-0.1948647580499558	0.1351214596433821	0.01662235021446221	1.411257182220767	0.3422732716311508	-0.4901162015228628	0.2468478549746525	0.1582721146122587	-0.02247476990554204	-0.3019627499696752	0.04722297082412571	-0.7084770343280445	-0.6122578858789356	-0.04645541972321686	-0.005422010776467211	0.924939345871582	-0.02639448477638008	0.3437772942089438	-0.06450093696643312	-0.04431158967577145	-0.0276194421796564	1.417952996870375e-15	2.558224867862246e-15	nan	nan	nan	nan	nan	nan
0.36	0.004234695116098211	-0.05190627193153958	-0.003194991173530683	0.6981432762663106	0.9308676637176676	0.005172866912419334	0.4510295976439366	-0.02281360243130798	0.05801618222593605	-0.1005052481557718	0.08689742638753611	-0.006651115986583946	-0.0784118231113992	0.09991972213189189	-0.009884041133979822	0.538271741538924	0.179812296323483	-0.5382717415389241	-0.1798122963234829	-0.00962869434123936	-0.1510972784161145	-0.01432773191353565	-0.3130774847853758	-0.02456065566852355	-0.01047265440557963	0.1257235754904119	0.2039670535545801	0.7846452057098408	0.5902381086860231	0.08210547853351353	-0.01367041466177301	0.04862646062974632	0.04265822321766863	0.2773496802723034	-0.2257205323916816	-0.3794536175742476	1.250324653608449	-0.2805509724497369	-0.06764285465926145	0.05723515110867704	0.2660730907994136	2.07925529792417	-0.9752810829543189	0.1336714293346418	0.7611719001537816	-0.8682928873353977	0.5048209668729304	0.3969108260216712	-6.879318967426437	1.750217839083847	6.879318967426438	-1.750217839083847	1.795697536924318	-0.5509694065524333	0.02921782220682502	-0.7240348698250184	0.4570094094668877	0.2933377078332061	-0.4612586944859929	1.802833299430599	1.201202256568096	-0.6158145589926636	0.372572977836827	-0.08332456948201465	-0.2679224488340889	0.3524085000246341	0.003684222972630342	0.02205769746186814	0.1412667586649207	0.1723144267471669	0.001035130235198408	0.003763806988163576	0.0154249618595174	0.01488590392149619	0.4631310031940591	0.403466064427016	0.001302809951872779	0.008633650641182333	0.001077766230371141	0.01930472781756754	0.001010136540881255	0.005526015409509141	0.001108308812570467	0.01831500488519349	0.4442329379525649	0.4603853817862784	0.06570794088281559	0.07803982479244989	0.4033720291798349	0.4188879701964565	0.005502434051153185	0.01017921190046629	0.001477503890923996	0.006922288143314952	0.001837473086141217	0.01174320954242987	0.001076717231507224	0.02121094517782679	0.7962811402975083	0.6945467520600594	0.05446489289109177	0.06900675668497307	0.001100239756255798	0.004128665227476516	0.001155382947550621	0.01622748577586961	0.00103425390725661	0.0512270134303331	0.1824094041359075	0.2007780595693952	0.06101583620416444	0.02757553301067409	0.02501245729023878	0.02684482792170971	0.6060459697875431	0.5959937241401294	0.001077410667187639	0.03276855775636495	0.001017817112663786	0.007729836968544573	0.00100754408389051	0.004765255631951258	0.00101437102793955	0.00506177298781979	0.06926341185704304	0.07095460527030373	0.07335675058329499	0.07118889630368969	0.02251150507038672	0.02134331855728638	0.005560892773137838	0.01758651504119511	0.0210866326371983	0.05213261814719313	0.1450967760269627	0.1549044376912782	0.1561174320444008	0.1731602895067041	0.1515990625660269	0.1596165355015221	0.09739939574814389	0.1212352387837382	0.04078572160947831	0.05996421443416108	0.01616498306221978	0.03083005852804161	0.003388275158323956	0.03116518058909366	0.001119119226369706	0.02776567443125606	0.001064190802650089	0.03720436895641519	0.001104155116763181	0.01226220511579496	0.001371556850643386	0.02984476343664351	0.01854099348803617	0.03989727184099954	0.02122229979472265	0.03788318539781712	0.03312594309552576	0.03818500952481235	0.02973638542111485	0.04718462538912233	0.00552593211848736	0.0178900420424622	0.03175652075924976	0.03573170014336623	0.004174797445615712	0.07958712428463091	0.001512529063550747	0.04310060396497297	0.1561775696382776	0.1608618062280907	0.001371364570187606	0.05191892596494347	0.03064366818599453	0.05376179764196627	0.03495183619195858	0.04703995398837076	0.001451499642853989	0.02039791557861115	0.001331023729488724	0.01734484558455113	0.009475199830554818	0.03858234050737429	0.006016947178241441	0.03503477560470415	0.01025902869759	0.01508724712314998	0.01020705638494326	0.02227110831511215	0.001047842463536807	0.03358763781044296	0.01788018344031804	0.01894652652150814	0.2032946828716199	0.2221165072336721	0.003218008761688619	0.01276213830410281	0.001425880621167265	0.0524875653930052	0.005143925513540555	0.01303445585812863	0.003649290888931009	0.007011723841702109	0.004066745902691438	0.007889136687234902	0.05790983378519464	0.002895543873878854	-0.005105554095551012	0.03863225656511562	0.01973733396115367	-0.0007939012314485043	-0.006898268443338545	0.004227911304638456	0.001567360192691375	0.1277379842108653	0.001031710093213191	0.001326247772701124	0.4735137423175359	0.00110139045019219	0.001052079141394856	0.001009001302633391	0.001057277345873158	0.5006770176134733	0.05916640178862827	0.4446790939215831	0.001041903758755665	0.001407890772343688	0.001727798734379577	0.001063142467110152	0.7581786122344447	0.04392116634576301	0.001082365029586869	0.001095454906660448	0.00103821596086167	0.1870941292836381	0.05013356021694618	0.01678228704292238	0.676181190981616	0.001065615431713098	0.001017685579186671	0.001007254770803502	0.001014150984263212	0.06040460408239501	0.06702080423968164	0.0190043164628119	0.001119434964865751	0.002095173786085703	0.1720475155060482	0.1643219647076568	0.1935067963907424	0.08489195987759017	0.04102310960476887	0.003771754002147752	0.002339652022304722	0.001102933058144285	0.001058852063405212	0.001098713888227257	0.001298428457435568	0.005985952711473336	0.0116858899498869	0.03156955670588162	0.06593879840682149	0.008130267248502434	0.02703728792821476	0.006767444020658586	0.001534720279916152	0.1741630766583996	0.001436643372256651	0.01431425031658871	0.03733489148303193	0.001540957216209285	0.001175195659089183	0.01893617451997501	0.005469805496723367	0.001102504743373491	0.001305993857062004	0.001052062843335725	0.02087768305926227	0.2104916575616503	0.001598473310752002	0.00153760808671334	0.009498854805993499	0.006622693629799769	0.007295314820005522	0.06669504787261152	0.004990738930406905	-0.004458763964444778	0.04214720301799602	0.0186839564745702	-0.000329034732643198	-0.00702942378097049	0.004201517450316304	-0.9936721489526528	-0.9446053586597973	-0.124325650863285	-0.8257481450348454	-0.02442895880123619	-0.65094819031305	0.2279336858032737	-0.00988216881137902	-0.0564412999099854	-0.002931011673838529	0.02522960684217562	1.558366211119013	-0.3958043540235122	1.081091227748542	-0.122792526587493	-0.01489470565708226	-0.002748036335111081	0.05232140790611209	-1.737006433038861	-0.5722575823628678	-0.08252285537627954	-0.01188950217897631	0.1763734030353288	0.0817514851636808	-0.290496524868499	-0.4315283419325878	1.660086385825768	0.05121464112322395	0.0432157218866493	0.02493135297253623	0.02424826659118167	-0.5791935783639999	-0.4576976157760649	-0.1735376527672725	-0.2242497135879433	-1.297987029070461	1.199312989778059	0.7876902125679545	1.755747033724822	-0.5233097896472771	0.005208745214171672	-0.6399990049877239	-0.08284889712519879	0.313292945830573	0.4684987216317691	0.01593891018605758	0.002891631743688957	-0.7451312746073412	-0.607533191054726	-0.1215767256760504	2.069376927164946	0.2851762007190167	-0.290777917739977	0.09774633165023439	0.01865400411282068	1.200614183614826	0.4086473680787266	-0.9986205594904835	0.1209878020513383	0.182888880375383	-0.02161100763438641	-0.2225757629616693	0.03294590173381869	-0.4938819965259165	-0.5812061937481787	-0.05933382500475238	0.06002890438793282	0.8323798757481925	-0.1167197742441556	0.3760826833017211	-0.01350304625922463	-0.01697209791853446	0.002784609453549718	4.232026411914776e-15	1.013369664759297e-15	nan	nan	nan	nan	nan	nan
0.37	0.005744328553203499	-0.05335237314479842	-0.006987293607601369	0.7106601598332898	0.9278763642279517	0.004548853081919041	0.4520249690853273	-0.01997155701280782	0.0787663769746736	-0.1088207890971872	0.0874799310209656	0.000488412761840578	-0.08559099579449352	0.1037445277765845	-0.0062966328824005	0.4677978662610643	0.1976164549035543	-0.4677978662610641	-0.1976164549035544	0.008559150560815864	-0.1561057849817375	-0.01371230114685595	-0.3202266510926641	-0.02042704044960493	-0.007622917101717276	0.1200669314155728	0.2224169472840226	0.7965791243180937	0.5842373379417203	0.08547081374626235	-0.01461732445803202	0.04658917752357399	0.04620448747694768	0.02876579297824432	-0.061217671736867	-0.3897524039860376	1.253851847387178	-0.3159261892459046	-0.0560171254181465	0.1437582497347781	0.294913208843832	2.022617846591536	-0.6969304899801751	-0.02048496986473086	0.6748369310495845	-0.5709482718144013	0.2563316766281011	0.3321156105240858	-7.157442035413516	1.801841588424791	7.157442035413514	-1.801841588424792	1.837644566863214	-0.449570735982387	0.09011919802010603	-0.7078952890323508	0.3692797056718539	0.2757044924141082	-0.7540515106000583	1.876998490486154	1.189886559106264	-0.5823482496463683	0.2768233588402529	-0.1048302649131795	-0.1214303603451214	0.3577554317197587	0.00261811190644073	0.02114411908867479	0.1303940785251846	0.1613819215496362	0.001032612836048926	0.003811921255990025	0.008636936334959407	0.009814364007028198	0.4655469026087617	0.4055078585606274	0.001218734603569425	0.008576147665080108	0.001063490917367545	0.01892545551479542	0.001009526989741082	0.005536677637355797	0.001090675676083271	0.01824910173577524	0.4678651675138326	0.4762879147503717	0.06009549392824202	0.07282322273933221	0.4176603010357066	0.4287556461091749	0.003329358254787366	0.008938376263959522	0.001436703887853052	0.007058323297775269	0.001763837042219409	0.01173998943972901	0.001071362769342221	0.02169216007819778	0.7817843982597149	0.6770494460039429	0.04804979362207316	0.06323491250745406	0.001090027033666555	0.004285565724215453	0.001122559601244915	0.01612143265955896	0.001038182798093344	0.05289885079846392	0.1846245117589485	0.2017854946543147	0.05303830436170406	0.02414891332710123	0.01919414588757578	0.02217738605596178	0.6283954675501953	0.6106694741345008	0.001071704696794046	0.0334888401930112	0.001017900469379082	0.007975998085853324	0.001007432932072918	0.004924568563780894	0.00101436202464978	0.00521439719789071	0.06196974222577041	0.0638324284710837	0.06609425340150511	0.06474943220862714	0.01929405407916223	0.01890252643354722	0.003392834876123686	0.01627127679952655	0.01194339532861548	0.04315694548916206	0.1607005651208563	0.1684469999628329	0.1621701737519531	0.1815555728947222	0.1711823307255946	0.175266153728758	0.08648999996056828	0.1129080948611633	0.04098126553442714	0.06019154013984118	0.01006741487221523	0.02456516916530209	0.002773627020912919	0.0304309686631377	0.001105779161183685	0.03101196643304246	0.001058832989008424	0.04216613237388075	0.001109746204609125	0.01239592244079791	0.00141230458939514	0.02988966476829303	0.0162097396164798	0.03730441527306986	0.01539375404200175	0.03206264926606255	0.03104352154927566	0.03619798726595383	0.052147362564227	0.06730817038426597	0.006012806888615606	0.01931415071807904	0.02870173031953957	0.03283003237434102	0.00557521559037793	0.08070857161850947	0.00236855835844181	0.04370921972441846	0.161872105003449	0.1708425098499528	0.001427513272045137	0.05618533482443291	0.02135733645402747	0.0447498997245401	0.0342140986947079	0.04633204273044054	0.001495661872602386	0.02211422119636179	0.001245838524925579	0.01719343529143574	0.01853015126471899	0.03711248980945393	0.005291795928540455	0.03496410052095738	0.005827608358077668	0.01128873622269042	0.005891094176086883	0.01816383857181049	0.001048655994616312	0.03279629087344474	0.02074593111672518	0.01997197330233423	0.2106032144293939	0.2325209951037946	0.002386300830401303	0.01184316627152414	0.00149919947083584	0.05636559818929571	0.01164619210736714	0.01456714167619165	0.009271635688928612	0.00830982440371073	0.009570685681398967	0.009319691225714213	0.06280526853221452	0.004770710689816493	-0.004335723893564114	0.04173651536457606	0.01592951774281439	-0.0001361420289330369	-0.006981099254705426	0.0039074878597831	0.001442024112109291	0.1019096278622981	0.001028539709751096	0.001223458264718477	0.4687257677186	0.001156333201368458	0.001045713921802941	0.0010088006811083	0.001085044682267367	0.538881743913315	0.04765660773491399	0.4521879478228179	0.001034057150958973	0.001382565727016373	0.001652438505999324	0.001068028293915378	0.7333502263356512	0.03696715883526284	0.001076882574905716	0.001082400917308718	0.001045703779802792	0.189339810289548	0.03703680180740512	0.009182208546385269	0.6883766100077732	0.001065891659326932	0.00101824243672185	0.00100737012576195	0.001014523285123582	0.0459784653187106	0.04782632514041395	0.01289763452626768	0.001094518863319122	0.001661306026970134	0.1964745027370889	0.1782574087368564	0.2098470822522623	0.06001352021651517	0.04137701314810692	0.003137335637844923	0.001950752830291568	0.001082548050336764	0.00104852127556622	0.001129826435969094	0.001587059825968162	0.02008344778489606	0.006612954193733444	0.02612830782087552	0.08971918114459895	0.00516780784654283	0.02360938120531972	0.007294331324370599	0.004724888549058836	0.1679574777905067	0.001527822542128943	0.007821775158614961	0.02994659171281886	0.001542326340797064	0.001141776741347849	0.03646095966632233	0.003723370382769013	0.001078084704028383	0.001251310425260674	0.00104733667431112	0.02652210777260144	0.2343647651596247	0.001444011263794433	0.001607802194258065	0.02632795758394855	0.0225562588452364	0.02232033306989437	0.06458887980692321	0.006469854913268036	-0.003467461634950325	0.04451222404129931	0.009918150539067756	0.0006759313365473118	-0.007025270445120619	0.003351840742498121	-1.004241333700522	-1.049954268041279	-0.06177125052579784	-1.37283207122124	0.02003900764038643	-0.3755257411539406	0.1789945705999244	-0.001992432415869615	-0.02096384173363026	0.003294168646634308	-0.02314980638590662	1.628975752865265	-0.6475129078507729	0.8922687094226301	-0.1047602383930167	0.03001964528980184	0.001538071992002859	0.04496294558806754	-1.745713459114449	-0.5878723001774603	0.06694835458751486	-0.007912324760746379	0.1600389992719557	0.1161040109933522	-0.3953719020765482	-0.5052150024900771	1.269954121561741	0.08387252855647757	0.01484001731112821	0.01105191790226877	0.01049339553382555	-0.8365906629917863	-0.8385272001186045	-0.304306648425372	-0.05158424476245875	-0.5559355390608725	1.580034390355684	0.9998060817865132	1.397843358130819	-1.148811203479138	0.03976702197375905	-0.5683821236813672	-0.06912121171253499	0.3224574653692811	0.5006329652979685	0.01213254101941443	0.009669571425729818	0.1745841355380381	-0.5645362550958988	-0.2690198997429074	1.948341382931898	0.01358242557791842	-0.2913202704042037	0.09405482261085206	0.08998894349224285	0.8918813791205868	0.4338423820082274	-0.8319048349400652	-0.2420814127939875	0.1597996567698507	-0.01000263540035146	-0.06615850780566893	-0.0421463612944564	-0.274709302132216	-0.2677608423461086	-0.1096039813183092	0.1450654970117002	1.436916247978614	-0.07347809126036212	0.3863751985165852	0.2991060917210924	0.2562435773768953	0.2632412960244147	6.016681829236591e-15	-5.329770057145281e-16	nan	nan	nan	nan	nan	nan
0.38	0.004893786692271416	-0.0530849845958134	-0.01120494994817273	0.7232363089660527	0.9245847946577396	0.004075380124503438	0.4539431448899376	-0.01706379393557514	0.09750522305313677	-0.1146259256483844	0.08642143764591349	0.007007684264787434	-0.08989892099939731	0.1049701859559309	-0.003010833198918642	0.3962831818852937	0.2156736823218621	-0.3962831818852938	-0.2156736823218622	0.02703965946355725	-0.1600654697239952	-0.01260033061515908	-0.3272773285140245	-0.01718374012798337	-0.004976669767807535	0.108962917476047	0.2413040842448703	0.8085290387724313	0.5786309704975139	0.08716853159286474	-0.01574247746290033	0.04655992966394909	0.0498315534498351	-0.1946853793351916	0.1169774200571001	-0.4645243988744109	1.262177766765176	-0.3406049885456464	-0.03753468004232362	0.2417960237528755	0.2792166225453238	1.676985563869846	-0.4732002049107895	-0.1945281723626003	0.637120451059051	-0.2940433918062416	-0.01500852617380541	0.3365891124003028	-7.087480787008667	1.800831606731131	7.087480787008667	-1.800831606731131	1.854230337061895	-0.3412050418824199	0.1285257752248865	-0.7043370926390304	0.2789464300071181	0.2526397138423829	-1.550732667423374	1.890281945711728	1.204401425785396	-0.536933898973587	0.03904950460766152	-0.1189732112036682	0.1336846004754083	0.3685688427462833	0.002019348338455087	0.02075464791633681	0.1131906388177854	0.1446162017877422	0.001029768784764267	0.003884331046391085	0.005073580254315016	0.007132070126951258	0.4657318317859132	0.4070173444326334	0.001204162496203844	0.00858632187269801	0.001053171846017212	0.01885443736109477	0.001009122003684016	0.005556513010502048	0.001095749698620368	0.01815721736428769	0.4957287562892876	0.4931016042668959	0.05175104064877196	0.06508962961041566	0.4296989054627489	0.4367298394774594	0.002227153469080268	0.008496294379013069	0.00140363585704827	0.007281039223830187	0.001689329127758705	0.01176265210622154	0.001071130310538377	0.0221310315579981	0.7643137834825368	0.6599673092591705	0.04131536318198768	0.0571340897406975	0.00108218006335929	0.004528540316322376	0.001099621864181442	0.01609741524629901	0.00104389188863339	0.0544686919893894	0.1868458075333016	0.2030275093727248	0.04259351448288043	0.01965720516453095	0.0124443649565433	0.01667542844643386	0.6476550321045225	0.6212906167416287	0.00106899088750799	0.03426662197445549	0.001018220689354034	0.008203107629489285	0.001007435089964286	0.005068707680175702	0.001014543765669461	0.005355977300712315	0.05134894577045518	0.05439581438022262	0.05335045943020536	0.05425171236367344	0.01465324369747388	0.01546346805990037	0.002284550288359468	0.01629910394560185	0.00693941927529489	0.03983814663544391	0.1794281208207414	0.1879218240148482	0.1712401213118051	0.1953252034774516	0.1890892431124992	0.1880467375923082	0.06925223914795882	0.09812517054192783	0.0412503551255625	0.06074976739467463	0.006598270926919229	0.02035435093198713	0.00227086703419985	0.02968020188190809	0.001088915123695713	0.0339446639554902	0.001050987619334568	0.04675260833110569	0.001128101479447505	0.01253141566027516	0.001576930051489584	0.03010977360197953	0.02180489376139361	0.04234943804211119	0.009871935288678912	0.02643321589988611	0.02735746175988436	0.03294076805701351	0.07435812416698365	0.08601163926912332	0.004787951907591086	0.0184404283774796	0.02545224861934507	0.02987000204847669	0.006539296033106467	0.08081845448655063	0.004384852499714609	0.044638778749132	0.1628805531998569	0.1806265305777628	0.001501163815535736	0.06037993316889209	0.01327108560372582	0.03656078472424492	0.03033305577326962	0.04260809854935264	0.001518434136135213	0.02358245698590617	0.001186525322665166	0.01711816120111413	0.031475430784129	0.03736388772759455	0.004058166965484831	0.03429053952257633	0.003549820494780143	0.009415278709174706	0.003657846776663245	0.01636562971949742	0.001046698512587233	0.03118218980560592	0.02492936365753881	0.02184793736643061	0.2239448351957041	0.2546228031872909	0.001891371485882663	0.01116450729911728	0.001570946364445841	0.05995209581451973	0.02306506744849199	0.01859789532953329	0.01984909724028673	0.01172962273037756	0.01964797573165835	0.01275226256336262	0.06303296807076227	0.006381843616990604	-0.00341824560657216	0.04434794897993172	0.008816375046366317	0.0007530884180324616	-0.007005940634594485	0.003234228906285869	0.001316688031527218	0.07608127151373101	0.001025369326289076	0.001120668756735707	0.4639377931196641	0.001211275952544245	0.001039348702211418	0.001008600059583376	0.001112812018661398	0.577086470213157	0.03614681368119992	0.4596968017240528	0.00102621054316263	0.001357240681688902	0.001577078277619179	0.001072914120720807	0.7085218404368577	0.03001315132476264	0.001071400120224978	0.001069346927877607	0.001053191598743959	0.1915854912954578	0.02394004339786411	0.001582130049848321	0.7005720290339302	0.001066167886940698	0.001018799294257101	0.001007485480720519	0.001014895585984022	0.03155232655502629	0.02863184604114633	0.006790952589723575	0.001069602761772353	0.001227438267854348	0.2209014899681296	0.1921928527660562	0.2261873681137821	0.03513508055544017	0.04173091669144498	0.002502917273541577	0.001561853638278625	0.001062163042529305	0.001038190487727228	0.001160938983710788	0.001875691194500967	0.03418094285831858	0.001540018437580056	0.02068705893586947	0.1134995638823764	0.002205348444583477	0.0201814744824248	0.007821218628082738	0.007915056818201349	0.1617518789226137	0.001619001712001241	0.001329300000641559	0.02255829194260592	0.001543695465384936	0.001108357823589071	0.05398574481266956	0.001976935268814543	0.001053664664683224	0.001196626993459263	0.001042610505286503	0.03216653248594056	0.2582378727575992	0.001289549216836887	0.001677996301802628	0.04315706036190354	0.03848982406067305	0.03734535131978325	0.06248271174123489	0.007948970895991605	-0.00247615930545587	0.04687724506460259	0.001152344603565309	0.001680897405737821	-0.007021117109270751	0.002502164034679932	-1.01346012235358	-1.32933237543029	-0.01950421069293863	-1.992391057907639	-0.01956985429203112	-0.17309898343465	0.121472033482211	0.003653267929369502	0.005209529902822144	-0.001096382614825242	0.02003336242962632	1.740597521605132	-0.8992025691836092	0.7023947188617782	0.03695822372367503	0.002441448652574773	0.002428517504699347	0.04385272379313351	-1.65397257077002	-0.638053300209927	-0.06530803631994486	0.004517642351464997	0.1559741675936788	0.1286674118618046	-0.5035142206684882	-0.5984314906899073	0.84916490837708	0.0627145100781481	0.03940540715224439	0.02189658988572214	0.02203944514126982	-1.042081036693206	-1.269348765754387	-0.3731909027469352	0.04436336395962997	-0.1666122682110376	2.38576534587024	1.862559651510279	1.181940160987666	-1.814465868979274	0.07138905504482379	-0.2291847791031107	-0.0861598681804942	0.2505740499625196	0.3934412295835324	0.01629408908027801	0.03793313215431635	0.7824445927889149	-0.5693126379410933	-0.3756161156919526	1.785361705107703	-0.1743900025254844	-0.3024504291101396	-0.1045665615178327	0.08284265716600639	1.161277604804471	0.3942852650729339	-0.8340639760657924	-0.482218782580823	0.1332749147337253	-0.006383765794994866	0.1216739602505137	-0.08763128119445096	-0.1088713191379862	-0.1193940155519025	-0.2238846511731604	0.2301323610420688	3.171843918423245	-0.06865716221015807	0.3177756490862376	0.4861105207962998	0.4073674550136993	0.4031879692870841	4.950641252865055e-15	-2.083453893523089e-15	nan	nan	nan	nan	nan	nan
0.39	0.001979401813900189	-0.05104409951570763	-0.01650272021952775	0.73591771873088	0.9211093163136348	0.003819070979912453	0.457057282305141	-0.01456573292057452	0.1109730008046708	-0.1184980877982178	0.08358262568806535	0.01338701638495471	-0.09159730979394633	0.1034622554942259	0.0007172581142739132	0.3284043696315993	0.2334670627734479	-0.3284043696315986	-0.2334670627734484	0.04548856836755114	-0.1629481028477532	-0.01123865937292256	-0.334364541723605	-0.01483823153103629	-0.002583573461895038	0.09005649166085646	0.2599792347647719	0.8208537380700306	0.5735804609694591	0.0885932819750809	-0.01690277768397919	0.04815479088900142	0.05356562071834944	-0.3791726357490778	0.284519730980086	-0.6072161982036338	1.275103079316852	-0.3523143119914775	-0.01275452019386838	0.3684600453036806	0.2100088806159054	0.9911825401601255	-0.3140877670138158	-0.3681879993617043	0.6499315900950591	-0.05425084543820145	-0.2792696475754381	0.424997810978887	-6.469220271448175	1.750843122086667	6.469220271448176	-1.750843122086668	1.826255641545507	-0.2387147621749845	0.1400866518150949	-0.716948519384238	0.1916435227511329	0.2258638031784718	-2.017780830092332	1.830143255986038	1.271761722798098	-0.4649035465622077	0.335855900368157	-0.1129266429742212	0.1708965323127558	0.3795043731000783	0.001668181422387831	0.02067161293197092	0.09504864343805804	0.1256727595531102	0.001027265292088001	0.003969701041327092	0.003142563034808851	0.005691346166490435	0.464343975702714	0.4082318623853333	0.001230570103779212	0.008635539352194231	0.001045814569324496	0.01901678958884159	0.001008855502426999	0.005579390982365802	0.001129667188392084	0.01805766016633225	0.5215817087855383	0.5075094059234468	0.04267525613046524	0.05645992380927455	0.4403970483556835	0.4436078305020213	0.001639088874577483	0.008556630502454666	0.001376517887030917	0.007575378895967574	0.001626893417080799	0.01182321047391086	0.001072896347560071	0.02255938030132753	0.7455151327824756	0.6443090873952753	0.0349780980576589	0.05127905208961404	0.001075878437226359	0.004822186114530996	0.001083672960450113	0.01613999066756858	0.001051665603159646	0.05593471546091599	0.1886660592255455	0.2041918691304714	0.03133905456747026	0.01459746218977965	0.007175391458595901	0.0122173810585798	0.6631301538694268	0.6277440781822907	0.001067788832378926	0.03514282178188892	0.001018731475412566	0.008427889366400791	0.001007527141087478	0.005204986141743688	0.001014879692041166	0.005491200628800354	0.03950097545700338	0.04426514634479711	0.03936408997958687	0.04227012921560434	0.01019154049470995	0.01219852429582745	0.001693069266938735	0.01691649041516927	0.004170395242006467	0.0394155368158929	0.1982276777610579	0.2141503115915579	0.1837792129626906	0.2156130762764142	0.2041369753335981	0.1976286381302465	0.05101171803039871	0.08079305182563307	0.04180517257865998	0.06141012856657286	0.004539768801291253	0.01800003009176283	0.001911237826194749	0.02881073616527266	0.001075181641854053	0.03613820549256608	0.001044423100540727	0.05016253164814924	0.001168373352880598	0.01266265569465548	0.004922160983859604	0.03326943866093687	0.03100477396087858	0.05162986049292893	0.005844239827853454	0.02232491169956663	0.02330717018584612	0.0294002174798982	0.09380647474319392	0.1011158660817052	0.003563380383403289	0.01707739290170471	0.02203212254842006	0.02686798415988396	0.01088676418682656	0.08251365848267141	0.006626316479347199	0.04573901103338946	0.1682914847595125	0.1952244642048513	0.001723687318265024	0.0637502101136741	0.007615285672789386	0.03100765517686552	0.02552406089635917	0.03794328283849244	0.001600996306025869	0.02454796538458647	0.001146201517312623	0.01710417329181193	0.04169595010486146	0.03865595388106677	0.0030367562444632	0.0337074938482027	0.002332756730772172	0.008497469169679341	0.002462979977531524	0.015660892387749	0.001042628959120569	0.02892360616145014	0.02903803325480943	0.02410392946744004	0.2402515290051345	0.2868755456151822	0.001591170200967459	0.01042066384916022	0.001686181176127563	0.06251025224032801	0.03223968672503061	0.02255608946974356	0.02825417979655034	0.01499623471442801	0.02782501700244492	0.01597169424114194	0.05989888450272959	0.007807193033331208	-0.002370019640427636	0.04664575913671924	0.001625082693776651	0.001734771611636684	-0.00702509266254783	0.003469033093728231	0.001288750630313188	0.06365310060294892	0.001024059334720746	0.001098380627952301	0.4587487568200454	0.001297670968187123	0.001037148168484099	0.001008559621621805	0.001209117643952312	0.5850598898659108	0.02782703906958362	0.4679387625399058	0.001023735879428233	0.00134065464372472	0.001548799189823868	0.001076275066220376	0.6889084127449846	0.02535016179242357	0.001067557518436615	0.00106514322731215	0.001065311680562315	0.1917982533376617	0.01311981603216746	0.001439374391893455	0.7016250586781108	0.001066850380660729	0.001019655461263071	0.001007739238400612	0.001015511645999071	0.01976930701523398	0.01712041690977881	0.00413022387851888	0.001079849049510284	0.00124606256002272	0.2371237335738469	0.2149207529454634	0.2324562951208206	0.02189169695461346	0.04309580699890218	0.002239353459637494	0.001513087532654982	0.001059804257461328	0.001037082723809089	0.001252076440228068	0.01398684645804795	0.04766568244372459	0.001541908138457899	0.01704424253835424	0.1252345744188367	0.002331204277500267	0.01647474154586988	0.02209062144628536	0.009913615053153675	0.1902842638581223	0.002240796719817932	0.001668547838384629	0.01787736580995584	0.00180844149275615	0.001100703806383652	0.05334273570409166	0.001952063127703965	0.001059011684480428	0.001220432693445472	0.001034825019403934	0.03502927856840645	0.2791959547908477	0.001267999585856126	0.001915026102032384	0.04224135425826964	0.03701174785496162	0.03670789108594429	0.05469773914389194	0.009119120159562738	-0.001236881942336902	0.04875838055120092	-0.005188019186641282	0.002759554169971711	-0.00704742513312173	0.004477332528410987	-1.022827381340437	-1.557884476638422	0.002627409144781716	-1.788829596291323	0.02278988316323401	-0.1129540718571721	0.122295602219536	0.006062667171995796	0.02511044891468146	0.003949354587311711	-0.0250763633374559	1.179480618805459	-0.8388037793466401	0.68315999132049	-0.001965612374499826	0.04510339059810384	0.008777684670220373	0.04428103347808797	-1.470291644917976	-0.5439169825804256	0.07869408641057775	0.005273301743943015	0.1392207914418536	0.1042804207163927	-0.5073925651554488	-0.317338037623473	0.4598557325971325	0.1046905938080902	0.01334529685836572	0.008992898040120387	0.008855580564710329	-0.9950927940333836	-1.134151525954834	-0.2868964901694246	0.07882385725385697	0.06146653428765846	2.623729141492997	1.967064954544776	0.7708351768119559	-1.650920263189169	0.06475872184451936	-0.2222051962902348	-0.08227771460004202	0.2124900353465196	0.323342625545843	0.01072884915449256	0.5538135860293291	1.064069642042993	-0.2757810722849551	-0.335368524283136	1.247262597807127	-0.1083956977646345	-0.2984830245789241	0.4380024198217335	0.1555336789774873	1.624897932854078	0.2672959679399173	-0.3122924132764736	-0.4556629668553319	0.06044256819296857	0.002289260454671275	0.1286252867108159	-0.03339266677999673	-0.06862489483961701	-0.02984486582415044	-0.2041245292585196	0.220247584687084	2.852369379574585	-0.07544513478065486	0.1850116469520877	0.3076775165702606	0.2474489891652945	0.2446385741493563	3.464553431089724e-15	-2.892528347961837e-15	nan	nan	nan	nan	nan	nan
0.4	-0.00250928681089454	-0.04752818727589347	-0.0235930047683843	0.7487583484147229	0.9175820357835704	0.00383974229426039	0.4610609175163218	-0.01307135032004321	0.1168211249308094	-0.1211647918277999	0.07915860205557752	0.0202300284091126	-0.09115626747593501	0.09953095137647099	0.005808496235455105	0.2672800043019713	0.2505505175336038	-0.2672800043019714	-0.2505505175336041	0.06337885625092259	-0.1649076285536775	-0.009873034007019372	-0.3416931583038493	-0.01332110500558661	-0.0004617085874525081	0.07286273418465215	0.2776148513189411	0.8341887390097575	0.5694981887677515	0.09568475617088196	-0.01799780652162614	0.04969003806575567	0.0574468361547061	-0.5095461286204568	0.411982851998508	-0.8230272543747427	1.294021750568294	-0.3509654257359487	0.01786141174546069	0.4196955829481855	0.07848093965083383	0.1530548387913833	-0.2321085808607694	-0.5115705072915494	0.7298564318579728	0.1338428305978048	-0.4996832573626614	0.6092184739962264	-5.736591402195397	1.658846468445166	5.736591402195397	-1.658846468445166	1.742506132964784	-0.1565835583225139	0.1293165999581406	-0.7526177667710515	0.1132700157076005	0.1983934275482884	-1.208198999625865	1.682375152565328	1.406461754220493	-0.3432864337041085	1.172394267324875	-0.1059189345174064	0.1217617908157929	0.3979984763147141	0.00147830614280548	0.02080180000572617	0.07889940893534574	0.1089889657164626	0.001025358813125674	0.004063049307278292	0.002156575573569317	0.004914823425821258	0.4617782074552212	0.4094805373802595	0.001286969833526514	0.008705024000159732	0.001041036665817963	0.01931363700473036	0.001008702088621002	0.00560104765423341	0.001194782047690129	0.01795305887122236	0.5417933050507198	0.5174615728250137	0.03381128182754996	0.04807225025743416	0.4502716444139458	0.4505921694092678	0.001343058442449152	0.008915489864726059	0.001354663445015454	0.00795664513216872	0.001581517419808107	0.01192009637237503	0.001075460125189941	0.02306593239967621	0.7264410409589821	0.6307090795026319	0.02936213988097984	0.04603649503762031	0.001070806702112286	0.005195559853344196	0.00107359830986911	0.01622839851716868	0.001061613249703396	0.05729291311282524	0.1898737605274645	0.2051146354076311	0.02006495451189528	0.009530190043944498	0.004397488019863187	0.00984546667909858	0.6743659985357017	0.6308542984504072	0.001067529407291822	0.03620373669856269	0.001019415033397726	0.008625900699223876	0.001007700085664764	0.005321241553224399	0.001015355752580323	0.005610096113773396	0.02743725696243857	0.03427315402671297	0.02620687304673348	0.03142500860266648	0.006581489588472994	0.009583565454490487	0.001401647864336848	0.0178697796366714	0.002775375963050154	0.0406550019209095	0.2156982302473762	0.2356723462851332	0.1999891724314561	0.2301075034935974	0.2156985623882605	0.2041913457327908	0.0345358538115385	0.06512751749995692	0.04273520988668659	0.06212645268175898	0.003366374169259482	0.01629973085921624	0.001706638280826582	0.02814375880083642	0.001067137284782019	0.0386815802202946	0.001040588050845603	0.0539154446764346	0.001234077425195897	0.01276149127053639	0.01255854922336858	0.0403823194504359	0.04205949160512668	0.06343942577635744	0.003788369254422971	0.02044893705092633	0.01942337349299673	0.02617590708031436	0.1094582394500374	0.1111924700332378	0.00300866978580477	0.01606894231946941	0.01845214684043353	0.02388974403746067	0.02001751101889393	0.08946640406457076	0.0087383249930008	0.04811604991451874	0.1825516607058826	0.2104562654796615	0.002145466355190131	0.06547636940881252	0.004871313752542318	0.02960032686137463	0.02073465903623474	0.03339646706695716	0.001774557601170654	0.02480362441357841	0.001122213709941395	0.01713800795339017	0.0467236573803622	0.0397741137871471	0.002510259931856642	0.03353438992497218	0.001723295331792894	0.008164094690804561	0.001873783400623699	0.01560290410247667	0.001036700596178218	0.02757385018842374	0.03252767027311632	0.0262365195707187	0.2579699809924457	0.3031434870271701	0.001430062768490182	0.009748932463517405	0.001862223998381804	0.06347544897107492	0.03652836267333871	0.02479442984742653	0.03185643994687986	0.01670848346106393	0.03170958947292796	0.01772383820395666	0.05366420824849005	0.009062409014492156	-0.001194426076361615	0.04866578618004727	-0.004998923950559694	0.002781103852339911	-0.007049015354432886	0.004864080152029301	0.001260813229099222	0.05122492969216683	0.001022749343152541	0.001076092499168849	0.4535597205204266	0.001384065983829792	0.001034947634757097	0.001008519183660414	0.001305423269243345	0.5930333095186647	0.01950726445796752	0.4761807233557588	0.001021261215694267	0.001324068605760498	0.001520520102028716	0.001079636011720021	0.6692949850531115	0.02068717226008448	0.00106371491664886	0.001060939526688685	0.001077431762380784	0.1920110153798656	0.002299588666470787	0.001296618733938539	0.7026780883222912	0.001067532874380687	0.001020511628269124	0.001007992996080857	0.001016127706014206	0.007986287475441764	0.005608987778411321	0.001469495167314322	0.001090095337248073	0.001264686852190555	0.2533459771795732	0.237648653124877	0.238725222127859	0.008648313353786557	0.04446069730635937	0.001975789645733459	0.001464321427030715	0.00105744547239296	0.001035974959890587	0.001343213896745347	0.02609800172159497	0.06115042202913064	0.0015437978393355	0.01340142614083896	0.136969584955297	0.002457060110417067	0.01276800860931501	0.03636002426448817	0.01191217328810609	0.2188166487936309	0.002862591727634755	0.002007795676127498	0.0131964396773058	0.002073187520127674	0.001093049789165581	0.05269972659551378	0.001927190986593092	0.00106435870427761	0.001244238393431504	0.001027039533521055	0.03789202465087237	0.3001540368240962	0.001246449954874968	0.002152055902261923	0.04132564815463585	0.03553367164925025	0.03607043085210539	0.04691276654654897	0.01028926942313386	2.395420782066166e-06	0.05063951603779924	-0.01152838297686086	0.003838210934216791	-0.007073733156972719	0.006452501022139811	-1.031472877749934	-1.724497954985464	0.02314020093061247	-1.540461378310961	-0.01797420009472322	-0.0402587394756196	0.1283034419274205	0.007706701620987997	0.03210856752921946	-0.001340642615013329	0.01902454300059131	0.8494705706083109	-0.850796119324231	0.7236642953987955	0.09666287148827073	0.0198267614567343	0.009694023660578106	0.05949339479803284	-1.242329776519658	-0.5155571803914892	-0.04936244821576447	0.01368413193406592	0.1344090036695686	0.08034871574448571	-0.5050200548858832	-0.1812048890168091	0.1805166738679861	0.09965753192174223	0.0340513263346593	0.01789197986840544	0.01877387651820733	-1.014345893226169	-1.042056258728347	-0.243193918198227	0.1115439143456806	0.1658027166998767	1.444474769243296	0.7038705351543616	0.5781015739092695	-1.48114899085526	0.08258164370237812	-0.09838045756726652	-0.04566219774078393	0.3205406880927707	0.4620391718317912	0.009813197380043879	0.8285762782654912	1.28827315931319	-0.1228467276070993	-0.3123680801851991	0.7798371328981261	-0.1034730238190372	-0.2976948758790323	0.9469417556368099	0.3382039765400872	1.288051134348841	0.06546173514350782	-0.004903729689456481	-0.4586187947164655	-0.008694959203941232	0.003180749659350867	0.08689271077201179	-0.005642930966898566	0.00801569298527504	0.009955793742209819	-0.04211911694744819	0.2054519614960666	-0.0251162847575954	-0.05423474934713463	-0.0008162899280798338	0.1421397682906234	0.09649480753115355	0.1097304262936733	5.273933070103989e-16	-1.140394396213997e-15	nan	nan	nan	nan	nan	nan
0.41	-0.008054109417579596	-0.04295295559087692	-0.03310434494392937	0.7618157615860598	0.9141290434819724	0.004182174713629539	0.4650267831366703	-0.01305569614658607	0.1144297008780596	-0.123339035116816	0.07345424993539904	0.02807498858553235	-0.08905017164991133	0.09365409314223551	0.01311814095309373	0.2128305337612904	0.2665520387123014	-0.2128305337612897	-0.266552038712302	0.08017559039162617	-0.1661606745543935	-0.008702049079716563	-0.3494693991505262	-0.01253256583344734	0.001399600632055892	0.06646968997402541	0.2933950723875112	0.8491020120933679	0.5668380371146355	0.1096164418676355	-0.01892012325106423	0.05146716861854159	0.06151080943001511	-0.6017555919512456	0.4983410046695085	-1.066994451196218	1.31764907727207	-0.3390748874819384	0.0493360367726328	0.383385124799342	-0.06681713732889681	-0.5895552145276129	-0.199495514705824	-0.6242791754663001	0.8248726722186501	0.2931035545642707	-0.6677047175265547	0.8426342191715048	-5.154404977250231	1.540814013403664	5.154404977250231	-1.540814013403663	1.615145396925257	-0.0949464246207916	0.1042795225876502	-0.7998272789564651	0.04582102584862239	0.1757196289572117	-0.1704069794179746	1.467430410053146	1.563604907465793	-0.1951291552064046	1.492614303382109	-0.07601725368226378	0.2241546476908053	0.4144661706403294	0.00137661716393802	0.021070468818906	0.06645282970562506	0.09597413053157849	0.001023977027698868	0.004155073961645106	0.001626383926110968	0.00449443202571764	0.4588821488464516	0.4109588265697783	0.00136059578717216	0.008775475527108268	0.001037790114223263	0.01969487647424551	0.00100854461419775	0.005619114471272529	0.001228140244195666	0.01780859492360267	0.5555120249877378	0.5234301887095043	0.02519270872594128	0.03983252988425609	0.4611170178983042	0.4588942929244703	0.001185679067812572	0.009504767389293393	0.001334240344764613	0.008384249834734963	0.001549326742514209	0.01204478583381348	0.001075453777826803	0.02367934915012591	0.7077755437997312	0.6192786262939389	0.02540725414243574	0.04230151358724107	0.001066200206096509	0.005586708680036525	0.00106713754242627	0.01635254606301141	0.001073610168086404	0.05855732405897085	0.1906966410762805	0.2058843725389443	0.01148645666615424	0.005526722758257855	0.002875450336770919	0.008519822776985738	0.6824108529132714	0.6317156902398443	0.001066579131007581	0.03746475547758935	0.00102014859655266	0.008815636907832047	0.001007904069493142	0.005427773465119221	0.00101587574798641	0.005720094001265303	0.01943849762501546	0.0275713291142971	0.01883556733716875	0.02506262668363224	0.004084104794516147	0.007767914506388117	0.001257799323790373	0.0189899535479226	0.002503756104090238	0.04305518762794142	0.2275386605087059	0.2431327854185243	0.2128734093204701	0.2316839910337324	0.2235930319702853	0.2080104989698486	0.02227601377454969	0.05328238659024882	0.04331716338692651	0.06295772142958814	0.002694744517057797	0.01553862698021717	0.001584464194336419	0.02784765147719984	0.001063526187714611	0.04225027713425217	0.001038973653740876	0.05925578622275569	0.001258245139613468	0.0127660828318409	0.01706779229253536	0.04486755383682098	0.05031718244818382	0.07321315137134889	0.002960100803671803	0.01992875335052345	0.01851665432245884	0.02542996495556108	0.1182478845985401	0.1153965536894752	0.004372591718041078	0.01650195957869832	0.01607816024386082	0.0219764894792717	0.02350926187532884	0.095506606524234	0.008896794302296174	0.05020113371444451	0.1974320040224433	0.2183095611084832	0.002438900059398629	0.06498392935045377	0.007432455974382406	0.03512688100276817	0.01770773558272299	0.03051970164712378	0.001880242985622789	0.02419519812291902	0.001107821031843866	0.01720963175700283	0.0434464789965156	0.03913662414597085	0.003292261399551914	0.03457602421879014	0.001410763215861556	0.008204680321804709	0.001586588348629746	0.01585714403235362	0.001030872074230906	0.02748970418183078	0.03519274481194361	0.02814091340961989	0.2724614632020768	0.2954649906739127	0.001344290836358215	0.009403419831067059	0.002006757785139488	0.06265341350835733	0.0337997849570096	0.02379977330698268	0.0292731115696922	0.01586058567398286	0.02940087058418732	0.01687779577363214	0.04649554146213215	0.01020078133747907	-0.0002207672710171335	0.04803259085479599	-0.007605604785335709	0.003863509669728391	-0.007171298551634178	0.006326341890021857	0.001278922051224911	0.04931139884722502	0.001022360887323611	0.001069848277322095	0.4512784481389319	0.001482357771538898	0.001033957054073051	0.001008263588431729	0.001226881401738323	0.5832063531226384	0.01170385936507246	0.4937617889812843	0.001022127484755194	0.00130356003310319	0.001511726985411268	0.001071902973163442	0.6537471093822141	0.02106844034798901	0.001059450921054406	0.001059966243622189	0.001093430568353363	0.1921291801128659	0.001841836569651824	0.001257202147760714	0.7019531187836054	0.001063946078109968	0.001021250832274677	0.001008220725631762	0.001016661619230228	0.01244897350296418	0.01468098418125528	0.001417625745361855	0.001122982353839979	0.003026547039845353	0.2438312509930154	0.2325447009611848	0.236264454558146	0.007823946086952133	0.04362994687242214	0.002002781114085597	0.001450833229840617	0.001061731856775422	0.001038408846955637	0.001232817209246831	0.01845338223161782	0.05949371824602795	0.002552225959358267	0.02099279937058609	0.1254982883325482	0.008641527186921315	0.0140446901006953	0.01969478030735486	0.006647084094097607	0.2252829610922893	0.002646640555906484	0.01703858096809511	0.01531785658374643	0.001920601880666493	0.00109265638317774	0.02814336597309463	0.005960755536965957	0.001102094687882393	0.001322944193120909	0.001022915827908306	0.0386322532391956	0.2989212982017601	0.001262051378613131	0.002162430667075381	0.02142691854767663	0.01839695758976871	0.01875846514248852	0.03899309460824135	0.01126836319202697	0.0005743613809267912	0.04531385538314248	-0.007074063066901897	0.004966154475493349	-0.007371634064582622	0.007687676322320124	-1.039076757743757	-1.728457374061852	0.0308238241020245	-1.066342800912533	0.02281700905166832	-0.0380699385747385	0.163878138765972	0.006247024564387344	0.04463137564531188	0.003445514634583701	-0.03333082951383258	0.3474776299010721	-0.8063809968872268	0.9341567040768133	0.04389222573030674	0.0538212181658768	0.0141714791807985	0.06142609295057436	-1.058817698554368	-0.2509511821174372	0.0825203661442553	0.0130446783434467	0.1193234219558412	0.06960101379472265	-0.3015319735337306	-0.09253547634607918	-0.006724018472892756	0.1414803331904593	0.01088894828534527	0.006696549020431754	0.006807534788504338	-0.3712094336781213	-0.264919229243984	-0.1283416976740911	0.1143283265123874	0.2977380865036817	0.1622648835750982	-0.2371571847037061	0.1877777922394082	-0.9021534902927747	0.07372874386425017	-0.05182332126771364	-0.01554641702183268	0.386034659883516	0.5912587027594418	-0.005700272530768554	0.1208657928027832	0.7028943948291854	0.007216426977618247	0.131453763684277	0.09768499456447884	0.1599558491860458	-0.10147133544622	0.2508769074541115	0.07306687781777789	0.3770236373032054	-0.1450670170401621	1.014565068793253	-0.1428761997598918	-0.09835618133042331	0.01042878572993799	-0.244907861041617	0.1955647302543103	0.007024182919414334	0.03759135253728763	0.01782623226428712	0.1690606728405575	-1.203403991813501	-0.01672559449023548	-0.1527626540871209	-0.3364352185104967	-0.2585666041569631	-0.2683624946266885	-3.036594530483991e-15	1.170797923198003e-16	nan	nan	nan	nan	nan	nan
0.42	-0.01459114263458499	-0.03765581678920676	-0.04468796720154566	0.7751150938316282	0.9108117009759424	0.004800682322593813	0.4689267716858651	-0.01423703371401881	0.1058657093365377	-0.125089810877162	0.06677343337180112	0.03644222322935035	-0.08517965198658389	0.08633653046529025	0.02245965561166907	0.1641698593307789	0.2813539227238578	-0.164169859330779	-0.2813539227238581	0.09564785822431487	-0.1668249727020968	-0.007799460814071422	-0.3576336414108782	-0.01237702034600754	0.003089708243763578	0.06745465185792367	0.3068386864980931	0.8652090780583402	0.565467900497825	0.1231104708656513	-0.01946760844150962	0.05398293757856169	0.0657295594053767	-0.7079882506845558	0.5563642753291358	-1.237483670789046	1.342405565414564	-0.3238354666196995	0.07307644966448604	0.4065201687176612	-0.1609174085278205	-1.081458658962606	-0.1474150751268329	-0.7068633959764996	0.8343113253384171	0.4867275979503999	-0.7878241458857094	1.015592462181819	-4.578832180161527	1.418919035016941	4.578832180161527	-1.418919035016941	1.477612871352668	-0.03883398772026537	0.07563726757465164	-0.830218049512737	-0.01332872122758837	0.1641531059888841	0.2674022192792255	1.21505376096771	1.645220330489088	-0.08528342645081435	1.084862927577769	-0.03095262671879347	0.269489472262626	0.4289538163251699	0.001334797501224078	0.02142288173569209	0.05849835086335579	0.08758536685327778	0.001023092135035086	0.004248147049926326	0.001357536307167868	0.004268416693740323	0.4561730694508875	0.4126885750113717	0.001446540402121989	0.008827232907344227	0.001035672025343893	0.02021610550304316	0.001008338055006617	0.005639788119149993	0.001205541189258456	0.01757817234117463	0.5621363388524959	0.5244756258952592	0.01683238522162372	0.0317599694881605	0.4739909602298172	0.4692232294195072	0.001107395198320257	0.01024732622541668	0.001313773701851093	0.008795610277591256	0.001528826652025524	0.01218207816706913	0.00107158265689467	0.0242591770118701	0.6899579482934836	0.6092315888648363	0.02350175688299013	0.04062722994661548	0.001061764985531415	0.005944530227868405	0.00106342151116802	0.01652727814536903	0.001087608451226548	0.05969638627986315	0.1912523082052161	0.206426701749058	0.006777265263246911	0.003382379147622551	0.002088758272630547	0.007822525453358885	0.6879040055946668	0.6307501040311029	0.001064310085265801	0.0388120255484664	0.001020884980415952	0.008983540322898925	0.001008119931994615	0.00552081546383176	0.001016402705113544	0.005817883485709436	0.01736304786108088	0.02594515846471452	0.01932049128570683	0.02543664193447475	0.002793039856528485	0.006848622975982519	0.001202286673757656	0.020193095339071	0.003245432814373875	0.04627983688690791	0.2314826856573446	0.2412106804794387	0.2189655588157258	0.2283926766479961	0.2276493067171847	0.2079878759523274	0.01529025855791805	0.04679892170997978	0.04324427418651726	0.06340216031906012	0.002370746358899031	0.01530360437316062	0.001516575317387351	0.02779308745970092	0.001063865339307822	0.04625899272165829	0.001039384275729109	0.06544521003816267	0.001215125657861542	0.0127113780716875	0.01563544163491401	0.04384753918234088	0.05394350317498087	0.07822576237583914	0.003045839950477312	0.02036139437948601	0.02170668100960693	0.02817046452300034	0.1185673054379028	0.1138802778488335	0.00811793714835213	0.01866564677359886	0.01547012810089862	0.02153001133476131	0.01724881003103277	0.09427950563680215	0.006375111543794891	0.04946246935831983	0.2089401873008017	0.2198850511434789	0.002478076664895375	0.06295268366351606	0.0160802708521536	0.04797863845373173	0.01716155304666438	0.03001610486155605	0.001856924173861017	0.02312918313891252	0.001100429779918711	0.01733227917409809	0.03015153766176329	0.03426561212562792	0.005687780049721892	0.03707758334052947	0.001273160605105172	0.008443033343283713	0.001482097835166068	0.01628871435929621	0.001025896285148454	0.02778110116641936	0.03694332883757931	0.02949041035865827	0.281299849531111	0.2852189870725075	0.001309185933937595	0.009377264226773279	0.002084275794329637	0.06063675885988249	0.02287292340556365	0.01815844263458881	0.01969407898476051	0.01168730659373374	0.01988550014227103	0.01256811666605464	0.0388262045744744	0.01123296795784877	0.0004850963042016153	0.04427108530994089	-0.005504951790290952	0.004976273969675791	-0.0074106602224412	0.00763721266947381	0.001297030873350763	0.04739786800228321	0.001021972431494821	0.001063604055475376	0.448997175757437	0.001580649559247935	0.001032966473389189	0.001008007993203269	0.001148339534233514	0.5733793967266119	0.003900454272177645	0.5113428546068097	0.001022993753816551	0.001283051460445922	0.001502933868794064	0.001064169934607085	0.638199233711317	0.0214497084358935	0.00105518692546049	0.001058992960512561	0.001109429374325915	0.1922473448458663	0.001384084472832748	0.001217785561582817	0.7012281492449199	0.001060359281839227	0.001021990036280342	0.001008448455182888	0.001017195532446373	0.01691165953048666	0.02375298058409917	0.001365756323409517	0.001155869370431729	0.004788407227499979	0.2343165248064576	0.2274407487974926	0.233803686988433	0.006999578820117439	0.04279919643848494	0.002029772582437971	0.001437345032650661	0.001066018241157927	0.001040842734020704	0.001122420521748058	0.01080876274164087	0.05783701446292541	0.00356065407938097	0.0285841726003331	0.1140269917097993	0.0148259942634251	0.01532137159207568	0.003029536350222082	0.001381994900089855	0.2317492733909478	0.002430689384177714	0.03206936626006211	0.01743927349018714	0.001768016241204584	0.001092262977178803	0.003587005350675527	0.00999432008733867	0.001139830671487097	0.001401649992810244	0.001018792122295295	0.03937248182751884	0.2976885595794239	0.001277652802351363	0.002172805431888295	0.00152818894071755	0.001260243530287118	0.001446499432871687	0.03107342266993371	0.01224745696108536	0.001146327341071515	0.03998819472848571	-0.002619743156942937	0.006094098016746739	-0.007669534972192527	0.008922851622500437	-1.045458647637876	-1.418076678657967	0.03988902165107151	-0.6152470769943947	-0.01776451331753058	-0.001383525849644705	0.1785952923423605	0.003967872276715031	0.06010647938342123	-0.0008192764483467132	0.00183281604042095	-0.1351651691389283	-0.8173641239089359	1.129026891365838	0.1273191337977063	0.01657790950669934	0.01221459802457857	0.05277561705793569	-0.9656466206015611	-0.1034176184401716	-0.05602790400393527	0.02380104315284344	0.1093392586183358	0.03486713150471268	-0.133195319876008	-0.05553557332079487	-0.1848789257676685	0.1169077902876326	0.02968476762646399	0.01519399723207802	0.01633219590858248	0.000784959339108298	0.3052231752468035	-0.06392203465772762	0.1281374903245641	0.3306954270847826	-0.4320340452520658	-0.2696898500198956	-0.190253677005913	-0.4088157849667279	0.005215672030928032	0.006835796821364239	0.002646463487429589	0.4085444227822733	0.6318556256488826	-0.002046066911663406	-0.2724735299049615	0.3360502412147794	0.06771821826446128	0.384920258253958	-0.3642347664772	0.2426609633137675	-0.004339593145965687	-0.5065189137840709	-0.226545654670976	0.03249001558355994	-0.2422993905716208	1.460136932223574	0.01601493213574849	-0.1002126978739638	0.01338547363355758	-0.7598117650612567	0.2863420346167636	0.04756917108071443	0.04542187315447328	0.03298948128901049	0.09447258352363799	-0.5386177343871019	0.009636656284881974	-0.2397401270810692	-0.7871950581000086	-0.5685814511022963	-0.5829969091576062	-9.3864833164897e-15	-8.23933855653227e-16	nan	nan	nan	nan	nan	nan
0.43	-0.0223631628604256	-0.03193100637116584	-0.05732146656706968	0.7886597315104897	0.907642421193197	0.005596445654206866	0.4738041980119546	-0.01603050196244376	0.093898233511749	-0.1260966704959737	0.0594932178138767	0.04425925549990911	-0.07908566423320389	0.07809505600507397	0.0329288704573655	0.1219234477759951	0.2949662617481848	-0.1219234477759947	-0.2949662617481847	0.1097577965959974	-0.166922542378474	-0.007187372528452693	-0.3659689509305653	-0.01278147895957909	0.004721709334210627	0.07085756892639081	0.3176518447518027	0.8815821117643291	0.5649201784665477	0.1309111172563173	-0.01959354152646808	0.05658760342129901	0.07007018339445734	-0.8446266195890806	0.5853046823444427	-1.269273905757039	1.366587821977904	-0.3097138277050889	0.08421011230972412	0.5836233168589269	-0.1892253365390865	-1.27965591355204	-0.05547148028105602	-0.7435432949813011	0.7115456723056857	0.7315185014671873	-0.8540295800167235	1.060249116529452	-3.844095780090254	1.304978383063688	3.844095780090254	-1.304978383063689	1.345175909974373	0.01987850890419022	0.04566183569721395	-0.8314611294881545	-0.06701567025702163	0.1638372665442887	0.39372960259617	0.943898727101522	1.612108916393835	-0.03012389764564267	0.4931473721711454	0.002841362197081647	0.2502069158627735	0.4390533652813678	0.00131553498426466	0.02178612669882074	0.05094698678698863	0.080159554950108	0.001022241989192281	0.004325655632745058	0.001212375336681016	0.004163226228090167	0.4540395297181822	0.4145855009330083	0.002167710981167182	0.009385869273404355	0.001034517952083073	0.02092892652385831	0.001007987446783449	0.005662157756359151	0.001163046039001069	0.0173154623714002	0.5611994121388439	0.5212404676838049	0.01030250729727861	0.02530918782835233	0.4909066314048168	0.48254387282349	0.001067031713104272	0.01112443494410919	0.001287108534563597	0.00910210033820604	0.001504400625280577	0.01229944229627094	0.001064253367308528	0.02465459807693071	0.6733677042831313	0.599803851195595	0.02431206669316872	0.04163386234731828	0.001056378843838095	0.00617011800527922	0.001061817927398419	0.01676283218757284	0.001101041027590115	0.06069380752692894	0.1916306283617034	0.2067316465340093	0.004143659584289893	0.002262528855240729	0.00165885655517662	0.007434371648925598	0.6912126664401365	0.6281482152127896	0.001059468939052608	0.04004961967578352	0.001021524894642147	0.009149631062407808	0.001008308273233149	0.005611910611980834	0.001016859325236884	0.005912622582725874	0.01840164999335462	0.02685730777039825	0.02250278580612093	0.02808208795430326	0.002125565322490175	0.006404184421032389	0.002335558297698592	0.02269942473823755	0.007617589860372424	0.0524444137578244	0.2291659581703462	0.2353288263897823	0.2205995117402008	0.2262708935687194	0.2279122668201032	0.203965197578654	0.0111587036204868	0.04337661575805386	0.04271250394357544	0.06318763160380975	0.002758553180895704	0.01576035024785587	0.001487860784324071	0.02788838782182154	0.001070356509842156	0.05022727825408544	0.001043369414007962	0.07162693570996992	0.001169882161585022	0.01271115299886388	0.01224286731287634	0.04102617149825603	0.05339610417180582	0.07874374964603617	0.004693340231965736	0.02234031353188122	0.02477420938284601	0.03069502565291824	0.1115552713688567	0.1089987051179863	0.01170717020032193	0.02075699514512492	0.01568690002398161	0.02166000081521179	0.01032216569398751	0.09109976599019129	0.003940658348965189	0.04788544537773266	0.2164079384423124	0.2183501741758703	0.002407493287663066	0.06051480659963494	0.02612985503741288	0.06150856812391376	0.01680573587714278	0.02968826505577921	0.001791776702278078	0.02216975773815602	0.001097357375216301	0.01751464075154127	0.01737421279784117	0.02703521063773108	0.008374724165197115	0.03967159078331647	0.003827294868878617	0.0113707467911039	0.002592908910730093	0.01797920781607251	0.001022835324553429	0.02814747392778219	0.03599663263383208	0.02928987585542132	0.2852803767962145	0.2828753406585817	0.001303573196153865	0.009529799756089309	0.002094524039084336	0.05818460328196284	0.01270089967705644	0.01215366936526827	0.01088498420360871	0.007468218370797424	0.01105989422080725	0.008250746462561293	0.0296827037351223	0.01177715041631999	0.0009153889829566966	0.03846426643882285	-0.001119868752904456	0.006257720098279359	-0.007541333217015114	0.009170313479081919	0.001294140305070987	0.03660310603679758	0.001020836658770496	0.001059064092073937	0.4494805186575601	0.004054445522343944	0.001033613196274537	0.001007296470459109	0.001093792882051098	0.5459098404993946	0.002573419979534063	0.5457844021646101	0.001026720859908681	0.001239255173599488	0.001458623522391276	0.001050239657584565	0.6268462090447768	0.02843846265789282	0.001047037405627231	0.001061126684879333	0.001119758839162819	0.192280743971974	0.001331096218108671	0.00120334503777229	0.6977724582337106	0.001049412862483841	0.00102236081558424	0.001008551510930906	0.001017452156963593	0.0217911773574977	0.02801177734970983	0.001478852554358208	0.005517725654496533	0.0185637354828873	0.216794979026024	0.2199418678356294	0.2235661293601468	0.006375358253233493	0.04145688013328769	0.004124814767485922	0.00147533574654985	0.001086500843450871	0.001053164486024758	0.001123056021872563	0.006624569254537901	0.04831476191760609	0.008853241527230375	0.02790602195364807	0.09044281816101891	0.01618298580022189	0.01643697545520766	0.002532333872506818	0.001352845406146423	0.2272167358141171	0.00225151375263946	0.04182850116234875	0.01554201239359844	0.001686334448732363	0.001095762997971342	0.0023640019431011	0.01228085081824984	0.01103949229566205	0.005743819460902823	0.001020375102034454	0.03104443582023089	0.288615264340397	0.001314710182332811	0.002048034281736856	0.001347009659068748	0.001168905109841897	0.001289819628424946	0.01942662774789407	0.01194508763874587	0.001160930975440486	0.03143830493596783	0.004465113807736606	0.007670063892040772	-0.007569444807580821	0.01090138377396187	-1.052664332831174	-1.036340503003395	0.03450961827105293	-0.8518923670509189	0.02037664951926679	-0.01407986062979393	0.2037987080527748	0.09948346806489518	0.0817831102067712	0.003502647959567117	-0.04167935236942295	-0.5545265516167934	-0.4968600842564663	1.562855958812484	0.06969099651750008	0.03506323437319443	0.01093917251183103	0.02442116061866283	-0.919479074583809	0.2784317095381054	0.05899230624506078	0.02468067053602899	0.09149894673571918	0.02620455746335139	-0.08785889917134604	-0.02595072320794616	-0.3257065853153684	0.1203133736058387	0.009637375347830815	0.005837252341279457	0.005818497755912293	0.1708517566325231	0.2406472642186648	-0.0272519200778867	0.3551590294647953	0.8395462248590984	-0.7286766117226617	-0.1694393362831879	-0.5932280551504094	-0.2669371495294294	-0.04605353914258135	0.08475728273514374	0.01510548143858641	0.3804844946283529	0.59553815098023	0.00310584015086112	-0.2937592921146653	-0.2039987604732286	0.3066395297839867	0.1388944913002939	-0.6500059626736961	0.1779380105792656	0.0279594082604303	-0.1890864432147192	-0.1049173177281795	-0.3038310284111674	-0.2357864603349749	1.244404675109435	-0.0764750873837368	-0.08649666882040437	0.02184794893825539	-0.6488908170611078	0.2353952467790923	0.5067992481259049	0.2721728400934286	0.03907198120439159	-0.1387642108670165	0.005084793040506639	0.01956406181957615	-0.2459548980467951	-0.4357471379369063	-0.295956407374689	-0.3037269443549369	-1.415151039554891e-14	-1.619977237270525e-15	nan	nan	nan	nan	nan	nan
0.44	-0.03144789152844447	-0.02601558566100495	-0.06967459938550974	0.8024481673035937	0.9046235576662518	0.006447562481812549	0.4808924024302115	-0.01785052235245073	0.08092020291435977	-0.1262295331156688	0.05201529588471133	0.05032214754612375	-0.07056031098349251	0.0693847621879391	0.04330461013368099	0.08781503074307399	0.3074820826494309	-0.08781503074307397	-0.3074820826494308	0.1225673985635443	-0.1664162333947823	-0.006908595177207058	-0.3741552095018939	-0.01370638712663822	0.006398256663614215	0.07494021207348958	0.3256430777866702	0.8971057064999578	0.564748164188111	0.1333310387413885	-0.01946927414816197	0.05896234028736518	0.07450827438681148	-0.9705299391202216	0.5944863337530764	-1.181410361372286	1.391165188263075	-0.293752215461333	0.0841471488630121	0.8486757871506394	-0.1662278368452357	-1.283569613482734	0.02738432469676795	-0.7464046702257706	0.4834832804704465	0.9730006971081755	-0.8815880172530968	0.9968974283039093	-2.951233275788971	1.199615410400772	2.951233275788971	-1.199615410400772	1.217545590522307	0.08194174429738291	0.00897508069279152	-0.8004078598424303	-0.1174186319317265	0.1730623537891501	0.4033474350059923	0.6506687171991311	1.475332536422221	-0.01014187588243902	0.008717946459653623	0.01908746593425695	0.2235036769283914	0.4484472169798099	0.001304457011208641	0.02214806704703071	0.04180083747807373	0.07090797824403058	0.001021248961372548	0.004397888433015334	0.001137498373828497	0.004098313614162446	0.4527177815203471	0.4168247254937835	0.003760927609331716	0.01065138361121832	0.001034264675141304	0.02183827541569701	0.001007456291353178	0.005674029959718599	0.001114520070390782	0.01699849444631984	0.5523366296200318	0.5125318932936267	0.006262832677901897	0.02134141027893964	0.5130474006479659	0.5010354319833931	0.001048719355938401	0.01207291388728056	0.001251876438058243	0.00930373760011506	0.001470035508047475	0.01239448051122678	0.001053622157834989	0.02470985151753931	0.6582481991861033	0.5908504441464181	0.02806725776574298	0.04566961635653156	0.00104961038879124	0.006281313287792771	0.001062083739436061	0.01704830970016098	0.001112921232557556	0.06155344433339213	0.1918784722895106	0.2069524475378823	0.002782317840110587	0.001683517952782399	0.00143623294891531	0.007226400276348139	0.6925629027031905	0.6244318173763878	0.001051573870754349	0.04101233978914274	0.00102203017744885	0.00929836773130625	0.001008453950524196	0.005693804909529372	0.001017215899286745	0.005998310926051079	0.02129119004470698	0.02914633069404831	0.02618166048372004	0.03058521192884172	0.001847020800673655	0.006257859699521771	0.005071887809657674	0.02693688872748475	0.01654922464492918	0.06181728693928487	0.2212900972019661	0.2269503514641164	0.218878759920037	0.2247084385133774	0.2243447218134953	0.1965443937008901	0.008721459272674007	0.04163434383718206	0.04180410065619193	0.06252244705497688	0.003995930382082455	0.01700362812021023	0.001492482628920847	0.0280690345385143	0.001083845819088057	0.05377611883272702	0.001051524567587979	0.0771769459031188	0.001147579078380024	0.01279559063078263	0.008439055970692026	0.03793316763601499	0.04874174806823735	0.07471486770043076	0.008138530718679397	0.0260656633265407	0.02603576658311815	0.03132640482042728	0.09747405015019373	0.1001216349357362	0.01418172959460217	0.02227099297692912	0.01634050609772785	0.02204163788043046	0.006481131651003821	0.08930462821894698	0.002693345755381238	0.04704295947810377	0.2194088802733637	0.2145211181891365	0.002282716167000461	0.0584267456942261	0.03586310589052959	0.07283784542184947	0.01570039517813624	0.02858875923201666	0.001718361539917988	0.02150276403164455	0.001097572229609217	0.01774446030728002	0.009955018413357341	0.02203535009354782	0.01085112479757074	0.04184420413287779	0.009996435711170197	0.01795553289865276	0.005307504284026609	0.02132209159901086	0.001022097404350765	0.02853827899492291	0.03156950545113303	0.02663143160739826	0.2847318440230511	0.2840246097620871	0.00131929338827	0.009742417707994033	0.002037366887102137	0.05581238270806064	0.007259551852440416	0.009003749032387293	0.006236837960530932	0.005353774168448691	0.006369423979762716	0.006028581522673733	0.01887034017397851	0.01175696502091741	0.001068555632121038	0.0308287336201049	0.005065063569344025	0.007735512724610389	-0.007518164105464536	0.01100036851659225	0.001291249736791294	0.02580834407131204	0.001019700886046151	0.001054524128672536	0.449963861557683	0.006528241485439805	0.001034259919160057	0.00100658494771522	0.001039246229868747	0.5184402842721774	0.001246385686890582	0.5802259497224106	0.00103044796600107	0.001195458886752785	0.00141431317598869	0.001036309380562284	0.6154931843782364	0.03542721687989207	0.001038887885793804	0.001063260409188706	0.001130088303999709	0.1923141430980817	0.001278107963384428	0.001188904513961727	0.6943167672225014	0.001038466443128275	0.00102273159488825	0.001008654566679132	0.001017708781480931	0.02667069518450873	0.03227057411532053	0.001591948785307093	0.009879581938561532	0.03233906373827428	0.1992734332455904	0.2124429868737662	0.2133285717318607	0.005751137686349444	0.04011456382809042	0.006219856952534005	0.001513326460449122	0.001106983445743656	0.001065486238028733	0.001123691521997151	0.002440375767435052	0.03879250937228711	0.01414582897507958	0.02722787130696299	0.06685864461223845	0.01753997733701877	0.01755257931833962	0.00203513139479138	0.001323695912202718	0.2226841982372864	0.002072338121101232	0.05158763606463523	0.01364475129700992	0.001604652656260348	0.001099263018747534	0.001140998535526348	0.01456738154916082	0.0209391539198372	0.01008598892899535	0.001021958081773729	0.02271638981294298	0.27954196910137	0.001351767562314372	0.00192326313158547	0.001165830377419985	0.001077566689396863	0.001133139823978278	0.00777983282585444	0.01164271831640637	0.001175534609809455	0.02288841514344995	0.01154997077241615	0.009246029767334797	-0.007469354642969116	0.01287991592542331	-1.060521486208472	-0.8301462027200058	0.03962809866633987	-0.9804000375761249	-0.01881966983282648	0.006672044495513302	0.247055020170116	0.1453434666258649	0.09941205358565773	-0.002918763219336357	-0.009018775019077658	-1.229848404883677	-0.3207633018314049	2.163210042550113	0.1415931786914409	-0.004392650242116249	0.007749415175532518	-0.01525790783165217	-0.8707804965886339	0.5024067032626375	-0.07890640299889723	0.03378574114118886	0.08178237049738953	0.01803837528918465	-0.02502744189083528	-0.01949908695063135	-0.407780729385323	0.06193298749206917	0.02621395350440097	0.01335382711209087	0.01452204517025661	0.276159682930927	0.2767587661886288	-0.004299267968877137	0.4743644083403573	0.972354689191791	-0.9313582124540652	-0.1578242452329781	-0.8698787778235176	-0.07280897875483275	-0.08491549468561452	0.1641421963529257	0.01971573440229875	0.3246554320248862	0.5055125299170181	0.01488647403675127	-0.3268007655339851	-0.5733236019442082	0.4170043467159421	0.006283865772995324	-1.163334256756976	0.1271908553682441	0.04598992380492342	-0.229598538713693	-0.07963803848101648	-0.4263457882415781	-0.1723361588754287	1.020006457773936	-0.1383182714625591	-0.04172635902474133	0.02287707056820762	-0.3137035763181182	0.2020632159712961	0.7789837030263572	0.3758999383862057	0.03787594244450818	-0.3971093654335291	0.1599653690989487	0.02165314080315008	-0.2237531262782646	-0.216224470812844	-0.1476526469845154	-0.163955856437026	-9.40736723292906e-15	-1.546199020753428e-15	nan	nan	nan	nan	nan	nan
0.45	-0.0416006584358524	-0.02006603900133433	-0.0806536358487808	0.8164885120575605	0.9017854794549442	0.007248552040323288	0.4907791178173224	-0.01921581035717966	0.06847916249689176	-0.1257363947309989	0.04460730920667315	0.05368221636665777	-0.05981595997649066	0.06052341171326924	0.05261191385371216	0.0632627160225137	0.3189903893767371	-0.06326271602251317	-0.3189903893767365	0.1341039778245821	-0.165278394243345	-0.007048992656381947	-0.3818538470774839	-0.01511887479147921	0.008203865622127155	0.07834160306441564	0.3306147270804753	0.9108223709352489	0.5646332335457223	0.1318266492634541	-0.01923996270089801	0.06108211055931698	0.07898277642417796	-1.041278427533922	0.5935736875615019	-1.005263388665079	1.417715219376104	-0.272222547927792	0.07478940661998691	1.110765476966692	-0.100493141856408	-1.209832770111446	0.04959939028163682	-0.7351251701971083	0.1817312268240737	1.154929870801487	-0.8887242992414914	0.8572998135241614	-1.946246155198783	1.102026129944772	1.946246155198783	-1.102026129944773	1.08607883058007	0.1439897752122847	-0.03962399160033812	-0.7337079378556765	-0.1634803048932697	0.1878036362500378	0.2723530100303851	0.3395843063424437	1.266321524106951	-0.01646258020366123	-0.2629457553719549	0.02622181976826311	0.198161672230085	0.4436597076364822	0.001286815213934119	0.02252028060601461	0.03140053660785826	0.06055765243171687	0.001020007189305286	0.004466998065373014	0.001095506994264049	0.004052870911450126	0.4515254414994094	0.4191503391368777	0.008333505465103294	0.01438922270290191	0.001034895492186424	0.02292551270910584	0.001006856512628559	0.005659939646538985	0.001075268174413834	0.01662830687491453	0.5379747002045103	0.4976866227659402	0.003808591411905046	0.01894361864738074	0.5390411085369109	0.5252173668130425	0.001040998357380838	0.01309656519613677	0.001215508426067053	0.009398122614158825	0.001427223870645812	0.01247919311729142	0.001043715194331008	0.02428921295109684	0.6433188620695531	0.5820254060529919	0.03419163543007109	0.05213971324082012	0.001042927948134329	0.006250971687118658	0.001063531688036759	0.01736487777044201	0.001122640190100566	0.06231140857725671	0.1921807973731708	0.207307558296607	0.002041697423433177	0.001382009790270617	0.001310604231637317	0.007095550957187627	0.6916243390243043	0.6201010245199629	0.001043432374041907	0.04154234131507401	0.001022397217312675	0.009445051239792885	0.001008554528979405	0.005774009269522555	0.001017469239089483	0.006081343738030646	0.02421921189100012	0.03120138973408574	0.02812421492958193	0.03154482753408681	0.003548349684069602	0.007648275629058504	0.01501635912841128	0.03799475809249825	0.02398196649345371	0.06876826036929554	0.2130084164391123	0.2183096267220254	0.2159934677405138	0.2237742209830433	0.2182861205942866	0.1875566405979564	0.006718776421362332	0.04038680918177	0.04048686343683065	0.06146894479666026	0.00725196674218362	0.01970553198803645	0.001664661994811455	0.02835386932823039	0.001103433641237661	0.05644053220963034	0.001062939173667013	0.08138044654631883	0.001158125704785058	0.01296396718244422	0.005396376212672472	0.03561781314687489	0.04015149070634789	0.06659307294224828	0.01243821836445427	0.03048248745610824	0.02382424564401293	0.02908164161163963	0.07792782301436636	0.08592889749244961	0.01612192975914275	0.02355596993290778	0.01709864625647367	0.02241842702091772	0.004276365643726683	0.08772667683379724	0.002010054015608091	0.04636210203854911	0.2179860134304335	0.2112872757185969	0.002249069804360937	0.05714553235656404	0.04226835511431949	0.07905292363227814	0.01316558076119413	0.02611852433183823	0.001922185243739637	0.02137237959104679	0.001099018386766848	0.01799997082081191	0.005684297198044712	0.01921612089813337	0.01169413581175411	0.0423392952666159	0.02326609897425348	0.03019928040445797	0.01063333616007562	0.02718099181014429	0.001022756149887765	0.02880809259773025	0.02480265447300732	0.02199394289317288	0.2819044144432325	0.2865619258837112	0.001527530007084526	0.01005192298365809	0.002135589036196078	0.05390804358139767	0.004299731782199365	0.007373439773604915	0.003728024189487145	0.004312153387884456	0.003823296109444394	0.004882357751328464	0.005717777187561179	0.01081378487401667	0.001115226899125177	0.02319549321298292	0.009878209061986241	0.009578712216352205	-0.007623044901562665	0.01207745023318051	0.001249132260363555	0.01353620844562697	0.001017880529178193	0.001049474290271914	0.4478563151099843	0.01882554632050309	0.001036645299360526	0.001005933982040025	0.001030309561449587	0.4909949194391845	0.001187253957605481	0.6172101989100173	0.001035089147785336	0.00116254241894723	0.00135576094407671	0.001030944871828003	0.5985729586740921	0.04623819782494376	0.001033505968954685	0.00106654363791362	0.001135018172149173	0.1930182344230182	0.00125712850936271	0.001171878506568539	0.6847337252258102	0.001031990128807961	0.001022819503411288	0.001008663121413443	0.001017753301847232	0.02821392995541046	0.02867590484177942	0.008494497207089464	0.03918132410031312	0.03213900601927732	0.1978216156049777	0.2096185341517481	0.2025634964063719	0.003593447528511977	0.03789620551800323	0.01449622467220407	0.002124248215201486	0.001138074810525654	0.001082718103238301	0.001207534238409784	0.001919326977252488	0.02215106235184727	0.01954127913662755	0.0162881539476756	0.03810505134836178	0.01884268566367339	0.01825566601445714	0.00186555696192063	0.001271214410782447	0.2091196439804256	0.002333688416731831	0.04829703792985168	0.007643026474474715	0.002583698844364669	0.0011015907381276	0.001105373021001072	0.01093228138132182	0.05231272503290039	0.02161031996659412	0.001024697043216084	0.01225870870873237	0.2737642539457433	0.002076972055027085	0.002504764119718937	0.001158847837750335	0.001075597648119943	0.001129553053560412	-0.009084430309514726	0.0092074579730997	0.001113651997734795	0.01580791526149103	0.01335394518631245	0.01168805766738073	-0.007850877904583491	0.01251255939598581	-1.070182420773333	-0.7267528361725187	0.03775995114282729	-1.083234732247315	0.02010589418093838	-0.0110188508139143	0.2177740645836201	0.5671057306073445	0.1158504872023464	-0.001881094659889888	-0.05378678936480713	-1.754874658917091	-0.1696228257617149	2.697745392908054	0.08253494420544573	0.01453689590709356	0.009109230254526982	-0.07011710792799303	-0.8992942226118598	0.7755615471911367	0.03216621371644084	0.03043376228766132	0.0720096774383447	0.05401927537327406	-0.03003830332763636	-0.009112460161272547	-0.4459974722300301	0.0358052185518739	0.008417426639778992	0.005077025480697935	0.004929461721895684	0.1503970527435337	-0.05308650973140629	0.2604402638051639	1.621569277094104	0.4500071265309619	-0.7660543487270498	-0.03631637001974426	-0.9116052942208166	-0.1564541489601415	-0.1263257438549547	0.3671773829752982	0.03554226263501978	0.2065582966562494	0.3313220126802346	0.01908744970981264	-0.151086826487511	-1.035613498581315	0.4601351571257441	-0.4252972464921494	-1.699357473163711	0.1189368832539727	0.03164334940708323	-0.1112716284670179	-0.05754906672536253	-0.2501950995305132	-0.0860216217146646	0.2578304594704437	-0.3424395101734926	0.01212357037691436	0.02656652908904119	-0.2340784991613828	-0.07951911394024815	1.597090372645839	0.7580931891342924	0.01760075636030146	-0.525173204087595	0.3073938071641511	0.03850411304538309	-0.1623746916957655	-0.113083857069465	-0.06634441897880387	-0.07325506654318008	-4.979358144951561e-15	-1.398134177600313e-15	nan	nan	nan	nan	nan	nan
0.46	-0.05189855978253909	-0.01418109812215951	-0.08959719630647177	0.8308187008280351	0.8992119242850819	0.007918123489826415	0.5027496757034475	-0.01973365274470677	0.05661966151012083	-0.1256704245491265	0.03731414238446102	0.05382078694637504	-0.0478805062383656	0.05164943177204119	0.06030533636058846	0.04914977790158493	0.3295222091460072	-0.04914977790158487	-0.3295222091460069	0.1442151465530949	-0.1635691641061168	-0.007752463310692869	-0.38871713391083	-0.01694402130162628	0.01014921335510903	0.08029571721112158	0.3323532272091319	0.9223985604515437	0.5643465460317764	0.1290051253674548	-0.01895589782780079	0.0628797996273381	0.08332559888239778	-0.9995568269754155	0.5815651776540396	-0.7743151602563051	1.449133991564662	-0.2408476071739936	0.05786352706148923	1.265444286953426	0.003261286594221597	-1.167261727343174	-0.05804931586237917	-0.7234406990615181	-0.1608163676918589	1.211221243223824	-0.8841139105506366	0.6741211856714048	-0.863357955862663	1.004318018793573	0.863357955862663	-1.004318018793573	0.9324634840192031	0.1962199414525573	-0.1036395543342719	-0.6333377114128157	-0.1999504009931071	0.2010101086593597	0.1138920661622159	0.004038884169186941	1.047237552624639	-0.04449325020163841	-0.2547089371526227	0.03003815110089275	0.1590874361422688	0.4221113011504133	0.001256935076114093	0.02296217283012269	0.01990763284743353	0.04937189145186592	0.001018475984410431	0.004549292274110192	0.001071989591068521	0.003972771282370714	0.4500474147696142	0.4211743339081545	0.0166394577313761	0.02129112580128438	0.001036403977894406	0.02411158680184294	0.00100623112694275	0.005596772161643605	0.001051176942319195	0.01614739765697515	0.5195982095302515	0.4771210209500149	0.002536562232402689	0.01773239773806448	0.5680933434992409	0.5554817092321205	0.001039461021365248	0.01411156999388075	0.001180863851054833	0.009419820375306106	0.001376540367763478	0.01257498760065626	0.001036080260096456	0.02328256330955599	0.627759857048744	0.5727632176838765	0.04243583432447388	0.06085982477228323	0.001036895966176394	0.006111200179016634	0.001065897641617281	0.01767510277245206	0.001129963788914697	0.06303762186541327	0.1926347112607271	0.2080535430236962	0.00165948640886942	0.001187469631920954	0.001239246626925189	0.006995317407517206	0.6881848163747213	0.6157594753251788	0.001036123703415371	0.04156320217729059	0.001022624625922678	0.009572609833040559	0.001008609072768094	0.005843145031027433	0.001017618119168263	0.006153799050412786	0.0264704145420469	0.03246517030224426	0.02742524582146683	0.03015846444237472	0.007819856564634376	0.01102782117420905	0.0340119794779845	0.05705547051799881	0.02767542051706044	0.07146077206430354	0.2071897315735527	0.2122439122343179	0.2131222034683453	0.223836168929265	0.210452304480596	0.1786336187873246	0.004631498879920841	0.03891013692534011	0.03874644285356968	0.05998511644033292	0.01295224327891167	0.02416595189497405	0.002055877242902704	0.02874570057309886	0.001128774085820705	0.05787390583186156	0.00107726323427543	0.08372607443586655	0.001205325530760618	0.01318331189326219	0.003589851256622072	0.03461509722241244	0.02762655116635001	0.0543110347510346	0.0172365934686946	0.03514386002760871	0.01738899066317259	0.02341924511135987	0.05363247327296635	0.06565160064720144	0.01774592458938031	0.02443237759052339	0.0178290365310846	0.02272001377083615	0.003075631358424237	0.08657359784656535	0.001640969505147478	0.0458716657976721	0.212081533697954	0.2089217683252439	0.002362618172840026	0.05666401099879293	0.04411644270034804	0.07869088011442951	0.008915179996145889	0.02200575299652357	0.002512762644062029	0.0216747174286127	0.001100905465544069	0.01824262084082077	0.003484739885484913	0.01767505538239665	0.01033779500880282	0.04072433935974113	0.04471170059920607	0.04844383184179147	0.01892044928840935	0.0357282170875679	0.001024455486739547	0.0289205736869925	0.01616714474011893	0.01623227099212474	0.2780452799449429	0.2893704049441372	0.001993883654410134	0.0104776239432182	0.002474922649710961	0.05245968902130702	0.002793974066668177	0.006677142368475213	0.002456794266375749	0.003913427591872055	0.002531990044175296	0.004404156817585453	-0.009909252564824101	0.008875884596007152	0.001089528913410191	0.01593074648930306	0.01268524050212969	0.01182113064701536	-0.007912354008003246	0.01219157311908456	0.001207014783935926	0.001264072819942041	0.001016060172310199	0.001044424451871328	0.4457487686622856	0.03112285115556605	0.001039030679561061	0.001005283016364852	0.00102137289303074	0.4635495546061916	0.001128122228320383	0.6541944480976238	0.001039730329569705	0.001129625951141268	0.001297208712164914	0.001025580363093959	0.5816527329699478	0.05704917876999539	0.001028124052114807	0.001069826866615686	0.001139948040298632	0.1937223257479547	0.001236149055340863	0.001154852499175333	0.6751506832291192	0.001025513814487396	0.001022907411934435	0.001008671676147926	0.001017797822213639	0.02975716472631218	0.02508123556823843	0.01539704562887203	0.06848306626206439	0.03193894830028027	0.196369797964367	0.2067940814297299	0.1917984210808832	0.001435757370674568	0.03567784720791606	0.02277259239187373	0.002735169969953861	0.001169166175307562	0.001099949968447758	0.001291376954822318	0.001398278187070123	0.00550961533140755	0.02493672929817543	0.005348436588388245	0.009351458084484975	0.02014539399032826	0.01895875271057464	0.001695982529049746	0.001218732909362194	0.1955550897235647	0.002595038712362479	0.04500643979506821	0.001641301651939734	0.003562745032469487	0.001103918457502628	0.00106974750647574	0.007297181213482702	0.08368629614596342	0.03313465100419274	0.001027436004658391	0.001801027604521698	0.2679865387901168	0.002802176547739843	0.00308626510785259	0.001151865298080776	0.00107362860684317	0.001125966283142612	-0.0259486934448839	0.006772197629455285	0.001051769385660135	0.008727415379532115	0.01515791960020874	0.01413008556739174	-0.008232401166197863	0.01214520286654831	-1.081566313767403	-0.6833189413757935	0.05356383169001126	-1.147487071084036	-0.01618275456245512	-0.0002593407773145387	0.1867312458067067	0.7781562679645083	0.1191794134487161	-0.01273419756359764	-0.03116310432492567	-2.37391466253152	-0.08344915738421071	3.379691560436048	0.1398638764668018	-0.01893010082868525	0.009965790635355172	-0.132460122851209	-0.9582105517264323	0.952409632698394	-0.1007923844995853	0.0325171313957961	0.07543217935549951	0.09621316896190503	-0.003633841057164034	-0.01337593305351841	-0.4099319970571461	-0.03989514525504173	0.02238897045676827	0.01114010741453874	0.01240654525066979	0.1179039885536926	-0.1924369732031292	0.3935266551544873	2.074933020437472	0.1206623421898012	-0.4163561615773441	0.04140885007819223	-0.8569325193627541	-0.1186364989571716	-0.170980714287795	0.5158454041750917	0.04111502543309565	0.07844748109044947	0.1339379791863467	0.02508010586783872	-0.06427305259661462	-1.405372288549229	0.4659140351014088	-0.677242792524593	-2.380246137148322	0.04547699569411209	0.03094944568837563	-0.1446240591327675	-0.04155379874687178	-0.2526787728041381	-0.01239776289577604	-0.2954178878818015	-0.466825558491328	0.04481809660763221	0.02030497313789877	-0.05807084038157828	-0.2199461921513763	1.979144489331878	0.913564951643729	0.006409439735170279	-0.6219460027980701	0.2141979568593938	0.04489227758270297	-0.1325562129646732	-0.02942210008294156	-0.01907365007329511	-0.03035128891681115	-3.333328913826751e-15	-5.963470200502536e-16	nan	nan	nan	nan	nan	nan
0.47	-0.06105282377089342	-0.008487139366469403	-0.09606969808029114	0.8454970882361657	0.8970128352039809	0.008387043126221728	0.5154098672944437	-0.01904187999003299	0.04474622206689239	-0.1275240787430438	0.03011502271321793	0.05046384092294424	-0.03619724148309442	0.04286346742685236	0.06604965327977813	0.04611130923954365	0.3390593851011356	-0.04611130923954316	-0.3390593851011349	0.1526542926834644	-0.1614151265793869	-0.009160057286034386	-0.394421142638909	-0.01906803105247607	0.01220290919764972	0.08087736511840131	0.330615809290871	0.9318486909690241	0.5636856944194159	0.1275689367270075	-0.01865896137104406	0.06438017111494647	0.08730440111188863	-0.8102093216055095	0.5547091513828855	-0.5239799217467435	1.487593568557993	-0.1973954099143859	0.03579111000371659	1.234216956960965	0.1359788211960422	-1.215109702148555	-0.334019242371598	-0.7168209971854279	-0.5036357399449936	1.101460161286237	-0.8722702124477838	0.4789498169626523	0.248562660120877	0.9079543867197986	-0.2485626601208768	-0.9079543867197991	0.7522439760157675	0.2319129459625125	-0.1778573587987533	-0.5046721590984078	-0.2225867277583677	0.2083327579600707	-0.01595158490293987	-0.3543977402983898	0.8419120953386416	-0.08946865706312898	-0.07031851888745501	0.02645895546521625	0.1480101952723176	0.3684158903057186	0.001222610402448577	0.02355289075279586	0.01100492161076772	0.04087081739770723	0.001016952332978376	0.004645101823245721	0.001058037492587445	0.003850715405785432	0.4463748734666582	0.4218835540794226	0.02498196577901307	0.02846468051153784	0.001038901626005885	0.02528736372392406	0.001005720438539063	0.005465979504474977	0.001036034494767221	0.01552621304426752	0.4937743797727002	0.4483326259061229	0.001842543346300695	0.01711990717843683	0.5954946105940957	0.5906028143921355	0.001041288737768486	0.01507964392523596	0.001152383564906067	0.009389500932891391	0.00132783739098269	0.01270865352574756	0.001030706372887311	0.02165946744356406	0.6100746266585991	0.5624128608625329	0.05013954115313875	0.06926103402007816	0.00103214515210092	0.005853002718269495	0.001069699083216502	0.01794030055177742	0.001135816918671153	0.06383214967389246	0.1922245569096898	0.2084834285992954	0.001455489406429924	0.001039062441002238	0.001195674690825799	0.006888548157037707	0.6797908001416213	0.6119098659844485	0.001030305137790752	0.04103665339740932	0.001022895978197144	0.009693826141258048	0.001008685307395086	0.00590740435443753	0.001017805688109075	0.006221160054382596	0.02828220363796977	0.03336869294986232	0.02495702495410172	0.02762584906726464	0.0161943329456723	0.01742011286539994	0.05293063270263616	0.07496714547201334	0.02780890352377038	0.07056026189434693	0.2062054283415493	0.2101288063777462	0.2094010314824591	0.2238372348257584	0.2011677268686106	0.1706185724619742	0.003081794362062364	0.0377703300970003	0.03688365712668075	0.05823275793341014	0.01492498101680252	0.02719831706797982	0.002216044669484552	0.02888356623087517	0.001154067968865489	0.05792848809516073	0.001092210279198882	0.0840129081035179	0.003485537024193319	0.01544546456984515	0.00407618108267633	0.03592433486049854	0.01888634695233486	0.04580060153035073	0.02196608038495327	0.03940818407868735	0.01113041128136382	0.01801692782583592	0.03253580254874008	0.04515199267530642	0.01735346010462236	0.02329649757967599	0.01841267745495319	0.02291310280443151	0.002556391133333209	0.08605891418990401	0.001479375500235279	0.04567881153559159	0.2068067050410041	0.2079111562216469	0.002359467872420723	0.05663666102769831	0.04217080933714899	0.07344334265508173	0.00533368033886542	0.01850737890232151	0.002928246945970294	0.02161377177484097	0.00110459906117438	0.01843483033748583	0.002302092222553868	0.01721053418844593	0.008121548520113299	0.03833270396093617	0.06485196164838421	0.06548529420467233	0.02894160564427366	0.04523683449404237	0.00102653295209549	0.0289090348277836	0.009240184698191585	0.01124284248860833	0.267696314845993	0.2884504044139693	0.00217853584381842	0.01061050135140978	0.002573673887917489	0.05096248612526032	0.001997733841744138	0.006508877815830482	0.001784190378707124	0.003857080640670335	0.001849223446624575	0.004281895538186577	-0.02521420032524003	0.00628165347500466	0.0009564828526299365	0.008627958817174394	0.01373883965379741	0.01400593723843257	-0.008143983974676272	0.01149961462420202	0.001169803427299718	0.001186367240380264	0.001014779814796603	0.001042744603839141	0.4313381148328024	0.03695759107205444	0.001043591485147121	0.001005109401769555	0.001019343650522076	0.4069767391028127	0.001107503009352967	0.6671708721366442	0.001046119156063762	0.001116889363723825	0.001260062854693615	0.001024718056975467	0.5537559772268362	0.06148352859581412	0.001026419122639676	0.001076896028079867	0.001143571935781895	0.1896065638162912	0.001248325177283424	0.001146437158046465	0.6443061832839553	0.001023179254426346	0.001023407658262128	0.001008843303646834	0.001018172715975771	0.03084881934760152	0.01966141383470989	0.0336560283294439	0.08156510486087337	0.02455845366944682	0.2116771101875453	0.1995555741239137	0.179378983659635	0.00146421562689394	0.03384352967186215	0.0121933277696734	0.002085506821352347	0.001189912530868018	0.001114386483446816	0.009747251628159715	0.007284856747825101	0.01197253806386867	0.02915812947776155	0.003395651175648221	0.005269653354770629	0.01417374141365301	0.01914177379544476	0.002279803290691571	0.001388779748622462	0.1995540860813665	0.002153951098508972	0.03541389731618665	0.001413809034661587	0.003194243159632946	0.001112273675315282	0.001055862075792339	0.004430457127437303	0.09486669301875929	0.04628491547536429	0.001029760403000874	0.001624355805303848	0.2303842543804879	0.002006637288497663	0.002330405922932487	0.00117537300701373	0.001087539388079369	0.001143360659296186	-0.03993155358993592	0.00329498703045327	0.0007472075654303882	0.001245605895163819	0.01365717484833216	0.01609142516668332	-0.008304880188118691	0.01029118553543754	-1.095358988517704	-0.6690286444639049	0.06663420076419103	-0.5825219246848448	0.02294819265822897	-0.01979005043247261	-0.07156976350661058	0.6685635652475158	0.1137517861032814	-0.01483861453949788	-0.08153115681235545	-3.370442740593704	-0.04115024847458551	3.591374937769786	0.0722456307871244	0.004832913576713312	0.0162355685729552	-0.189419745542434	-1.147246178071601	0.7438252044825684	0.01060401121276505	0.02171592130442128	0.085710419199055	-0.0102061140185593	-0.02069833349655436	-0.009799013792101055	-0.3747827500018771	-0.07037184884407499	0.006799580397894437	0.004044154563138284	0.003842042106515751	0.07309298568105127	-0.3036451097977074	0.8417000296251038	1.495484381193761	-0.2769249068632819	0.006395888856680789	-0.02727575142181588	-0.7531917427008439	-0.1000828684774669	-0.1771111504147264	0.06507813815541025	-0.009287805001390259	-0.06846512403401635	-0.07997783090960241	0.3951093490046857	0.2957685676040238	-0.3720317469456346	0.3895768609611431	-0.4238858043915532	-1.717187674147798	-0.2534960797885313	0.01109348399854468	0.001815066175228704	-0.007067369276522912	0.04135544422770115	0.004309440700095089	-0.7294077170149151	-0.2518942590421678	-0.04964508060284517	0.01679772039752646	-0.02419540016073059	-0.2551922415232398	1.40540231282761	0.9711817022811847	-0.01079583584914522	-0.3742108888445498	-0.4001401548103846	-0.01276770700087182	-0.1667666983316141	-0.002095339893664369	0.006554929900517438	0.002677367831782234	-1.68025302583705e-15	5.984542444714105e-16	nan	nan	nan	nan	nan	nan
0.48	-0.0676810132328191	-0.003137263536518508	-0.1001526892861869	0.8605915737691284	0.8952955120693891	0.008631359885621215	0.5267864733569709	-0.0169963651836855	0.03216379665023351	-0.132777563785553	0.0229689672007838	0.04388681408847862	-0.02633073394462247	0.03422020244399835	0.06996848507575476	0.0539789998373325	0.347778041170152	-0.05397899983733245	-0.3477780411701517	0.159197590752631	-0.1589843975455006	-0.01130917284808348	-0.398754739590686	-0.02135045942842429	0.01428794247650842	0.07960890350912896	0.3252077669536267	0.9392192732476927	0.5625213411946566	0.1268429604306994	-0.01848452241420387	0.06598047021064585	0.09058925159967109	-0.4943419216887296	0.5127485925064006	-0.2964130466715912	1.532353616531071	-0.1444944178735077	0.01294295166232454	1.00872718125995	0.2740096969281424	-1.309058922028914	-0.73801548558045	-0.7128278673005269	-0.8048325298975528	0.8478697997540467	-0.8555740380714019	0.3090241610277482	1.31787389610337	0.8406140415711659	-1.31787389610337	-0.8406140415711659	0.5532938717788739	0.2515582428820587	-0.2519438716880121	-0.3592553561504412	-0.2316341260128053	0.2072775959202504	-0.256129837148255	-0.7300859996277358	0.6313279048655688	-0.1451935726816476	-0.1126664683240414	0.005538651117182184	0.1790729577607871	0.2833209528086291	0.001186839913307394	0.02433594580378249	0.006312363892517023	0.03712556925942005	0.001015550382460941	0.004760326692593005	0.001050223656410308	0.00366420595586972	0.439338914136103	0.4192092875989518	0.03201062640808882	0.03490257492945532	0.001042431286009218	0.02634213882659788	0.001005378371017357	0.005271714257454273	0.001027451179724954	0.01474762774881035	0.4582110218792587	0.4099785982512017	0.001484083294163796	0.01686736688988965	0.6184345989341443	0.626246117311573	0.001045397975119182	0.0159263770292574	0.001131775465752205	0.009355812671387595	0.001284907962033288	0.01288906245590866	0.001027589249921669	0.01954895449479621	0.5893000164994853	0.5491105868118578	0.05625822088397447	0.07605618861438228	0.001028917927476777	0.005552302780375402	0.001075134975656173	0.01813329117430912	0.001140555095881707	0.0647965709865678	0.1904131452401565	0.2078500195397956	0.001359472774471446	0.000880488234607469	0.001169680302724372	0.006762915196670674	0.6648706662766676	0.6079679627468816	0.001026229307814845	0.040056620437909	0.001023281830787857	0.009807507225220774	0.001008809262051921	0.005970676068204201	0.001018086964062406	0.006286167623806307	0.02974637586544629	0.03413287891007324	0.02105943745021628	0.02429438208683833	0.02917411075369954	0.02699718869754139	0.06865037952520339	0.0867268063584411	0.02435332543066064	0.06639906331338213	0.2112633370897156	0.2126330479833264	0.2043569351105504	0.223569052287983	0.1906102718282292	0.1634274839934375	0.002314619434230746	0.03709331952046915	0.03502818166642113	0.05649049016567907	0.01074770818613712	0.02495652481266861	0.001971887295139354	0.02864502625060103	0.001177086431357605	0.05648592143911371	0.00110690154457741	0.08205838611260356	0.00881056171787023	0.02044067726447391	0.007237441785950765	0.03992342832231198	0.01737911802279839	0.04536405198496875	0.0264120422100699	0.04298791896375883	0.006922456203654776	0.01452822622731061	0.01882229181273162	0.03135760282591083	0.01424522467126184	0.01974559435623279	0.01880187940514403	0.02301038591013674	0.002586793073178989	0.08581245393754132	0.001483484040730765	0.0455293120999743	0.2049558669106183	0.2095648590526571	0.002137757153027172	0.05669783325327001	0.03664856067785577	0.06459636351358411	0.003395979629421027	0.01658696784179807	0.002952700607126413	0.0208290587517251	0.001110624147178991	0.01855179114555544	0.001700441260822978	0.01740390734414506	0.005573884485520036	0.03568426745100669	0.08041222241101019	0.07607696469001073	0.04025365199092325	0.05481231458578936	0.001028733932027266	0.02866308448456297	0.005563315436832613	0.00878262939645179	0.2475853191970311	0.281328760009583	0.001873731814836258	0.0103332515820713	0.002246026887057145	0.04912670841292194	0.001609783016713765	0.006677944981642898	0.001453782040054841	0.004019539591244041	0.001515403006203972	0.004393270870115427	-0.03963775634208	0.003098769368687734	0.0007090929522166846	0.00120582327021923	0.01308954286976882	0.01604176583509982	-0.008269513311516038	0.01003295023850063	0.001132592070663768	0.001108661660818398	0.001013499457283049	0.001041064755806991	0.4169274610033192	0.04279233098854271	0.00104815229073307	0.001004935787173986	0.001017314408013497	0.3504039235994339	0.001086883790385599	0.6801472961756645	0.001052507982557829	0.001104152776305997	0.001222916997222533	0.001023855750856965	0.5258592214837245	0.06591787842163288	0.001024714193163447	0.001083965189592107	0.001147195831265166	0.1854908018846278	0.001260501299225914	0.001138021816917578	0.6134616833388009	0.001020844694364953	0.0010239079045899	0.001009014931145834	0.001018547609737971	0.03194047396889088	0.01424159210118152	0.05191501103001583	0.09464714345968238	0.01717795903861331	0.2269844224107228	0.1923170668180974	0.1669595462383869	0.00149267388311339	0.03200921213580824	0.001614063147473815	0.001435843672750914	0.001210658886428596	0.001128822998446106	0.01820312630149708	0.01317143530858029	0.01843546079632987	0.0333795296573476	0.001442865762908052	0.001187848625056327	0.008202088836977968	0.01932479488031486	0.002863624052333623	0.001558826587883579	0.2035530824391686	0.001712863484655513	0.02582135483730518	0.001186316417383589	0.002825741286796639	0.001120628893145385	0.001041976645109041	0.001563733041391789	0.1060470898915552	0.05943517994653574	0.001032084801343943	0.001447684006085519	0.1927819699708589	0.001211098029255571	0.001574546738012461	0.001198880715946767	0.001101450169315764	0.001160755035449854	-0.05391441373498794	-0.0001822235685487495	0.0004426457452006436	-0.006236203589204477	0.01215643009645558	0.01805276476597491	-0.008377359210039521	0.008437168204326769	-1.111872197904602	-0.6675422977234392	0.09203125735124591	-0.1963218879102854	-0.01229969052560352	-0.01315005544303713	-0.4899660845409982	0.6310242094966174	0.09497904956459267	-0.02542871553520822	-0.06264324087497104	-4.287041184737718	-0.01145910316978202	3.484131112320774	0.1155957109976583	-0.01960386465346074	0.01931439164869051	-0.2299435394069565	-1.548593997592755	0.6311987020011419	-0.1092928799437557	0.01807570394356975	0.1094108801945888	-0.1164457580577969	-0.005667244150736246	-0.01714867503198537	-0.428390776424469	-0.1305919811830496	0.02088192560571098	0.01094258548594012	0.01193585834132039	0.09003665107075862	-0.3522072942670042	1.030483483344888	0.8445302069201536	-0.5314753400132519	0.5075133308531172	-0.01244083677552319	-0.6921409479998811	-0.02607724859420686	-0.1689625664494945	-0.538986081488529	-0.03416610217680748	-0.2209823027787375	-0.3143331525268022	0.5716921094769376	0.4736981121505255	0.209404446512147	0.3289962018989729	-0.2945196551239158	-1.039202512647483	-0.4375276468272116	0.01178826010754706	-0.09097937827546122	-0.03288283345638451	0.2801842141172076	0.005306676438643544	-1.015306224312288	-0.1512329517575543	-0.09993537726237535	0.00525523669228727	0.07350802954906351	-0.2713064143760661	0.6891861138234051	0.9269374886979626	-0.04047285706739952	-0.1161029205254534	-1.026130817984021	-0.03713315792316065	-0.2002711762242589	0.03804424360787916	0.02468753028287912	0.01637603334864999	8.087160074780758e-17	7.819471815891592e-15	nan	nan	nan	nan	nan	nan
0.49	-0.07066905073460815	0.001721792135254093	-0.1022353645449499	0.8761614372224956	0.8941371387303647	0.008658996239448099	0.5349857588032554	-0.01363556700773982	0.01863858377987445	-0.1424767269263296	0.01585177020586033	0.03460287666335723	-0.01954856163305729	0.02577515402277581	0.07246453855363105	0.07199738265180802	0.3560758547164219	-0.0719973826518077	-0.356075854716421	0.1636349942979657	-0.1564433186034631	-0.0141841303016602	-0.4016261123690698	-0.02366039880132923	0.01631232530346633	0.07485977567477928	0.3160453611815419	0.9444778353663957	0.560825749120251	0.1226322465745953	-0.01852229973655945	0.0680719750099696	0.09276041092985317	-0.1176183683901752	0.4583437164461135	-0.1303072328493917	1.581721784485089	-0.08858478814758707	-0.006907737035615401	0.6337487417232572	0.3923119127598539	-1.396660334690851	-1.174861942974121	-0.7096034541124702	-1.043228311762558	0.5252394029585765	-0.8299376526508473	0.2009430309077214	2.26457611702058	0.8398891746091496	-2.264576117020575	-0.8398891746091505	0.3231546413521675	0.2536284158279347	-0.3229216620999161	-0.2233917515782115	-0.229418180000648	0.1960377297768282	-0.7463903244270679	-1.096479477307457	0.428043027177972	-0.1842228772077459	-0.8515894482411023	-0.009986129349015122	0.2414035126009719	0.1412501579467242	0.001165546832584098	0.02534507197695738	0.003787015526601295	0.03599208441695076	0.001014731870513624	0.004886964357817031	0.001046611555386419	0.003439782977394297	0.428690950931392	0.4117762782800534	0.04174526192204794	0.04398002117324699	0.001047555887308171	0.02718360244181628	0.001005194929729579	0.005033164173704079	0.001022198733894583	0.01384906127561759	0.4118634109729471	0.3629480833668928	0.001292076704322449	0.01680589100459222	0.6328084153655089	0.6569115448089863	0.001052545295656419	0.01665959149605657	0.001118706128376683	0.009334696693003675	0.001256151300721038	0.01311920708113035	0.001025892356469193	0.01714315323597742	0.5666041487233475	0.5312266462607096	0.06169465626067646	0.08208698382860512	0.001027095900524273	0.005235494244936727	0.001081699155831235	0.01824369532898736	0.001143395346079717	0.06602221669068571	0.1869737065987269	0.205704169599344	0.001335876936112773	0.0007297215539535498	0.001157698215983244	0.006615122684655419	0.6443130938960782	0.6028540523924949	0.001023582164714567	0.03874468471687037	0.00102378283220999	0.009943648303947781	0.00100897785696437	0.006053898585046098	0.001018467965159877	0.006366737457079386	0.03272577502046402	0.03636611936069992	0.01882467617974639	0.02236056080459022	0.04152315594033065	0.03565381753647998	0.07605767312991822	0.08957689596821812	0.0189943128745731	0.06060410845289112	0.2185924270085373	0.2193082045386572	0.2015191193569563	0.2254644377419593	0.1785364155645856	0.1560611409613561	0.001875781680259622	0.03642489672240284	0.03290361705832561	0.05468561335679543	0.006292165578049699	0.02047373830802117	0.001671800050398842	0.02845604779510353	0.001191043644233989	0.05346377082368918	0.001119518011569945	0.07764072327035985	0.01463802521144858	0.02568539190557379	0.009153085475799091	0.04275049171411122	0.01571202819745147	0.04495251271356415	0.02940876857401296	0.04492927115483249	0.004246051142040529	0.01237595964531508	0.01039099649358273	0.02283504076877316	0.0128183522064357	0.0172901263874441	0.01975504190547902	0.02366078271988604	0.01781318574618576	0.09059512869375259	0.01476033566971139	0.05109006641608634	0.2097028476055648	0.2136259983309022	0.001893099634453726	0.056724386157946	0.02960479978644413	0.05473304452778117	0.00230582791014451	0.01548145845177972	0.003353240937974082	0.01996922134218737	0.001115705032897858	0.01858355073369047	0.001380514919293903	0.01816500559385282	0.003604413490740781	0.03360254435859188	0.08665715600301419	0.07790678615988562	0.04771421683088661	0.06007691405995284	0.001032512531110701	0.02799225102128652	0.003544433851352574	0.0077925014664766	0.229935803830586	0.2738727597327329	0.001529500887000042	0.01021332752744728	0.001881519034442338	0.04715691121278123	0.006278926864291302	0.01119172735453706	0.004797029925140677	0.006509211255092453	0.004614468293758356	0.006757781932224251	-0.0526165909506684	-0.0006746369584641719	0.0005172137256909505	-0.004344062024895815	0.01023882726746052	0.01786855631910502	-0.008514677235375792	0.009162873732357309	0.001152495310855013	0.001124679269450642	0.001014202020084491	0.001044363975581701	0.394482184802035	0.06207892669933685	0.001056898103595828	0.001005061760123192	0.001016239588404096	0.2711549184009006	0.001096257728366407	0.6565185248680814	0.001066310530848089	0.001105899629025819	0.001228969007728393	0.001024355180720883	0.4997392440501294	0.07073395248834992	0.001025610269223063	0.001092396440457632	0.001145639170083092	0.1774757666494844	0.001354262804532871	0.001151312879008618	0.5757797259011965	0.001020812254945377	0.001024639595892666	0.001009270396417878	0.001019132590734391	0.03977178214703243	0.01811134071885997	0.05935188978461473	0.07779866268088194	0.009445370911541517	0.235210883548551	0.2004873046935282	0.1510414577168029	0.001353343582049225	0.02908243513218455	0.001440792054770143	0.001293136558575991	0.001201278992491249	0.00113589349125265	0.02325577207842044	0.009514618001698972	0.01000332099092595	0.03235091721806862	0.001384336543747383	0.001126051161757545	0.01385426304705656	0.02207896966510127	0.06088214097214435	0.05223167008368238	0.2304986017266361	0.001573781586881192	0.01767314365845695	0.001143574172448444	0.004575650718891213	0.001121304244416371	0.001051017929165961	0.001494711553127924	0.08531065314651842	0.05421921798398596	0.001040134541708094	0.001386337374121253	0.2024621377869259	0.001135796522810509	0.001438154913198943	0.01965694683253099	0.01440296252439253	0.01354085356311673	-0.06455716733189208	-0.004841973997509637	0.0003849888833602039	-0.008380234068603477	0.005854029402021001	0.01954798004566868	-0.008869695579579591	0.008873361648651148	-1.131449386989902	-0.9019052226073109	0.1090225326942161	-0.03359006659582833	0.0252134919332158	-0.02738453194111545	-1.023533954170039	1.14005819097795	0.07493879266582422	-0.02272727022762444	-0.1043927011985553	-5.078265170797183	-0.001268396261609179	2.515342247647177	0.05043790980017611	0.00662276265032541	0.02536493192805964	-0.246901812448767	-2.058628175688061	0.5774327092421689	0.008160239641309412	0.006608414415020912	0.1360269960062742	-0.3177785987203086	-0.01947323045561474	-0.01368862627204446	-0.6387544355745339	-0.1363406833876457	0.01117101339646382	0.00809611982163252	0.006996003715794622	0.3414638272851888	-0.0513363041445613	0.7271701114860467	-0.2477336119683481	-0.6267230470036769	0.8090139905111327	0.4543130853104843	-0.8116669518484702	-0.08798325550820194	-0.1941386544260729	-0.3430181034542059	-0.004127106319922861	-0.3838611611676215	-0.5725452743141541	0.4855347367901447	0.1184386638842329	-0.2605838097568026	0.07626621153511001	-0.1483005107781729	-0.659788574297136	-0.08922524545129262	0.1110698532821354	0.8243348720036655	0.9720219114149823	0.5642877798922752	-0.001820687633408339	-0.9599467893896343	-0.07737687857823562	-0.07366440531936223	0.001261463942019573	0.08585784738678241	-0.1547222250813089	-0.3099596907590332	0.1730996125803682	-0.09751482213297852	-0.074694041037596	-0.2999727767973744	0.01265369875566198	-0.1964201009890633	0.823314419486188	0.4547792933257803	0.4332520358249612	1.772233404074362e-15	1.470982028756609e-14	nan	nan	nan	nan	nan	nan
0.5	-0.07032043639502349	0.006015234284366343	-0.1029625384985388	0.8922280636656877	0.8934957255420727	0.008503364022127315	0.5395138248659574	-0.009266887438520119	0.004217056303462843	-0.1557356986530082	0.008797059669965761	0.02319678072052721	-0.01549245107857153	0.01769140926153437	0.07420247562111151	0.09884599118232124	0.3649946348008577	-0.09884599118232153	-0.3649946348008574	0.165440039660957	-0.1539724118228867	-0.01776508695156805	-0.4033900256632924	-0.02592011165708701	0.01817747227816419	0.06362720512648522	0.3033964909571198	0.9479333039572876	0.5590309229503768	0.1073689085589951	-0.01862208527638932	0.07085205067260521	0.09322103965298469	0.1729884465867868	0.3996258879744491	-0.02531278563669227	1.63170621449609	-0.04110238773069273	-0.02371076256720826	0.2744833045433226	0.4755859755822224	-1.488321843239016	-1.449977202760442	-0.7003305754955209	-1.229264233437981	0.3026574482268014	-0.7833133060647254	0.1574008789483013	3.083919039310909	0.9648073492043423	-3.083919039310909	-0.9648073492043423	0.02682223530968643	0.2375238105902267	-0.3931437109578185	-0.1377634593182284	-0.2215888225833772	0.1754304254691419	-1.552818379936766	-1.427378890095232	0.2707091993011478	-0.1650403917712029	-2.323191300222596	-0.00686299237687831	0.3167871304231591	-0.05878516860157082	0.001164855010235129	0.02650096756585544	0.002516160208966247	0.03638946820724898	0.001014674262306003	0.005016321898458882	0.00104645654708949	0.003203515483267077	0.4142562612576965	0.3982006450169244	0.055691321602444	0.05681560178333717	0.001054491786382371	0.02787341706362398	0.001005166273142047	0.004808249472633308	0.0010190360358402	0.01291332077613147	0.3536652904019599	0.3092292272617917	0.00120069640434814	0.01683335251719667	0.6360114973513219	0.6738807194742233	0.001063021448591441	0.01732294977399463	0.001113046696135017	0.009313109797797639	0.001244797898152339	0.01336936906510519	0.001025294126937136	0.01469721624397431	0.5427293092327754	0.5073293420370727	0.06680660363256097	0.08765429016720881	0.0010266335437168	0.004960088908764479	0.001089197122820065	0.01831752525014452	0.001144036615759418	0.06752328561423826	0.1817770162844382	0.2013933601916354	0.001370948102499785	0.0005912808560046576	0.001158355023170577	0.006463566693199451	0.6186563264154058	0.5943056112129578	0.001022242971611783	0.03723889636285723	0.00102439923170152	0.01012742195828394	0.001009189908467965	0.006180482503419545	0.001018951004407711	0.006482445606170671	0.0379649300791304	0.04065920322037391	0.01953168319716786	0.02293206916469893	0.05135672451605306	0.0420671474681266	0.07270004932668235	0.08230770757900098	0.01242473952731261	0.05388045407492117	0.2261962403376458	0.2284432479995117	0.2027858884429414	0.2339112171489852	0.1648063740967147	0.1465833590878231	0.001586205329884037	0.03572613552053251	0.03039165942181172	0.05256519989518083	0.003926198963555124	0.01838722506331306	0.00145018910351993	0.02855253377625784	0.001193330343660561	0.04880043139853228	0.001129360444337849	0.07054056345847355	0.0200274830782528	0.03031705036121693	0.008315424367667157	0.04282668355350634	0.01072920030615628	0.04077494561056427	0.03048241528796578	0.04485308269883877	0.002859825596721215	0.01131487902169974	0.005963285968648461	0.01827225782964425	0.01484251724992232	0.01724790347676503	0.02157426785684509	0.0250873580045482	0.05262506025359914	0.09783556222731185	0.04535797184726777	0.06150951462297229	0.2225939116866305	0.2214954974177093	0.001701062770431028	0.05662492765801169	0.02194289265596774	0.04534564339495796	0.001736443764762437	0.01488927122356733	0.004424546386399284	0.01932312463183499	0.001118582483507564	0.01858031609728257	0.001224872980519541	0.01926398883176812	0.002574768211007739	0.03239614252989835	0.08112948541713384	0.07014301345661714	0.04926714090935505	0.05921665096630776	0.001038427615072776	0.02663636831099604	0.002493595473867722	0.007433321064352693	0.221965322890189	0.2786312336854044	0.001319474175182057	0.01057643259232817	0.00163071343590125	0.04514366964942082	0.01764449824444441	0.02231627714166699	0.01301599929050896	0.01274577527454688	0.01226379684393235	0.01259282872165029	-0.06403803821817763	-0.005038939353494616	0.000414816075523534	-0.007623377442914719	0.005086988270470115	0.01947429666690334	-0.008924622789725341	0.009163643859873725	0.00117239855104503	0.001140696878080695	0.001014904582885817	0.001047663195356871	0.3720369086007567	0.08136552241013084	0.001065643916458868	0.001005187733072287	0.001015164768794797	0.1919059132023671	0.001105631666346712	0.6328897535605004	0.00108011307913752	0.001107646481745334	0.001235021018234461	0.001024854610584733	0.4736192666165393	0.07555002655506741	0.0010265063452818	0.001100827691385213	0.001144082508900713	0.169460731414341	0.00144802430984431	0.001164603941100208	0.538097768463592	0.001020779815525521	0.001025371287195581	0.001009525861690024	0.001019717571730881	0.04760309032517402	0.02198108933653856	0.0667887685392109	0.06095018190208158	0.001712782784469691	0.2434373446863738	0.2086575425689586	0.1351233691952214	0.001214013280985122	0.02615565812856089	0.001267520962065925	0.001150429444402771	0.001191899098554529	0.001142963984059153	0.02830841785534383	0.005857800694817676	0.001571181185521895	0.03132230477878968	0.001325807324586705	0.001064253698457823	0.01950643725713477	0.02483314444988804	0.1189006578919543	0.1029045135794753	0.2574441210140967	0.001434699689102489	0.00952493247960772	0.001100831927512678	0.006325560150985801	0.001121979595707372	0.001060059213222903	0.001425690064863993	0.06457421640148159	0.04900325602143517	0.001048184282073028	0.001324990742156997	0.2121423056029925	0.001060495016366312	0.001301763088385819	0.03811501294911516	0.02770447487946968	0.02592095209078371	-0.0751999209287962	-0.009501724426470523	0.0003273320215197639	-0.0105242645480622	-0.0004483712923545946	0.02104319532536246	-0.009362031949119661	0.009309555092991527	-1.154176213962746	-1.47300913922026	0.1213851404937872	0.1098518386422837	-0.01175571544749564	-0.01551895857327584	-1.718490873387025	1.382651082756054	0.06464925087985107	-0.02270163900058432	-0.07007804613442317	-5.624709428896593	0.006328376408354795	0.7448805458857214	0.1016244732226436	-0.01969804802466849	0.02331786339811037	-0.2379706860446124	-2.751266732090512	0.5385009268782333	-0.1010122401047223	0.01076086114777734	0.1644955240814295	-0.5494376515090371	-0.003202047607715613	-0.0179013709211897	-1.115296941454603	-0.1693625077819049	0.03040844072737227	0.01961486579213515	0.01896352150480563	0.5020053328786449	0.1488586342034015	0.5818237018865143	-1.179325392878849	-0.7172152435104833	0.9994907119578547	1.297837953834315	-1.114428716290518	-0.03214492935389707	-0.2320698969957299	-0.05973142950125135	0.02292678515362132	-0.5492200647252226	-0.8508325464556592	0.4490808723853125	-0.07647619832900963	-0.543801119806157	-0.07451192751553641	-0.07628246344660335	-0.2472466890438155	0.04512136479206808	0.1670239550872537	0.4005723771920463	0.9388559446962278	1.041856175829291	-0.01989560448237261	-0.9201226537171211	-0.04856851939859002	-0.05718723742704583	-0.001743606941899274	0.1410850271906945	-0.09624216163126814	-1.229532720805407	-0.2980350248639657	-0.1774827064708875	0.01008658504616701	1.416764027920133	0.05947266597764414	-0.208960048869722	1.360197726454606	0.7740660014049818	0.7104831788119611	1.149796910023994e-16	5.728051971448172e-15	nan	nan	nan	nan	nan	nan
[truncated: 371,692 more chars]
