# Supplementary material for: Transtibial limb loss does not increase metabolic cost in three-dimensional computer simulations of human walking
Source: PeerJ. 2021 Aug 4;9:e11960. doi: 10.7717/peerj.11960 (PMC8349165; doi:10.7717/peerj.11960)
Supplement: Supplemental Information 1 — Each subject’s simulation output and Matlab code for generating plots presenting the data. [file peerj-09-11960-s001.zip › TTA3D_solns_rev/Post/soln_walk_N50_wm100_TTA_S31.sto]

num_controls=79
num_derivatives=71
num_iterations=751
num_multipliers=2
num_parameters=6
num_slacks=2
num_states=216
objective=0.967696
objective_auxiliary_derivatives=0.001128
objective_contactAP=0.017601
objective_contactML=0.014982
objective_contactVE=0.032561
objective_control_effort=0.558213
objective_state_tracking=0.276321
objective_torsoGoal=0.066890
solver_duration=22989.537258
status=Solve_Succeeded
success=true
DataType=double
version=3
OpenSimVersion=4.2
endheader
time	/jointset/groundPelvis/pelvis_tilt/value	/jointset/groundPelvis/pelvis_list/value	/jointset/groundPelvis/pelvis_rotation/value	/jointset/groundPelvis/pelvis_tx/value	/jointset/groundPelvis/pelvis_ty/value	/jointset/groundPelvis/pelvis_tz/value	/jointset/hip_l/hip_flexion_l/value	/jointset/hip_l/hip_adduction_l/value	/jointset/hip_l/hip_rotation_l/value	/jointset/hip_r/hip_flexion_r/value	/jointset/hip_r/hip_adduction_r/value	/jointset/hip_r/hip_rotation_r/value	/jointset/lumbar/lumbar_ext/value	/jointset/lumbar/lumbar_bend/value	/jointset/lumbar/lumbar_rota/value	/jointset/patellofemoral_l/knee_angle_l_beta/value	/jointset/patellofemoral_r/knee_angle_r_beta/value	/jointset/knee_l/knee_angle_l/value	/jointset/knee_r/knee_angle_r/value	/jointset/shoulder_r/shoulder_flexion_r/value	/jointset/shoulder_r/shoulder_adduction_r/value	/jointset/shoulder_r/shoulder_rotation_r/value	/jointset/shoulder_l/shoulder_flexion_l/value	/jointset/shoulder_l/shoulder_adduction_l/value	/jointset/shoulder_l/shoulder_rotation_l/value	/jointset/ankle_l/ankle_angle_l/value	/jointset/ankle_r/ankle_angle_r/value	/jointset/elbow_r/elbow_flexion_r/value	/jointset/elbow_l/elbow_flexion_l/value	/jointset/subtalar_l/subtalar_angle_l/value	/jointset/subtalar_r/subtalar_angle_r/value	/jointset/mtp_l/mtp_angle_l/value	/jointset/mtp_r/mtp_angle_r/value	/jointset/groundPelvis/pelvis_tilt/speed	/jointset/groundPelvis/pelvis_list/speed	/jointset/groundPelvis/pelvis_rotation/speed	/jointset/groundPelvis/pelvis_tx/speed	/jointset/groundPelvis/pelvis_ty/speed	/jointset/groundPelvis/pelvis_tz/speed	/jointset/hip_l/hip_flexion_l/speed	/jointset/hip_l/hip_adduction_l/speed	/jointset/hip_l/hip_rotation_l/speed	/jointset/hip_r/hip_flexion_r/speed	/jointset/hip_r/hip_adduction_r/speed	/jointset/hip_r/hip_rotation_r/speed	/jointset/lumbar/lumbar_ext/speed	/jointset/lumbar/lumbar_bend/speed	/jointset/lumbar/lumbar_rota/speed	/jointset/patellofemoral_l/knee_angle_l_beta/speed	/jointset/patellofemoral_r/knee_angle_r_beta/speed	/jointset/knee_l/knee_angle_l/speed	/jointset/knee_r/knee_angle_r/speed	/jointset/shoulder_r/shoulder_flexion_r/speed	/jointset/shoulder_r/shoulder_adduction_r/speed	/jointset/shoulder_r/shoulder_rotation_r/speed	/jointset/shoulder_l/shoulder_flexion_l/speed	/jointset/shoulder_l/shoulder_adduction_l/speed	/jointset/shoulder_l/shoulder_rotation_l/speed	/jointset/ankle_l/ankle_angle_l/speed	/jointset/ankle_r/ankle_angle_r/speed	/jointset/elbow_r/elbow_flexion_r/speed	/jointset/elbow_l/elbow_flexion_l/speed	/jointset/subtalar_l/subtalar_angle_l/speed	/jointset/subtalar_r/subtalar_angle_r/speed	/jointset/mtp_l/mtp_angle_l/speed	/jointset/mtp_r/mtp_angle_r/speed	/forceset/addbrev_r/activation	/forceset/addbrev_r/normalized_tendon_force	/forceset/addlong_r/activation	/forceset/addlong_r/normalized_tendon_force	/forceset/addmagMid_r/activation	/forceset/addmagMid_r/normalized_tendon_force	/forceset/bflh_r/activation	/forceset/bflh_r/normalized_tendon_force	/forceset/bfsh_r/activation	/forceset/bfsh_r/normalized_tendon_force	/forceset/ercspn_r/activation	/forceset/ercspn_r/normalized_tendon_force	/forceset/extobl_r/activation	/forceset/extobl_r/normalized_tendon_force	/forceset/glmax2_r/activation	/forceset/glmax2_r/normalized_tendon_force	/forceset/glmed2_r/activation	/forceset/glmed2_r/normalized_tendon_force	/forceset/glmin2_r/activation	/forceset/glmin2_r/normalized_tendon_force	/forceset/grac_r/activation	/forceset/grac_r/normalized_tendon_force	/forceset/iliacus_r/activation	/forceset/iliacus_r/normalized_tendon_force	/forceset/intobl_r/activation	/forceset/intobl_r/normalized_tendon_force	/forceset/obtext_r/activation	/forceset/obtext_r/normalized_tendon_force	/forceset/pect_r/activation	/forceset/pect_r/normalized_tendon_force	/forceset/piri_r/activation	/forceset/piri_r/normalized_tendon_force	/forceset/popli_r/activation	/forceset/popli_r/normalized_tendon_force	/forceset/psoas_r/activation	/forceset/psoas_r/normalized_tendon_force	/forceset/quadfem_r/activation	/forceset/quadfem_r/normalized_tendon_force	/forceset/recabd_r/activation	/forceset/recabd_r/normalized_tendon_force	/forceset/recfem_r/activation	/forceset/recfem_r/normalized_tendon_force	/forceset/sart_r/activation	/forceset/sart_r/normalized_tendon_force	/forceset/semimem_r/activation	/forceset/semimem_r/normalized_tendon_force	/forceset/semiten_r/activation	/forceset/semiten_r/normalized_tendon_force	/forceset/tfl_r/activation	/forceset/tfl_r/normalized_tendon_force	/forceset/tricox_r/activation	/forceset/tricox_r/normalized_tendon_force	/forceset/vasint_r/activation	/forceset/vasint_r/normalized_tendon_force	/forceset/vaslat_r/activation	/forceset/vaslat_r/normalized_tendon_force	/forceset/vasmed_r/activation	/forceset/vasmed_r/normalized_tendon_force	/forceset/addbrev_l/activation	/forceset/addbrev_l/normalized_tendon_force	/forceset/addlong_l/activation	/forceset/addlong_l/normalized_tendon_force	/forceset/addmagMid_l/activation	/forceset/addmagMid_l/normalized_tendon_force	/forceset/bflh_l/activation	/forceset/bflh_l/normalized_tendon_force	/forceset/bfsh_l/activation	/forceset/bfsh_l/normalized_tendon_force	/forceset/edl_l/activation	/forceset/edl_l/normalized_tendon_force	/forceset/ehl_l/activation	/forceset/ehl_l/normalized_tendon_force	/forceset/ercspn_l/activation	/forceset/ercspn_l/normalized_tendon_force	/forceset/extobl_l/activation	/forceset/extobl_l/normalized_tendon_force	/forceset/fdb_l/activation	/forceset/fdb_l/normalized_tendon_force	/forceset/fdl_l/activation	/forceset/fdl_l/normalized_tendon_force	/forceset/fhl_l/activation	/forceset/fhl_l/normalized_tendon_force	/forceset/gaslat_l/activation	/forceset/gaslat_l/normalized_tendon_force	/forceset/gasmed_l/activation	/forceset/gasmed_l/normalized_tendon_force	/forceset/glmax2_l/activation	/forceset/glmax2_l/normalized_tendon_force	/forceset/glmed2_l/activation	/forceset/glmed2_l/normalized_tendon_force	/forceset/glmin2_l/activation	/forceset/glmin2_l/normalized_tendon_force	/forceset/grac_l/activation	/forceset/grac_l/normalized_tendon_force	/forceset/iliacus_l/activation	/forceset/iliacus_l/normalized_tendon_force	/forceset/intobl_l/activation	/forceset/intobl_l/normalized_tendon_force	/forceset/obtext_l/activation	/forceset/obtext_l/normalized_tendon_force	/forceset/pect_l/activation	/forceset/pect_l/normalized_tendon_force	/forceset/perbrev_l/activation	/forceset/perbrev_l/normalized_tendon_force	/forceset/perlong_l/activation	/forceset/perlong_l/normalized_tendon_force	/forceset/pertert_l/activation	/forceset/pertert_l/normalized_tendon_force	/forceset/piri_l/activation	/forceset/piri_l/normalized_tendon_force	/forceset/popli_l/activation	/forceset/popli_l/normalized_tendon_force	/forceset/psoas_l/activation	/forceset/psoas_l/normalized_tendon_force	/forceset/quadfem_l/activation	/forceset/quadfem_l/normalized_tendon_force	/forceset/recabd_l/activation	/forceset/recabd_l/normalized_tendon_force	/forceset/recfem_l/activation	/forceset/recfem_l/normalized_tendon_force	/forceset/sart_l/activation	/forceset/sart_l/normalized_tendon_force	/forceset/semimem_l/activation	/forceset/semimem_l/normalized_tendon_force	/forceset/semiten_l/activation	/forceset/semiten_l/normalized_tendon_force	/forceset/soleus_l/activation	/forceset/soleus_l/normalized_tendon_force	/forceset/tfl_l/activation	/forceset/tfl_l/normalized_tendon_force	/forceset/tibant_l/activation	/forceset/tibant_l/normalized_tendon_force	/forceset/tibpost_l/activation	/forceset/tibpost_l/normalized_tendon_force	/forceset/tricox_l/activation	/forceset/tricox_l/normalized_tendon_force	/forceset/vasint_l/activation	/forceset/vasint_l/normalized_tendon_force	/forceset/vaslat_l/activation	/forceset/vaslat_l/normalized_tendon_force	/forceset/vasmed_l/activation	/forceset/vasmed_l/normalized_tendon_force	/forceset/shoulder_flexionAct_r/activation	/forceset/shoulder_adductionAct_r/activation	/forceset/shoulder_rotationAct_r/activation	/forceset/elbow_flexionAct_r/activation	/forceset/shoulder_flexionAct_l/activation	/forceset/shoulder_adductionAct_l/activation	/forceset/shoulder_rotationAct_l/activation	/forceset/elbow_flexionAct_l/activation	/forceset/addbrev_r	/forceset/addlong_r	/forceset/addmagMid_r	/forceset/bflh_r	/forceset/bfsh_r	/forceset/ercspn_r	/forceset/extobl_r	/forceset/glmax2_r	/forceset/glmed2_r	/forceset/glmin2_r	/forceset/grac_r	/forceset/iliacus_r	/forceset/intobl_r	/forceset/obtext_r	/forceset/pect_r	/forceset/piri_r	/forceset/popli_r	/forceset/psoas_r	/forceset/quadfem_r	/forceset/recabd_r	/forceset/recfem_r	/forceset/sart_r	/forceset/semimem_r	/forceset/semiten_r	/forceset/tfl_r	/forceset/tricox_r	/forceset/vasint_r	/forceset/vaslat_r	/forceset/vasmed_r	/forceset/addbrev_l	/forceset/addlong_l	/forceset/addmagMid_l	/forceset/bflh_l	/forceset/bfsh_l	/forceset/edl_l	/forceset/ehl_l	/forceset/ercspn_l	/forceset/extobl_l	/forceset/fdb_l	/forceset/fdl_l	/forceset/fhl_l	/forceset/gaslat_l	/forceset/gasmed_l	/forceset/glmax2_l	/forceset/glmed2_l	/forceset/glmin2_l	/forceset/grac_l	/forceset/iliacus_l	/forceset/intobl_l	/forceset/obtext_l	/forceset/pect_l	/forceset/perbrev_l	/forceset/perlong_l	/forceset/pertert_l	/forceset/piri_l	/forceset/popli_l	/forceset/psoas_l	/forceset/quadfem_l	/forceset/recabd_l	/forceset/recfem_l	/forceset/sart_l	/forceset/semimem_l	/forceset/semiten_l	/forceset/soleus_l	/forceset/tfl_l	/forceset/tibant_l	/forceset/tibpost_l	/forceset/tricox_l	/forceset/vasint_l	/forceset/vaslat_l	/forceset/vasmed_l	/forceset/shoulder_flexionAct_r	/forceset/shoulder_adductionAct_r	/forceset/shoulder_rotationAct_r	/forceset/elbow_flexionAct_r	/forceset/shoulder_flexionAct_l	/forceset/shoulder_adductionAct_l	/forceset/shoulder_rotationAct_l	/forceset/elbow_flexionAct_l	lambda_cid33_p0	lambda_cid34_p0	/forceset/addbrev_r/implicitderiv_normalized_tendon_force	/forceset/addlong_r/implicitderiv_normalized_tendon_force	/forceset/addmagMid_r/implicitderiv_normalized_tendon_force	/forceset/bflh_r/implicitderiv_normalized_tendon_force	/forceset/bfsh_r/implicitderiv_normalized_tendon_force	/forceset/ercspn_r/implicitderiv_normalized_tendon_force	/forceset/extobl_r/implicitderiv_normalized_tendon_force	/forceset/glmax2_r/implicitderiv_normalized_tendon_force	/forceset/glmed2_r/implicitderiv_normalized_tendon_force	/forceset/glmin2_r/implicitderiv_normalized_tendon_force	/forceset/grac_r/implicitderiv_normalized_tendon_force	/forceset/iliacus_r/implicitderiv_normalized_tendon_force	/forceset/intobl_r/implicitderiv_normalized_tendon_force	/forceset/obtext_r/implicitderiv_normalized_tendon_force	/forceset/pect_r/implicitderiv_normalized_tendon_force	/forceset/piri_r/implicitderiv_normalized_tendon_force	/forceset/popli_r/implicitderiv_normalized_tendon_force	/forceset/psoas_r/implicitderiv_normalized_tendon_force	/forceset/quadfem_r/implicitderiv_normalized_tendon_force	/forceset/recabd_r/implicitderiv_normalized_tendon_force	/forceset/recfem_r/implicitderiv_normalized_tendon_force	/forceset/sart_r/implicitderiv_normalized_tendon_force	/forceset/semimem_r/implicitderiv_normalized_tendon_force	/forceset/semiten_r/implicitderiv_normalized_tendon_force	/forceset/tfl_r/implicitderiv_normalized_tendon_force	/forceset/tricox_r/implicitderiv_normalized_tendon_force	/forceset/vasint_r/implicitderiv_normalized_tendon_force	/forceset/vaslat_r/implicitderiv_normalized_tendon_force	/forceset/vasmed_r/implicitderiv_normalized_tendon_force	/forceset/addbrev_l/implicitderiv_normalized_tendon_force	/forceset/addlong_l/implicitderiv_normalized_tendon_force	/forceset/addmagMid_l/implicitderiv_normalized_tendon_force	/forceset/bflh_l/implicitderiv_normalized_tendon_force	/forceset/bfsh_l/implicitderiv_normalized_tendon_force	/forceset/edl_l/implicitderiv_normalized_tendon_force	/forceset/ehl_l/implicitderiv_normalized_tendon_force	/forceset/ercspn_l/implicitderiv_normalized_tendon_force	/forceset/extobl_l/implicitderiv_normalized_tendon_force	/forceset/fdb_l/implicitderiv_normalized_tendon_force	/forceset/fdl_l/implicitderiv_normalized_tendon_force	/forceset/fhl_l/implicitderiv_normalized_tendon_force	/forceset/gaslat_l/implicitderiv_normalized_tendon_force	/forceset/gasmed_l/implicitderiv_normalized_tendon_force	/forceset/glmax2_l/implicitderiv_normalized_tendon_force	/forceset/glmed2_l/implicitderiv_normalized_tendon_force	/forceset/glmin2_l/implicitderiv_normalized_tendon_force	/forceset/grac_l/implicitderiv_normalized_tendon_force	/forceset/iliacus_l/implicitderiv_normalized_tendon_force	/forceset/intobl_l/implicitderiv_normalized_tendon_force	/forceset/obtext_l/implicitderiv_normalized_tendon_force	/forceset/pect_l/implicitderiv_normalized_tendon_force	/forceset/perbrev_l/implicitderiv_normalized_tendon_force	/forceset/perlong_l/implicitderiv_normalized_tendon_force	/forceset/pertert_l/implicitderiv_normalized_tendon_force	/forceset/piri_l/implicitderiv_normalized_tendon_force	/forceset/popli_l/implicitderiv_normalized_tendon_force	/forceset/psoas_l/implicitderiv_normalized_tendon_force	/forceset/quadfem_l/implicitderiv_normalized_tendon_force	/forceset/recabd_l/implicitderiv_normalized_tendon_force	/forceset/recfem_l/implicitderiv_normalized_tendon_force	/forceset/sart_l/implicitderiv_normalized_tendon_force	/forceset/semimem_l/implicitderiv_normalized_tendon_force	/forceset/semiten_l/implicitderiv_normalized_tendon_force	/forceset/soleus_l/implicitderiv_normalized_tendon_force	/forceset/tfl_l/implicitderiv_normalized_tendon_force	/forceset/tibant_l/implicitderiv_normalized_tendon_force	/forceset/tibpost_l/implicitderiv_normalized_tendon_force	/forceset/tricox_l/implicitderiv_normalized_tendon_force	/forceset/vasint_l/implicitderiv_normalized_tendon_force	/forceset/vaslat_l/implicitderiv_normalized_tendon_force	/forceset/vasmed_l/implicitderiv_normalized_tendon_force	gamma_cid33_p0	gamma_cid34_p0	prosthetic_ankle_stiffness	prosthetic_subtalar_stiffness	prosthetic_mtp_stiffness	prosthetic_ankle_damping	prosthetic_subtalar_damping	prosthetic_mtp_damping
0	-0.06842694250200043	0.02398028489505758	0.1230763234460196	0.1616990868763031	0.8955811423628804	-0.005935270780479291	-0.2318122859743272	0.004137931363760126	-0.003715618687502668	0.5178406557238938	-0.0374382300232757	0.1852815241554687	-0.009586862785343021	-0.07055450367481733	-0.09646536711701539	0.2003503140780634	0.03625621842321892	-0.2003503140780445	-0.0362562184232124	-0.3922705621938863	-0.01246458972126887	0.02663967483492599	0.1464744849360537	-0.1837729253887425	-0.02045168772891882	0.2226021228363451	-0.0157208000806791	0.5505976658484605	0.9328272795245287	0.115320036511329	0.003074409624565067	0.5720497196376153	-0.00276707827890764	-0.08390150061771574	-0.522568651469871	0.3751921062136063	1.710005870863871	-0.03431537276623916	0.02451866651486217	-0.750842073118556	-1.129441032286793	-0.8242529647736395	-0.2534837944993293	0.3636014065474337	-2.247439427301346	0.5587623318363828	0.8485267357649776	-0.6724676581327429	1.677768630347635	1.288485905770826	-1.677768630347635	-1.288485905770826	-0.3627082353088438	-0.2087530045392401	0.0411248962282038	-0.1979149017051069	0.06916054744111311	-0.3294313175215162	-2.551617090479549	0.2518287772534435	-0.1118287452943092	0.481849380910698	1.144248028814919	0.2139063744974468	6.110480530266783	-0.1140246769366471	0.06681278519870926	0.07160279418173125	0.08471836109258882	0.08613467448918907	0.01980850608645271	0.01977572297257046	0.04974007543311909	0.05746606665759085	0.07231087775773436	0.1023082109093992	0.2109210240120933	0.1853911018197934	0.02651795831383659	0.06325434441796728	0.001081463486813336	0.01259906398997461	0.001014864074358988	0.02227321621868044	0.003743141432209929	0.02323940307331638	0.03712611216711807	0.05961333537488155	0.02321653029155416	0.02925034866966345	0.0982462686719789	0.1047952041627472	0.1162892125951549	0.09604219982825717	0.04128890218673482	0.04300808558519937	0.06630944463996115	0.08946917268703324	0.1728392920896607	0.1845962524536923	0.02980504675266962	0.04350909667251406	0.1311344207649923	0.1059713273862079	0.001008931985700235	0.01902906908127883	0.001009410341033654	0.01371084902353938	0.03651959627708003	0.06453033377687351	0.03809679993535111	0.05448704511503177	0.01719690082264525	0.02741527426044759	0.006740305064741632	0.005200935996460173	0.1057002691031725	0.1238461802575736	0.001009699399497424	0.004950682827381018	0.001003568422835789	0.005262790614412034	0.001007979792076269	0.003673719824371946	0.001009275267194512	0.03167367965222032	0.001010162939098112	0.04528484823022794	0.001001252780029249	0.005509086614200904	0.001003280436585252	0.002366875663631566	0.176024958221611	0.1760040314812352	0.001467368095960551	0.02548146208364108	0.00157109208084094	0.009897832758678055	0.002329093224496657	0.008595714188503087	0.001002889348568756	0.02410104660832839	0.1190025736732764	0.108121162990962	0.04733377380117371	0.07895951623808108	0.2208427929402037	0.1698284048419614	0.5049990668030193	0.3420773475593165	0.5381932141691957	0.3477666258860053	0.001000612625248772	0.004116422046270276	0.001004308485333655	0.008241200708868976	0.3879156571842536	0.3144406670990417	0.001012341102706918	0.0253112120769022	0.4684056692084535	0.4869621438322494	0.001002656759896436	0.01533511048431115	0.001014302998680891	0.01160451227879543	0.001022608320485058	0.01319667015973644	0.309018043664147	0.282244440749584	0.3207499356511558	0.2647805818626913	0.001054871348092391	0.009579934143357869	0.001004749572352204	0.003747960412425957	0.2627206154862775	0.2165539984324405	0.003146827736710796	0.02310773941008653	0.001003662700929236	0.004794781515202382	0.001005384550399782	0.01821672290650589	0.1796988750327806	0.2235883350982843	0.1273906330022999	0.1506888503242055	0.001003545398729201	0.002804490328432556	0.001007045220057628	0.005306948320265928	0.4271043869416268	0.2928136021583124	0.5095246564991306	0.4355829512256114	0.001038802611735279	0.01733852174863834	0.07722078802030068	0.07123864533457043	0.00100304556173609	0.0323745779701464	0.001003890433810055	0.006613579654037272	0.001001299692604619	0.006970234201545651	0.001002996529286543	0.0048526267873998	-0.01565459357390146	0.0206593673701206	-0.009532259812531314	0.002654649015853889	-0.03809749492688513	0.003885100717877957	0.003551741269114102	0.009764099576969006	0.06451552144264906	0.06256267392536527	0.04343148724333628	0.04976180507996628	0.03029207744428952	0.2091571064614749	0.05207528903758703	0.001175435682141788	0.001005107303012006	0.001006076341903998	0.03842125391035807	0.001047054428709033	0.05291092347212768	0.1362925343549398	0.04150708087799639	0.03084735476551042	0.118416815370582	0.02280866897362483	0.1449957212210736	0.00101214730005034	0.001013430447926221	0.01027725905124168	0.04314373544597207	0.02563306096085189	0.001043678964705564	0.07876891547756217	0.001015883852385941	0.001005838402120695	0.001013078771613799	0.001013166089440477	0.001013851097864176	0.001001653597875919	0.001004419746243836	0.192048008657194	0.001004376920191588	0.001007994023973073	0.001057846457136541	0.001003576180806279	0.2592919473559869	0.06115151059870476	0.2889268853395436	0.4923104761700316	0.5288430021759933	0.001000772086961701	0.001003865613876268	0.2390888143212352	0.001016502973767312	0.4704722758091525	0.001003484880255138	0.001017840207214833	0.001030118742887598	0.4842266935016284	0.414881519092423	0.001032079531582396	0.001006009649835059	0.2672042959153695	0.001066383639856472	0.001004532897921139	0.001007085213358947	0.1291324056227585	0.1301396179351524	0.001004918360895146	0.001009507510582175	0.4513928017599146	0.41454245825219	0.001001438030401802	0.04123703568756777	0.00100371133623807	0.00100457845843843	0.001001488017715146	0.001003509852663764	-0.01729570554270466	0.02054405307807275	-0.01047430875587638	0.004052817511984242	-0.04856202789409446	0.001628434311217185	0.002879854497104073	0.007035442088316846	-0.6073656263802113	-2.546350444260446	-0.3702661901402017	-1.301129621572199	1.016335303196192	-0.4838977062626852	-2.234082228790561	-0.3645104439188179	1.277192528775129	-0.01603442689845649	0.07985756264463079	-0.02247295263196435	-0.09134360708709971	-1.179760908846688	-2.426974010805933	-1.199764726621078	-0.09493630082078486	-1.848819434583196	-4.053767962710846	-0.4416918954111113	-1.235142193402964	0.01448604747989346	0.09817519661092471	-1.577360473095196	-0.1449908614511244	0.368040598890342	-0.03299802477750278	-1.633282484521188	0.03833853637087662	0.0348379644904726	0.01940034276017287	0.09142070696732429	0.2081740706481569	0.02363669439415078	-0.01097042458695256	0.4642341723682771	0.06891183408378394	0.02471363351246396	-0.06378200790760184	0.08521351094521648	4.64354401157646	0.4824902959240741	2.536613944547068	-2.17325235840717	-2.019454677475257	-0.008429232577463436	-0.03012775018444581	-5.305108784346538	0.01284090143528227	0.2405404631115399	0.105943815548134	0.02786339410085563	0.01607627226446836	5.430808690646469	2.80445019381747	0.1015945437856937	-0.06881251894275829	-0.3687141297965848	-0.116786180601923	0.00216814008598757	0.01861576314447597	-2.043079129443761	0.08355953021153446	-0.01571590793634768	-0.008470945044161829	-0.9994857485006431	-2.36138790163537	0.1708910355724319	-1.098798259224052	-0.05156358078134072	0.02624177087530283	0.02716646194586507	0.01908588740805258	2.354854268193522e-13	1.039515181358718e-12	405.2676986012665	543.0164384652429	295.906597607097	0.01002133165295142	1.485513812591619	0.6054078468344193
0.01	-0.06865680390197504	0.01817739849306534	0.1255037552850324	0.1790683511990174	0.8954183657116593	-0.005578311779215551	-0.2395017150085731	-0.007554733062528451	-0.01266823753562723	0.5146040247804751	-0.03168589545159401	0.1580855043745836	-0.003941659036114688	-0.06116158028943582	-0.1020059306497883	0.2180738686829991	0.05459681227401822	-0.2180738686830197	-0.05459681227399343	-0.3962696117818857	-0.01486961334541705	0.02682409224514551	0.1428338791596848	-0.1828253415042964	-0.02385780001524588	0.1944871728959841	-0.005961357758707325	0.5502274598544483	0.9375540279765417	0.1246753885989434	0.001227294208397198	0.6347839708230117	0.000377962108747641	0.04217641459061982	-0.6344442161578806	0.1000873432592676	1.761987293366692	0.002799842918362843	0.04633820784494787	-0.7755519423372148	-1.197260865008271	-0.9695034109842142	-0.4146583139724141	0.7579920482130521	-3.125218992346197	0.5608706928548011	1.029989375215384	-0.4244905554893617	1.896568544921463	2.244477921847388	-1.896568544921455	-2.244477921847378	-0.424792655196732	-0.2741232389310816	-0.001074865372319792	-0.5178730463421242	0.1267010890218924	-0.3493257795509684	-3.075352321147677	1.055222523974921	0.02102524046987745	0.4383290751311815	0.6973992366542968	-0.4066436421460274	6.424283736150572	0.5004565643033777	0.06500251813535787	0.06759039932341737	0.07077351976721488	0.07205618851301079	0.03613432245973388	0.03030078015048045	0.05158288804108334	0.05292448689197535	0.05029444288382158	0.08174841497013274	0.2070324503768582	0.1790094910129945	0.0407459261069129	0.07418753899833297	0.005910681410497577	0.01646077452195075	0.001009688801093807	0.0233334062704506	0.00240691518262854	0.02373473696141531	0.03789609556227536	0.05849011619783143	0.01269885381825819	0.02011924038689294	0.07302685357847361	0.08049545924180998	0.1253559909981763	0.08314335198499455	0.04068788539070569	0.04148353452595056	0.04990758356497824	0.07243826200419273	0.139613560761013	0.1420401289764282	0.02379949410355616	0.03762733780933811	0.1400505370958656	0.09201578012751764	0.00101010124104564	0.01910499069474229	0.001010705689085625	0.01482300266373271	0.0231648955715344	0.05146471175916979	0.04201101407576077	0.05266603463619417	0.02233181785037685	0.03058631299403662	0.003968405734480027	0.005013152640601628	0.09493477589645369	0.1086986262725497	0.003221337435907092	0.007183794866376465	0.003244199068435982	0.007436102225811279	0.002457756661151767	0.004886964812886841	0.001011179093110617	0.03310475117894353	0.006711298555101744	0.05277393639972004	0.001001375821948468	0.005704770259351483	0.001003635499580428	0.002237607514519072	0.1840053388233268	0.1803216987261578	0.001240306800432169	0.02605367332542256	0.001294722167196848	0.01003759200202871	0.001739948612678003	0.008191500604813303	0.001003013724146256	0.0251000660331986	0.1835284270848566	0.1570505379321045	0.05845361849236436	0.08434226254969965	0.2490828578308191	0.1945762581528812	0.4963283234633216	0.3175699685019219	0.5302050969493816	0.3249023475110549	0.001000637417215964	0.004021938382725771	0.001003736734154789	0.00763452900679288	0.3216130618466421	0.2574651263245771	0.001013482752581591	0.02549440914734532	0.4666900502591607	0.4874964057488207	0.001002901033966224	0.01643685142617114	0.001014916901260094	0.01188815729411278	0.001024563313275794	0.01349096632296804	0.3671142988538152	0.3301715517602912	0.3503700716569703	0.2890569612038442	0.001041486089618441	0.01037992217376798	0.001004960249707563	0.002991987470924022	0.2629129745633636	0.2114566759113493	0.003588267175964447	0.02386428293026311	0.001003804411327128	0.004811157956305691	0.001005874940303187	0.01839892407552052	0.1471489256263416	0.1964711413484415	0.1280019589818283	0.1508538112215184	0.001004040540698253	0.002629853051574032	0.001007831849741448	0.005210927740462288	0.4317967850610615	0.2798803029484042	0.4734725055202381	0.4102045500514688	0.00102038524686129	0.01900870200147683	0.05678131002808881	0.05821041778221953	0.001003118795911305	0.03173818667455199	0.001003870441125054	0.006873253621354605	0.00100127421604291	0.007241317798946235	0.001002972831457228	0.005036058662375084	-0.01495673420192837	0.02063399839469362	-0.01034894604148363	0.003056731522342492	-0.04751600133423851	0.001098310516329713	0.002621011289349701	0.00491422513330519	0.06111455407561684	0.04355107818482372	0.06444697929346095	0.05733791074071615	0.01566447469373959	0.1925002120884301	0.06166706982010239	0.01929336091260425	0.001003622173209824	0.001004132067751808	0.03912792058103762	0.001027400461791587	0.02695914360462744	0.1406048516422489	0.03865942630584118	0.02798475600730253	0.05972400996879667	0.01199331956387293	0.1609437946546314	0.00101061651439402	0.001010888958267055	0.005647726128016582	0.0496588160085621	0.03008083021513017	0.001026974545050133	0.08079951607365134	0.009356150250016626	0.00946297148663762	0.006473859620477449	0.00101315559243458	0.02261859146070147	0.001001377183982621	0.0010036540996462	0.2015742520760601	0.001003096829060327	0.001005466140362846	0.001180610560306019	0.00100277678576673	0.3032352961671819	0.0816187899413638	0.3089558202766983	0.4618441085949702	0.4956815693367192	0.001000571104709294	0.001002529256297969	0.1328647210685802	0.001013120765595243	0.4558916660724148	0.001002876344190049	0.001013622992443177	0.001023619069684848	0.483635091117549	0.4058669610365843	0.001023725049960245	0.00100447711960275	0.2597714091171899	0.006576192472523795	0.001003460301906176	0.001005793089102079	0.06509262239447879	0.1278349266705032	0.001004249086767408	0.001007925371437083	0.4337611569898391	0.3686003596735758	0.001001029481595431	0.0213088817169288	0.001002758153188393	0.001003232990490837	0.001001044377786762	0.001002472939722159	-0.01238769775733466	0.02068058567256325	-0.0110653420989215	0.002661945237117162	-0.05609768649370775	-0.002112578721128328	0.001483206743382241	-0.001632622874367682	-0.7548609499003726	-2.249614724595024	-0.3998708877050521	-1.47948448380327	1.078767094582679	-0.3700484387005304	-1.857647847948373	-0.8666456743651879	0.9174671061923706	0.7151419084963426	0.1211776316076106	0.1102748997340358	-0.1112482671751016	-0.6692859100242914	-2.441610667825179	-1.246438285033832	-0.1916951440824859	-1.521257778477926	-4.355600183432542	-0.71774960773701	-1.347258128492082	0.003125690879667138	0.1146464000217089	-1.069876812349669	-0.174022460941773	0.2830972690770382	-0.004546085182778271	-1.342827367659055	0.3768403364554786	0.3700910817532754	0.2030413785108204	0.1698948066628365	1.191840543069747	0.01688274631534018	-0.01531032630544449	0.3785840738893383	0.05568384081119994	0.01299773495994703	-0.02004736256560329	0.1115165533783594	5.067055587229286	0.6117729952716078	2.415402541004195	-2.738246871624137	-2.567156183423296	-0.009608605737499998	-0.07489637650374054	-6.076366127167242	0.01921001987551709	-0.1573448633049621	0.1135734496300227	0.02593344605104648	0.03548620782507458	3.992856199687109	1.987405585794706	0.07084280160994798	-0.07841092076618979	-0.6946368461823637	0.2373527486900098	-0.0009406534003704359	0.01767317422623093	-3.460607809251274	-0.04922099532333129	-0.01986072807913326	-0.01110225854027774	-1.582168478588054	-2.68718792922611	0.1770899995629301	-1.480085572554776	-0.07385855927368845	0.02815957563684415	0.02949011624140351	0.01963805255252859	1.257588382931875e-13	4.659925826511018e-13	nan	nan	nan	nan	nan	nan
0.02	-0.06749847033129905	0.01136268882776822	0.124873931944635	0.1969016387373113	0.8956579352303213	-0.005019205141735268	-0.2470934889936341	-0.01957066617749938	-0.02317033902988076	0.5091311710487234	-0.02285585825044924	0.1241080550391473	0.001442396567497021	-0.04995608749226558	-0.1047320883680599	0.2388742100621483	0.07844267800933864	-0.2388742100621569	-0.07844267800933825	-0.4005202347559171	-0.01798448487269493	0.02668150850371842	0.1363636881537314	-0.1811120064168827	-0.02738889611609831	0.1610154879423238	-0.007513092864633458	0.5506829245374218	0.9410904363399278	0.1286795582033666	-0.001524746906646611	0.7002936749473447	0.002390529203909411	0.1937374934983216	-0.7249333041308132	-0.2362589296650936	1.802810513979795	0.04615386131277886	0.06494819375816961	-0.7313110633068148	-1.194094770042657	-1.134149493994323	-0.7007283521580527	0.9791419324271728	-3.603725338210505	0.5065327025974115	1.211040618137786	-0.1095864952233031	2.293125985190671	2.389540282675437	-2.293125985190671	-2.389540282675437	-0.413022912515258	-0.3507225851654953	-0.02427533410117825	-0.7638319476219946	0.2223107880346475	-0.354428080426542	-3.622964093134265	-2.010406708336451	0.0533053901027128	0.2437813631853617	0.07401153217722781	0.03292123472175533	6.665571118053798	-0.3405193354311594	0.0624742994163825	0.0642522143032178	0.05423166076092428	0.05724664661037715	0.05416354686886112	0.04115288410796123	0.05602651620662307	0.05115249404676063	0.03091253166814972	0.06555983617280856	0.1983549034739456	0.1689615091937876	0.05250200471149336	0.08176410091978573	0.01719399444140015	0.02543720966386436	0.001006359464984647	0.02447671252891049	0.001733535882592447	0.02521960445799396	0.03863547982346095	0.05782940925407132	0.007149389512471626	0.01540812722269124	0.04644620228130953	0.05579027691768843	0.1323800426371688	0.07378476526751522	0.03903919222151134	0.03953975804157558	0.03933560017178166	0.05976611558759293	0.09421238483727717	0.09952137977113687	0.01539838301414423	0.02949230990688896	0.1516653289484366	0.08320034741339585	0.001009919821626414	0.0191401312495032	0.001010081670636951	0.01581159439588645	0.01372309585866968	0.04245053989143658	0.04709964054428013	0.05191037136368708	0.02709073495348205	0.03341582206685913	0.002554869494818183	0.005110265517152463	0.08949539857316266	0.09805765180088998	0.008456968481821878	0.01185861885711754	0.00855167311024089	0.0120699467290269	0.005895937424617364	0.007330401866087194	0.001012125282706511	0.03457359995068125	0.02009831191166906	0.06716559868792381	0.001001299034135506	0.005874395774043784	0.001003429924030136	0.002052126715999407	0.1925011613721538	0.1831614089045188	0.001126059433619319	0.02679820743074839	0.00115514385350114	0.01035297785414845	0.001505880337723545	0.008135033862328171	0.001002675979903672	0.02626990126232075	0.2358912568297698	0.2079567669471055	0.07353434035674701	0.09154925672092885	0.2737063925658397	0.2181853721294128	0.4809534230224532	0.2871119417557699	0.5145873293086576	0.2961483984993326	0.001000549264303246	0.003941427819101947	0.001002782485454939	0.007069477453382109	0.2378437732822751	0.1931860094233358	0.001012361367442519	0.02560364261869985	0.4609907477291549	0.4833421108959707	0.001002718686797603	0.01758996101340338	0.001013114069759776	0.01206453794043946	0.001022288992743466	0.013760459264279	0.4040704808168253	0.3588664185071509	0.3667252647426154	0.3032602918062047	0.001030616989869062	0.01124558496183037	0.001004298883681068	0.002259164968856845	0.2604142913767385	0.201783532073582	0.006543264407000218	0.02723995166503411	0.001003338661241097	0.004735012416361655	0.001005473631057313	0.01856716047735882	0.1001073927993951	0.1527712151387614	0.1274230549383414	0.1497313575263162	0.001003953180160983	0.002394292153978591	0.001007433503490111	0.005077521396716071	0.4294549380548452	0.2612703448843764	0.4337734830244216	0.3823812807204411	0.001010976004427274	0.0211592214313799	0.03587503277865137	0.04217216745734277	0.001002678561097213	0.03093452916563131	0.001003187375387443	0.007226102227718446	0.001001039551143464	0.007608833700529291	0.001002442268966443	0.00528613913775007	-0.01145210922102437	0.0207165637992116	-0.01101519701316426	0.002263510841260175	-0.05567927586976569	-0.002324628239083374	0.001379669460280691	-0.00248110965637223	0.05771358670859392	0.02453948244428705	0.08546247134358226	0.06491401640146456	0.001036871943186276	0.1758433177153865	0.07125885060262226	0.03741128614306381	0.001002137043403189	0.00100218779359951	0.03983458725171833	0.00100774649487094	0.001007363737120563	0.1449171689295543	0.03581177173368848	0.02512215724909523	0.00103120456701855	0.001177970154110551	0.176891868088188	0.001009085728759841	0.001008347468607711	0.001018193204793918	0.05617389657115081	0.03452859946940436	0.001010270125392352	0.08283011666973931	0.01769641664765786	0.01792010457117588	0.01193464046935074	0.001013145095422038	0.04422333182354715	0.0010011007700985	0.001002888453050387	0.2111004954949271	0.001001816737927622	0.001002938256751589	0.001303374663475588	0.00100197739072602	0.3471786449783775	0.1020860692840216	0.328984755213853	0.4313777410199089	0.4625201364974451	0.001000370122456581	0.001001192898718702	0.02664062781593231	0.001009738557418906	0.4413110563356739	0.001002267808129489	0.001009405777666986	0.001017119396470867	0.4830434887334684	0.3968524029807452	0.00101537056833781	0.00100294458936943	0.2523385223190109	0.01208600130519388	0.001002387705892769	0.001004500964844647	0.001052839166200877	0.1255302354058544	0.001003579812642222	0.001006343232290705	0.416129512219764	0.3226582610949618	0.001000620932757561	0.001380727746289069	0.001001804970138373	0.001001887522542955	0.001000600737859321	0.001001436026780554	-0.007479689971964766	0.02081711826705374	-0.01165637544196665	0.001271072962250081	-0.06363334509332132	-0.005853591753473769	8.655898966055479e-05	-0.01030068783705203	-1.062704347262111	-1.822213781196506	-0.2354242225923952	-1.44734080685459	1.0817446590905	0.07001967781446211	-1.359838800393226	-1.097784646422186	0.6058659970042974	1.006910495078619	0.09648080399447652	0.1754337690999517	0.001158839544834429	-0.2957618851460379	-2.508061491398547	-0.4917125014631382	-0.1787813859377739	-0.9770665813383125	-4.046293108330156	-0.8923457033344582	-0.2071192844709051	0.00632983946868996	0.07346281500453036	-0.7670704431377835	0.06807857981349223	0.2997346667249335	0.02398122171729308	-0.7319665818489905	0.5266809267279192	0.5269445428844168	0.2654387557117534	0.09897615591862287	1.588688894382403	0.0184250682974419	-0.02221295448102355	0.1686427590621059	0.1033764068046605	0.05983895529109581	0.005767360315838601	0.1193766717379057	5.03891482634879	0.8473398678441562	2.308866077671253	-3.363381896159904	-3.197388804833511	-0.005634612623049583	-0.02180372044600621	-6.765824009695695	-0.00195181839809407	-0.6971708907763496	0.1162175446582022	0.006410520189250696	0.01111562779691245	1.584359837873316	0.7898404460529367	0.1147294953163772	-0.06418243106353055	-1.283878393129299	0.4070388623270264	-0.01633625613636275	0.01582281120667063	-5.359625621406392	-0.1739233882839804	-0.02790063208329364	-0.0159480978599597	-2.134817519328168	-2.850361533010655	0.2669588709986956	-1.700802813720021	-0.0850168234781087	0.04487669868206844	0.0464529227837335	0.03241560748716153	1.603224976702291e-14	-1.075300160565144e-13	nan	nan	nan	nan	nan	nan
0.03	-0.06455813427837463	0.003937951657704279	0.1210141355951537	0.215080909295023	0.896358061789748	-0.00431500283022489	-0.2538754805925019	-0.03109449939894512	-0.03489361438840367	0.5001939830904072	-0.01284877422204946	0.08848287596899647	0.005764198796878867	-0.03717772588655903	-0.1044275470183735	0.2648288501478477	0.1001909269689827	-0.2648288501478701	-0.1001909269690049	-0.4042143103173353	-0.02182138176820021	0.0263830056694879	0.1278414841614894	-0.1783863910016582	-0.03086083170986511	0.1220466860242199	-0.03021747578853085	0.550870954844739	0.9420209010163199	0.1252951519254112	0.001209073243465598	0.7674499792043146	-0.0009525145800944275	0.3802030387167016	-0.7601681977512962	-0.5222000410669384	1.829521247019212	0.0936967809067908	0.07540725536072392	-0.5807185541801901	-1.11178258042162	-1.194912686131663	-1.056467259354324	1.023756213323746	-3.499192664257525	0.3657982975632378	1.340703629909981	0.155499594999945	2.939936203439935	2.032656427598227	-2.939936203439936	-2.032656427598227	-0.3093810792073368	-0.4126197644097899	-0.0321463453064869	-0.932508843279013	0.3213099581164358	-0.3395521140595312	-4.166593206164857	-2.232362515870939	-0.04078911215384722	-0.07172942386926104	-0.7628395441733608	0.3890932985196082	6.704913892144117	-0.2513268964615998	0.05358752261427754	0.05710004713508443	0.03793023947596638	0.04339801214714058	0.06120928770744525	0.04507435969431317	0.05756791257817351	0.05091876464521642	0.01689827152117792	0.05421450548032413	0.1839799034207797	0.1561003904284525	0.053959833058557	0.08155429482177058	0.03018364676703812	0.03541440550992713	0.01210590530849928	0.03670572427117113	0.003449451457585454	0.02970181829390422	0.03438713997687001	0.05394733361184816	0.004167331536610116	0.01300996983896932	0.02559246560851188	0.03581698891032353	0.1227041427107089	0.06577179524558123	0.0332372479023891	0.03488593795760198	0.03369095276986341	0.05231960467602637	0.05404789686005505	0.06370355337436522	0.008555587123959998	0.02283454411722033	0.1433845371971615	0.074575037588688	0.001009712974441505	0.01911776965373939	0.00100913957516108	0.01661088943729526	0.007613558502957547	0.03671944045719813	0.05153369370094499	0.05267655698891022	0.03091773362600745	0.03583351799528512	0.001800755884101671	0.005287590903243115	0.07727782146038448	0.08877146067403185	0.02406599541908934	0.02388533862562637	0.0238914791865847	0.02365597238225214	0.01754606774198606	0.01460425389646336	0.01131331435911246	0.04655408713338397	0.05378548147096537	0.09673895376897154	0.001001415843181184	0.00599670450212491	0.001003798984202048	0.001789171226176293	0.201284562243763	0.1831266424504316	0.001065179578906434	0.02771027234669927	0.001080535304435143	0.01086315566743021	0.006713251010479285	0.0129793049358462	0.001002598619639501	0.02749291232802892	0.2797471094910309	0.2572871671621423	0.0927814451693082	0.1014285301216219	0.2927372850727731	0.2406983902515696	0.4561591684909686	0.2502369949879855	0.4882783046456904	0.2607811233553242	0.001000473522904503	0.00390041970774995	0.001001999776560909	0.006649243330461778	0.1576035462785918	0.1330845209886391	0.001026152813317583	0.02557695333811776	0.4498938213587442	0.4723660443316471	0.001010248628997279	0.01873589750225371	0.001012080394261315	0.01214388322160983	0.001023378933382499	0.01398302795272419	0.4145429067926583	0.3596245878932458	0.3674899964557061	0.3036866693225903	0.001023793866981675	0.01215355808864336	0.001003789529513457	0.001743215537217311	0.2564854691223738	0.1858741808549051	0.01502333122066508	0.0361295934096027	0.001003041899961022	0.004632419871407403	0.001005485085398616	0.01869445544310162	0.0577141601611924	0.1063135689868135	0.126624446844461	0.1479809686901086	0.001005337847113267	0.002067906235514204	0.001008780503514849	0.004889230177157714	0.4153770578422096	0.2372051317826182	0.3951326167899676	0.3544998463474165	0.001005924643353141	0.02398212725918648	0.01979766672056852	0.02694325189654202	0.001002348008824828	0.03005335520584983	0.001002513822271253	0.007725944135870562	0.001000811614725821	0.008130111055198301	0.001001920599872429	0.00564160146359144	-0.007278893484640854	0.02079881475371635	-0.01149317532117086	0.000336623067671732	-0.06187732618192499	-0.006411843710084338	1.812652788128827e-05	-0.009450950691681483	0.02936324364673896	0.01277238284503723	0.05641510766186827	0.0547967528974757	0.001026470665286315	0.1457425568742007	0.04228477375408013	0.05109276251302095	0.04334305691390902	0.00883713577085434	0.02047254782024286	0.001007123497973109	0.001005357061806351	0.07608762116044031	0.01842804581464553	0.0286920117152339	0.001042494732843855	0.001091233756138327	0.0893784725350779	0.001009846299882134	0.0010079997891964	0.001014572760730231	0.05758762729820757	0.03595436076420071	0.001014099606143317	0.04192739562869859	0.06131300780967967	0.06024325877915601	0.04566494653959838	0.0402639972192067	0.1358713437207101	0.001001906829433007	0.001005278396699852	0.2205735981400384	0.001001786317765525	0.001002788044914562	0.02142518153360502	0.001002975607239812	0.3720953432215073	0.1327328695594051	0.3290823388010259	0.3714516858282787	0.3956171328630252	0.001000415497032517	0.001001178746750302	0.0138247013569324	0.001066538104398831	0.4102132251143014	0.001031467591394839	0.001012357395676181	0.001030769134336142	0.3954908455061997	0.3440288340805069	0.001017811068757669	0.001003525858177601	0.24639534052653	0.03444329083073527	0.001003025271915071	0.001006339747343846	0.001028029906468352	0.1253612239617384	0.001009485486070506	0.001013430496603593	0.3558971940701109	0.2995413422549719	0.001000707263213758	0.001324334368246869	0.001002172417280155	0.001001749713002307	0.001000552131976115	0.001001328375552881	-0.002945040558397795	0.02086642289755115	-0.01184059353254118	-0.002337824621579421	-0.06667056136496685	-0.0109456607463734	-0.001398162373941669	-0.01574100201069431	-1.816975751253446	-1.398276086344596	-1.174338669264425	-1.335267636832403	-0.223836007112517	-0.153550027693985	-0.9104296238637993	-1.502739142140723	-0.6081603054991146	0.9919387813275953	2.139798425351853	0.6796145217023422	-0.751538015286255	-0.1799803256636899	-1.515497023325945	-1.177128072254924	-0.7313189496689408	-0.5198662018557957	-3.058819721759266	-0.4735722166146859	-1.4629975252817	-0.007156876999652752	0.0881835007271166	-0.4061770177249379	0.05697165124934107	0.183827589792764	0.01670013594470562	-1.168539778585709	1.797536396687954	1.715549137554093	1.128141700346623	2.064085375757317	4.053137295261347	0.008106985008801979	-0.02924287129539116	-0.1841262541182174	0.08800354008888152	0.05024337669867482	0.8914988529203902	0.1260254029240595	4.780264607456679	1.130240671309686	2.170624434212709	-3.989919738884758	-3.859472601251394	-0.001106624727884359	-0.04787439910260554	-5.245841484230222	-0.008257571560676578	-1.555838343078989	0.1160962200981658	0.006424969742410005	0.02652427285607698	-1.392615063102248	-0.7035711514423234	0.07930770091788866	-0.03939904169225021	-1.875549800324363	1.290241506572262	-0.006802360057645901	0.01089119081988431	-3.775670048602621	-0.1862412270287405	-0.03630337115209404	-0.02126118995783591	-2.672132986754746	-2.716616781325613	0.309901924176407	-1.283215365288774	-0.08945095592959836	0.05701744024116089	0.05980707113124019	0.04033520910539923	3.04543566960421e-14	-5.803125528042787e-15	nan	nan	nan	nan	nan	nan
0.04	-0.06017694312483737	-0.003843756484158216	0.1146999371066073	0.2334216166667493	0.8975283774546711	-0.003520760298480589	-0.2578204860317364	-0.04182853190968688	-0.04675673492093875	0.4886066654643462	-0.002351107182437686	0.05456655798517963	0.008917773603324314	-0.023220576355806	-0.1019219998711933	0.2985156175607925	0.1205467449282091	-0.2985156175607977	-0.1205467449282091	-0.4063796339288236	-0.0261561395703622	0.02610415934635751	0.1178755114390885	-0.1747158539924843	-0.03417179991196281	0.07776768550545769	-0.04619819597057014	0.5493653466240579	0.9393750279432866	0.1131838321918263	0.003762129128088161	0.8331764359662718	-0.001100758227151441	0.4819085135898116	-0.7963274984867759	-0.7271393574721354	1.83509787678273	0.1401916823623522	0.08295623780495356	-0.1639138313942409	-1.036134627914845	-1.162118528788798	-1.230754285739146	1.077258534660202	-3.261953120949518	0.2728872178984629	1.446798203157639	0.3306146642846295	3.839551450639858	2.111054082592013	-3.839551450639858	-2.111054082592013	-0.1072725225290539	-0.4502947664971699	-0.02034403188119641	-1.052585693653789	0.4112951068246098	-0.3222346020927017	-4.685003813263214	-0.665674159959841	-0.2854223154969959	-0.4714861866996247	-1.671371158946454	-0.003231618378288371	6.379601619051016	0.2984406919585446	0.03552422044873973	0.04117885175227587	0.0233178976563989	0.03028366285289961	0.05180541727260226	0.03814843465965034	0.05381373691331607	0.04734580410144958	0.009388762801294649	0.04732719798062225	0.163284932831661	0.1383407256407541	0.04139092868851774	0.07039423303193225	0.04320187071168955	0.04534418743420797	0.03785553995571674	0.06308221865381805	0.008188904298419723	0.03798400536469289	0.02290325679754695	0.04331936800203378	0.002653718491033576	0.01188630602781038	0.01407286326580846	0.02490231818599158	0.08782109382367452	0.04891727243593265	0.02184280159959253	0.02532665267089572	0.03233875646749221	0.04921617953284179	0.03003969445949229	0.03951403432183499	0.00497173784022632	0.01933357033382422	0.1022073479063141	0.05503930001198115	0.001009990087898562	0.01906989937914523	0.001008494832897134	0.01761101055935933	0.004462273591091119	0.033786448056333	0.05456036729692033	0.05248606650902674	0.03358627816352409	0.03709283527928834	0.001424319720024	0.005548593844704892	0.05190326580540899	0.07382149352808617	0.05227614121557444	0.0461868141851005	0.05138224137735909	0.044886700475964	0.03940374105975512	0.02866943687264863	0.03524851477195851	0.07119458936811893	0.1108385140095031	0.1427714480617226	0.001001877452760474	0.006077941627941522	0.001005178995141634	0.00148997473365947	0.210243597113972	0.1793082797374037	0.001034730282972607	0.02873761750660297	0.001043160325548847	0.01151878077485444	0.01914246861001514	0.02453325089131413	0.001003059320199589	0.02880640655058897	0.3155277626324702	0.3026240469122022	0.1162845688803282	0.1141885873274333	0.3050024836347614	0.2611355985627138	0.4200625623389661	0.2077473013483174	0.4491395187105928	0.2192908189286476	0.001000458370372466	0.003948503022628248	0.001001601540747654	0.006399363572022361	0.09734056176526588	0.08844182359890154	0.001061456910185293	0.02534106051043225	0.4324800656172127	0.4510694256146054	0.001028618474013342	0.01997441475556337	0.001013040339139969	0.01213236600789895	0.001030751644497878	0.01415346797991312	0.39365832014122	0.3318163351961761	0.3506794099801978	0.2892087446040876	0.001021604640531082	0.01308059039745367	0.001003825762063647	0.001463352406319634	0.2518270386425279	0.1647213770727227	0.03001726332420608	0.0514318221963047	0.00100321253881391	0.004546563070924575	0.001006410667588796	0.0188100844862011	0.03214397315476404	0.08038248537450955	0.1260823528100345	0.1458047960243681	0.001008984140298225	0.001689688340042752	0.00101299904408208	0.004661276719064232	0.3864320930455555	0.2079495274346551	0.3606661021885175	0.3282351162992946	0.001003443373289427	0.02760285250727085	0.01107414027779101	0.01774315881470765	0.001002366633245818	0.02918085029762679	0.001002108276255788	0.008404966178296796	0.00100067338927933	0.008845065582765573	0.001001606044617184	0.006126010348288544	-0.002864721963468112	0.02085910149221619	-0.01177531348422298	-0.002711604579410818	-0.06596815380040813	-0.01116896152901756	-0.001425535358653413	-0.01540110715254609	0.001012900584900169	0.001005283245787977	0.02736774398015582	0.04467948939348681	0.001016069387382177	0.1156417960330197	0.01331069690554259	0.06477423888297633	0.08568397678441229	0.01667208374811191	0.001110508388779699	0.001006500501080991	0.001003350386505147	0.007258073391324809	0.001044319895616635	0.03226186618137094	0.001053784898685426	0.001004497358165369	0.001865076981957892	0.001010606871040358	0.001007652109787544	0.001010952316665437	0.05900135802526419	0.03738012205899763	0.001017929086892066	0.001024674587649087	0.1049295989716988	0.1025664129871385	0.07939525260984556	0.07951484934298074	0.2275193556178657	0.001002712888765355	0.001007668340349509	0.2300467007851498	0.001001755897601112	0.001002637833077005	0.04154698840372838	0.001003973823750351	0.397012041464637	0.1633796698347876	0.3291799223881987	0.3115256306366485	0.3287141292286055	0.001000460871612697	0.001001164594785402	0.001008774897925881	0.00112333765136964	0.3791153938929307	0.001060667374668222	0.00101530901368206	0.00104441887218545	0.3079382022789323	0.2912052651802689	0.001020251569180193	0.001004107126986641	0.2404521587340492	0.05680058035626893	0.001003662837938497	0.001008178529846448	0.001003220646717164	0.125192212517623	0.001015391159489844	0.00102051776090513	0.2956648759204579	0.2764244234149817	0.001000793593646244	0.001267940990189219	0.001002539864423482	0.001001611903464568	0.001000503526094163	0.001001220724326953	0.001589608855169196	0.02091572752804854	-0.01202481162311576	-0.005946722205409016	-0.06970777763661237	-0.01603772973927288	-0.002882883737543867	-0.02118131618433664	-3.178607506041701	-1.178826353775731	-1.989229865631567	-1.300483773053977	-1.087735465133512	-0.5978265506330256	-0.4682341618074127	-2.077493850925787	-1.584185141361877	0.9974277107124029	2.925977332071276	0.9354284161021043	-1.348019154012597	-0.04086317066127439	-0.6963380347931086	-2.260023058990081	-1.159874426593638	-0.1084494276646157	-1.720631639421733	-0.2609873021345985	-2.389204834820786	0.001228107422708788	0.1136280311285694	-0.207449036492874	-0.1232566412100564	0.06805893783197962	0.04071673276976705	-1.864721785647609	2.581632084916333	2.455885030982135	1.623704944871269	2.630979166283064	4.880516736713142	0.01021074783631278	-0.02946115504037307	-0.5880764927209782	0.1264324555969008	0.08892841412752665	1.347702336698095	0.13747330304437	4.240210733353048	1.423496628869209	1.893704115469247	-4.486331270537761	-4.421994661369876	0.01218367259249789	0.01226715244880758	-3.674065800705512	-0.043792527839599	-2.761281321319575	0.1347336976012546	-0.01176197892187014	0.000689895466563469	-4.128924578761253	-2.191020000927458	0.1185413316992339	-0.01696517092902838	-2.332568905828804	1.689556270767706	-0.01298910726406416	0.01348962816574392	-1.254313113451182	-0.2590801541843609	-0.0382670274908106	-0.02388054560785924	-3.17289576857348	-2.527020668028884	0.4265227550632621	-0.4950383179045326	-0.08328301320488463	0.08071272552730971	0.0851883573623836	0.05820491925312223	5.015938683592014e-14	1.246577858189857e-13	nan	nan	nan	nan	nan	nan
0.05	-0.05540212639939645	-0.01212389373810153	0.1070075461180218	0.2517000191943095	0.8991595222887934	-0.002690160854748597	-0.2560694468906546	-0.05206890063858273	-0.05744065325730353	0.475869975720181	0.008539448866304051	0.02299533749687223	0.01161499923723285	-0.008211775980806395	-0.0984089102242196	0.3422624954809736	0.140928415588773	-0.3422624954809876	-0.140928415588761	-0.4061269200545357	-0.03078894698571565	0.02600507528665003	0.1068498824698477	-0.1701703499649443	-0.03735374731157046	0.02853060428452251	-0.05155518869204459	0.5449157458260372	0.9325064913869108	0.091686239620727	0.003399855190781922	0.8926756960695093	-0.0002445626649320001	0.4779884986545271	-0.8496314085265865	-0.7942910190131801	1.818940409177163	0.1857131220915394	0.08239567082970314	0.5124487956859995	-1.007863749779233	-0.9487776465934397	-1.338016358889612	1.087840950821958	-3.053219798232052	0.2548668318757964	1.539787527864803	0.3563676094336239	4.905529406481612	1.925859515913467	-4.905529406481612	-1.925859515913468	0.1473985329620442	-0.4738447547739745	-0.003788212544000404	-1.157703407984	0.4900307050772595	-0.3137453587946165	-5.144982989671744	-0.4480093377237537	-0.5639989483435883	-0.8642608366521461	-2.598354305257632	-0.04626343981554961	5.323026808605276	-0.05232487261359699	0.01944401701255015	0.02665430132175443	0.0127389710591731	0.02045803766005832	0.04360405833231124	0.03187629006960296	0.04877543784972962	0.0424243716958028	0.005336541560942354	0.04327618329175251	0.1440212257045138	0.1210711711279844	0.02691289524967651	0.05700632146263668	0.05438415095681361	0.05378831431263739	0.06147999860255909	0.08743326504189308	0.01730336899748873	0.05126507951720386	0.01256139742203613	0.033423226558018	0.001848388040604175	0.01143354258738644	0.007792089512764559	0.01888488656570519	0.05520466252915012	0.03178976985389901	0.01199473698772619	0.0169011347732714	0.0412343284486205	0.05178302290931331	0.01642538118627338	0.02693243576410915	0.003039197496545019	0.01744058364003337	0.06812740993559999	0.03767693149765732	0.001010318389293062	0.01902045078719408	0.001035611900954527	0.01857759328722752	0.002779634105970784	0.03230388921908157	0.05359842603040399	0.05083767539527966	0.03389846742067015	0.03694533073786449	0.001224623167657256	0.005850586271110682	0.02878451380249391	0.05792194665520613	0.07858089283655441	0.06868290960287951	0.07723989650274227	0.06649494152514841	0.06042831151947113	0.04285297588616091	0.06192068119886036	0.09605815348966583	0.1579864444460642	0.1801410655221609	0.001002368669834064	0.00612755694129869	0.001007794078916485	0.001185973206544179	0.2143304286171767	0.1696498973380982	0.001018607852153707	0.02995803202889823	0.00102332520595586	0.0123917128662386	0.03216994403831303	0.03684704941019367	0.001003568488847912	0.03024397962494021	0.3383841893276463	0.3401354718543002	0.1265267091168155	0.1274953158685309	0.3045299830434564	0.2772992608678197	0.378489338423524	0.162381024382435	0.4038656846065406	0.1739776044692483	0.001000466097218741	0.004110143998867345	0.001001451633470087	0.006377855972528773	0.0559822404471086	0.05763234583740966	0.01128002714590481	0.03353565796994203	0.4095834792633122	0.4187962672993789	0.02414725929736612	0.04732385386174851	0.001015135332259834	0.01210660459724955	0.00104044092254132	0.01426234937181656	0.3697102333074969	0.284774562128169	0.3298051098766417	0.261965000279807	0.001020698587732229	0.01400690996702342	0.001004207948961112	0.001515112321935943	0.2410428123439766	0.139266739368648	0.04323560619764293	0.064791711484431	0.001003651511484079	0.004585685381404634	0.001007317364329578	0.01893369292579386	0.01756447776600768	0.07032331792600792	0.1260574497062338	0.1432877509601816	0.001288628041687021	0.001410580974154105	0.001024305675728933	0.004406098409125695	0.353359773400269	0.17550074063424	0.3328834781710264	0.3041554629087879	0.001002255242842227	0.0322814908423712	0.006307291168049094	0.01383856195121615	0.001002629788051564	0.02848721208833524	0.00100182666211695	0.00927819624450526	0.001000577948819878	0.009777360977836325	0.001001387745672442	0.006748461874965489	-0.001190576750686323	0.02045088132534852	-0.01219598950103526	-0.002608654754794387	-0.06986576999447748	-0.01595433347501792	-0.002740278196839014	-0.01646563207002101	0.001014652378898809	0.001005697762585243	0.03889894171195064	0.04079999675465596	0.001013528247048866	0.1120597184979835	0.00718225182815185	0.07070871676410173	0.0939455125221971	0.0361576417702632	0.001097113893769859	0.001005926128188371	0.001003028686331185	0.01683820302564243	0.001174687030941856	0.06829144642195646	0.001041293247442105	0.001004247010876022	0.03831183066617713	0.001010705072657332	0.00111136882023289	0.001010235371363247	0.04673109206321404	0.0315900138371015	0.00101536810304694	0.001250146211501185	0.118011063434505	0.1163262227182052	0.09167055009565064	0.1069644763906742	0.2282808882927022	0.001003021141333617	0.0010129245477358	0.2137368753607853	0.001001889107949699	0.001002717179510844	0.05147540495275135	0.001004203742398098	0.372515915158981	0.1219629049470211	0.2806175744351233	0.2677946895094769	0.2812534251854558	0.001000485362847437	0.001001406495505539	0.001032668672567299	0.03994726777009468	0.3414614402894652	0.09043266193717071	0.001019013362766729	0.001055692293154183	0.328253788751363	0.2833537582647374	0.001019335994978467	0.001005027501238617	0.204343776731676	0.0603013904470963	0.001004485270727857	0.001008330697852199	0.001003513852358614	0.1267429845511669	0.002057379468559341	0.0010492338925296	0.2727835609350067	0.2747526410255256	0.001001209312930786	0.001139136700345332	0.001003211434924101	0.001001467338419263	0.001000457560529939	0.001001109671882013	-0.001740580022588975	0.01967078419632079	-0.01275360782018306	0.0001647490303140669	-0.07388978007483916	-0.02067298840961405	-0.003940936602460681	-0.01375760969604359	-4.464966790109733	-1.12743465338631	-1.009330121988978	-0.6998129055757623	-0.2427860060924746	-0.4121148345777685	-0.3313074630965911	-1.393445592922554	-1.130719142014565	0.701127289936705	1.95497247108938	1.642666778110127	-0.6956791206189697	-0.0366116821729904	-0.4920622744682513	-1.219010632279353	-0.5795352301256574	0.5898138360879525	-0.870043924019084	-0.1295401950830463	-1.106339719185454	-0.008737164235789298	0.08726666689533732	-0.09637565374870415	-0.2426232514289886	-0.1087241308209073	0.02612903013178051	-1.324929908632629	1.92406956959887	1.869148528958206	1.227705431747033	2.3276111582155	2.650694667094276	0.001463725636582178	-0.03141299908430017	-1.299763963678388	0.1261908175458874	0.09221779089021065	1.136637680750153	0.1454449088553433	3.154468121205098	1.097197139437006	1.234903022355861	-4.492034991122974	-4.550356522682084	0.01957862988397076	-0.004961893022584104	-2.490320771732105	1.497261801501245	-3.598938361077173	4.859496338368319	0.003190373824808559	0.01458992704995164	-4.957615099639793	-3.124047695243161	0.07925857483938396	0.02417158850759628	-2.697297938906922	1.025254231668695	0.01557234629011311	0.01090903958597466	-0.7090641968171223	-0.2408679721826248	-0.02003580130570461	-0.02724192295706038	-3.243312376574678	-2.248602744265991	0.5192923316123736	-0.290292343694688	-0.05460694473182429	0.09464983849598324	0.1019303711255431	0.06698606575225893	-2.417570323066932e-14	4.905022366040708e-14	nan	nan	nan	nan	nan	nan
0.06	-0.05051849980871428	-0.02063501377875936	0.09915507315098496	0.2697675804591701	0.9012361566496476	-0.001888206484417504	-0.2476049673966213	-0.06190429954374676	-0.06521453801495108	0.461417684370625	0.01914547734878925	-0.006516414410025366	0.01378128869957974	0.007271687322106844	-0.09510736079600068	0.3965403111521332	0.1582755245743393	-0.3965403111521419	-0.1582755245743406	-0.4036399985580582	-0.03558459542983334	0.02594208644580416	0.09461817712360675	-0.1650707397631171	-0.04043851670719096	-0.02478338546295741	-0.05600408179283339	0.5388953455724618	0.9228490169687025	0.06181260708700923	0.003296054917096343	0.9356925002785264	-0.0006497215414436247	0.5036704866431635	-0.8425240558345072	-0.7591557531561527	1.792929624242832	0.2292895877717288	0.0772272231247738	1.178774239193408	-0.9551406631732798	-0.5801118130353045	-1.573874606820078	1.020353021399312	-2.850059404682394	0.1666999834765799	1.541730788753173	0.2883066205409578	5.94573900083556	1.504141747592965	-5.94573900083556	-1.504141747592965	0.3395690019090115	-0.4828629722502153	-0.01312498810890591	-1.293800969053748	0.5221163416820082	-0.3027990012952705	-5.500385518572359	-0.4840542358273733	-0.5995822066079923	-1.029273759066024	-3.346579151467682	0.04846311434038094	3.083110440205934	0.04616980420816375	0.01075172184837511	0.01911925128073075	0.007165745216243923	0.0155839719398996	0.04442336643753513	0.03177086347322152	0.04422890682584989	0.03859040932826679	0.003267711894793933	0.0409142749763682	0.1306275777859131	0.1101312429559291	0.01609081771588387	0.0470334108011805	0.0629987342835634	0.05956132573225729	0.07742424304542693	0.102396478586532	0.03121832285086211	0.06927494820129158	0.007111567476848869	0.02811638587253555	0.001443953694337996	0.01141562908897483	0.004551491532631426	0.01536279299217059	0.04037545334723863	0.02346639629335139	0.006887530741086146	0.01264982652323229	0.06234029106709644	0.06037237091719795	0.009142426063232807	0.02062603880393552	0.002063609073189985	0.01650416326284735	0.06385617728231775	0.03245108860634548	0.001010531599241748	0.01894276936318721	0.001101041193750986	0.01950790694619593	0.001931029555029893	0.03171267652513761	0.04745431284073019	0.04690956808265732	0.03133007300895976	0.03469506696867255	0.001123438571101718	0.006200119999644442	0.01599254060979588	0.0471280489619298	0.09816519081726742	0.08479785699626803	0.09688196158896366	0.08233737805720932	0.07687631073064101	0.05351759698591669	0.08782123883389821	0.1174643625359424	0.184573628099573	0.1969310996379907	0.001002768357828172	0.006142244356649591	0.001011730364312733	0.0008602377777582975	0.210858907022107	0.1541897209331028	0.001010616696841416	0.03143224123116782	0.001013451341706766	0.01349433232749728	0.04345742476261861	0.04769761077976148	0.001003937961244434	0.031623376667733	0.345167881906474	0.3635612866590803	0.1153396600623924	0.1333194913179041	0.287551225393711	0.2837511525459012	0.335141877526285	0.1198043841561761	0.3567257680056927	0.1300895226315841	0.001000482210474129	0.004328757764576499	0.001001497729957324	0.006532261298032949	0.03115505121614204	0.03858558776090332	0.03497531413721952	0.05157729217552774	0.3816644810546353	0.3809788980060204	0.0765296338851157	0.1076511858177881	0.001018035384153832	0.0121277870237644	0.001050922419526586	0.01431533740310012	0.3598633572382599	0.2391003319074002	0.3130044174654364	0.2294014140729964	0.001019787770806851	0.01491648174654157	0.001004859364917966	0.001883872865408237	0.2209356794992201	0.1119966322161676	0.05170060576267449	0.07279355972610844	0.001004282310674889	0.004753185535088003	0.001007846613296263	0.01902180488955536	0.009737304833329411	0.06717032502681015	0.1266764822437789	0.1410566543101532	0.001948961109102857	0.001239345201646382	0.001044320626895206	0.004114702128239639	0.3229540907203475	0.1445542642018751	0.3133390201203307	0.2840692067300963	0.001001869442110831	0.03819044753270539	0.0038016941402721	0.01184908616314083	0.00100309725399784	0.02810546508102586	0.001001613607231276	0.01031229396372753	0.00100050725843092	0.01089686599473342	0.001001223097214301	0.007479745256667285	-0.002852654264931059	0.01948484571524078	-0.01282207897135092	0.001499976010560113	-0.07395297701798521	-0.02063962990391199	-0.003883894386178903	-0.01187133605031738	0.001016404172904476	0.001006112279386609	0.0504301394437453	0.03692050411582452	0.001010987106717411	0.1084776409629533	0.001053806750763422	0.07664319464522296	0.1022070482599837	0.05564319979242004	0.001083719398763245	0.001005351755298016	0.001002706986154756	0.02641833265995618	0.001305054166267196	0.1043210266625432	0.001028801596199254	0.001003996663580005	0.07475858435039376	0.001010803274287359	0.001215085530676986	0.00100951842606217	0.03446082610116389	0.02579990561520942	0.001012807119203635	0.001475617835347302	0.1310925278973115	0.1300860324492712	0.1039458475814553	0.1344141034383629	0.2290424209675422	0.001003329393906335	0.001018180755120402	0.1974270499364206	0.00100202231828944	0.001002796525938279	0.06140382150177381	0.001004433661042688	0.348019788853325	0.08054614005925687	0.232055226482048	0.2240637483823053	0.2337927211423063	0.001000509854084914	0.001001648396225169	0.001056562447199659	0.07877119788881719	0.3038074866859987	0.1798046564997019	0.001022717711843839	0.00106696571411524	0.3485693752237927	0.2755022513492062	0.001018420420780694	0.001005947875491951	0.1682353947293026	0.06380220053792476	0.001005307703519177	0.001008482865860431	0.001003807058005058	0.1282937565847115	0.003099367777634511	0.001077950024151523	0.2499022459495564	0.2730808586360698	0.001001625032184608	0.001010332410503586	0.001003883005427607	0.001001322773375159	0.00100041159496393	0.00100099861943711	-0.005070768900347157	0.01842584086459304	-0.01348240401725034	0.006276220266037096	-0.078071782513066	-0.02530824707995514	-0.004998989467377372	-0.006333903207750498	-5.32479296632025	-1.162474573080192	-0.5913297878745841	-0.3101718785401468	0.14560813357517	-0.3803325430120689	-0.1304128870812862	-0.8115685828331417	-0.9011849598046638	0.4632046189545518	1.048410763385824	1.881187322438548	-0.4301590023607447	0.04610681770376799	-0.1972704254750126	-0.4991972546640102	-0.3250324972031896	1.096051498618202	-0.4655913198667279	-0.06967403883085631	0.03810028987411782	-0.004418455266708058	0.1063742173405954	-0.02917980786974169	-0.5791998809863788	-0.3524929077348076	0.05022499318368198	-0.8435919496679892	1.305402480038633	1.302724127559405	0.9199213621214317	1.939508151200282	0.7646000677882031	0.003225168229269337	-0.03380793539520175	-1.748435293852854	0.1771913915888279	0.1348658881044513	1.055054906834918	0.1258380966750177	1.423088705889382	-0.07301398947633458	-0.04865000993551732	-3.928403922614501	-4.13696813702613	0.02357823045603362	0.04744973744432708	-1.321521863762597	1.925614821364682	-3.870123516947775	6.730312267596353	-0.002373211622586274	-0.01048877671191061	-3.855416009316555	-3.254988377437232	0.1151917736690657	0.04643495462417817	-2.695662795507707	0.6179480615005881	0.01268646135184204	0.006390334495738635	0.1269217964135381	-0.2018904713482523	-0.01669270880347017	-0.03112413981496582	-2.872433694969879	-1.728341225664258	0.6725864261174189	-0.1120141027794716	-0.02090477284899727	0.1128862561180973	0.12263028172586	0.07997129025155884	-1.068699150933891e-13	-4.487453614311422e-14	nan	nan	nan	nan	nan	nan
0.07000000000000001	-0.04495711686577898	-0.0286508082917266	0.09180424954562894	0.2875509847358854	0.9037386571006047	-0.001127616537759934	-0.2331636179648684	-0.07093063199189047	-0.06919866193237029	0.4438855307984492	0.02883708152227538	-0.03355938613600994	0.0144407633464434	0.02219567145892856	-0.09251236380220478	0.4604640516455366	0.1715440559575169	-0.460464051645558	-0.1715440559575165	-0.3996524110467874	-0.04038739168673205	0.02567334413115019	0.0808912874932974	-0.1599067575579162	-0.04335155140358254	-0.08172952429548247	-0.05763269466438912	0.5339385925577744	0.9128326549906708	0.02614232702405704	0.003649370301974081	0.951322327073956	-0.000646349574262294	0.605907373900912	-0.7555779940901223	-0.7123340594268447	1.762896075398714	0.2696766775657534	0.07547917745739974	1.693522972899222	-0.8448277469874852	-0.2264902967172843	-1.928450905138169	0.9185705899876565	-2.545417153923414	-0.03376348495015425	1.433450306140569	0.2368308673574747	6.779188473627579	1.139232759113959	-6.779188473627581	-1.139232759113962	0.4614510253932607	-0.4737735935234385	-0.03780812188706789	-1.43791621922972	0.509648381863126	-0.2745429149870502	-5.923844498516124	0.1026582174817062	-0.4007485906541904	-0.9909295366884944	-3.749923994336818	0.01835449594084187	0.03045811286667979	-0.01861246826681933	0.006049241919811358	0.01514867150493538	0.004174890457810111	0.01320681151156731	0.04113818843484836	0.0294696864784507	0.03852939489096897	0.03398196860439948	0.002165586926158909	0.03947126117834215	0.1190529113787226	0.1023934332395062	0.00888159912156794	0.03986560292020878	0.06881694778663096	0.06254709373187187	0.09290475025408861	0.113464600085952	0.05070874917601254	0.09151755330196475	0.004177185432196047	0.0250645294297832	0.001229230267397914	0.01165990039557083	0.002821707264773331	0.01318471266884159	0.03080254518847778	0.01853981146059316	0.004143472235936868	0.01041954414646257	0.08530730104216465	0.07081795144361383	0.005214730431932975	0.01710952377525762	0.001545139245911416	0.01604140095457158	0.06337013744908254	0.02985637741558191	0.001010613313553247	0.0188144975448206	0.008419035452828797	0.02777853503125867	0.001480274238489555	0.03160438917314916	0.04011447644955207	0.04057803370003828	0.02734756360669136	0.0309673644129201	0.001070496796602661	0.006646097503134384	0.009041126040838768	0.03983847802468291	0.1104451625057651	0.09495025819973073	0.1092328919003649	0.09247179007582522	0.08752781052600327	0.06057658896514255	0.1118025438003135	0.1350699233856301	0.2030863947473553	0.2027098219438424	0.001003990271132951	0.006126754257716305	0.001013560814878898	0.0005296432356629076	0.1959568022516925	0.1343510773306086	0.001006534021883751	0.03337653687591525	0.001008235806259455	0.01493348651037146	0.05263273379260723	0.05683831176769528	0.001004389270320696	0.03274222585360329	0.3346741805149688	0.3676452760646939	0.09206385135257146	0.124789952618053	0.2552258066440567	0.2740863284131935	0.2806079759213103	0.08328179431593356	0.2970001755069849	0.09092250874585395	0.001000511091790805	0.004555825003920137	0.001001614369475245	0.006794497193056664	0.01703864421551339	0.02736432068557817	0.05391879343041201	0.06470330006648815	0.3508267824933572	0.3431646058838787	0.1284863622254366	0.1681091864022988	0.001025006230898561	0.01215370155857413	0.002927665990125239	0.01611127596206883	0.3263730191634801	0.203408835290436	0.2758268575813797	0.1964787274090667	0.007570183558650043	0.02329161721028396	0.001005766399390887	0.002353455319190569	0.1917726377541982	0.08650046729316155	0.05771510010272096	0.07784196078707654	0.001005433252186534	0.004940321301717219	0.00100837772611274	0.01903921688793015	0.01733610438680352	0.07573170252246188	0.1234758236947181	0.136273019917842	0.002235332521708071	0.0008775465046157734	0.001051919689993587	0.003785900164905586	0.2762099243584112	0.1153709252389458	0.2974483226048763	0.2689659351343421	0.001001667430102162	0.04570352535540966	0.00243852270075624	0.01085722854286385	0.0010040327562891	0.02799047401118495	0.00100171565616957	0.01149425218305393	0.001000540707847841	0.01218581689357182	0.001001297750890614	0.008302861666559339	-0.0008617655584410989	0.017932377871998	-0.01335343086354685	0.003619721018909826	-0.07330304032595146	-0.02473188985315024	-0.004995003526401131	-0.01124584839283149	0.00101230070320518	0.001004982936432491	0.02584143294349282	0.02731099740752039	0.001010849714560528	0.09625295072115744	0.001036480005621771	0.07588904172313188	0.123654660904139	0.08955538824578911	0.001054749184790845	0.001005587698699989	0.001002517227502211	0.01377919558832127	0.001180572377354302	0.1245966850966319	0.001028475444259201	0.001003780966426027	0.05234869540100076	0.001010609601846972	0.02880070710185023	0.001010201323707929	0.02859747749783439	0.02020392121236683	0.001017559238523409	0.001491151164979869	0.1246691053526805	0.123365562201988	0.09971691637237308	0.1543987460574595	0.2386542588770042	0.001006896934352329	0.001013168665482516	0.1465225631540535	0.00100250759147115	0.001002817626461515	0.06577669536446253	0.001005218756568629	0.2819629418989377	0.04078535851720104	0.160019624908105	0.1259438461903804	0.1237639610050258	0.001000567624321454	0.001001809663345922	0.001036131323739624	0.07452550536778629	0.2700960395307037	0.2187270559273291	0.001040335637175734	0.008122419925768717	0.1748218357346406	0.138258416421074	0.02587583416500732	0.001007355437043224	0.1178243632410225	0.06631788206827222	0.001007750645159259	0.001009309153301148	0.04644533090154207	0.1104093643718714	0.002055947593568272	0.001044496718272029	0.125454379125924	0.2599275733137978	0.001001315203803258	0.001006235414469568	0.001005956720424607	0.00100224411935075	0.001000714209293439	0.001001694261940546	0.004496325821572913	0.01598513963467911	-0.0137816042327797	0.003614266629557408	-0.06883810988422683	-0.02836306402094449	-0.00610292391384161	-0.01454991688341063	-5.90976053441694	-1.267308990249262	-0.249408014342265	-0.1678710723589316	-0.574409833590498	-0.5283995728703582	-0.1357159073849036	-0.7611701648473215	-0.5542197167514589	0.154896109237162	1.145314179616336	2.487775047844035	-0.2088587217049926	0.01688127623438608	-0.2093937547082104	-0.4967919255988887	-0.1448702508927156	0.985464148101647	-0.2513194170234618	-0.02760084396557919	-0.4807704074551218	-0.0177891385592214	1.432376569346418	0.006167169257855466	-0.6536141222983197	-0.3947974271550302	0.04183288993370913	-0.6144184530524346	0.7023819377488691	0.7021027180377619	0.4853030013179837	1.579636488962659	0.4012335799387149	-0.004557390746079662	-0.03081479985540823	-2.198505924196567	0.2178911507732082	0.1577490441511442	0.7891997001109412	0.09773516110682123	-0.6128144174962719	-1.564170241967721	-1.935781843356315	-3.400791241921324	-3.712534166359696	0.02253481961589563	0.01720931433971454	-0.9002401790980219	0.7651240452835333	-3.698092489244127	5.364732208825401	0.00468863895683564	0.3331714776839244	-3.547760173840855	-3.440185031929605	1.467848057812609	0.04773419401758096	-2.401487469226068	0.4017810369164259	0.02177850750690669	-0.001892307047274694	1.500317309338576	-0.7296447586063765	-0.05004091715424966	-0.03347072962310529	-3.066043460299083	-1.335751605070681	0.8473971502033727	-0.08292323618475261	-0.002203287805581819	0.1234027756753121	0.134837859547787	0.08474279046517774	-9.991815375728017e-14	-2.501137920028151e-14	nan	nan	nan	nan	nan	nan
0.08	-0.0384543268916687	-0.0356454366067269	0.08488189013221313	0.3050083988530346	0.9065990137040566	-0.0003668547105524625	-0.2140539614238873	-0.07869489289431185	-0.06993989047464638	0.4229307703173391	0.03752894468247887	-0.05716240175686821	0.01312685038255097	0.03574837879574307	-0.09024798166605699	0.530927668140318	0.1808535443580476	-0.5309276681403253	-0.1808535443580458	-0.3943409275492158	-0.04498161358816063	0.02524223106676029	0.06613306749457079	-0.1548984064758099	-0.0458240745470322	-0.1439603204449629	-0.05506438632394911	0.5307007698728888	0.9026918082319588	-0.01243481546400586	0.003586235502114413	0.9360537264155884	-0.0004843120566892797	0.6919518928670307	-0.6382908162391925	-0.6734629147608062	1.727731592329617	0.3008608182772469	0.07726159923475422	2.11243566103364	-0.702726354033909	0.06846726200157317	-2.258395988624807	0.8204048187372307	-2.162068183675583	-0.2279775387826366	1.267475428771428	0.2221836490159008	7.253714201111128	0.7123331510638863	-7.253714201111128	-0.7123331510638864	0.6043481991691649	-0.4411481011562868	-0.04559913805614454	-1.500067042737109	0.4909901170630686	-0.2146966907068121	-6.557316981962638	0.3553300065648403	-0.2557961406476819	-1.054170715202021	-3.927951636488172	-0.03482692260164872	-3.09657505055396	0.07790291428582273	0.003640007660367726	0.01319865405123826	0.002656499087038891	0.01217433318781477	0.02778217277105858	0.02091134077988077	0.03093083726962343	0.02828153844867784	0.001611574487272884	0.0386494361316192	0.1070231729790328	0.09440430357043508	0.005136249913223936	0.03551215445889314	0.07167203638477274	0.06307819048241607	0.1105568459704452	0.1249047750412097	0.07602112537374317	0.1174392761612748	0.00267385696645116	0.02336628272753773	0.001121920580498476	0.01203593126560705	0.00194940143610643	0.01175395558725501	0.01959269679259215	0.01331711350753399	0.002690102307956246	0.009275496049264269	0.1063572307315981	0.07992964470796533	0.003211742387682285	0.01532749584054112	0.00128522924491149	0.01585769796060364	0.05295781297215188	0.02436112286979771	0.001010557278985652	0.01865592202611986	0.02543998377939027	0.04584794172655576	0.001254821290395674	0.03180891654557451	0.03337422594241141	0.03450714310145706	0.02256354837102743	0.0267641219505843	0.001046408346835221	0.007094025446519865	0.005447346207410249	0.03483775559618824	0.1147376219755916	0.09839157929313704	0.113426196047847	0.09593832125543966	0.09161595172158635	0.06309217636416141	0.1333675024980631	0.1490177417195476	0.217949038130636	0.2051575549678626	0.001006385584912543	0.006086412487062153	0.001011968314438099	0.0002738652439097251	0.1669853097772369	0.1106353524981934	0.001004736435006472	0.03591453251483153	0.001005639844192276	0.01674499512414303	0.05949654414523359	0.0638038929692087	0.001005007556153478	0.0335741483014921	0.3053633699634041	0.3511745264545703	0.06064451425994354	0.1034105566491238	0.2074087100991362	0.244006175143759	0.2076174392350719	0.05129501538799748	0.2161862281487925	0.05551684877961206	0.001000554424867044	0.004793446200655399	0.001001753334115293	0.007120685040374535	0.009465779297256971	0.02103061162257317	0.06181740985506424	0.06819051885023976	0.3183898866106489	0.3069098965858776	0.1718414184573777	0.2150147171845808	0.001037302901460731	0.01216421020926688	0.007364739931366759	0.02024866673991576	0.2430264880417028	0.162847591235301	0.2009086830297999	0.1583849919028768	0.02292461216779026	0.04243369767722481	0.001006923821248999	0.002843609903272649	0.1533772302901565	0.06400853722900361	0.06209655177389031	0.08103015818910538	0.001007230514970146	0.005129511995645458	0.001009056504390307	0.0190042713190441	0.04268876412587989	0.09547594334597373	0.1141890522119452	0.1269675921081814	0.001857630844350929	0.0003510491274567562	0.00103898372595184	0.003468598000303059	0.1990904336257029	0.08119720774228413	0.2823019392639682	0.2564854043969802	0.001001411482320183	0.05548575077244879	0.001750410969404572	0.01025930514152044	0.001005537649845495	0.02805920239079384	0.001002227561857655	0.01277829723564646	0.001000708808460773	0.01358718241578277	0.001001683057096831	0.009176417040655218	0.006179927158334938	0.01578775443764105	-0.01373001497129817	0.002551666930706318	-0.06693061300938141	-0.02813252113022262	-0.006101329537450757	-0.01651469495744315	0.001008197233515757	0.0010038535934815	0.001252726443244888	0.01770149069921733	0.0010107123224034	0.08402826047936535	0.001019153260477899	0.07513488880104389	0.1451022735482934	0.1234675766991604	0.001025778970821748	0.001005823642100001	0.001002327468848712	0.001140058516686361	0.001056090588446155	0.1448723435307182	0.001028149292324528	0.001003565269271661	0.02993880645160405	0.00101041592945024	0.0563863286730149	0.001010884221349893	0.02273412889450668	0.01460793680952636	0.001022311357840775	0.00150668449460628	0.1182456828080483	0.1166450919547044	0.09548798516329082	0.1743833886765499	0.2482660967864628	0.001010464474792169	0.00100815657584259	0.09561807637168744	0.00100299286463927	0.001002838726976929	0.07014956922714639	0.001006003852089987	0.215906094944551	0.001024576975134577	0.0879840233341616	0.02782394399845538	0.01373520086774495	0.00100062539456468	0.001001970930471627	0.001015700200289781	0.07027981284675527	0.2363845923754075	0.2576494553549623	0.001057953562494748	0.01517787413741736	0.001074296245490356	0.001014581492939943	0.05073324790922685	0.001008762998596254	0.06741333175274261	0.06883356359861811	0.001010193586797917	0.001010135440763804	0.09188685474507376	0.09252497215903298	0.001012527409505107	0.001011043412382829	0.001006512302288057	0.2467742879915253	0.001001005375426784	0.001002138418437548	0.001008030435421955	0.001003165465325028	0.001001016823624141	0.001002389904443783	0.01406342054349292	0.01354443840476517	-0.01408080444830905	0.0009523129930780205	-0.05960443725538761	-0.03141788096193376	-0.007206858360305742	-0.02276593055907085	-6.194128029413286	-1.456081957097073	-0.1872173236018475	-0.04123545764827863	-1.10582560721512	-0.5987304293843848	-0.006175136803235884	-0.8618325734272152	-0.3383130758745801	-0.02772963085450199	1.122821454552994	2.617010874181494	-0.1594370543174689	0.07245873034818515	-0.0478057771654912	-0.5584198786849957	-0.1077856414168736	0.8292740462057033	-0.1186939010545423	-0.01386217598112191	-0.5420083810149862	-0.01047919161598096	2.066129939383547	0.03338313696879662	-0.5270711241821119	-0.4476008890727631	0.05061508114171168	-0.3858222478431371	-0.03681354197234807	-0.0308520402395361	0.01124044608105635	1.20795964802869	0.09840221141718371	-0.001745166123753851	-0.01884462533719999	-2.523851539831545	0.2959313904165557	0.2093367742842878	0.6200309495546741	0.06845274902300089	-2.687859097258688	-2.642985443284017	-4.131715837281472	-3.021241740155034	-3.38469735313004	0.02568902190396678	0.06024012789874592	-0.3440102613426949	-0.002143000084997231	-3.558206952118281	4.019818307140627	-0.005454388560306818	0.457801667021193	-4.829365496955456	-4.289198145888643	2.268580774284989	0.05054938066321083	-2.094815823735293	0.2459073297357599	0.01309744678556925	-0.004081177460691627	2.363494461979349	-1.106249154816624	-0.04963244483656579	-0.02882418007162215	-3.87050940171188	-1.203793053984479	1.12641594499263	-0.03322725895933935	0.01583911699958127	0.1333036227553941	0.1451132063975227	0.09005908308355146	-8.045765197482303e-14	1.072916147460058e-14	nan	nan	nan	nan	nan	nan
0.09	-0.03152788741305142	-0.04150658788219961	0.07837457409015856	0.3220870400736005	0.9096810822043696	0.0004221737169754531	-0.1910127937881273	-0.0850932087468749	-0.06801873267997878	0.3993778763417562	0.04536695237415126	-0.07667817429811129	0.01034779211184816	0.04755166119155294	-0.08803692091884818	0.6041865676310001	0.1860509746363643	-0.604186567631036	-0.186050974636337	-0.3874289967407731	-0.0491450602984381	0.02482706609047143	0.0512559816114794	-0.1500332815799624	-0.04756208677582097	-0.2127072118825215	-0.05132261829990438	0.5282656316942153	0.8909672278025822	-0.05224091870106505	0.003123015942887068	0.8868975113364893	-0.0003426784657623953	0.6768933682114298	-0.5453640674666242	-0.6236999900527963	1.687461494662568	0.3121131675997443	0.08046017409587823	2.48568088384962	-0.5926288385127648	0.3225335336797139	-2.423057540657224	0.7585063891802117	-1.737645576758004	-0.308296902740532	1.103384273801156	0.2171261522519241	7.345622210010985	0.3451994526510185	-7.34562221001099	-0.3451994526510234	0.7754383991737926	-0.3924317699681372	-0.0372560831770876	-1.470910876291003	0.4841208625058498	-0.1343605713222904	-6.9350963141946	0.4156316089797194	-0.232785796480415	-1.292815916301301	-3.585640135232319	-0.05916619619514408	-6.602006024763207	-0.02557994734564297	0.00235517072982361	0.01219742058263345	0.001848579830213841	0.0117767875262216	0.01525318759208438	0.01281913602261846	0.02264075725181123	0.02233849076920073	0.001317761007102861	0.03824175287030731	0.09669163651374096	0.08679606583074564	0.003130779474045787	0.03266664571350715	0.07162745036216689	0.06192304190930802	0.1291460366624277	0.136844617782561	0.1119704678763243	0.1508830748062829	0.001867128799706626	0.02234085731804952	0.001065465815856896	0.01246132666756377	0.00148597300094883	0.01081678434431271	0.0107940905214154	0.009110549851431365	0.001888597398270683	0.00864952460128217	0.1190669238224658	0.08704015591168714	0.002146155708847127	0.01440700186191333	0.001147322095960679	0.01581081778254173	0.03901279592856521	0.01855044089444817	0.001010437101677038	0.01850316351319539	0.04251932006701652	0.06547895361821864	0.001136099159417416	0.03217788384292124	0.02604770764123751	0.02899616089924366	0.01713212842685121	0.02219741279647108	0.01055209891388047	0.01529560663578102	0.003465673897862579	0.03131624487045198	0.1139082433290812	0.09659767537452513	0.1125660259974038	0.09424453440487728	0.09139791119549813	0.06232104206241502	0.1471425781203651	0.1563104817797645	0.2246335084291668	0.2032968356665427	0.001008867926064269	0.006045989528847665	0.001010323227712862	0.0001486646645971338	0.1396277486903232	0.08982743350034145	0.0237904005944694	0.05913613440314053	0.02909695953998692	0.04948771001028351	0.06431650557481722	0.06858487995916095	0.001005578802810431	0.03420259752526734	0.2672026873367297	0.3152935365586026	0.04207328397910059	0.08347551718449353	0.1537989450811619	0.1940046095796405	0.1368256264520373	0.02585216671235225	0.1387633024359303	0.02644569249794861	0.001000601710992269	0.005050668346428831	0.001001919907418703	0.007502991383478005	0.005379165419555191	0.01755489693858383	0.06583272441953167	0.06839366317511368	0.286949138886738	0.2728270590762837	0.1994423413655937	0.2448915087883924	0.001066400854270878	0.0122067267790638	0.01347183316676767	0.02576954194972544	0.1541622526532408	0.1138482128228882	0.1244742880027594	0.112987642990761	0.04936654580418569	0.07478069409762907	0.001008135921947262	0.003349944899504347	0.1182809137726476	0.04638791534470464	0.06422864430124529	0.08214241931976426	0.001009196892124974	0.005373380112215341	0.001009571400535331	0.01895557676810193	0.06676296805805258	0.1147782336591162	0.1054301386087064	0.1181116528747384	0.001568662499051753	2.859779748174783e-05	0.001025894286122289	0.00322051270798581	0.1232102543437893	0.04447418733556611	0.2699019068735756	0.2445969739782186	0.06012107357404364	0.1167998313584833	0.002117838636217456	0.0103210870520118	0.001007367745488686	0.02829426894860224	0.001002831271628203	0.01412119819977899	0.001000915363086642	0.01505259379051387	0.001002136211902699	0.01006442083152948	0.01295664285982868	0.01328150429093452	-0.01405656166596162	0.001729898754142687	-0.05920174457429535	-0.03091345408030668	-0.007406307643176808	-0.01980830302953152	0.001007094068735378	0.001003511508596488	0.001129084807061363	0.009375073504864124	0.00101205853651358	0.08058705188245191	0.001017240759005246	0.06848773036986519	0.1659197956154246	0.1942681156517464	0.001021404589851021	0.001007429928016526	0.001002347620943643	0.001129530997967385	0.001045376507760743	0.1304995752569361	0.001031436968126203	0.001003786288105771	0.01549347642461266	0.001010224152092364	0.06741952904355747	0.001013783060543317	0.01328366593910306	0.008103396922979835	0.03725774936916137	0.001265124388130817	0.1078867666729532	0.1066954785166536	0.08729001349475127	0.1624328954604063	0.2257570889969676	0.001012286186638493	0.001008995810883945	0.09733844104959603	0.08911029127097875	0.1103204592736308	0.07061726584212116	0.001006316645850396	0.1734410794437692	0.03412565683302553	0.04463409845255834	0.01441444232441045	0.007369025485244783	0.001000672516608598	0.001002196752169894	0.001022972412039539	0.07149167201728082	0.2148994640625125	0.2333826287956294	0.001129461014855205	0.02418089872534911	0.001039673832303034	0.001008426893979517	0.1058542628501343	0.001009934049286594	0.06265493111944807	0.06528687938804312	0.00101213141463624	0.001010083409082292	0.1002566090785889	0.09322151475998837	0.001482415269194699	0.001013309392586753	0.001003547327675036	0.2458821383083939	0.2398207460311207	0.003769994016704888	0.00101032302149948	0.001003708343750941	0.001001226342926301	0.001002792151624444	0.01884793641439136	0.01056490685316356	-0.01436371413474734	0.001530199186431105	-0.05115072199433535	-0.03329084552508865	-0.008870845175200216	-0.02073580907798815	-6.22091993410353	-1.72672100562616	-0.04365754294880045	-0.0317440539697627	-0.5671753922565383	-0.59197635865286	-0.05214930530637835	-0.6758326822116911	-0.2348227782690881	-0.1972641467505808	1.281061161074539	3.970650724833967	-0.06395632392617649	0.02712092397402823	-0.1108172403688719	-0.3038431056048137	-0.03253261014341535	0.5950359640531148	-0.06658298441284941	0.001659869268438301	-0.5973287527594984	-0.01700638184289374	1.835518517659083	0.04065369328359897	-0.5785457716715142	-0.471050982378324	1.463678351199045	-0.3084669292871693	-0.3178154584484669	-0.302376863103207	-0.1689486711148773	0.3026926614545156	-0.4533358502849781	-0.004202898344384975	-0.005959896997603748	-1.646319890902594	4.016720092200844	5.74597613042175	0.3538661412737704	0.05906542165292147	-4.327504167094622	-1.417046042729427	-5.714052983132048	-2.002110809283245	-2.318766497201295	0.02623761721950308	0.02740693156719481	-0.3081563855180266	0.03301625866806912	-3.2444376142804	1.983073043448557	0.01387337595794585	0.6286329484144983	-4.40991262584803	-4.406658451218011	4.189248604674021	0.05231284930700113	-1.435658876868146	-0.01054937143637427	0.03481450052572046	-0.004800534792299718	1.52655060520547	-0.685552121420293	-0.01619015416436132	-0.02049510802538124	-3.210164918432992	-1.182585304609542	9.800698532064523	0.01134820029820049	0.03449661394710538	0.1351680924019119	0.1476492664844611	0.0877103579075582	1.741741148109404e-14	-1.291302316500827e-13	nan	nan	nan	nan	nan	nan
0.1	-0.02524531222035243	-0.0467812105278471	0.07249389640311447	0.3387469256037862	0.9127724827727282	0.001240670527569945	-0.1645426833923751	-0.09086131010539451	-0.06335383506611679	0.3750521248209713	0.05292526585785715	-0.09184649833591113	0.007351656578989309	0.0580201287402383	-0.08596350558450899	0.6767912426002104	0.1881184643721011	-0.6767912426002182	-0.1881184643720973	-0.3788841508326356	-0.05284805956888122	0.02450066488371103	0.03680363512054374	-0.1451742692177577	-0.04854038229892643	-0.2775229469018061	-0.0462995939294496	0.5260139679154179	0.8767940789933628	-0.07519504065482462	0.002375927439285591	0.8066668447303768	-0.0005159860284815049	0.5631790356831619	-0.5209850902748295	-0.5481352437495194	1.643980454253553	0.3027272319723415	0.08315527584807006	2.798224213022606	-0.5766834552284822	0.6172152258396701	-2.412967497661652	0.7644659771371678	-1.292578483003268	-0.2713929913206634	1.000512459368412	0.1946545664453596	7.122869296816696	0.08634504254810033	-7.122869296816696	-0.08634504254810033	0.9309312191084	-0.3490586131895516	-0.0278463841505161	-1.415119164305919	0.4897676103346579	-0.06275334957010992	-5.771085698309645	0.6115812758627406	-0.2191012606724684	-1.543884391170446	-0.5575553798275723	-0.09160071146745294	-9.311465355957145	0.01491468355931486	0.001708238737778896	0.01171293973398738	0.001442958890671775	0.01167004452210977	0.008528554220699211	0.008476631973979121	0.0142064660430038	0.01640006623275038	0.001171375031805632	0.03807069422868842	0.0891614746290916	0.080567295771452	0.002117146175450777	0.03073501679218587	0.06865478869669164	0.05925362628769539	0.1481841431892187	0.1508442796098423	0.1602409236043061	0.1948303280583621	0.001460078665338001	0.02172099032145519	0.001038047694331664	0.01286836122326368	0.001253828681436017	0.01011383540054593	0.006192010589233087	0.00682124633444934	0.001480992335257146	0.008322364605835686	0.1203990769637465	0.09187451937934556	0.001612299073455807	0.01397227435751324	0.001078464453005909	0.01583436992384982	0.02448673021736309	0.01287053304180208	0.001010281120385286	0.01837711700891628	0.05634574144202239	0.08206723365398141	0.001078180225311967	0.0326268578265244	0.01759873286875129	0.02286781855976267	0.0111209562400926	0.0172369014902018	0.0327004088077508	0.03384713636018299	0.002344135059074944	0.02886867637157947	0.1091008198819497	0.09211830579020927	0.1079047861837864	0.09000135332879311	0.08774382989860127	0.05964357564818168	0.1504734658282256	0.1561136808973979	0.2205877580210981	0.1964350423901186	0.001011019778222635	0.006045085063760402	0.001009920911038605	0.000159379174276497	0.1231734644496909	0.07753720205686251	0.07547391492128022	0.1096155564578855	0.09227786168537566	0.1197999162821104	0.06715861448241792	0.0712352096515672	0.001006020757426859	0.03479202325246796	0.2261970071860419	0.2678411374094866	0.04683400897034914	0.07360916393285956	0.1007246350313606	0.1328160013293068	0.08376026609566535	0.01255714291613767	0.08364665169209469	0.01135686695555733	0.001000648914962778	0.005327842744118587	0.001002116119936688	0.007892539488576036	0.003297278245585685	0.01572700971021921	0.06857510965399581	0.06865573189569038	0.2581839827232822	0.2422996030106636	0.2068809532469929	0.2552268386499518	0.001116708668364931	0.01243999119632793	0.02091193608272366	0.03246651717733589	0.09258325821795053	0.08586128991197095	0.07311271156497531	0.07792408658491483	0.08738217845403264	0.1259872716681629	0.001009327485476328	0.003921771503689024	0.09433016573271842	0.03516835321677986	0.06381219190074222	0.08107728540395055	0.001011148981561948	0.005808568485953508	0.001009802697593358	0.01892540459689869	0.08304511504163267	0.126598695541265	0.1005591254783862	0.1128442810887673	0.001658708145907708	5.993840725350832e-07	0.001020485831354151	0.003064651246874898	0.07229783323309882	0.02227250459756124	0.2614192753275314	0.2326598528079358	0.1885071911959758	0.224785688610758	0.003680962566006579	0.009801560332289126	0.001009429195085657	0.02881558305712415	0.001003404549658897	0.01547948953020204	0.001001123400737472	0.01653377170417661	0.00100256389960904	0.01093399785508302	0.01840522534092573	0.01045973320763132	-0.01435401702180838	0.001841233490857094	-0.0509896449218984	-0.03308907477243778	-0.008950624888348803	-0.01955275806617229	0.001005990903960724	0.001003169423713168	0.001005443170877897	0.001048656310511421	0.001013404750620778	0.07714584328554502	0.001015328257534744	0.0618405719386887	0.1867373176825574	0.2650686546043324	0.001017030208883143	0.001009036213926995	0.001002367773036437	0.001119003479247568	0.001034662427075989	0.1161268069831565	0.001034724643929921	0.001004007306937865	0.001048146397619087	0.001010032374727382	0.07845272941410253	0.001016681899726135	0.003833202983697806	0.001598857036434493	0.07349318738047497	0.001023564281652137	0.09752785053785976	0.09674586507860493	0.07909204182621281	0.1504824022442615	0.2032480812074737	0.001014107898480429	0.001009835045926861	0.09905880572750539	0.1772175896773097	0.2196380798202839	0.07108496245709556	0.001006629439608679	0.1309760639429869	0.06722673669092182	0.001284173570957323	0.00100494065036577	0.001002850102746942	0.001000719638654972	0.001002422573869726	0.001030244623795897	0.07270353118780602	0.1934143357496205	0.2091158022362949	0.001200968467207187	0.03318392331327513	0.001005051419115502	0.001002272295012902	0.1609752777910329	0.001011105099980359	0.05789653048615295	0.06174019517746842	0.00101406924246979	0.001010031377400592	0.108626363412104	0.0939180573609452	0.001952303128891103	0.001015575372790071	0.001000582353058361	0.244989988625263	0.4786404866868192	0.006537849614981772	0.001012615607569381	0.001004251222173898	0.001001435862225128	0.001003194398802934	0.02363245228528989	0.007585375301561953	-0.01464662382118568	0.002108085379783701	-0.04269700673328331	-0.03516381008824344	-0.01053483199009473	-0.01870568759690548	-6.092702990660987	-2.117625835389647	-0.08386679977542143	0.01692507381685931	-0.3558854655292854	-0.5978058007843166	0.04114978714796444	-0.5859390374231636	-0.1555371110587374	-0.3305830405582323	1.534785271738776	4.717701795610012	-0.07832537179977768	0.06878656105008553	-0.0009613173714775804	-0.1749678508202893	-0.0480233510372802	0.3740444989951832	-0.02154060620217627	0.0002242878806233486	-0.5158535563447972	-0.005136786172945805	1.457583568209288	0.04938447417821365	-0.6505431516426574	-0.5263613195302638	2.120604788163005	-0.171033802389742	-0.5739066751120683	-0.5407308853413229	-0.3700259764152551	-0.2899485404941939	-0.9018125836023525	0.006158532507872563	0.008338392438006836	-0.8203140289552504	5.747495423692453	7.723235051418306	0.1938994900578028	0.06064804965631937	-5.002140947889231	-0.6292482006807293	-6.369124374527353	-0.5916767642726469	-0.5882312052903256	0.02967947225690189	0.06168848029230874	-0.01444477029023995	0.009641879047930436	-2.847130663324134	0.1115259586739513	0.03269518084261006	0.6930216705473603	-0.6268743966567523	-2.222439644631621	6.040497004300403	0.06364770223108375	-0.8146038724569653	-0.1895716795331652	0.05136149820032743	-0.0003767000141409441	0.8671287757841845	-0.3885356653251733	0.009258138480396185	-0.010379413854205	-0.9662418679727218	-1.213531204287575	10.46077127824173	-0.1494889850007554	0.07308862710720125	0.1363816960022269	0.1482665141823307	0.08637372961368156	1.305928772147595e-13	-3.032530264917545e-13	nan	nan	nan	nan	nan	nan
0.11	-0.02043083144765479	-0.05201998021443291	0.06754297396920021	0.3549632271698193	0.9156988622887242	0.002069382603921545	-0.1352379566048668	-0.09667840997850348	-0.05530753360304992	0.3514525758538923	0.06068987690333853	-0.1027721847453907	0.005127624585481693	0.06766697823561889	-0.08427857163173273	0.7466191010160121	0.1880291902782393	-0.7466191010160151	-0.1880291902782437	-0.3688930155628997	-0.05616270019827556	0.02425306174801351	0.02292803860763495	-0.1402247118274829	-0.04889000124404128	-0.313343105607055	-0.03951027940449603	0.5240292554022807	0.8603490124230769	-0.05324835033250434	0.001239960349075116	0.7182110185040519	-0.000270263368401934	0.4040697432918853	-0.5181428080453598	-0.4377069056308181	1.599763702335183	0.2832184810572896	0.08161093080578086	3.05450469184274	-0.5705079432066343	0.9780176057427216	-2.312437933880372	0.7761671165403093	-0.9116340757785953	-0.1771494040196744	0.9208117860798216	0.1378188144731859	6.832162520800437	-0.1073698281250052	-6.832162520800455	0.1073698281250049	1.061074252786031	-0.314698649676467	-0.02351585803342448	-1.360904208924238	0.4990874789023699	-0.009996121713463393	-1.493220707344174	0.7274072293886619	-0.1619056276499519	-1.736202640873831	4.525560501267235	-0.1291279102065634	-8.289765972843874	0.02646226862449908	0.001364366187751964	0.01146806231718358	0.001227556626736676	0.01170900422935117	0.00488313011159247	0.006104983033522775	0.007880136845150029	0.01163995273482155	0.001094738597128501	0.0380657429169503	0.08393350419693882	0.0758655499680187	0.00157769761598105	0.02935805315861863	0.06311891430015203	0.05503167104746524	0.1645682018639697	0.1651199963643597	0.2093972201053062	0.2393449317291158	0.001242791529360081	0.02130220939692537	0.001025753020473837	0.01326237832640918	0.001130693709372755	0.009598794193475086	0.003714969801745809	0.005500479685358719	0.001262465151609216	0.00813616562863885	0.1119903862456967	0.09386786878014464	0.001330858977626161	0.01380111394901488	0.001042133990669679	0.01589272740400562	0.01338879064714777	0.008291547856431457	0.001010180248749036	0.0182848272477035	0.06810569385002063	0.09537595748529047	0.001049571843944126	0.03310096945652215	0.01065942662176444	0.01734640514439375	0.006453367507087548	0.01325704336217255	0.06493868172297393	0.05831197283507848	0.001696434671167945	0.02719690570602161	0.1026784311581255	0.08615112202087757	0.1016383632993461	0.08433114506923352	0.08269817641909909	0.05591562940080642	0.1456204543273084	0.1498694736510166	0.2098820251169659	0.1858022927249237	0.001011461749285861	0.00606003515097737	0.001010137245307385	0.0002266234732246491	0.1142876126005812	0.07059815264001108	0.1090734071951667	0.1489168246836504	0.1278269344985138	0.1643340652664117	0.06888935559694095	0.07261184408859692	0.001006322972040189	0.03541639074434474	0.1909739967118647	0.2231723228468999	0.04804974742859818	0.06619800899959308	0.05817564023185283	0.07787705006368495	0.04761479719890933	0.01138650943955669	0.04754367118155407	0.01182201347089817	0.001000707154102055	0.005628174176431723	0.001002574916373445	0.008330746588675296	0.008496311809930254	0.02103506682247813	0.07014965503558934	0.06853214479822273	0.2316263722979934	0.2151923573431229	0.2018810573068	0.251714569910408	0.001136253405957653	0.01284617678121298	0.02598041991346364	0.0370096229080492	0.05510268258705994	0.08561948680227859	0.04118356903662618	0.06352322651979286	0.116628511873989	0.1700725608789558	0.001011666976451908	0.004637754454983365	0.07745181990356925	0.02759599652679359	0.06148863556489622	0.07836584873702897	0.001013669625773247	0.006430947354190785	0.00100987707962519	0.01892186457241169	0.09006199584642018	0.1318135994217703	0.09850599799237029	0.1100233465717524	0.00167757782013585	2.193798690906891e-05	0.001018570449004227	0.002957763666806452	0.0406913640113612	0.02039269929527592	0.2533698951242543	0.2202958248582255	0.2506563505174904	0.2613530489533223	0.004344584239217719	0.007473535345671268	0.001017167831602229	0.02974186260197872	0.001003778807422738	0.01687490092392836	0.001001267623339657	0.01804166923577906	0.001002835370336971	0.0118075547862705	0.02079345730231332	0.007441898730730587	-0.01461918038214994	0.003701781265374455	-0.0443204876872574	-0.03471008486771585	-0.01025211739919469	-0.01820012206937618	0.001005556912650644	0.00100304053470503	0.001004277485045037	0.001031323053081258	0.00101624678123028	0.0766280096746346	0.001013696357851782	0.05104912190461375	0.193368493180207	0.3124343359780948	0.001015787302796947	0.001016273907431845	0.00100252811014741	0.001079057576248986	0.001034770804216308	0.0855790100187999	0.001039725109621585	0.001004579446633795	0.001033087201179033	0.001010111588202135	0.08683642846458053	0.001022424716966985	0.00243622277251768	0.001322859968968579	0.1306359224214675	0.001016425274363905	0.09016727772828736	0.08936015130313257	0.07315488387334945	0.1272412803638297	0.1805392820408673	0.001010072006312555	0.001010808555289037	0.1032612993794338	0.1336747067925466	0.1392729530480347	0.07113774362674294	0.001006644286215243	0.1287192617734617	0.03414034837833849	0.001152598523204821	0.001012005570644346	0.001005974282581178	0.001000808477438199	0.00100358523472864	0.02499563703081342	0.07172800863765438	0.1738678665725557	0.1793161018348704	0.001119060418510697	0.03036971017571345	0.00953703253684811	0.001017938800195368	0.1538152362830983	0.001016637060785198	0.0518148771735301	0.05579491720633019	0.001018174253659098	0.001009889442955763	0.09150469569646839	0.09713642021213782	0.001481383684095309	0.001017424505600265	0.001000783490512353	0.232619693151313	0.2400928404181561	0.003773261755092639	0.001035887258883466	0.001004098119777673	0.001001402353998604	0.001003053143669915	0.02091049327732054	0.004309282997164893	-0.01486238899126303	0.00683728574836335	-0.03895011521579544	-0.03596811478657172	-0.01132743823732026	-0.01644303365055572	-5.868426759541237	-2.59986296814048	0.01093399041389258	0.001249283947804001	-0.1484577267468022	-0.3611309262478174	-0.0180792491192345	-0.3608933687563873	-0.1182694883618035	-0.5165736784185448	1.274883422372589	4.17871636635748	-0.01949167561750162	0.02471697399457963	-0.0734195492938168	-0.0957680454893285	-0.0006664342852590053	-0.05445289307170043	-0.009966211954560555	0.009682265736186167	-0.3822381790475006	-0.01067612907134467	1.206632313674395	0.04690212890700335	-0.4550386218428144	-0.2898611281814699	2.74366331041417	-0.1537347428777575	-0.6197124404685576	-0.5929150338425772	-0.3816021224640034	-0.9583753504486703	-1.234445454646645	-0.001737514212341921	0.006414942207130067	-0.5505764585349718	2.043645080320801	1.290288952595326	0.08751144459413376	0.06178049999999186	-3.900841515782076	-0.823216028690307	-4.502840548044721	0.1977023030882371	0.4746748559545819	0.03058172306627132	0.03650451971898427	1.037262581070013	-0.04164877231809947	-2.570311146133216	-0.8683673534352639	0.04391582487776874	0.2399637424658261	0.03799010229383622	-1.021989543563343	2.825033015372311	0.07696559900505305	-0.6910993526807576	-0.3524856817957503	0.06764621473425736	-0.0001819782608905314	0.2012421240350045	-0.1773896300968675	-0.002484938653697662	-0.01003981499256782	0.2847988288335757	-1.250201815722155	-2.22352049715644	-0.2670728561116578	0.1095972014050582	0.142576098587584	0.1531484197764898	0.08844834521887492	2.523592161140358e-13	-2.009269687747753e-13	nan	nan	nan	nan	nan	nan
0.12	-0.01707686486591192	-0.05697154590828534	0.06382660503847035	0.3707518765180524	0.9184502485884625	0.002853364971060025	-0.103616918608213	-0.1019468974458919	-0.0440740321718039	0.3286934533805767	0.06820282588039979	-0.1104606853893893	0.003733948564707542	0.07627545138954481	-0.08329739748781259	0.8132236957053044	0.1859076684735105	-0.8132236957053034	-0.1859076684735109	-0.3577870974179576	-0.059158615302131	0.02399351542215628	0.009567469529080988	-0.1352136474161247	-0.04879681837842988	-0.3093928543407632	-0.03212893733641606	0.5230945676485242	0.8422485518161337	0.006889510510027884	-7.733483742631539e-05	0.6426702036027871	-0.0001420922525930358	0.2710761974839211	-0.4635442917192781	-0.3012245431113891	1.55845001069356	0.2677285886036407	0.07420933400544694	3.261486454852658	-0.4669609740836618	1.254655219480654	-2.2448821989345	0.7141335634477881	-0.6451413299244331	-0.1053217968810514	0.792837191100452	0.05390260467560055	6.478216551514451	-0.3201044996254556	-6.478216551514451	0.3201044996254557	1.15388779414975	-0.2853135080818317	-0.03023502218252423	-1.312113677434876	0.5020690145513838	0.02580701257515917	2.18299629600143	0.7299867844926264	-0.009096308796377458	-1.874963198501808	7.080678724216108	-0.1278663307210781	-6.728463090944864	-0.008595625290860928	0.001191991910420613	0.01145247302047956	0.001119724997757182	0.01190267852704446	0.003026390907770797	0.004907209354974766	0.004606678909056841	0.00903916715899495	0.001057845116825503	0.0381903252540317	0.08071530007950917	0.07321976348555193	0.001306532680935122	0.02840134957072347	0.0551574090351771	0.04886683930060365	0.1768708840406587	0.1754324549214604	0.2554772496230345	0.2782746039420351	0.001133455977234532	0.02104993955811006	0.001023228793645315	0.01365670299113982	0.001069198246159617	0.009217991909232254	0.002441074928126184	0.004774234095222677	0.001153180239630304	0.008080036121121915	0.0941022195722101	0.08920389603316448	0.001192494964192064	0.01382745538932347	0.001024260671455269	0.01599271639018014	0.007519685666645061	0.005579875495891984	0.001010169478011352	0.01821649520455738	0.07816361023175029	0.106249302239889	0.001038144901337128	0.03359418594619285	0.00636682586689368	0.01374106431473494	0.003925781800088031	0.01103466248422546	0.106332592162064	0.08814641864042402	0.001368081854861474	0.02598569327173916	0.0957981880104115	0.07972040974653929	0.09483910048581298	0.07815096730648956	0.07722403884805443	0.05189075621080179	0.1333335765541991	0.1369565250550946	0.1945625232329106	0.1715519711929542	0.001009663682879586	0.006038954796763689	0.001010732354107644	0.0003137675152706505	0.1107503133701265	0.06686406080371583	0.1088331330159697	0.1491061952415225	0.1139181588326709	0.1477395794770765	0.06987099389039625	0.07310711948846428	0.001006481430325408	0.0359787342775915	0.1670837264777205	0.1904399160707792	0.03325718794747012	0.05774017850464503	0.03244258863019728	0.04507569697948677	0.02634012122636773	0.01331423366048431	0.02629581817904546	0.01671865102654282	0.00100078070079102	0.005943375382353984	0.001003385822987232	0.008833661482734132	0.02274780639283381	0.03569638909738983	0.07059066920817224	0.06767696697372606	0.2069614110711957	0.1909735265688698	0.1874970446085841	0.2367717386441724	0.00110505677205518	0.01322578546804408	0.02724673668999156	0.03775307736379186	0.03671127255841062	0.07581061850944398	0.02270793774397474	0.05019915220996449	0.1298060828977146	0.1834573755259025	0.001015603462598609	0.005409417703199446	0.06492913028923795	0.0215217284203863	0.05752195927758538	0.07403217120934066	0.001016982825682526	0.007052131566381173	0.001009843255776808	0.01892475157912133	0.08659928201608663	0.1311313404963653	0.09868578258879694	0.1092617206463568	0.001451684495523512	1.010196021576142e-06	0.001018538214832142	0.002883020690145394	0.02241942524613818	0.02185884160058543	0.2437176826604339	0.2078372678921227	0.198667727432787	0.1987908529190458	0.003301495071640517	0.005440966334181368	0.001032676421635166	0.03095612547593132	0.00100388925158033	0.01832852181878193	0.001001322935190463	0.01959344865247719	0.001002900373357295	0.01270517853133945	0.01977489528413041	0.004251892368832446	-0.01485141161564884	0.007474764102599066	-0.03959950759738488	-0.0357866246983607	-0.0112143524009603	-0.01624080743954351	0.001005122921342285	0.00100291164569788	0.001003111799212985	0.001013989795643675	0.001019088811833765	0.07611017606373349	0.001012064458169847	0.04025767187053911	0.1999996686778499	0.3598000173518509	0.001014544396713536	0.001023511600918255	0.001002688447256008	0.001039111673249586	0.001034879181357116	0.05503121305444041	0.001044725575316191	0.001005151586325258	0.001018028004734164	0.001010190801654473	0.09522012751505869	0.001028167534195773	0.001039242561332352	0.001046862901500503	0.1877786574624624	0.001009286267069084	0.08280670491871323	0.0819744375276579	0.06721772592048518	0.1040001584833953	0.1578304828742616	0.001006036114137834	0.001011782064651132	0.1074637930313639	0.09013182390778737	0.05890782627578445	0.07119052479639069	0.00100665913281865	0.1264624596039368	0.001053960065753509	0.001021023475447063	0.001019070490909124	0.001009098462396048	0.001000897316219408	0.001004747895592573	0.04896102943783829	0.07075248608750279	0.1543213973954957	0.1495164014334393	0.001037152369813626	0.02755549703815193	0.01806901365460321	0.001033605305367971	0.1466551947751621	0.001022169021581732	0.04573322386090771	0.04984963923519256	0.001022279264838062	0.001009747508504419	0.07438302798083377	0.100354783063333	0.00101046423929798	0.001019273638408331	0.00100098462795777	0.220249397677362	0.001545194149492203	0.001008673895196806	0.001059158910194102	0.001003945017379753	0.001001368845768119	0.001002911888535157	0.01818853426935036	0.001033190692767806	-0.01507815416134033	0.01156648611694433	-0.03520322369830772	-0.03677241948489992	-0.01212004448454567	-0.0141803797042064	-5.60961530537187	-2.881826115594657	-0.03800917593121213	0.04786799187258138	-0.1211104131845611	-0.1659402163513359	0.06705651692855584	-0.1747471733248417	-0.07148510193039925	-0.719158341893322	0.7421336322587369	3.600715504064438	-0.04502315473094822	0.06884807332897969	0.02588646715222061	-0.05606363898843995	-0.02200945723436614	-0.9574199305609484	0.01795976356305432	0.008550589072690051	-0.1423909912359972	-0.000345238848881879	0.9705077528680697	0.05320544608954068	-0.267328634497136	-0.1748658695380372	3.194526654252886	-0.07892215604792521	-0.6666123761138141	-0.6427247859782734	-0.4294113649420068	-1.623696810403943	-1.625326956961563	-0.001047555756470663	0.01231834103108252	-0.1793225128481716	-2.074884109890721	-4.502491903311189	0.0176276826355726	0.04824325787955206	-2.614859390596232	-0.8385833130251374	-1.94160473824107	0.0279947752204071	0.2980670027675996	0.03265342694847862	0.07463003907769915	1.856208262163221	-0.1366762663654414	-2.269447684681191	-2.174586546670799	0.02737980115705576	-0.06690858447439514	-2.540287433280725	-2.007082493605636	-0.09959790846863319	0.07478376159754493	-0.5149861557367076	-0.5140198516630278	0.05112256698492002	0.0009087077245314907	-0.3123037853941776	0.02332605299005858	0.0008048597181830264	-0.003950493195569175	-0.2970523464568589	-1.232437007564239	-9.36513999713449	-0.09039778998388542	0.130685292911529	0.1480235962209227	0.1570428912017409	0.09118709238743689	3.763283430044945e-13	-2.771658988891145e-14	nan	nan	nan	nan	nan	nan
0.13	-0.01482889252565387	-0.06116656749422836	0.06151985588917693	0.3861531984402224	0.9210862070815679	0.003542224404234748	-0.07020763324327912	-0.1057962740748588	-0.03096040053834992	0.3063002444252905	0.07482812360533941	-0.1160044184877926	0.002866722542348881	0.08343263900833604	-0.08321334104638667	0.8751732654318206	0.181609108456606	-0.8751732654318172	-0.1816091084566732	-0.3459775153464242	-0.06190812868693313	0.02361711115324007	-0.003377572744931504	-0.1301929642870375	-0.04843660073853148	-0.2860621164181786	-0.02483448318969123	0.5242261290905137	0.8230463857234442	0.07356544443420152	-0.001289361314932205	0.5787245499299057	2.701730796175874e-05	0.181884564143735	-0.3759594239376139	-0.1626588488549772	1.522829187698962	0.2597299355539482	0.063537061440258	3.411595644727259	-0.3043703828758808	1.341906040811136	-2.23987566724556	0.6118351988654501	-0.4739276791619539	-0.06942682977688429	0.6405520344473254	-0.03561395212157406	5.900545387841347	-0.5439968445365648	-5.900545387841346	0.5439968445365607	1.206355480510367	-0.2655728192329128	-0.0443515927922471	-1.281513346222889	0.5018861603793072	0.04370138678035952	2.408654362466338	0.7282093397122147	0.231465867556078	-1.954994139186645	6.0216489312407	-0.1154706605566029	-6.069408114641833	0.03306807217395041	0.001100393605799065	0.01158079044583184	0.001062476166180536	0.01223774226841954	0.002037823632249472	0.004263274877154349	0.002855132155454978	0.007567968492768961	0.001039924654880821	0.03845938663461438	0.07687623057296604	0.07047851010020927	0.00116184554695742	0.02774649548596249	0.04699334998683621	0.04228649784693646	0.1857250077102149	0.1810278491655488	0.295461751948855	0.3095544032652892	0.001075260997904331	0.02090105345588302	0.001024686749210007	0.01407875935267775	0.00103666317738446	0.008971736655501664	0.001754862648794491	0.004353109196734974	0.001095435482585576	0.008098368073525344	0.07375375442560494	0.07611376662902011	0.001117526784665454	0.01399085773367255	0.00101502890482684	0.01612883293541464	0.004364230985383528	0.003945564333264328	0.001010130652970092	0.01816416818883484	0.08548645909692533	0.114489101299436	0.001034633943385799	0.03410650663849163	0.003774613323330838	0.01143599404495697	0.002519240754540242	0.009720348525494164	0.1452084148421811	0.1197600837456175	0.001192101727124688	0.02502998157375075	0.08846748878096698	0.07288490980381568	0.08745150726650161	0.07149949861156188	0.07135600106694169	0.04752998649538423	0.1200011467190563	0.1226679628002647	0.1786947214378437	0.1558015811225666	0.001008060349433348	0.005991787703836158	0.001011672786245289	0.0004670653813641471	0.1106674581286507	0.06657825320889997	0.09845039474391704	0.1315128285481643	0.09001990380739547	0.1109291970412275	0.07102101568952666	0.07368696389566648	0.001006804795482545	0.03641133690150302	0.1492916218645759	0.1677107184073202	0.01821033014398997	0.05052850298163965	0.01773858159493474	0.03160523708265067	0.01446668797634415	0.009582120470614422	0.01484893994597396	0.01486045442606245	0.001000864188238088	0.006261263795940489	0.001004257929430097	0.009387345541517876	0.03464412920773013	0.04906344461465179	0.07126408217697658	0.06729771096277061	0.1847897746113772	0.1700459690599171	0.1707408120248319	0.2154985401478194	0.003595409644337052	0.01605894088721961	0.0278354194672829	0.03758093017551922	0.03240758793808289	0.06935779813819977	0.01776880581377642	0.04286100811641952	0.1396791683619373	0.1865929414342909	0.002481006194602931	0.007249026199108736	0.05537287509603507	0.01703464757986321	0.05362600351062847	0.06961404966066906	0.001020974895362764	0.007581177130693006	0.001009859967920419	0.01892461562562206	0.07796598858856968	0.1274599032018162	0.09932067616570256	0.109540706498098	0.001235637838091135	7.274353751083383e-05	0.001019893684105409	0.002875316585436368	0.01225115160889911	0.0157248438459793	0.2316211033091247	0.1953330406771669	0.1319518218626291	0.1327050690140514	0.002181721166720856	0.004732332247583811	0.007366301029653146	0.03879571175067412	0.001003930873094659	0.01977098602842485	0.001001355216903269	0.02112085907530284	0.001002909425105231	0.01357856128868162	0.01808785915180385	0.001434218151798711	-0.01477375992582894	0.009702582952589113	-0.03646792213515168	-0.03662310669945944	-0.01208102307151188	-0.0144980163544504	0.001004925143038645	0.001002849572306245	0.00100265429479219	0.001011854425834602	0.001023119057029103	0.06807014446449167	0.001010351488549207	0.03415942990734876	0.2005374630878674	0.3804696508163652	0.001014785352442133	0.001028482204690722	0.00100289078848899	0.001036452565486646	0.001035681379099943	0.03895142554875723	0.001035011462765787	0.001005648946707431	0.001016042883683731	0.001010005192600542	0.09523485383682161	0.001033359032016272	0.00102955481481464	0.001039271019232416	0.214914271114494	0.001008322314183352	0.07463623427150073	0.07336327286620846	0.06062694520621235	0.09688615347721437	0.1473019606955329	0.001006692678053509	0.001013387105698839	0.1132284339536239	0.07835448508545301	0.05414256445967361	0.0736467563318824	0.001007549284149113	0.1164025645727765	0.001077846410716887	0.001023847471708443	0.001326531162540278	0.002900308025819379	0.00100099655154509	0.001005518847379963	0.04752624807176109	0.07333058075624664	0.1409031309072492	0.1375676168341756	0.01057123115043271	0.02931804358588777	0.03523677338766687	0.02166139712831239	0.1614467941162533	0.006539379529952736	0.04126172566879369	0.04786923795818594	0.001027541161037501	0.001009987233095293	0.05956806042981747	0.1000729211929926	0.001010534563530409	0.001023022518654704	0.001001027118456422	0.2004992856339762	0.04208062991090872	0.001008245411864566	0.02503749443386803	0.001003998867857869	0.00100140570405794	0.001002924730657069	0.01632028292544107	-0.001062634098010178	-0.01445259284759965	0.01043927927109463	-0.0343480954223928	-0.03734013847220585	-0.01291647661163586	-0.01300933458955276	-5.316208176946719	-2.91873435979677	0.04075477509775198	0.02841611902656813	-0.02822947359238405	-0.1224502120850926	0.009976004414749816	-0.3638859765821552	-0.05700042796137762	-0.6114008067577628	0.3854151716394135	2.690404642135169	0.002411913725599603	0.02917809394534936	-0.04855913960540813	-0.03049216044956697	0.01491629825240553	-1.576469178045833	0.01833819770232053	0.01691194493277921	-0.1576251457908793	-0.007297625043831958	0.6683722781037386	0.05083849029640845	-0.1888297946280776	-0.09518961434610129	3.09028224055962	-0.100363173662021	-0.701598197858613	-0.6885214789435389	-0.445769526372651	-1.259792510878134	-1.498088728631729	-0.006531341504148482	0.0175417763396917	0.104911621565014	-1.533604705764648	-2.905710844052728	0.09146918968353734	0.03784394902182159	-1.966964700923408	-0.5806485281652037	-0.846980363286304	-0.5825868537867824	-0.4944972706916614	0.0313350894836336	0.04602734065945403	0.9115786829067163	0.04095025957976994	-1.921480668885846	-2.054001563718604	0.4958225581294314	0.01965346731288536	0.623676066647915	0.259976633672633	0.357879566623382	0.2863353721042668	-0.3892459283624683	-0.3829274282514675	0.05218304755721843	-0.0004550037729604454	-0.4145063337522126	0.0292005492049865	0.01213538589111209	0.001927451459553358	-0.7311899336845629	-1.282515071070261	-4.156057138511239	-0.03636788630889888	1.32377455125618	0.1412550986661315	0.1490948929963894	0.08436475194781842	3.564859149795105e-14	1.208996551552246e-14	nan	nan	nan	nan	nan	nan
0.14	-0.01337184771194632	-0.06450072235578687	0.0605227568190872	0.4012287565511228	0.9236501838061267	0.004123596375784224	-0.03556050518179289	-0.1080634257267906	-0.01775921268350372	0.2837736185325191	0.08045771420433902	-0.1201456867609419	0.00231934352434032	0.08912552611456205	-0.08398012924490746	0.9310115633431275	0.1749399447671481	-0.931011563343127	-0.1749399447671593	-0.3336934506006693	-0.06448974469385134	0.02312036834248418	-0.01615516877249228	-0.1251795532263293	-0.04797349321532819	-0.2627097056124467	-0.01757864464524664	0.527645030406886	0.8033581866493777	0.1226653065472698	-0.002405381964377539	0.5211072318897469	0.0003322798862940939	0.1128906921354523	-0.2913709468218953	-0.0392945272773641	1.493297248439658	0.253332234536782	0.05271184168039868	3.509054994161931	-0.1505159786708335	1.272166463760933	-2.271565586500548	0.5149921382576548	-0.3646483648930164	-0.04135239611741967	0.4999770886118432	-0.116266323313116	5.255962188473084	-0.7942252341364864	-5.255962188473084	0.7942252341364864	1.248784328994219	-0.251734032505067	-0.05430273055053991	-1.278624428144426	0.5006146008757104	0.04638498923620989	2.18733087263065	0.7222636640118736	0.4483716660800979	-1.972169794777125	3.565464361995455	-0.1086651651441416	-5.4627959644002	0.01863497826095021	0.001054496731961974	0.01180921080256584	0.001033826679732822	0.01265642815969295	0.001541025666843532	0.003931560058455865	0.001970767112918694	0.0067071490136115	0.001032983802211733	0.03885425024717894	0.07116090593424738	0.0661343944961056	0.001088626389582063	0.02731104675259447	0.03967497033405351	0.03634900600687837	0.1913415646966446	0.1833101574559985	0.3276398777964618	0.3327859024162494	0.001046289299224542	0.02084149742059522	0.001027901831268347	0.01451256276931121	0.00102050234791203	0.008778376682587472	0.001409356163077228	0.00411777449171908	0.001066968464148331	0.008163171095561044	0.05466901961325282	0.05935724791671001	0.001075185896025508	0.01426656919127472	0.00101066391494964	0.01629573978794168	0.002760508442197712	0.002964294491346046	0.001010018413015061	0.01812699352579231	0.08957857626047734	0.1194351521831969	0.001035476118648426	0.0346425517106547	0.002456862959432461	0.01006158091905942	0.001807353444072664	0.008987016354409233	0.1776562082249207	0.1491935809270794	0.001103592701716215	0.02421556999687974	0.08069142577167566	0.06566623408080481	0.07944933839932126	0.06436148720887125	0.06511179149670951	0.04291482671870138	0.1090162745092666	0.1112451374313796	0.1646078341375401	0.1421234431901094	0.001007587523845426	0.005945418393215205	0.001012945684763525	0.0006486139248317619	0.1130210949335572	0.06861730578851111	0.08731129635296618	0.1166377915865309	0.07364360424999238	0.08870283739214581	0.07274613129324707	0.07479906309982214	0.001007411695155194	0.03672694689990129	0.1342121435700404	0.1503809308757614	0.01012535805044955	0.04658927320965534	0.009840983286686302	0.02624622727047979	0.008320905156982141	0.005499107773155771	0.009705305385447806	0.01033288665628718	0.001000955553550774	0.006578293846028458	0.001005079431659142	0.009952619655533852	0.04006861398142669	0.05581547958690757	0.07277826884575897	0.06809847607338528	0.1654461992015485	0.1524355761547949	0.1555372872645426	0.1962127391476154	0.009554725269841319	0.02227366213900926	0.02898129037440896	0.03788963311965518	0.03814788484845746	0.07576319399456508	0.02508091663230298	0.04980914405880727	0.1513878906143212	0.1832383363879543	0.005954817861069502	0.01100007383570475	0.0479933600007029	0.01360049153324896	0.0505799010591862	0.06610716324087301	0.001025602143250109	0.008045722551353348	0.001009988246873342	0.018925269411664	0.06647692869420131	0.1229907606165966	0.09956617095840778	0.1097803202672391	0.001127581513304511	0.0002155894600302719	0.001022446420008328	0.00291192530330386	0.00690467388693192	0.0112061883424608	0.2165801376328955	0.1819048337578274	0.1043251930872091	0.1095889030559063	0.001618644286317424	0.005012831428447553	0.02219581691431161	0.05516246828534665	0.001003978612138136	0.02116934085118905	0.001001389788073991	0.02258846050506215	0.001002920372990018	0.01440997942759804	0.01628001287842292	-0.0009022231143977599	-0.01433083515339494	0.009693718005352417	-0.03485397479712996	-0.03728041335802977	-0.012900868046422	-0.01313638924965053	0.001004727364733549	0.001002787498907493	0.00100219679036958	0.001009719056026402	0.001027149302220573	0.06003011286524988	0.001008638518927396	0.02806118794416814	0.2010752574978828	0.4011392842808568	0.001015026308168895	0.001033452808457173	0.00100309312971435	0.001033793457726218	0.001036483576843719	0.02287163804307488	0.001025297350220082	0.001006146307078233	0.001014057762638586	0.001009819583534365	0.09524958015858354	0.001038550529830185	0.001019867068290531	0.0010316791369619	0.2420498847665213	0.001007358361302165	0.06646576362429141	0.06475210820476474	0.0540361644919422	0.08977214847102079	0.1367734385167913	0.001007349241980462	0.00101499214674828	0.1189930748758855	0.06657714626311606	0.0493773026435646	0.07610298786736938	0.001008439435482491	0.1063426695416159	0.001101732755672465	0.001026671467966688	0.001633991834178557	0.004791517589270433	0.001001095786868634	0.001006289799154189	0.0460914667057082	0.0759086754249881	0.1274848644190554	0.1256188322348962	0.02010530993104009	0.03108059013361927	0.05240453312072844	0.04228918895124631	0.1762383934573425	0.01205659003832864	0.03679022747668038	0.04588883668118145	0.001032803057223523	0.001010226957687463	0.0447530928788008	0.09979105932265493	0.001010604887762255	0.00102677139889851	0.001001069608965902	0.180749173590594	0.08261606567232675	0.001007816928531894	0.0490158299575382	0.001004052718336242	0.001001442562347345	0.001002937572778926	0.01445203158153303	-0.003158458888787948	-0.01382703153385898	0.009312072425242764	-0.03349296714647785	-0.0379078574595119	-0.01371290873872595	-0.01183828947489783	-4.978993641176026	-2.946562858087879	-0.0179885898336908	0.06459242181558229	-0.05866648140113935	-0.04386437892190106	0.09221696335357719	-0.4953196171835418	-0.02760403166140256	-0.5905884191912608	0.07951644154742341	1.991055469666965	-0.02715714142463901	0.07119748433739755	0.03646552327498145	-0.01890560026182584	-0.01271524344235494	-1.69069779219095	0.04042158621381684	0.0147086505235487	-0.01178272696163731	0.002685235394945912	0.3117581177114308	0.05795032206008933	-0.0811972056939414	-0.05866951202263801	2.758493069507069	-0.05066213175854689	-0.7432475321722737	-0.7400333275331997	-0.4802893771975293	-1.050549433196914	-1.210876529361354	-0.0008879992900238925	0.01796847647714489	0.2856495220260178	-1.531218163554243	-1.585687345959551	0.1240786420381979	0.02484473272434091	-1.534977364216793	-0.1840941628124324	-0.3193147213186593	-0.04218512627170647	-0.2358072310792057	0.03248175421910502	0.07694805012212275	0.5332041530637073	0.09932795794341767	-1.60601476401276	-1.777107047424356	0.7036929676124811	0.02926144198212464	0.03135581222432197	0.8501735135636985	-1.397632099410421	0.4570715897357283	-0.3044011969538906	-0.3317728258682017	0.03822253827123308	0.001066657129855449	-0.4718448435261915	0.01545163645447265	0.01502737591858017	0.004912071301816646	0.02601610375931306	-1.417232948442129	-0.7712164077693326	0.1074288634973469	1.836119344888364	0.1392017188367473	0.1450810925882696	0.08279416869890879	-4.557280935427553e-13	8.630416007060019e-15	nan	nan	nan	nan	nan	nan
0.15	-0.01252795432466272	-0.06696772574766643	0.06060927603921051	0.4160388275194667	0.9261488919259072	0.004605323446500015	-0.0002143359930543231	-0.1088327560709031	-0.005837814648785031	0.2607718920219109	0.08512892748383526	-0.1234514944619674	0.002024903303538586	0.0934193544081246	-0.08543726413645773	0.9803103990833639	0.1656429067567457	-0.9803103990833645	-0.165642906756694	-0.3209667596445567	-0.0669297845693726	0.02255006346371431	-0.02904413070560879	-0.1202049905385073	-0.04753536716709852	-0.2397564635558319	-0.0108114260640441	0.5328934341915068	0.7837975670187258	0.1453934859459529	-0.00344512577713285	0.4682287735638655	0.0006840661952046427	0.05351853613016552	-0.1992895186560027	0.04858114241566171	1.46937124718772	0.2458006725592393	0.04429509235270296	3.558276166096356	-0.003948959271357883	1.104186191784191	-2.323316891800381	0.4173757230865938	-0.2962259238981209	-0.0142964153595381	0.3560997849738988	-0.16829476263975	4.601890620954547	-1.058295474076209	-4.601890620954576	1.05829547407621	1.294421683747142	-0.2359826246620308	-0.06012583272250818	-1.302275420324739	0.4929513798689075	0.04090862711688124	2.420530202526185	0.6365016821204803	0.5974869700000047	-1.934332560934731	1.101918046241769	-0.09596955545389799	-5.093600055290628	0.04248869970102351	0.001030151442335273	0.01210929129206493	0.001018657121883661	0.0131694478313716	0.001277136180526168	0.003749367494768435	0.001500274253469931	0.006197190668926876	0.001030884952799337	0.03940566507577439	0.06416399533844111	0.06066262591414778	0.001049442055019385	0.02705816681965354	0.03121936243138737	0.02969883004820242	0.1938237176224646	0.1825261831824205	0.3540279072840492	0.3499727710813186	0.001031104036351788	0.02084507384161413	0.001462490742761206	0.01541442199800715	0.001012115845015511	0.00869247045514945	0.00122503098943746	0.003985328217096554	0.001051815492567201	0.008255020662854898	0.03762895388005606	0.04299854351980478	0.003649237071848127	0.01721063675697541	0.001008608318563278	0.01649171831154512	0.001906715751775756	0.002351594711596302	0.001010015442839593	0.01810640514809439	0.09071024486859439	0.1208750728947255	0.00103882416994893	0.03520607393151357	0.001753676841100628	0.009231388632941132	0.001426848811911382	0.008540696882392595	0.2075363456574035	0.1756287723608045	0.001056344999824782	0.0234873506529454	0.07125134569096463	0.05750873819308071	0.06995249176432941	0.05635975836694472	0.05759088272905174	0.03764080970969385	0.100342137061599	0.1021543934651442	0.1521634775125991	0.1307932211962067	0.001007772776507143	0.005899701971218333	0.001014853835136873	0.0008364471346811581	0.1160190979607388	0.07187903977713012	0.07758494930053343	0.1015854701339228	0.06344964489079977	0.07546554040367588	0.07394637854431856	0.07540793628651311	0.001008403439587873	0.03692964624714844	0.1214191409075161	0.1363672342158648	0.005771154201215733	0.04517630566412727	0.005578239892462941	0.02401416783350917	0.005038133153713599	0.00430373088880219	0.00698189156900891	0.008693415849479975	0.001001066912086181	0.006894442543275632	0.00100572321968852	0.01054946794668259	0.0378891026517551	0.05486737655974918	0.07459016263401112	0.06944695484005538	0.1485782014256793	0.1376321242504563	0.1414722265639745	0.1786862111465388	0.01582582451854867	0.02850609415965002	0.0304496155907717	0.03843025557185834	0.04061638016381958	0.07464478554438857	0.02815781863001996	0.05334906943368142	0.1573823425706052	0.1599544051318129	0.01022109001296013	0.01572526065543665	0.04210419406339619	0.01094567144031817	0.04794856326765151	0.06305195454420107	0.001033836442351616	0.008452584033072877	0.001010363870440775	0.0189277576489075	0.05417056868088119	0.1184188698586699	0.09882566044430104	0.1094262958712493	0.001072174140388962	0.0003840359159814396	0.001028332975186485	0.002978833425570329	0.004037285026334465	0.009675941563306159	0.1992167924578887	0.1671521028963267	0.09488904809713022	0.1045399944054987	0.001319685778359201	0.006000082376732346	0.03754506497495103	0.07156612781713841	0.00100409044512249	0.02247451088280652	0.001001446424549112	0.02394564511579766	0.001002976174555641	0.01517074931852065	0.01459041464222853	-0.0032350851356212	-0.0141565391561221	0.009841897996259411	-0.03351907655254849	-0.03708066002913604	-0.01354860546414166	-0.01203098754756882	0.001004883558398744	0.001002938106501251	0.001001969924282667	0.001008823529770105	0.001030012932217488	0.0509890382886922	0.001008665857907409	0.01558399519912601	0.1952651918077871	0.4135042125261437	0.001015529593178516	0.002661251605233768	0.001003637030150223	0.00103227839189744	0.001035669893409645	0.01196021981885368	0.01084266128212101	0.00100674212213671	0.001013120794772088	0.001010175472522625	0.08964485051138073	0.001045488716765336	0.00101775025025969	0.001028419789624506	0.2711568541999974	0.001006993320774262	0.05227367667398627	0.05127220543238853	0.04298462574376019	0.08662329327718798	0.1286743202026359	0.001008487028171224	0.001018402821320223	0.1215167068350533	0.06283338622137045	0.05105486475550081	0.07499927984364842	0.001010278322970602	0.09891495043404405	0.001129930598071274	0.001025249359450362	0.001472727931820299	0.003458571813404936	0.001001256418750497	0.00100648068288969	0.0260551799880363	0.07785808171287327	0.1170407307932499	0.1143770538230284	0.02476260210393423	0.03303608267430154	0.03587104185566063	0.02246594442490348	0.1583794003370983	0.01708148801599771	0.03347684021252309	0.04375299381251428	0.001050531890663689	0.001011201372691233	0.03342570489071873	0.0960616920163605	0.001017779052049566	0.00104096425425703	0.001001022440088678	0.1590540344775856	0.08092389376230572	0.001008148647224331	0.06036205487171766	0.001004337215806008	0.001001558499920947	0.001003116038980979	0.01301152285458759	-0.005629248154311724	-0.01424584925666015	0.01041393844398351	-0.03220506583282438	-0.03621914875594062	-0.01406490026219466	-0.01107974430362604	-4.566987277133639	-3.127678341335031	0.05566964804575709	0.04617364493624432	0.004632666517551144	-0.04992204022518423	0.03929635012838307	-0.5970178963243035	-0.01958461319763753	-0.7342802058940048	-0.2225748611879348	1.451221217624165	0.01573030469425041	0.1151791681878632	-0.02854178536915251	-0.007786443567715485	0.02078253448092587	-1.549334290469826	0.5176763072358105	0.02271065988785732	-0.07953300958507524	-0.003789318034051265	-0.02133387841789817	0.05587314399806491	-0.07686362243810231	-0.03320274264048449	2.532849496896764	-0.08178710002257587	-0.8854456307340277	-0.8575374684140153	-0.5715111990226088	-0.7896797650179282	-1.062022584921787	-0.006499354627301977	0.01956651342815849	0.364333341600769	-1.443592278232347	-1.082068277053127	0.00143486972249921	0.01584480780968775	-1.269388420229788	-0.09614988911278902	-0.1454186123320526	-0.1458492610621884	-0.109537239780397	0.03139593484520876	0.05215118820786935	-0.6441987610659998	0.162442499747692	-1.389771521520569	-1.718859420881805	0.5497814611693276	0.06993966077368617	-0.3808506033721585	-0.1682383815578183	-2.966155691442048	0.4905427682300383	-0.2317311665507165	-0.2862105446992927	0.04097596461198537	8.83769299772461e-05	-0.4458981944986616	-0.08517834800380446	0.01841354431955759	0.008402424636545017	-0.2217178151267874	-1.531367524642876	-0.3341792817540099	0.09310963378650007	1.460726800547472	0.1227072713659262	0.1271696228235546	0.07033265079156337	-3.11502220020844e-13	-1.526667121411151e-14	nan	nan	nan	nan	nan	nan
0.16	-0.01234886597247036	-0.06843170847123635	0.06133403508936936	0.4306292675339695	0.928554022930821	0.005022728620340973	0.03556696459033409	-0.1081543822946531	0.004165972124230774	0.2374165371742011	0.08876773277517942	-0.1260644602107444	0.002098199869707709	0.09619374611175735	-0.08720870665059968	1.023011088989759	0.1539117731629798	-1.023011088989759	-0.1539117731629751	-0.3078476604953396	-0.06920357082832611	0.02191049993765695	-0.04226282641591533	-0.115347456765403	-0.04716195253887091	-0.2139548482852691	-0.004742178404906426	0.5395183273900114	0.764783966839041	0.147138598042124	-0.004258492234642463	0.4196211436936448	0.0009973822038836012	-0.02007031482125978	-0.09076681321617031	0.08835343870958619	1.449371057671436	0.2346168125288652	0.0398474623054342	3.596081273089291	0.1390248454075202	0.8886442114184135	-2.342291253814367	0.3085105406284817	-0.2260799744525655	0.03219496116871726	0.1960897706476539	-0.1791278478317558	3.936333021704099	-1.2810443508099	-3.9363330217041	1.281044350809901	1.327265967615258	-0.2184833091917447	-0.0681544600080756	-1.344571183582361	0.4772088179324639	0.03344270523591676	2.757005515421	0.5826694796108357	0.7236695488569533	-1.862765904583575	-0.6311490985044453	-0.06338969411362516	-4.608630273267887	0.01094091821242656	0.001018061507520763	0.01247590296795093	0.001011150925565472	0.01374314370637697	0.001144964124473951	0.003672307345458046	0.001264121578152997	0.005872813204979563	0.001031268449041065	0.04006478420536659	0.05616521028969219	0.05423436062617692	0.001029869275884699	0.02698710132309387	0.02070828021922017	0.02176673322160024	0.193171963648854	0.1791333889339351	0.3753762852483415	0.3619083858547004	0.001023766224159218	0.02091326109499205	0.002492326771541316	0.01693624226876396	0.001008196613303932	0.008709640642705255	0.001132063803204238	0.003957989842469491	0.001043834744953246	0.008372769335407853	0.02299537243930636	0.02900473804175858	0.009788942915371563	0.02400578294203104	0.00100787907769868	0.01671442509947774	0.001477666662365826	0.001998118688892593	0.001010192004949733	0.01811147906017371	0.08894181393816993	0.1190572765545832	0.001043968032549709	0.03578239502845203	0.001399909783548608	0.008683861052465281	0.001234677554526528	0.008270794296291345	0.2362254837496517	0.1999366564582395	0.001032544520513116	0.02284372073709939	0.05954016351269481	0.04801344175885506	0.05852366812641304	0.04726623728922306	0.04836320386535461	0.03154465924979868	0.09391538537140402	0.09500993403181325	0.141261833604434	0.1207458971818308	0.001008434532452048	0.005850549910319995	0.001017513606089832	0.001039311151818443	0.1188087561750677	0.07585669393847093	0.07035446791592158	0.08847902299660175	0.05843925781538586	0.06665554734468992	0.07412951505784945	0.0749025379829379	0.001009818964085718	0.03704683647727827	0.1106336697519013	0.1249606334218292	0.003559692150912448	0.04471326457118909	0.003400200163787258	0.02297142609866255	0.003287905480276172	0.003602942342823445	0.004933789217167166	0.007793135670560151	0.001001202919735153	0.007219171534939045	0.00100614044160347	0.01119023502178598	0.02725425238012416	0.04450402431297618	0.07645739967088751	0.07118882015543117	0.1339373845251639	0.1239382276291593	0.1282982814429164	0.1620223333684368	0.02124477451988405	0.03340905185492413	0.03214439051427355	0.03910995858118941	0.03417499141274161	0.06562991990470073	0.02023575822717596	0.04592337756824463	0.1539375415003885	0.129775191766665	0.0148239097673899	0.02086246908069618	0.03735759728241189	0.008862501303823728	0.04553387292109308	0.06024411972240033	0.001046819910075557	0.00882176597485405	0.001011039042925596	0.01894018469746691	0.04206192222046486	0.1140054989977786	0.09681315357743989	0.1080983166599648	0.001048064315766296	0.000578892927327194	0.001038374450401367	0.00307863122574366	0.002583014605117836	0.00897878492918497	0.1798814244096339	0.1513163972491888	0.08865051795648624	0.1009930382318992	0.00117021441383412	0.006936790256687145	0.05064629785387059	0.08469928907783603	0.001004288653824183	0.02364098595598522	0.001001532726628262	0.02514812882681651	0.001003093339468478	0.01583608926950326	0.01306687607886438	-0.005659898653045252	-0.01437765230556564	0.01062586867239204	-0.03221550959525303	-0.0358882697837898	-0.01399917895236139	-0.01115682353269546	0.001005039752061248	0.001003088714088358	0.001001743058195524	0.001007928003514125	0.001032876562216088	0.04194796371212958	0.001008693196883759	0.003106802454085107	0.1894551261177032	0.4258691407714935	0.001016032878185651	0.004289050402013882	0.001004180930578953	0.001030763326066594	0.00103485620997653	0.001048801594631294	0.02066002521402524	0.001007337937194131	0.00101218382690912	0.00101053136149495	0.08404012086418107	0.001052426903698378	0.001015633432227535	0.001025160442285869	0.3002638236334788	0.00100662828024534	0.03808158972367615	0.03779230266000683	0.03193308699557495	0.08347443808338958	0.120575201888505	0.001009624814352333	0.001021813495891798	0.1240403387942194	0.05908962617962527	0.05273242686743463	0.07389557181993767	0.001012117210454297	0.09148723132647218	0.0011581284404773	0.001023827250943836	0.001311464029459225	0.002125626037534672	0.001001417050632933	0.001006671566629036	0.006018893270341301	0.07980748800076765	0.1065965971674407	0.103135275411201	0.02941989427683396	0.03499157521499201	0.01933755059060317	0.002642699898580271	0.1405204072168617	0.02210638599365498	0.03016345294836611	0.04161715094385177	0.001068260724095535	0.001012175787691714	0.02209831690263681	0.09233232471006195	0.001024953216332691	0.001055157109610886	0.001000975271196074	0.1373588953645719	0.07923172185228258	0.001008480365920327	0.07170827978589321	0.001004621713275032	0.001001674437492089	0.001003294505182102	0.01157101412764213	-0.008100037419835613	-0.01466466697946132	0.01151580446272523	-0.03091716451917034	-0.03453044005236911	-0.01441689178566339	-0.01032119913235528	-4.05623772842158	-3.414321498415335	-0.004682352733953093	0.07672766244441112	-0.03763999856781431	-0.006748202765248433	0.1137578235885204	-0.6866189585029183	0.008758855603486149	-0.8469725928146462	-0.4422475534162517	0.9408046913532943	-0.01423497503288273	0.1951896927461522	0.05708080623714834	0.002115979760924365	-0.00753542252596171	-1.21771800841426	0.810637310071764	0.02005430338514337	0.04006202456894289	0.00781769705602686	-0.3397852926243994	0.06051009728596509	-0.02466426453006169	-0.02338613484929486	2.333031602253238	-0.03374424608281505	-1.010807641475906	-0.9583917747062507	-0.6447160673831216	-0.6612925266127199	-0.9542969334445717	-0.001575127070772781	0.02097463790347085	0.4288335565576825	-1.142043300501713	-0.7002265600661687	-0.0987756559965174	0.007742909247364697	-1.013558191044988	0.005891127717058726	-0.0814511809037826	0.05673254141951017	-0.08796910551844864	0.03419781307303998	0.08573180692173084	-1.349845690974358	0.1780052676753861	-1.384103707594725	-1.604577002813711	0.4377981024794988	0.05707755338124414	-1.547935625698562	-1.342949934510262	-2.776688521211538	0.539475910842434	-0.1900712056704345	-0.2822980508739932	0.03068663032601576	0.003054420890442511	-0.4401408641235426	-0.1793393266212824	0.02030948698943696	0.01149000688169119	0.1926341327647726	-1.633827905575127	-0.4708259124209135	0.09732024982594677	1.182019690668538	0.1114627271381546	0.1141409126436194	0.06370818070621738	8.696467692611019e-14	-4.73387735203665e-14	nan	nan	nan	nan	nan	nan
0.17	-0.0130465986839318	-0.06869044888234835	0.06216901391137058	0.4450336572185941	0.9308216180722984	0.005419574289219034	0.07175800291735271	-0.106018902099344	0.01189563488299155	0.2142113119779769	0.09121809594613506	-0.1278543085950415	0.002789462347202658	0.09723916143369787	-0.08883743635273926	1.059011370902822	0.1403853128076716	-1.059011370902822	-0.1403853128076857	-0.2944877206315753	-0.0712945510676469	0.02118221169059847	-0.0559812962605701	-0.1106902675849751	-0.04686521035571693	-0.1844946072184427	0.0008855074984373238	0.5473680367981859	0.7466132753595216	0.1369779661322834	-0.004783635197250046	0.3752094226844179	0.001294090526982785	-0.1207273173846373	0.0430040957752203	0.07183636003882236	1.431718705475924	0.2182940654666937	0.03994148022455349	3.640323212454	0.2908967778497334	0.6563017757004405	-2.286950274631983	0.1764214520196296	-0.12799592576092	0.1068184802982109	0.00929093083132552	-0.1407396019156381	3.26155336195415	-1.402614394089052	-3.261553361954213	1.402614394089063	1.34385978607231	-0.1997769099023829	-0.07673874804575757	-1.400877058284811	0.4531223422828939	0.02566582203356537	3.110998656909752	0.5528320096249701	0.8438436823209279	-1.765918747506945	-1.30217319413762	-0.0412734300205746	-4.256878889825427	0.04042239631213577	0.001011822169134683	0.01288298551576959	0.001007323853207858	0.01437244950981861	0.001074761702852958	0.003656686209089584	0.001138498167356409	0.005684585638660894	0.001363191437019954	0.04110058241929991	0.0481485684391194	0.04764804027427161	0.001019631132221061	0.02712031440464076	0.01206341429312434	0.01530356725118412	0.1892118041991145	0.1737183788442592	0.3917396794932181	0.3687330051675787	0.001020089152400392	0.02102386695398041	0.009453094071143231	0.02437548336625719	0.001006383111991951	0.008904194769700762	0.00108268557310449	0.00403625756480095	0.001039311507394612	0.008504961205740147	0.01258213099648453	0.01928110576086634	0.02664666864924716	0.0405155103033251	0.001008033949108651	0.0169585541502657	0.001249605607452974	0.001870260863169955	0.001010515619036432	0.01815210504724019	0.08279913074719317	0.1135429172379958	0.001635347529491032	0.03691353708315265	0.001211244515972878	0.008336946042823234	0.001131797650810245	0.008095292861167148	0.2624950072829063	0.2218024180160613	0.001019866480394063	0.02234407857080902	0.0454542982346339	0.03734234082473684	0.04477771157585766	0.03706255326493376	0.03708836915063463	0.02462629382663223	0.08902887333992227	0.08891060420542241	0.1314642684757812	0.111359640122821	0.001009630075678869	0.005792953318845586	0.001020988989404457	0.001260099080536514	0.1207106417875631	0.08020102926019088	0.0655049613810241	0.07904599502282113	0.05655998241921368	0.06081494020396765	0.07306728233964292	0.07304337185406239	0.001011624356120439	0.03711003841263556	0.1010570375869279	0.1155300101459415	0.002392240120844273	0.04484035822125015	0.002241326060489574	0.02247722608642287	0.002301228049918116	0.003564077905025363	0.003427499178005036	0.007243535304540629	0.00100135976079138	0.007559487256277421	0.001006279744474653	0.01191220955729024	0.01661442465409724	0.03362919030123354	0.07780483806379551	0.07282473981351445	0.1204700876146647	0.1113461941089033	0.1138778877337485	0.1446733711921638	0.02556518626948843	0.03677744790388867	0.03384960867087932	0.03967352883306478	0.02622535583100669	0.0546201106544429	0.01165718489910044	0.03534289517906538	0.1449412500813076	0.1085004982347906	0.01559258968132994	0.02314123795295662	0.03338507541073409	0.007346577304987602	0.04303553574831561	0.0573748284069843	0.001066374366833885	0.009157501582705606	0.001011920396574451	0.01897061061881968	0.03119019102820941	0.1097636626736787	0.09354964565890397	0.1057517895227491	0.001049723641103292	0.0008013827536350294	0.001137255195663365	0.003271695006792071	0.001809612861763208	0.009332773405399704	0.1595379693083212	0.1346858265591094	0.08579037468330146	0.09593738945931748	0.001091607694217485	0.007669151155672596	0.05814871716224575	0.09212423245675723	0.001004580739745626	0.02463727616491911	0.0010016517081517	0.02616718639045251	0.001003276425082696	0.01639176261814384	0.0117389695045064	-0.007868287409182526	-0.01426714276607106	0.01141253405006339	-0.03109340287823861	-0.03407477295115048	-0.01434954206097734	-0.009960476339855211	0.001005573239762384	0.001003554476965723	0.001001613680993644	0.001007438898790439	0.002280858523622133	0.03513633037820746	0.001009214621002281	0.002055250903541348	0.1764992411637485	0.4268872814489863	0.001016456299865878	0.0274755017466105	0.001004762227451097	0.001031713722004233	0.00103438991285814	0.001037031565804072	0.06636131555768698	0.001008920368405626	0.001011718529765272	0.001011124056225143	0.06628423591511744	0.003266275537415383	0.00101385872316364	0.001024232407236451	0.3194435944835615	0.001006708174934794	0.01954970103465037	0.01939939353191063	0.01647424227005262	0.08136910813364877	0.1131722432086262	0.001011931416079309	0.001026968547124026	0.1230000809848991	0.05940999256824893	0.05547937524129253	0.069769294324739	0.001014675910918403	0.08402825012110995	0.001176227373217875	0.001029144157649656	0.001229915681679193	0.001600143963845807	0.00100161260532627	0.001006215857141564	0.003520911693559258	0.07938130367816139	0.09509938805949988	0.08368517954507561	0.03127292336418799	0.03654227505835075	0.01513534527067913	0.00185803922222153	0.1225856592764451	0.01158657896942578	0.02752069902223729	0.03867717911877976	0.00110235359316358	0.001013397602653646	0.015259622502154	0.08620346248167005	0.001073869783479505	0.001396750156917834	0.001000977069543388	0.1171741333324035	0.08423631200748512	0.00101084721805829	0.06366215470036644	0.001005107222227305	0.001001861059938839	0.001003612866695331	0.0105454272316389	-0.009891276156797246	-0.01383861385586376	0.01211658309760479	-0.03011228684848018	-0.03189674243753652	-0.01464602538984332	-0.008475550913014298	-3.431074121863011	-3.749604925043283	0.06468253151318243	0.05696539818311284	0.01789038773123059	-0.02346610323346376	0.1083920065199488	-0.635793739669944	0.02067522155519695	-0.4787821247306078	-0.6439440743658876	0.4246763134979921	0.02479166979453806	1.210807092295088	0.004019392311457154	0.01314812216343757	0.02417095038584585	-0.7359370883259722	2.375317115225871	0.02700443739312315	-0.03520999700463245	0.00304467062706011	-0.7768950448018962	0.1577247029227135	-0.03758309079028242	-0.01315807662793268	2.027247733964369	-0.05422343511666756	-1.127396436493147	-1.086878670998713	-0.7395617288582395	-0.5655282201950467	-0.9214939792301577	-0.00821957030097019	0.02299355901454134	0.4380248315599022	-0.7519317855320049	-0.4724491452193079	-0.2631721726281788	0.004254263274732646	-0.8752226096978759	0.02481211831325835	-0.02159938174330169	-0.03277648617208562	-0.03003620582299883	0.03429969641458477	0.06770080020404962	-0.8531755182744142	0.1470297562174623	-1.171021260000162	-1.860208489466348	0.2448888438492243	0.0512517655774715	-0.7613247011404656	-0.7876054488700204	-1.599133386686275	-0.0723596528635479	-0.1201931627072516	-0.2939877613968253	0.03403372288057011	0.003426563012357139	-0.411589020799429	-0.28836626270643	0.02392397290836256	0.0262687329911618	-0.03961521273081218	-1.68268389235151	-0.5073415904556515	0.05630062487416373	0.3369304772289038	0.08874142650257646	0.09060086551256098	0.0484193732977559	1.142136268960629e-13	-6.068427441454176e-14	nan	nan	nan	nan	nan	nan
0.18	-0.01478843411859649	-0.0674919192595267	0.06263464297717788	0.4592678781678569	0.9329077412303309	0.005829954399623341	0.1083373652421148	-0.1022799350539162	0.01727227634560117	0.1919136018971382	0.09219334898452414	-0.128546503193037	0.004249788393960194	0.09630551747052964	-0.08990592887533647	1.088198756249696	0.1262921518044454	-1.088198756249695	-0.1262921518044464	-0.2809877091551907	-0.07320039245094771	0.02039101380390396	-0.07031545304034724	-0.1063071434372101	-0.04665343428545084	-0.1522157559677924	0.006513747958905018	0.5563466280272947	0.7295746647651559	0.1230712159459146	-0.005076651467037446	0.3348202666721777	0.00164626312821742	-0.228890859472263	0.2006871935910201	0.01448348747702994	1.415337310599071	0.1983224155177027	0.04255435061068507	3.673746072630744	0.4597222154279796	0.4180399521869638	-2.160788230773841	0.01348851408388772	-0.006549217192927074	0.186007674916321	-0.1997220863451573	-0.06708041192385918	2.573753708465174	-1.394384480393562	-2.573753708465174	1.394384480393562	1.355280290139433	-0.1814555379877869	-0.08073638793535061	-1.467708570606762	0.4223958113999092	0.01644948265838929	3.32072755218611	0.5827803910351419	0.9494459130437681	-1.636349727552757	-1.380372753806333	-0.01696435552863032	-3.804117273870428	0.02203377383959389	0.001008970837513458	0.01334122698079434	0.001005644243569775	0.01503908966847995	0.001039600829906311	0.003697607428409981	0.001075432065178753	0.005552115285640351	0.002152393024253625	0.04253242808245994	0.04058137537933253	0.04141551327611196	0.001014775155167325	0.02745643497106456	0.007022918669703361	0.0115286602573456	0.1818086857549899	0.1661907152495198	0.403031252561348	0.370413054969321	0.001018463275502439	0.02117780494939935	0.02417574715148342	0.03951535542544726	0.001005767602575457	0.009233815951628027	0.001058476625649889	0.004213163435098616	0.001036817590879312	0.008660131417623682	0.007094225393424199	0.01410742346417939	0.05635097192558591	0.06919230430717402	0.001008902954530634	0.01721917245973058	0.001135263035719888	0.001902390604106785	0.001010973853096999	0.0182271159151486	0.0714927683936568	0.1032432061763366	0.003035295347181402	0.03877701687237399	0.001115977544295349	0.008074912169099321	0.001079889919322352	0.007978754274537956	0.2856918070566878	0.2402241516305281	0.001013570172673223	0.02199846707641278	0.02893071083640396	0.02538583520613278	0.02851346149632699	0.0254379910522949	0.02359659782475505	0.01674133044047587	0.08530916655725095	0.08356027399679529	0.1225203864125121	0.102345227579422	0.001011381420698704	0.005720650922810416	0.001025304578259826	0.001495394555374445	0.1213968835421697	0.08457701704508916	0.06293324672779488	0.07329299746039593	0.05677052503994325	0.05711547889750532	0.07064811626054145	0.06983680247338071	0.001013806581395896	0.03711905745132373	0.09225207372871327	0.1074030583165722	0.001814118304649132	0.04531519725789886	0.001661325027292539	0.02245522725969169	0.001764660862539029	0.003581991475726976	0.002405858783293374	0.00703070679123136	0.00100153596836139	0.007913852767349737	0.001006121391677364	0.01272500502647129	0.009754804853352754	0.02687942580870511	0.07837314563137925	0.07408643712509048	0.1075763745363814	0.09978343715684519	0.09704117666678379	0.124918302438148	0.02867781596711881	0.03848698346198866	0.03547713038044416	0.0400472992640428	0.01996393968163354	0.04825745634577221	0.006786109092080357	0.02988209047967532	0.1322375606291119	0.09537486000234414	0.01083814793446698	0.01964252569412431	0.03001381559089903	0.006317046677392599	0.04032123524322045	0.05431581351074202	0.001093199816648771	0.009453905065756217	0.001012972068017931	0.01901663196536966	0.02203664304700338	0.1057064661797017	0.08903935247382834	0.1023629881680704	0.001075020652161965	0.001052082278357575	0.001357469480071099	0.00358692555887846	0.001421557364592199	0.009830905170383642	0.1387515026751676	0.1178547662040001	0.0863205177114557	0.09150545145562895	0.00105349148722105	0.008205776652131572	0.05854155693992827	0.09211712846470081	0.001004969585682549	0.02543473672300125	0.001001804527299643	0.0269787514456298	0.001003527182782757	0.01682433442092596	0.01061260938238422	-0.009798576152535965	-0.01367960417050745	0.0120752749325398	-0.03018278219210813	-0.03171447559704915	-0.01461908549996838	-0.008331261796013963	0.001006106727459535	0.001004020239835223	0.001001484303788546	0.001006949794065938	0.003528840485040232	0.02832469704428117	0.001009736045115084	0.00100369935300109	0.163543356209792	0.4279054221264562	0.00101687972154395	0.05066195309120398	0.001005343524318439	0.00103266411794069	0.001033923615741107	0.001025261536972801	0.1120626059013401	0.001010502799614789	0.00101125323262348	0.00101171675092215	0.04852835096604975	0.005480124171136784	0.001012084014099585	0.001023304372185831	0.3386233653336405	0.001006788069620789	0.001017812345629786	0.001006484403824628	0.00101539754453507	0.07926377818389742	0.1057692845287339	0.001014238017802337	0.001032123598351408	0.1219598231755803	0.05973035895687185	0.05822632361515159	0.06564301682953137	0.001017234611374862	0.07656926891574772	0.001194326305955118	0.001034461064351632	0.001148367333899355	0.001074661890159436	0.001001808160011797	0.001005760147656959	0.001022930116781823	0.07895511935555201	0.08360217895151541	0.06423508367894251	0.03312595245153765	0.03809297490170567	0.01093313995074838	0.001073378545842138	0.1046509113360251	0.001066771945204848	0.0248779450961087	0.03573720729370817	0.00113644646222742	0.001014619417605211	0.008420928101672118	0.08007460025327899	0.001122786350622928	0.00173834320422705	0.001000978867886527	0.09698937130023906	0.08924090216268941	0.001013214070192147	0.05561602961484319	0.001005592731178656	0.001002047682385182	0.001003931228208148	0.00951984033563464	-0.0116825148937589	-0.01301256073226615	0.0127173617324852	-0.0293074091777907	-0.02926304482270389	-0.01487515899402309	-0.00662990269367326	-2.646856471547693	-4.033988668760859	0.005549430533498948	0.08419453345334565	-0.02633152747150657	0.004403239897785437	0.1929673134615902	-0.6158602878439935	0.04934035256627518	-0.3093207975392572	-0.8647782544417594	-0.08810921094890989	-0.005568547823179223	1.735315885079059	0.08409421719228888	0.0218436093746882	-0.002939754351662657	-0.3077280115540475	3.244050638571433	0.02335215511674121	0.07205953801432277	0.01469467692763707	-1.296855641641749	0.206977644200965	-0.007688037317098409	-0.01159356516359493	1.64422601357823	-0.002938111655551543	-1.267888578370437	-1.242567412382707	-0.8380356599837798	-0.5114926031113446	-0.8799280303537287	-0.004516287980552981	0.0238761471001918	0.4351640491843377	-0.4060372182388516	-0.2719973932145826	-0.3682563063572522	-0.003093670136939208	-0.7528239017418275	0.07544020504015116	0.01298905618272076	0.06808814313784302	-0.02061473499074064	0.03700777099138022	0.1038959936671164	-0.5248317872109391	0.1031607983512993	-1.178248394087828	-2.085798318407258	0.1060260042395212	0.01911758916525405	-0.6185046374187931	-0.3190143965828668	-1.146877461339954	-0.6160203153626611	-0.0927925314300042	-0.3202427670335008	0.02282020542015021	0.006173507429361907	-0.4032128981019155	-0.387794170123255	0.02595142668501417	0.03592336109427052	0.2214627905180935	-1.67392583857691	-0.3460837586451593	0.05817316930705637	-0.3043897835257682	0.07169679695589366	0.07264241094995913	0.03908787152929683	-3.852188227434825e-14	-6.495021098770874e-14	nan	nan	nan	nan	nan	nan
0.19	-0.01758989626734314	-0.06466675248167655	0.06238989910795065	0.4733408121226989	0.9347800564619072	0.006272400294238429	0.1451555294196047	-0.09683573404790487	0.02025844711267565	0.1712394503062809	0.09143805521344749	-0.1279519333240987	0.006461767610776045	0.0932594316337543	-0.09011962019570816	1.11046817840476	0.1130571339792344	-1.110468178404759	-0.1130571339792272	-0.2673799329265377	-0.07493948964519435	0.01957983645215598	-0.08533172270006582	-0.102245332406061	-0.04653112830515045	-0.1187020174401329	0.01254457044857986	0.5663173000410056	0.7139468666043491	0.1099174693611252	-0.005230855568341535	0.2984644636945132	0.002061866262359162	-0.3250627295060228	0.3598284492345752	-0.06061650217398857	1.399478961902212	0.1761311278445825	0.04550723707044433	3.681825701260556	0.623854768177428	0.1860572024357595	-1.97449887531746	-0.1612975729557722	0.1233815106792966	0.2503191168094918	-0.4027352426425856	0.02151339303153349	1.880251866466826	-1.2414774748239	-1.880251866466863	1.241477474823904	1.365771357690671	-0.1679062617940812	-0.08191828336577185	-1.530742691415054	0.391256167513614	0.009588716858834459	3.357489723103	0.626017151490316	1.045017811560774	-1.49705099760841	-1.233722762916765	-0.0163498845509212	-3.45954490560257	0.0556735304519021	0.001007638567619382	0.01382691384023709	0.001004945880720218	0.01574045161598815	0.001020909129092189	0.003768052850179452	0.001042037433263529	0.005465779807445484	0.01417306342235446	0.05333969113049279	0.03382962003226948	0.03582635131011636	0.0010123720100361	0.02798128125159494	0.004099626091389604	0.009300614206450187	0.1715920798140584	0.1569638494392528	0.4110240415621083	0.369117075165645	0.001017787782887156	0.02135015786331901	0.04359078817740777	0.05894500256119069	0.001005809645242234	0.009698829434105211	0.001045491986582912	0.004458343370008708	0.001035218402148551	0.008825815567034368	0.004146088017476513	0.01142832513701323	0.09803326949216537	0.1069196478605219	0.001010027982024739	0.0174855169928623	0.001074465626312218	0.002063456930801937	0.001011694613423472	0.0183301715135098	0.05575669484542934	0.08793026699990973	0.009034167270457003	0.04487486204210851	0.001065595788579944	0.007882088975998588	0.001052379121504652	0.007890225246482949	0.3062062584782791	0.2548027847183313	0.001010227755401048	0.02183580760544715	0.01580078550364933	0.01549209083020176	0.01556785236562643	0.01572559335296584	0.01289293843540263	0.01038821541769799	0.08292893503169396	0.07922228121946646	0.1150026081921401	0.09422574173992845	0.001018584217362068	0.005645489321990902	0.001037669793535532	0.001746809566475751	0.1205805413827281	0.08862677915126345	0.0628641811916945	0.07066345620132057	0.05834543926500697	0.05542199021954512	0.06746049084359441	0.06600792830223469	0.001017240779362597	0.03706749304501748	0.08416691296954065	0.1001619834054118	0.001511886244346481	0.04594649125916892	0.001355353394734975	0.02264094010511681	0.001449057890005868	0.003785162041503149	0.001747089748818579	0.007028247686210297	0.001001735208250154	0.008279346639600005	0.001005829249982119	0.01364361228667999	0.005530414189877649	0.02303427853889803	0.0780235042527419	0.07487503299736445	0.09579095151227408	0.08900247752581371	0.07588152888226586	0.1020030166530551	0.02949672999006059	0.03795321761592229	0.03700856787716119	0.04025897817061146	0.01541490206589935	0.04375066916623271	0.00402130270057316	0.02731418107238273	0.120308540128289	0.08632373825620636	0.006113017897023868	0.01519646641887321	0.02683926818890114	0.005585686321665249	0.03748163909420733	0.05115802461014297	0.001108494249010658	0.009698995605640208	0.001014293558935875	0.0190731998369432	0.01466815168573052	0.1016851191562191	0.08340898755890662	0.09798045692889334	0.002432061217976754	0.00179688309595964	0.002799777961185355	0.004868932071628605	0.001215598821429273	0.01075160272934147	0.1184760808597258	0.1013726143077571	0.08810800136717514	0.08870625226716743	0.001034696220275251	0.008667733754793801	0.05142120406855504	0.08511120084662979	0.00100549383203271	0.02601796527657266	0.001002004104212565	0.0275721402195749	0.001003871090327519	0.01712842930088868	0.009369470968793307	-0.01153694953031555	-0.01320896825223969	0.01282047497346094	-0.02842212224960706	-0.02872169217680407	-0.01449032633821042	-0.007579010467551779	0.001006375054346408	0.001004387359279945	0.001001430261835339	0.001007553568286135	0.04698781573098548	0.0237973442002974	0.001009985211146872	0.001002633156088274	0.1472471336556943	0.4286858028026523	0.001017258261901506	0.0794585237988155	0.001006284790467467	0.001031395133115759	0.001033241222240987	0.001020315819276596	0.188294217165369	0.001011787666315635	0.001011099582317358	0.001013060650343069	0.02476950339145058	0.02380722087171872	0.001014045832343587	0.001024112905670642	0.3525141584175851	0.001006716432726561	0.001010761972134612	0.001003890037153902	0.001009170503070969	0.08013967814212197	0.1025301364458071	0.001036099942197282	0.001066120715846518	0.1171411806913349	0.06539445674050534	0.06210608607431264	0.06137343281797052	0.001023843960231258	0.07027987367907856	0.001198450181289474	0.001037866072708299	0.001095727938487128	0.001045100114621275	0.001002056256950944	0.001005326457005538	0.001017844383405358	0.07635725416632042	0.0754865748524398	0.03264848073080539	0.02813107668534558	0.03941079712797849	0.009923944594947625	0.001112314724603614	0.1008197255144548	0.001040165759613835	0.02178411613853161	0.03274577666309679	0.0011142372446521	0.00101655676838731	0.004877516755203098	0.07212768801782253	0.00615510381521953	0.006481182774798325	0.001001011286325169	0.08057891086473284	0.09163488367754417	0.001016757133245494	0.03139914427427051	0.001006417329478035	0.001002350653409472	0.001004480915436216	0.008006037061730271	-0.01315887061734026	-0.01289545834995109	0.01364816560716125	-0.02595323276455873	-0.02529582663983891	-0.01405370105180304	-0.007586045358192126	-1.912749642787507	-4.23598834730871	0.07091490699680957	0.06367219007850855	0.02415270977590295	-0.01528455331791409	1.821219108733226	-0.510231460725574	0.05720289237355504	-0.1536718726289397	-0.9889375653504774	-0.1592642311435075	0.02909887188843662	2.127676331062871	0.0284910581674512	0.0265056568862128	0.02662616409842391	-0.2218310592955407	4.263295885798281	0.02829052915086887	-0.01109452902352904	0.008394742233891566	-1.773948635769311	0.9458255293228235	-0.02499264864896581	-0.007167925414993034	1.286842906506274	-0.01951980067609548	-0.7319432220807274	-0.7197980773588254	-0.4569821802564528	-0.3600051814632355	-0.7378433528357823	-0.008763204714908967	0.02617736099611714	0.3690443706327713	-0.1288599071053197	-0.07489612807525622	-0.393988948344453	-0.008132837219450226	-0.6936287374313909	0.05606045835007657	0.02363190170616848	-0.004885446801946356	0.01712545671452679	0.03642608284954896	0.08786365315468994	-0.2554482611256703	0.05425374976881188	-0.9911819190651493	-2.491193499165853	-0.1901802644762678	0.02130920599288245	-0.3166441874190787	-0.1910664931161843	-0.6852531855920061	-0.294574178552685	-0.05788450079751891	-0.3138016271691005	0.0249636107502826	0.005369583389877583	-0.4026611492321366	-0.4881008278305884	0.1204319953846229	0.2093982145500136	0.02567767041689037	-1.617144753383186	-0.2144020188522083	0.03786755176570773	-1.081998115966515	0.04590139198431527	0.04696340696794635	0.02267175670359912	-1.779608579156381e-14	-5.930757267939233e-14	nan	nan	nan	nan	nan	nan
0.2	-0.02116291189330718	-0.06038570452930624	0.06147862811668293	0.4872620470364794	0.9364301737269504	0.006731547315898236	0.1818126580351407	-0.08990810404243689	0.02113068041852725	0.1524144886323054	0.08903239143225626	-0.1261205065855213	0.009134789696347066	0.08838600938534621	-0.08953223611109558	1.125806216457366	0.1016854345044673	-1.125806216457364	-0.1016854345044657	-0.253682353959379	-0.07658936490545366	0.01874426411756381	-0.100834253470222	-0.0984562246333249	-0.04643011987915697	-0.0855565701106283	0.01908675188053884	0.5772535706957626	0.699476822952977	0.098729836692279	-0.00545311755435678	0.2657793368813215	0.002651467286522497	-0.3832015549131139	0.4918634285004613	-0.1188219369309578	1.384997502386771	0.1538828221507517	0.04589457601963091	3.64153896023622	0.7564080153189888	-0.00474754005660661	-1.790950247405118	-0.3165854879542234	0.2408221567287651	0.2782162485633941	-0.5651893686430347	0.09313466907224524	1.187476887972527	-1.021720810304321	-1.187476887972527	1.021720810304322	1.373240837840749	-0.1636111511903134	-0.08561538450420547	-1.564960792694182	0.3678551597174268	0.01218997179716289	3.24706931255443	0.6850521794954224	1.142565641252966	-1.404798825665692	-0.9871499706155935	-0.03057593246601614	-3.069982040975932	0.05683335184466915	0.001007106990321459	0.0143460644318744	0.00100478052568262	0.01646442015032029	0.001011540095344389	0.003855303582518852	0.001025647550712778	0.005374139863652459	0.04083225739456041	0.0760114865089756	0.02805197619544255	0.03104569695353234	0.001011295658578982	0.02863197259516244	0.002616069007496741	0.008107553604552899	0.1588810330963954	0.1462451107876313	0.4166930479840655	0.3674642207190709	0.001017639558527123	0.02154097721207693	0.06662510319748527	0.08161013782656332	0.001006301524920448	0.01019528869198694	0.0010383673886803	0.004729542158614444	0.001034077810876087	0.009003646295517902	0.002647753411490711	0.009796014170273253	0.1514555798711401	0.1536957782971201	0.001011232965123616	0.01775245859562144	0.001043995366308905	0.002255534897761344	0.001012727109915066	0.01844457678667157	0.03587665935165978	0.06759990461843388	0.02095464141818065	0.05635821025041959	0.001041391862799444	0.007692738249448381	0.001039032600833063	0.007814282066732233	0.3241624936271464	0.2662678558111451	0.00100852151543164	0.02180955070058289	0.008795676386797412	0.01032531225946367	0.008669281916826688	0.010644310507796	0.007247312798290636	0.007113790121835801	0.08195682440379515	0.0762821857850603	0.1091924479693147	0.08771087621689914	0.001033119823947048	0.00558044337805001	0.00106085506670835	0.002014351892836567	0.118111411089263	0.09184302442931434	0.06535954583979597	0.07053602184772059	0.06095454120588557	0.05545364062204593	0.06377321668239233	0.06202761509729272	0.001022263284386965	0.03693812818471569	0.07676761274576334	0.09356573042912764	0.001362613603408503	0.04654124368775239	0.001203894188102976	0.02291743306981923	0.001264729623394173	0.003935654203484967	0.001401941103212008	0.007313266779981655	0.001001958888933628	0.008649076011888437	0.001005466298257065	0.01464304198526341	0.003370585362443724	0.02154544869799985	0.07668801706940892	0.07516541959363228	0.08538305799837992	0.07969503103611721	0.04928343822276235	0.07521573924333518	0.02755073633298211	0.03513535635136274	0.03843609306127749	0.0404353036604763	0.01255685766476734	0.0412487448185417	0.002638938598212758	0.02613078045261423	0.1115505533669264	0.08123167033637811	0.003680589282507017	0.01332338934587183	0.02368517957707288	0.005071257439691759	0.03455671381956906	0.04799004868574499	0.001105030722207384	0.009928491445256269	0.001015923131784724	0.01912861397833532	0.009076094470952992	0.09762115034224597	0.07671750079031328	0.09261319660901206	0.005611891928285875	0.003409187357158318	0.005877217924048266	0.007553295311750916	0.00111257808315475	0.0116044775616073	0.09925768571353846	0.08561906688209467	0.09015178115795391	0.08720449228247801	0.001027074523029439	0.009036113698206824	0.03627023939145371	0.07077311862774094	0.001006168329152862	0.0263718141270923	0.001002255404366579	0.02793658084754847	0.001004317939402864	0.01729658259975816	0.007945889314994127	-0.01310064447196283	-0.01297402135794059	0.01368941090355084	-0.02559911799328518	-0.02507928558147874	-0.01389976798947812	-0.007965688467743415	0.001006643381231488	0.001004754478720873	0.001001376219869163	0.001008157342504318	0.09044679097693159	0.01926999135630509	0.001010234377177051	0.001001566959178452	0.1309509111015938	0.4294661834788429	0.001017636802254746	0.1082550945064251	0.001007226056617625	0.001030126148290295	0.00103255882874059	0.001015370101578492	0.2645258284293966	0.001013072533010642	0.001010945932008755	0.001014404549743151	0.001010655816861867	0.04213431757229965	0.001016007650587608	0.001024921439153788	0.3664049515015311	0.001006644795831047	0.001003711598626811	0.00100129567046994	0.001002943461597756	0.08101557810034579	0.09929098836288194	0.001057961866586525	0.001100117833337197	0.1123225382070906	0.07105855452413877	0.06598584853347345	0.05710384880640614	0.001030453309081267	0.06399047844240946	0.001202574056624744	0.001041271081063542	0.001043088543077269	0.001015538339089457	0.001002304353891206	0.001004892766353417	0.001012758650019826	0.07375938897708952	0.06737097075335673	0.001061877782672609	0.02313620091915482	0.04072861935425062	0.008914749239143942	0.001151250903360722	0.09698853969288405	0.001013559574018916	0.01869028718095459	0.02975434603248673	0.00109202802707474	0.001018494119165334	0.001334105408734269	0.06418077578236664	0.01118742127981924	0.01122402234537068	0.00100104370477097	0.06416845042922532	0.09402886519239867	0.001020300196295593	0.007182258933702819	0.00100724192777831	0.001002653624439678	0.001005030602666888	0.006492233787826395	-0.01463522634092154	-0.01277835596763612	0.0145789694818366	-0.02259905635132666	-0.02132860845697373	-0.01323224310958309	-0.008542188022710964	-1.411636620250251	-4.346930229532463	0.01224217680254189	0.08871585078385	-0.02297046539948489	0.003342346777150946	2.565873779564444	-0.4541587660345308	0.07450936516833481	-0.1023237077820069	-1.163152822719609	-0.1594841395472422	-0.00187526092806708	2.382413511004712	0.09038337224372836	0.0270473801353979	-0.0005104386733472339	-0.09837053943218305	5.053808015221747	0.02347156904525675	0.07826186617606111	0.01696461559271514	-2.30034028265485	1.284078251923563	-0.006993543981825114	-0.00907639551750839	1.021513614582518	0.02434240161138523	-0.3224954173056296	-0.3163444415330339	-0.2222977145818729	-0.2319131345578469	-0.5590039670618151	-0.002493156588715618	0.02710161014983849	0.2684606835478265	0.09438416285005292	0.07303042287533004	-0.3985441130923318	-0.01865376097256015	-0.6238595147671941	0.06813189051288536	0.03114508002843112	0.05755246239564073	0.03688090475479682	0.03785487097164288	0.1200604813518048	-0.05356830149754341	0.003518943133507562	-0.8835457658696844	-2.860196643375111	-0.3507930795267041	0.01204690579295913	-0.2175320710753804	-0.04211263907510414	-0.3550666960833359	-0.1014238749026019	-0.04940623669052104	-0.3222801717872457	0.01970126542845632	0.00594276289914927	-0.4117372562074247	-0.5847399862742518	0.1994521154186439	0.3163947065685473	0.2078982451815133	-1.528204944462253	-0.08659591789888429	0.03945773744885006	-1.770820703697106	0.02582085633348945	0.02685278175372475	0.01189955530560042	1.03649178489851e-13	-4.791156831085974e-14	nan	nan	nan	nan	nan	nan
0.21	-0.02505015309757648	-0.0550034573386338	0.06016974603946679	0.5010485406596596	0.9378638479910195	0.007173332172578553	0.2177515269418372	-0.08187386846318134	0.02041523194860143	0.1352147455880209	0.08526959063518336	-0.1232743818369764	0.01183875713415029	0.08219037811766446	-0.08841201123283045	1.134246482698364	0.09266086030201924	-1.13424648269836	-0.09266086030201359	-0.2399209003803404	-0.07825531030893969	0.0178552775640422	-0.1165103777453882	-0.09484437106002588	-0.04625452125177862	-0.054035907994353	0.02623836168234307	0.5891838085901696	0.6856605494707343	0.0902041347508878	-0.005875032308623589	0.23657626339766	0.003426917750752153	-0.3904745298385011	0.5792913808583134	-0.1429762771768564	1.372596580033177	0.1327354772715366	0.04225344867256953	3.539425891010973	0.8452876208524894	-0.1331820815595169	-1.651469161274604	-0.4305811189368964	0.3285463612816464	0.259237907251794	-0.6665496537716616	0.1309544065021667	0.5014075541855326	-0.780614254450413	-0.5014075541855499	0.7806142544504184	1.378581157755864	-0.1710387431210859	-0.09274601190250027	-1.570851199609253	0.3553521186804823	0.02401182119684894	3.047862773048801	0.7497976294515935	1.241074130407629	-1.3502635987188	-0.7231431226141646	-0.05332146926212995	-2.767498477717442	0.09456020344496074	0.001007109138887899	0.01488506314299576	0.001005084083826402	0.01722745141449964	0.001006582920247636	0.003936654488752057	0.001017666178219062	0.005280387533187667	0.07627277459972186	0.1051258873908354	0.02410993532842227	0.02779805828639328	0.001010952848001253	0.02934376725530361	0.001826744320431708	0.007407613263604493	0.1429113075999823	0.1332234417470888	0.4202277445606484	0.3663360155875873	0.001018381156629909	0.02173156726857825	0.09218864679778785	0.1065467670772141	0.001007676493879518	0.01069503309089985	0.001034190033804307	0.004993476635182975	0.001033784897482497	0.009183478406785789	0.001849165240778535	0.008779247584875565	0.2125431988014209	0.2065292371655278	0.002484620110346503	0.01950796348026204	0.001027807323284976	0.002441418889458391	0.001013837318738366	0.01855318233154536	0.01963776605161111	0.04810938167306553	0.0363205344469642	0.07080056967959801	0.001032654760026687	0.007510847219606214	0.001033346478326361	0.007735651731981739	0.3401698426613252	0.2757822548145274	0.001007562333991147	0.0218926070324575	0.005021531442974962	0.007649296800046821	0.004954651544715702	0.008008743614621429	0.004215774023138149	0.005392301696791938	0.0820149015841575	0.07459548033723228	0.1048663669639958	0.08291935224768716	0.002294669080095167	0.006440859350135018	0.001112377036084647	0.002304662329139995	0.1141039392514283	0.09390883507701445	0.0695833897744693	0.07235627206883891	0.06425288882381465	0.05679620412515069	0.05991317526386475	0.05827087368228762	0.001028068582526739	0.03671009717450716	0.06996103206051482	0.08749697100837957	0.001348311778948284	0.04709982910506133	0.001124913463983696	0.02319708693942524	0.001152828316025674	0.004184685083979641	0.001211510080954203	0.007773817076654228	0.001002183177271594	0.009015732050619174	0.001005247169790594	0.01571330405061087	0.002219805644218693	0.02126478372097168	0.07431214145261175	0.07485912822426878	0.07676038934625468	0.07192799486410639	0.02723265237594127	0.0526528364171116	0.02293541097491342	0.03055097865763807	0.03962491084646478	0.04055002614475067	0.0112015043979451	0.04011014900951876	0.00190962588633207	0.0257533874380166	0.1060530983690527	0.07897596643938212	0.002378201843308288	0.01279652418747818	0.02095900838194353	0.00476149697147034	0.03139890098089422	0.04469851059454926	0.001091017031741109	0.01018032418731583	0.001017367702609602	0.01917064868775253	0.005294816156141436	0.09348950027011915	0.06941862007316563	0.08661058222591447	0.009431351668766177	0.005628020720155345	0.008803550722648374	0.01030025554495728	0.001057940145690758	0.01267499168811534	0.08230078508209542	0.0711371120198831	0.09278287333955908	0.08702769312881917	0.001024203856635195	0.009354069020386126	0.02196929720083265	0.05681146439969795	0.001007023367247214	0.02649183549853339	0.001002566873160483	0.02807053433967228	0.001004886446922828	0.01732814275261523	0.006240723226212318	-0.01448573208446349	-0.01273109430743716	0.01419458880225906	-0.02207259166360342	-0.02068698593114762	-0.01260394660599627	-0.0065804381766734	0.001007507332585576	0.001005946146002928	0.001001464391697293	0.001010376715285324	0.1466261922092716	0.01993463506727413	0.001010902114227891	0.001001219270520762	0.1066562614297164	0.4265815972417817	0.001020435748225902	0.1413414944470215	0.001010699185104176	0.001029602044205769	0.001034259460239801	0.00101289302105206	0.3549597951917445	0.006569129980853321	0.001010969449391818	0.001015490392326301	0.001006737331238066	0.06395423234112588	0.001029951866498701	0.001029549357771309	0.3779260443321683	0.001006495859940744	0.001002716352605903	0.001000946679717825	0.001002154997752076	0.08302305672383818	0.09823401095221347	0.005771380169103765	0.001221764919394332	0.1047989352319529	0.07840790441741609	0.07053479814809285	0.05324975824671949	0.001037204758400881	0.05856071133209735	0.001444105180933941	0.001043851220369833	0.001030524120431749	0.001011031604291787	0.001002511546541082	0.001005126037655271	0.0010146589881798	0.06898232098240972	0.06344699652040658	0.001035114699076044	0.01309338517223807	0.04128810771687721	0.01042812489173262	0.001143194032282302	0.09927041293738577	0.001010785367655536	0.01723012362966516	0.02600970393635711	0.001063229207550048	0.001019190066530403	0.001206641183408242	0.0562080133751803	0.01546170679309287	0.01250490199286282	0.001001076214217731	0.05472985277028371	0.09841192539457756	0.001021991140615565	0.004099559325672182	0.001008481141382747	0.001003091858105512	0.001005856685541763	0.004334348688139407	-0.01575122429179768	-0.01245035792877456	0.01439226215730561	-0.01812489358374271	-0.01578138826015594	-0.01080548801964481	-0.003625788008773241	-1.064718940338151	-4.365450737200422	0.07518490765255842	0.07043188932777246	0.02373009581996193	-0.01619191845092164	3.212513952586394	-0.2132683992542981	0.06985467788295595	-0.04646766248958522	-1.440490693110258	-0.07707162208678119	0.02961246430745829	2.597706528376014	0.02942483706542892	0.02638223325485373	0.02733943346541454	-0.09519550737744141	5.496196654465885	0.3029587809430355	-0.01113000954575803	0.007568148746670306	-1.551797900868548	1.578246585250296	-0.02420124023071255	-0.007276535981610635	0.8890339801261872	0.002876821761047348	-0.2073588663508161	-0.2050298234200192	-0.1255206742523331	-0.1123724726490517	-0.4046247134978041	0.1619740196121947	0.03089629074654485	0.1406381805770738	0.2638848614233158	0.1899220807005775	-0.358651956062675	-0.02688013588060462	-0.587925477812025	0.04804778659540802	0.02581326014406849	0.007980639359641769	0.0544870008109251	0.03591570744471165	0.1018944028967207	0.002919483424467979	-0.06823418122135957	-0.6783259220312996	-1.699619576343391	-0.5618493275834344	0.008315201337983318	-0.02615767015747753	-0.02695434432744155	-0.1017210711279272	-0.00850103362035699	-0.01639151965506663	-0.3371954844769579	0.02806419370025734	0.002993330903834675	-0.415379431653659	-0.619124724988245	0.2466868822465885	0.2398383868259223	0.05366067897790116	-1.357407086594352	0.0518708135690897	0.02644730632600469	-1.075627472717102	-0.0009320797796537952	0.0007695407077910098	-0.004745184475888338	1.385330643641854e-13	-3.2717775837881e-14	nan	nan	nan	nan	nan	nan
0.22	-0.0288969593680567	-0.04890576948726373	0.0586186665998753	0.5147198857927409	0.9390825522034991	0.007572437356176103	0.2524649972534748	-0.07310538121912266	0.0185702402347826	0.1193356894102589	0.08052864010399596	-0.119546707993916	0.01425276120541285	0.07520276093266207	-0.08691226598265574	1.135850991420213	0.08612474493015108	-1.13585099142021	-0.08612474493015349	-0.2261201052084774	-0.08003935604013286	0.01687806216547219	-0.1322630202078233	-0.09133245098501633	-0.04592824210488122	-0.02478332140272978	0.03417326144129876	0.6020268971595034	0.6726353964198659	0.08416392014096023	-0.006509835957057069	0.2104920508877481	0.004468740604293846	-0.3751145681534874	0.634951560644161	-0.1672614094065384	1.361967804366962	0.1108888117944418	0.03735864140307937	3.396459241221413	0.9032583482782317	-0.2306561888332213	-1.526812874107479	-0.5122154347877755	0.4171319756249746	0.2202235751507235	-0.723586552079044	0.1690387434527622	-0.1796746158578424	-0.5240290441880203	0.1796746158578424	0.5240290441880205	1.381109156405731	-0.1872312167317576	-0.1032611535139448	-1.58026443014791	0.3478684600595036	0.04232607570097292	2.793454207623003	0.8417101709283259	1.325135776238238	-1.246574739390767	-0.4900525043215965	-0.07315371130006751	-2.446209846226142	0.1101078297074043	0.0010075424030352	0.01544230942787302	0.00100583191934912	0.01800388768205665	0.001004149638831256	0.004019694481975506	0.001014787514576965	0.005168319383007257	0.1186550096589515	0.1393719166763452	0.02235181413102947	0.02642234033072958	0.001011115559035653	0.03006916837324605	0.001430491973894713	0.007002134312639568	0.1232252428442543	0.1174491027709733	0.4217264898713088	0.3657044935705359	0.001020151916995856	0.02192561033917741	0.1199711219510606	0.1334201521791049	0.001010101059087419	0.01118097202359668	0.001031840092479781	0.005270041185435017	0.001034489203647362	0.009367686414263278	0.001447171962743439	0.00808784942837853	0.2804904481180555	0.2632859693065555	0.005981630160850415	0.02331822167581436	0.001019728356086805	0.002632035873713041	0.001014935349673021	0.01865217290598251	0.0108506170942497	0.0374832747122471	0.05425292814811479	0.08740020098224945	0.001035263228308928	0.007312381880249456	0.001032819627260619	0.007656214055993589	0.3545197849524383	0.2842018912942936	0.001007008475491833	0.02207924627617007	0.003098091637035706	0.006285111097117202	0.003062431637409084	0.006658496313165637	0.002676596231036593	0.004532962560343009	0.08292064215098831	0.07389584597897961	0.1018937636102133	0.07951190421256941	0.005269353747551219	0.008567877142577915	0.00119896283592863	0.002630993980596153	0.1086059913227775	0.09457452273245404	0.0751582027998476	0.07569809867720918	0.06809122065136217	0.05914087829516685	0.05603157104194806	0.05473762025328135	0.001034347098283332	0.03640197157071164	0.06369574398092469	0.08184655870429997	0.001461887762245355	0.04759145129270883	0.001086714258740355	0.0234542495976799	0.001090586128125463	0.004409805503967762	0.001113993024169609	0.008388163720771811	0.00100239891324641	0.009376177573928583	0.00100525435490035	0.01683897946683353	0.00164220751215278	0.02171352191250683	0.07086635002423121	0.07373159668475207	0.07009889183732958	0.06595922352521323	0.01497491727271935	0.04027863462658119	0.01565224990808769	0.02398303243165679	0.04051829890743731	0.04054995989244497	0.01125017367273386	0.04040617982665285	0.001539647769131715	0.02571992595655391	0.1037896958233243	0.07908430915756656	0.001721541819669404	0.01306233113677424	0.01883080973160764	0.004666513792440493	0.02794474139517103	0.04122277823572416	0.001069607718942679	0.01043775353424065	0.001018437783644499	0.01919906364993152	0.00330394761365592	0.08929782824041917	0.06173354268729725	0.08016386541630435	0.013446075236117	0.008390371503423914	0.01090501575392271	0.01248688398330003	0.001030643611379234	0.01362681311834313	0.06822342316824288	0.05868650397793256	0.09615182724216795	0.08825460308192309	0.001023615041557334	0.009611339411497418	0.0127553243099893	0.0481782225571195	0.001008070587494513	0.02637086257670576	0.00100294175633324	0.02796860414242265	0.001005583806222636	0.01721852571536677	0.004233744463493891	-0.01569142658921443	-0.01243145326469501	0.01423850988547476	-0.01791430770865317	-0.01552473924982551	-0.01055416941821008	-0.002841088070358147	0.001008371283937362	0.001007137813282019	0.001001552563504935	0.001012596088062088	0.202805593441613	0.02059927877823645	0.001011569851276479	0.001000871581863729	0.08236161175783992	0.4236970110047177	0.00102323469418878	0.1744278943876183	0.001014172313576933	0.001029077940120241	0.001035960091736254	0.001010415940527136	0.4453937619540927	0.01212518742870392	0.001010992966771147	0.001016576234911944	0.001002818845588864	0.08577414710995271	0.001043896082411119	0.001034177276384726	0.3894471371628049	0.001006346924051498	0.001001721106589692	0.001000597688967578	0.001001366533909309	0.08503053534732921	0.09717703354154426	0.01048479847162893	0.001343412005450185	0.09727533225681685	0.0857572543106928	0.07508374776271187	0.0493956676870297	0.001043956207713911	0.05313094422178528	0.001685636305243367	0.001046431359674786	0.001017959697789639	0.001006524869499315	0.001002718739191179	0.001005359308957799	0.001016559326333271	0.06420525298773067	0.05952302228745072	0.001008351615481811	0.003050569425327732	0.04184759607950395	0.01194150054431664	0.001135137161201748	0.1015522861818866	0.001008011161290611	0.01576996007837582	0.02226506184022862	0.001034430388027229	0.001019886013898068	0.001079176958082196	0.04823525096799388	0.01973599230636699	0.01378578164035632	0.001001108723679129	0.04529125511134263	0.1027949855967553	0.0010236820849361	0.001016859717644449	0.001009720354988011	0.001003530091778679	0.001006682768419747	0.002176463588452319	-0.01686722224267382	-0.01212235988991292	0.01420555483277487	-0.01365073081615875	-0.01023416806333807	-0.008378732929706308	0.001290612005164586	-0.879756464704872	-4.292560847392203	0.01589169138566255	0.09139685142424417	-0.02263264804352568	-0.0003208171686815501	3.592199460304893	-0.07977462379430783	0.0772306567244427	-0.04343142983297132	-1.713686809836768	-0.06014751666258376	-0.001184658173921866	2.769764681254407	0.08762227897370148	0.02957339489172	0.0003647404347419514	-0.03329685362276299	5.838462669747457	0.4344222312415391	0.07920846479219197	0.01504162521279371	-0.5274570857232763	1.715532626626201	-0.01030840585290626	-0.009237863778272567	0.8025611098589164	0.04505898402109445	-0.06012946599274135	-0.05928052317557946	-0.04986785685507147	-0.0344989166713747	-0.2821887802464131	0.2508272075006247	0.03430585319016945	-0.01156391491860079	0.3986994402965469	0.2734525562563986	-0.3538465158597114	-0.03467267971013805	-0.5401900914342433	0.05473924459051292	0.02664683775175191	0.05277037030899489	0.06764017423572011	0.03661276786117318	0.1311431515321339	0.0923123321519902	-0.1607290909145077	-0.5238927992763273	-0.8224564362809916	-0.7475067860564854	-0.01091084155473585	0.06939325413781805	0.02667366756328532	0.1177426269503646	0.05711054665722422	-0.006450778865152091	-0.3591190253095278	0.02082058646671411	0.003218814963162221	-0.4237416477278016	-0.6735604715871157	0.3081555994766088	0.2043283475932009	0.1841597059279245	-1.121935580409695	0.1941459034494118	0.02732075123196131	-0.7051382266208543	-0.02237800233181333	-0.02032395612279737	-0.01633588271997754	1.137194478888096e-13	-1.490481915493945e-14	nan	nan	nan	nan	nan	nan
0.23	-0.03258684663468184	-0.04238377715324286	0.05670225283869495	0.528292125154234	0.9400729231726779	0.007926285219719706	0.2856356041489338	-0.06390559658636687	0.01578721784820002	0.1047530886359434	0.07511615006532979	-0.1148248579178224	0.01628550213843749	0.06782995573066933	-0.0849052014322144	1.130669662183821	0.08225374078236589	-1.130669662183813	-0.08225374078236648	-0.2123249203844698	-0.08202543277747015	0.01577375567857183	-0.1482173880144608	-0.08788332380031556	-0.0453868031189958	0.00186974852220383	0.04303188711596924	0.6156167726768886	0.6611257213861291	0.08022646538439114	-0.007375961878480438	0.1872904436197282	0.005783950516580139	-0.3620506746312911	0.6629194109066898	-0.2192504808426549	1.352606221800309	0.08697459992885177	0.03339149172403646	3.233694879976917	0.9297516042116714	-0.321990820624557	-1.38964702398825	-0.5635546061021849	0.5281871391587852	0.1855506557707785	-0.7419827074540304	0.2355172501583463	-0.8555238393453015	-0.2493494746493231	0.8555238393452969	0.2493494746493261	1.376319506960545	-0.2120441787354738	-0.1185295844300091	-1.617769912984538	0.3421649178262192	0.06729034242945135	2.537297181837392	0.9330806866153645	1.391908558195449	-1.029426980357035	-0.3093221264521908	-0.09704251566133845	-2.1926561464673	0.1486259325623118	0.001008231400504236	0.01598735800630174	0.0010070509251773	0.01877937561669732	0.001002895375036777	0.004094459287109712	0.001014558256010246	0.005065224922344157	0.1635902516329679	0.1754384020504543	0.02198307177904212	0.02620083691254117	0.001011298157224503	0.03077607697278458	0.001220063398639059	0.006750368362397216	0.1024431540759096	0.100568463467467	0.4235894567586724	0.3668996431941701	0.001023703053937573	0.02210668664027465	0.1484894551530221	0.1608930495039164	0.00665352473433055	0.01747934320542309	0.00103036340061609	0.005572552687208315	0.001035651103323814	0.009543368597418148	0.001233076566839944	0.007708001918973975	0.3502384445230963	0.3211730504695735	0.01325596696564492	0.03085732054733104	0.001015279991652952	0.002871870274777553	0.001015741317002812	0.01874203893497605	0.006095404612098252	0.03292978358440848	0.07347571704733079	0.1049485573180242	0.002430012080585987	0.008103538482117756	0.001035220716656264	0.007576090243796596	0.3678193291489723	0.2918791888360839	0.001006669154023667	0.022413380497415	0.002073959933441996	0.005621934946606163	0.002055173009341647	0.005996165650858386	0.001857682631460939	0.004107825232933063	0.08504569518126406	0.07435228156823576	0.1005896935331676	0.07746096037982585	0.009548670564752884	0.01165843466721061	0.001243970128553551	0.00295549778295754	0.1017823382001901	0.09371361289666363	0.08120036605899079	0.08010266662838481	0.07201738555563722	0.06209848796330358	0.05313800659707472	0.05212430367039816	0.001040439205024961	0.03605985757381648	0.05796426072990027	0.07659485780474505	0.00149685605711177	0.04794796196533342	0.001066546422912191	0.0236835834693121	0.001054200881389928	0.004731814002135249	0.00106105783667415	0.009149194256958976	0.001002584626107635	0.009728269408894279	0.001005366813306487	0.01801876016514175	0.001336849476607977	0.02254888731077414	0.06678529241747498	0.07196580582721164	0.06516267968082112	0.0614718608007681	0.008271517711413164	0.03343893305797261	0.009357087241459162	0.01821349573836514	0.04132342966322847	0.04057593536873392	0.01225651098069418	0.0416096701115311	0.001486232254705913	0.02603873766308698	0.1030717019559639	0.08041294502915962	0.001371998557509003	0.01375370734553239	0.01741809296448257	0.004778632776656148	0.02464754135745243	0.03793908126271545	0.001050557988381758	0.0106908771308304	0.001018950161111635	0.01921862745393899	0.002217060049453163	0.08489129437533033	0.05385136556806041	0.07336543963248206	0.01660525116600475	0.01130112222749561	0.01206818118748059	0.01399037148846307	0.001016195697341954	0.01470240533027305	0.05661541379926572	0.04852171416472693	0.09972115064957857	0.09057560277148312	0.001023482434041103	0.009842104859432382	0.007102589895652751	0.04296935059059375	0.001009460801434254	0.02600953656624358	0.001003429515743131	0.02763119674410649	0.001006510360348477	0.01696839292520215	0.00137765622784119	-0.01665032572226076	-0.01201026140870544	0.01401321571882205	-0.01479218381122494	-0.011077559129206	-0.007292456658755195	0.003060840423894796	0.001009436748325861	0.001009319354187199	0.001001621839332829	0.001015777930817285	0.2572226806898557	0.02239545019798358	0.001011419093190354	0.001000735009869361	0.06392635848751654	0.4312513393812188	0.001030922155404329	0.2059931173770649	0.02239805861444361	0.001028613758721857	0.001037622135332352	0.001009606666654395	0.5249587912127188	0.02866775161740846	0.001010360623636539	0.001016583396970955	0.001002178731338553	0.1082957843402176	0.006290505270502827	0.001040717007920008	0.4008523488270717	0.001006289883736388	0.001001388648928863	0.001000480645638858	0.001001103266165497	0.09037309639789086	0.1001398252617512	0.01717976308892855	0.001246359647967063	0.08768283840713485	0.09213147155247359	0.0788218148895829	0.04968490088615739	0.001049168975697164	0.04867353932928395	0.001404385751540849	0.001044808704939765	0.001014942758815487	0.001005465817336815	0.001002827940724495	0.001005589215949243	0.001020074341131932	0.05921566036986695	0.05820586445591051	0.001006323082744363	0.002066112114815443	0.04265170639510227	0.0145364475353483	0.001680435726811372	0.1025039802059159	0.001006993137860152	0.01592864533917816	0.01973930104001505	0.001027597540160644	0.001019142775796971	0.001077329260978505	0.04034938823632462	0.02032949119111982	0.01293146016894074	0.001001201322500758	0.03896459002826846	0.1063025829909213	0.001023058711208125	0.001013996084915426	0.001011912089893297	0.001004281490260407	0.001008144577286406	-0.002117477896300849	-0.01743570763897666	-0.01149939076774974	0.01363405026100676	-0.01258322230985027	-0.007305091861280943	-0.003161722882539199	0.01037895165313183	-0.795845345961758	-4.131313054292865	0.07324823362544873	0.06972768973019113	0.02229954251500406	-0.01568447729053053	3.622954116412944	0.02796093125599729	0.06532623918908567	-0.01364546505755438	-1.662859864190591	0.311703110941844	0.02740893269899057	2.730493761569024	1.098815748552542	0.03074212275703751	0.02590238370563382	-0.03557293717411574	5.708125215707432	1.021149246529942	-0.00352817505468243	0.005554852210857991	-0.3609817643311064	1.789252740686886	0.1586787259847185	-0.00747916794538141	0.7426545245232196	0.03086621547485131	-0.06033043743137574	-0.0608216866238661	-0.0327524248282482	0.1232401200596433	-0.1251989083805436	0.3602373142547821	0.03077916245988506	-0.1633739741622498	0.4763848364200902	0.3140035310957177	-0.1796751201254206	-0.03351942425383408	-0.5078443034034653	0.02133754020717615	0.02045517444523034	0.02219567259513611	0.0841811911724954	0.03416069218197156	0.1118163286411206	0.08424137289422685	-0.1953931138617424	-0.3768171140427757	-0.542006236603255	-0.4336973077479957	0.01375122446860118	0.1635025962764837	0.04070961976594162	0.1461214328526443	0.08135307515519789	0.02622422893897025	-0.3031642397274764	0.02796340895787326	0.001102859526532985	-0.4553417709385121	-0.6892670826225619	0.2760467336392775	0.1028651297620965	0.06618042778226399	-0.9152318340645441	0.2682365170438111	0.02029832393663028	-0.3632758904570886	-0.04902381499580926	-0.04638599015891715	-0.03290309079273413	8.869090614114332e-14	-6.74430806515644e-15	nan	nan	nan	nan	nan	nan
0.24	-0.03612172864992385	-0.03577793117387706	0.05416907422278547	0.5417745333060406	0.9408178285595588	0.008239878398728445	0.3170595496951156	-0.05464928861625488	0.01220957317953017	0.09154395406576227	0.06939210731882935	-0.1089639832194943	0.01794829520607364	0.0605429424011906	-0.08213905930905901	1.118761862474792	0.08115420165154485	-1.118761862474789	-0.08115420165154996	-0.1986258810979658	-0.08432144057481128	0.0144888816656013	-0.1647616341036256	-0.0844849938096431	-0.04455586283725341	0.02596537032345294	0.05289618962580978	0.6298464529425505	0.6525655225527002	0.07773980402270182	-0.00839010712379803	0.1666680371766091	0.007355094851788084	-0.3441135178804318	0.6517222897128692	-0.2906143803525008	1.344001562429702	0.06179569537099607	0.02930770449610894	3.047126971364485	0.9145630157481345	-0.3895806452490768	-1.25211963328804	-0.5745259763628492	0.6449369000655957	0.1462340019655645	-0.7064281775501361	0.3208542579943229	-1.524968710385794	0.03026395920500769	1.524968710385794	-0.03026395920500767	1.361880048905122	-0.2492174287325992	-0.1393746587280107	-1.698240086653299	0.3377090212538412	0.1002263348724518	2.281964582884475	1.042845537964988	1.453096725893529	-0.6566794993290654	-0.1998938253452589	-0.1027575760804006	-1.93036968124614	0.1612947142918925	0.001009108723631654	0.01650987828527815	0.001008751435664794	0.01951898056090184	0.001002303213518654	0.004159964000754557	0.001016035370887461	0.004946901790716361	0.2098158304463028	0.2118681290425571	0.02265438822193188	0.02683129877745332	0.001011313995333019	0.03139919667715763	0.00111471948557621	0.006594750914142063	0.08204324625014137	0.08418352922062632	0.4272455096249569	0.3721890691804276	0.00102932327375992	0.02227396927882072	0.1772120687430981	0.1881436069677155	0.01990653178306546	0.0316925628178346	0.001029393191490635	0.005881147986654705	0.001037063183660412	0.009708347837317515	0.00112555784725061	0.007518384906747335	0.4199616016589526	0.3768319066777205	0.02490118202111167	0.04269624067578888	0.001012740525541266	0.003115740564125336	0.001016147702066887	0.01881573541981803	0.003660302918734301	0.03070882693598649	0.09356509408857923	0.1230875377992006	0.005734821856288554	0.01028873639531148	0.001039692019568208	0.007492785311379294	0.3803928823300529	0.2992501043052314	0.001006471043646339	0.02287853769098151	0.001559266883235446	0.005322008882136186	0.001549109623207125	0.005689341034038397	0.001446562201962813	0.00392605773978084	0.08855324375453247	0.07630973009068641	0.1010894499525014	0.07706394760339483	0.0149744613948244	0.01563168376426254	0.001217939246241731	0.003250262333481266	0.09371201865316998	0.09125192481062072	0.08733136123977882	0.08510920913528323	0.07583680451166372	0.06533963199159237	0.05168308808429984	0.05092695146299542	0.001046091385202541	0.03573619699390294	0.05275813124316106	0.07173578833770003	0.00137376206737835	0.04811369510241679	0.001055654075820477	0.02388805784398351	0.001034504461916049	0.005065005821465525	0.001034066467517351	0.0100640927076577	0.001002732063742767	0.01006649327832145	0.001005538025576073	0.01921537284994434	0.001185758263974394	0.02358796187774405	0.06227085958364869	0.06976445374199224	0.06181045096525953	0.05835813387559086	0.004804774427092388	0.02950806271089271	0.005614678790702279	0.01476315117296845	0.04212697600057644	0.04077789013461418	0.01403706132435354	0.04352018762086689	0.001731953064211513	0.02660653727250581	0.1030575804985799	0.08196947552431202	0.001196487588659119	0.0146931602411134	0.0167643780714475	0.005137991435707294	0.02170115870496555	0.03504861603247232	0.00103761862521547	0.01096020723613885	0.001018834436896758	0.01922929912938995	0.001669824692564336	0.08023545990871286	0.04586384355316901	0.06631567581487149	0.01850307196278492	0.01395234994223968	0.01224102599520333	0.01467410610493798	0.001009021201896045	0.01565485550048842	0.04720330164777176	0.04029767825997821	0.1032461883916105	0.09358298307447487	0.001023104328662697	0.01004662560184983	0.004193769466722815	0.04037991027237887	0.001011251969806711	0.02540765397200058	0.001004049160800792	0.02705631500686114	0.001007704673697502	0.01657621558989018	-0.002437000840545505	-0.01734894903081144	-0.01145455137526666	0.01355711461542548	-0.01303980350787699	-0.007642448287628215	-0.002727212374158658	0.01108704302062391	0.001010502212709596	0.001011500895085319	0.001001691115144541	0.00101895977357	0.311639767938099	0.02419162161772457	0.001011268335103818	0.001000598437871866	0.04549110521719367	0.4388056677577217	0.001038609616609964	0.2375583403665101	0.0437819449153114	0.001028149577322468	0.001039284178923521	0.001008797392780968	0.6045238204713448	0.04521031580611496	0.001009728280498124	0.001016590559036991	0.001001538617093429	0.1308174215704825	0.01153711445860586	0.001047256739452519	0.4122575604913387	0.001006232843422201	0.001001056191265533	0.001000363602303871	0.001000839998418174	0.09571565744845079	0.1031026169819569	0.02387472770623146	0.001149307290482552	0.07809034455745455	0.09850568879425413	0.08255988201645389	0.04997413408528108	0.00105438174367801	0.04421613443678266	0.00112313519783956	0.00104318605020323	0.00101192581984112	0.001004406765173053	0.001002937142258948	0.001005819122941053	0.001023589355922454	0.05422606775200459	0.05688870662436651	0.001004294550008112	0.001081654804296762	0.04345581671070105	0.01713139452637644	0.00222573429242057	0.1034556742299454	0.001005975114435423	0.01608733059998069	0.01721354023980243	0.001020764692296742	0.001018399537698473	0.001075481563874608	0.03246352550465454	0.02092299007587413	0.01207713869752699	0.001001293921330586	0.03263792494519388	0.109810180385087	0.001022435337480864	0.001011132452186249	0.001014103824798755	0.001005032888749741	0.001009606386156014	-0.006411419381053995	-0.01800419303527952	-0.01087642164558661	0.01306254568923849	-0.01151571380354184	-0.004376015659224001	0.002055287164627766	0.01946729130109878	-0.7555066138262778	-3.888657626977033	0.01138603133230194	0.08422025330509782	-0.02448466638291082	-0.003366551358839331	3.66484778391079	0.09061843278371627	0.06047287769234149	-0.02420172948576408	-1.61454579850624	0.7587077558641501	-0.003943390731521129	2.725296709054002	1.670591965085682	0.03079015444593772	-0.001775848342312001	0.004749245831732814	5.392817678774426	1.294386482632871	0.08001564254991735	0.01180772009378329	-0.06095018982734372	1.833657455713677	0.2684998564383395	-0.009874087825105111	0.7412846953310761	0.071263578523166	0.01252055122502314	0.01182068593308844	-0.001193889999895257	0.2657036699437677	0.04859743101609931	0.4273655219883891	0.02835800283522747	-0.331719564986437	0.5190943514400655	0.3301594282866842	-0.07065364072211902	-0.03098199631921269	-0.4616638049331226	0.01658373749087474	0.0216749383571415	0.05500703455916138	0.09841375713908428	0.03383917472847769	0.1345095488359998	0.1330541658418554	-0.2478413364688111	-0.2491656394396444	-0.2406901920125666	-0.2836683605606958	0.02428501633059131	0.2107986990197365	0.07647124815621269	0.1633215516615732	0.1067258840270859	0.04299715608856736	-0.2804726767545841	0.02406188827496537	0.001440390767907625	-0.4736017680312299	-0.7238280783540857	0.256250997612065	0.0403777698502558	0.1595312975870934	-0.7337847987187504	0.3314220261366373	0.02207181012594633	-0.1812518969707794	-0.0704893190979605	-0.06781882391027123	-0.04474479175282693	6.348724009753664e-14	-6.448752643873003e-15	nan	nan	nan	nan	nan	nan
0.25	-0.03939458394513461	-0.02952711200396883	0.05087387510822865	0.5551728470551759	0.9413104068159494	0.008506627694388647	0.3464488129362096	-0.04578892679788168	0.008160615803067551	0.07962974215886158	0.0638088854792373	-0.101979553273543	0.01912874149073574	0.0539453551859907	-0.07847398621482093	1.100192456466855	0.08283366814753283	-1.100192456466843	-0.0828336681475411	-0.1851038017023539	-0.08706034903287876	0.01296532216201322	-0.1822441470490557	-0.08110093220883993	-0.0433434239512248	0.04757406990099922	0.0637487117328359	0.6446532641647165	0.6483012097470815	0.07598665437850793	-0.009411582673214453	0.1484126901106124	0.009160024198254773	-0.3005260328732622	0.5869425837170958	-0.3648721299765424	1.335679489354525	0.03726481830915917	0.02336527975942769	2.818137929356929	0.8475245051707861	-0.4064416962708755	-1.145073484919194	-0.5300042121296694	0.7456802177677233	0.07879553844338966	-0.5975899395817479	0.4085323328693204	-2.187251715572033	0.296962300014702	2.187251715572032	-0.2969623000147015	1.344912345695732	-0.3010238385532999	-0.1662028716188535	-1.782712275749005	0.3446894201175718	0.1431541191256819	2.042147847925497	1.122423093766036	1.502254184155369	-0.2322621131048868	-0.154967374700316	-0.09868974954044282	-1.72094457892785	0.1952514978762195	0.001010328774648429	0.0169814494604814	0.001015275035900704	0.02021862301722782	0.001002007029485069	0.004198063482910219	0.001018623684221568	0.004817597193842909	0.2545483392174152	0.2472323704879974	0.02360018232261098	0.02765195680381033	0.001011400530174765	0.03185356124898786	0.001058790767918719	0.006483922571500891	0.0629141794365472	0.06863082633890837	0.4320589232946662	0.3819440879806275	0.001039944792417014	0.02240947464662766	0.204603386121372	0.214416896860956	0.04321911814445692	0.0550003377399603	0.001028943364397821	0.006168017378846165	0.001038784097357928	0.009849161916912387	0.001068425219164852	0.007512272532678803	0.4851350944933992	0.4277727992106323	0.03728570188163307	0.05513788583156271	0.001011166824381168	0.003341627415381554	0.001016631007971422	0.0188606706185977	0.002362575580467701	0.02998891983988939	0.1130507266509674	0.1406693112169849	0.01233174122766624	0.0144893088097827	0.001046658931205406	0.007398731497664353	0.3921805376930109	0.3070007998621452	0.001006400302627234	0.02346710553814188	0.001285918746702193	0.005236376670292848	0.001280414549328627	0.005594173741392401	0.001228260797196158	0.003872320998722728	0.09114648030290486	0.0785565767620947	0.1011725015093859	0.07760351288927884	0.01936346880664644	0.01896150498122336	0.001175628135271753	0.003543759633944406	0.08515218935677575	0.08764968358126218	0.0929090670653325	0.09032432140519123	0.0793586116534423	0.06865558084706816	0.05067149803800168	0.05043230728458217	0.001050180192294115	0.0354681435006385	0.04814368607455199	0.06732279824189097	0.001263703767374485	0.04824912294421259	0.001049640551234631	0.02407963336591855	0.001023243933640238	0.005488734164065717	0.001019482678813617	0.01114490788565439	0.001002888917844187	0.01038185415408091	0.001006008612091333	0.02039112680533994	0.00242813677368458	0.02620563652768901	0.05712476442282885	0.06689273909777133	0.05908596677692887	0.0560079486421329	0.002952876447638414	0.02711679665803017	0.00340613784065453	0.0126973412313094	0.04214335451482481	0.04066108196758955	0.01555254004391308	0.04523193411372627	0.001994795730733112	0.02719969833482357	0.1034706634945267	0.08351925337443675	0.001103177959216125	0.01576085385629783	0.01696493832016732	0.005806004145987744	0.01886251601271431	0.03232833576972969	0.001028827567543675	0.0112639429613959	0.001018517049241382	0.01922640439334073	0.001380222613122521	0.07536185762161167	0.03801201165776816	0.05923564300006914	0.01987959138985416	0.01657415039962635	0.01200289202379829	0.01499522076860869	0.001005296933617466	0.01666618082063395	0.04039037067795475	0.0339933998652619	0.1068099237089997	0.0971503469267558	0.00102298101878534	0.01024883728531263	0.002641294254692054	0.03908906698878929	0.001013704771829512	0.02457258500511213	0.001004890121501062	0.0262477577096294	0.001009345228660112	0.0160455257245955	-0.006091498684254167	-0.01767068890918667	-0.01112452512863794	0.01237665667716214	-0.01167828192540016	-0.005135240752104232	-0.0004219144032613681	0.01353220053595143	0.001012526007654165	0.001031001681718844	0.001001705299486139	0.001023312173896873	0.3537481959533872	0.02506470046547828	0.001011678630083776	0.001000542004614651	0.03147195114269079	0.4461329031484454	0.001061482752808051	0.261529770134215	0.09281005101489864	0.001028750708980218	0.001041667566193373	0.001009073141568597	0.6524542465765151	0.05696823922110406	0.001009360504244268	0.001017593805672546	0.00100129888659505	0.14866704379811	0.02608200846943162	0.001059539833232396	0.4217179646079811	0.001006406079616368	0.001000919480840605	0.001000314159004068	0.001000730520527584	0.09376496855953007	0.0997120671575918	0.0244608634744676	0.001116551787377483	0.06953706331032132	0.1022218092599092	0.08524626932193981	0.04896489307446902	0.001054481858347486	0.04101635868034673	0.001170937867327568	0.001043546397668741	0.001011184408755606	0.001004217542048289	0.001003149459119254	0.001007073020008887	0.00601112995693169	0.04758838835386876	0.05459276369929965	0.001003577511887931	0.001071599789744782	0.04105471560926896	0.01727267458794452	0.002305931765376921	0.1045686749664932	0.001006052127120107	0.01811922582000151	0.01441494060396712	0.001018758378305172	0.001018006684875835	0.001080550277906786	0.0253650761348267	0.02181731393651946	0.011463094471867	0.001001528724616033	0.03182717139135662	0.1136002763424289	0.001023205776685037	0.001009708389985109	0.001018079552991144	0.001006384967353446	0.0010122761187591	-0.00949005997052264	-0.01772562548668754	-0.01099298166845048	0.01064748752923799	-0.01044681484040989	-0.003235413290884348	-9.837768667553381e-05	0.01122928543916141	-0.7419288835560305	-3.576739563210316	0.06381789551605645	0.06169046723739031	0.01712325328931896	-0.01888375953813875	3.417810983768346	0.07628516768697115	0.03000746434961419	-0.004255162313812939	-1.498157061403656	1.198707471280946	0.02149298771580675	2.54390172242356	2.863688483310645	0.02618564165884322	0.0214074948911395	-0.001359161804443946	4.787060686995529	1.198044519981609	-0.008482165112205566	-0.000545603921321743	-0.06146727986837205	1.696217981244355	0.5516957284980284	-0.009709748619375085	0.8299254675740483	0.05403292210769554	-0.01701771300723949	-0.01807995351100154	-0.005924816441387148	0.1965971571974357	0.06363014176890547	0.2536937676885708	0.02998262420479365	-0.3911798147077178	0.5196171663075565	0.3303705733696651	-0.02696330631810494	-0.02326459134661226	-0.4186798082214629	0.01237926035348269	0.01741502927299607	0.03690323598082981	0.1176797157064135	0.02940496668516814	0.1063805553388457	0.3735779228867107	-0.3284515404660546	-0.2181482276045198	-0.2157877190153425	-0.14200236477602	-0.04319603005287826	0.133926725927342	0.04699901841200981	0.1511986736152224	0.1071875894019537	0.08964850906677425	-0.2659724803293845	0.03506086127386003	-0.001903075935181853	-0.4974490179856398	-0.696587796988183	0.265733748164411	0.02349371434965517	0.06883080318127276	-0.5265162040141274	0.3803016012761886	0.01886606813907462	-0.08315361070934257	-0.09562477660318539	-0.09311397427493098	-0.06061814437156834	-4.353692153022285e-15	-2.687970053825044e-15	nan	nan	nan	nan	nan	nan
0.26	-0.04193361914160692	-0.02426905871023942	0.04694269787492954	0.5684884891321951	0.9415740221729818	0.0086936464960906	0.3731705533322913	-0.03789849536807847	0.004356121929645436	0.06835546963078093	0.05903430666474297	-0.09417575629132932	0.01930301164339388	0.04890113012797124	-0.07404097321141552	1.075050043675938	0.08692010685225261	-1.075050043675935	-0.08692010685225907	-0.1716801038744773	-0.09039110885929762	0.01114751164064666	-0.2001048750849103	-0.07747948298294859	-0.04167492691886166	0.0668557775879481	0.07523993570765124	0.6597713099379772	0.6471986992644244	0.07455583110453891	-0.01030694642930716	0.132244248658554	0.01117133166680683	-0.1973494981366195	0.453169114478728	-0.4178100041014826	1.327467228006491	0.01600311549915072	0.01336160570446126	2.51362240236176	0.7205769380337796	-0.3406879446372828	-1.12413175753419	-0.4127973713510859	0.8088103073125779	-0.05500122454294538	-0.3957557460891903	0.4744422398266295	-2.839570066982102	0.5116584009514981	2.839570066982102	-0.5116584009514983	1.342203735358157	-0.3675877024028412	-0.1982248622837326	-1.773883104738113	0.3851865462714202	0.1914379641394065	1.816566204763392	1.170585911522992	1.515343636112427	-0.02431903473663842	-0.1354285513002251	-0.07753521741478593	-1.512988558458702	0.2025703387087482	0.001011950892261519	0.01740403003022405	0.001028290166708687	0.02087243449107002	0.001001866108216725	0.004202802875633215	0.001022094442669329	0.004641438769639106	0.296601008759342	0.2804205582897592	0.02450953188825907	0.02841244203490214	0.001011649024815489	0.03199149451769177	0.00103080433917981	0.006383823201919845	0.04552276294634596	0.0541771423212364	0.437649673043926	0.3962914479481244	0.00105669442769589	0.02251279950130327	0.2299665063155702	0.2393124504727899	0.07717139364165261	0.08642084176345688	0.001029019258803659	0.006396899173367927	0.001040836386690786	0.009965874346600546	0.001040002480385243	0.007583452847606722	0.5432280352735813	0.472407117601373	0.0491184353989912	0.06673917050459921	0.001010196377904234	0.003473219406566408	0.001017374424748201	0.01885032490683151	0.001709553942584878	0.02991076032916383	0.1313519798089346	0.1572823124921562	0.02269192117807438	0.02092427300613276	0.001056284927113832	0.007283128864998701	0.4031424392177981	0.3162700346871484	0.001006451611477109	0.02411085475745041	0.001149051939311367	0.005234240233779881	0.001145923438655436	0.005583225782936093	0.00111898726413626	0.003880134246373336	0.0917805534319433	0.0805003030916312	0.09978404655847085	0.07842284075095625	0.02188575207830066	0.02100746004365575	0.001138092397083502	0.003842738156680097	0.07648417075274427	0.08337930583985771	0.09764792776180369	0.09541533373678318	0.08249767027394324	0.07189384807021688	0.04965927627095366	0.05041392310992583	0.001052273806334203	0.03525818738671328	0.04414618539884791	0.06340728029341762	0.001232556302582469	0.04839882889930684	0.001046815228598509	0.02425185569433207	0.001017245215782563	0.005946362581639866	0.001012099247169966	0.01241629576672822	0.001003073517266399	0.01065803193701767	0.001006871049937725	0.02145777021868668	0.005528817226945783	0.03072146350990657	0.05125557131962161	0.06315642397067325	0.05654326621122671	0.05404963291636615	0.002018147089583535	0.02562781432100988	0.002284625089398218	0.01167292913672238	0.04103659381238502	0.04000298192685906	0.01639583431943134	0.04624624466688078	0.002166333121181145	0.02764327872302414	0.1041784939214937	0.08508474210164742	0.001056562381231591	0.01684440703687793	0.01805309614722678	0.006911824078903998	0.01602842005030636	0.02968138433515296	0.001023430299366915	0.01162893655199129	0.001018161917495857	0.01919356286668205	0.001237789642909203	0.07035987297713631	0.03040756383278977	0.0522957336274086	0.02102020840335456	0.0192195179914706	0.0115804225929296	0.01513695142115545	0.001003553172298264	0.0175534122989198	0.0363054876366709	0.02977844770391152	0.1104506053500926	0.1011540322391525	0.00102330479221627	0.01043385779606131	0.001858478075349622	0.03859210103866676	0.001016919392728908	0.02351315239342646	0.001005986767969671	0.02520960874658103	0.001011500620350343	0.01537935344114945	-0.009362091691802589	-0.01759222383625027	-0.01109222306167107	0.01037313192440755	-0.01051184208915321	-0.003539103328036299	-0.001089258313831218	0.008855249133102613	0.001014549802589483	0.001050502468342588	0.001001719483824585	0.001027664574222062	0.3958566239686763	0.0259377793132288	0.001012088925063787	0.001000485571345507	0.01745279706818429	0.4534601385391679	0.00108435588900158	0.2855011999019219	0.1418381571144794	0.001029351840637016	0.00104405095345695	0.001009348890353254	0.7003846726816857	0.068726162636095	0.001008992727987642	0.001018597052339745	0.001001059156093473	0.1665166660257385	0.0406269024802598	0.001071822927011779	0.4311783687246237	0.001006579315811863	0.001000782770411377	0.001000264715694338	0.001000621042630981	0.09181427967061023	0.09632151733322736	0.02504699924270725	0.00108379628427095	0.06098378206318977	0.105937929725564	0.08793265662742568	0.04795565206365678	0.001054581973017	0.03781658292391084	0.00121874053681563	0.001043906745132937	0.001010442997670942	0.001004028318920258	0.001003361775980406	0.001008326917076302	0.01099867055794018	0.0409507089557346	0.05229682077423151	0.001002860473772454	0.001061544775185255	0.03865361450783907	0.01741395464951188	0.002386129238333083	0.1056816757030409	0.001006129139806405	0.02015112104002274	0.01161634096813341	0.001016752064320727	0.001017613832060342	0.001085618991938822	0.01826662676499857	0.02271163779716548	0.01084905024620848	0.001001763527891742	0.03101641783751921	0.1173903722997705	0.001023976215889777	0.001008284327787048	0.001022055281182952	0.001007737045964427	0.001014945851364705	-0.01256870055999134	-0.01744705793809551	-0.01110954169131434	0.00823242936923759	-0.009377915877278013	-0.00209481092254465	-0.002252042537978752	0.002991279577224288	-0.7374541780098538	-3.210644571011962	0.001587910084499441	0.07505405679309332	-0.03115668431083688	-0.01273731681302602	3.229637055179733	0.07858387370053954	-0.002813382930560104	-0.02205593492551964	-1.394742025697045	1.677175989323296	-0.01037949338739366	2.44974945277461	3.293137785358226	0.01919263493216512	-0.006596178438865201	0.02020778364397102	4.131502850340963	1.126314386084792	0.06115667063097001	0.0007515416950000656	0.06739932725522602	1.639903027197243	0.7153782128211839	-0.0141838516107546	1.044992548949333	0.08229985298666276	0.02921970629746356	0.02866455278027168	0.01111610774344485	0.2050796015483488	0.1045499461765757	0.1705922910771246	0.02945424730514314	-0.4653468674151372	0.4942743637761591	0.3146231018210132	0.02459836007690364	-0.01936252045135195	-0.3621693754669875	0.01943936016048587	0.01780429965457092	0.06178704957036565	0.1365282977564432	0.02600255613943112	0.1126874404297019	0.5126846322610792	-0.420761433064808	-0.1707917379102103	-0.06023344888931104	-0.07538879121084287	-0.08397335844643944	0.07131151107413808	0.04655511334960851	0.1664637270776731	0.1098977970958081	0.1305586006024594	-0.2658069111220695	0.03631346139024243	-0.004548965839493994	-0.4992782394999944	-0.6958033899332828	0.2609644245000725	0.004500967616663062	0.1347125292173515	-0.3159195520448527	0.4186863181606675	0.01863357557996077	-0.0224764303028007	-0.1153620480633783	-0.1137371570744677	-0.07184127538412487	-1.131263999622554e-13	4.399430618236855e-15	nan	nan	nan	nan	nan	nan
0.27	-0.0430706137775087	-0.02071097473602252	0.04264946994241521	0.581722030400956	0.9416449839747824	0.008755641222129813	0.39639861907356	-0.03156198929228123	0.001702748539100068	0.05672974994685209	0.05581507001494332	-0.08596867427325534	0.01771738469650754	0.04635885905572126	-0.06912869566725237	1.043449140230414	0.09281668921882713	-1.0434491402304	-0.09281668921883075	-0.1581690783290098	-0.09445870632278185	0.009002078068013493	-0.21726813337902	-0.07325597981600737	-0.03952835486720788	0.08397882544835111	0.08693623464161021	0.6747960033572884	0.6466960121048224	0.07334587455585918	-0.01095828411628433	0.1179497126484811	0.01334363608182665	-0.02345490370111684	0.2524096851645191	-0.4386335096633047	1.319149011378374	-0.001729706662374997	-0.001259313519616038	2.123555038057833	0.5426738695413958	-0.1774986737990692	-1.212080399943703	-0.2245744223961244	0.8318242466438084	-0.2706223862828273	-0.1051195979772291	0.5054992340387967	-3.475221846846864	0.6600345761850407	3.475221846846877	-0.6600345761850474	1.36450949148901	-0.4467151452542065	-0.2290519329845076	-1.6488882981744	0.4620012942053455	0.2370876938518146	1.606055022390509	1.166582846406139	1.481723642048328	-0.097012173325456	-0.09987931118570594	-0.05302492214649502	-1.347410416038628	0.2280749250254464	0.00101348022671972	0.01776464192224173	0.007530804928167841	0.02818486791062996	0.001001802841136013	0.00416142373732823	0.00117653832541868	0.004523757617446311	0.3345790258396419	0.3112372226334612	0.02378786711007358	0.0277890351306904	0.001012123936571437	0.03167124551896547	0.001015946688061293	0.006265838231276812	0.03064402409446491	0.04137823443339009	0.4432772653335426	0.4147468060058966	0.003953350670251855	0.0253384576469163	0.2527400826317157	0.2631504234826534	0.1072350630393317	0.1113235490861434	0.001030022364324973	0.006549178148329091	0.001042971777568073	0.0100499259453345	0.001025794545175329	0.007722738016625078	0.5924794092751136	0.5105954736020185	0.0593821669726333	0.07654663738844067	0.001009749927330591	0.003501346295958201	0.001018793053619498	0.01876035150112057	0.001362711718640845	0.03037135961327227	0.1474565846767768	0.1723505315341846	0.034470285600243	0.02797424238888028	0.001264134672622288	0.007293313915189343	0.4141212554702203	0.3284080608058592	0.001006780292993141	0.02476987610287117	0.001076397109820023	0.005290641053543955	0.001074555519089927	0.005633801454816883	0.001060982493350796	0.003918289664351822	0.09095289716906044	0.08253118281923603	0.09754908958863466	0.07992233614458411	0.02285372859097438	0.02198395985062887	0.001136233888755833	0.004167028427065672	0.06914469708677194	0.07970349115298839	0.1016847576574931	0.1002688903522355	0.08529866636159375	0.07496927625069798	0.04882674138408915	0.05104608598226952	0.001582900531547817	0.03555215566578727	0.04074921143298892	0.06002719175817448	0.001261448598675412	0.04855789801644162	0.001046206576878104	0.02440031745909385	0.001013926179372131	0.006490436536516234	0.001008219449477948	0.01389982830726927	0.00100330885655871	0.01088120636766913	0.001008805246839024	0.02233662042834943	0.01380066457629681	0.0402583476277087	0.04572090065711949	0.05941311948901476	0.05410222575950661	0.05248089753174329	0.001521325100877905	0.02474435969271723	0.001684510362933143	0.01124008545030469	0.03934544177194319	0.03918574297983004	0.01627840306512439	0.0464462647374986	0.002126476430786047	0.02790420969452273	0.1049147923946574	0.08676565550156896	0.001032094681168284	0.01785728110885719	0.01888401997035549	0.008301210021919187	0.01382393084853218	0.02763429005603467	0.00101985850809393	0.01206936375573726	0.001018561948186739	0.01911499572829513	0.001159056728203592	0.06535078530189653	0.02368549742657897	0.0461054485710337	0.02351642997008597	0.02288083883519476	0.01182937381531698	0.01586280182420693	0.001002749889575987	0.01845101137580843	0.03363602067523936	0.0271444396039525	0.1139917899566944	0.1053931738188196	0.001024195970773752	0.01059520496256103	0.00144227718768344	0.03857388225475877	0.001020439477864914	0.02224789592099831	0.001007148389737892	0.02395497555721458	0.001013845061632249	0.01458750089297019	-0.01012141708772998	-0.01717364449949194	-0.01089177187163624	0.008569219296390523	-0.007794582139314086	-0.001929958778574174	-0.002187378308184283	0.00424767774500729	0.001015513476228678	0.02568185694202537	0.001001751821517292	0.001599329246868278	0.4219045787790967	0.02044649357892133	0.001013065972889357	0.00100048162979801	0.009307765743681855	0.4578459162896771	0.0119809656505595	0.3012558049175312	0.1534736277939965	0.001032517016260698	0.001046161724138795	0.001012409826423119	0.7172086177681928	0.07491570131361039	0.001009532852040508	0.001021684480595591	0.001000957561667709	0.1765983613507871	0.05417864841442895	0.001826419750579722	0.4439468298037978	0.001007581797385018	0.001000730164112402	0.001000243519837113	0.001000577792904292	0.08809612657018914	0.09280980281553469	0.02299203568157397	0.001177028321398043	0.05835226193373391	0.108495257400206	0.09002006987459432	0.04768785991403236	0.003050653141329184	0.03572260955072667	0.001353144460315331	0.001046982893601135	0.001010496492036091	0.001004311517209419	0.001003716209325162	0.001012925936187977	0.0326216728724285	0.03729446349514717	0.0500203085245511	0.001002629340303842	0.001054236260985251	0.03621350947872342	0.01507361244466763	0.001829766765282997	0.1061882988323218	0.001007049350617505	0.01950666023721694	0.01123847472861523	0.001015624344429216	0.001020132706213145	0.001069818866042257	0.01411399879168958	0.02938390506437669	0.0131588783124494	0.00100204118514289	0.03009090044122424	0.1205341217614409	0.00102609412753022	0.001007841840691597	0.001025835445299412	0.001008882042038077	0.001017417935651126	-0.008922915705848416	-0.01653633441185091	-0.01051710482585879	0.007034738610095781	-0.003810655199103768	-0.0001889325139359493	-0.003233766918701667	0.0006452248911381357	-0.7392569272586216	-2.809916626551868	0.0519478210166136	1.280127531111779	0.008616468976746746	-0.008882257790712019	2.925585824909214	-0.1829053898530708	-0.05979957225562681	-0.007062083452903721	-1.166323179055255	1.982725878689687	0.5218391454837961	2.308449553245575	1.728045101409025	0.01197784348982935	0.01526546252858258	0.01213412209898436	3.492099890922982	0.8505737942064229	-0.02828790735004917	-0.01606572799977424	0.04152681887855485	1.384456297785716	0.6928859891341782	0.01332627542214225	1.385684893007775	0.05776734207808995	-0.005966356460445413	-0.006509309834848807	0.0004504827080918715	0.1948720211590846	0.1862848879313133	0.03403545495642862	0.03512056081466833	-0.2759115267543599	0.4798743068895892	0.3026690718765126	0.0959003043517567	0.0710863448890407	-0.3128863711486788	0.01329109918314207	0.01222156335336149	0.05153309273328995	0.1596834045498938	0.01906829762868272	0.0691500917483671	1.30732875773948	-0.3360376671153462	-0.1439017398997135	-0.0924128612942374	-0.01699060072135557	-0.08331605601325778	-0.02900606838521592	0.009699501039645408	0.1765021784393517	0.09349732436028789	0.1467983735776862	-0.152822836677801	0.04988486003892947	-0.01080731277056091	-0.4995232351464523	-0.5534383439671281	0.4659372118966466	0.1315736874838249	0.06352585638699682	-0.2174770649822933	0.4312020049839589	0.0136209861777257	0.01790148558538459	-0.1363964837094867	-0.1360257111929142	-0.08550279874241623	-1.448996492583353e-13	5.429133984494615e-15	nan	nan	nan	nan	nan	nan
0.28	-0.04227082670869088	-0.01934162491064188	0.0382140691364606	0.5948696290723364	0.9415410490085023	0.008662527164941973	0.4154729399367656	-0.0271260261290493	0.001055909647209146	0.04389249721808804	0.05467232894105062	-0.07755490835168116	0.01372059948767553	0.04695031557635917	-0.06398126923005081	1.005653382244525	0.09996832845234606	-1.005653382244522	-0.09996832845234806	-0.1442997516896193	-0.09934107886355811	0.006602671366132411	-0.2328850359301886	-0.06818971295694104	-0.03694894808858643	0.0989371111372046	0.0985297720585754	0.6892483546649192	0.6448425802751079	0.07269191382580317	-0.01137329691551937	0.1052662048881211	0.01565651778192474	0.1900068428060868	0.01542228471604494	-0.446244578790111	1.310278708530385	-0.01897623816519909	-0.01766015094094722	1.682873426750605	0.3404683555211562	0.06061895509884484	-1.36643836651172	0.00250174382228797	0.8501470880065555	-0.5372328770406858	0.2309897725139388	0.5214720184326614	-4.078540975055552	0.7626697743404867	4.078540975055552	-0.762669774340487	1.413863954142917	-0.5305427178613017	-0.2490194881333324	-1.464611956149827	0.553739284696484	0.2780049095329831	1.3836137704523	1.15003360812534	1.400875213776311	-0.2944679687590116	-0.02422938757532407	-0.03027023986610878	-1.19078290851641	0.2306857957243158	0.001014726590094076	0.01807125350310938	0.02275392822820453	0.04432888319310068	0.001001787400638626	0.00408984450129145	0.001539487260228018	0.004502126730666233	0.3676176655781612	0.3387700750149121	0.02077128001659194	0.02516153153139795	0.001012850038621182	0.03082423996379156	0.001008519113446032	0.006132161047338355	0.01860496756648952	0.03082500619656939	0.4485017229616641	0.4353225706510952	0.01078061309411606	0.03187614287021496	0.2725766498299848	0.2852935296186307	0.128455830825925	0.1217945722362988	0.001032106991917215	0.006650749711990391	0.001045094843151283	0.01010836288300974	0.001020224714002358	0.007915832728520729	0.6314709588471397	0.5419677462425166	0.06765550531085998	0.08405854245914773	0.001009797007975801	0.003452328968513242	0.00102104648485096	0.01858262028070363	0.001189015795507026	0.03107742249301993	0.1608705587467317	0.1851857487794417	0.04683218727932435	0.03474739929693106	0.001745110068941273	0.007491762648930375	0.4256014326453589	0.3440451769115885	0.001007446042610261	0.02543146011893653	0.001040048211480901	0.005354376822298178	0.001038865974636787	0.005693841757703153	0.001031964546709938	0.003967854037656286	0.0888805526741647	0.08427325705832855	0.0947624259188966	0.08196725361722854	0.02236804432101118	0.02187472483542379	0.001181929805306688	0.004539484454004862	0.06382246969730788	0.07773916616867468	0.1050748763287254	0.1050815668260979	0.08777967910660328	0.07799136025977683	0.04825234069057974	0.05221325099655259	0.002844106906059551	0.03653851765692895	0.03794049234212896	0.05716879207910414	0.001343089929296837	0.04868298360141869	0.001047441098209457	0.02450295716257014	0.001012294208405719	0.007067131462972336	0.001006422158334214	0.01560006774170718	0.001003603772835922	0.01104811724211241	0.001012072504724839	0.02296212185866295	0.02835747322564103	0.05512076999315259	0.04100534917638877	0.0562729065511922	0.05172636150249427	0.05115267010060744	0.001272283448498496	0.02426044940409436	0.001379986391436446	0.01121690402887526	0.03729928348853742	0.03825982830511229	0.01507925720113468	0.04571215187044309	0.001828704215836321	0.0279186371457834	0.1055537201039295	0.08875045018108682	0.001020325695346208	0.01873075966509807	0.01900033345916307	0.009837387261869808	0.01250364056969076	0.0264407097620109	0.001017509312249789	0.0125888913666144	0.001020021908855057	0.01898455960774542	0.001111786576176779	0.06042972948236098	0.01812154287993396	0.04100327229549653	0.02799364341345082	0.02843101158240203	0.01308654047673533	0.01758651666052631	0.001002487349622705	0.01919830083122772	0.03177722679164587	0.02529700646356423	0.1173511346523194	0.1098192724830586	0.001025700798293929	0.01070598008876195	0.001233608960551666	0.03893150699128835	0.001024089638935712	0.02081107797351367	0.001008301691969138	0.02251236991485389	0.001016253344409659	0.0136898261765251	-0.007944002316943909	-0.01642696903640946	-0.01042999689798748	0.007169454580956933	-0.003177321703918137	-0.0001229916563478199	-0.003207901226783826	0.001147784158251237	0.001016477149859007	0.05031321141570719	0.001001784159208383	0.002170993919520837	0.4479525335895173	0.01495520784461132	0.001014043020715281	0.001000477688226514	0.001162734419176786	0.4622316940401865	0.02287757541211459	0.3170104099331401	0.165109098473516	0.001035682191882685	0.001048272494814114	0.00101547076248362	0.7340325628546999	0.0811052399911265	0.001010072976093657	0.001024771908921613	0.001000855967238593	0.1866800566758361	0.06773039434859943	0.002581016574151206	0.4567152908829718	0.001008584278957541	0.001000677557804602	0.001000222323963882	0.001000534543166102	0.08437797346976947	0.0892980882978414	0.02093707212044308	0.001270260358526081	0.05572074180427962	0.1110525850748477	0.09210748312176274	0.04742006776440881	0.005046724309648285	0.03362863617754262	0.001487548383815556	0.001050059042068296	0.001010549986403378	0.00100459471549403	0.001004070642669474	0.00101752495529069	0.05424467518691142	0.03363821803456105	0.04774379627486967	0.0010023982068394	0.001046927746782238	0.03377340444961109	0.01273327023982493	0.001273404292234225	0.1066949219616022	0.001007969561425937	0.01886219943441231	0.01086060848909922	0.001014496624542303	0.001022651580380681	0.001054018740145226	0.009961370818380194	0.03605617233158907	0.0154687063786915	0.001002318842386615	0.02916538304492932	0.1236778712231109	0.001028212039170227	0.001007399353595588	0.001029615609415691	0.001010027038118155	0.001019890019939946	-0.005277130851705461	-0.01562561088560625	-0.009924667960403217	0.00583704785095391	0.001756605479070483	0.001716945894672869	-0.004215491299424536	-0.001700829794948162	-0.7415971482688108	-2.432372902856365	-0.009212152288728846	1.841370429369676	-0.03719670389874527	0.006472736285555203	2.572874662732011	-0.3222354653407685	-0.1081646942168661	-0.02519437763733526	-0.9456060954830166	2.101257306810468	0.7320259221274577	2.110776077996087	0.4068009508577685	0.009051152694763892	-0.01171911075397371	0.03096969223269752	2.768286178311808	0.6672020234541997	0.04572782735285631	-0.01680001753493618	0.1164920463878564	1.19330266784704	0.6600157178850794	0.02346888510411879	1.744810546353019	0.08281238714607936	0.03068669609990977	0.03055747898915679	0.01339789880911405	0.1473185038229484	0.213634361980435	-0.04655467337158611	0.0390873986346575	-0.1230489269253664	0.4860983354574448	0.3039542675403492	0.1315987885079435	0.1191162219616483	-0.2578316042336319	0.01264265373947374	0.008639887403003425	0.06831124389701099	0.179869676537786	0.01474984487381342	0.06201768456586031	1.577792281756093	-0.3001431243200176	-0.1226901472187439	0.01967541899269507	0.006543661740646281	-0.1057085040255155	-0.1155150764656117	-0.00274559068168631	0.227239982996648	0.08201869392827435	0.1599168599753586	-0.09510411410762729	0.05213354284437703	-0.01492276076017625	-0.4816718683462665	-0.4781816337726028	0.6387348051926867	0.2040738542595041	0.1046506049269584	-0.1586045601300503	0.4560777350757188	0.008519167517975629	0.0526922737490351	-0.1496743430740774	-0.1513316476724985	-0.09300570903442977	-8.963003240911165e-14	-3.889943862436211e-16	nan	nan	nan	nan	nan	nan
0.29	-0.03923623932505235	-0.02039693650787884	0.03369859785041508	0.6079246979213165	0.9412588712136918	0.008406337992034635	0.4299923721828436	-0.02472865264388869	0.003071706669766402	0.02932113826822317	0.05585778662212851	-0.06887203454706435	0.006901746759545034	0.05095887881726194	-0.05866505232822285	0.9620375647373819	0.1080198905991249	-0.9620375647373666	-0.1080198905991234	-0.1298159069654631	-0.10505488318155	0.004069441796101179	-0.2465124376972083	-0.06219881901961128	-0.03398627428538548	0.1115089364506508	0.1099266372258007	0.7027022572562627	0.6407937964554593	0.07302146559615623	-0.01159629395746476	0.09394576107574926	0.01807747542241002	0.4156861554328586	-0.2187510842077365	-0.458235964204057	1.300651749278005	-0.03780775489990034	-0.03312737051871543	1.221368723941076	0.1470615349057006	0.3464830570971497	-1.547199157425417	0.2264316091963918	0.8901727877289716	-0.8266128016491964	0.5595975593492284	0.5438381218833861	-4.634217765612489	0.848490404075146	4.634217765612506	-0.8484904040751549	1.483933894922177	-0.6097080811356768	-0.2554880113249619	-1.263013592222048	0.6406930752770225	0.3129164527446999	1.123012762935597	1.135561555219946	1.292453987003345	-0.5061635379815854	0.08786764370024962	-0.01540231444792529	-1.074973251269576	0.2504865503872936	0.001018114935231805	0.01832580311650631	0.04463424949663771	0.06659297627254192	0.001001824058213808	0.003996787274484811	0.004603844901951614	0.006122097400267103	0.3953861553430172	0.3624410294592974	0.01622210335911858	0.02122069318573037	0.001012961376778495	0.02945665230360736	0.001004582697860814	0.005983953510150078	0.01025825123404745	0.02331767232668074	0.4514501863858614	0.4542979674872686	0.02043086350863019	0.04090919837089351	0.2916765469270904	0.3066895718905522	0.1347863446150577	0.1171936347646641	0.001033668475047284	0.006735306061988106	0.001048248001689661	0.01014411704974241	0.001016945676001242	0.008196884484622283	0.6610449540480717	0.5658765117667448	0.07314721264288349	0.08874581289652962	0.001009818589963715	0.003394949881056975	0.001022677502554972	0.01831476674861295	0.0010968292776388	0.03206922629148389	0.171205112060467	0.1953847627394402	0.05818722335304341	0.04065562018452506	0.004246346582273726	0.009199616547769641	0.4385980319005659	0.3631283847060902	0.001007779449526215	0.02612451504415052	0.001020755829151536	0.005449213442523736	0.0010199285901332	0.005786358902006019	0.001016562565685974	0.00403167358081684	0.08625366638796521	0.08558086051192644	0.09183716458806716	0.0841241777999511	0.02119452920479459	0.02119142114487632	0.002295298861763133	0.005901092607364198	0.06076717777566914	0.07789042470422243	0.1081677973721837	0.1101908120183889	0.08995853498782634	0.0811661710036525	0.05090678540811746	0.05644616433465238	0.01104472489191243	0.04335441189809155	0.03552741987000508	0.0547491722559422	0.001364486628726021	0.04869522200726672	0.001048651657910756	0.02454307101566161	0.001011554700520155	0.007692230756240502	0.001005670589345706	0.0174995653739861	0.001003921617091047	0.01115869869555536	0.001016733421568165	0.02330958432980085	0.0401374763171339	0.06566989179867652	0.03762485949761653	0.05423510895311706	0.04956211049150813	0.05008112436054469	0.001140143899837044	0.02407189976301509	0.001219129841649059	0.01146478562497705	0.03546563273429858	0.03749952168315444	0.01365291164455106	0.04471751129318334	0.0015810285678111	0.02797663041675727	0.1063266174728471	0.09145945381280518	0.001014747965277117	0.01944556430814377	0.01987685498380463	0.01199725983501294	0.01293972559978289	0.02687980795614805	0.001016115999453518	0.01318482062370146	0.001022405673248305	0.01879776533736415	0.001082149317844574	0.05570266076515754	0.014351821678021	0.03765939813376436	0.03283844290732123	0.03474486371645976	0.01469221245171693	0.01969910314076159	0.001002450460762398	0.01985637037077223	0.0303285404365907	0.02390598833605546	0.1203583406847708	0.1146138670969325	0.001026871022621124	0.01075119907412639	0.001122962427352667	0.03960500148925147	0.001026445467824061	0.01925597924745174	0.001009020007933482	0.02093130978693298	0.001017839741829586	0.01271965609119523	-0.003404279048212895	-0.01503627669786422	-0.009954170748392058	0.007576709465880064	0.001848735688117949	0.001106484239326529	-0.004171884202904833	-0.0003336204158834594	0.001026010553269142	0.08702405797565044	0.001001928240955739	0.01260055315412957	0.4594483280034012	0.007985251675154792	0.001012260120748159	0.001000493225131658	0.001083986778095989	0.454254130583322	0.03792905198607854	0.3379943602589603	0.1257222017009724	0.001034964903495737	0.001054286031988159	0.001011893605382313	0.7327426191256141	0.07948821719202619	0.001009644821754369	0.001024039152179841	0.001000826662234042	0.1886591901780413	0.0759253850579944	0.01050050795393554	0.4767320374470769	0.001007739038645841	0.001000675663312813	0.001000215903084872	0.001000531216764329	0.08124503228100344	0.08654121278063394	0.01898282800972277	0.005308074089761181	0.05790359880744175	0.1138476277627443	0.09361453657994934	0.05991463071290502	0.0322694725631229	0.03189417756577596	0.001301505839642372	0.001049786949064956	0.001010984002505496	0.001005136954848789	0.00100440616347618	0.001025018507608653	0.05340579414122786	0.03360429013409177	0.04619774420796749	0.001002622008747414	0.001055436254536272	0.03292224183288704	0.01155503823077345	0.001364191160915832	0.1080498408404624	0.001009766653669994	0.02254137096960504	0.0155783149772885	0.001014809207979877	0.001026777548208291	0.001048991690703988	0.01041230505124337	0.04042200482489332	0.01726775626296429	0.001002490950521412	0.02822408020596908	0.1256590854168154	0.001027984788412623	0.001008020689889683	0.00102828956114784	0.001009548012106363	0.001019152926518039	0.002633725663312231	-0.0131741170091254	-0.009501946829187823	0.009375693642744185	0.006948497247391854	0.001847590810723894	-0.005100981501810138	-0.0007212574867663528	-0.7470077972719772	-2.129497794019436	0.04251887411472975	2.568092501357049	0.004848149513290506	0.293030596707833	2.149860636858385	-0.4559552144418773	-0.161270002600551	-0.009801554526699296	-0.5664615593087565	1.637339648898055	1.044087434299657	2.166969409851564	-1.240075709177473	0.008645918720655855	0.01119895105205449	0.02773626705255185	2.001723502801423	0.2902318094678684	-0.03104908166945324	-0.0337876523160154	0.09413727630783347	0.853009821018251	0.5224670161135022	0.2937616085256134	2.055300706059175	0.06364165839571656	-0.001015784194018306	-0.001288908842197612	0.003095006443727389	0.103063602440474	0.2064975875688243	-0.08918712568683333	0.2226746628929499	0.1473781152108712	0.5376431426208687	0.3327261503549032	0.6813175615193496	1.152404067094541	-0.2265386007002299	-0.008396133849401508	5.778716164333778e-05	0.05979610809097368	0.1992017416045765	0.007926861329133025	0.01455217823514178	0.6141252882689654	-0.1181677382929437	-0.09290007916854903	-0.03543684015662395	0.03893030993124064	-0.05392071316328292	-0.088048442668656	0.01373645640174409	0.3115996908215317	0.06332922501520143	0.2774559386891485	0.1636512492165572	0.06503358099737513	-0.02201122260858814	-0.4612014385178605	-0.2088729355927281	0.6257845408496385	0.2176534677157509	0.04058305150513403	-0.1205220415113476	0.5072309906609237	0.00100937786635204	0.0826436658889655	-0.1598239413958739	-0.1634341322210962	-0.09988083270905704	-6.15513860549063e-14	1.643472255045325e-15	nan	nan	nan	nan	nan	nan
0.3	-0.03398159316970836	-0.02356197619544989	0.02902162413672057	0.6208809978180644	0.9407779252286338	0.008008986016707381	0.4399074284451036	-0.0240236915631548	0.008064422942941098	0.01296119939039853	0.0590377974610146	-0.05967655030093035	-0.002813159207681807	0.05791976043726957	-0.05306317159344555	0.9131771221475165	0.1169550915149946	-0.913177122147513	-0.1169550915149952	-0.114600495706496	-0.111485039194221	0.001535679430598573	-0.2581882116739669	-0.05545078000111926	-0.03072288700091366	0.1212425958098762	0.1213654457610663	0.7151484080552091	0.634901814659284	0.07440382474087334	-0.01170280612297261	0.08373339191649314	0.02060586514997063	0.6340185971465894	-0.4065233333479472	-0.4785450643205015	1.290524918083949	-0.05872987623485399	-0.04589271142492781	0.7619982299880799	0.001985874635760427	0.6560028052289226	-1.724154352112259	0.4014123753755341	0.9526691763025279	-1.116443524968887	0.8214534483621743	0.5786047850202471	-5.127465991599522	0.9393975281587313	5.127465991599522	-0.9393975281587318	1.560177261105261	-0.6738130567970965	-0.2491260472276121	-1.074286398097508	0.7051683009291089	0.3381476057872279	0.8159805796073075	1.158422281736427	1.199324855296875	-0.6631075640641704	0.1863320872978086	-0.006973264579310308	-0.9691679778936276	0.252172213139472	0.00102457722408086	0.01856956696708107	0.0723977304168415	0.09482361951697049	0.001001914455096101	0.003912065310658907	0.01127986335803194	0.00987292264631966	0.4175213443650503	0.3815381759663454	0.0104490867039605	0.01624196702934319	0.001012125131959502	0.02768049661621242	0.00100262322790097	0.005829041461744251	0.005868356380433306	0.0192837573942945	0.4509921659669782	0.4669397153985316	0.03248242884692967	0.05214793668184558	0.3111300569931025	0.3286036584849153	0.1224083507180111	0.09873131277291446	0.001034090056832214	0.006839384114996958	0.001052831915866105	0.0101789220421723	0.001013517481440858	0.008520470231174282	0.6814661445411971	0.5817673478238908	0.07546418744050777	0.09026277355738255	0.001009615192530441	0.003354438599473926	0.001023126088594528	0.01796652800287083	0.001050722803208997	0.03320553927925317	0.1782021823179049	0.2023761391371389	0.06792152249949923	0.0452135107487765	0.009412283515773449	0.01288018909664673	0.4537031652605206	0.384820584903001	0.001007523238947802	0.02686115449716848	0.001011112649087591	0.005548132895664463	0.001010460597793814	0.005883366406654086	0.001008863229520875	0.004104334098943352	0.08339697151242188	0.08611175741777621	0.08897171109127744	0.08587214762870816	0.01964181359306223	0.02010936110254147	0.004860971961889948	0.008781786329111217	0.06005585295209916	0.08056827809620863	0.1111229252649929	0.115872278470936	0.091842008845991	0.08468024864928282	0.05801595550222172	0.06516627587543326	0.02827499347411959	0.05775342781520248	0.03342349547086273	0.05262909525906895	0.001282173470962418	0.04855103769893931	0.001049120577197437	0.02451761098481866	0.001011402241578584	0.008324803491521428	0.001005566247801226	0.01956754040754622	0.001004248303843831	0.01121786277876299	0.001022811281403112	0.02339471279510069	0.04584401736336337	0.06904513993662524	0.03579330346616575	0.05369452492516002	0.04767392515486927	0.04926904694970308	0.001074174190826572	0.02399068274143964	0.001142922135632304	0.01191346327619474	0.03408809829648807	0.03703005618543478	0.01234411684775335	0.04385847494335731	0.00150238156041452	0.02818121050449005	0.1073429208407609	0.09492322294701701	0.001012859379917579	0.02004508397186312	0.02210138945202954	0.0154944717162293	0.01546293466705654	0.02932828467186777	0.001015576045818766	0.0138491884352032	0.001025660939367645	0.01855283258491145	0.001064820064198871	0.05125650944360582	0.01261899450426737	0.03646021884320857	0.03741747854345427	0.04098168078394408	0.0163871387667868	0.02192378653327438	0.001002518123403627	0.02028235683183241	0.02911683211193263	0.02286810611054871	0.1229316361740995	0.1200516883555208	0.001027342185358548	0.01073586261233434	0.001067945600881807	0.04059712110957148	0.001026959501190271	0.01764502836051999	0.0010091393559367	0.01927261218427971	0.00101826383540494	0.01171515902886788	0.003382866384709249	-0.01293838333402857	-0.009513747944383377	0.01007155828871466	0.00698534933101075	0.0016034061485853	-0.005083538663202277	-0.0001743737351404437	0.00103554395666282	0.1237349045355922	0.001002072322702504	0.02303011238873886	0.4709441224172853	0.001015295505702176	0.001010477220782089	0.001000508761991274	0.001005239137011457	0.446276567126458	0.05298052856003979	0.358978310584782	0.08633530492842703	0.001034247615108118	0.001060299569156145	0.001008316448278	0.7314526753965284	0.0778711943929256	0.00100921666741698	0.001023306395523759	0.001000797357222975	0.190638323680247	0.08412037576738995	0.01841999933371978	0.496748784011182	0.00100689379833604	0.001000673768804005	0.001000209482177425	0.001000527890340728	0.07811209109224036	0.08378433726342682	0.01702858389900324	0.009345887820997593	0.06008645581060561	0.1166426704506408	0.09512159003813596	0.07240919366140197	0.05949222081659212	0.03015971895400942	0.001115463295469853	0.00104951485606068	0.001011418018610829	0.00100567919420369	0.001004741684281512	0.001032512059922507	0.05256691309554503	0.03357036223362313	0.04465169214106512	0.001002845810653565	0.001063944762287546	0.03207107921616714	0.01037680622172211	0.001454978029596582	0.1094047597193224	0.001011563745910444	0.02622054250479909	0.02029602146547978	0.001015121791416493	0.001030903516056243	0.001043964641263059	0.01086323928410614	0.04478783731819967	0.01906680614723869	0.001002663058659317	0.0272827773670085	0.12764029961052	0.001027757537654666	0.00100864202617982	0.00102696351288021	0.00100906898609942	0.001018415833098261	0.01054458217832985	-0.01072262313264454	-0.009079225697972442	0.01291433943453453	0.01214038901571317	0.001978235726774834	-0.005986471704195767	0.0002583148214154351	-0.7527893857255252	-1.917592864403366	-0.011369304982905	3.034680462363502	-0.03552965134430396	0.4326436515817605	1.65811307526631	-0.5298130275098019	-0.1898782996530371	-0.02653527993417962	-0.2509223079646426	0.8345275218291685	1.173162484164696	2.214384942482667	-2.365475953161103	0.01295549332494518	-0.01190894570606837	0.03947649035436394	1.164700284895979	0.03314006814404078	0.04910138861303417	-0.03287705655027304	0.1453938842508965	0.5517751553901418	0.3899496532166116	0.4180126151114668	2.26660902683516	0.09152929274074757	0.03150326268600064	0.03145555106479677	0.01516609380204477	-0.0080228057525779	0.1318434911884366	-0.1263059437457076	0.3429045123276147	0.3822700443393536	0.6005425875087194	0.3718076478914772	1.029038429083073	1.635740557146125	-0.1979230389774413	-0.01864188908639089	-0.004474889374630496	0.06980593230397115	0.2135651567956692	0.0044663708043402	0.009550883421752275	0.1430175482098479	-0.0007004103195810185	-0.0707964813786286	0.0411419428374805	0.04670287272979094	-0.04754027922570834	-0.08839423098607493	0.02657177268650232	0.3781930834962258	0.05896169803826538	0.4273847215749056	0.3067715902003038	0.06582125374309424	-0.02655045565679738	-0.4254883892077746	-0.04924265954331979	0.6233277918708521	0.2264932367019624	0.05823398923403789	-0.08797737972885185	0.5847230640204477	-0.003591921912378926	0.1164172981793032	-0.1608447752411842	-0.1668591426154674	-0.09987110442682767	-6.972736702739129e-14	1.414339891237024e-14	nan	nan	nan	nan	nan	nan
0.31	-0.02667386952461399	-0.02822915580387116	0.02407149844607291	0.6337342523234879	0.9400747962980309	0.00750391129469435	0.4453453439698306	-0.02440859596919295	0.01617407858130779	-0.00499752952225372	0.0635672331628384	-0.04972307017667062	-0.01531875026068666	0.06697016618147203	-0.04702176221569049	0.8597464316180444	0.1269465937748447	-0.8597464316180282	-0.1269465937748403	-0.09862715508567668	-0.1184450998938503	-0.0008682694150185158	-0.2681146425486355	-0.04821858914504511	-0.02726195170100535	0.1278434041112056	0.1332423824310678	0.7268233409463989	0.6278461751833158	0.07661199289188203	-0.01178198583084616	0.07450125908665016	0.02322632698146608	0.8107772091530253	-0.5137081582141999	-0.5119270627528083	1.280193470628675	-0.08303705918308057	-0.0544806281911643	0.3451957541963817	-0.06716082362931823	0.9649560774380419	-1.847346689880913	0.4907366083721424	1.037123401022481	-1.365391511302876	0.9694725410430788	0.6291454890160121	-5.54916645461891	1.065375584408039	5.549166454618912	-1.065375584408049	1.631985842249836	-0.7138392480486369	-0.2295148954588486	-0.9174278260594303	0.7358671793321415	0.3525277391342908	0.5178115646929166	1.225860503606042	1.14157524592148	-0.7384215077453553	0.252655231799861	-0.01084942797884719	-0.8710441701702325	0.2692668601053475	0.001044606274442527	0.01883336469392006	0.09680264909683459	0.1219067219956236	0.001002007936706161	0.0038495721367395	0.01562895767875714	0.0124075480108164	0.4347033327436169	0.3957128643721107	0.005890080713559662	0.01231655415600458	0.00101077712005339	0.02567107788698209	0.001001593884900435	0.005678311689092701	0.003502376627558534	0.0170821156397691	0.4512975439129516	0.4740873684564385	0.04311941076414955	0.06228542413027609	0.3303390433789515	0.3506330379335775	0.09818506514323089	0.07489567296003473	0.001033267407003202	0.007000159265917031	0.001056546298575639	0.0102197096509983	0.001010523943477425	0.008895908196558878	0.6938980753374471	0.5888870604474123	0.07492730061793672	0.08917309474498973	0.001009136077906284	0.003395479762212586	0.001021769223576624	0.01755934514489684	0.001026269389070131	0.03453721541373492	0.1828510694012652	0.2067972202223864	0.07503735172134242	0.04829668034406742	0.01427461667210726	0.01630569338798539	0.4714066360392509	0.4079454879953184	0.001006952296548053	0.02768614602886644	0.001006010103022374	0.005686189897460107	0.00100543836864011	0.0060193607797064	0.001004788012848148	0.004198274199865539	0.08098555746136986	0.08594995588712324	0.08693027776449762	0.08706657064890815	0.01822310974700508	0.01899704489481341	0.006322564611395622	0.01081878686215066	0.05974255696651739	0.08383642633878109	0.1140413312704891	0.1220155335713328	0.09410492637595275	0.08863094620790074	0.0700406456324436	0.07879085413090585	0.04780844987932486	0.07397463624852936	0.03136342434415256	0.0506669784150635	0.001247173711959625	0.04836009238194939	0.001049486596715752	0.02444617112780554	0.001011427550238789	0.00888576855372411	0.001005659652623724	0.02184856304919401	0.001004540773005916	0.01123807435220427	0.001025842094829536	0.02328223906674622	0.04392081978007179	0.06554728174597139	0.03481149949914581	0.05392918671100966	0.04591786018071829	0.04851576633688011	0.001039536563854225	0.02390830260653178	0.001102630281479287	0.01249120623523224	0.03318306536489546	0.03675495481470914	0.01023555257833306	0.04234634166815239	0.001435429878135761	0.02838705078967807	0.1085983869854479	0.0986915540784306	0.001012692897575721	0.02063776143281027	0.02484246866032084	0.02009387348957786	0.01956431717266183	0.03328329640934385	0.001016045531443438	0.01458247128144524	0.001027704734588121	0.01825465204250553	0.00105434852040447	0.04716509265158318	0.01233872694014029	0.03683741607581881	0.03878531498786983	0.04470586820233385	0.01701482364083523	0.02314634079276566	0.001002596568751943	0.02055224197297744	0.02731086437504568	0.0218420202521178	0.126268023437756	0.1264043296604601	0.001027844252192302	0.01068115663332077	0.001039913795526419	0.04193535683546075	0.001026817382771657	0.01604277140032687	0.00100905712810357	0.01760095220099557	0.001018276644561651	0.01071638579384658	0.01186382950308894	-0.01028576221771445	-0.009061816831140154	0.01404468381140794	0.01161125184046543	0.001642914202653068	-0.005968547453979265	0.0005371040777061076	0.001090757880054997	0.1342764050867936	0.001002133054150179	0.01805288991769893	0.4736521195874479	0.001010842101253019	0.001008441024086504	0.001000534446830999	0.001004094467847784	0.4571179110601867	0.05787390614017395	0.3772767667922705	0.04367667461078181	0.001030857445569831	0.001060508041373356	0.001006640381673287	0.7185390128782836	0.07107011841585927	0.001008147412332252	0.001017861711751572	0.001000834979325925	0.1903655780810802	0.08436305268388189	0.02046903831709775	0.5242989481193031	0.001005904897464732	0.001000721983425623	0.001000213667786941	0.001000563105303816	0.07746539277937636	0.08449158581873871	0.01632851792688068	0.006611100934794184	0.05871396978435397	0.1196142811911557	0.09901604309286959	0.09647430607546123	0.08047294731319528	0.0279676676299889	0.00129130107107212	0.001050166001192747	0.001011484239488092	0.001005822566312708	0.001004932670946205	0.00102602185458487	0.0321740944064685	0.03374324122963149	0.04305480563141862	0.001004020939948002	0.001057918672661047	0.0321812059926237	0.005908068348485295	0.001290035639720199	0.1112325318991092	0.001013328382876775	0.02937984927873558	0.02731640964261646	0.001017729093105131	0.001028925113518639	0.001043012422273722	0.01302842531833131	0.03662175431226974	0.01654481917552002	0.001002691019411031	0.02351123527658874	0.1342838804050206	0.001028882254852816	0.001012507550366011	0.00102642066672572	0.001008889115939158	0.001018183480335733	0.02140019048127609	-0.007283652369456329	-0.008595958624431107	0.01892208483559992	0.01581384460972208	0.001414165037423624	-0.006839216844582993	0.001471613295585208	-0.7615896262273811	-1.793311702028576	0.04588143601682033	2.377918608454029	0.009202407772706022	0.09278366191858579	1.176389851170691	-0.2754759921520701	-0.2063771530365159	-0.008596762014983014	-0.1784243436262329	0.635535660489928	0.8676294141372064	2.151855213857554	-2.40936900133292	0.0188402965463188	0.0122572985736787	0.03770854439892658	0.2608131680798445	-0.241444894189868	-0.01665532872884745	-0.04494619796402471	0.1290050009705976	0.3309594797901979	0.2308441618541349	0.2778319119143996	2.336940589483728	0.08023264188458622	0.005407277343431947	0.005125450009382484	0.006957944055460429	-0.03213182140197646	0.103621140658841	-0.09880330581650308	0.08187577366764645	0.2817959223491112	0.6154473227351202	0.4118700805564341	1.652351404814687	1.610772854626005	-0.1950974859833519	-0.01866838387230456	-0.008933933269722952	0.05608087909977155	0.2468025930349554	0.0005805931438334047	-0.02437030912324216	-0.7803498536099244	0.04721965104713596	-0.08291908329626158	-0.03492080906038585	0.06634683098657843	-0.01314348415824801	-0.2103434621225063	0.0160774419690626	0.3675357685608555	0.06299821312155122	0.4985961629350373	0.472382157420392	0.08035209150606405	-0.03193404505959939	-0.3943210932982447	0.1141080475728778	0.1302572280909904	0.03131613348995376	0.007444100806443392	-0.1241242573905715	0.6762769869006057	-0.006920995824920735	0.1528661008282599	-0.1593593752453851	-0.167242778436155	-0.09969518004269309	-5.865939153495161e-14	3.581713757991207e-14	nan	nan	nan	nan	nan	nan
0.32	-0.01810102744091167	-0.03357205075709947	0.01877414310284528	0.6464862169831166	0.9390943610596303	0.006932205548317947	0.4472035611137973	-0.02513078939156926	0.02734409959166207	-0.02358083959630327	0.06857776649611504	-0.03895215123108092	-0.02973532594826402	0.07692610806970406	-0.04049089384350749	0.8023839062486917	0.1383920564150369	-0.8023839062486888	-0.1383920564150356	-0.0820108792776731	-0.1256746274535693	-0.003011641949832827	-0.2766653291795992	-0.04084149023341945	-0.02370256651940279	0.1318714367844092	0.1460605648601231	0.7380981834332501	0.620325360972083	0.07940400315477089	-0.01195952970217753	0.06643679687118113	0.0259381364910009	0.8870422848690658	-0.5416664023073056	-0.5479909948362106	1.270266948924991	-0.114191137801079	-0.05921891629760031	0.04605855383673607	-0.06547192863182781	1.268075879632745	-1.849070584397016	0.4976319016595224	1.11615694056178	-1.498640451992665	1.002560677196114	0.6764965839017711	-5.913832959574733	1.230189604227166	5.913832959574733	-1.230189604227166	1.688764298542244	-0.7277064288150659	-0.1970107850670818	-0.7991375493564313	0.7341499120396249	0.3578375821261258	0.3014254539819693	1.34667143355047	1.119306774429121	-0.7561425111169058	0.303100509674753	-0.02664609726971569	-0.7356338550191238	0.2704417487473821	0.001082233624043214	0.0191222473997098	0.1145472160632351	0.1423015631877753	0.001002085034793639	0.003819541289946006	0.0154064954312871	0.01209864069673542	0.4472045521889365	0.4050572778954355	0.003555800659285329	0.01032831828629502	0.001009084841655104	0.02366551941859103	0.001001092322457401	0.005557384472531297	0.002304911146122553	0.01593490450826752	0.454880385284414	0.4804610800230935	0.05092755525357616	0.06976641313674764	0.3489855686185906	0.3708480480941947	0.06496029461855027	0.05038959290793989	0.001031160415248496	0.007209005239945237	0.001058506996375827	0.01026788463488299	0.001008189450236367	0.009316589952867235	0.698975562169259	0.5870150297509119	0.07162525201287585	0.08562649440223448	0.001008361746088939	0.003506088572418604	0.001018367482408447	0.01713987042230147	0.001014066188283773	0.03594691246516527	0.185601576090517	0.2089656970955709	0.07906478109807137	0.04991359190608921	0.01772687450020745	0.01865170071005746	0.4919985053976658	0.4311307766497754	0.001006172269734661	0.0286010799008481	0.001003484184485416	0.005842261235961947	0.001002930567083985	0.006173517936173974	0.001002769018784523	0.004310213333507727	0.07933585152960701	0.08531323456897226	0.0860711879647502	0.08787617099803136	0.01714913458656832	0.01808037482570207	0.005701130092037714	0.01076690539030786	0.05895138758979097	0.08641292290645061	0.1169701293675476	0.1279280027289421	0.09705587976055796	0.09278841459490041	0.08709473996702284	0.09734278762808897	0.06736765742632726	0.09001431940985213	0.02923325599495709	0.04871520241620485	0.001317585196860352	0.04819524583039512	0.001049995233156283	0.02435651529471059	0.001011473324060846	0.009720297052816674	0.00100577805335063	0.02458685669829715	0.00100478247513249	0.011249567626634	0.001024110172366592	0.02306081301237218	0.03334725877038006	0.05468292951869819	0.03437099924169408	0.05463065561703899	0.04423010618969013	0.04754947644153761	0.001022811205026267	0.02374620977483852	0.001079474059601745	0.01319042213385078	0.03275532828722888	0.03665391671695195	0.006953802819614363	0.03972538493945969	0.001319483352954599	0.02853238249641097	0.110090959131921	0.1021151908337269	0.001013492445178251	0.02137353661346832	0.02776941097751165	0.02558840557159968	0.02503585687931191	0.03853895582263722	0.001017584439018074	0.01544656578554633	0.001027736501873952	0.01793718385424329	0.001048638412903156	0.04333956509564572	0.01325420759770273	0.03853089862476521	0.03568602773177784	0.04376177607134577	0.01611186922409068	0.02281607956878871	0.001002649758963102	0.02066526008422503	0.02455984071816189	0.02024793165407656	0.1309363926853886	0.1333866638921892	0.001028657785645495	0.01060600825717132	0.001027836341451148	0.0436871682023767	0.001026474808080836	0.01446278568674873	0.001008926054884915	0.01593235812769872	0.001018166814497429	0.009725022678794061	0.02192788941117984	-0.0071089080034843	-0.008588995077698185	0.01937422258634928	0.01560218973962305	0.001280036427775037	-0.006832047144496352	0.00158312899810148	0.001145971803442449	0.1448179056379955	0.001002193785597024	0.01307566744666011	0.4763601167576108	0.001006388696798112	0.001006404827392834	0.00100056013160933	0.001002949798685577	0.4679592549939137	0.06276728372030935	0.3955752229997586	0.001018044293137636	0.00102746727603343	0.001060716513587662	0.001004964315071654	0.7056253503600389	0.06426904243879095	0.001007078157248612	0.001012417028037975	0.001000872601417028	0.1900928324819138	0.08460572960037414	0.02251807730047736	0.5518491122274242	0.001004915996597907	0.001000770198016633	0.001000217853340775	0.001000598320227824	0.07681869446651465	0.08519883437405065	0.0156284519547585	0.003876314048592577	0.05734148375810401	0.1225858919316707	0.1029104961476031	0.1205394184895227	0.1014536738097979	0.02577561630596873	0.001467138846673712	0.001050817146323242	0.001011550460361951	0.001005965938421743	0.001005123657610214	0.001019531649246987	0.01178127571739182	0.03391612022564006	0.04145791912177219	0.001005196069243699	0.001051892583031279	0.03229133276908439	0.001439330475253043	0.001125093249843754	0.1130603040788967	0.001015093019841254	0.03253915605267346	0.03433679781975574	0.001020336394781325	0.001026946711000827	0.001042060203285348	0.01519361135255642	0.02845567130634117	0.01402283220380312	0.001002718980165569	0.01973969318616976	0.140927461199521	0.001030006972050253	0.001016373074536627	0.001025877820573267	0.001008709245784213	0.00101795112757638	0.03225579878422236	-0.003844681606268112	-0.008112691550889761	0.02492983023666528	0.01948730020373096	0.0008500943480724871	-0.007691961984970164	0.002684911769755037	-0.7707316155864866	-1.628507503050285	-0.006352309298253153	1.697028205061455	-0.02903718596052568	-0.1360628841300795	0.6920580987790732	-0.1423776267942381	-0.1891062474849374	-0.0205747687698584	-0.04003618333747309	0.6797392235812729	0.6418627957577376	1.851511084870546	-2.499564000997612	0.02256965797566116	-0.01043147077510182	0.04852524856090441	-0.6336483791081747	-0.4582442379301637	0.06301491818597936	-0.03533542576109604	0.1609980676402343	0.101254312979376	0.09669804656107306	0.2021132212564214	2.278686139263342	0.1095177608258856	0.03510613002936992	0.03508810775352434	0.01876590034531887	-0.1030067632827669	0.05487895697347885	-0.08717671604066581	-0.07487188863731574	0.2439397093342405	0.5543853989515444	0.4131618135679629	2.014509477459317	1.599435502747236	-0.1958548699500711	-0.01342213598728605	-0.008118084577745457	0.1245186196854795	0.3050193582896475	0.002722710981251509	-0.01223958174737651	-1.330281259148654	0.0926610136930808	-0.1133983378863111	0.02519940342242493	0.07099746062170197	-0.01272762468732841	-0.3101589216941419	0.01447005701445652	0.3092542082732351	0.08758124195394555	0.6064107832951029	0.5669011253506151	0.09198358533223898	-0.03040798330469865	-0.3723105419870729	0.2140144037185433	-0.3103281180154145	-0.08406986000768119	0.02686058325811945	-0.201577927650468	0.7106616493794364	-0.007680401337284009	0.1991324263450878	-0.1563905259087619	-0.1662459606140283	-0.09838908042446365	-1.720622162420957e-14	7.197584257937529e-14	nan	nan	nan	nan	nan	nan
0.33	-0.009419342584330855	-0.03884034063117503	0.01316453481043402	0.6591440153152534	0.9377596478183071	0.006329173693274002	0.446857841251376	-0.02553068358768608	0.04152663054724044	-0.04142488047041212	0.07330177889100863	-0.02755672653731253	-0.04470382894827417	0.08668485288391592	-0.03360075705276755	0.741555837107932	0.1516493697665952	-0.7415558371079222	-0.1516493697665902	-0.06492480876596674	-0.1329105718635989	-0.00476531013448114	-0.2842382805170453	-0.03363291106836532	-0.02012817757570576	0.134206477798465	0.1602703254436855	0.7493136226002216	0.6128346800122861	0.08258667479094549	-0.01234761675610536	0.05979665910005318	0.02872195999478992	0.8302223376316441	-0.5053804840938861	-0.5676465112031291	1.261738410139411	-0.1537539739382531	-0.06127838533363766	-0.09128154351277411	-0.009885028464011429	1.569747137854812	-1.701272304343481	0.4416699587284575	1.15077575714091	-1.470539207344213	0.9393396931752038	0.6913705187855633	-6.249100098627474	1.418437675405312	6.249100098627475	-1.418437675405321	1.726557028613057	-0.7157187400525946	-0.1516291194165746	-0.7208498623801289	0.7040280110816711	0.3564102334578982	0.1581384130387595	1.496802266699121	1.126740221055802	-0.7396572921100645	0.3231891872948238	-0.04951290321142832	-0.5968778554460177	0.2848185618068175	0.00110354470623864	0.01937115776710707	0.1249716406069614	0.1548252480282525	0.001002107140474918	0.003809987301852407	0.01273282518781593	0.01028884031266907	0.4556066231993078	0.4099863664625032	0.002311026197200826	0.009273582966017904	0.001007434453769441	0.02188360543689658	0.001000829994363922	0.005479083641910886	0.001668085217520915	0.01534771491691975	0.4627508944573886	0.4885931827900961	0.05486519852136128	0.07374002597175353	0.36687163074049	0.3880211166676962	0.03633784243504725	0.03048335801220713	0.001028536689162269	0.007435977904058465	0.00105768595415616	0.01031037360646557	0.001006435470023283	0.009781192489149835	0.6972387648404864	0.5766998008144901	0.06620370096369008	0.0802857742807752	0.001007495216929684	0.003673659414955113	0.001014740526217684	0.01675934095271121	0.001007645604977123	0.03743769094806072	0.1871751936176152	0.2094742007174951	0.07971357320018961	0.05025775797447798	0.01876454483480882	0.01935712769367153	0.5143693569253912	0.4530338263553692	0.001005406169865812	0.02959921979652662	0.001002182995974683	0.006037724193025547	0.001001607312072417	0.006368908084900528	0.001001726709515248	0.004445065354687869	0.07786394108480144	0.08369063206076237	0.08566919545398012	0.08773234215277051	0.0164850213812452	0.01744674503742424	0.004436865623606682	0.01003341827440128	0.05602564870379394	0.08639842971145564	0.1202881783210842	0.1331233181847907	0.1000000758057396	0.09667419249285568	0.1073814447408752	0.1185053621219048	0.08301512111975375	0.1039179699102711	0.02732796542530358	0.0468813156429177	0.001390543219793347	0.0480360363860559	0.001056676851108426	0.0242752298706522	0.001011475519078245	0.01078927193334984	0.001005867824698512	0.02786337796628819	0.001004981142641394	0.01128312999484388	0.001020737565249564	0.02283363414193583	0.02193048722772873	0.04340209505933427	0.03324931542041723	0.05454040562043659	0.04261951790274335	0.04625302656421414	0.001016288887990333	0.02355254890729229	0.0026181068431801	0.01574299632362568	0.03263540140727895	0.03655628815958601	0.004223396955422228	0.03745938979450454	0.001211764829667764	0.02867341002128267	0.1121899662613292	0.1052254150438375	0.001015363438398408	0.02241560210329665	0.02903274770906785	0.03047244797487467	0.03068251195053237	0.04394741443685487	0.001021133266919594	0.01652148257317427	0.001025713208056242	0.01764135960292931	0.001104793424202296	0.03964834470311143	0.01448371020887801	0.04057551607804374	0.0289032154332333	0.03863802047291844	0.01344359416077593	0.0207301304017143	0.001002723102648013	0.02073631899429773	0.02206612690800608	0.01831321395011975	0.1357385214988621	0.1401939044519927	0.0010347737915173	0.01053334272174468	0.001024051661255815	0.04594815985091937	0.001027178789054713	0.01289685661187973	0.001009167224496909	0.0142592215888345	0.001018669186764179	0.008731485222634477	0.03244392775037365	-0.003768982385063403	-0.007908296054102336	0.02510632005692119	0.01852909194463408	0.0008631373930848126	-0.00740167495852616	0.002503258064395253	0.001108601803462945	0.1360039584889423	0.00100207630005593	0.00705299703187985	0.4725987097588503	0.001005299805480178	0.001005134870596235	0.001000554345974493	0.00100266028383101	0.4916821459017596	0.0570645010433801	0.4113753762881896	0.001010964507640288	0.001024400397965463	0.001053544128471325	0.001004310442652376	0.6813787645195176	0.05486020069193287	0.001006183306685478	0.001009738093470968	0.001001040679314597	0.1895242604971929	0.07707702888369515	0.01768593753637263	0.5786188270678582	0.001004349074567716	0.001000878530202179	0.00100024071124967	0.001000678967076512	0.07513852668844298	0.08506590300661854	0.01586070990167876	0.002445329451099983	0.0481004922986152	0.1273236551528865	0.1051142493971435	0.1483862707158069	0.1051433400953157	0.02461559578760215	0.001466077654187651	0.001074473770788975	0.001011416334994849	0.001005957280862057	0.001005242239542166	0.001015278044643879	0.006407599985102773	0.03025995361625844	0.04003091243450328	0.001013142978090574	0.006909630566115741	0.03267147308756981	0.001239961364982685	0.001077944264597544	0.1170513776844947	0.001019186869606375	0.0287104751904862	0.03950233581073305	0.001028625819558544	0.001020782143986815	0.001265786418274613	0.01635759796340881	0.01473376532862723	0.007560095335053797	0.001002867496254591	0.01885145125521663	0.144717663550171	0.001050558146600503	0.001023276673572084	0.001029632107651909	0.00101001804807775	0.001020241917609463	0.04311046926248826	-0.0003684973896787733	-0.007064080633076565	0.03097960938369795	0.02068942754236751	0.0004566727944044987	-0.007739073151400772	0.003278064166401068	-0.7814844037905012	-1.38588734553978	0.03893610246388454	0.8014395854215141	0.01350793111671956	-0.2269968599031203	0.3114636731099661	-0.07401758457718724	-0.1638261393609255	-0.0004227031321555005	-0.06045054722096025	0.9634561244392618	0.1668646600059983	1.58216698306315	-1.509668329697484	0.0222359524597228	0.01140634963874351	0.04509070419753333	-1.387412991762889	-0.6099234543553678	-0.006669140434023231	-0.03756938030035155	0.1427111934548771	0.0008557901221851606	-0.03098217405940504	-0.04770235158857308	2.093778399280045	0.09516643189240165	0.01187636672882612	0.01196465313153498	0.01104980893880503	-0.2165036422250594	-0.07830585046683566	-0.04301078185448889	-0.07360932655644153	-0.2257467673490075	0.500846528397855	0.3734007126116854	2.201814151251034	1.18986740054022	-0.1699452914790203	-0.01770002935208943	-0.008253672059251716	0.1005660116928162	0.3523183284993228	0.004687168224137042	-0.02696830122008499	-0.9575405639582354	-0.09724783349215672	-0.1450617286039023	-0.04145959961226815	0.4164114721962429	-0.008391218886197347	-0.1564188280228476	0.01283947859445489	0.3295241029783813	0.1230242288723619	0.3720739376030604	0.5193566119733186	0.1226695026706353	-0.02783598790047986	-0.3669456266555768	0.1979241424166197	-0.7213026770570593	-0.3214823168270752	-0.006613351758602983	-0.183356347326339	0.6682680284923186	-0.006961053580732277	0.2552207970918927	-0.1563775531110229	-0.1679769262155731	-0.09992787067444757	1.136023405876751e-14	1.081266106932667e-13	nan	nan	nan	nan	nan	nan
0.34	-0.001878027664516133	-0.0435474386705744	0.00754689592769258	0.6717298990385663	0.9359992323125953	0.005708819228899751	0.4458563498996594	-0.02523605231841079	0.05876537887622663	-0.05723697996137086	0.07730115329888264	-0.01617968090933357	-0.05865569128295101	0.0955159300840681	-0.02686668857710955	0.6774555196751629	0.1667041021095061	-0.6774555196751625	-0.1667041021095052	-0.04751759420913119	-0.1399137279918339	-0.006002349689237445	-0.2911902693121283	-0.02683168820945001	-0.01658696131332521	0.1348853183293394	0.176027041864955	0.7606921710961819	0.6055789429045528	0.08566289429534925	-0.01292061956037267	0.05440955663746713	0.03160441992308015	0.6589682975121313	-0.4294280353749232	-0.5495971129026902	1.255884027160238	-0.199331590642898	-0.06268343816365946	-0.08509574402414162	0.07343316444583532	1.87931935431478	-1.442682307772883	0.35270430424937	1.112481127398387	-1.295312319034374	0.8170271544133864	0.6452829208793381	-6.568282617976545	1.589673402497723	6.568282617976545	-1.589673402497723	1.752993107568204	-0.6811487724562072	-0.0936850590887242	-0.6749450408836832	0.6526786508121872	0.3512030458629225	-0.02981464265675613	1.656062601097006	1.151928640226855	-0.7091537407039988	0.2818100833224177	-0.06362924734330262	-0.4850267933111123	0.290169033648148	0.001095505057377292	0.01955700384173512	0.1273931543482194	0.1582049713439391	0.001002059414960393	0.003817330767368306	0.008398576239324296	0.007536710154249407	0.4601990806902079	0.4116406325271391	0.00168438740324711	0.008739003648085048	0.001005974372001761	0.02045800482113587	0.001000696002675868	0.005442184293788946	0.001348635916613341	0.01506491731823391	0.4754899524630491	0.5000656984043056	0.05439768086635762	0.07338380411192259	0.3838797654191609	0.4024726748201107	0.01998894965246443	0.01963651928321818	0.001025691271440278	0.00764194584160468	0.001053687952709537	0.01034555331783637	0.001005231814526976	0.01023231294696157	0.6889933839463858	0.5601064582439136	0.058942734525928	0.0734275519553037	0.00100661451887624	0.003829337949344489	0.001011587800920411	0.01645250461035371	0.00100452092458861	0.03891220762456123	0.1879330496090678	0.2089910004723536	0.07678080303450308	0.04923160160136016	0.0169554853061006	0.01796416313710345	0.5378801780877988	0.4728434365838635	0.00100473970810524	0.03060553281052979	0.001001586922963837	0.006237586677466152	0.001000957453339625	0.006572305621649449	0.001001246162156697	0.004588115613237469	0.07629734806610614	0.0810833636468285	0.08538344853420501	0.08641683149987565	0.01625565361327359	0.01715092838365765	0.003086520681850855	0.009259043018965121	0.05020454394381551	0.08231981917891729	0.1241744908971218	0.1382683100205004	0.1026188403410534	0.1004445677789072	0.1302170534836963	0.1410552452522885	0.09315132037959374	0.1139831234847423	0.0257717806939624	0.04533584045118561	0.001426492417281037	0.04785563971404912	0.001071849132790784	0.02418914841717963	0.001011409520540322	0.01195741039222505	0.001005908356865141	0.03167389193217191	0.001005139747052333	0.01135725910219178	0.001016924222007238	0.02264600481067757	0.01321371890631638	0.0348990196144915	0.03092782629343243	0.05295496253740612	0.04108976317596393	0.04466484004891549	0.001017004577648101	0.02336645732843429	0.006296403531090705	0.0210565334748548	0.03275134308712625	0.03645422969659781	0.002739559402288317	0.03632943396431698	0.001134314735034791	0.02877125268114507	0.1150691885580939	0.109040342277881	0.001018346385831035	0.02387786864793728	0.02787283460979362	0.03306340912838696	0.0360467036387352	0.0490174083515132	0.001027053464756187	0.01789335044895301	0.001021618304924175	0.01739888169257321	0.001244739144081783	0.03598041075982807	0.01567850244707556	0.04254968258263136	0.01870040325027132	0.02919812902231939	0.008897781462884028	0.01661918636366091	0.001002834051583655	0.02065370203879438	0.0203347051798915	0.01662099002382818	0.1401040091356262	0.1471016557802575	0.00104811039337081	0.0104646202289812	0.001025613574187108	0.04883468201867931	0.001029408614625877	0.01134358934369796	0.001009942474682239	0.01258090802227558	0.001020066191405872	0.007734276068040284	0.04318572084894869	-0.0003382177011968897	-0.006982322434361614	0.03105020531180038	0.02030614423872874	0.0004618900124095352	-0.007622958340823163	0.003205402684257111	0.001071231803479675	0.1271900113398882	0.001001958814515014	0.001030326617103867	0.4688373027600898	0.001004210914166479	0.001003864913802007	0.001000548560312059	0.0010023707689773	0.5154050368096078	0.05136171836645426	0.4271755295766203	0.001003884722137028	0.001021333519901678	0.001046371743354031	0.001003656570235853	0.6571321786789965	0.0454513589450717	0.001005288456123106	0.001007059158884139	0.001001208757192138	0.1889556885124721	0.06954832816701688	0.01285379777227051	0.6053885419082919	0.001003782152542493	0.001000986862348564	0.001000263569059578	0.001000759613874735	0.07345835891037289	0.08493297163918621	0.01609296784859834	0.001014344853615614	0.03885950083912854	0.1320614183741024	0.1073180026466842	0.1762331229420941	0.1088330063808335	0.02345557526923554	0.00146501646170199	0.001098130395254679	0.001011282209629602	0.001005948623309004	0.001005360821473946	0.001011024440043106	0.001033924252815734	0.02660378700687765	0.03860390574723405	0.001021089886901175	0.01276736854919583	0.03305161340605897	0.001040592254713109	0.001030795279355496	0.1210424512900922	0.001023280719368063	0.02488179432830159	0.04466787380171349	0.001036915244320931	0.001014617576969109	0.001489512633264364	0.01752158457426161	0.001011859350923567	0.00109735846630781	0.001003016012354745	0.0179632093242633	0.1485078659008217	0.001071109321148429	0.001030180272600276	0.001033386394731342	0.001011326850376108	0.00102253270764433	0.05396513974075418	0.003107686826910552	-0.00601546971526337	0.03702938853073055	0.02189155488100405	6.325124073668504e-05	-0.00778618431783134	0.003871216563046999	-0.7911531332195312	-1.097722570200408	-0.01896516795049094	-0.1317640998986226	-0.02565769527970338	-0.3245288390039229	0.03709359829275059	-0.03834642635693647	-0.117843574306128	-0.01229447232429164	0.02084221521225846	1.347821793025474	-0.224104143229233	1.307209000651126	-0.6876847676247354	0.01836871268572033	-0.01189332289221015	0.0458288328794292	-1.889271105939044	-0.761744678728826	0.06063645662818513	-0.02059679661750041	0.1577457063587124	-0.09708646043277078	-0.1773664417435228	-0.2175650867867417	1.859998243843866	0.1111523845101375	0.03598603550637471	0.0366895853628496	0.02040554781823782	-0.2999399444623227	-0.1794574045524812	-0.01961408915570568	-0.08304951653909885	-0.5688837582007484	0.5443206749241827	0.3900812911873324	2.291971204800873	0.831736117560521	-0.1381725536413704	-0.01765958150776569	-0.009077290442796071	0.1443513353663128	0.4118178978760942	0.01083605878924957	-0.004329673877839062	-0.7747294562818268	-0.2063776036160702	-0.17174566548499	0.02671326109870651	0.6231900528974733	-0.01361360587542535	-0.08295105875709138	0.005833084029799408	0.4501948130598403	0.171621452893304	0.1477945333276202	0.4992081854201587	0.151373803003209	-0.01973871359146426	-0.3676532521354995	0.1999242139747031	-1.173555288467637	-0.4890688342230415	-0.003874589852714517	-0.1530791721183592	0.7307638030737479	-0.006891792796762925	0.3242385301744105	-0.1538581645623451	-0.1672813661509451	-0.09912342010420513	1.5669345313011e-14	1.442624387872581e-13	nan	nan	nan	nan	nan	nan
0.35	0.003479278279622637	-0.0473843681938256	0.002348627531143328	0.6842746718236381	0.9337638989516844	0.005072971881283557	0.4455242786552138	-0.0240792020340996	0.07914519688204492	-0.07007754113990904	0.08035936531424678	-0.005592698252013235	-0.07021529310049138	0.1029622125041483	-0.02096274279658938	0.6102397397339731	0.1832637566336638	-0.6102397397339707	-0.1832637566336597	-0.02986922957089645	-0.1464669964195136	-0.006606173075596415	-0.2978191182543929	-0.02062525216258058	-0.01311309529765851	0.1332246542409418	0.193280649374034	0.7723608767187845	0.5986487950887883	0.08807222876486284	-0.01363342166460484	0.04996115657562704	0.03457232871976948	0.4101095903616422	-0.3333990764845908	-0.4915869064988664	1.253874843871064	-0.2470490144927187	-0.06379701084476533	0.02080448105471884	0.1537743652113134	2.181793984973509	-1.128559697376601	0.2557229663390854	1.003027327919501	-1.011289982488146	0.6659199508077561	0.5344998314529941	-6.873270705484998	1.712071440898616	6.873270705485004	-1.712071440898624	1.777949896309317	-0.6257028184687267	-0.02724419813094975	-0.6534472488251962	0.5864701422887755	0.3426884763399576	-0.300601849508851	1.789717524612562	1.17766032851582	-0.6774103491560289	0.2009353869482681	-0.07865842443841109	-0.4047332545142907	0.3017890875098839	0.001077116960423696	0.0196793003035651	0.1229256146942735	0.1533359677597861	0.001001966386613478	0.003827057779681044	0.004824704305178989	0.005132531542237887	0.4617891132820287	0.4113356732030903	0.00135145691107102	0.008438478772882656	0.001004765216815665	0.01945619817905906	0.00100061687090382	0.005435350874425636	0.001179070034135341	0.0149540356851053	0.4932057155931551	0.5155387427640173	0.05010314386710808	0.06926794745132456	0.3999030423346585	0.4145423198096391	0.01094382825688872	0.01384476196458753	0.001023069802362981	0.007804737521009314	0.001048625590659578	0.0103671474146259	0.00100440206578706	0.01063804225042787	0.6759285064307957	0.5401389822312685	0.05050547951212349	0.065558035961996	0.001005818549886843	0.003957882270611029	0.00100903977002965	0.01624033663711751	0.001003016552345015	0.04036357729168649	0.188436931413012	0.2081810118069793	0.06941138429321729	0.04631828448382522	0.01347276153636858	0.01529866392537083	0.5612460624908615	0.4901920262971866	0.001004202526367461	0.03155715199840259	0.001001317348046932	0.006449624280715415	0.001000628735477668	0.006792824438196112	0.001001025687523863	0.004735910387498145	0.07344742472993476	0.07694287584075428	0.0838850700477585	0.08353117058830009	0.01439836476558824	0.01568376894266207	0.00207307935352816	0.008880918583690917	0.04094608983126669	0.07348131569055943	0.1315473018610188	0.145121430251435	0.1066903431380428	0.1052389784949319	0.1538595999806192	0.1628848870223488	0.09596674354813885	0.1190710976675359	0.02451842086303315	0.04407708143841515	0.00144611003365527	0.0476628911820591	0.001082495774153431	0.02407101884932392	0.001011129812399811	0.01328650069638218	0.001005954203803705	0.03601834874133087	0.001005212429264134	0.01148012104783928	0.001013736121354944	0.02252278490166019	0.007351680425709454	0.02897775139459405	0.02681444738790856	0.04928849142197513	0.03979563960002713	0.04299587413192519	0.01112146840583664	0.03239586696735297	0.01042225552632979	0.02737860487128797	0.03236769747463899	0.035815689013242	0.002753316203024938	0.03636399361557348	0.001087351695710383	0.02877690142906462	0.1204618191571441	0.1153555177520004	0.001022582498143121	0.02584334820048973	0.02466482240945698	0.03300090207536086	0.04004312531319667	0.05280463018555942	0.001051014098112238	0.01965475999945111	0.001017293590083501	0.01723197808796382	0.005785674932191942	0.03355017120371444	0.01648626630566075	0.0440649820252232	0.01025629514101229	0.02046948817190865	0.005109296746342939	0.01315387440436071	0.001003115515034171	0.02038984080933007	0.02032893632046221	0.01561091948095799	0.144649504684996	0.1553515923114975	0.001056732378152512	0.01037918368608021	0.001304857966661235	0.05272604570440806	0.00105571599674503	0.009855892841350118	0.001014990989808819	0.010942865864871	0.001031306712800409	0.006769708072438854	0.05207383267318402	0.003098116882217344	-0.005945562171261274	0.03561128806637645	0.01941323840920964	0.0002260106417972845	-0.007725670860256178	0.003072998540304452	0.001046758516669867	0.106836111723823	0.00100179407028955	0.001018468058898804	0.4622385661358939	0.001004342849789895	0.001003203935395708	0.001000522642436118	0.001002472203576119	0.5500420797638489	0.03920636514084078	0.4403407981678952	0.001002869219320642	0.00101950217927888	0.001040805138408721	0.001003438717503758	0.6312178176739925	0.03540870543758344	0.001004737844578289	0.001005820230187207	0.001001655924566336	0.1895606956001805	0.05139995460803137	0.006950404190673888	0.626290986718786	0.001003526174349898	0.001001079068579203	0.001000306176919333	0.001000827240321372	0.06648435470589636	0.07922428828067503	0.009196796533670285	0.001009803989588886	0.0220049349067308	0.1516039448797378	0.116874892450959	0.2019050987533331	0.09197488777023227	0.0227970539700316	0.001467862023738969	0.001089726944966769	0.001010463491324371	0.001006047006846955	0.001005226512725642	0.00100990527541485	0.001027987757591189	0.01826786658506752	0.03796294110212795	0.03950837361649166	0.01657902291971889	0.03095911202099056	0.004228125709809036	0.001044941105360433	0.1346158890881381	0.001030130532791734	0.01773339221040076	0.04481500062109599	0.001108982083196147	0.001011248726579609	0.01823750990959546	0.01724576700606056	0.001007484955078616	0.001054870954168275	0.001003740442084569	0.02232759458459268	0.1543173324370991	0.001061135402598484	0.002074094937401161	0.001125157782012703	0.00102779060130895	0.001060327221778346	0.05944889884336318	0.006526795509876972	-0.004852875872959193	0.03903789044946934	0.01653767940225485	0.0001203387920335762	-0.007779972613628995	0.002302019978157732	-0.7999020805667835	-0.882176834176137	0.02744958551151712	-0.8300372744223922	0.01471264787421775	-0.1689112853417756	-0.08756122845964982	-0.02239166483074607	-0.08153676350292477	0.005541026057160733	-0.02561402105733442	1.708576445189639	-0.5934281449238649	1.119248007778279	-0.4567859423054706	0.01535425017519205	0.009378354710099254	0.03648096987591539	-2.069816080635862	-0.8183814027859448	-0.01109398978449678	-0.01929483513571751	0.136891871817175	-0.06709374003917218	-0.4214788318197852	-0.3151104359665419	1.606930653754062	0.08559834813799162	0.0134156373875405	0.01444721943302528	0.01178617238701889	-0.5077796305953716	-0.3823453055277838	-0.2567220335288861	0.0009175026139519566	-1.172875636010354	0.8426902850702819	0.5729836045621859	2.08852499438902	0.1593831943175281	-0.113036158252215	-0.02041206726144468	-0.01399527523677782	0.1308199923598934	0.4602894070550568	0.01372063673990591	-0.01550238220921904	-0.4364396487181735	-0.509050484030679	-0.1585792421397591	1.647124438725141	0.6391154752327549	-0.1066031476079207	0.07772213374662652	-0.004074425601460152	0.8050171112158923	0.2198764260557854	-0.1555332351253936	0.273929719686159	0.1972094727718245	-0.01342671882336557	-0.1336231865374047	0.112078871330372	-0.6051753027625243	-0.2261865251756341	-0.04235795479206576	-0.04828192918653117	0.9050052925700545	-0.009958843236887701	0.4477308644220906	-0.1437112521198317	-0.1601185783945785	-0.09372185283706813	3.414700992266668e-14	1.299638582237164e-13	nan	nan	nan	nan	nan	nan
0.36	0.006276498123729463	-0.05012424434431496	-0.002315449004057078	0.6968234821962465	0.9310719733648272	0.004446659422004244	0.4463148992390791	-0.02224381555839774	0.1021042533381901	-0.07987076929754196	0.08235130997599946	0.003843104126101896	-0.07877512969410254	0.1087081415245376	-0.01619682002356063	0.5400221588610177	0.2007418096987223	-0.5400221588610218	-0.200741809698722	-0.01193319475833454	-0.1523517424689656	-0.006550525250806684	-0.3043116643137316	-0.01514505368900951	-0.009750825405109357	0.1289076078494198	0.2117225648351892	0.7841623345509449	0.5920200453873109	0.08969917356166303	-0.01448833306781776	0.04631329083803167	0.03760772890969447	0.1469510775017088	-0.2100173608255473	-0.4427587406323673	1.256691544667536	-0.2906500357985977	-0.06077646049628128	0.1394426216338609	0.2091404027221277	2.395167044377104	-0.8332157035964717	0.139450833521065	0.8822450715538508	-0.6953592743566047	0.4769564744977056	0.4176783193769725	-7.168642804329536	1.773353110677884	7.168642804329536	-1.773353110677885	1.81052714243376	-0.5474442968107436	0.03820918314096421	-0.647684464298377	0.5074311361529595	0.328883821239512	-0.5610911032839832	1.89372419151768	1.178479082138379	-0.6488741178464108	0.1253321487816837	-0.09205110713817709	-0.324919928462534	0.3036673122956309	0.001055684426653421	0.01978649805495641	0.111845718091727	0.1418442127056768	0.001001837481966769	0.003853774727078869	0.002999678129508907	0.003906396408658302	0.4608400784010855	0.4100998926507983	0.001184853553116781	0.008278508028100479	0.001003830285911739	0.01884688936305525	0.001000564359499585	0.005445269566495752	0.001094306125924328	0.01490072731284615	0.5159469581823375	0.533473014633542	0.04214648978103574	0.0616280220925001	0.4148709125379718	0.4251081951861456	0.006213067010831803	0.01077841551305281	0.001020843570402098	0.007972323384810787	0.001043310947296727	0.01039644466047972	0.001003878418424394	0.01098521118578914	0.6591016454924792	0.5193982969502746	0.04120542181563686	0.0569354662426473	0.001005145320376826	0.004084130206091361	0.001007146618312199	0.01611744720228065	0.001002488440176235	0.0417373179558856	0.1889788685779729	0.2076054763236319	0.05710889766421189	0.04047838796381953	0.008777674885190307	0.01167044080947514	0.5837059096708576	0.504926268757602	0.001003806016993298	0.03244603767486653	0.001001228755710988	0.006645782470114065	0.001000485775094167	0.007001910840084288	0.001000949336777542	0.004876494368031128	0.06875753631462597	0.07133533075768661	0.08055024230698821	0.07907651483401883	0.01006448572109346	0.01235840302323049	0.001561673925025139	0.009147250533936479	0.02795010350304682	0.05938113252765965	0.1437432342800098	0.1554498539980599	0.1130288534277963	0.1119878949210443	0.1776228770883674	0.1831171020437961	0.09034359080977834	0.1166412768774884	0.023547294011649	0.04308597909934565	0.001457343980919582	0.04745695952152885	0.00108361383030717	0.02392030987044353	0.001010580467090265	0.0147608755774391	0.001006026332265414	0.040943998935319	0.001005181563968429	0.01163135796479689	0.00101158297633955	0.02243219568095179	0.00433046509512337	0.02563191741949688	0.02064254285772987	0.04313127556535204	0.03880331384739098	0.04156262072155945	0.03460719057106743	0.05366806154362756	0.0143625226674286	0.033796667956261	0.0311761352602817	0.03447199440747536	0.004346405298690333	0.03764105953388641	0.001070950026744907	0.02870234234607942	0.1291615006478474	0.1249842210912557	0.001028126041822709	0.02824343653769404	0.01954078704336592	0.03004799860187421	0.04222417289363311	0.05480987351090996	0.001099035197414124	0.02176356721849163	0.001013447008079554	0.01713465310128066	0.01626365396290765	0.0330033764800567	0.01676668770313509	0.04497012394490753	0.005851010798076571	0.01643457454412226	0.003157550015524805	0.01165159650918363	0.001003618573446905	0.01993733696794298	0.02242607245232865	0.01566841158547752	0.149671859311244	0.1649173974195816	0.001056052535101041	0.01027017681529656	0.00196594152063878	0.05766323245611479	0.001114764829125881	0.008468761977155877	0.001025749748496112	0.009382706193143291	0.001055829557936705	0.005861205534997551	0.05869237601633508	0.006522967531999666	-0.004824912855358314	0.03847065026372773	0.01554635281353705	0.0001854425524578768	-0.007755767230598896	0.001982732769060719	0.001022285229856851	0.08648221210775864	0.001001629326064223	0.00100660950068639	0.4556398295116981	0.001004474785409738	0.001002542956991688	0.001000496724558384	0.001002573638173416	0.5846791227180888	0.02705101191523236	0.4535060667591702	0.001001853716510751	0.001017670838660115	0.001035238533463489	0.001003220864773602	0.6053034566689885	0.02536605193009137	0.001004187233035202	0.001004581301419666	0.001002103091917508	0.1901657026878889	0.03325158104904578	0.001047010609082767	0.6471934315292801	0.001003270196161469	0.001001171274797643	0.001000348784671538	0.001000894866751394	0.05951035050142166	0.07351560492216457	0.00230062521874022	0.001005263125556262	0.005150368974334511	0.1711464713853716	0.1264317822552322	0.2275770745645748	0.07511676915963175	0.02213853267082793	0.001470707585774502	0.001081323494678913	0.001009644773027367	0.00100614539039908	0.001005092203978318	0.001008786110792271	0.001022051262362369	0.009931946163257988	0.03732197645702168	0.07799565734608177	0.02039067729024071	0.02886661063592641	0.007415659164905445	0.00105908693137222	0.1481893268861818	0.001036980346217713	0.01058499009250189	0.04496212744048254	0.001181048922066013	0.001007879876172072	0.03498550718592656	0.0169699494378601	0.001003110559220651	0.001012383442029363	0.001004464871826986	0.02669197984492156	0.1601267989733709	0.001051161484048516	0.003118009602201875	0.001216929169298043	0.00104425435223783	0.001098121735914552	0.06493265794597211	0.00994590419284338	-0.003690282030655008	0.04104639236820828	0.01118380392350561	0.0001774263433305837	-0.00777376090942661	0.0007328233932684964	-0.8065787538307171	-0.7524403210567215	-0.02198491012833623	-1.456314393890946	-0.02225970830396365	-0.08892014330483144	-0.1490706473561809	-0.0102356003143537	-0.03934400910532206	-0.008944050092357887	0.03235686740113935	1.84006729498797	-0.9289178829025334	1.006455078045641	-0.1426025941996645	0.01932754957825864	-0.01035269315210684	0.03411675926631953	-2.0439129596087	-0.9123554239253095	0.06017717953409165	-0.002741085258133283	0.1422199057693141	-0.05019582402667103	-0.7626823222421112	-0.4101098676350523	1.337128793262536	0.09860568223952278	0.03281015273764919	0.03440310243537282	0.01896338907165451	-0.5933513999011016	-0.4932563730930709	-0.3912553848581361	0.04584176057768915	-1.621219693137502	1.239381378063951	0.780982433206158	1.97248585509968	-0.6718228770064697	-0.08464121890362898	-0.0202962072013946	-0.01559317262811761	0.1734082507601075	0.5280565748491309	0.01651105303247148	0.002196463799717762	-0.2596426073429183	-0.7045265518791615	-0.1246031641628851	2.475270248556215	0.6423883905958491	-0.1546443904311543	0.1655501946430852	-0.01020848214059496	1.112900386090151	0.2585432098069146	-0.4302847507809623	0.1428124836548923	0.2208533367686354	-0.005822988498344645	0.009035714355498201	0.07789270938670967	-0.2348098439421417	-0.09646202141813179	-0.0416031122343441	0.06043335735983291	0.9939375184496885	-0.01160585835977794	0.5334031433662598	-0.1337450369192698	-0.1517048690109441	-0.08791032845909659	8.474006213792374e-14	1.347284703099102e-15	nan	nan	nan	nan	nan	nan
0.37	0.006564019804369236	-0.05148713784128273	-0.006740089073291668	0.7094291266309172	0.9279833169006235	0.003887050639341715	0.4480343754050647	-0.02009856505802891	0.1265049697860326	-0.08702316952704267	0.08305525962066004	0.01225639679802128	-0.08425690342205343	0.1123540534768542	-0.01238599978581409	0.4666321516971578	0.2185149946544056	-0.4666321516971693	-0.2185149946544073	0.006348549338360262	-0.1573501325825571	-0.00588455599685977	-0.3108162791511759	-0.01051023405981262	-0.006556613129901378	0.12227904153848	0.2309922544911772	0.7958607622523419	0.585682144564449	0.09038105019203996	-0.01551267572325385	0.0435731340204018	0.04067440268032734	-0.0828157026649748	-0.05872535704978508	-0.4540760989793132	1.265069188223903	-0.3251301509796705	-0.04989545573622105	0.2063982762675858	0.2128772543525543	2.422797601783541	-0.6079950133982566	-0.003609294264114249	0.8105292525290332	-0.407843873667684	0.2464588017759826	0.3576536095386961	-7.44088042455626	1.773963431653143	7.44088042455626	-1.77396343165315	1.841165947947164	-0.450789463263874	0.09072517575003534	-0.6561658586335585	0.4184040517279644	0.3089953237958737	-0.8548173556174992	1.952045652770812	1.166503002429633	-0.6144323979530706	0.002313084314353201	-0.1114225594473062	-0.1997587647344399	0.3091549761828514	0.001038150196553866	0.0199177509783641	0.09569641180773664	0.1254682740188929	0.001001698581539682	0.003898817400215347	0.002025573864006737	0.003242410569580444	0.4582963573328545	0.408693453715565	0.001096877217276325	0.008197275258162712	0.001003134870936176	0.01857134596491224	0.001000527959965427	0.005458613666192786	0.001049594338341683	0.01486462970706446	0.5416831691714828	0.5509331227435265	0.03199209757070781	0.05180405060422911	0.4285552639584317	0.4347925232843105	0.003679274125082309	0.009274098386232898	0.001018962441748779	0.008202498327654243	0.001038481428924327	0.01044559154751468	0.001003558773865163	0.0113051225907695	0.6408243300801461	0.4998695337632427	0.03219469536407853	0.04848402593019861	0.001004579758809635	0.004275745059471227	0.001005747519106695	0.01607109796779753	0.001002486519541295	0.04304983111475492	0.1896541197123318	0.2074158943614965	0.04246898070854563	0.03186786568564935	0.005028813582944078	0.008663102537633969	0.6040225780064069	0.5168480352332901	0.0010035195930401	0.03333408219767248	0.001001217278549705	0.006838312906011535	0.001000426928319798	0.007211103493434396	0.001000934377445969	0.005010559906968918	0.05898106936377395	0.06232970557401001	0.07152353945506963	0.07152369783966596	0.006143057246265851	0.009357875886889858	0.00128900710331851	0.009769708812723071	0.01669261216586339	0.04730165881928072	0.1609420027533346	0.1697794263243492	0.1223221775389232	0.1210095829023983	0.1990937780957557	0.1999582232256963	0.07764283649608156	0.1065045622908462	0.02286586901284525	0.04240875319879263	0.001414414767175411	0.04724646440457828	0.001075220529944943	0.02375826234058565	0.001009374495712312	0.01646254195328948	0.001005639027151013	0.04655188755091398	0.00100577286402703	0.01178256380030154	0.001011634664748805	0.0223411620178377	0.002726376023613975	0.0235694233651602	0.01440747826606182	0.03680164398470089	0.03668473740963991	0.0395315273108804	0.06253007633457919	0.07888061361756056	0.01713138867424048	0.03882660914438649	0.02805336664481771	0.03167723194881714	0.00935885374049877	0.0412444446323382	0.002836619650776086	0.02975903495522691	0.1392386134990555	0.1365580108007743	0.004635691763194163	0.03457594026281945	0.01404780118759375	0.02586852944405142	0.04157278641595654	0.05422705962051953	0.001711450920500381	0.02479666779278709	0.001010411138253464	0.01709370800423161	0.02880417706250479	0.03329864624133767	0.01591324370229371	0.0446694552273429	0.003492526325746812	0.01496181503330871	0.002109124692802499	0.01113004139596654	0.00100379342755561	0.01934493410045293	0.02599496335536428	0.01651853700206728	0.1607369257115481	0.1773315511301014	0.00104913643650586	0.01016010753412593	0.005567487590559134	0.06566685568919899	0.004291925758159699	0.008602170679779399	0.004628337806515532	0.00951755208579577	0.00413601405320973	0.006291950387587055	0.06123804735084232	0.009653259167726063	-0.003595339223044764	0.04087353119213075	0.008893901014573716	0.0004817051596452617	-0.007788829390022604	0.000871858879076365	0.001017881339211553	0.06119109563274164	0.001001490326811293	0.001005178967664725	0.4498039941092166	0.001005947772987222	0.001002299665503613	0.001000484458239992	0.001003455277425976	0.6172315337172488	0.01407704137322881	0.462956766768381	0.001001514885851453	0.001016441074081664	0.001031945588500558	0.001003230579432642	0.5873620609457988	0.01839304223388636	0.001003825321137352	0.001004046318500091	0.001002807239772291	0.191326023792264	0.01713602791789135	0.001029474953515312	0.6580057479623983	0.001003180332757413	0.001001234151896838	0.001000379990245534	0.001000939067375537	0.03539940656871118	0.04770160247901548	0.001654718783241455	0.001004367546109075	0.003082980219164355	0.2023411617030148	0.1439952189649787	0.2411176135974511	0.04805853013605536	0.02206651825759901	0.001284168868438595	0.001053927148347692	0.001006828882280644	0.00100446651475995	0.001007484755405586	0.001014144083593461	0.001056087616647132	0.005477753026464388	0.03151142951677419	0.1122849443685313	0.0199698211824154	0.02071764113148704	0.02086066249099175	0.007746177041717796	0.1598145680782463	0.01466491015369787	0.005804512727023636	0.03722230698813555	0.003338741834146491	0.001006720201248143	0.04957758746607641	0.01328000351400845	0.001002555955370378	0.001009954843802539	0.001003561255742662	0.03285880953335475	0.193864329838292	0.001034133552299969	0.01463902210372285	0.01304131605175573	0.01463542016104189	0.01266368041472176	0.06082803020924581	0.01254943478335863	-0.002289811344643115	0.04313812317967159	0.0004095268884647981	0.001021390819884502	-0.007833946333923071	-0.0001277866222617011	-0.8133279324688418	-0.7738579079408139	0.03239803988101451	-1.826719109974243	0.01861329284075615	-0.04701267464354625	-0.1320933897825645	-0.005718111796400132	-0.01497189759320705	0.006565393312662833	-0.02252202804233834	1.639722242466135	-1.045682435444543	0.9278468104501113	-0.1312827038147698	0.02727417289903137	0.01341337882719141	0.03073139201092307	-1.852841042208189	-0.7927829997369886	0.0005669240639055364	-0.003962767512752678	0.1234816782186047	0.007237053555982857	-0.9494463792005067	-0.2098281242604636	1.040180265607926	0.08570806702235258	0.011976992502877	0.01373343744292903	0.0103450243549286	-1.189627874131072	-1.036815806066418	-0.2231325078187247	0.07395607051197814	-0.8563508543693459	1.719931791295289	1.104943542479607	1.429484703215711	-1.364634328941468	-0.04870349534960628	-0.02389185825205752	-0.02010675032931554	0.1586167887628139	0.5658443531342575	0.0139970323939255	-0.01413324281965404	-0.1579945469870233	-0.5758948487661133	-0.2746378973034639	2.537756930884571	0.3666716249140148	-0.391976092218453	0.5178106980375515	0.1992895088916508	1.314982494172823	0.9380792811261318	-0.4205548046446828	-0.2393627019611837	0.3639902998393801	-0.00210594614883922	0.06236443416225648	-0.1243254593285461	-0.06800952557205198	-0.01703448969082107	-0.08435437764162923	0.1098496634184057	1.682748502230386	-0.01366111150675631	1.000909802395482	0.1402510913604573	0.1553737738819665	0.1545821905552891	1.120859469241413e-13	-9.126479772643841e-14	nan	nan	nan	nan	nan	nan
0.38	0.00475280484474175	-0.05122203185475764	-0.0116351074988829	0.7221375028797906	0.9246083924682578	0.003473747112983368	0.4504817780585257	-0.01812691933142903	0.1493166325056969	-0.09224528298720969	0.08218015629724353	0.02025600497063652	-0.08706897521722082	0.1135219752764568	-0.008780390205531237	0.3925741144476388	0.2360746693556173	-0.3925741144476405	-0.2360746693556203	0.02479700962144605	-0.161338646481346	-0.004821211573765592	-0.3174935285952457	-0.006799547413499986	-0.003590185129291444	0.1100073568027671	0.2506001161525352	0.8075983254853133	0.5798168704037271	0.08957083338834762	-0.01668888696673442	0.0427851689499234	0.04378057912040742	-0.2727962505532547	0.1155825358752213	-0.5368344119039264	1.277237907508072	-0.3479036292785705	-0.03151540923544278	0.2850279191368451	0.1744194479663659	2.07735629873721	-0.4471583497368209	-0.1763597601001488	0.7995081716898997	-0.1614188879069034	-0.01864155602436919	0.3766361878799768	-7.302248821461133	1.730651059783565	7.302248821461133	-1.730651059783565	1.843870379712073	-0.3454690538503178	0.1176842169703719	-0.6822113856233124	0.3226045395767526	0.2833269663200143	-1.68971478824759	1.961358592598563	1.186306188453221	-0.5543487854182086	-0.1730865380310609	-0.1224248247493743	0.06551842096754641	0.3115678461859015	0.001027183505697173	0.02011770975310651	0.07517607457338617	0.1051529151759909	0.001001559631537565	0.00397294158166557	0.001535588701581567	0.002903429913139628	0.4547271870374143	0.4074604998533004	0.001053627748791232	0.008170002629273854	0.001002665631485393	0.01856330686960925	0.001000503633049417	0.005475627897813486	0.001027685568214411	0.014791373962447	0.569233213452186	0.5660228177920265	0.02030105821449025	0.04051825296936842	0.4408140592284718	0.4436138567724013	0.002396226643691734	0.008692323983700559	0.001017407144704805	0.008529141520976604	0.001034420489137771	0.01052933840159359	0.001003403892111558	0.01161715643168861	0.6225730483225665	0.4825214488178974	0.02401107082048652	0.04078279902465824	0.001004116073072245	0.004543891346363915	0.001004780705457775	0.01608951177119921	0.001002837812122333	0.04427093056449755	0.190512466442216	0.2076493698338834	0.02675617926057393	0.02168897546359198	0.003110162399778339	0.007104471573569002	0.6214326015505975	0.5255889893444101	0.001003331498994233	0.0342942959093815	0.001001242997457869	0.007010943481403169	0.001000413130674797	0.007402539773147403	0.001000949013167622	0.005133300967898517	0.04245704590441593	0.04790568852868189	0.05480838193523312	0.05795002310688128	0.003819822247990764	0.007610103558569351	0.001152101310975656	0.01053249545070024	0.009704542798998047	0.04102059932337553	0.1831898794696696	0.191716463906007	0.1348651860783244	0.1357185333589496	0.2171390790935482	0.21238172254693	0.05826572881869197	0.08916630452630256	0.02247632687829016	0.04215391850949268	0.001299688179767617	0.04693734151535131	0.001057321886224083	0.02345236652430169	0.001007363161939775	0.01776704663983042	0.001004605611986045	0.0517073500953133	0.001007265239795261	0.01191663697898506	0.001014340790736118	0.02227492989663341	0.001934980694849062	0.02236925961023172	0.008973972004362753	0.03132347689948369	0.03282117854180745	0.03620941518884238	0.0920211953185793	0.103833535454343	0.0183411238157937	0.04119153601210575	0.02250665569676298	0.02687911274390371	0.01843116007113676	0.04725095095435593	0.007036976043395487	0.03224298262233018	0.1498049567231812	0.1535463697419237	0.01314580648437564	0.04560745707827153	0.008848059418037988	0.0213379880315966	0.03761397490581298	0.05042287066676784	0.003093785021304144	0.02860784365087139	0.001008313820161324	0.01709773588838839	0.04202935160964034	0.03449758908852686	0.01367546011046122	0.04275763462966989	0.002299196121617149	0.01490903468554397	0.001581104298774099	0.01112719694588379	0.001003428774220439	0.01810071108756659	0.03077445539405896	0.01787056360305887	0.180413428257368	0.2024494730357632	0.001037162145516197	0.009931892312665063	0.01303632024368105	0.07635319448691344	0.01171009103676606	0.01087027008271231	0.01311809418364795	0.01202417619769286	0.01138070156937214	0.008563307177715295	0.05935018597119393	0.01243237677331172	-0.002251834221599053	0.0430689787092405	-0.0005064342751080071	0.001143102346410433	-0.00783997372616144	-7.217242793854795e-05	0.001013477448566693	0.03589997915772567	0.001001351327559536	0.001003748434646793	0.4439681587067351	0.00100742076056027	0.001002056374017497	0.001000472191922129	0.001004336916677566	0.6497839447164093	0.001103070831231275	0.4724074667775915	0.001001176055196097	0.001015211309506899	0.001028652643539901	0.0010032402940929	0.5694206652226091	0.01142003253767754	0.001003463409240747	0.001003511335514469	0.00100351138762426	0.192486344896639	0.001020474786742077	0.001011939297945664	0.6688180643955163	0.001003090469356944	0.001001297028995662	0.00100041119579947	0.001000983267998955	0.01128846263600379	0.02188760003586798	0.001008812347744701	0.001003471966670997	0.001015591463993876	0.2335358520206594	0.1615586556747271	0.2546581526303291	0.0210002911124756	0.02199450384437012	0.001097630151106663	0.001026530802019081	0.001004012991522133	0.001002787639099469	0.001009877306825528	0.001019502056386184	0.001090123970922018	0.001023559889672423	0.0257008825765275	0.1465742313909755	0.01954896507459603	0.01256867162705422	0.03430566581706861	0.01443326715205932	0.1714398092703146	0.02829283996117285	0.001024035361546693	0.02948248653579328	0.00549643474622712	0.001005560526311616	0.06416966774622586	0.009590057590159077	0.001002001351528979	0.00100752624557542	0.001002657639635893	0.03902563922178786	0.2276018607032199	0.001017105620549619	0.02616003460524084	0.02486570293421385	0.02822658596985099	0.02422923909353155	0.05672340247251947	0.01515296537387383	-0.0008893406586312401	0.04522985399113478	-0.01036475014657608	0.001865355296438592	-0.00789413175841948	-0.0009883966377920205	-0.8196964474392522	-0.9452140666637689	-0.008243739946945371	-2.244198425118185	-0.01644340668299271	-0.02391910677425108	-0.1143736327630651	0.0005564278508181269	0.0141568514447781	-0.008210023763033423	0.02492523964775802	1.36598468269307	-1.22128311225955	0.8338561560303003	0.04190595065449055	0.03862119967744139	-0.003432699818792908	0.03254124646034513	-1.607777311271315	-0.7623127425240043	0.07548346629207388	0.0102115259868502	0.1239371639391042	0.03441566287847354	-1.076355911029221	-0.1203684060928982	0.7009663203492145	0.1130395200256278	0.02883018063741612	0.03085182771173591	0.01669849346873678	-1.677029772278509	-1.697427920782379	-0.1407044232679634	0.07390743240684268	-0.4615368506726812	2.760874429142425	1.91843492824861	1.088961482981473	-2.112131512583347	-0.0001629766557545539	-0.04002176164399088	-0.04436282989438492	0.09397591290919247	0.4375713606147841	0.01308452164632509	0.007156772182330173	-0.08717654748770454	-0.5342336528188951	-0.3828069064385584	2.423344201118528	0.1093855265028658	-0.5553157397684086	0.6461744393508675	0.275242529455568	2.195814232419279	1.198345827861659	-0.50049920172465	-0.5014625290529336	0.3764683935862793	0.003171609229696724	0.1897703315376535	-0.2443376666440255	0.04918598865782699	0.007280111192834506	-0.1719671413105711	0.1608135942414766	3.534691157493291	-0.03523504639965909	1.06994625629045	0.2931931031475117	0.3226507748512243	0.2802120590561947	7.50550603684024e-14	-8.41721355960615e-14	nan	nan	nan	nan	nan	nan
0.39	0.001263981563404144	-0.04913847760298624	-0.01775439652430482	0.734981788085082	0.9210726329559114	0.003280156633720189	0.4539363840265473	-0.01670786388708161	0.1661733489967992	-0.09616401349466751	0.07945103136606856	0.02849484876863614	-0.08766208407391707	0.1119196101470622	-0.004512916688477511	0.3230788245880669	0.253034339521113	-0.323078824588054	-0.2530343395211238	0.04306323484928298	-0.1642744419424745	-0.003633404504216525	-0.3245202246267754	-0.004063507530614879	-0.0009018195592983077	0.08922998784054031	0.2699848589527254	0.8198029570278333	0.5747267717285749	0.08923086321663945	-0.01793566504379283	0.04366525822684787	0.04694996352951858	-0.4168952933641104	0.2952951006274936	-0.6967399620312492	1.292301899069007	-0.3573085553512436	-0.00659680340549573	0.3993843397660512	0.1036906321251414	1.259182672779857	-0.3464976096432577	-0.3651519863189541	0.8569376226150882	0.03480543303509119	-0.2950439701732812	0.4903222356619805	-6.568696023471425	1.657167162455858	6.568696023471424	-1.657167162455869	1.799829154161769	-0.2455603846118775	0.1164839737511924	-0.7267248295206153	0.2260205832991856	0.2544259413114759	-2.226344393315473	1.903622849139845	1.267544402732917	-0.4547075887100469	0.1958759747779274	-0.1260241082940143	0.09373200998025956	0.3228996897577943	0.001020243259233063	0.0203978864470762	0.05423476681605564	0.08367835124910364	0.001001438615115471	0.004067814213482591	0.00127505178227176	0.002723139152653342	0.45123249859688	0.4067346869539313	0.001032234904572902	0.008176657052303509	0.001002347119147256	0.01876210483855188	0.001000486628974776	0.00549318397484645	0.001017599284863348	0.01468855279457739	0.5949927751048768	0.5768243038159634	0.01115000877775634	0.03146806661977339	0.4524499596641586	0.4520240280042163	0.001714012287938895	0.008701866423285343	0.001016145104018769	0.008974759690605315	0.001031310405991278	0.01064717332943529	0.001003329166095787	0.01196054208430279	0.605842161864089	0.4677979653309667	0.01737877822914362	0.03446201033838451	0.00100373732491558	0.004916894697497553	0.001004127945967271	0.0161597060823552	0.001003445527073704	0.04541753013900528	0.1916441644308378	0.2083065620294945	0.0146125742015428	0.01275734512665515	0.002084709442827652	0.006248547330815643	0.6356216251166913	0.5308632049477527	0.001003210800837327	0.03542242822176719	0.001001284276230945	0.007179659065301936	0.001000416783674786	0.007591343608402643	0.001000976089953663	0.005249438662419856	0.02682021151030339	0.03415233348115549	0.03739804826870576	0.04254644857009633	0.002447745461850138	0.006608744996757748	0.001079373941640387	0.0112514954222345	0.005503555935160121	0.03839395367595824	0.2043478471895928	0.2227242376573994	0.1489065673738855	0.1564884123114597	0.2313844787476145	0.220868428627582	0.03907371522231066	0.07017445681040275	0.0223722215651724	0.04211637154323188	0.00119664448595347	0.04632525339143678	0.001041238176837195	0.0229107687530283	0.001005652681365954	0.01853315798099346	0.001003671952221388	0.05531705108373541	0.00100930461498683	0.01201173781139917	0.002385476487565357	0.02354480193512721	0.007169291135352666	0.02690319112240774	0.005124784117256225	0.02756375343731821	0.02959058876510144	0.03340627358455048	0.1161523976673522	0.1228221811730417	0.01777538190497348	0.04006016345059478	0.01657460972044531	0.02175911128551189	0.02644726735428365	0.05378323415960761	0.01191106268701874	0.03545627740736354	0.1627569654544541	0.1766631721920442	0.02627342276627492	0.05838959082014004	0.007026509240364569	0.0201664412566281	0.03279339639282498	0.04568303925316814	0.003685253149917566	0.03053694219459413	0.00100689097972832	0.01713540082204489	0.05125136444789193	0.03648049324597862	0.01234212598334401	0.04157429365743914	0.00166481355125688	0.0154998286133687	0.001300380146435711	0.0112994002904124	0.001002890956675216	0.01645607693550922	0.0355450717750969	0.01942816305074958	0.2002661428998591	0.2385304296208181	0.001026810758936691	0.00944369367137351	0.01977875116646569	0.08405187528237953	0.01550200697689989	0.01224346188363715	0.01756889999487191	0.01362514921639169	0.01534327184008664	0.009982732653363793	0.05466974214520453	0.01487409225428929	-0.000854550661900987	0.04521649701886803	-0.008673336702616588	0.002032727531405714	-0.007963348243468723	0.0002887802068105981	0.001012633251332808	0.02024759686514024	0.001001279975276131	0.001003267941064747	0.4428869274774762	0.001012123878591407	0.001001981197602495	0.001000466176176755	0.001009441317704513	0.6627678973691358	0.001067803094097955	0.4837363475526123	0.001001056033281262	0.001014510470558781	0.00102758348228847	0.001003260797493801	0.5613291095509843	0.008743229141155577	0.001003241438198803	0.00100339560372334	0.00100455732795373	0.1944703788869915	0.001013448549154652	0.001009951511864888	0.6714069842378163	0.001003080729132676	0.001001352789405548	0.001000428529409825	0.001001022035464942	0.006155589684997513	0.01153892852896688	0.001007152799621285	0.001003809374551884	0.001021773178061874	0.2453808994741261	0.1780423862873159	0.2581081322222195	0.01104778360070256	0.02247768727481428	0.001082268302424336	0.001022776853221113	0.001003753824763957	0.001002626424941353	0.001012738128739875	0.006183073786588008	0.02251582158385304	0.001025026278499665	0.02599339997196721	0.1528273671739304	0.01510842954452079	0.007782739186525565	0.03635866901039921	0.01943438665371788	0.1933632854910857	0.05159293784528193	0.008500348690983059	0.02517270151912843	0.003295972301969217	0.001005283101337199	0.06080335038200472	0.01199622189184993	0.001002156325958682	0.001007910619258952	0.00100205512117652	0.04283513684667922	0.2384630189905149	0.001015133136314343	0.02803405498101036	0.01512035096417047	0.01744805890773224	0.01570993908584938	0.04834637005736317	0.01709270923959919	0.0005705648951813025	0.04735332975068226	-0.01548710837495751	0.00305625050437486	-0.008142095948815337	0.001671474317241951	-0.8276710547752518	-1.039896181092688	0.04808824769605808	-2.054733802150985	0.02270931690517601	-0.01294473145056944	-0.02477944363004767	0.001019640069128105	0.0257302827018718	0.006728054401339344	-0.02877828913738717	0.8556372971716554	-0.6380573436759593	0.8574377579588895	-0.01120739088611473	0.05001019930830441	0.02007218787459111	0.03708502434591358	-1.331151401946796	-0.5226983807124422	0.01968030992054238	0.00629884104256827	0.107994799180856	0.09445683906825454	-0.6995929412428306	-0.05807196037470164	0.3702920432626637	0.1182139213092702	0.01038776349292967	0.01239822672692555	0.008767622603609219	-1.118912603299945	-1.393614760434523	-0.06643219358558176	0.07017797832369319	-0.09854832089534943	3.131627874571062	2.006543562187324	0.6429763707338931	-1.694628576350791	-0.003617639325324111	-0.07701953923777165	-0.05690639229012442	0.07944132068677053	0.3268475674810871	0.006302944674083612	0.2335846921825381	0.9288212953713715	-0.2430172273594572	-0.1890333863913747	1.403265840561041	-0.3048359145272155	-0.477817703640821	0.69167160339284	0.393328217850398	2.240678843490443	1.300424584435159	0.2146394607569012	-0.4530806975004651	0.03260466648392646	0.004690164203115355	0.1943438129359613	-0.01112820881952926	0.07303485092777438	0.02461103803105997	-0.137177016639895	0.1491353357376191	3.201335181723262	-0.05653684109258888	0.4927860466537411	-0.01042802062365156	0.004201531798734955	0.01388936592781098	2.821204710508504e-14	-5.156697404574907e-14	nan	nan	nan	nan	nan	nan
0.4	-0.003423638775547768	-0.04543279411916803	-0.02576423811645647	0.7479971961714672	0.917501015717479	0.003353928708810848	0.4583392861595128	-0.01616712686461482	0.1738041994271976	-0.09937343233764313	0.07496338136719488	0.03756829811702478	-0.08653270022824561	0.1077568458667762	0.001295328910271136	0.2617624565178617	0.2691356963874783	-0.2617624565178612	-0.2691356963874827	0.06060268247080756	-0.1663272610982895	-0.002559396562498203	-0.3320999653624004	-0.002250792821424594	0.001499929569618678	0.07026876115422594	0.2884332307694277	0.8332076991936171	0.570901985847588	0.09530402230565134	-0.01919123548522858	0.04432446066078509	0.05025038599801218	-0.5125556620935775	0.4400083822769769	-0.9149449252498967	1.31146248372685	-0.3550751744497248	0.02195710163532668	0.4746871521140422	-0.001244236415490683	0.232183086591282	-0.3052960168497251	-0.5280647736477562	0.9664292817649955	0.1830796524586766	-0.5307213861853077	0.6847906042146542	-5.666464463587719	1.558988399957495	5.666464463587719	-1.558988399957496	1.698514858449702	-0.1688737927877799	0.09492439140414236	-0.7928203264422127	0.1379395048387477	0.2260036781049378	-1.326486333059686	1.774084395906807	1.426328313105872	-0.3012862265849783	1.109539314113952	-0.124183297626821	0.02134105236960289	0.3377754580635602	0.001016352400813645	0.02075565808507832	0.03501356135798508	0.06397785029508225	0.001001342443286358	0.004172955596521288	0.001144432552390928	0.002628421561528916	0.4484839180573254	0.407085101050312	0.001023895181322649	0.00819529909657052	0.001002150336360635	0.01908046333060899	0.001000475121719693	0.005510325289915004	0.001015111808646066	0.01455003186156758	0.616800795583778	0.5843620592370194	0.00634388551953336	0.0267710423750915	0.4639266193268163	0.4609478052841121	0.001371810700799097	0.009043977602909399	0.001015163797679327	0.009519500808296721	0.00102922122964662	0.01079223220799021	0.001003302078909198	0.01237783972433754	0.5915879235055163	0.4560137804623202	0.01259520421976849	0.02991176369103735	0.001003437004877211	0.005348759664977298	0.001003743849023355	0.01626491872461815	0.001004272464742474	0.04648306751243925	0.1930962483072618	0.2094871878717476	0.008163433013699904	0.007904660941243756	0.00156851337599554	0.00579792200748264	0.6463743370479933	0.5333231350685241	0.00100314560972869	0.03677111391273359	0.001001332799508169	0.007328195298279619	0.001000427280471748	0.007760290055471911	0.001001009015053083	0.005353424963317779	0.01582050193292148	0.02462200914067682	0.02281743227167934	0.0298711724209285	0.001756336584534594	0.006144161597090294	0.001043183638559638	0.01194176334539597	0.003361527761569752	0.03835451206355741	0.2216052250258242	0.2481679724660642	0.1636668706947942	0.1712694586013329	0.2415399175672677	0.2259331827133887	0.02362970839953622	0.0551059220843584	0.02255025286298839	0.0421561412684031	0.001137430397456807	0.04550447720878474	0.001031321578371889	0.02245524531997796	0.001004668216981657	0.01975977236076809	0.001003124708891826	0.05909387605310611	0.001011754908014322	0.0120500418691467	0.005637555208179034	0.02668196487377363	0.0202355265528386	0.03964285442653037	0.003163511749201111	0.02595700859719125	0.02801604409938313	0.0322045080215356	0.1321879162131133	0.1324764702244018	0.0153259761010682	0.03571130020689077	0.01113742341493837	0.01714009563550036	0.03152191912864544	0.06171217105609798	0.01680264539037064	0.04062778278540791	0.1789770531223939	0.1946225983293908	0.04386000030678215	0.07046282204541268	0.009782531391493569	0.02459976952710591	0.02817389805359092	0.04122971783965623	0.002885409923378951	0.02972500400766593	0.001006041136198649	0.01719811492121126	0.05460345645271573	0.03813513160693392	0.01283528910320279	0.04215911683281687	0.001346815895474095	0.01645097278432359	0.001160075292151596	0.01156842731254378	0.001002320771471778	0.01575282420399182	0.03982728328830159	0.02082185112664083	0.2163712595922385	0.2568728771141507	0.001020650575234941	0.008918512306178071	0.02410050119279418	0.08666883829704559	0.01266093980073785	0.01082424411701509	0.01457894073732626	0.01224136089184982	0.01318850164600043	0.009045421093342445	0.0475249059264372	0.0169811599917654	0.0005844808938734074	0.04734798696177561	-0.01481054299737369	0.003123199398361736	-0.008169782542834994	0.002182345055083063	0.0010117890541041	0.004595214572556313	0.001001208622993869	0.001002787447482171	0.4418056962482171	0.001016826996607632	0.001001906021188806	0.001000460160435232	0.001014545718712865	0.6757518500218621	0.001032535356965202	0.4950652283276332	0.001000936011371535	0.001013809631614102	0.001026514321039689	0.001003281300895737	0.5532375538793596	0.006066425744630535	0.00100301946715786	0.001003279871886251	0.00100560326828246	0.1964544128773439	0.001006422311555261	0.001007963725788055	0.6739959040801163	0.00100307098891216	0.001001408549815641	0.001000445863020078	0.001001060802930989	0.001022716733999644	0.001190257022067822	0.00100549325149773	0.001004146782432218	0.001027954892123666	0.2572259469275918	0.1945261168999037	0.261558111814112	0.001095276088919964	0.02296087070525761	0.001066906453730989	0.001019022904415417	0.001003494658002023	0.001002465210776496	0.001015598950652834	0.01134664551678969	0.0439415191967792	0.001026492667322752	0.02628591736740717	0.1590805029568826	0.01066789401445042	0.002996806746000997	0.03841167220373864	0.02443550615537809	0.2152867617118571	0.0748930357293859	0.01597666202041529	0.02086291650246692	0.001095509857724598	0.001005005676354248	0.05743703301778356	0.01440238619354019	0.001002311300389878	0.00100829499294274	0.00100145260271041	0.04664463447157071	0.2493241772778056	0.001013160652073944	0.02990807535677972	0.005374998994129372	0.006669531845615143	0.00719063907816855	0.0399693376422069	0.01903245310532449	0.00203047044899385	0.04947680551022979	-0.02060946660333897	0.004247145712311319	-0.008390060139211132	0.004331345272275979	-0.8361113470054835	-1.009215503911451	0.007275248758118432	-1.889385830551133	-0.01438965648097263	-0.006804472905377682	0.1008717663864776	0.002953952056964037	0.03806895604766194	-0.008292976211924787	0.01778528663430816	0.713238562118599	-0.3506506913197909	0.9365773656471141	0.108419698653282	0.05844578928651535	0.002012090242674494	0.04732364395103454	-1.01991758761436	-0.4082043347126578	0.08725578960961984	0.01721519586974752	0.1077247237189446	0.1391023922079321	-0.2605666807051741	-0.03930862223118779	0.1381092238354469	0.1571501957427957	0.02479431045365606	0.02688035007784242	0.01426821474250725	-0.8324236309267524	-1.151768243265455	-0.03334939083342569	0.06816102270780693	0.05590395630676338	1.648066640594761	0.7206683957193453	0.4045710840234422	-1.327468914596246	0.0153003616284163	-0.08175937337006174	-0.02714796223600757	0.1860765206263817	0.4709961567987431	0.001725166703238341	0.3806149522284015	1.553969810893847	-0.1036379284320054	-0.06253169818811248	0.5564728676543761	-0.5341126099574668	-0.4551185781906639	0.9255051776002766	0.666884648072428	1.164338969860455	1.056565324539836	0.620475807349231	-0.4441605290790804	-0.1717389524861987	0.008181443806620947	0.1241171722412726	0.1092951628662888	0.1212560372649161	0.02664484668151335	0.01630914279680341	0.1280313198830044	-0.01301066085823072	-0.04263159117092708	0.05360270013255258	-0.2652888103605139	-0.2743014937959807	-0.1911353480774617	-5.252740387532112e-14	6.917227640979397e-14	nan	nan	nan	nan	nan	nan
0.41	-0.008876672075816234	-0.04051135403500444	-0.03605480698217253	0.7612217249805436	0.9140013463461616	0.003709917737159396	0.4632455865162709	-0.01669064024627568	0.171262983875108	-0.1023870084519015	0.06902420761106461	0.04775750673669765	-0.08407718014374774	0.1015355833468591	0.009255026360066651	0.2093073904684607	0.2841679354615498	-0.2093073904684571	-0.2841679354615608	0.07687983752965631	-0.167746627005274	-0.001769552523943347	-0.3404087967409056	-0.001256874244304179	0.003640971027009442	0.064173567171253	0.3052296885939252	0.8484617506097802	0.5688067863653283	0.1090723835935742	-0.02030981122362206	0.04505031740585144	0.05373927871350385	-0.5782742059261682	0.5374998296778594	-1.129229955440308	1.333567087128386	-0.344037485566401	0.04776175783450912	0.5115293020346496	-0.09547245916930576	-0.6912145890159934	-0.2968080055325182	-0.6529948972313508	1.054910539432374	0.3111584924433923	-0.703282756956649	0.8954597228165728	-4.832699636800698	1.44586024404289	4.8326996368007	-1.445860244042902	1.557287395180077	-0.1161482184092823	0.06306288997213425	-0.8636656037921414	0.06280993437887197	0.2047060319221157	-0.005449459764883311	1.576881416820398	1.608374516593121	-0.1273162253433935	1.520399628265918	-0.0969650609458711	0.1182587226118779	0.3598222130295135	0.001014189035749294	0.02117167003701294	0.02044455854900393	0.04880587800944938	0.001001267508991731	0.004275426663767339	0.001074994604955806	0.002574880824512838	0.4472011926589061	0.4088935454468177	0.0010244563409945	0.008210804190910663	0.001002022278732502	0.01948100899728755	0.001000464367718426	0.005522368537284985	0.00101499683563934	0.01439557540882437	0.6330568946264866	0.5897133642884222	0.003760291595538338	0.02427877670704081	0.4767837843823852	0.4714903831489288	0.001190168022514764	0.009622677415993016	0.001014360942977157	0.01012091050170354	0.001027851052053563	0.01095067064453299	0.001003261379793429	0.01283901907137975	0.5799500675226016	0.4472520089382569	0.01020926567774753	0.02767645013485662	0.001003194719378909	0.005796091656336808	0.001003508198850324	0.01639843793637287	0.001005241042129821	0.04748586422625033	0.1948816134400608	0.211106894220083	0.004693553964095806	0.005507439903171211	0.00129389169996489	0.005539769284996161	0.6541229452504279	0.5339303147597836	0.001003101032563209	0.03833837348557093	0.001001375051925093	0.007470413101988319	0.001000437758300656	0.007922759960035459	0.001001037540245799	0.005449666507182122	0.008738287623684152	0.01837484136935691	0.01472142595562868	0.02249379242312239	0.001388701376528525	0.005926802344159104	0.001024532007400775	0.01261063291007779	0.006483810244277635	0.04378277539870238	0.2313207978422195	0.2548596555101529	0.1738714756277506	0.1720465736927867	0.2478512700380324	0.2281817009593319	0.01294653992221365	0.04477212988971319	0.0224222540460225	0.04222991794752951	0.001105330228680399	0.04486748275065298	0.00102543895583974	0.02233921701809685	0.001004292507968967	0.02175466623712994	0.001002956750126417	0.06472240517380645	0.001012226930043529	0.01204351212017052	0.008423678343396064	0.02956370177463539	0.03439861545666851	0.0548667160218726	0.002123001113778262	0.02534205827764986	0.03006943513996005	0.0339267647310181	0.1392658288911516	0.1344111255077192	0.01190120369712118	0.03020785648310243	0.007249082394434513	0.01380670507379327	0.03204839488815931	0.06703884259168186	0.01743424400818964	0.0447979002307962	0.1942271074564317	0.2002974017427999	0.05265952926657935	0.07533981197361142	0.0185131662403694	0.03584647622070054	0.02526249789241154	0.03838617246490827	0.002006229156538659	0.02798118860630707	0.001005526353290981	0.01728412306482855	0.04913094320316518	0.03781823705120774	0.01601377310269539	0.04527143754356907	0.00117830561170485	0.01759101086739043	0.001086615529781424	0.01187196924465853	0.001001864620113933	0.01614846118116487	0.04326963964667877	0.02191219621323936	0.2265554958432406	0.246739226448854	0.001017146802198869	0.008683694380254042	0.02365257631602411	0.08372709769215032	0.008586295997188544	0.008582581906110056	0.01004889097574898	0.009860952867588596	0.009501183791563297	0.007318257770476636	0.03998192536973595	0.01884371257677876	0.00173984558733052	0.04651452538328012	-0.01608708768468095	0.004293250510132663	-0.008393137424907458	0.00418049786788622	0.001012063243815289	0.003029749905163272	0.001001173370384145	0.00100262942360667	0.4466160663733433	0.001031989550436614	0.001001874622129994	0.001000447267065031	0.001015157610134508	0.6697090932988895	0.001025960893994766	0.5156184590607589	0.001000924829958878	0.001013284921212882	0.001026349487563417	0.001003166334907115	0.5508176691819594	0.008949585111922375	0.001002877525046774	0.001003248680553119	0.001006795382068378	0.1991527867526524	0.00100543930062894	0.001007326340254439	0.6723464508662546	0.001003040811510498	0.001001427883589924	0.001000451030571946	0.001001072659478703	0.001063647219945125	0.009518375529185628	0.001005054132911821	0.001005942205785948	0.01718842168479699	0.2407125973582493	0.1864874853680997	0.2573373883194194	0.001079550045173129	0.02169754087701366	0.001076142296767974	0.001019564923870374	0.001004245749100398	0.001003049954797985	0.001010280773295878	0.01141483759280738	0.05611185815889914	0.001038860627415783	0.03765409262181044	0.1418466381274115	0.006055964246716428	0.003141564549007294	0.02771931512301648	0.01273817954751971	0.2232487610744897	0.05318328407405467	0.03830687676394601	0.02286819779101057	0.001078184311720009	0.001004977903469877	0.02946901366895614	0.02380318382943585	0.00100314299019509	0.001011685445644679	0.001001336878544424	0.04798692783186113	0.2400700542515447	0.001013787684912875	0.01736621688383408	0.003191973124030094	0.003836227701462607	0.004098520645195108	0.03244901499505781	0.0205552727389554	0.002662710391456961	0.04331123970322483	-0.01374572923706189	0.005500185460160976	-0.008618954135536941	0.006057972757177513	-0.8450556620537065	-0.9245007981740366	0.05990801243191558	-1.167448875055127	0.02253470809296021	-0.003914334767162273	0.2652859077309839	0.0004795880318247294	0.04372606016283203	0.005841015327655547	-0.03316942773284989	0.3600084008142465	-0.1667173766591692	1.177663393209208	0.03576712464726382	0.06070442825410071	0.02291423926083609	0.04371791585039534	-0.7356063348478077	-0.06620018946999918	0.02169818500880866	0.01229601917538603	0.09429673828093169	0.1822471985978129	-0.201803762029886	-0.01610007760189621	-0.01160652730699763	0.1582679826690171	0.008445740653809673	0.01041996800697148	0.007004135279230633	-0.4470271442261119	-0.3561252129572074	-0.01260419843943534	0.06579977647776905	0.9313512636663852	-0.1492043049216433	-0.4096348966061399	0.05043831659494945	-0.7584127095014287	-0.006969405539064675	-0.0459239753609082	0.00107092161014651	0.2089776995548726	0.6364743002392957	-0.001878480074888659	0.2124189393284166	1.495773880682934	-0.02769276420441771	0.3796962887363696	-0.1411079351977576	-0.5542350453474153	-0.230793865757522	0.1304980778503672	0.1135776092102752	0.1044825452090357	-0.05149998196843892	1.549996824959766	-0.148110079493871	-0.1752447299941149	0.009602337309892841	-0.2276809284031505	0.4809559902512263	0.1119390155583856	0.03254081724872451	0.05554134066045929	0.08725416932902159	-1.675553621305623	-0.007007828866234043	-0.5744968192427415	-0.192227505202391	-0.2111283433854469	-0.1609215033575098	-1.330298023914782e-13	1.337636449939465e-13	nan	nan	nan	nan	nan	nan
0.42	-0.01499358705326169	-0.0348183936230296	-0.04807005937613134	0.7746710140947544	0.910636690290285	0.004279584941206969	0.4686689998559083	-0.01791685643318211	0.1609641398066929	-0.1052973684386744	0.06203898502949845	0.05833647085092107	-0.08024684782041652	0.0938961579445884	0.01897074010798621	0.1649454459716895	0.2980209178519883	-0.1649454459716934	-0.2980209178519898	0.09175585521160579	-0.1686732020624522	-0.001297769289739863	-0.3492676705288937	-0.0009552796578725367	0.005644078579060414	0.06790183203439457	0.3198043440624616	0.8650530404548102	0.5681644102312078	0.1232373485668776	-0.0210792009220233	0.04657820363238456	0.05744321281851803	-0.6453319975516542	0.5943124478313501	-1.259881630898788	1.356414544753743	-0.3280725113399741	0.06469273677513364	0.5781097486722184	-0.141784797470341	-1.319342616681286	-0.284652791361685	-0.7372745387458048	1.044380380671962	0.4580421001142108	-0.814353962643638	1.035993863834234	-4.047840153061773	1.323137063230874	4.047840153061773	-1.323137063230875	1.418287383069961	-0.07031562282669922	0.03131223053378749	-0.9028288083386671	-0.0005252932976731363	0.1984168970371776	0.638205436169726	1.329723924719805	1.693775998879234	-0.01072155695699458	1.18886005119231	-0.05434608963286466	0.1817469486624453	0.3807837359696775	0.001013245032570769	0.02163343574866302	0.01183020987557057	0.04018006782432165	0.001001212425535716	0.004376666521209992	0.001040201654217619	0.002549921660730195	0.4478180996029049	0.4124801951012615	0.00103232151209061	0.008211541281521621	0.001001942574860541	0.0199887021911539	0.001000452543331811	0.0055299333887368	0.00101524546842804	0.01419678629633389	0.6427293787193227	0.5916219463063568	0.002448525941396746	0.02305839615413889	0.4919317512211945	0.4846155768661689	0.001099301706940579	0.01032825730938958	0.001013697227419792	0.01071095495047617	0.001027083821300134	0.01111528983624164	0.001003183528461547	0.01322831184927658	0.5710102073242977	0.4412382614123738	0.01040250779755177	0.02804092364301444	0.001003002631037208	0.006172474892501116	0.001003374843684574	0.01656698659858327	0.001006321442133183	0.04839824466278282	0.1970068837579261	0.2130802982664901	0.002927852683963308	0.004210060998435803	0.001156134534737961	0.005400357348362349	0.6591223229248249	0.533192339687907	0.001003063658910789	0.03997579884296722	0.001001405839176725	0.007593039918671381	0.001000445579638972	0.008064816159081964	0.001001057726856234	0.00553398849386227	0.005089804614226617	0.01508112183807745	0.01451822613742369	0.02210031902845985	0.001204405439935523	0.005842442854510403	0.001016108100491855	0.01326149659965723	0.01596991025709178	0.05501358839562171	0.2314290487527626	0.248394400904708	0.1769408985135103	0.1661889702856494	0.2503685540104014	0.2270480640739086	0.007306891510966187	0.03955520419138987	0.0217482979170673	0.04188826556290337	0.001093902658682696	0.0445803085598319	0.00102277009099739	0.02241923614724545	0.001004480483068272	0.02386083524997014	0.001003165333447217	0.07145865471581545	0.001009802424981869	0.01203552499616526	0.009857349529580259	0.03126407388820081	0.04729192336462064	0.06965775949032343	0.00160634368341994	0.02523634073839667	0.03649873901820022	0.03925269876924275	0.1364906338362526	0.1302229890363912	0.007869598767724591	0.0248734210887155	0.005330793489670386	0.01213953168718731	0.02724862013038838	0.06413551157958886	0.01205038883091367	0.04182811033356772	0.2065029706300211	0.1993894658812896	0.04735694759168273	0.07002616954471225	0.03357704737420782	0.05402233189802357	0.0246883998306109	0.03779628557681295	0.001556132810845094	0.02625569736425837	0.001005255203011562	0.01740180472996226	0.03310510631729157	0.03277781613853815	0.02217707387382938	0.05113397685707483	0.001094435302678615	0.018793501819465	0.001051585531140478	0.01218878920733682	0.001001578768660162	0.01671811277767242	0.04572197748303955	0.02251126395107485	0.2295647946578118	0.2301251217059055	0.001015709403816547	0.008724839031805411	0.01736480854678603	0.07652798194967377	0.005416539716062417	0.00679601654524779	0.006318178315124007	0.007831829377421939	0.006082219765951771	0.005694507288875277	0.0324540500860694	0.02047977652753711	0.002546460446791644	0.04212632765244496	-0.01193677766959873	0.005518627379289549	-0.008620185049815475	0.005997633795421588	0.00101233743352768	0.001464285237768827	0.001001138117776328	0.001002471399727897	0.4514264364984695	0.001047152104254787	0.001001843223071505	0.001000434373698424	0.001015769501558539	0.6636663365759173	0.001019386431026314	0.5361716897938836	0.001000913648550089	0.001012760210815583	0.001026184654088311	0.001003051368920084	0.5483977844845593	0.01183274447921203	0.001002735582938338	0.001003217489187774	0.001007987495853345	0.2018511606279606	0.001004456289704674	0.001006688954721637	0.6706969976523928	0.001003010634113302	0.001001447217365087	0.001000456198125275	0.001001084516027321	0.001104577705902022	0.0178464940363034	0.001004615014327469	0.001007737629129305	0.03334888847746902	0.2241992477889082	0.1784488538362962	0.2531166648247285	0.001063824001416117	0.02043421104877107	0.001085378139807756	0.001020106943327268	0.001004996840193271	0.001003634698810765	0.001004962595929491	0.01148302966882359	0.06828219712101913	0.001051228587506722	0.04902226787621376	0.1246127732979404	0.001444034478972588	0.003286322352015322	0.01702695804230583	0.001040852939684269	0.2312107604371202	0.03147353241872686	0.06063709150747047	0.0248734790795574	0.001060858765711051	0.00100495013057663	0.00150099432012959	0.03320398146533111	0.001003974680001849	0.00101507589833379	0.001001221154359045	0.0493292211921514	0.2308159312252868	0.001014414717749839	0.004824358410882671	0.001008947253933142	0.001002923557316785	0.001006402212224449	0.02492869234790861	0.02207809237258627	0.003294950333920051	0.03714567389621987	-0.006881991870784929	0.006753225208010825	-0.008847848131862688	0.007784600242078929	-0.8538767744351441	-0.8063865091650847	0.01642600059159254	-0.5801534104568267	-0.01463589848426776	-0.001088158265111066	0.4565128179742081	3.512962687472609e-07	0.0594984614642181	-0.009188655452204521	0.008918754725012039	0.0246939554260559	-0.09627366832844786	1.453100536133807	0.1337957147021245	0.05617274035186286	0.003248241191986697	0.03294633012969291	-0.4703127879780291	0.1117530781861142	0.07306603861215351	0.02422108961891952	0.08964146825927666	0.2098419318238051	-0.04059825401663153	-0.01556046509537554	-0.1309217287911369	0.1711833526513132	0.02087611304853571	0.02279760897726425	0.01188430330385368	-0.2417339829482992	0.2450130773538704	-0.006749438181645504	0.06455984765649393	1.216413888647101	-0.9833208893148599	-0.6062753039993419	-0.2718599422444257	-0.3040956152888154	-0.06778545112434552	-0.01179531987080869	0.01206152397711926	0.2083315479136838	0.6925402410555799	0.001433691703777031	0.1443419947854808	1.467406185513635	-0.001791372389039653	0.6582037675548873	-0.6680854832654887	-0.500310944102227	-0.1218751432741167	-0.7204953319551692	-0.7610968204638227	-0.1522088851261603	-0.9815611468778757	2.00630560408668	0.006571168201308811	-0.1680741205585345	0.01451614957988098	-0.8205880991466051	0.659338883406381	0.1337466110420994	0.02930045275805939	0.05111206666462264	0.02977585013177348	-1.309101476388271	0.01256092432463768	-0.7978723273729278	-0.1742694403592036	-0.2040445869911522	-0.1704527798326835	-2.12478634399861e-13	-5.119112807252116e-14	nan	nan	nan	nan	nan	nan
0.43	-0.02185099299852749	-0.02878786798765137	-0.06076761133225694	0.788349516972587	0.9074430246691386	0.004961503983475428	0.47509390828235	-0.01938404723326661	0.1462398611885989	-0.1080127396463603	0.05448926246697164	0.06816167368193586	-0.07478417687226763	0.08549290177156701	0.02952420774213982	0.1283486905866954	0.3106081839194522	-0.1283486905866904	-0.3106081839194481	0.1053196183049169	-0.1691392967519869	-0.001136298820928349	-0.3582982229055502	-0.001233772121701152	0.007661273389698143	0.07469469486730489	0.3316799837578302	0.8818189118446933	0.5682913084592828	0.1323371281434564	-0.02145475617147271	0.04842478676427587	0.06135397313149389	-0.7301962515511252	0.6064271930732908	-1.261606744576521	1.379352427497262	-0.3107633819677257	0.07007918246832319	0.7208177380700934	-0.1471835589925412	-1.581767124422142	-0.253413150091171	-0.7651292939863005	0.9025015863049209	0.640282513867226	-0.8576966364468785	1.058563621795558	-3.264883264221961	1.19677991502742	3.26488326422196	-1.196779915027433	1.293869549668926	-0.02257948263099579	-0.0004891988732797168	-0.8970010587569891	-0.05412112194216841	0.2067440320092341	0.6872445167322522	1.042673295576756	1.642643481840358	0.0271469806256402	0.6551672482388179	-0.02108621241207053	0.1828366965247108	0.4000695084832017	0.001012647307684623	0.02210171442287811	0.006774553387884279	0.03549785533819588	0.001001159825614381	0.00446055949129941	0.001021699454939522	0.002540064299788614	0.4499246785025441	0.4177068544390816	0.001451127557146138	0.008534436187425167	0.001001903262805657	0.02063138289955961	0.001000434640289835	0.005528745885896579	0.001013846424468281	0.01397729742278088	0.6463230813527528	0.5915553951807374	0.001748496496577608	0.02244250877301502	0.5107861621665765	0.5012409727408174	0.001051113393004345	0.0111378423412969	0.001012831363249884	0.0112184431789728	0.001026113215948513	0.01126618222180456	0.001002983206335034	0.01345351605402946	0.5641084123347002	0.437606150263221	0.01315970297943063	0.03097568129308076	0.001002790828297379	0.006430861107735111	0.00100331629858592	0.0167762223238424	0.001007206398388049	0.04921756739690129	0.1993026027559605	0.2152339150923673	0.00198798837335618	0.003580799564642651	0.001082894746531178	0.005318031544933616	0.6619569656017796	0.5315486852545518	0.00100293091220228	0.04149938458236968	0.001001424820479083	0.007708202784149031	0.001000450151895593	0.008198387263493577	0.001001069387427119	0.005610460925059799	0.004099686899863987	0.01413040642916567	0.01752822235328665	0.02456462826393474	0.001106730798512038	0.005824146275883313	0.001017446337202795	0.01390560948371835	0.02829272702512965	0.06778338735705715	0.2261109030879093	0.2382751349780219	0.1763574622249321	0.1615855341353766	0.2493457970695976	0.2226168436843033	0.004296062361714448	0.03709155194508195	0.02062267336144217	0.04099135391539539	0.001101014412298772	0.04455501662156737	0.00102231679220286	0.02253984676861034	0.001005367441558964	0.0257452735198734	0.001003843351995694	0.07807565507940493	0.001007396160954103	0.01206697058756392	0.009369160147222437	0.03123878848673023	0.05498117140673166	0.07942936296628099	0.001624002202376139	0.02561696648474204	0.04208435128890789	0.04392714994415051	0.1277638975730025	0.1234604425035778	0.004704780380871571	0.02104257164220965	0.004626834604710056	0.01147824709582131	0.02041268778449983	0.05703371430071422	0.006740669183296476	0.03622273186881779	0.2113454273458253	0.1969664610929049	0.0363826667323346	0.05964026576288779	0.04980370866386291	0.0728394094437073	0.02454116111655808	0.03763145742453466	0.001310455953100938	0.02474101530386411	0.001005154111781242	0.0175591914109533	0.01826751044808052	0.02459647710325439	0.02768278923108499	0.05619851182765651	0.001054023036003966	0.02002707901897645	0.00103981346396096	0.01250819675163585	0.001001435871384407	0.01712719556991464	0.04539533324093214	0.02202069473859175	0.2293990611162103	0.2219744243504214	0.001015788818878277	0.00885561714826438	0.01089305900817737	0.06946455330617882	0.003270489655755475	0.005540412837634541	0.003734141347678634	0.006337619611559511	0.003613535208339397	0.004484492693900386	0.02373175068185829	0.02147557540701074	0.003004553367690884	0.03610216173577736	-0.005358457227296213	0.006957735762877847	-0.008736424451121813	0.007866358293535139	0.001011761117374371	0.001241836774417925	0.001001077139184029	0.001002418121406632	0.4575165277943423	0.002598321006230712	0.001001878536232078	0.001000400471095291	0.00100953141998498	0.6473712687441618	0.001014720532317694	0.570498161729921	0.00100098202805352	0.001011228034876702	0.001024187940503247	0.001002540682133074	0.5469620966392937	0.0198025618388357	0.001002430661512723	0.001003287448108694	0.001008245698233423	0.2043812996720748	0.00100417189218293	0.001006600399538092	0.6673337743810351	0.001002608431764138	0.001001442336972891	0.001000453820312192	0.001001078989163507	0.004702290834439917	0.0233710363813343	0.001005366593947039	0.001028231794907026	0.04954913073319744	0.209946340956968	0.1727232450165601	0.2424507608181927	0.001137812483819123	0.01845622852683123	0.001127912600561516	0.00102331562060995	0.001007385010283515	0.001005322481075822	0.001004832221808353	0.006605012337771397	0.06098462873782334	0.002142526191520041	0.04838426505865955	0.1059947837743513	0.00125866362250375	0.004388282450127976	0.009034262783599412	0.001028565718397337	0.2094353360694876	0.01629043562505579	0.07637437598214243	0.02394988216228157	0.001048857337539023	0.001005132491288486	0.001254358853818612	0.03448785670680991	0.001018707070947774	0.001038123431377036	0.001001343010770357	0.04128368472124386	0.2275865963159319	0.001017104016779915	0.002975544205331704	0.001007005298445697	0.001002332433802504	0.001005149818746877	0.01405189794480714	0.02198936071402378	0.00323032871560671	0.0292431860907558	0.002438690929797559	0.00856045259036012	-0.008763524907835298	0.009800489232813512	-0.8629563215123588	-0.6747047077898298	0.06169639080037466	-0.3508782696002369	0.01958522137706968	-0.0007456727379258755	0.5787585034740579	0.05936037370822705	0.07069375124341205	0.004301276646884214	-0.03822220222940625	-0.06498839827269928	-0.03582361083068013	1.874840291838972	0.05582978134628142	0.04501072172163385	0.02057320221057051	0.01156700121454844	-0.2730000324900801	0.4490280807540242	-0.00133138252837222	0.02043196019464392	0.07545283154092838	0.218992008347712	-0.06733015204115414	-0.003644285754436944	-0.1948793570322959	0.1352677112022462	0.006516544469849326	0.008280298960769351	0.005353159731312011	0.02832593504645364	0.2619840671161868	0.001778952519000854	0.06417979922803235	1.309650527464744	-1.012674524910357	-0.3264453224001954	-0.6105815080864131	-0.1779471529892158	-0.1115888255096333	0.004850799174610046	0.01155250940161706	0.1691722183186216	0.6219330582404984	0.005498272349523394	-0.1290251813597612	0.5358690464883124	0.06986204416662577	0.2974874438351293	-0.7004123216594971	-0.2842930549932674	-0.01995124273078577	-0.7078351475723622	-0.3865235530094447	-0.364622828228045	-1.080067968673844	1.755038222701547	-0.0377663034395043	-0.1330408674267327	0.01751642642368251	-0.7538120501621346	0.3743926724354952	0.1176910561962874	0.03329683845828316	0.03236058573884924	-0.1300528798067243	-0.3814342437803011	0.01279682757745621	-0.6204330600102758	-0.08453521820352461	-0.1031129896380104	-0.08050409738273519	-2.680091687510927e-13	-2.056235662646402e-13	nan	nan	nan	nan	nan	nan
0.44	-0.02967845328481694	-0.02279715948472646	-0.07294175395258584	0.8022593905783092	0.9044193672686588	0.005648930806072134	0.4833642706463619	-0.02077113154208488	0.1302037169684457	-0.1102654654385182	0.04688721274524071	0.07602333059251688	-0.06732538905713728	0.07691423792600471	0.03981929171982629	0.09978033388156049	0.3220057914477795	-0.09978033388155881	-0.3220057914477736	0.117621332486513	-0.1691183150660592	-0.001336974509230621	-0.3670820795393059	-0.002016660546108873	0.009813398557641113	0.08098427009543388	0.3406031955985082	0.8975708141464804	0.5685282654048085	0.1368221212140044	-0.02150735021325547	0.05014027793905647	0.06541862662535397	-0.8393428657636246	0.5863490213386571	-1.155199763739833	1.40268869033162	-0.2940708672057177	0.06579429284078499	0.9472005361731485	-0.1257634992238404	-1.581715737106043	-0.1921237082562599	-0.7477399705978411	0.6516711965829909	0.8572654733964666	-0.8494354971440248	0.9843171325349291	-2.442160417089889	1.085205355403556	2.442160417089889	-1.085205355403557	1.165877600727083	0.02709965226559621	-0.04111700088901214	-0.8534896597583673	-0.1014044854119919	0.2254029684983558	0.5375479152189043	0.7392383537844284	1.490982181260021	0.01129018653333542	0.2659027499911781	0.01024615190340224	0.1555285572399218	0.4115623721484118	0.001012060291598674	0.02255669669456419	0.004070261961937763	0.03327071877563424	0.001001103034100491	0.004531785525821896	0.001012425506434733	0.002537761029599965	0.4532692921741817	0.423854154248433	0.002434878211529848	0.009294383632206915	0.001001901282253271	0.02143569863634252	0.001000408733228116	0.005522961356355715	0.001010026669503863	0.01372422879631802	0.6441096550984341	0.5897824939864494	0.001395046302685111	0.02216352787843137	0.5341854943537486	0.522169615763834	0.001027059697182006	0.0119990227294695	0.001011632178884229	0.01160488571225449	0.001024629317551385	0.0113996132053967	0.001002627623126801	0.01344910168150831	0.5588220086155481	0.4354404489498214	0.01843466692175286	0.03649807783697101	0.001002532442629982	0.006546995503019734	0.001003322052205267	0.01703174393426451	0.001007777819994266	0.04993189635312715	0.2016804589349877	0.217422349933382	0.001515858264951878	0.003221935571798307	0.001046234896929105	0.005272679829592693	0.6629876615169193	0.5293533485642027	0.00100266336927101	0.04271583138637972	0.001001431864852407	0.007810572496519097	0.001000451247350168	0.008317695879434327	0.001001072449890819	0.005679911224379501	0.005385867392032305	0.01518234121612996	0.02173456843174791	0.02762270631818575	0.001058269124502423	0.005851798506057712	0.001028366986751533	0.01454343398553023	0.04216456231561264	0.08064869142127264	0.2174896112102939	0.2286980658287386	0.1737936488922705	0.1594193959107434	0.244873534598977	0.214912486463941	0.00280445080644275	0.03621001475196108	0.01908306384691606	0.03965665011004265	0.001125842503202468	0.04463960188271889	0.001023695341040522	0.02264012451742311	0.00100700538007206	0.02725660186132197	0.001005026505914882	0.08371878041217244	0.001006128401035418	0.01215834735846957	0.006712662377784006	0.02909104813558939	0.05577661444536319	0.08135423115626661	0.002177749596838606	0.0264724920717778	0.04473779999309253	0.04561846717404457	0.1148540304115988	0.1158949726360279	0.003004102826539945	0.01881887779280494	0.004818901457212268	0.01154911747688582	0.01292699334318694	0.04981938815272104	0.004008174224792955	0.03356674566264219	0.2062825963970377	0.1914523942031885	0.02318939060854052	0.04873584298752724	0.06537814160436431	0.08908166270507753	0.02402206555808691	0.03707636941179831	0.001181510183579358	0.02363130849846887	0.001005194823470868	0.01776323806922135	0.01016751489830676	0.01893892829026237	0.03113371466200649	0.05903832154017833	0.001041191699559753	0.02124176748991694	0.001045458396444698	0.01282904162351994	0.001001425418325467	0.01739844637155335	0.04149161339217756	0.01986694261137893	0.2281188244518655	0.2212885118488323	0.001017173803012339	0.008964818155603405	0.006624505195170819	0.06400692757603965	0.002185096485345252	0.004951633840310186	0.002425191951115863	0.005603257115556742	0.002363402968723803	0.003905346176807041	0.0135731212783871	0.02174835392779356	0.003114169929115018	0.0288257812265788	0.003048104787193218	0.008642256812306957	-0.008718955435538921	0.009833192453395933	0.001011184801219274	0.001019388311068859	0.001001016160591716	0.001002364843076538	0.4636066190902152	0.004149489908205974	0.001001913849392664	0.001000366568497616	0.00100329333840445	0.6310762009124056	0.001010054633610095	0.6048246336659585	0.001001050407555948	0.0010096958589426	0.001022191226918675	0.001002029995348871	0.5455264087940283	0.02777237919845748	0.001002125740092162	0.001003357406985847	0.001008503900613878	0.2069114387161891	0.001003887494660547	0.001006511844352272	0.6639705511096775	0.00100220622941963	0.001001437456581833	0.001000451442501592	0.001001073462300892	0.008300003962982064	0.02889557872636654	0.001006118173567048	0.001048725960673769	0.065749372988925	0.1956934341250275	0.1669976361968237	0.2317848568116602	0.001211800966224294	0.01647824600489176	0.001170447061314847	0.001026524297890778	0.001009773180362623	0.001007010263330158	0.001004701847691723	0.001726995006717898	0.05368706035462754	0.003233823795535423	0.04774626224110744	0.08737679425075957	0.00107329276603423	0.005490242548240453	0.001041567524898487	0.001016278497096957	0.1876599117018569	0.001107338831376988	0.09211166045681346	0.02302628524501036	0.00103685590936325	0.001005314851984031	0.00100772338750566	0.0357717319482904	0.00103343946187829	0.001061170964414093	0.001001464867169947	0.03323814825033668	0.2243572614065757	0.001019793315806892	0.001126729999780016	0.001005063342958746	0.001001741310288796	0.00100389742526926	0.003175103541705696	0.02190062905546124	0.003165707097293367	0.02134069828529174	0.01175937373037995	0.01036767997270959	-0.008679201683807846	0.01181637822354825	-0.8717524428276809	-0.6030406836880093	0.01376671997848633	-0.08913822574918198	-0.01716928564044784	0.0004226598778291806	0.640640912280915	0.0874108590741393	0.09182546711828822	-0.01010806084966904	0.002202804191410331	-0.3165760583064094	-0.02889237105771384	2.313749965811198	0.1441147859369946	0.03196360129690705	-0.0002440392851009944	-0.01297738531710868	-0.1770308208271125	0.6292808569858862	0.04461567465702464	0.0334782703072592	0.06864271267976504	0.2168055348532043	0.01348123419077629	-0.008165647517205971	-0.2412581801892131	0.1097555655641184	0.01831748242633722	0.01994511128539311	0.01047987692604292	0.1587960561816331	0.3637668410985294	0.002440323569560522	0.06330217118989111	1.235514909189408	-0.8748815338378216	-0.1188157188721827	-0.9264873083978264	0.01232739541881283	-0.1553438826974946	0.01018012004326394	0.00799494947068119	0.133709562215362	0.4977652348884826	0.01341992759153652	-0.2801489951306538	-0.1019408716830043	0.09318859573773014	0.06157697854473407	-0.828670150201096	-0.1788798246957115	0.02455585110597363	-0.7430011058177038	-0.1712183687714158	-0.7704213053936276	-1.08526494558017	1.491340747222293	-0.07148080394804977	-0.08707906947046937	0.02384814650324427	-0.3158300546853215	0.2143938317827769	0.1299688653043968	0.02958791826075145	0.02354566854394158	-0.302860732813094	0.1838554943886474	0.008245502505049544	-0.4767117446767855	-0.04090449830704067	-0.0520751330173991	-0.04427916425688549	-1.80029917159417e-13	-1.769219952106634e-13	nan	nan	nan	nan	nan	nan
0.45	-0.03868812070881098	-0.01710035239985597	-0.08362282419428714	0.816405717764891	0.9015593279406504	0.006253604739701237	0.4942407605739559	-0.02182560613447828	0.1150560425749138	-0.1117728389323954	0.03961128383345704	0.08095672463367494	-0.05758432139245304	0.06858818973431428	0.04900160426120029	0.0797027683073753	0.3324121823494494	-0.07970276830736099	-0.3324121823494378	0.1285768993086027	-0.168594079341876	-0.002004641509836487	-0.3752627999285583	-0.003252055994388534	0.01218487452078757	0.08548322594077953	0.3464518259953783	0.9114205355263707	0.5684242324448895	0.1385561756595393	-0.0212559728027053	0.05158899363378382	0.06956018840760614	-0.9442261182391363	0.5520253341235385	-0.9770151340652489	1.427070702288067	-0.2763812916646779	0.05456265119537567	1.207344569935798	-0.08151114873902675	-1.446850215899375	-0.129872337195575	-0.7075340643176353	0.3346344920482136	1.069492348074949	-0.8156622355815394	0.8499554964639884	-1.569584103739152	0.9967642355264044	1.56958410373915	-0.9967642355264112	1.023404891350155	0.07666634418208659	-0.09405881489587348	-0.7775093601464285	-0.145094686983169	0.2480301694775273	0.3643391663729944	0.4273920830269973	1.275950724534092	-0.03038503418864264	0.1062331295557162	0.03632575096590358	0.1340565531485131	0.4144575410803193	0.001011565641495298	0.02298438551113821	0.002580851868973232	0.03234078694011989	0.001001044303906989	0.004590701715868818	0.001007490543740589	0.002532593647582783	0.4566135733124989	0.4298676690129273	0.004811030376303808	0.01116820452105196	0.001001946317368652	0.02241550273406571	0.001000377215813198	0.005506376308359922	0.001006460023344573	0.01345384454221484	0.6329554028352474	0.5823306437804926	0.001205936784048551	0.02202865667155666	0.5617429162072316	0.5473848247011749	0.0010143672642528	0.01294288033602887	0.001010276252411085	0.01185570504648754	0.001022797746424674	0.01151423233516949	0.001002239251414215	0.01317007697301537	0.5535758798657459	0.4334711910460226	0.0258790101731588	0.04423822949210625	0.001002252784670862	0.006542394973147025	0.001003435701539691	0.01733007659984649	0.00100795360961723	0.0505582331866912	0.2036054655876101	0.2192390920249465	0.001265164073094899	0.003063099243550789	0.001026825763371232	0.005240677550572146	0.6617254027464119	0.5265970857265343	0.001002334667910475	0.04347628132255835	0.001001433413463737	0.007915617750620078	0.001000450832259174	0.008438467562310687	0.001001071712602024	0.005749395287334837	0.006789836884766318	0.01621163961313725	0.02308313984620866	0.0283444549392543	0.001033559110619402	0.00590210943635257	0.007918554872562806	0.02201591743351249	0.05157806281892239	0.08863871554817151	0.2085334670036611	0.2207569364313792	0.1698825829768787	0.1584400479597271	0.2380527132342216	0.2051671930868326	0.00203405540107832	0.03619218159758854	0.01745714143806434	0.03810680657918971	0.001180379582489044	0.04474032804298893	0.001031280753674684	0.02269771458722754	0.001008935199165084	0.02828164797859946	0.001006275133196725	0.08782674454306245	0.001005859419149304	0.01231094015522791	0.004215020315323792	0.02708267105710931	0.05075441519297094	0.07681475085380092	0.004107724781975426	0.02859681249441592	0.04170515362607299	0.04268725692407508	0.09957929721393058	0.1067405173904431	0.004538152855150481	0.01938699855439707	0.005252397848626663	0.01178119541340754	0.007202413562639173	0.04441194635770096	0.002547512729127812	0.03229772691945161	0.1976815780881497	0.1844586227674351	0.0127280374109394	0.0394805257685789	0.07607338408263045	0.09912794676809041	0.02168774489591399	0.03482453069611262	0.001113642237689026	0.02299651110605437	0.001005377673331195	0.01801000717128725	0.005739695789085102	0.01603058029332644	0.03089105356496358	0.05832107216365413	0.01049002929922721	0.03147402410925918	0.003838046208263129	0.01591234713960575	0.001001464854423967	0.01756065798342816	0.03375604938250036	0.01609842575364331	0.2250219279069427	0.2235982802452544	0.001027208404441302	0.009017329745102689	0.003964012901308381	0.05990934989437054	0.001607859865140781	0.004735346994756548	0.001729149700154393	0.00528262147556449	0.001698569069058826	0.003658738951966291	0.002008669608711161	0.02107485723895978	0.003113830102235931	0.0216003281638463	0.01011967338113768	0.01058357187895681	-0.008808416634908984	0.01159785476362609	0.001010937528181059	0.001014487560250146	0.00100095528523342	0.001002346127342555	0.4645673792781603	0.009984069030407137	0.00100206030753389	0.001000325674243254	0.001002287028318453	0.5825571935186138	0.001007932573493068	0.6464579649498816	0.001001248339958229	0.001008162276511653	0.001019791905301455	0.001001670172219535	0.5371435276113038	0.03971670949240311	0.001001823005336974	0.00100372030948475	0.001007825744751417	0.2068771580969621	0.001003864287765441	0.001006719810120644	0.6537549931780333	0.001001811846911683	0.001001432967740268	0.001000449518492921	0.001001068815725663	0.008257768207772373	0.02091155228589698	0.001009296159431093	0.02716579865699181	0.06048081427887334	0.1905258387833013	0.1605055322383422	0.2202629439424495	0.001241524003200874	0.01496206352772545	0.001293620111980451	0.001049879427248127	0.001011933774079127	0.001008051999952901	0.001006322055045972	0.001439009110986878	0.03671773989472198	0.008587218377395425	0.02977058632499266	0.06962422228139609	0.01044692031403956	0.005896475946796266	0.001028872571886429	0.001011828016194364	0.1788553410728208	0.001145527094629485	0.08791206199743531	0.01569470952647221	0.001048150637598293	0.001005782123371566	0.001005809107812438	0.02619225461149362	0.03701959590530415	0.01158507309238276	0.001001540606797376	0.01731238231604283	0.215249378628302	0.001052761880593008	0.00116752154125261	0.001005007918773955	0.001001731379293899	0.001003895045866191	-0.01048892920736051	0.01974074309692458	0.003071988679310906	0.01458257900395777	0.01587948169568828	0.01269760047060491	-0.009001249795159849	0.01318769830591814	-0.8821062966617055	-0.5750490858850005	0.05854736883775499	-0.074547399065758	0.01762764457310989	-0.00184867723117963	0.5623445076242425	0.2728956691541649	0.1029814384456619	0.001593634011391896	-0.04352961818091314	-1.236784493101042	-0.003322432076088969	2.777014278605818	0.06929566050370935	0.01931918463792141	0.0176091328924246	-0.04265709474830657	-0.2213279850172444	0.8996668254191896	-0.02562007110409729	0.02794096589536006	0.05902159335897852	0.1538788970365766	-0.03032929060631383	-0.0008679098938131429	-0.2979498667381688	0.04669934104255699	0.006286335469892933	0.007804946497019944	0.005005606003550326	0.05734307452486048	-0.1702374932596334	0.00608246882408241	1.304941784985942	0.4071198755355651	-0.7099440736079382	-0.09235895702457894	-0.9942398490305453	0.0002492833522967099	-0.1539308403566305	0.009367834911076116	0.003579428913555819	0.07253522434804491	0.3228115869304402	0.01655263334182745	-0.1325751077660942	-0.7801240364896046	0.3101015238174951	-0.6104881340820669	-1.039314297871047	0.257665058006261	0.02190231180938988	-0.3679386962987	-0.08752851755562303	-0.6293439429166703	-0.7450350786663522	0.5370789505974677	-0.3605191633430938	-0.04553656417230676	0.02497448597751181	-0.2460727003894993	-0.3180120650761457	1.743501945619099	0.539296923935631	0.01021161807274134	-0.4436152804322896	0.23407749902075	0.002494864219139654	-0.3470555182197524	-0.005698437122868687	-0.01521517010059873	-0.009440153908544715	-1.010854641717427e-13	-1.543715887357781e-13	nan	nan	nan	nan	nan	nan
0.46	-0.04819568563312975	-0.01177639403221098	-0.09240207362310103	0.8308106837300573	0.898922855569865	0.006728626975889824	0.5070961044569829	-0.02232894910674665	0.1012860911643358	-0.1132733391157664	0.03273476640771583	0.08270855804153034	-0.04636465632604121	0.06060323132668682	0.05677460406355739	0.06846402368694779	0.3419549043701701	-0.0684640236869421	-0.3419549043701616	0.1380528128666966	-0.1676066111501663	-0.003250999120410918	-0.3825293655833075	-0.004906955940483912	0.01475676085414048	0.08831297167325509	0.3490891244078561	0.923029601233487	0.5679547996076195	0.1394532836139769	-0.020854906778788	0.05281824843088536	0.0736619285825492	-0.9389223658198816	0.5117792778962894	-0.7748356011631488	1.454416446048518	-0.2493574757201003	0.03986395335268356	1.342971327260056	-0.01553717521356882	-1.306171140530541	-0.1907490461551333	-0.6678576734003621	0.01535906992237419	1.152984953627381	-0.7812175403254336	0.7024545847267727	-0.6743962263383079	0.9124715792137487	0.6743962263383079	-0.912471579213749	0.869946947928082	0.1197461457707765	-0.1568551228827424	-0.6706587128576431	-0.1853053849735096	0.2654850425397823	0.2037058926419069	0.09697195690726952	1.042851046705237	-0.06178978893663356	0.09851345177782031	0.04018387456925688	0.1116363777142603	0.4035980506892101	0.001011194739901533	0.02346317058027793	0.001828306222856611	0.03222578564008174	0.001000984500464105	0.004657840835318411	0.001005014888551735	0.002492936665896042	0.4592127593645655	0.4351066937410454	0.008885197034928597	0.01446314402455018	0.001002042089694967	0.02347224912543424	0.001000341007423846	0.005450885691219493	0.00100417416596939	0.01310863716951239	0.6108160936829263	0.5637869939201144	0.001110274710434244	0.02199226800117646	0.5932459012180793	0.5786643504749419	0.001008122878184822	0.01387771444189294	0.001008831450406137	0.01201364778653528	0.001020682159618528	0.01164062121543141	0.001001865161005051	0.01259936901923904	0.5473821458724633	0.4309237447477818	0.03535055794223623	0.05410976137327173	0.001001961582400064	0.006432908271749357	0.001003674054960708	0.01762561735043697	0.001007702213621278	0.05116026700681534	0.2047961608419127	0.2206466481456627	0.001139705340155824	0.002913733944502083	0.001017229092168394	0.005202659599181977	0.6578582431716501	0.523635241641552	0.001001973109031871	0.04373711659446854	0.001001431941805136	0.008008194547422194	0.001000449662329603	0.008545709233534624	0.001001069019665145	0.005811796751193116	0.007475299368604676	0.01653479173215497	0.01993455933761571	0.02520154892536223	0.001022798359804467	0.005942660009178325	0.02403707034145669	0.0381172150167993	0.05416150109523524	0.08968368811872865	0.2009073832101914	0.2145671897971477	0.1649505544083593	0.1572661150563934	0.2294844294273891	0.1955943198430425	0.001662184683972001	0.03653786661256707	0.01587963895443385	0.03659191296521772	0.001269230570520796	0.04481501303917122	0.001046754315563776	0.02271284038421224	0.001010980455655462	0.028732017610444	0.001007420260937281	0.09015469206359125	0.001006535504795835	0.01247848005675331	0.002806068402825084	0.02621857223646219	0.04016098857292731	0.06626837347286646	0.007725314566813688	0.03224304324853046	0.03163874391165374	0.03415532238140984	0.08289385046985095	0.09436681869959505	0.009937717385072731	0.02327540057264374	0.005672014100951919	0.01198801522422897	0.004250620060047361	0.04187158536414688	0.001809782725527098	0.03171731255757834	0.1889241448084822	0.1788452961216534	0.007237212499639883	0.03425040980539187	0.0800804565485161	0.1002064994213756	0.01692537634646288	0.03023334166119248	0.001085359869631206	0.02260745411265769	0.00100570281115216	0.01825210404480493	0.003475297821288268	0.01441281116870012	0.02620692355628838	0.05347471307872319	0.03249450795959012	0.05265219614336575	0.01043171887444863	0.02265945488176075	0.001001522451563895	0.01762897801783359	0.02200208697778804	0.0111391841687432	0.2197141901446888	0.2250896481117781	0.001048714745206862	0.009019476416531724	0.002636037654011342	0.05698078268071253	0.001318493603683262	0.004770753771354413	0.001380042813161325	0.005235690211193978	0.001365171016913259	0.003628585634670286	-0.01095550278055839	0.01941043437032389	0.003051237881287945	0.01468643095537974	0.01522360155599138	0.01278395723310388	-0.009052935775600316	0.01310028892194912	0.001010690255140455	0.001009586809429322	0.001000894409875278	0.001002327411595384	0.4655281394661052	0.01581864815260325	0.001002206765674471	0.001000284779991606	0.001001280718241631	0.5340381861248233	0.001005810513378891	0.6880912962338041	0.001001446272350996	0.001006628694085174	0.001017392583684672	0.00100131034909271	0.5287606464285792	0.05166103978634706	0.00100152027058718	0.001004083211955955	0.001007147588889929	0.2068428774777352	0.001003841080869008	0.001006927775884231	0.6435394352463892	0.001001417464407224	0.001001428478899738	0.001000447594486166	0.001001064169151436	0.008215532452565517	0.01292752584542988	0.001012474145281983	0.05328287135330634	0.05521225556882469	0.185358243441576	0.1540134282798618	0.2087410310732419	0.001271247040179349	0.01344588105055848	0.001416793162648059	0.001073234556606926	0.001014094367799329	0.00100909373658421	0.001007942262394026	0.001151023215254386	0.01974841943481427	0.01394061295925518	0.01179491040887984	0.05187165031203248	0.01982054786204535	0.006302709345351189	0.00101617761886489	0.001007377535286566	0.170050770443784	0.001183715357862992	0.08371246353805689	0.008363133807938263	0.001059445365836621	0.001006249394748384	0.00100389482812368	0.01661277727469876	0.07300575234872658	0.02210897522035102	0.001001616346452002	0.001386616381749681	0.2061414958500315	0.001085730445384258	0.001208313082726927	0.001004952494591455	0.001001721448305136	0.001003892666465447	-0.0241529619564267	0.01758085713838786	0.002978270261328418	0.00782445972262362	0.01999958966099666	0.01502752096850038	-0.009323297906511799	0.01455901838828779	-0.894029149446304	-0.5676596714940293	0.02398597038559486	0.07384788134778959	-0.01552469980302938	-0.006475260064294459	0.4857429050061562	0.3716345820106608	0.1072139258259887	-0.0178891747367727	-0.01276181950586078	-2.534935989190035	-0.009195863810181355	3.526613333100401	0.1423100857752327	0.0133882824381826	0.002109910728932222	-0.07131403436910859	-0.2926684997153541	1.055556902229698	0.02363844037849222	0.03291989096310907	0.06378210999100437	0.1349683406851231	0.01537544004589136	-0.00936878203084069	-0.2823744296513787	0.009832632693135619	0.01582379096497901	0.01723910895663494	0.009063357103815778	0.01756680052941205	-0.4091640859086205	0.000488252067597943	1.789064998247864	-0.1534954020952859	-0.5246049812121987	-0.1577327093357142	-0.892003281747713	0.08503102935601439	-0.1483538993255061	0.004971887254239966	-0.0004979050867067841	0.01877426512776697	0.141761912815683	0.01640934852607739	-0.05129334354420462	-1.303320287377964	0.3975706620193781	-1.058567880007589	-1.472518839238802	0.485176426625285	0.01950422585854954	-0.1695849455588201	-0.03349749252030636	-0.4943323474014119	-0.2802246943893594	-0.3022055347238032	-0.5393508678616112	-0.03793098958281149	0.02291370226146187	-0.05771428022456036	-0.6114281099144504	2.31915194825367	0.7623483634685352	0.00476735304979546	-0.5410056782481512	0.02017538841078912	-0.001827481100948484	-0.2429096510418593	0.009434226112241789	0.002665742110839108	-0.0009883827498096825	-1.016472388992794e-13	-1.85951430556897e-13	nan	nan	nan	nan	nan	nan
0.47	-0.05682190298275917	-0.006870355989887626	-0.09918363462669512	0.8455100853587171	0.8966245413546708	0.007049469076487769	0.5202497688552936	-0.02206318071869409	0.08857044390227432	-0.1163103161999546	0.02618339945259124	0.08143082973870887	-0.03527239405236036	0.05290166233040453	0.06313921174270008	0.06617825870298448	0.3506430924968571	-0.06617825870296967	-0.3506430924968378	0.1459575906953592	-0.166239841436672	-0.005159597168012681	-0.3885585069648555	-0.00693756960947279	0.01745982347434971	0.0895027455277409	0.3483109100729098	0.9323158636868297	0.5672442185238669	0.1406248319710595	-0.02056158388945986	0.0539248000781711	0.07753554719131683	-0.76727506344719	0.4710089921402856	-0.5815611974497469	1.48623694544265	-0.2089638624602338	0.02395732675904275	1.260615384243803	0.07558386894511467	-1.251811391118774	-0.4359727378178462	-0.6471446848774169	-0.2694680667448723	1.044179663294976	-0.7630313386029183	0.5704714904204854	0.2136416072912003	0.8288413733338361	-0.2136416072912041	-0.8288413733338391	0.708556966063514	0.1522384702186534	-0.224587683349914	-0.5302617002063545	-0.2191616187131626	0.2732247397601186	0.01140266550979447	-0.2518457454154779	0.8152147119694069	-0.08670135178339573	0.106662936534675	0.01991040139690457	0.11352545343658	0.3657148929450454	0.00101041974199779	0.02407259928914946	0.001426912525955197	0.032706932994114	0.001000918457884417	0.00474063864344641	0.001003691536446135	0.002399012820947002	0.4599678003730664	0.439070696313659	0.0124754769073063	0.01750594094379041	0.0010021711359723	0.02448409295825537	0.001000309575842083	0.005332143129279151	0.001002720547541914	0.01266485824159766	0.5812609922607147	0.533923391257113	0.001058875738369023	0.02202593447684377	0.6243796931987653	0.6160321720617732	0.001004953970975034	0.01478120325581443	0.001007566003393601	0.01212831910545398	0.001018472732980873	0.01180018201156808	0.001001582967040038	0.01174700705093559	0.5391760389088824	0.4274182121033072	0.0439755523714649	0.06333075804274789	0.001001715312755529	0.006262077567433235	0.001003966573931496	0.01787171863568585	0.001007439122035422	0.05183456237299436	0.2053980112031296	0.2219220932076819	0.001073156007568817	0.002780445725757888	0.001012166792760943	0.005138978352563343	0.6505317428302597	0.5211814000782423	0.001001663277502383	0.04353035766698762	0.001001432545966663	0.008095965965079015	0.001000449293904983	0.008647191096574539	0.001001068178042434	0.005869214421445838	0.01031193076387209	0.01871085769635653	0.01652521852086219	0.02193787173654237	0.005524624982041463	0.009491174931930703	0.04161361822567747	0.05459412195627995	0.05024628098289106	0.08494869597267865	0.1991520233435308	0.211287338971176	0.1594550061698117	0.1554673349801638	0.2205268521352861	0.1880638549850039	0.001836922791082785	0.03724191072062729	0.01402027114280106	0.03492609219552855	0.001302280593456416	0.04480480631231358	0.001054358411944427	0.02268118412033211	0.001014223400246981	0.02855559130559639	0.001009594295904751	0.09055245202177463	0.001946910302357278	0.01347553757398879	0.001986118320568235	0.02598858917756694	0.0284091002302049	0.05440135560764326	0.01280737302539862	0.03703036311188379	0.02099651244934788	0.02523531121097563	0.06427859716886794	0.07735763408629273	0.01645837457489268	0.02792212442564731	0.007221691593936539	0.01313373145365251	0.002745117436417206	0.04068223753005444	0.001424292429239516	0.03146142994305223	0.1817761640196169	0.175027937620632	0.004278899851818853	0.03160470774781288	0.07723559121530611	0.09327804097152305	0.01188457700635682	0.02534505466803983	0.005201559549728886	0.02584903758373315	0.001006143736358386	0.01844071851209544	0.002268580199970072	0.01388019880255236	0.01970890858793304	0.04708534585751831	0.05442570738626717	0.07332692294946697	0.01937672737510912	0.03117618410094631	0.001001826189528705	0.01758834336060677	0.01216391958122473	0.006957339564047539	0.2081282582716128	0.2231174251044947	0.001057512324179859	0.00897448782027202	0.001921580514952645	0.05467779384078972	0.001165374809167958	0.004956648648025377	0.001194915286043151	0.005351115319903108	0.001188566946853315	0.003721150479706684	-0.02362252882955074	0.0168947743265845	0.002823988591423737	0.008199410697279213	0.0182428845001371	0.01502640975894852	-0.009346805923693313	0.01288221365321385	0.001008701922263592	0.001006964642074517	0.00100081192604468	0.001002303295319403	0.4581814943453082	0.01678120840697421	0.001002388909267742	0.001000270169999131	0.00100114610564439	0.4878623196313578	0.001004995342633188	0.7099783623244624	0.001001833663203475	0.001005927862160667	0.001015141705018625	0.001001271483566306	0.5117137406742248	0.05632718134145055	0.001001407210239824	0.001004429893032866	0.001007180331414359	0.2060658231252982	0.00100389730265136	0.001006873438749148	0.6225116185732366	0.001001276018382788	0.001001437147674425	0.001000450023949937	0.001001069952956515	0.0177057156546809	0.01260132589885911	0.01807454428618193	0.0693684795925494	0.03702236616784606	0.205648564081398	0.1477946667583298	0.2010366391501793	0.002652170194989124	0.01074807608485918	0.001268938733969297	0.001052998585295445	0.001020563047480962	0.001014194586621468	0.004551550627930051	0.00110886235249041	0.01038991748377163	0.02195692396776291	0.006408487207540593	0.0296764111226417	0.02670537761951033	0.0110402925195913	0.001287125058190893	0.001034650699069773	0.1697526091866123	0.001108790953843683	0.06460361473787474	0.004695135326762723	0.01668568575123193	0.001006901450713202	0.001003275890180516	0.008829318900761617	0.08710111846527753	0.03515261123801022	0.001002587263772273	0.001208361416640127	0.1718457971619369	0.001050541433482374	0.001145676903825235	0.00100666096444814	0.001002312747807234	0.001005163854128789	-0.03586520837704243	0.01383024803340225	0.002473313965635696	0.002012351218903608	0.01985680331559528	0.01726797331715213	-0.009659482485531307	0.01132269459641912	-0.9071872203637955	-0.5713879644667176	0.08435385137448383	0.04758445126386378	0.02088207828048565	-0.0119634365781783	0.2878511928612821	0.24828138513707	0.09555701364227745	-0.0103269173138014	-0.06365707306579536	-3.43091126523692	0.01135438343418825	3.894947195087105	0.06217192825768036	0.009777678215775786	0.02403288193517528	-0.09930249652298329	-0.4293923478438395	0.8075825160619711	-0.03915737187427373	0.01881326475807119	0.07257421585211718	0.1162463973658302	-0.02911735788861424	-0.005413430734957936	-0.2232577428779305	-0.04702858350382661	0.00512160528401316	0.006441768990566039	0.004031765930313454	0.3861660285438509	-0.2496655362082802	0.6464291493235903	1.487422428667668	-0.7708659395148498	-0.08871034149440332	-0.1822970437967187	-0.638171255437041	0.06832724081344416	-0.1854746658091646	-0.005233783517355731	-0.005228330309373484	-0.05483242764894351	-0.06741513867808485	0.1695790531439993	0.002473604639380191	-1.100079747289818	0.5422998118368229	-0.7532795929133468	-1.903319318467438	0.437397948292745	0.1943364770472573	-0.08086969127544065	-0.02210026274073343	-0.2618933281479539	-0.2278825523847735	-1.065522647540923	-0.4480344558647205	0.6122333152521794	0.01501961822157445	-0.0363904057570696	-0.6663872022667091	1.783855393166978	0.9176705227643494	-0.01410315393656486	-0.300850257808977	-0.4353351853203262	-0.005923514174307485	-0.2171313917701798	0.02605384730902454	0.01912999200898276	0.01674593306922612	-9.617925444823499e-14	-1.840618574564657e-13	nan	nan	nan	nan	nan	nan
0.48	-0.063160266088555	-0.002324600957736442	-0.1040349895298809	0.860550883954014	0.8947704084171938	0.007200830710616772	0.5317654887785798	-0.02067941140566251	0.07595280175708022	-0.1223793212147305	0.01969729336509752	0.07734792998157322	-0.02590681981751209	0.04526390296124597	0.06818412465832893	0.07266482338771187	0.3586052383810177	-0.07266482338770049	-0.3586052383810066	0.1521749191531416	-0.1645892282799496	-0.007737216721643445	-0.3930364423225094	-0.009257073712470769	0.02018320081451911	0.08808410072854625	0.3440675910692486	0.9393501608329996	0.5660932740925739	0.141003876682674	-0.02042810478883289	0.05516578753349267	0.08086801087908436	-0.4813515170453067	0.4397226758659952	-0.3887943810825744	1.522695839375897	-0.1605212201953169	0.005967860058896269	1.015382432243896	0.2080630097620973	-1.286570117171457	-0.797154632269425	-0.6548054998851479	-0.5456752209371223	0.8076473457460071	-0.7684556148949875	0.4385156320205442	1.080069707399871	0.7672631307084451	-1.080069707399871	-0.7672631307084452	0.5324570737522275	0.1765148344163578	-0.2906594240885438	-0.3604175080787516	-0.2430834717738662	0.2695479865319481	-0.3179778380891448	-0.5960489768353903	0.5924579852706838	-0.1498624584445062	-0.05998727730471305	0.008215116822049616	0.1385235393212391	0.2953670664914449	0.001009037774671519	0.0248793292064662	0.001224586046441598	0.03368153190135459	0.001000844190357447	0.004851438737531108	0.001003018127350353	0.002260589381183379	0.458209145157359	0.4404795892651712	0.0147594856488718	0.0196559033934716	0.00100232674428767	0.02539143285616103	0.001000286559204151	0.005154995751102062	0.001001926763455846	0.01208223356852126	0.546506461814613	0.495306234178795	0.001032774527622282	0.02212786015899231	0.6525698909544214	0.6555232185931321	0.001003564090093352	0.01559683803175746	0.00100658300214036	0.01221383528789488	0.001016242561106918	0.01200589152197624	0.001001422499145121	0.01061043634415287	0.5282863107802456	0.4219168114176192	0.05065736602232902	0.07064021338281393	0.001001535681630095	0.006022705021790299	0.00100428620189336	0.01805214065556595	0.001007324021169271	0.05264169637595652	0.2054860226886733	0.2228940906059285	0.001039914740123342	0.002589701304988611	0.001009609656107176	0.00505347171525551	0.6391967346766491	0.5188728095866312	0.001001437681367799	0.04287966161783593	0.001001437184480882	0.0081784489074296	0.00100045032514443	0.008742234720141523	0.001001070650814449	0.005924663849436846	0.0163795626234159	0.02362850502704228	0.01459577951805081	0.02008635451395663	0.01613914765063727	0.01761553133259531	0.05799071226020475	0.06748778437053966	0.03969507609446915	0.07471911108016811	0.2056242221577534	0.2136460798170337	0.1536382746421347	0.1540146994227238	0.2119508828963587	0.1823492634224897	0.0026134546651384	0.03815540040060337	0.01174410418099768	0.03286913142506896	0.001244877308941953	0.04474592635115563	0.001048036619568903	0.02262037412563684	0.001019079963784368	0.02761991102646199	0.001013232446239684	0.08870228494001403	0.004181892263825763	0.01560159908397601	0.001553452505268285	0.02621158178699629	0.01756032655232121	0.04366684929463235	0.01926545623327497	0.04273716950882536	0.01270503671958373	0.01853282574628452	0.04345158807312599	0.05682040762938134	0.02307644314693525	0.03188795162471129	0.01033660694521928	0.01556869390452225	0.002121728198778262	0.04000249013791364	0.00124488448836064	0.03118688265514968	0.1771964841836406	0.1737523500518263	0.002740182235589762	0.03011342205314459	0.06717696354109441	0.07925531662470636	0.007472214352985585	0.02107809404120672	0.01493148929057157	0.03337183304750847	0.001006690285211817	0.01855670496442974	0.00166143927065153	0.01393335879836951	0.01250610478306572	0.04014813167436242	0.07208087444328634	0.08769054361071502	0.03013277547336304	0.04054632618491703	0.001002463686354163	0.01732273755023996	0.006909142640185516	0.005012438710232664	0.1878530838768086	0.2159686404962679	0.001044307342530879	0.008925940612520887	0.001531806719556256	0.05264928934898944	0.001089647233722541	0.005258012679168467	0.001102605202166633	0.005592504298992727	0.00110086400384859	0.003908395922289664	-0.03565303512629205	0.01355581490868078	0.002411601297673766	0.002162331608766085	0.01915412125125155	0.01726752883333151	-0.009668885692403864	0.01065197270238941	0.00100671358938533	0.001004342474721106	0.001000729442212525	0.001002279179035852	0.4508348492245111	0.01774376866134108	0.001002571052859255	0.001000255560008414	0.001001011493046977	0.4416864531378931	0.001004180171885622	0.7318654284151203	0.001002221054039636	0.001005227030240453	0.001012890826353969	0.001001232618042165	0.4946668349198705	0.06099332289655263	0.001001294149897124	0.001004776574151803	0.001007213073940621	0.2052887687728614	0.001003953524429783	0.001006819101610323	0.6014838019000838	0.001001134572361221	0.001001445816450111	0.001000452453415455	0.001001075736762532	0.02719589885679959	0.01227512595229005	0.03513661442708967	0.08545408783179149	0.01883247676687211	0.2259388847212175	0.1415759052367958	0.1933322472271219	0.004033093349803348	0.008050271119162764	0.001121084305293332	0.001032762613988333	0.001027031727166915	0.001019295436661288	0.008095158993474506	0.001066701489723853	0.001031415532727848	0.02997323497627082	0.001022064006204649	0.007481171933252371	0.03359020737697482	0.01577787569383146	0.001558072497521092	0.001061923862837739	0.1694544479294369	0.001033866549819609	0.04549476593768871	0.001027136845595706	0.03231192613662905	0.001007553506696231	0.001002656952244318	0.001045860526829172	0.101196484581828	0.04819624725566748	0.001003558181088331	0.001030106451527369	0.1375500984738354	0.001015352421584746	0.001083040724925495	0.001008369434300986	0.001002904047308584	0.00100643504178979	-0.04757745479765818	0.01007963892841651	0.00196835766994294	-0.003799757284816225	0.01971401697019372	0.01950842566580407	-0.009995667064550752	0.00808637080455072	-0.9201628984733896	-0.5791782484625673	0.06344621197452734	0.1725381919816078	-0.009924242655096107	-0.01537517903671678	-0.02527901921300799	0.1930676881159644	0.0863131388222539	-0.02957013804326224	-0.04053096852679483	-4.285646872258672	0.004455977420935242	3.951258322011521	0.1247392781531014	0.007557255108339076	0.0113396534968984	-0.1281557820639652	-0.6918421079576347	0.6732486363881793	0.009930072130931699	0.01978404154324609	0.09034983734296834	0.07427880793171919	0.003884199654621054	-0.01373386020709448	-0.2533242153112021	-0.07895479166720561	0.01476609590113973	0.01595146106318748	0.008669708648019546	0.5658830737641685	-0.1267320926814935	0.9156565476636843	1.07241609320445	-1.252413951414184	0.6031133531546012	-0.08850380557813822	-0.5288286226697689	0.1269201438035797	-0.226581899485136	-0.004762759584139416	-0.006328651247386399	-0.1330765297273627	-0.3078234951771497	0.2422101470663529	0.03930179014606411	-1.076817976932803	0.581467968723029	-0.6150627388776114	-2.178127207949756	0.3489970958271214	0.277353470039422	-0.06766485720931775	-0.03723042724862641	0.01402183904565656	-0.04934142174250342	-1.721058714113538	-0.4150855946764158	0.8183114090347482	0.008388100739144455	0.0594401921532251	-0.7209975023270103	1.056930719283015	0.9330309364208964	-0.04022687758216531	-0.09361692806718888	-1.015136931780237	-0.002539203404355877	-0.1880127813921665	0.03252805699486051	0.02785851619253796	0.01794773675812525	1.745037407727248e-15	3.310254111077755e-13	nan	nan	nan	nan	nan	nan
0.49	-0.0662673505163974	0.001974264366973459	-0.1069517561754128	0.8759801789675248	0.893420390247997	0.007160707777327212	0.5401940490855479	-0.01773736899922036	0.06267951525382157	-0.1323892502717222	0.01299844584812752	0.07050053958309001	-0.01930423560402518	0.03745564093065285	0.0718809104144562	0.08753981454154695	0.3661286349564005	-0.08753981454151348	-0.3661286349563828	0.1565145932325125	-0.1627371623210963	-0.01094802326031	-0.3957546252665084	-0.01176426417055565	0.02279870877910235	0.08225688399380349	0.3364290657012984	0.9442242811866757	0.56415088678796	0.1373505978198147	-0.02033090196437437	0.05679772073800735	0.08338068907354683	-0.1454684534442431	0.418010942631411	-0.200578925558123	1.563542836972844	-0.110163698401163	-0.01369850186280319	0.6629832063562323	0.3768965156994626	-1.366897345419136	-1.19147262964575	-0.6811738495926378	-0.812973240929453	0.5191137751882898	-0.7896710692234375	0.3064241831836468	1.873010368485089	0.7521894031739921	-1.873010368485066	-0.7521894031739885	0.3272146473600032	0.1911079386515254	-0.3501745647594295	-0.1924531095830408	-0.2574761157573727	0.2507205907974118	-0.8751638646267101	-0.9298541184595448	0.3912935983656514	-0.2241469575191549	-0.8004088223805084	0.006403356748109486	0.1872939344889664	0.1992888229281002	0.001008154326736397	0.02591006677710753	0.001116843554637402	0.03516058862375394	0.00100079648364409	0.004983315021624727	0.001002697866721472	0.002092875897159411	0.4527620351863408	0.437810064175316	0.0192833569138527	0.02389286975584285	0.001002532275312638	0.02616269444473326	0.001000271445379689	0.004931747130670312	0.001001451608838397	0.01138169677086373	0.4946390273996639	0.4425264749468074	0.001018842397069596	0.02228385681838692	0.6738898807142332	0.692170032448312	0.001003162462690333	0.01634570095413394	0.001005897656272156	0.01228085166954727	0.001014614435862243	0.01225232790218018	0.00100133458968486	0.00923873036673104	0.5140070163280945	0.4130620362969076	0.05645444405155238	0.07708492054977722	0.001001418913379987	0.005749297373293261	0.001004610584370075	0.01816333385243647	0.001007128387586337	0.05363037339823501	0.2036566390559613	0.2221931762621702	0.00102262237454226	0.002401951592994494	0.001008401038651902	0.004947072399572441	0.6216630479338594	0.5152894097900336	0.001001279576951687	0.04183102939161241	0.001001450412623075	0.008275352897880598	0.001000454142525752	0.0088508690170145	0.001001080060014769	0.005989405127893314	0.02247907968517883	0.02850881982102211	0.0128167041809764	0.01851976356058536	0.02916303496959665	0.02704002971748245	0.06698323050256161	0.0730936178407039	0.02784035359494952	0.06339699861333291	0.2177238177040871	0.2227926999903301	0.1527702083160873	0.1557777175969578	0.2023110707955311	0.1763923216693601	0.002910790692889061	0.03824666799458008	0.009830928101123177	0.03096332525071909	0.001170172017288285	0.04487274349128272	0.00103719355123977	0.02263330562868225	0.001020548688127016	0.02583981487417695	0.001014608148797129	0.08425527692260794	0.009208568766467718	0.02011734125284021	0.001309928248287915	0.02669284795972266	0.009655576278058459	0.03606318279887735	0.02406605772269475	0.04654998611646088	0.007077979886420822	0.01398325265317083	0.02608708754456469	0.03879126565887583	0.02611030050090531	0.03243612275825521	0.01279158112676558	0.01746264804300314	0.02204886535428927	0.05050301096498472	0.01634657240726435	0.03833353748693863	0.1821877797295169	0.1778121933627746	0.001904161652974825	0.02944957327650591	0.05230280764603682	0.06108861877804966	0.00434195888950927	0.01802342513379687	0.0198142656816	0.03567452085017261	0.001007161246163721	0.01859512808904883	0.00133897610457079	0.01449146211523866	0.006982192560938551	0.03476926096150785	0.08087521501015701	0.09295933369548041	0.03815815111735998	0.04676527054809461	0.001002907365774162	0.01670044462827614	0.004052133368896193	0.004292905126856192	0.1742901897196975	0.2095742800009446	0.001028607911682621	0.009043827754508536	0.001304555872220071	0.05069968037100989	0.004954642471009763	0.008717651243714829	0.005008069418411327	0.008985459711219211	0.003832687258533127	0.00588603280722904	-0.04621225736241	0.009615074324209175	0.002012126123298435	-0.002155713608213309	0.01693951952628085	0.01918980966029353	-0.01004903499858975	0.009478059006056829	0.001007676020990516	0.001004900137551077	0.001000761553846023	0.001002436834827245	0.4312375243700682	0.02981736480133048	0.001002894325494014	0.001000255849474338	0.001000911133402204	0.3107447013213478	0.00100447941369176	0.7212723215217178	0.001003187372427649	0.001005148380332008	0.001012944715795762	0.001001251977809094	0.4679839296261601	0.06585118281893892	0.00100130014288297	0.001005093364068714	0.001006680884933424	0.1963074097757616	0.001005192423505943	0.001007417470640018	0.5582585438198515	0.001001098518571014	0.001001479714682084	0.001000462905422798	0.001001101794351151	0.03098558868096165	0.009694807313896993	0.05113269959363363	0.07209561924815569	0.009934268352753859	0.2499309644070372	0.1599892220994316	0.1789599706748391	0.002534874869083065	0.007528217699758507	0.001068072449585105	0.001020108011522156	0.001017885292671301	0.00101328535241287	0.02002852896789074	0.001047086490595014	0.001022971835805867	0.02895419681197291	0.001016789253647766	0.004243650267895495	0.02604603737486245	0.01515537069888178	0.07955033839555499	0.05929080271962503	0.208739343888429	0.001026050820535918	0.0233830333163161	0.001017407902361582	0.019042107470743	0.001007734178746608	0.001002810195605037	0.001030966052883668	0.08468108918686526	0.04684982112594522	0.001003209105468202	0.00102399784091986	0.1642593246195917	0.001009657983422764	0.00105468674422965	0.01578208056311314	0.01596474976234139	0.01150435503281944	-0.05567932165032945	0.005302682056371633	0.001647665711607572	-0.005158523883910185	0.01250531984617983	0.02085719768284745	-0.01047187865200673	0.009417495870928726	-0.9346264590081913	-0.7983427354231268	0.1270608535823224	0.1445172550382905	0.02480981004022398	-0.01778612149862615	-0.5374552809522901	0.6210462981925672	0.06914391850764659	-0.01881400400028058	-0.08597686146288785	-6.214974445865016	0.02173556231860025	3.27536838518896	0.04761192339367078	0.005900162789748204	0.03164848597385209	-0.1422141573207213	-1.110081699093541	0.6162587704356712	-0.04586924439856026	0.005534276646792871	0.1082876224185644	-0.2137368793796687	-0.03101379727862111	-0.009420877019208795	-0.4958120030604535	-0.1244050187875029	0.007903512753915426	0.009067479755599692	0.005956110380488726	0.4246710124765877	-0.1781267001088945	0.9600878580459569	0.06222154471431145	-1.036940430585919	1.184388056053794	0.4934151042547347	-0.6722735279170885	-0.07700159065068535	-0.1554091578977081	0.03487852744324885	0.0109792836515572	-0.2190551680830088	-0.577666737570883	0.6250120810807185	0.05581867528418492	-0.4953113243559655	0.2077099353077238	-0.31820404503265	-1.443694090042665	-0.1939310258598055	0.1146037254559131	1.813781868624893	1.253249279096047	0.7595776497320706	-0.06710019030673406	-1.89116340792198	-0.2136144144724711	-0.2574884213840538	0.0002710376079156853	0.06074293572985149	-0.383001845783859	7.173089141921856e-05	0.3460247883037905	-0.08314347758566445	-0.04733218928605659	-0.07577442719742587	0.02886672634936577	-0.1981234916585894	0.6241844600741294	0.614897709646226	0.3565073743445005	9.737357090414116e-14	8.346100581853663e-13	nan	nan	nan	nan	nan	nan
0.5	-0.0661776968555654	0.005994828966199668	-0.1081669675916216	0.8918293341663226	0.8925535087543995	0.006932739570144138	0.5448782244498441	-0.0132104602084827	0.04863865160979602	-0.1459416028180613	0.006149619451503512	0.06130505751972465	-0.01539965875010871	0.02954099601683253	0.07442426160157867	0.1096866676597925	0.3739444908206074	-0.1096866676598031	-0.3739444908205988	0.1585539502050943	-0.1608228778809417	-0.01471416163911331	-0.3970701850913971	-0.01438902594586595	0.02514095231873522	0.07002685632063819	0.3255065482660774	0.9473545830583369	0.561899695841384	0.1224008936928372	-0.02039647948030579	0.05890028288142073	0.08469619234820705	0.1579961007296228	0.3840625307823115	-0.04848333521971002	1.60666787643329	-0.06389388496961747	-0.03160119471980555	0.2665054437356311	0.5250362865955356	-1.440085545336055	-1.505639330139306	-0.6848012758294392	-1.015293553907655	0.2680458737168843	-0.789732191534451	0.2078287182174621	2.534442100282036	0.8257549884732688	-2.534442100282036	-0.8257549884732686	0.07239365239459698	0.1889585306766574	-0.4017257921158824	-0.0798928842566952	-0.2665977352176321	0.2148951015420203	-1.598540025780377	-1.252847390286068	0.2436942888677451	-0.2116231868367372	-2.319272330120786	-0.02434095125711291	0.2326493271008743	0.05593208253275345	0.001008194276644357	0.02710773730562634	0.001063248158538584	0.03699675905259339	0.001000788706354999	0.00511784114922549	0.001002616685238984	0.001912494876481063	0.4428879826334527	0.429153898002246	0.02738453678498617	0.03141124363425805	0.001002796706858298	0.02679840601843491	0.001000264036997266	0.004704027311351667	0.00100116394685872	0.01063468693015841	0.4170408876668693	0.3721133558268581	0.001012029027983964	0.02246241556185309	0.6858650329585734	0.7189758650202188	0.001003445153777691	0.0170006488407718	0.001005515809859193	0.01233292137460701	0.001013827723004822	0.01251287850912202	0.001001300342163605	0.007845578319711591	0.4958783817554622	0.3990958017775702	0.0617737738961942	0.08297670826052725	0.001001363557035689	0.00548016728255884	0.001004931182497852	0.01822441980136049	0.001006764392126388	0.05482548993037595	0.1991478483661535	0.218633848964402	0.001014599504665306	0.002177832255034204	0.001008096360167124	0.004827556692668776	0.5964993604917677	0.5083074443443644	0.00100118252882905	0.04051889393755377	0.001001473981063996	0.008402295373769075	0.001000461278919575	0.00898942594414249	0.001001097797645016	0.006077337323749975	0.02740828476259692	0.03241174782471638	0.01063871818689434	0.01669300846923047	0.04327937928706127	0.03663418306817896	0.06588771780976253	0.06900163414254153	0.01715665524881508	0.0534816646953779	0.2340112636552238	0.2364973884291348	0.1594846097010746	0.1649291547844376	0.1907906258736699	0.168709516864507	0.0023124443227812	0.037248669275299	0.008596182125360716	0.02974435181681672	0.001106305480445504	0.04553854369689387	0.00102544406850852	0.02288124643462718	0.0010167072968964	0.02331655831774241	0.001012289154820413	0.07722717760319851	0.01755525791943031	0.02738331659282075	0.001178254095966064	0.02730529991066188	0.005540233723656895	0.0327327027648773	0.02604457987367997	0.04742365986487083	0.004181522152094711	0.01170170153975065	0.01501989839464539	0.02762666775063919	0.02406915121530146	0.02891796797249684	0.01373208881434207	0.01812409576851256	0.06796689417877376	0.06919838443000396	0.05124504208952623	0.05198562594658804	0.20009586931547	0.1881765195783062	0.001480623701532971	0.0290979811132842	0.03367580283040782	0.04185439741235712	0.002747373438952257	0.01645048119769294	0.01585526044440412	0.0302277731628976	0.001007486995255166	0.01858161599977056	0.001177632726626013	0.01531946680284034	0.004135379153757922	0.03192359064766016	0.07850082096598159	0.08775686689297517	0.04171285245369567	0.04817215899275111	0.001002954466814014	0.01568163258293474	0.002600117610019348	0.004124946911006894	0.1760246960829791	0.2182123667541353	0.00101791284963136	0.009558277030481798	0.001176663044036784	0.04876252996689882	0.0141479674523813	0.01703739796384036	0.014312547769384	0.01717376135991239	0.01038365059175663	0.01061709809154221	-0.05513324267623022	0.005116856214688627	0.001665173092949787	-0.004500906413268932	0.01139552086861469	0.0207297512806433	-0.01049322582562233	0.009974171151530998	0.001008638452593323	0.001005457800384876	0.001000793665479781	0.001002594490617079	0.4116401995156252	0.04189096094131737	0.001003217598126322	0.001000256138937452	0.00100081077375673	0.1798029495048058	0.001004778655490167	0.7106792146283161	0.001004153690792741	0.001005069730425748	0.001012998605237223	0.001001271337576159	0.4413010243324498	0.07070904274132551	0.001001306135871765	0.001005410154037382	0.001006148695927917	0.1873260507786626	0.001006431322575451	0.001008015839667988	0.5150332857396195	0.001001062464782102	0.00100151361291465	0.001000473357430667	0.001001127851940198	0.03477527850513017	0.007114488675506338	0.06712878476017667	0.0587371506645227	0.001036059938641307	0.2739230440928592	0.1784025389620695	0.1645876941225616	0.001036656388371127	0.007006164280349762	0.001015060593869008	0.001007453409044357	0.001008738858162476	0.001007275268150695	0.03196189894231036	0.001027471491473272	0.001014528138883263	0.02793515864767857	0.001011514501089197	0.001006128602553181	0.01850186737275732	0.01453286570393559	0.157542604293565	0.1175196815763902	0.2480242398474234	0.001018235091253735	0.00127130069493383	0.001007678959121744	0.005772288804865479	0.001007914850818907	0.00100296343898056	0.001016071578938107	0.06816569379190374	0.04550339499622379	0.001002860029843499	0.001017889230313445	0.1909685507653557	0.001003963545251427	0.001026332763538955	0.03055579169192876	0.03092659547738882	0.02200227502385524	-0.06378118850300081	0.0005257251843266268	0.001326973753272165	-0.006517290483004278	0.005296622722165998	0.02220596969989104	-0.01094809023946265	0.01074862093730627	-0.9520939408450522	-1.309103932883179	0.09683280344426781	0.243960933237104	-0.00939427399754982	-0.01790868637954006	-1.222607235854656	0.8493491913488326	0.05920313582844305	-0.03046437788076574	-0.04982557712994443	-7.81231884986539	0.00896839416360967	1.983062065361941	0.1059562709754912	0.004567919746836322	0.01416249875306431	-0.132444995985132	-1.714133987682406	0.5626647451872125	0.01078558369364266	0.009762595607872718	0.1316377393087	-0.4974037828707706	-0.003389725527107546	-0.01635713849216985	-0.9330373451256406	-0.1316554372675456	0.02077379298495339	0.02193598711471021	0.01330789212391095	0.3704057156336927	-0.178764920302503	0.9495875408289994	-0.867147340460804	-0.9710582416801011	1.514727006262165	1.389179997073613	-0.8740012330583672	-0.09093311879082354	-0.08921535140105752	0.103033853539975	0.04067320934211809	-0.2817086105532707	-0.8240417555815488	0.7922567812661139	0.06553894581575748	-0.2221806845692892	-0.006360603139745563	-0.1614583429510921	-0.80521839550076	-0.4642680880511507	0.03085218733236353	1.571305670342171	1.263856298298071	1.274918419970334	0.01310990101459244	-1.934563417901874	-0.1187406004862035	-0.7315756888775812	-0.001998940568816359	0.1134204662671122	-0.2143574225469738	-1.037320658170751	-0.02938024728632195	-0.1195307022658167	0.01669814544499035	1.991352517933295	0.07677322339735897	-0.1855210665977425	1.004549688110306	0.9869277635008583	0.5686334166405359	8.280570314223659e-14	7.860688739037378e-13	nan	nan	nan	nan	nan	nan
[truncated: 372,050 more chars]
