# Supplementary material for: Transtibial limb loss does not increase metabolic cost in three-dimensional computer simulations of human walking
Source: PeerJ. 2021 Aug 4;9:e11960. doi: 10.7717/peerj.11960 (PMC8349165; doi:10.7717/peerj.11960)
Supplement: Supplemental Information 1 — Each subject’s simulation output and Matlab code for generating plots presenting the data. [file peerj-09-11960-s001.zip › TTA3D_solns_rev/Post/soln_walk_N50_wm100_TTA_S25.sto]

num_controls=79
num_derivatives=71
num_iterations=812
num_multipliers=2
num_parameters=6
num_slacks=2
num_states=216
objective=0.990418
objective_auxiliary_derivatives=0.001181
objective_contactAP=0.018120
objective_contactML=0.014448
objective_contactVE=0.035601
objective_control_effort=0.561479
objective_state_tracking=0.291920
objective_torsoGoal=0.067669
solver_duration=23952.018902
status=Solve_Succeeded
success=true
DataType=double
version=3
OpenSimVersion=4.2
endheader
time	/jointset/groundPelvis/pelvis_tilt/value	/jointset/groundPelvis/pelvis_list/value	/jointset/groundPelvis/pelvis_rotation/value	/jointset/groundPelvis/pelvis_tx/value	/jointset/groundPelvis/pelvis_ty/value	/jointset/groundPelvis/pelvis_tz/value	/jointset/hip_l/hip_flexion_l/value	/jointset/hip_l/hip_adduction_l/value	/jointset/hip_l/hip_rotation_l/value	/jointset/hip_r/hip_flexion_r/value	/jointset/hip_r/hip_adduction_r/value	/jointset/hip_r/hip_rotation_r/value	/jointset/lumbar/lumbar_ext/value	/jointset/lumbar/lumbar_bend/value	/jointset/lumbar/lumbar_rota/value	/jointset/patellofemoral_l/knee_angle_l_beta/value	/jointset/patellofemoral_r/knee_angle_r_beta/value	/jointset/knee_l/knee_angle_l/value	/jointset/knee_r/knee_angle_r/value	/jointset/shoulder_r/shoulder_flexion_r/value	/jointset/shoulder_r/shoulder_adduction_r/value	/jointset/shoulder_r/shoulder_rotation_r/value	/jointset/shoulder_l/shoulder_flexion_l/value	/jointset/shoulder_l/shoulder_adduction_l/value	/jointset/shoulder_l/shoulder_rotation_l/value	/jointset/ankle_l/ankle_angle_l/value	/jointset/ankle_r/ankle_angle_r/value	/jointset/elbow_r/elbow_flexion_r/value	/jointset/elbow_l/elbow_flexion_l/value	/jointset/subtalar_l/subtalar_angle_l/value	/jointset/subtalar_r/subtalar_angle_r/value	/jointset/mtp_l/mtp_angle_l/value	/jointset/mtp_r/mtp_angle_r/value	/jointset/groundPelvis/pelvis_tilt/speed	/jointset/groundPelvis/pelvis_list/speed	/jointset/groundPelvis/pelvis_rotation/speed	/jointset/groundPelvis/pelvis_tx/speed	/jointset/groundPelvis/pelvis_ty/speed	/jointset/groundPelvis/pelvis_tz/speed	/jointset/hip_l/hip_flexion_l/speed	/jointset/hip_l/hip_adduction_l/speed	/jointset/hip_l/hip_rotation_l/speed	/jointset/hip_r/hip_flexion_r/speed	/jointset/hip_r/hip_adduction_r/speed	/jointset/hip_r/hip_rotation_r/speed	/jointset/lumbar/lumbar_ext/speed	/jointset/lumbar/lumbar_bend/speed	/jointset/lumbar/lumbar_rota/speed	/jointset/patellofemoral_l/knee_angle_l_beta/speed	/jointset/patellofemoral_r/knee_angle_r_beta/speed	/jointset/knee_l/knee_angle_l/speed	/jointset/knee_r/knee_angle_r/speed	/jointset/shoulder_r/shoulder_flexion_r/speed	/jointset/shoulder_r/shoulder_adduction_r/speed	/jointset/shoulder_r/shoulder_rotation_r/speed	/jointset/shoulder_l/shoulder_flexion_l/speed	/jointset/shoulder_l/shoulder_adduction_l/speed	/jointset/shoulder_l/shoulder_rotation_l/speed	/jointset/ankle_l/ankle_angle_l/speed	/jointset/ankle_r/ankle_angle_r/speed	/jointset/elbow_r/elbow_flexion_r/speed	/jointset/elbow_l/elbow_flexion_l/speed	/jointset/subtalar_l/subtalar_angle_l/speed	/jointset/subtalar_r/subtalar_angle_r/speed	/jointset/mtp_l/mtp_angle_l/speed	/jointset/mtp_r/mtp_angle_r/speed	/forceset/addbrev_r/activation	/forceset/addbrev_r/normalized_tendon_force	/forceset/addlong_r/activation	/forceset/addlong_r/normalized_tendon_force	/forceset/addmagMid_r/activation	/forceset/addmagMid_r/normalized_tendon_force	/forceset/bflh_r/activation	/forceset/bflh_r/normalized_tendon_force	/forceset/bfsh_r/activation	/forceset/bfsh_r/normalized_tendon_force	/forceset/ercspn_r/activation	/forceset/ercspn_r/normalized_tendon_force	/forceset/extobl_r/activation	/forceset/extobl_r/normalized_tendon_force	/forceset/glmax2_r/activation	/forceset/glmax2_r/normalized_tendon_force	/forceset/glmed2_r/activation	/forceset/glmed2_r/normalized_tendon_force	/forceset/glmin2_r/activation	/forceset/glmin2_r/normalized_tendon_force	/forceset/grac_r/activation	/forceset/grac_r/normalized_tendon_force	/forceset/iliacus_r/activation	/forceset/iliacus_r/normalized_tendon_force	/forceset/intobl_r/activation	/forceset/intobl_r/normalized_tendon_force	/forceset/obtext_r/activation	/forceset/obtext_r/normalized_tendon_force	/forceset/pect_r/activation	/forceset/pect_r/normalized_tendon_force	/forceset/piri_r/activation	/forceset/piri_r/normalized_tendon_force	/forceset/popli_r/activation	/forceset/popli_r/normalized_tendon_force	/forceset/psoas_r/activation	/forceset/psoas_r/normalized_tendon_force	/forceset/quadfem_r/activation	/forceset/quadfem_r/normalized_tendon_force	/forceset/recabd_r/activation	/forceset/recabd_r/normalized_tendon_force	/forceset/recfem_r/activation	/forceset/recfem_r/normalized_tendon_force	/forceset/sart_r/activation	/forceset/sart_r/normalized_tendon_force	/forceset/semimem_r/activation	/forceset/semimem_r/normalized_tendon_force	/forceset/semiten_r/activation	/forceset/semiten_r/normalized_tendon_force	/forceset/tfl_r/activation	/forceset/tfl_r/normalized_tendon_force	/forceset/tricox_r/activation	/forceset/tricox_r/normalized_tendon_force	/forceset/vasint_r/activation	/forceset/vasint_r/normalized_tendon_force	/forceset/vaslat_r/activation	/forceset/vaslat_r/normalized_tendon_force	/forceset/vasmed_r/activation	/forceset/vasmed_r/normalized_tendon_force	/forceset/addbrev_l/activation	/forceset/addbrev_l/normalized_tendon_force	/forceset/addlong_l/activation	/forceset/addlong_l/normalized_tendon_force	/forceset/addmagMid_l/activation	/forceset/addmagMid_l/normalized_tendon_force	/forceset/bflh_l/activation	/forceset/bflh_l/normalized_tendon_force	/forceset/bfsh_l/activation	/forceset/bfsh_l/normalized_tendon_force	/forceset/edl_l/activation	/forceset/edl_l/normalized_tendon_force	/forceset/ehl_l/activation	/forceset/ehl_l/normalized_tendon_force	/forceset/ercspn_l/activation	/forceset/ercspn_l/normalized_tendon_force	/forceset/extobl_l/activation	/forceset/extobl_l/normalized_tendon_force	/forceset/fdb_l/activation	/forceset/fdb_l/normalized_tendon_force	/forceset/fdl_l/activation	/forceset/fdl_l/normalized_tendon_force	/forceset/fhl_l/activation	/forceset/fhl_l/normalized_tendon_force	/forceset/gaslat_l/activation	/forceset/gaslat_l/normalized_tendon_force	/forceset/gasmed_l/activation	/forceset/gasmed_l/normalized_tendon_force	/forceset/glmax2_l/activation	/forceset/glmax2_l/normalized_tendon_force	/forceset/glmed2_l/activation	/forceset/glmed2_l/normalized_tendon_force	/forceset/glmin2_l/activation	/forceset/glmin2_l/normalized_tendon_force	/forceset/grac_l/activation	/forceset/grac_l/normalized_tendon_force	/forceset/iliacus_l/activation	/forceset/iliacus_l/normalized_tendon_force	/forceset/intobl_l/activation	/forceset/intobl_l/normalized_tendon_force	/forceset/obtext_l/activation	/forceset/obtext_l/normalized_tendon_force	/forceset/pect_l/activation	/forceset/pect_l/normalized_tendon_force	/forceset/perbrev_l/activation	/forceset/perbrev_l/normalized_tendon_force	/forceset/perlong_l/activation	/forceset/perlong_l/normalized_tendon_force	/forceset/pertert_l/activation	/forceset/pertert_l/normalized_tendon_force	/forceset/piri_l/activation	/forceset/piri_l/normalized_tendon_force	/forceset/popli_l/activation	/forceset/popli_l/normalized_tendon_force	/forceset/psoas_l/activation	/forceset/psoas_l/normalized_tendon_force	/forceset/quadfem_l/activation	/forceset/quadfem_l/normalized_tendon_force	/forceset/recabd_l/activation	/forceset/recabd_l/normalized_tendon_force	/forceset/recfem_l/activation	/forceset/recfem_l/normalized_tendon_force	/forceset/sart_l/activation	/forceset/sart_l/normalized_tendon_force	/forceset/semimem_l/activation	/forceset/semimem_l/normalized_tendon_force	/forceset/semiten_l/activation	/forceset/semiten_l/normalized_tendon_force	/forceset/soleus_l/activation	/forceset/soleus_l/normalized_tendon_force	/forceset/tfl_l/activation	/forceset/tfl_l/normalized_tendon_force	/forceset/tibant_l/activation	/forceset/tibant_l/normalized_tendon_force	/forceset/tibpost_l/activation	/forceset/tibpost_l/normalized_tendon_force	/forceset/tricox_l/activation	/forceset/tricox_l/normalized_tendon_force	/forceset/vasint_l/activation	/forceset/vasint_l/normalized_tendon_force	/forceset/vaslat_l/activation	/forceset/vaslat_l/normalized_tendon_force	/forceset/vasmed_l/activation	/forceset/vasmed_l/normalized_tendon_force	/forceset/shoulder_flexionAct_r/activation	/forceset/shoulder_adductionAct_r/activation	/forceset/shoulder_rotationAct_r/activation	/forceset/elbow_flexionAct_r/activation	/forceset/shoulder_flexionAct_l/activation	/forceset/shoulder_adductionAct_l/activation	/forceset/shoulder_rotationAct_l/activation	/forceset/elbow_flexionAct_l/activation	/forceset/addbrev_r	/forceset/addlong_r	/forceset/addmagMid_r	/forceset/bflh_r	/forceset/bfsh_r	/forceset/ercspn_r	/forceset/extobl_r	/forceset/glmax2_r	/forceset/glmed2_r	/forceset/glmin2_r	/forceset/grac_r	/forceset/iliacus_r	/forceset/intobl_r	/forceset/obtext_r	/forceset/pect_r	/forceset/piri_r	/forceset/popli_r	/forceset/psoas_r	/forceset/quadfem_r	/forceset/recabd_r	/forceset/recfem_r	/forceset/sart_r	/forceset/semimem_r	/forceset/semiten_r	/forceset/tfl_r	/forceset/tricox_r	/forceset/vasint_r	/forceset/vaslat_r	/forceset/vasmed_r	/forceset/addbrev_l	/forceset/addlong_l	/forceset/addmagMid_l	/forceset/bflh_l	/forceset/bfsh_l	/forceset/edl_l	/forceset/ehl_l	/forceset/ercspn_l	/forceset/extobl_l	/forceset/fdb_l	/forceset/fdl_l	/forceset/fhl_l	/forceset/gaslat_l	/forceset/gasmed_l	/forceset/glmax2_l	/forceset/glmed2_l	/forceset/glmin2_l	/forceset/grac_l	/forceset/iliacus_l	/forceset/intobl_l	/forceset/obtext_l	/forceset/pect_l	/forceset/perbrev_l	/forceset/perlong_l	/forceset/pertert_l	/forceset/piri_l	/forceset/popli_l	/forceset/psoas_l	/forceset/quadfem_l	/forceset/recabd_l	/forceset/recfem_l	/forceset/sart_l	/forceset/semimem_l	/forceset/semiten_l	/forceset/soleus_l	/forceset/tfl_l	/forceset/tibant_l	/forceset/tibpost_l	/forceset/tricox_l	/forceset/vasint_l	/forceset/vaslat_l	/forceset/vasmed_l	/forceset/shoulder_flexionAct_r	/forceset/shoulder_adductionAct_r	/forceset/shoulder_rotationAct_r	/forceset/elbow_flexionAct_r	/forceset/shoulder_flexionAct_l	/forceset/shoulder_adductionAct_l	/forceset/shoulder_rotationAct_l	/forceset/elbow_flexionAct_l	lambda_cid33_p0	lambda_cid34_p0	/forceset/addbrev_r/implicitderiv_normalized_tendon_force	/forceset/addlong_r/implicitderiv_normalized_tendon_force	/forceset/addmagMid_r/implicitderiv_normalized_tendon_force	/forceset/bflh_r/implicitderiv_normalized_tendon_force	/forceset/bfsh_r/implicitderiv_normalized_tendon_force	/forceset/ercspn_r/implicitderiv_normalized_tendon_force	/forceset/extobl_r/implicitderiv_normalized_tendon_force	/forceset/glmax2_r/implicitderiv_normalized_tendon_force	/forceset/glmed2_r/implicitderiv_normalized_tendon_force	/forceset/glmin2_r/implicitderiv_normalized_tendon_force	/forceset/grac_r/implicitderiv_normalized_tendon_force	/forceset/iliacus_r/implicitderiv_normalized_tendon_force	/forceset/intobl_r/implicitderiv_normalized_tendon_force	/forceset/obtext_r/implicitderiv_normalized_tendon_force	/forceset/pect_r/implicitderiv_normalized_tendon_force	/forceset/piri_r/implicitderiv_normalized_tendon_force	/forceset/popli_r/implicitderiv_normalized_tendon_force	/forceset/psoas_r/implicitderiv_normalized_tendon_force	/forceset/quadfem_r/implicitderiv_normalized_tendon_force	/forceset/recabd_r/implicitderiv_normalized_tendon_force	/forceset/recfem_r/implicitderiv_normalized_tendon_force	/forceset/sart_r/implicitderiv_normalized_tendon_force	/forceset/semimem_r/implicitderiv_normalized_tendon_force	/forceset/semiten_r/implicitderiv_normalized_tendon_force	/forceset/tfl_r/implicitderiv_normalized_tendon_force	/forceset/tricox_r/implicitderiv_normalized_tendon_force	/forceset/vasint_r/implicitderiv_normalized_tendon_force	/forceset/vaslat_r/implicitderiv_normalized_tendon_force	/forceset/vasmed_r/implicitderiv_normalized_tendon_force	/forceset/addbrev_l/implicitderiv_normalized_tendon_force	/forceset/addlong_l/implicitderiv_normalized_tendon_force	/forceset/addmagMid_l/implicitderiv_normalized_tendon_force	/forceset/bflh_l/implicitderiv_normalized_tendon_force	/forceset/bfsh_l/implicitderiv_normalized_tendon_force	/forceset/edl_l/implicitderiv_normalized_tendon_force	/forceset/ehl_l/implicitderiv_normalized_tendon_force	/forceset/ercspn_l/implicitderiv_normalized_tendon_force	/forceset/extobl_l/implicitderiv_normalized_tendon_force	/forceset/fdb_l/implicitderiv_normalized_tendon_force	/forceset/fdl_l/implicitderiv_normalized_tendon_force	/forceset/fhl_l/implicitderiv_normalized_tendon_force	/forceset/gaslat_l/implicitderiv_normalized_tendon_force	/forceset/gasmed_l/implicitderiv_normalized_tendon_force	/forceset/glmax2_l/implicitderiv_normalized_tendon_force	/forceset/glmed2_l/implicitderiv_normalized_tendon_force	/forceset/glmin2_l/implicitderiv_normalized_tendon_force	/forceset/grac_l/implicitderiv_normalized_tendon_force	/forceset/iliacus_l/implicitderiv_normalized_tendon_force	/forceset/intobl_l/implicitderiv_normalized_tendon_force	/forceset/obtext_l/implicitderiv_normalized_tendon_force	/forceset/pect_l/implicitderiv_normalized_tendon_force	/forceset/perbrev_l/implicitderiv_normalized_tendon_force	/forceset/perlong_l/implicitderiv_normalized_tendon_force	/forceset/pertert_l/implicitderiv_normalized_tendon_force	/forceset/piri_l/implicitderiv_normalized_tendon_force	/forceset/popli_l/implicitderiv_normalized_tendon_force	/forceset/psoas_l/implicitderiv_normalized_tendon_force	/forceset/quadfem_l/implicitderiv_normalized_tendon_force	/forceset/recabd_l/implicitderiv_normalized_tendon_force	/forceset/recfem_l/implicitderiv_normalized_tendon_force	/forceset/sart_l/implicitderiv_normalized_tendon_force	/forceset/semimem_l/implicitderiv_normalized_tendon_force	/forceset/semiten_l/implicitderiv_normalized_tendon_force	/forceset/soleus_l/implicitderiv_normalized_tendon_force	/forceset/tfl_l/implicitderiv_normalized_tendon_force	/forceset/tibant_l/implicitderiv_normalized_tendon_force	/forceset/tibpost_l/implicitderiv_normalized_tendon_force	/forceset/tricox_l/implicitderiv_normalized_tendon_force	/forceset/vasint_l/implicitderiv_normalized_tendon_force	/forceset/vaslat_l/implicitderiv_normalized_tendon_force	/forceset/vasmed_l/implicitderiv_normalized_tendon_force	gamma_cid33_p0	gamma_cid34_p0	prosthetic_ankle_stiffness	prosthetic_subtalar_stiffness	prosthetic_mtp_stiffness	prosthetic_ankle_damping	prosthetic_subtalar_damping	prosthetic_mtp_damping
0	-0.07507161007668621	0.02487884060965614	0.1199229570773655	0.1602644131052826	0.8947976598512539	-0.006164955663807077	-0.2364675289288413	0.0104780686589558	-0.03647582154811384	0.5246546316034989	-0.03407472591453317	0.1850450027283345	-0.01059919309610557	-0.06956405919825766	-0.09511603302995601	0.188258004141539	0.03501147968076909	-0.1882580041413566	-0.03501147968079276	-0.3916717728105142	-0.01377784368967872	0.02409400602109239	0.1479621785471194	-0.1756854862013572	-0.01938211336579978	0.21361113330788	-0.0111870612514696	0.5508076933249031	0.9320482351725147	0.1135903020219958	0.002446301181036433	0.5782118804603811	-0.001607450632293995	-0.01311219992481036	-0.5538522614054786	0.436406985445485	1.695330066189988	-0.02670093439857411	0.02918154274220261	-0.6800196295900388	-1.200724575653573	-0.7504671140786648	-0.1722497436484612	0.3880995276065865	-2.324320263571671	0.4628246019390939	0.823216907376744	-0.7354974919525283	1.923034872873816	1.527993452101372	-1.923034872873824	-1.527993452101373	-0.2906179070917237	-0.1840543483624043	0.0473469604418684	-0.157981496480223	0.02845903868367065	-0.3136049330122867	-2.547608784139098	0.2844714155142711	-0.1550248028580886	0.4560300169071683	0.9818452994311486	0.06834219877931942	6.381201318055804	0.008767564383653443	0.08011421224088634	0.0828709247097543	0.09563695022180679	0.0941866856113944	0.02200537919874472	0.02196325613074108	0.05463705788663578	0.0674649030412018	0.08577329084900603	0.1079944438726665	0.2075157450368514	0.1818878246772386	0.01147935225535042	0.05747963346979714	0.001226723664140623	0.01264924453463906	0.001174219559763307	0.03163392594107261	0.004143443851966188	0.02329883278041281	0.04308160822947239	0.06216136734451229	0.02779717298935927	0.03209013592590609	0.09369589106483114	0.1047329091211797	0.1018982431124252	0.08387444064736164	0.05053058950125001	0.05038931620306649	0.01768735226604441	0.1231418603868647	0.1732028582974663	0.1829770495494996	0.02522192993687584	0.0391173286636	0.1018722163215396	0.09127096808316376	0.001141038596805143	0.01925447900831994	0.001117728493360533	0.0204219029149635	0.03829095912965638	0.06732321164971032	0.0458128336121488	0.05154897059149516	0.02370722982523661	0.03331931838549855	0.01173923180907764	0.01364137930061875	0.06172136759436786	0.1247176149440844	0.00112105625550474	0.005963538815007898	0.001050252487219274	0.00494853171925709	0.001102708797172785	0.00390779034657036	0.001138186511354531	0.03172654314063607	0.001154953460234941	0.04456432240437552	0.001018978629010564	0.005771813687846302	0.001050309799312984	0.003278360414044954	0.1795537061329352	0.1767502716119816	0.001639656683857288	0.01805795734048424	0.001976696179270322	0.0228058920787383	0.01400784185731166	0.01830359256032861	0.001051867531461824	0.02826834393185718	0.01354765450751199	0.1854538541332903	0.01412582412226812	0.04146587982192185	0.1215564241007898	0.1008812692973803	0.4291289851656966	0.2915928996875349	0.5127781294900171	0.3437713945787361	0.001009799326420477	0.003970880726956178	0.00105217202741851	0.01133358916794243	0.3758672031571542	0.3008835418956212	0.001182656852216848	0.02224439020303355	0.493778748454086	0.5096248821183246	0.001043723486036446	0.02001152467820396	0.001241213849965724	0.009002124501788044	0.001337701814689875	0.01323570321086867	0.4677497572966922	0.4104722362334277	0.3379100076195722	0.2266037731578287	0.001647496330767917	0.01394075492386485	0.001057288376259634	0.01475188943765319	0.2595693987567275	0.2126565448721959	0.007454306142814438	0.02780293730292115	0.001058342900213396	0.00452144171529046	0.001089601457051974	0.01839617044949978	0.1673782099257505	0.1829066239772457	0.1263204115654738	0.1496079351870021	0.001067050670415286	0.001710986075215426	0.001115215992365176	0.005472902689955249	0.3843117018777956	0.260821237704982	0.5823692213905266	0.553804259011538	0.001087039889427101	0.005548894835668368	0.01905374471536248	0.140408998806355	0.001047221609625902	0.04019089696493873	0.00106344644590215	0.00770824980666176	0.001023004341885526	0.006411875027000193	0.001049800260261173	0.005013842866349926	-0.01355304847144787	0.01820214328256133	-0.01144016937782853	0.002369370078831969	-0.03383846794087351	0.002452289264692677	0.003319620422007774	0.01063100423276615	0.07277141718268761	0.06863249970030461	0.04272083400503478	0.05483025141081344	0.05101916313775056	0.2089624921883899	0.02350837212068358	0.001392791908995892	0.001131247648489854	0.001153270886810734	0.04280733615657763	0.007278890962628315	0.05610992055389355	0.09048639824296668	0.04773420413753668	0.004259593875431004	0.1121555606829254	0.02016697245926479	0.07344080318490681	0.001185271212905008	0.001142905779315301	0.0141512953104584	0.05553325048136081	0.03624834741816735	0.00174545210489597	0.01947775941958949	0.001180621547603947	0.001074430355961868	0.001152797271286653	0.001188891829878551	0.001203672397849681	0.00102452797927497	0.001067419758961641	0.1960543834813846	0.001102154595559689	0.001165572926412431	0.005181905425760887	0.001063383560168997	0.02712224943389733	0.008551944807021575	0.1550592253903567	0.4325347622057203	0.4844294789024406	0.001012458167405354	0.001055874955866412	0.2407987449667811	0.001238114784299527	0.4917774681143443	0.001057129179084877	0.001294794462838333	0.00142756765695082	0.6894233547685712	0.4406358857302181	0.001692662170786858	0.001072897735083221	0.264892971013561	0.003449327992124067	0.001071434828071494	0.001119259448034326	0.1261018153564075	0.1296250562909088	0.001093239955455949	0.001154730528963989	0.4087615178588694	0.4654168284599295	0.00105211289022726	0.002399403079715072	0.001058263319983568	0.001075220545367792	0.001026785493501364	0.001058548988052415	-0.01601600715135851	0.01768577612751569	-0.01225113182962773	0.003341020334917623	-0.0438889826507587	4.925044573651588e-05	0.002889945123484396	0.007473404327448414	-0.7153855137018258	-2.338045916295357	-0.6069038561671948	-1.419723394865602	0.8850291357855258	-0.5315506824039486	-1.970019790099038	-0.2025072533038666	0.5721987385234715	-0.0137694478853358	0.1171731034997339	-0.01894242954937521	-0.2000890421169411	-1.013515543259076	-2.177750590874238	-2.50556849144846	-0.249683426449065	-0.7839665765684222	-4.125282322072794	-0.3225251949989553	-2.514027250394569	0.01115230771511449	0.113345654805143	-1.410818923429145	0.03024856737294678	0.5644326762321691	-0.2872177343199931	-1.848174612073434	0.03339008824558637	0.02449537347083434	0.01091932670308027	0.1210360123196021	0.213862698756404	0.03703210850401523	-0.01336236117220122	0.4357198074267696	0.03736741943652271	0.02622299346401259	-0.4644464493340973	0.08742758926455071	0.9538873704957884	-0.2617557595772305	1.656522405594837	-1.574034459096946	-2.634958328415526	-0.005550749224578599	-0.05878924771484434	-5.314073950172847	0.01727394059712443	0.1518114127548061	0.1408373712250951	0.03561055044202861	0.02959849893558217	5.758016485459842	2.12224397739948	0.1653893064536825	-0.179847650111187	-0.4372617035056873	-0.2422375988450855	0.0337502109777511	0.02004721916557672	-1.35823270426328	0.09712652217552875	-0.01225628144468504	-0.006357826783283007	-0.5166829438769239	-3.143406662040507	0.079451323216678	-0.754437186413354	-0.04750738608996849	0.03399036937339837	0.0287112396833298	0.02255454175747628	4.877515004971685e-13	8.117609343611527e-12	411.9762366636622	542.580918438322	325.1570948607512	0.03887401012586968	1.350172942585602	0.6035022547496979
0.01	-0.07439771056627056	0.0186838712462595	0.12318667602987	0.1775011840682636	0.8947379072749433	-0.005776820101747144	-0.2435478156103288	-0.002139097520539507	-0.04473596018646491	0.5217690994225214	-0.02821651093657354	0.1562770918469052	-0.006096212265339344	-0.06034447651347789	-0.1015057670307405	0.2085511500193671	0.05474970117471718	-0.2085511500194662	-0.05474970117485045	-0.39487483739955	-0.01591981029127502	0.02433309300263731	0.1448083382079982	-0.1751425686320949	-0.02261231755765966	0.1853802072605576	-0.006094313160612037	0.5498716450402439	0.9364143155142048	0.1214688635367067	0.0008142991842470382	0.6442799826807444	0.0005987568058595101	0.1436046371306478	-0.6777301628790605	0.2033363912462538	1.750509749019951	0.01483740610547402	0.0482815315305196	-0.7189228690544992	-1.306479271686906	-0.9086965507267842	-0.4094753832309314	0.7553926813117404	-3.344446854048098	0.4386932341078812	1.014694434130968	-0.5283080871435212	2.159564419157495	2.329715274005568	-2.159564419157436	-2.329715274005574	-0.3437739451810776	-0.2457465981074998	0.002942678686600806	-0.4654845196659316	0.08473349342089719	-0.3305756337094533	-3.104340019334626	0.3654524917775398	-0.04101252541208737	0.3983567919660942	0.5667612491573151	-0.275855721488512	6.817032606139961	0.2895538370553068	0.07668990732751613	0.07753292336457121	0.08096922878776275	0.07989895351921834	0.03684692437171572	0.03147567469695834	0.05468820178030493	0.06151088298256099	0.06500265287647737	0.08746218106041193	0.2051731758748757	0.1773215094933702	0.02100764937976141	0.0640478300248742	0.004083409368874065	0.01482806726287218	0.001142285710327143	0.03307109366199481	0.002671611480788685	0.02372498723966883	0.04263293459820278	0.05984039460721683	0.01736542244024276	0.0235066002459876	0.07131176816879115	0.0828307074136152	0.1014180019186922	0.06462682555423065	0.04880907241313349	0.0478789871598866	0.01120973218086473	0.1155395731788164	0.1381558460040496	0.140620322171732	0.02055623099608963	0.03457148807929212	0.09733028234459962	0.0716392690064014	0.001156726358930033	0.01931703988472441	0.001137518569975813	0.02174383646237316	0.0255115106616135	0.0550957574618685	0.04915869859554993	0.05005269051714118	0.02860882402550801	0.03629532904708525	0.006842578234939331	0.01098758143831212	0.045101029312463	0.1080831223645706	0.003906673563743625	0.00880053911589598	0.003414899156370628	0.007116178926432239	0.00290050076148757	0.005345344876496406	0.001162573779797057	0.03323440210065797	0.004544125136364326	0.05000445381357888	0.001020607232447502	0.006001917097731947	0.001055517634789819	0.003115554051771141	0.187987764321847	0.1809514116213801	0.001369574576185711	0.01836776346712543	0.001566243955349599	0.02299140851797219	0.01086196724629414	0.01583208366096569	0.001053611168239773	0.0292771862656121	0.02643715468575103	0.1960736290527843	0.01053748873877093	0.03851853645123106	0.1368041960938452	0.1161106052696171	0.4269847698637894	0.2737099462597117	0.4987847873151855	0.3144410835427625	0.001010256223790978	0.003880901652213559	0.001048902303561376	0.01050242602080898	0.311558168963717	0.2439058834340302	0.001197440110958795	0.02241635035897584	0.4906036989663237	0.5092316676659707	0.001048013716702912	0.02143329959992537	0.001249785036926567	0.009275590345838372	0.001364033217729867	0.01357692734659222	0.5373810681241581	0.4615281006983268	0.372319375418812	0.2451183247661005	0.001618052547422173	0.01504739198685332	0.001059771157670049	0.01287187542385921	0.2607539134843507	0.2072224640426273	0.006703647796442985	0.02733255528475853	0.001060360776140229	0.004586563076344917	0.00109792241696129	0.01855669557209066	0.1388433382066965	0.1648529719661669	0.1270599524135388	0.1498177881876071	0.00107626650958409	0.001569257497955149	0.001127556784684333	0.005376811188262748	0.3894807194209822	0.2529284998817364	0.5381865331742546	0.519654289332382	0.001065404379411879	0.006260337006208498	0.01095604148622843	0.1335400344700379	0.001048745536268455	0.03956739801658207	0.001063322021844539	0.008037260071252631	0.001022728190297253	0.00669526653132993	0.001049475458314993	0.005224491048262176	-0.01420489360596166	0.01776288779721876	-0.01206275499461101	0.002804093237794252	-0.04358182591235598	-0.0003294416249769322	0.002771601146099001	0.005877735025704205	0.07163300867853643	0.05450003304861305	0.06339574116882778	0.05468391207036593	0.02626083675315792	0.1942324301575972	0.0382550847309862	0.01188619845454003	0.001090238615207108	0.001102058628002119	0.0414871547445605	0.004229940038837896	0.02862369048039606	0.1096032140819012	0.04582626483720924	0.004006510745504423	0.05717403930884399	0.01118942235350976	0.1060072670910478	0.0011627289755691	0.001170998647118001	0.007756934153800988	0.05120762769567251	0.03236515974822453	0.001446035050008758	0.02866716050822836	0.01159879640063333	0.009961503766440024	0.007847500902952708	0.001187183439929418	0.01393225909544379	0.001020418959493482	0.001055454249931345	0.2071117601867544	0.00107595180780535	0.001114353357781358	0.009357452610407574	0.001048693185149225	0.05243709114498331	0.005032547058965249	0.1632863082327938	0.4130054497305979	0.4500379144698672	0.001009270993780987	0.001036719918621273	0.122891630556739	0.001191444150345322	0.4756642681984362	0.001048544713426742	0.001228180944198465	0.00136092305511727	0.7029198372381235	0.4453060565144109	0.001498209317887057	0.001053435542135762	0.2612326110806344	0.007979988332877766	0.001054868494678797	0.00109586021232148	0.06600135967617321	0.1268715180710075	0.001079614897961958	0.001128283628219284	0.3930225645476188	0.4031622849981933	0.001035073086079389	0.001800929689121931	0.001043620761914996	0.001053015517748554	0.001018764772409768	0.001041174231854752	-0.01340784790415295	0.01738532164764164	-0.01253463914337952	0.002809274719054851	-0.0530794584931084	-0.003414126171214997	0.002128906688282098	-0.0001520696227563193	-0.8761702912641163	-2.110516124822434	-0.4464538195051291	-1.407281794654945	1.008586018646509	-0.6038780959281623	-2.097556903387941	-0.6831401432570923	0.7216319391110406	0.4080589826410199	0.1614721664175664	0.09801703736028665	-0.244137886329837	-0.7133226956005501	-2.219216206283283	-1.351351101306047	-0.2426446990161838	-0.7325953506533699	-4.295183997738324	-0.5711668967760193	-1.370790489654944	0.00277987499419534	0.1429840898161281	-1.059111800179049	-0.2906743829161397	0.07587716190446786	-0.2256678777592009	-1.451168174528021	0.4938599006636213	0.3786366053403504	0.2512993195963709	0.16619051389207	0.8145777882652857	0.01502018637699765	-0.01905563767118855	0.3863994505462785	0.0321314571990779	0.02243669298426597	-0.06142664544305122	0.1124857985502107	1.152655239356233	-0.314273479968342	1.397243950635143	-2.010894470793524	-3.229226308418603	-0.01024910722478017	-0.09403379954781346	-6.097571425315927	0.01457266460522732	-0.2613618404308474	0.1446675483211307	0.01880273298786974	0.03439196873923318	4.297657875819264	1.532619785426467	0.08394183039600618	-0.1922211412586482	-0.6830210515156726	0.1177979131657031	-0.01072809688260364	0.01364166825933157	-2.283253378307375	-0.05295497736878242	-0.01624139009641248	-0.0123750382804078	-1.060713656157423	-3.655345984086524	0.07061288537112587	-0.6209502808372153	-0.07630938491845891	0.03438163798393876	0.03016432977218397	0.02168587655713325	5.262321038336e-13	4.720545749655674e-12	nan	nan	nan	nan	nan	nan
0.02	-0.07228526663457392	0.01147246632369417	0.1237296766268086	0.1952443205377012	0.8950961477131871	-0.005202605799259528	-0.2505036895593235	-0.01532692900558699	-0.0547924713065019	0.5163727501256332	-0.01952988801990854	0.1198523668231117	-0.001806895016635487	-0.04939027442439713	-0.1053993703505735	0.2319286948540771	0.07980707370685587	-0.2319286948541105	-0.07980707370689263	-0.3984228304033789	-0.01872092817479706	0.02420230445123445	0.1387985291873726	-0.1738986359680706	-0.02595642060703241	0.1514090610411637	-0.01125052563506875	0.5498108893899694	0.9396387858225361	0.1243834119182989	-0.000693075714485668	0.7142448021855264	0.001325224384696703	0.2745966840964493	-0.7571393731904758	-0.107736685667172	1.796603167481301	0.05689766854083973	0.06639729082773435	-0.6551370832174795	-1.314857636800363	-1.109741610478848	-0.6744131668776928	0.9537811153988447	-3.855683091818578	0.4200918854734626	1.170140788255966	-0.2362713556943126	2.539914664251321	2.591823659740502	-2.53991466425132	-2.591823659740505	-0.3596035900504507	-0.3158846047421517	-0.02662814614701569	-0.7291752327821514	0.1686620576362127	-0.3363847045150838	-3.695652818543891	-1.765320697661508	0.02003372402040863	0.2277080102352087	-0.01095732716275653	0.09326761853310567	7.160544774935758	-0.2871804075155375	0.07425309321130483	0.0742267001849439	0.06620553336793571	0.0666518742969518	0.05399635365956259	0.04195760532941754	0.05464960483709937	0.05649484579056065	0.0416887361961634	0.06682082318389636	0.1981901950143915	0.1687773346190097	0.03285275749889559	0.0715160995855087	0.01069196428125361	0.01998092397112661	0.001105811002027702	0.03468760378365332	0.001904733342249463	0.02513604784895318	0.0417794486904613	0.05767796199765004	0.0103457835903851	0.01762105995614183	0.04578925392267883	0.06001805588508397	0.1091717351071178	0.05669948713695222	0.04699686162632514	0.04573117588518029	0.007721476493346952	0.1085678636609988	0.09306320983352746	0.09809095270990648	0.01375384468380118	0.02800351123246336	0.1084011883367842	0.06468559979096207	0.00115329465293763	0.01933847666299197	0.001161460164793021	0.02312044541394773	0.01552530325692008	0.04565217792607498	0.04896832065268612	0.04651208691970759	0.02929867441696822	0.03573901573989768	0.004182668140897021	0.009485500952155388	0.04001863932540359	0.09624536603521958	0.01044445738769098	0.01503773540277922	0.008994602404854181	0.0119133145736533	0.007120245597609763	0.008427931544721953	0.001173909729898318	0.03476344810313458	0.01250759013685217	0.05966416227405736	0.001019365661966061	0.006192849673718167	0.001052135248592791	0.002900113132157271	0.1973335042176226	0.1841160857446817	0.001221290733770724	0.01885133951004547	0.001335033571453666	0.02348575391054624	0.01129110283889316	0.01644363334926608	0.001047134380699144	0.0304809583188058	0.04484516939595647	0.2081587114394582	0.006958717789393476	0.03544919891460343	0.1489529894244123	0.128984131545732	0.4193485234061669	0.2512082453850957	0.4784675913456335	0.2792244198174696	0.001008890185897674	0.003809817752204112	0.001037686482186554	0.009721104821660888	0.2248299911782383	0.1786098397283168	0.001181491555118202	0.02248493497556137	0.4834598857821268	0.5037794945656794	0.001045863867221035	0.02292787435868809	0.001220761507341399	0.009372581454910361	0.001343883451482342	0.013838455396678	0.5884346868447616	0.4933154231158033	0.3963839692022322	0.2562952376898318	0.001506148210107355	0.016179666016349	0.001051276992212083	0.01098614684032495	0.2602258670742446	0.1983267920597276	0.008559606942021469	0.02955162992168659	0.001053082800883564	0.004506836630946588	0.001090377926585682	0.01870068108007828	0.09599531226932594	0.1366264428047935	0.1263717039772924	0.148592854533395	0.001074057568097912	0.001383119151256513	0.001120498190339751	0.005235110629251319	0.3879039104655747	0.2396299838738179	0.4878580779156136	0.4813221651239904	0.001046066754256298	0.007116668033371971	0.006438452537453139	0.1279581011913002	0.00104218278379388	0.03868236964071604	0.001052152858318778	0.008447281655099172	0.001018577923443899	0.007059106994229525	0.00104062204580154	0.005489776036166585	-0.01268340248599186	0.01741616631552389	-0.01245928840937262	0.002594503880204443	-0.05295659579774368	-0.003565602999499594	0.002081569097328017	-0.0007903373434555421	0.07049460017442873	0.04036756639695091	0.08407064833254398	0.05453757272992676	0.001502510368586937	0.1795023681268446	0.05300179734134403	0.02237960500003068	0.001049229581985301	0.001050846369268164	0.04016697333255454	0.001180989115061093	0.001137460406859648	0.1287200299208199	0.04391832553689396	0.003753427615590845	0.00219251793475767	0.002211872247708121	0.1385737309971435	0.001140186738231745	0.001199091514914527	0.001362572997141297	0.04688200490999058	0.02848197207828495	0.001146617995104905	0.03785656159688366	0.02201697125364094	0.01884857717689756	0.01454220453460152	0.00118547505002435	0.0266608457930934	0.001016309939773421	0.001043488740918763	0.2181691368921232	0.001049749020041952	0.001063133789144681	0.01353299979505324	0.001034002810157953	0.07775193285606882	0.001513149310903612	0.1715133910752325	0.3934761372554751	0.4156463500372932	0.001006083820141019	0.001017564881344444	0.004984516146687209	0.001144773516401841	0.459551068282542	0.00103996024791608	0.001161567425576557	0.001294278453292696	0.7164163197076675	0.4499762272986	0.001303756465004847	0.001033973349165105	0.2575722511477073	0.01251064867358035	0.001038302161324706	0.001072460976610617	0.005900903995919369	0.124117979851105	0.001065989840485368	0.001101836727485303	0.3772836112363695	0.3409077415364625	0.001018033281922652	0.001202456298521292	0.001028978203850273	0.001030810490124782	0.001010744051305136	0.001023799475652423	-0.01079968865694465	0.01708486716776982	-0.01281814645713089	0.002277529103188229	-0.06226993433545455	-0.006877502788164746	0.00136786825307998	-0.007777543572963537	-1.232762576242755	-1.798360428383693	-0.2005482232467664	-1.2115928208225	1.078931549243187	-0.3439541090825892	-1.991838802989691	-0.9980791911076606	0.752213339743372	0.5810373482486153	0.1530415836119618	0.1780388006854165	-0.1683810166217213	-0.473916465264088	-2.359840554740071	-0.2415131564592006	-0.1771798728536769	-0.6578510386028297	-4.15981073885138	-0.7269524472455816	0.02157872133377266	0.002927488707173736	0.1242807356219776	-0.8540439929514893	-0.3786161372427588	-0.1420321175287358	-0.05687425917432759	-0.8888273625152935	0.7134292854291007	0.5503930614853881	0.339925754352519	0.1252734208637278	1.057778109089811	0.02919794175046798	-0.02388927270919283	0.2284266301913636	0.07212140262901433	0.08798878414138829	0.1521652677856157	0.1264135326146757	1.246948863930869	-0.2861545927345138	1.185360466384942	-2.497783948467372	-3.812228866308042	-0.00177171430194219	-0.04882085796971559	-6.977750998707518	-0.003401167258316179	-0.8599803168412176	0.1553973396710954	0.0003156035434384698	0.01365928185061594	1.90430807595579	0.6547162404555538	0.1705166997019423	-0.1809905640598425	-1.129579934175073	0.2956537317874326	0.004780651250551916	0.01673929696830323	-3.392808134205375	-0.1898308087846129	-0.02113823535459246	-0.01547963830488149	-1.597838580837156	-3.979837567875175	0.1084290946148772	-0.4970309747233428	-0.09981327150203469	0.05019263322022167	0.04480103139525434	0.03348190295728976	5.647127071700315e-13	1.323482155699821e-12	nan	nan	nan	nan	nan	nan
0.03	-0.06899479869715068	0.003774744750303	0.1210975338307587	0.2133935243370908	0.8958717217722036	-0.004471214191866745	-0.2561600953164916	-0.02808550723854825	-0.0666969599061408	0.5082277443758449	-0.009833762561108893	0.08190919917512088	0.002264355958601238	-0.03718726631880735	-0.1062909762305546	0.2600693811047236	0.1043529432429627	-0.2600693811048381	-0.1043529432434233	-0.4018575497257078	-0.0221987241080544	0.02385518496960186	0.130388673720314	-0.1717535319282378	-0.02928833680499649	0.1114357517962922	-0.02866646175296641	0.5499277158551068	0.9406231877714718	0.1205244748306606	0.001434806009148361	0.78682062155248	-0.0008823277868683238	0.3746181939857183	-0.7812081080072514	-0.4060700530115122	1.829947196479702	0.09851988123651451	0.07933374519428869	-0.442165518506404	-1.237774404499329	-1.255655955775231	-0.9414270910878427	0.9839980352787957	-3.719949290790283	0.3960777275258209	1.266422497704483	0.04377883578612463	3.121964687953404	2.335988318593158	-3.1219646879534	-2.335988318593305	-0.3092901791981531	-0.3755410105080415	-0.03915620646638626	-0.9437291892506422	0.2590776759421559	-0.3290730092131166	-4.298629763568428	-1.60159816529323	-0.02492344563525421	-0.04587968671544495	-0.7773640486664618	0.2579618001795691	7.291442402886125	-0.123071106974333	0.06450772775366249	0.06634950709767168	0.05004358426659739	0.05347113347789799	0.06197818835363686	0.04672828916056775	0.05496943626265136	0.05416252822123133	0.02310534450085891	0.05076530058266576	0.1852733800611175	0.1562393544044482	0.03866301623426979	0.07474689854189369	0.02123141355511809	0.02810962012478048	0.01085712261026383	0.0455500122838579	0.00823521982949133	0.03548800252616536	0.03681601997465724	0.0530640927240131	0.005911845264021587	0.01387434571462145	0.02526908284602031	0.04121092098702119	0.1034712528737659	0.05118238198896178	0.04054616252378541	0.04057472344568855	0.005795232570586604	0.1022889212558483	0.05382189662074152	0.0623775027848404	0.008058865148770444	0.02248038099170171	0.105889908853252	0.05921701284064074	0.001152453682510586	0.01934330830811752	0.001168244408893697	0.02432975327114116	0.008714662171280082	0.03926283346461451	0.05151811748616047	0.04485058794135276	0.03157326528399798	0.03651988887885575	0.002726744016810739	0.008801328847923376	0.03450545497166086	0.08632279941966754	0.02588272375572181	0.02807729706856781	0.02273704716225098	0.02242226041350751	0.01829581533148294	0.01577887440974118	0.01159390459513824	0.04691203844823692	0.04700736721309485	0.08984112659353725	0.00102139312866126	0.006333987680028192	0.001057352248221327	0.002631546633512277	0.2074647124720661	0.1850363746074238	0.001137388569878498	0.01950503663526281	0.001201637442312925	0.02431789064129005	0.01521416089568063	0.02012336826149673	0.001045192613432689	0.03184968888569562	0.06473271149161072	0.2204071933911633	0.004622043177487713	0.03339951658896879	0.1627799029741632	0.1406418752052567	0.4027624922499367	0.2235311862989579	0.4490558078765622	0.2383293708196946	0.001007719009070704	0.003786019363655068	0.001027703872876433	0.009102348492291405	0.1423600720130094	0.1176649094942362	0.001352653723829521	0.02258841875877889	0.4707823003492198	0.4907454992781636	0.001104844919473271	0.02452947242516107	0.001204416032925998	0.009336914601954153	0.00136755796653967	0.0140828641943545	0.6081380126857906	0.4961046285530459	0.403183386815321	0.2569948230061914	0.006518387444267783	0.02343225246241669	0.001043587211005554	0.009314697768767755	0.2586432422121906	0.1845840580716283	0.01554243629725464	0.03686899440778495	0.00104858045559449	0.004344884896348431	0.00108915830591816	0.01884485709160592	0.05671437918743138	0.1087126052150317	0.1251335733164166	0.1465101180673974	0.001109009300547149	0.0011615855761933	0.001144872413240935	0.005074592058557567	0.3747330177989198	0.2207627974864801	0.4365096432447985	0.4412318887595453	0.001032448361057355	0.008192369158955739	0.003888396432812716	0.1235510711828424	0.00103716410711758	0.03755098761257612	0.001041078708271038	0.008997512910470918	0.001014498658169148	0.007552220522683836	0.001031884961103632	0.005848612622960551	-0.009478057851655357	0.01709073767825095	-0.01284901190088667	0.0008854256223183612	-0.06024880148216709	-0.007401003337650315	0.001159500185005812	-0.00743602764011604	0.03589974759613053	0.02073848062685664	0.06128490329085604	0.05607724039654726	0.001416220592437144	0.1495219283308778	0.038894714278067	0.04167645033978773	0.03829441872096332	0.02668153319329442	0.0230486725424588	0.001159557902308168	0.001096410603237296	0.06609025779050789	0.02329036816518522	0.003741451871258562	0.002082542119201304	0.001647352171487669	0.07028876744543867	0.001161216367314778	0.001155184944729545	0.001286471853356136	0.06128306095330351	0.03906294555553558	0.001239711829805368	0.01961248186814742	0.0608531225904602	0.05400921091523516	0.04396074640482018	0.04088756754486306	0.1384883445821695	0.001029589311232571	0.001079106773907324	0.2305529845004587	0.00105023840709174	0.001062282480198064	0.02453449762463894	0.001050929065172383	0.09928151708436414	0.002678584804121561	0.1958896890638449	0.3424798083757652	0.3525207451933342	0.001006852434119489	0.001017101808357615	0.003046770734524589	0.001857716026725245	0.4259582954800647	0.001273088335447254	0.001209243040355838	0.001475107351562662	0.5999123040479651	0.3886343591178128	0.02068125917509087	0.001036945470229939	0.2540402143020278	0.03211395194590565	0.001048625437352403	0.001100941967958495	0.00348680519154629	0.1225908637859188	0.001212579319671377	0.001228135497677859	0.3192808877132076	0.3012312680405104	0.001018477780551929	0.001182242017280925	0.001034446989609547	0.001028487612367988	0.001009837987613029	0.001021938390887163	-0.005215408573085076	0.01677000544936487	-0.01326342774740507	-0.00193733542026558	-0.06592410088395877	-0.01165520411538811	7.073681822444701e-05	-0.0138085051904956	-1.985618499880194	-1.510461351316482	-1.344851963954277	-1.434813720366268	-0.06093780052883278	-0.152435079461277	-1.243068611456895	-1.50437854282896	-0.06870857074077595	1.003877694938802	1.84183261474285	1.748412205579294	-0.7399961450899155	-0.2771084595065312	-1.436905811705467	-0.9220311529616834	-0.8289853182674344	-0.5966926795018752	-2.948319465873642	-0.4047101650849215	-1.083427440211641	-0.0007435050735173929	0.1206075011310656	-0.4541457228612094	0.03068950955781603	0.2674491975686461	-0.05977357088140127	-1.08366353902365	1.817609238665269	1.485996931308814	1.073142571094081	2.081064652399724	4.581367848714304	0.005761497099983744	-0.02907968489733978	-0.05339408924702971	0.06527504053976842	0.08854470929349033	0.5525713919575339	0.1460574665346767	1.195604982673132	-0.1232038458319572	1.166470701473031	-3.030295335765095	-4.34042160214407	-0.0008183878979474181	-0.06370242849149284	-5.179690123272993	0.01852882869737494	-1.776064570014859	0.1673309879628747	-0.007109909372742231	0.03044817939254402	-1.359969976846282	-0.5361414312228094	1.216546165578023	-0.1516068997994552	-1.603916398783989	1.096835382229584	-0.02669687547384065	0.01360970115750803	-2.150111131213773	-0.2327028831913678	-0.0230103603453723	-0.01635411795604018	-2.181393185185104	-4.024928256470047	0.1131678395074021	-0.3814308029746522	-0.1228996892509724	0.06185569645659384	0.055580667507107	0.03997726709828349	-1.721754311774221e-12	5.614421437037198e-13	nan	nan	nan	nan	nan	nan
0.04	-0.06497047694685024	-0.004127759162679325	0.1158607119779533	0.2317774565487022	0.8970726000844164	-0.003626876607781902	-0.2586674289369019	-0.04010074499142116	-0.07959558734973812	0.4978074261414016	0.0001211538656188125	0.04571340394868047	0.00615304789234106	-0.0241425911735456	-0.1048072205121963	0.2950428306548888	0.1268996015004699	-0.2950428306549537	-0.1268996015005237	-0.404247632082929	-0.0261490769569541	0.023491971196179	0.1201052788299525	-0.1687427039371711	-0.03251937027404933	0.06544405110705051	-0.04095712172643759	0.5487473201844896	0.9384201507628791	0.1085054517791877	0.002979221770112065	0.8588101163318633	-0.0005110193591886299	0.4213674461532072	-0.7980958409849602	-0.6286724969891612	1.843548849925665	0.1419585173708247	0.08898648616614473	-0.02532265595974251	-1.166189540816647	-1.308569379334595	-1.129475664311587	1.005539309004333	-3.506208607380521	0.3835800771093437	1.338474196182843	0.2388009640347072	3.906467324156845	2.191981404023032	-3.906467324156846	-2.191981404023038	-0.1506761970286403	-0.410395987866319	-0.02984700450463452	-1.103883117444118	0.3418068478821049	-0.3162081587332861	-4.899331107420193	-0.7402654685693865	-0.2394107031287376	-0.4097797812707519	-1.642974519899878	-0.02342557387208334	7.043279857421057	0.2285917122410023	0.04323116773879045	0.04793042950764917	0.03181040222607392	0.0377504323417116	0.055969074949105	0.04201598897174473	0.05584261642673275	0.05284763070752824	0.01289543162473891	0.04148339306992558	0.1655806045595891	0.1387925299432126	0.03508676384122999	0.07088882772538925	0.03572080331189281	0.03924199412072038	0.03359360355100346	0.0679721060445066	0.02384322472125481	0.05722549337920406	0.02604501190068844	0.04316597295527154	0.003633889849942036	0.0120452492363811	0.01392980607183446	0.03057355191672604	0.07301383782448619	0.03705639848113258	0.027323627042432	0.02965397545409166	0.00481199639524519	0.09665890532909076	0.03036141798738155	0.03981575899818958	0.004845418851687284	0.01936857665042602	0.07492492377163969	0.04365442440740777	0.001162550234871917	0.01934795966002856	0.001149677945961045	0.02559312874275511	0.005152068226807299	0.03596284699927902	0.05942685253082526	0.04681334047044518	0.03773832253788362	0.0404728487361147	0.002039802093503653	0.008693761350150351	0.02286938727847504	0.07481254368146227	0.0517782910531106	0.04985244399487782	0.04617658765991438	0.04032526969645928	0.03789012239289494	0.02874837801557645	0.03579165104368037	0.07191714123615975	0.1132857431471588	0.1433665811267907	0.001029049133105344	0.006442716367820327	0.001077775416158797	0.002333406275900301	0.21832207240452	0.1828676993275764	0.001095681345891591	0.02028998068298899	0.001134493444698156	0.02545877104227395	0.02252601796185082	0.02687085473094102	0.001052688765791214	0.0333766053594068	0.08472370456123553	0.2319279602181762	0.00401634678626066	0.03299668252935239	0.1804531898711692	0.152719194294091	0.3749394594344146	0.1907489893297619	0.4086050319334635	0.1929431743968606	0.001007518207239611	0.003836841504203293	0.001022483054176736	0.008671615840855729	0.08518314427596829	0.0756469357639661	0.001794453964150488	0.02274412964555294	0.4515516524293759	0.467673286578169	0.001250903758087449	0.02632266841452734	0.001220083702932635	0.009237164563375325	0.001469782822414315	0.01435193301901876	0.5875063432742327	0.4658459638123903	0.3881019756851891	0.2451455639850634	0.01849447710178367	0.03924150084864211	0.001041230562907599	0.007987855853783098	0.2563679001577376	0.1665494733772678	0.02848721793704286	0.05006866189997966	0.001051493957897459	0.004182381590617076	0.001102793776955449	0.01900315102704685	0.03209872712638543	0.09442118523275174	0.1237749608225294	0.1438190688941064	0.001199787979951532	0.000926074330307647	0.001220214741895054	0.004913427427055541	0.3467604168787483	0.1958862303991058	0.3875550246546657	0.4010893889653672	0.001025864275921496	0.009509159004022671	0.002586653294601942	0.1203883696127638	0.001037391419935237	0.03629564475397049	0.001034381886891427	0.009724437156404659	0.001012006734309949	0.008205900208720888	0.001026587299998523	0.006323158432250902	-0.004686756250968226	0.01677235365355779	-0.01327577392490737	-0.002494176812614326	-0.0651156477426431	-0.011864604335182	-1.261040900515e-05	-0.01367189881735518	0.001304895017897816	0.001109394856789558	0.03849915824917316	0.05761690806315888	0.001329930816312441	0.1195414885349343	0.02478763121477906	0.06097329567955266	0.07553960785994118	0.05231222001742229	0.005930371752386239	0.001138126689560085	0.001055360799570299	0.003460485660108626	0.002662410793486842	0.0037294761268771	0.001972566303695731	0.001082832095269084	0.002003803893648896	0.001182245996396931	0.001111278374553665	0.001210370709566429	0.07568411699660955	0.04964391903278012	0.001332805664493884	0.001368402139387097	0.09968927392728938	0.0891698446536026	0.07337928827504855	0.08058966003971103	0.2503158433712569	0.001042868682692717	0.001114724806904131	0.2429368321087956	0.001050727794130333	0.001061431171249006	0.03553599545417808	0.001067855320184486	0.1208111013126596	0.00384402029734286	0.2202659870524572	0.2914834794960562	0.2893951403493769	0.001007621048106641	0.001016638735396306	0.001109025322200973	0.002570658537046972	0.39236552267758	0.001506216423238458	0.00125691865514969	0.001655936249837229	0.4834082883882697	0.3272924909370283	0.04005876188517134	0.001039917591292944	0.2505081774563491	0.05171725521813189	0.001058948713445773	0.001129422959299178	0.001072706387130322	0.1210637477207302	0.001359168798867519	0.001354434267873347	0.2612781641900476	0.2615547945445504	0.001018922279191933	0.001162027736047123	0.001039915775376634	0.001026164734610781	0.001008931923924328	0.001020077306122893	0.0003688715107724968	0.01645514373096061	-0.01370870903767925	-0.006152199943715562	-0.06957826743246365	-0.01643290544261077	-0.001226394616631161	-0.01983946680802692	-3.229330316313216	-1.369708154350054	-2.308925124112768	-1.719584884250762	-0.8176652544066547	-0.1404700979817461	-0.6371157853869247	-1.979848040262605	-0.6655606148013282	1.181772916860991	2.464978635668971	2.455146036087138	-1.225231115731027	-0.09039291263796861	-0.7258873888236012	-1.963288828395647	-1.330038983402446	-0.5280657429502148	-1.529469511182918	-0.2446872670382461	-1.997221575511067	0.002891430694499513	0.1350942584945242	-0.2361723936505699	0.3462341642355599	0.4923852261232423	0.05844666210034583	-1.206365187510273	2.460546337539729	2.029205750121502	1.463637902528121	2.696575909444294	5.727476151865758	0.0227160780813039	-0.02980404457744793	-0.3893661983442389	0.0983707870876607	0.1497375182041078	0.7657155788760851	0.1580507134159042	1.101405838992441	0.04321506049906503	1.269275552251186	-3.518811525088978	-4.710458351339404	0.01315239149345847	-0.01121612229777598	-3.192359697391658	0.007044253466626816	-2.867623799362354	0.1937169253165806	-0.01250103351255008	0.01859128728128604	-4.705265959627887	-1.855052627054005	1.881849087669649	-0.1120691327093208	-1.987950075431005	1.472114332753415	0.00467033855028697	0.01956288248753424	-0.6683246124841535	-0.3114933502370897	-0.0239337695453929	-0.01560885052956056	-2.799714720852619	-3.990282253814991	0.1566468385574597	-0.2481652869081362	-0.1246054375161152	0.085531231343798	0.07691426292257837	0.05662374747369886	-4.107155272092119e-12	-8.84692052302651e-14	nan	nan	nan	nan	nan	nan
0.05	-0.06065724717283997	-0.01219702506008029	0.1091348170647986	0.2501874045700911	0.8987287922347211	-0.002732265458106615	-0.2560841321924813	-0.05158373602788633	-0.09203737841764104	0.4854407430070991	0.0100424123912875	0.01141347221698092	0.009858690052282652	-0.01047021081933644	-0.1021750444488371	0.338712501052286	0.1471151841541095	-0.3387125010523807	-0.1471151841540104	-0.4045419309012199	-0.03033174817393267	0.02328811454417101	0.1084729441639722	-0.1649674056466122	-0.03562333731169146	0.01359616647742124	-0.04853786215170698	0.5448032034983968	0.9323258614560694	0.08723707396424013	0.002931052190518002	0.9252384120639163	-0.0002544400432073665	0.444950114009525	-0.811031693891447	-0.7044620828384456	1.836418117047248	0.1888178327952434	0.08954245298570013	0.5426566437808472	-1.129805625362008	-1.154165369584742	-1.354468795728058	0.9754351619998781	-3.341753582562343	0.3470628193080331	1.387729329831772	0.2769418210970667	4.824950025187433	1.839992534273241	-4.824950025187463	-1.839992534273369	0.0841021999427764	-0.4249534075403072	-0.01441835872032143	-1.224668186786324	0.4078588626505882	-0.3044142349023554	-5.452024636811383	-0.7319077095181692	-0.5136520641312017	-0.7789672485046356	-2.595779356822205	0.01342174799400591	6.057544342113925	-0.09523358714033821	0.02392551554540888	0.03078721955529782	0.01743516013925077	0.02463112848916059	0.05087153015050527	0.03768255014317641	0.05520325365763724	0.05130967727420924	0.007313461655413221	0.03627891677511174	0.1473299736686063	0.1228809746851544	0.02847260416282378	0.06442473437918438	0.04823589458354039	0.04853580438136548	0.05414969887423075	0.08754897989978534	0.03913931867443137	0.07776647975266043	0.0163216389629079	0.03389565789609848	0.002414565517142526	0.01124377631416085	0.007740724846627394	0.02438012904062541	0.04499247916634701	0.0230541419284097	0.01602772598508291	0.02012278702637346	0.005682892827122275	0.09164527238263466	0.01699831888402735	0.02809388321692806	0.003013046372327284	0.01761040470361905	0.04742271498777179	0.02884630588835249	0.001172300848429559	0.01933716818637934	0.001149657815207086	0.02685273704068903	0.003232054511747456	0.03429368123080135	0.06304714156546495	0.04905886627371942	0.04125558210175707	0.04312589523283757	0.001685170249803613	0.009011727334477821	0.01277260302628985	0.06393451832318651	0.07635270500367576	0.0714115740218748	0.06870396033062193	0.0582527337572175	0.0569309412527178	0.04161409201591986	0.06605977878494051	0.1005332849376143	0.1698976755769838	0.1897386168779008	0.001036998979603743	0.006527982078924739	0.00112347866067176	0.002024555617160696	0.2240214967726433	0.1749968372525691	0.001073400229032273	0.02125117847834825	0.001099431328350798	0.02700086611508009	0.03073381265107014	0.03452365835039631	0.001060767035037475	0.0349799502492631	0.1018557967264822	0.2415925598295909	0.003824411130088252	0.03330991366014421	0.1840853371062728	0.1636778643679116	0.3411906566224753	0.1546958763261272	0.3629507944458011	0.1458080933605733	0.00100767907268365	0.00397231138126277	0.001020267654747911	0.008484346599865925	0.0485329753138713	0.04902782294809815	0.01322556496156598	0.032131224172955	0.4268383018780736	0.435119092741262	0.0203717481204111	0.04936229914895703	0.001260466826295973	0.009179149387224084	0.001606100041111533	0.0146035274942659	0.5572510858979373	0.4090576267877337	0.36894446899884	0.2216069036808969	0.04408592656026093	0.07007535526537631	0.001041750375032801	0.007207871548342042	0.2483509624540037	0.1446101130897648	0.04004256840150782	0.061719953251089	0.001058710262555044	0.00416061473079382	0.001116691065955162	0.01915070339190806	0.01757254144585412	0.08979068213292023	0.1230357824752921	0.1410524477386867	0.002661970095410439	0.001180398651266515	0.001545973331391075	0.004887869740088232	0.3131366005223134	0.166407332860455	0.3452273054654415	0.3623205123306928	0.001023178217914095	0.01115325041481256	0.001889367395198316	0.1186167714917741	0.001041159084168282	0.03516818638447602	0.001029760858502501	0.01064772875428484	0.001010294427166083	0.009037399218829454	0.001022934257729636	0.006921925889351646	-0.00205729731337895	0.01606884184935648	-0.01369456366946215	-0.002784430716841035	-0.06930418879619427	-0.01631520994016423	-0.001250902810446551	-0.01555877518153358	0.001380096518680962	0.001127716522364469	0.04972430390536514	0.05165015782697998	0.001272750748320121	0.1175466689389236	0.0174429774727818	0.06495049827777583	0.08134023296736848	0.06053044642555149	0.005003882164888986	0.001133495974898804	0.001051776068709344	0.01461690507585699	0.003910174204259254	0.009036855736296588	0.001807928220949116	0.001085518592891375	0.02105319578397842	0.001182630273922473	0.001182091946791911	0.001207951455859616	0.06058969145852933	0.0417641345888073	0.001299751688291564	0.001763110553355627	0.1141301312861353	0.1031811559394968	0.08556260518943395	0.1224445784420289	0.2590460501265339	0.001047307438810144	0.001218722707963727	0.2260980948204337	0.001049763906041665	0.001064193026270265	0.04391798760426088	0.001070292549578736	0.1291556879898545	0.003434981157305048	0.1630827797794844	0.2522474243190984	0.2434113691053774	0.001008037221972635	0.001019081562810071	0.001131212211743698	0.04482090178197241	0.3533293489787241	0.07468193339408069	0.001341122821884436	0.001826351340569091	0.4859569190681636	0.3291675240190733	0.1025203987752753	0.001044299873417025	0.2185308660477815	0.05494724712185004	0.001072375056409149	0.001132628314899688	0.001073732278020586	0.1227180570471648	0.006584236957175141	0.002334837986149009	0.2302796719866483	0.2511492288717578	0.001021618296639875	0.001158704557939479	0.0010494503798048	0.001023924714753921	0.001008157477678446	0.001018332775749351	-0.001368773435106657	0.01505628853987418	-0.01410203711944245	-0.0003804692395759979	-0.07327346694072806	-0.02067165914318865	-0.002508801766940092	-0.0140210982445157	-4.39853592512298	-1.347561213689506	-1.219325013025143	-0.950770874896434	-0.1142609588672834	-0.1901746843896096	-0.4050969269499473	-1.243899237103933	-0.6427890603816785	0.7086316898734286	1.492740505962535	1.705149669776401	-0.6810726164064382	-0.06012197003582376	-0.5046719325022109	-0.9151713557192245	-0.6380210448853589	-0.4755427936293967	-0.8581453658144736	-0.1189094997387862	-1.002516225173598	-0.003963531383439132	0.122311765991998	-0.1074022112925831	0.05950533270505837	0.04554588716346285	0.02215587866772929	-0.9636041530308088	1.870049470218085	1.571677597548113	1.127193681525862	2.964638023066867	3.565305322653954	0.0007529378799221031	-0.03159800579231227	-1.153498181109567	0.09985754058961215	0.1672662241829798	0.7675518942691286	0.1600892937967814	0.8202326843492929	0.02205366006209313	0.7780294767365666	-3.617901282595956	-4.62951235135619	0.01501429293515943	-0.01739230650555726	-2.135619055010718	1.675496860898949	-3.582201023948408	4.022459499545101	-0.0005198904830125007	0.02771685095966884	-6.289204320019446	-2.736464293458463	4.111383905714665	-0.04727731224021814	-2.355491288672265	0.8981487403218983	-0.00238609234924822	0.01134020607330004	-0.2327709914966904	-0.2446607791309805	0.06382351635149026	0.008308013051676293	-3.024490067100025	-3.7102528260753	0.1770028126903604	-0.1051508739097492	-0.09912917580624364	0.100122422779005	0.09009605841349057	0.06404514601754631	-1.802321800085623e-12	-4.690888048565938e-13	nan	nan	nan	nan	nan	nan
0.06	-0.05599804255703227	-0.02025388014580784	0.1020123583778956	0.268465366143295	0.9008397151540655	-0.00184389336700959	-0.2478008032833539	-0.06268479667829654	-0.1021664254492028	0.4705058935670313	0.0195643124237109	-0.02088118457433981	0.01288459356677472	0.003446544526629809	-0.099482232640281	0.3914914965560215	0.1634766003368102	-0.3914914965560831	-0.1634766003367511	-0.4027198727525603	-0.03462444814804686	0.02313372336530923	0.09557022767356342	-0.1606934056359156	-0.03860423469428274	-0.04323201799530045	-0.05471577777835949	0.5391894903011004	0.9234430224245235	0.05688829836823181	0.003240258530846992	0.9762643042366677	-0.0007748458646035824	0.4905624144577437	-0.7956136786596004	-0.707985251698784	1.817151560288639	0.2329046715272892	0.08773867445049419	1.114683776925601	-1.089803463652677	-0.8460205721111048	-1.643108925478463	0.925667610300304	-3.105153619284716	0.2476323479852841	1.387349194547423	0.2509281131237558	5.728332345426368	1.421148109839979	-5.72833234542637	-1.421148109839987	0.2725951963621927	-0.4324017392891064	-0.01995390987496504	-1.357959482331075	0.4415471919078345	-0.2915942277235674	-5.89539107603841	-0.4597005089942998	-0.5733300053678372	-0.9674897262183676	-3.459054076093338	0.04804961009101281	3.962799145559871	0.07319468469937322	0.01336580239691781	0.02155176630889189	0.009732267772419491	0.01780511506946442	0.05318111046269319	0.03842600084605874	0.05213689644637165	0.04858305510565157	0.00441369549648175	0.03335510546224678	0.1351992245109786	0.1130858206859532	0.02142927471637561	0.05772242639916896	0.05660534258547377	0.05404747901281229	0.06740037336500497	0.09867380357524204	0.0507776506518845	0.0923704553993136	0.01072992074779482	0.02849970621973458	0.001798887939891284	0.01103840387054839	0.004546979955141038	0.020642618345346	0.03401492695755114	0.01719279389846058	0.01064019049391666	0.01565710769997089	0.008743676512644424	0.08713041051224071	0.009774082848819693	0.02178805726620342	0.002089815868593371	0.01675113911112611	0.04030273873943362	0.02284181796691442	0.00117736731888928	0.01929041291963878	0.001185060855947738	0.02814905136032199	0.002261392819341173	0.03361997374946248	0.0582201597262992	0.04713613385039272	0.03944655750134243	0.04153020275813586	0.001490995491446545	0.009477065801666028	0.007653600620119684	0.05565317524003818	0.09564542949994867	0.08762882944640907	0.08672803025639382	0.07206663235774326	0.07233297705609001	0.05164602732587813	0.09994138615701967	0.1299696055419645	0.2046584594382845	0.2150401740658695	0.001043192400405174	0.006586092600367265	0.001198330315502032	0.001708807786541178	0.2214408337283684	0.1604238964162795	0.001061780871337866	0.02240690686670789	0.001083285274109646	0.02897579008260704	0.03890518878164245	0.04227602759886188	0.001066023566142386	0.0365278118147995	0.1149028491668511	0.248106985926308	0.003524349066676161	0.03349020561873134	0.1642153959008312	0.1653912041131476	0.3048000329581226	0.119869159538732	0.3158310295541284	0.1020938374611799	0.001007967655569001	0.004158581542986543	0.001020382460244844	0.008500678099249892	0.02692265209766468	0.03285143088621331	0.0390623459337108	0.0523565110413332	0.3972563164070946	0.3972495449806406	0.06381382395406697	0.09893686397049688	0.001322755670597701	0.009198408978842162	0.001759415324432662	0.01482605490229641	0.5365352532878559	0.3473258199177612	0.3564369344933507	0.1927405809227007	0.08503003677722039	0.1179984211632833	0.00104420224787482	0.006975317932308087	0.2316377391043672	0.120328261471785	0.04752579193837765	0.06883173276285771	0.001069032682370178	0.004267412121676977	0.001125240557146554	0.01925780746790092	0.009775382526881028	0.09026586572418044	0.1232783061176759	0.1388692553459531	0.005988741197435593	0.001983042309060979	0.002198401903705747	0.005035801685713155	0.279554666356053	0.1368279234525693	0.3123879155928141	0.3279491373847566	0.00102318444086878	0.01314584263989392	0.001537872641455829	0.1183054214027307	0.001047811411981569	0.03434820244992768	0.00102633083892429	0.01174679230306744	0.001009051276254672	0.01002203176341482	0.001020235894916933	0.007622369394221095	-0.002339240964765258	0.0149017677872332	-0.01409637897215538	0.0009666384511703538	-0.07316383548621957	-0.02062458094220984	-0.002518605044466148	-0.01230882159391755	0.001455298019534048	0.001146038188001114	0.06094944956157178	0.04568340759080322	0.00121557068032974	0.1155518493429818	0.01009832373080768	0.0689277008759546	0.08714085807478149	0.06874867283370296	0.004077392577406735	0.001128865260249333	0.001048191337885362	0.025773324491607	0.005157937615040925	0.01434423534571583	0.001643290138196053	0.001088205090506828	0.04010258767430089	0.001183014551444342	0.001252905519019281	0.001205532202145555	0.0454952659204548	0.03388435014485024	0.001266697712054181	0.002157818967328425	0.1285709886449685	0.117192467225368	0.09774592210380563	0.1642994968443484	0.2677762568818185	0.001051746194937534	0.001322720609030647	0.2092593575320677	0.00104880001793747	0.001066954881290953	0.0522999797543137	0.001072729778948141	0.1375002746670503	0.003025942017274796	0.10589957250651	0.21301136914214	0.1974275978613763	0.001008453395861717	0.00102152439023662	0.001153399101233587	0.08707114502691053	0.3142931752798663	0.1478576503653546	0.001425326988631384	0.001996766431305515	0.4885055497480568	0.331042557101117	0.1649820356653509	0.00104868215554677	0.1865535546392123	0.05817723902551848	0.001085801399373974	0.001135833670491882	0.00107475816893687	0.1243723663735957	0.01180930511548597	0.003315241704423989	0.1992811797832486	0.2407436631989695	0.001024314314113162	0.001155381379841689	0.001058984984256679	0.001021684694900949	0.001007383031443198	0.001016588245381254	-0.003106418380983957	0.01365743334878901	-0.01449536520120512	0.005391261464559541	-0.07696866644899089	-0.02491041284376611	-0.003791208917248935	-0.008202729681004856	-5.242992206483208	-1.403355467321737	-0.7273737833968484	-0.4609267978044681	0.1977126522070081	-0.3782038450275713	-0.1809827891252131	-0.7565677884583067	-0.713203541536153	0.4253457912611187	0.7745685996947121	1.267743890863672	-0.4503584393007142	0.02882718303157765	-0.2347049524878667	-0.3351071235275421	-0.3169371632908755	-0.4283115276021485	-0.4462595451559266	-0.064905995805097	-0.2364954559471114	-0.004301327280552476	0.1424354628036923	-0.03708073613169866	-0.4874174810739765	-0.3573625681717474	0.08792115868968144	-0.6870287328091328	1.392171417051042	1.206492658071029	0.8968821644618348	2.860611290026542	1.513380439229914	0.01728504016286972	-0.03118347906151034	-1.729781950614982	0.1372769056637899	0.2363032971657613	0.7856287044062146	0.1469540479993671	0.4713711360485807	0.01662722607659876	-0.5797905134611783	-3.273532281855122	-4.026293323984703	0.02331244840142568	0.02950402584339664	-1.103815545815791	2.174682721667358	-3.930694584112508	5.500703743341101	0.002953920084116677	0.01277787386276995	-5.69395992871339	-2.920585117877875	5.299691383862972	-0.002582994768705064	-2.456448341528079	0.5642119647868785	0.03038319017197775	0.01147322547027285	0.3528127259439811	-0.1948075976846186	0.08573009776138799	0.01908907591802914	-2.819817094728569	-3.110781916051067	0.2263470014485781	0.0438843195617289	-0.06311055046628729	0.1206856215396918	0.1075409698315876	0.07695895704757205	9.194213992385921e-13	-8.257713601000196e-13	nan	nan	nan	nan	nan	nan
0.07000000000000001	-0.05072709896227665	-0.02801400404484613	0.09482191334454809	0.2865088699710008	0.9033673677731925	-0.0009492274698010231	-0.2340701810488959	-0.0733167177455034	-0.1090821245428364	0.4525129975951888	0.02873694386645421	-0.05002076691191185	0.01458767833923497	0.01710604960033438	-0.09691342990172805	0.4529114099175191	0.1760255650402942	-0.4529114099175803	-0.1760255650401831	-0.3993856218374052	-0.03897600292093365	0.022832608154904	0.08125170880222236	-0.1562348775831502	-0.04141755121195033	-0.1039198133218325	-0.05584657108544661	0.5342819954744304	0.9137032973425575	0.01952256011341071	0.003456408865254682	1.00021385293538	-0.0005637639516517003	0.5667359549710608	-0.7483463152265233	-0.7286719824620157	1.790315091120744	0.2715644717014779	0.0914444771732979	1.614379742810747	-1.026186799537403	-0.5340923545962429	-1.959117248702377	0.905342654032136	-2.710031767440674	0.08559634847057926	1.332356864497842	0.2660224759361108	6.50786592264679	1.073691242815428	-6.507865922646831	-1.073691242815612	0.3984714369653756	-0.4339771088485382	-0.03793186522011665	-1.491667620758698	0.4479682032280859	-0.2660391059849919	-6.274299838662231	0.1628304891356548	-0.412015491408004	-0.9923952264270309	-3.98830806613156	-0.001667457876132929	0.7959414752515951	-0.007032886716453828	0.007600231293723188	0.01647516132987377	0.0055706955662544	0.01423575857263987	0.05031602737168159	0.03612522430582755	0.0472169161036785	0.04416034190841338	0.002856108736923297	0.03164434275843028	0.1243882736335691	0.10535230933638	0.01500733583276018	0.05128511438209295	0.06296930458665026	0.05766274418057171	0.08127698510992996	0.108121875456703	0.06668694645558562	0.1098030534272558	0.007199757837547264	0.02494868226822095	0.001472688260462486	0.01114882490278688	0.002841020707264654	0.01822764521639737	0.02842822562693597	0.01440719757735548	0.007632999717624689	0.01318659188273926	0.02225308098116249	0.08600926312843628	0.005845640127508323	0.01825386550482064	0.001599506258078213	0.01632479724972575	0.03879996779106763	0.02009530409344776	0.001186548211535701	0.01920563086835878	0.002796711254706544	0.03112770540493059	0.001753429537811015	0.03348470562713137	0.05115107564019431	0.04153845493598024	0.03558336138567626	0.03781515215653225	0.001398650054546704	0.01016995168494747	0.005163849830340067	0.04942048352366898	0.1085464783129161	0.09868386271133069	0.09894440606697472	0.08170297721259648	0.08301610222215332	0.05874485762792798	0.1330176324065404	0.1564560704619919	0.2308649498304856	0.2277863428968022	0.001145054127222509	0.006705613432963487	0.001238139442959862	0.001370300491522066	0.2086373621394026	0.1407300090937436	0.001059650304418512	0.02389939955391349	0.001072915488408501	0.0315114018667177	0.04591976357864546	0.04919648073141539	0.00107333877703689	0.03791590073971755	0.1186196605221635	0.2499452513562276	0.003028851576816825	0.0333485303379104	0.1304273988330404	0.1503348790313359	0.2558721426948514	0.08866687611335446	0.2595228095922567	0.0654922254600752	0.001008445918758136	0.004367226484967675	0.001021163858782171	0.008661966255636512	0.01476002148340757	0.0234402818133562	0.06239467585843743	0.06933030234674813	0.3648575964194939	0.3581142118746196	0.1110341937082885	0.1518092646148134	0.001436406246823579	0.009274810177448268	0.006182189699815465	0.01913593168571968	0.4875076116390392	0.2944663111538913	0.3211390618025796	0.1631752655871467	0.1376944241561162	0.1783297172281218	0.001048195301023425	0.00706770594971922	0.2068338051896203	0.09648937506773776	0.05331142406868076	0.07386940165500422	0.001087162903125694	0.004422574770231644	0.001141254215532394	0.01932172154831248	0.00641348507063512	0.0944557610990418	0.1202421587544557	0.1343624647918584	0.007425284020750705	0.001986481617088018	0.002483246385611472	0.004892202141860848	0.2331933446138391	0.1085512321221877	0.2845255956331983	0.2992297539221336	0.00102216558350307	0.01558099489453593	0.001336682534505381	0.1191643393883932	0.001060040145409678	0.03382460042235962	0.001027363303224589	0.0130372650226969	0.00100938006297394	0.01116233288444433	0.001020932558500277	0.008426658363966588	0.0005450838183648939	0.01327734190628885	-0.01449521536339069	0.003313361966583962	-0.0725701106453074	-0.0243613882653718	-0.003915349773104805	-0.01214259877226137	0.001315214452397405	0.001111882405898837	0.03458793088574511	0.03737427883692972	0.001221001061053872	0.1018663943445762	0.006031034932522696	0.07270457639102137	0.1100192465329828	0.1020281754323964	0.002855036729051407	0.001135365460188822	0.001045888156669862	0.01874515066223699	0.003773108674024228	0.05643770518304395	0.001654473308643714	0.001087043442240145	0.03438236773758738	0.001207188307895586	0.007211891421971608	0.001237304018489666	0.03971865364048194	0.0286019384352589	0.001332585055477708	0.002823622650050864	0.124779209513691	0.114244074784338	0.09645656257869649	0.1949936287290694	0.2842347578772952	0.001419767213627278	0.001243109447707283	0.165949266890618	0.001064736540904561	0.001058030901648157	0.05598978526311321	0.001087911417075265	0.112117214439049	0.002071214157004039	0.05357182088990105	0.1162033175677198	0.1081409106384731	0.001009358437150725	0.001022360121446048	0.001120790357479203	0.09394624115584178	0.2793280166552333	0.1975582717168166	0.001664441820394369	0.01832583027690869	0.2676180078722938	0.1744593626490895	0.2546294752929855	0.001055455988692532	0.1425289440105931	0.0622769356736812	0.001123156262404499	0.001176621031250634	0.004287734491257965	0.1082991072435768	0.006515518029506242	0.002328532711956346	0.1001601665265674	0.220324175599329	0.001018390019860603	0.001102915649763355	0.001084431041383304	0.001034151615629188	0.001011701388105706	0.001025946716072177	0.006350610360973384	0.01134884287134638	-0.01489393188437396	0.003997765883616504	-0.06845754116145021	-0.02765897592581788	-0.005411407186428346	-0.01512827122360908	-5.824793488040346	-1.467560426155806	-0.3351495109607586	-0.2572997131539171	-0.6154821668062002	-0.4973669825897735	-0.1459745848273	-0.7929135066292672	-0.5872631706159177	0.2981652237093326	1.068834327573738	2.11837957960214	-0.2803495805284583	0.006934972479013165	-0.2260426714445763	-0.2459876864191214	-0.1948299827002576	0.1692906351585269	-0.2629841609528484	-0.02487835239060144	-0.294112408582394	-0.01142810685388433	0.4324613379767702	0.007509890786921951	-0.5966871502010866	-0.3883676193063662	0.06203982759033688	-0.5506439609072215	0.7975314564770498	0.7040666181989725	0.5178367231751571	2.435199352639295	1.041679002976854	0.01108018544660903	-0.03468301130320411	-2.172024023479734	0.1658347659109681	0.2796723685756482	0.6103701699409083	0.1277063337510396	-0.09480790267477676	-0.04087711067112151	-2.444091731891613	-3.008640209429349	-3.31370528163969	0.01994045200641427	0.01263718956948448	-0.7538127000265751	1.262944373760806	-3.877316957932161	5.023240761633001	0.01167292344716357	0.7750472783178738	-5.135996763654704	-3.086359098290839	6.759960578057573	0.02243619080096375	-2.289789789454639	0.4458791874094797	0.009127649507901776	0.002647498601094557	0.50883244266649	-0.6784208171007587	-0.06821825359383331	-0.04131828008995136	-2.932577224754891	-2.660592536714788	0.2705547130234086	0.1210778403056285	-0.03978122758889708	0.1370534466638361	0.119949167778057	0.08385343248888778	8.568034690470006e-13	-1.424745317892447e-12	nan	nan	nan	nan	nan	nan
0.08	-0.0446011304454255	-0.03505951072902828	0.08746755417933252	0.3042469856828198	0.9062497769808318	-1.000438317951693e-05	-0.2158544269702619	-0.08300065366582489	-0.1127877347019799	0.4312506089996216	0.0376008450208165	-0.07482719830719121	0.01444875537567361	0.02984978270313524	-0.09409798229413557	0.5206931269243572	0.1846513534316912	-0.5206931269243962	-0.1846513534316679	-0.3946661150072661	-0.04322534819634255	0.02242183140062436	0.06601840868199249	-0.1517778458798539	-0.0438244174175213	-0.169360651756464	-0.05287339516334511	0.5308722498441623	0.9033563191709523	-0.02236215277960623	0.003269951080176233	0.9915597513631883	-0.0004365952908879434	0.6615673988308765	-0.6526902356903685	-0.7407680780210713	1.75607393711128	0.3038559893950988	0.09665011233308672	2.011710145753486	-0.9002064343128526	-0.2040027852982361	-2.297007450266938	0.8639215525828077	-2.238523430812959	-0.1207691992041962	1.204194800402817	0.3002570869595134	7.000693074496132	0.6365128474284485	-7.000693074496134	-0.6365128474284563	0.5496463793593593	-0.411959839789743	-0.04188621864913471	-1.540915732109746	0.4412479220115785	-0.2103041653048935	-6.845999697654209	0.3610933368590346	-0.2737801660857015	-1.088940344146328	-4.362849003730672	-0.03247201383233531	-2.557930908623741	0.05641203428314889	0.004561897271062694	0.01390473011245083	0.003428771153010224	0.01257201657174816	0.03652139743649225	0.02696407338093794	0.04068485819188268	0.03881515169034037	0.002073802163926294	0.0307395171008151	0.1122285477704038	0.09717197004783969	0.009663088168748481	0.04571707681165975	0.06811518550277894	0.06001994311879362	0.09872711313061622	0.1191262611465279	0.08978131488349221	0.1327301242897948	0.004790292373960711	0.02248265001700881	0.001312602475047325	0.01145066230074493	0.001979706773813365	0.01656670495263387	0.02209474661755502	0.01179352925895329	0.005412223725523351	0.01140722839335906	0.04879844103854264	0.08982039490278677	0.003845661698753872	0.01648026696983564	0.001353230490579718	0.01616325254898109	0.03531719054422218	0.01733346799959399	0.001203226332066115	0.0190863903115401	0.006560628711245234	0.03638159795702715	0.001514669629463946	0.03371982714880385	0.04459337664389842	0.03591101387838752	0.03102421265013711	0.03370844902836546	0.001385385743766494	0.01094553854693875	0.004230342777288681	0.04481760901046991	0.1142636014721062	0.1031533829870244	0.1045451654519733	0.08581377082806919	0.08835374337930958	0.06190181833425218	0.1637670456440537	0.1786439457680432	0.2529169332670914	0.2359902676458083	0.001379966960606888	0.006896917491276705	0.001218231349144103	0.001051846931973455	0.1841506877362686	0.1177228457549665	0.001066556777237595	0.02581586486758368	0.001063268673193834	0.03474630363264624	0.05132802374509116	0.05472159595261785	0.001084588491654494	0.03902279041989381	0.1102189679681008	0.2463890308205076	0.00230383717811753	0.03275436683663314	0.08719205847294768	0.1162570248953409	0.1868762230122842	0.05886203922601878	0.1879838553613876	0.03542620772053069	0.00100913767600735	0.00458786882304142	0.001021972435355106	0.008951093573730048	0.008286406430285697	0.0182672082675101	0.07759171188739541	0.07847277520340749	0.3309357798954657	0.3200843074052838	0.1562833061788931	0.1983909667256807	0.001612728644502864	0.009418799524207867	0.01639421908391894	0.02884399637875495	0.3832889262703131	0.2394447858529858	0.2424134804413227	0.1291357759761439	0.2013174700207935	0.2530654877037865	0.001053579284800057	0.00745155359959623	0.1740539715619024	0.07496324867925704	0.05827842784956847	0.07780046398677248	0.001114907758543701	0.004619531325316582	0.001169656719649629	0.01933751560750745	0.006286822077288141	0.1009158364514006	0.1117820949651929	0.1258634329248339	0.005525641036055037	0.000955156887839128	0.002133421732873002	0.004339250175250615	0.1645371498631248	0.07623525788935284	0.258629828124634	0.274187331445517	0.001018692845342532	0.01875436217121448	0.001209778375874189	0.1205905494636139	0.00107887970148973	0.03358915044730581	0.001034115569450424	0.01448075172203917	0.001011704613776882	0.0124096133872398	0.001025962139271442	0.009298529955965517	0.007811211240712504	0.01119680629434675	-0.01489387194924812	0.003166606084426333	-0.06669811883997787	-0.02743936609445988	-0.005461063528770734	-0.01670421886011105	0.001175130885318339	0.001077726623857026	0.008226412209951307	0.02906515008306778	0.001226431441774761	0.08818093934622918	0.00196374613427839	0.07648145190607698	0.132897634991178	0.135307678031109	0.001632680880705905	0.001141865660130525	0.001043584975468062	0.01171697683284908	0.002388279733015525	0.0985311750204082	0.001665656479094401	0.001085881793971714	0.02866214780085619	0.001231362064350507	0.01317087732491283	0.00126907583482408	0.03394204136051582	0.02331952672568094	0.001398472398814661	0.003489426332756718	0.1209874303824131	0.1112956823433107	0.09516720305358907	0.2256877606137929	0.3006932588727704	0.001787788232326926	0.001163498286383922	0.12263917624917	0.001080673063860296	0.001049106922007644	0.05967959077188977	0.001103093055170504	0.0867341542110483	0.00111648629674257	0.001244069273300586	0.01939526599330048	0.01885422341557211	0.001010263478477142	0.001023195852678237	0.001088181613700701	0.1008213372847711	0.2443628580305963	0.2472588930683512	0.001903556652165611	0.03465489412251804	0.04673046599652404	0.0178761681970605	0.344276914920556	0.001062229821856992	0.09850433338197691	0.06637663232179093	0.001160511125425755	0.001217408392011942	0.007500710813595051	0.09222584811355723	0.001221730943522933	0.001341823719484843	0.001039153269880761	0.1999046879996862	0.001012465725631685	0.001050449919699154	0.001109877098539746	0.001046618536380853	0.001016019744790362	0.001035305186783975	0.01580763910293076	0.009040252393904999	-0.01529249856754261	0.00260427030267382	-0.05994641587390907	-0.03040753900786959	-0.007031605455607878	-0.02205381276621255	-6.074443177459527	-1.559151794917244	-0.2261390316754383	-0.07980389886869727	-1.174362224485549	-0.5626992492153007	-0.01979538000510696	-0.8459333764289958	-0.5393486522653821	0.1737325456984977	1.085831361397672	2.366638457898861	-0.233360099399893	0.0671104561091595	-0.08389837949784368	-0.3007215226426226	-0.1787066978903362	0.5581443041044676	-0.09414089994714013	-0.01194656328250366	-0.2395598999182467	-0.0111930277359389	0.597483164296699	0.03699719277926374	-0.4933699097277637	-0.4356930735349333	0.1044613545451599	-0.3610652924378079	0.0750688192319048	0.1013824102365912	0.1085082453563176	2.000893367235876	0.6049316228350101	0.03164168532143156	-0.02717273210233294	-2.392437153869751	0.2220714309517517	0.3761612935461213	0.5065611219383641	0.09071419850891654	-0.6075260570937153	-0.07387041801600272	-4.384096324306895	-2.994042974256458	-2.719174471687358	0.0257119275906693	0.05507185822739518	-0.2562004396322142	0.6084190319085326	-3.709608856769442	4.242564036746359	0.01647154973521006	1.092415455801924	-6.126363236118926	-3.815419972968145	8.180586266065523	0.05570893176210261	-1.993896338417476	0.342890652726716	0.03874197289326334	0.001849222002835798	0.8068487215826577	-0.9932558602476206	-0.1212227097618211	-0.06278140870145171	-3.627673675217479	-2.375389718841687	0.3739900058574375	0.1573427374918627	-0.005480139957282152	0.1512884175010595	0.1289368462068409	0.09047548152478338	4.05670032411344e-13	-2.057527378366129e-12	nan	nan	nan	nan	nan	nan
0.09	-0.03761558569337557	-0.04100226441646405	0.08017287093592908	0.3216024687229472	0.9093897422533327	0.0009753247319496428	-0.1941587779044265	-0.09120805212171156	-0.1130550485425255	0.4068687087166462	0.0459381326169774	-0.09477900491116044	0.01226153018049356	0.04103568110002708	-0.0909872497355112	0.5916294023735774	0.1889925529759717	-0.5916294023735089	-0.1889925529758614	-0.3882214932912508	-0.04712855676623604	0.02205044150244686	0.05082089252168987	-0.1474121177328825	-0.04554244387744661	-0.2412935412090246	-0.04914069420065753	0.5283911939808466	0.8913440289426193	-0.06812487458714994	0.002823836849967949	0.9464030386611693	-0.0003162223841784642	0.7161835452573047	-0.5475235686531498	-0.7090567003052349	1.713989523125975	0.3202927529822676	0.09991643044019126	2.325929956635677	-0.7560215040714192	0.1661823077073954	-2.544806372340715	0.8120923992467307	-1.751558692441478	-0.294247203561693	1.042848884336976	0.3140543491259409	7.14848770117639	0.2530345751769448	-7.148487701176458	-0.2530345751771202	0.738350604312968	-0.3691372483985497	-0.03218918350184331	-1.494225041325635	0.4336001235808969	-0.1345695063230873	-7.190241049581371	0.4089435005325141	-0.2273635966525231	-1.314508757076373	-4.213076202618566	-0.0597285300441637	-6.324867002192777	-0.01674967681051249	0.002905611998956688	0.01258283710022659	0.00227967487114328	0.01187367073950433	0.02247541025722079	0.01770568810509499	0.03215729548512433	0.03250450100602144	0.001673935185554894	0.03032542255031332	0.10232189130655	0.09049639445471203	0.005906548500520359	0.04136741268182841	0.06975198853692061	0.05994480906031797	0.117152006784955	0.1299639825269901	0.1242683013470998	0.1637234121773828	0.003227699774294691	0.02081037811434528	0.001242116786204105	0.01186385968349443	0.001522553699159548	0.01538060324088618	0.01608990413812172	0.009393590917066172	0.003894572260984219	0.01020071967789358	0.06985417391841499	0.09409724512252539	0.002813153148446429	0.01563812515865622	0.001226008703925858	0.01614095466192336	0.02887467398997386	0.01421214962729026	0.001205635967557194	0.0189291921928825	0.01488088692490662	0.04546073958685377	0.001415214538217877	0.03417874263857661	0.03723204385624681	0.03068448006135294	0.02558969259324575	0.02906003184320104	0.01396188029978492	0.02291899823827013	0.003606585966844305	0.0412537122610287	0.1145288452705966	0.102104727536912	0.1049930251035886	0.08523593785143124	0.08917642540270816	0.0617792399951806	0.1834657032969929	0.1909294789203445	0.2632498756374604	0.237388697699088	0.001859019040269739	0.007260731337861029	0.00121692975682105	0.0008478336524102357	0.1635417157471303	0.09877291482139541	0.03443129778836367	0.05739905074514051	0.028356149674334	0.06627910916128336	0.05551270787473697	0.05904021287219144	0.001094230054018284	0.03978770242482366	0.09512289629696345	0.2379990547864707	0.004844597017400608	0.03382883260659488	0.05013640069681684	0.07198789417837149	0.1201637884835329	0.03239360114100346	0.1207598946463982	0.01353626773333836	0.001009808839684654	0.004822670769122239	0.001022979971990305	0.00936183247737447	0.004800939168105291	0.01550027345667543	0.08949743214422756	0.08433206021993071	0.2981582461565889	0.284682366423646	0.1852699614882751	0.2274601559334008	0.001848058362110726	0.009684776374373942	0.02722913141005161	0.03889818309838804	0.2687516514430791	0.1781157229002168	0.15840525422031	0.08929285910902438	0.2480236536467447	0.3181374916694052	0.001059360281170475	0.008124919099121393	0.1453205776076452	0.05852692722268652	0.06099968666243404	0.07953710656174356	0.001144450816100147	0.004917948848513296	0.001181679187550317	0.01929048049531045	0.006852685456687834	0.1082608259937096	0.1053448588524942	0.1189850465308755	0.003918769195420533	0.0002150943634031641	0.001902564134180064	0.003921764891720154	0.09960043284280587	0.04227104223740984	0.2400422049933969	0.2526742683387574	0.0638261828405495	0.08662790834964555	0.00129790749397082	0.1222506889219282	0.001101403937522829	0.03370062587965929	0.001039338640624278	0.01602103579516928	0.001013547778350116	0.01371408159695221	0.00102979437528016	0.01019592799163803	0.0148111075065694	0.008930182980232366	-0.01521790514758417	0.002581492134104634	-0.05923012028749689	-0.0300976074556493	-0.006941530021328754	-0.01953590949965542	0.001153790698892368	0.001073001818552023	0.004660697237831812	0.01625196906947338	0.001281754561315959	0.08826737302540275	0.001836239571654186	0.06785627630782581	0.1523030946244981	0.2060590442765063	0.001540353398567588	0.001191380550759995	0.001046955189996581	0.007477287374266838	0.002212755493995369	0.09388766807310149	0.001782596455485168	0.001099881769546513	0.01524357930549761	0.001188500611046993	0.03293358303195034	0.00134745538923396	0.0238007119260809	0.01601566305643858	0.04945764570485896	0.002494244612493892	0.1096046084194107	0.100680399255082	0.08605542377343278	0.2059857714039874	0.2658759574831096	0.002841889049479608	0.001259635965018734	0.1360816138284665	0.1317306046050837	0.1071901639032371	0.06152529844245989	0.001105260154525935	0.06278218976025587	0.01292933306084995	0.002550559942575493	0.01023208439833273	0.009953976800035498	0.001010713630565427	0.001024733114482162	0.001101044498202669	0.1093833308032856	0.2223387062702474	0.2176639965694548	0.00225446318632931	0.04332428802554243	0.02391442863931739	0.009467040539302536	0.3160346284545682	0.001068040929001549	0.1003562914948493	0.06271851149093274	0.001187646563617459	0.001174559178169069	0.007413237540553782	0.09956118495343425	0.003067322235782416	0.001931691442061506	0.001023002253328543	0.2110403959050485	0.2558640752742205	0.00167674335787881	0.001137522108347939	0.001043214857508601	0.001014997449193841	0.001032494802733146	0.02101377849533787	0.006575504135182079	-0.01548226360995257	0.001978155648923112	-0.05118908526588761	-0.03250790357506285	-0.008349936166463691	-0.02035327752595353	-6.085558744315647	-1.736193957536018	-0.06839110727660094	-0.0536987326842686	-0.7216540117210388	-0.6992959856408379	-0.04534013812874522	-0.5197210705407311	-0.3460066312087423	-0.1658479236091093	1.112888953140413	3.738337254218567	-0.1168256459673344	0.02874945737576752	-0.1297705302115344	-0.2015543213652633	-0.07881128524222483	0.3190874337954994	-0.06673155080131336	0.004418659855204733	-0.3682328231838529	-0.01817848071177335	1.176916420009213	0.05329679696440116	-0.5512492964148589	-0.4946732333602114	2.097737516910953	-0.3364558260917497	-0.2794499371442853	-0.2132140850902994	-0.1335984946860929	0.5294127995163288	-0.3298309070455957	0.04515520229754665	-0.01326092815335705	-1.411574116395028	5.586878341496409	5.306718966131079	0.3634366450413674	0.06558667729056347	-1.04877163226728	0.2025247306485937	-4.208812133372692	-2.169005938054286	-1.590832136080975	0.02319029678388329	0.03605276265500105	-0.2533666419782573	0.5597165440649773	-3.374513200624548	1.67474364403584	0.0387971989697168	0.9296793644831722	-5.338384445909189	-3.757111127838763	5.050156014379693	0.080891285312284	-1.305265880381789	0.02371769066778915	0.03143713510134407	-0.008539999418828575	0.6924979032055729	-0.4145078336227448	-0.03462835348734136	-0.02277955974932279	-2.895312343916704	-1.916800465297756	11.53680770999425	0.06791670551629311	0.03268846304669643	0.15720196670078	0.1322672791910876	0.08963262246099976	1.093829368544747e-12	-1.107178010498192e-12	nan	nan	nan	nan	nan	nan
0.1	-0.03066461966298968	-0.04624324343638189	0.07346865758093005	0.3385061131893202	0.9125787458006653	0.001978338617295706	-0.1693656220524783	-0.0984160486930882	-0.1091512427392597	0.3810458062359694	0.05401382165884105	-0.1098527882051117	0.009012384030196618	0.05090404049743603	-0.08797359682408182	0.6629013946643086	0.1901381952096385	-0.6629013946642909	-0.1901381952096265	-0.3799176501115712	-0.05061720064867083	0.02178209928026574	0.03622115702802233	-0.1430717950844016	-0.04654117513687077	-0.3061587298827039	-0.04422459225433847	0.5262263261096622	0.8770463229183209	-0.09509129372868172	0.002015826523174372	0.8680333039112358	-0.0004598333042656156	0.6546516545627331	-0.5123353022073002	-0.6226741002770156	1.66570622236039	0.3136636447421138	0.1001870663764746	2.631211503021834	-0.700326057452431	0.6302211433244289	-2.585207889765916	0.8116018416978552	-1.262918768801174	-0.3331533901941559	0.9406870005224142	0.280841157548367	7.067836442799711	-0.002598614691996058	-7.067836442799712	0.002598614691990211	0.92149067209294	-0.3290469022947385	-0.02127668344933682	-1.421359598783177	0.4361668223107892	-0.06644512520493021	-5.432459541881292	0.597773533648231	-0.2105425676576769	-1.546023503339575	-0.6035884705112947	-0.1048512331412065	-9.200535318207441	0.003615268946048775	0.002059880682418564	0.01193387722980706	0.001699553247368114	0.01162137261221187	0.01316629555963057	0.0116442095268789	0.02144888973475615	0.02483193001728558	0.001501229256318558	0.03018638217666481	0.09652151422566926	0.0861667620667166	0.0039263431712757	0.03848849503608168	0.06682108337900253	0.05716121332601763	0.135523109604498	0.1420075609785632	0.1716202151610188	0.2056232320665948	0.002393594430588274	0.01983150979922159	0.001231625452501703	0.01229006018634074	0.001295215639451352	0.01444232299928619	0.01088158035176287	0.007316679322826627	0.00304093185133252	0.009506677885900939	0.07892985564947237	0.09663937745755279	0.002351968433404277	0.01529675418295051	0.001169377305768595	0.01619025922998258	0.01900387461505046	0.01029823056491996	0.001185406986335514	0.01876418300960787	0.02856273348970337	0.05909135152412612	0.001404633475211006	0.03475598092521427	0.02846048352514051	0.02489977909503532	0.01920129345953717	0.02380132696312058	0.04303623918669472	0.049050427550428	0.002797013887139883	0.03839365711416921	0.1099382144301846	0.09767138368644485	0.1007680679007525	0.08162418753588629	0.0857075173002269	0.05921835681040648	0.187752249300657	0.1906961924843028	0.2575326259158726	0.2293019436076352	0.002624539994662729	0.007880703903509574	0.001264349424383475	0.0007940082807506834	0.1558062493267548	0.08921086175606019	0.1088961926132958	0.1273996836362889	0.08982721610639133	0.1284070660343253	0.05861104909224583	0.0621158165133813	0.001100133006226936	0.04040089345681034	0.07583137356381835	0.2258475485239779	0.01193831193564661	0.03508008462227633	0.02882575236316665	0.03729913594201445	0.07220139136318468	0.01809469455888125	0.0725235187102113	0.004969192792578372	0.001010369442263454	0.005090511461497988	0.00102425249259654	0.009851685630057382	0.003033751396307373	0.01407627304545666	0.09977051123425608	0.08959267753807602	0.2682623627415728	0.2525193661716203	0.1911122500890365	0.2339552363906461	0.002140981544657537	0.01023621107713132	0.0368361743900618	0.04766273319568625	0.1766669451826132	0.1486983951055977	0.09705084697893243	0.06191459887216313	0.2661438751303087	0.3583954377385122	0.001065156273355737	0.00910792164902108	0.1279420270232297	0.04861997252183062	0.06084022033081084	0.07866041436942769	0.001172788137022602	0.005458186108235369	0.001166260734727362	0.01922104052754956	0.007094884911439558	0.1153727688426462	0.1046485772394154	0.1169315479510567	0.004024436658719519	0.0001058186504665244	0.00208138125642158	0.003842380744861133	0.0573586240478922	0.02372615323565238	0.2318802329929811	0.2360597708837001	0.1998289130049887	0.2162122859744011	0.001654968301445951	0.1198135146011343	0.001126488294069381	0.03434118444009022	0.001040246413291761	0.01763346244741393	0.001013957511558832	0.01506116864014678	0.001030303768549886	0.01110375234211155	0.02061516585679362	0.00653147636971346	-0.01545242624196898	0.001969044381493562	-0.05090256703132356	-0.0323839309541747	-0.008313905992752064	-0.01934611621933039	0.001132450512513864	0.001068277013299376	0.001094982265738479	0.003438788055886902	0.001337077680847582	0.08835380670462568	0.001708733009061847	0.05923110070956237	0.17170855425782	0.2768104105219462	0.00144802591643386	0.001240895441389287	0.001050325404516806	0.00323759791567407	0.002037231254981809	0.08924416112578552	0.0018995364318691	0.001113881745117233	0.001825010810130543	0.001145639157739088	0.05269628873898621	0.001425834943637306	0.01365938249165638	0.00871179938720691	0.09751681901102477	0.001499062892218869	0.09822178645641394	0.09006511616685565	0.07694364449327899	0.1862837821941784	0.2310586560934465	0.003895989866631119	0.001355773643652577	0.1495240514077591	0.2623805361463184	0.2133312208844831	0.06337100611301773	0.001107427253846337	0.03883022530946256	0.02474217982495388	0.003857050611835443	0.001068902803359341	0.00105373018448931	0.001011163782691477	0.00102627037630759	0.001113907382722875	0.1179453243218018	0.2003145545098952	0.1880691000705819	0.002605369720496771	0.05199368192856933	0.001098391282120294	0.001057912881546344	0.2877923419886527	0.001073852036167054	0.1022082496077205	0.05906039066003563	0.001214782001742265	0.00113170996432139	0.007325764267529998	0.1068965217933077	0.004912913528038505	0.002521559164634321	0.001006851236758153	0.2221761038104109	0.510715684822841	0.002303036796085487	0.001165167118177566	0.001039811178654521	0.001013975153638345	0.001029684418705022	0.02621991788774429	0.004110755876460374	-0.01567202865236207	0.001352040995172272	-0.04243175465786658	-0.03460826814225633	-0.009668266877319627	-0.01865274228569515	-5.960972841770088	-2.06132645147496	-0.09155240399848187	0.009405641761177776	-0.5349808848271673	-0.8350833101502996	0.03521545526494883	-0.3767447357308263	-0.2451993555995558	-0.3679597890765739	1.327002775663189	4.547944858290762	-0.09467938206500978	0.06971108006214388	-0.03433408564635331	-0.2361161727340511	-0.07621331337762097	0.2112007271468803	0.006013267083859033	0.00237392815596447	-0.3980800377515315	-0.01275523999993826	1.507777225798484	0.06066175228063919	-0.6050033396335034	-0.5577506126014069	2.936055278850409	-0.2202969720893951	-0.6018688608213101	-0.5054010575190026	-0.379152723756098	-0.5028705504215708	-1.292105206104096	0.0828734291581316	0.002864849339451567	-0.5148615802249564	7.905560833672921	6.495191562436758	0.2579584661139795	0.0603700033917373	-1.359832102799913	-0.03851316888247833	-2.468021828199653	-0.5601366736756893	-0.05460146238617402	0.03231967681140135	0.07089470805101011	0.01238644096092406	0.4886854922291332	-3.061820710825152	-0.2722577133644876	0.07356312025994542	0.8344881313438112	0.2559837955193587	-1.322488646898685	3.217774686816245	0.1176363418238144	-0.6880229872853952	-0.1797763006077485	0.08710592157772189	-0.002631748318434077	0.7602393829863396	-0.02827829739113268	0.004934652491439325	0.004838818577601881	-0.543808345239851	-1.395676588492464	12.71615629513964	-0.6621200182874953	0.1003364856057774	0.1657169333106874	0.1374606129028862	0.09256074447777045	2.004289733511137e-12	1.520750507046955e-13	nan	nan	nan	nan	nan	nan
0.11	-0.02493470076034262	-0.0513643865427473	0.0679151151898979	0.3549077683399441	0.9156056109571984	0.002956273069876871	-0.1413635855155667	-0.1052503112422227	-0.1000123277434155	0.3558329356373763	0.06216348654061592	-0.1203875232338487	0.00609917768771103	0.0599613928509967	-0.08558671613554823	0.7331314632039447	0.1893052202473949	-0.7331314632039077	-0.1893052202475017	-0.3698637040841924	-0.05373864742090179	0.02160767736344128	0.02234090768796186	-0.1386657511747187	-0.04693696420759465	-0.334737499347116	-0.03758073086432386	0.5241814703131426	0.8606159205913766	-0.06808011998130967	0.0007408253431262691	0.7802529106245971	-0.0002488455791981853	0.4910977286303813	-0.503038086750636	-0.4840973020748155	1.615248022046127	0.2920992538899718	0.09424588888148386	2.964638800357518	-0.6472177371390688	1.173759267024306	-2.457495947107283	0.8050646412271435	-0.8653010884958607	-0.2473701931063216	0.8627002563221224	0.1921718184468684	6.955489689528177	-0.1659956661767549	-6.95548968952817	0.1659956661766527	1.080666551992391	-0.2966393444841951	-0.01604437270296264	-1.356584400552423	0.444772674659333	-0.01545352204905218	-0.5024872577118928	0.7139327190444593	-0.180230005187575	-1.73269687529854	5.44381799628554	-0.1432490121095085	-8.273866960433779	0.02753588858044777	0.001605717836294467	0.01159694442444615	0.001391227059252789	0.01157922801603064	0.007352462158312731	0.007879857643964795	0.01261879386691441	0.01795808618652393	0.001432855662142553	0.03020817257216653	0.0933505591709755	0.08328072012964367	0.002827439510287082	0.03649490074994161	0.0611420054670402	0.05288350739110367	0.1511852499955719	0.1544925162665931	0.2200093508613553	0.248512623666189	0.001920256941076875	0.01920889895942683	0.001269403274113376	0.01272036465374934	0.001177996734174968	0.01372785668359121	0.00706412854641514	0.005663800685159493	0.002528267409046402	0.009071348607544301	0.0756407919188138	0.09711995056968364	0.002153980108579669	0.01522988688312748	0.00114619217359531	0.01627327136281549	0.01074609748535828	0.006943796247678922	0.001169845122594792	0.01864515556254807	0.04165502897565746	0.07274280587333465	0.001431245770356152	0.03535314091085647	0.02048194656218045	0.01944612989226938	0.01349070988049409	0.01905765194511598	0.08106932593615114	0.08110629929285165	0.00212231236126631	0.03626913773681108	0.1035935489456649	0.09153927230513392	0.09487491053073142	0.07647565917918663	0.08075942344138556	0.05552409691589631	0.1798358270399879	0.1800770274627874	0.241475350232574	0.2127489542054007	0.002873141152519481	0.008082960078557999	0.001312891450795191	0.0008123034844060849	0.152943647550382	0.08407939578563406	0.1597141225728829	0.1918809271183388	0.1226737847380675	0.156942686753262	0.06053006524618921	0.06373395936318275	0.001102525173770684	0.04101871684626583	0.06086972577626341	0.2142004455917158	0.01520007416971428	0.03227540310858598	0.01678147322049921	0.02092548691496434	0.04068945586863943	0.01750495130253436	0.04087518140764217	0.008179274487151901	0.001011180217772721	0.00540543506444542	0.001028762977115989	0.01047349554251386	0.00220914947622208	0.01357074484077765	0.1055239735659951	0.09207237146225558	0.2399190755252306	0.2225396676295147	0.1840034364679883	0.2276646278037468	0.002747686498087044	0.01131583167529586	0.04228495925139993	0.05254645530254852	0.1158133459720792	0.1672546391366949	0.05757848776335336	0.05679478025901634	0.2724389778274304	0.3751327038934669	0.001084627169956863	0.01051075615037232	0.1146002221833912	0.04161478223743203	0.05793408994660116	0.07535357785321048	0.001209027257788376	0.006229810158423213	0.001153191295419221	0.01918775905011644	0.007659998287677996	0.1223293354968688	0.1060930043799372	0.1167275537041651	0.004398802117601688	0.000116919198599971	0.002387954695309264	0.003889972412969215	0.0318784531549345	0.02527468905401612	0.2272492593751068	0.2236181207389735	0.2695450710416971	0.2683475599904425	0.001846003357574259	0.1089421500335438	0.00117644273851663	0.03569066810378237	0.001040629328611157	0.01934070564283963	0.00101419929612528	0.01647012922801436	0.001030323029474666	0.01204414623615034	0.0227293054295953	0.003952954835570325	-0.01553415982756274	0.003387421320824624	-0.04422147890505572	-0.03410993287272551	-0.009619920317023889	-0.018122081588435	0.001130798921490793	0.001070867582628865	0.00107493047581885	0.002382169752390765	0.001382307141770858	0.08951570679587945	0.00164351758521315	0.04934853241098588	0.178132623692552	0.3225448342911239	0.00140642930649742	0.001366171867920555	0.001060614804716222	0.002744308886666422	0.001952191925414833	0.05571400537614566	0.001987117904612922	0.001128961099484372	0.001580033321409748	0.001160409143464879	0.06050985116047547	0.001487032353795781	0.009589929789111029	0.005933304555011333	0.1563602274758624	0.001346195777142624	0.0914445110900881	0.08376785051111199	0.07170530186709451	0.1494525224275343	0.1950419692077076	0.002487298320596744	0.001369964063746213	0.1475135137638978	0.2091671737874752	0.1272088352663531	0.06256567942599686	0.001102974930547074	0.04380853645591833	0.01359761807104266	0.002656382893207304	0.00116885210893649	0.001153580548282513	0.001012751809783824	0.001039538144926176	0.001541430370702302	0.1097625928017414	0.175963902591754	0.1581035018191776	0.004040284710070965	0.0458953294949403	0.03691516197108372	0.008322864924032648	0.2811217910527158	0.001131161398191969	0.08877800728924012	0.05017928597820995	0.001273829777313892	0.001146243191151194	0.009055454888796534	0.1092079606886432	0.004691174159874066	0.002866613612523956	0.001008156864910573	0.2161745030359418	0.2765706443980349	0.001827124779534858	0.001282009737385343	0.001042057310496928	0.001014853469646099	0.001030900358798122	0.02205095503587933	0.001248192468717636	-0.01550559835331623	0.006434102520675115	-0.0389721701765385	-0.0354372665756526	-0.01088725739305942	-0.01647351839973038	-5.751236822624268	-2.571199557389257	0.002175217554798318	-0.006251679457753147	-0.2509615240567183	-0.5457421513316456	-0.0115747546368815	-0.2009580558749396	-0.1596885183615898	-0.4946094955575417	1.129730205811942	4.019541978900832	-0.03950947191726104	0.03024424657440554	-0.08521679464422728	-0.1127752092528921	-0.021631266534617	-0.2054204241941031	-0.00859576197077333	0.01229184076555579	-0.270260656444333	-0.01024101044569682	1.216374553480559	0.05925836962633451	-0.4861852727539195	-0.404278722997747	3.444980518266646	-0.1953056156769887	-0.6249575772464695	-0.524933541012083	-0.3667623678493961	-1.596651907150316	-1.99783875902891	-0.02949594747862728	0.00243206125421689	-0.4838469481769789	4.631236889099615	-0.3438557649842769	0.07810034547740746	0.06113538320368878	-0.9945235899145978	-0.4430538165365039	-0.945542318794123	0.2712173855845075	0.5472439016278647	0.03169524711535074	0.06119553134989335	-0.06417973176024992	0.01835953581861847	-2.917267968054144	-1.046866528675265	0.1351166562251178	0.1757662853262841	2.125749813886092	-0.1347837869012947	0.1730530387547999	0.15909917692853	-0.7073061399256997	-0.4720367144262436	0.07161034698224189	-0.00291595859326176	0.6532174339267167	-0.001520077956862974	-0.001049571338649133	0.00624469067529226	0.4978153522034987	-1.1117439830208	-1.367966508393334	-1.370371478694583	0.1654265993326364	0.1752591271601213	0.1438216779501155	0.09543974035827753	6.920997190985156e-13	2.463203801539687e-13	nan	nan	nan	nan	nan	nan
0.12	-0.02084735303506376	-0.05612690052165654	0.0638654530565243	0.3708235379156234	0.9184285282172759	0.003840177686482261	-0.1101639861254328	-0.1109742291325191	-0.08615210917538617	0.3318932929521922	0.06984978461591285	-0.1275842670061837	0.004107333872244327	0.06799638134679262	-0.08421742368918309	0.8015574369426798	0.1867782961170479	-0.8015574369426729	-0.1867782961170957	-0.3584769586994921	-0.05657792538521298	0.02141247837043911	0.009051586390543034	-0.134181727290642	-0.04690506224006271	-0.3205923331712525	-0.03028725837989451	0.5229856977351288	0.8425395871473881	0.002544961722980039	-0.0007111539030860746	0.7041894922764836	-0.0001300432822897289	0.3261374190266857	-0.4406094766901305	-0.321898048728155	1.568529107371499	0.2728740649790112	0.08138109918132856	3.270724073665078	-0.4782571257093213	1.574481857737403	-2.330562307208667	0.7189284803639342	-0.5953205175351416	-0.1488808847588092	0.7362142289791781	0.07732350913931102	6.707017482620344	-0.3413884483142283	-6.707017482620344	0.341388448314224	1.188050543558004	-0.2726131407077724	-0.02543209868429706	-1.303173990255024	0.4517628171870719	0.01909308244594483	3.112327586178716	0.7276957525029966	-0.04072592395475719	-1.875209726748322	8.119193120881949	-0.1402468463471262	-6.857140330498703	-0.01482181667287146	0.001377333691448079	0.01153756906587251	0.001238170085198997	0.01172799664943095	0.004349510559838589	0.005963538400452896	0.007472610178172571	0.01379595308357308	0.00142125702679902	0.03034053951382295	0.09202170342335854	0.08213771286085991	0.002241906109464749	0.03517134433271005	0.05350446515046735	0.04712846146544968	0.1629225254735696	0.1637970035724019	0.2651632745359825	0.285806241989886	0.001662158586916036	0.01884798663866357	0.001350922624898615	0.01317283378039611	0.0011245208111576	0.01320483476119644	0.004867477918606443	0.004694862052453783	0.002228471488172519	0.008858478068486551	0.05881912227493175	0.09072428258444878	0.00209846672611786	0.01534065824463902	0.001142142738517015	0.01639736289687499	0.006318365523031483	0.004943940823076563	0.001169451501217446	0.01857554758679059	0.05203357476899291	0.08329606078248906	0.001475142628109934	0.0359509108147379	0.01428632201307862	0.01516689820278771	0.009159329475019967	0.01544986586226199	0.1257549974743029	0.1173472668882486	0.001707360471370803	0.0346735705536017	0.09700780420350968	0.08516414890536128	0.08875723809865144	0.0711129381716875	0.07564666068732025	0.05174184719934409	0.1606219608815692	0.1592493652761028	0.2178975460209954	0.1897582467333954	0.002295022164360337	0.007549309887422922	0.001344255505940992	0.0008754069018425797	0.1504083682097085	0.08008561610625471	0.1668107971828395	0.2128354019453175	0.1045140943601118	0.1304141838078391	0.06121801740921074	0.0639264282543118	0.001101494010997087	0.0415824152899055	0.0545878698966781	0.205458374600375	0.01139955955952416	0.02780639463801796	0.009783166895039049	0.01561160273486103	0.02252311559565626	0.02009962953436706	0.02262017990150246	0.01292659283202928	0.001012379807645384	0.005745020470153503	0.001037654011762232	0.01123016139555155	0.00200835746769473	0.01377892541882751	0.1053717989572641	0.09018199311864078	0.2122681612117576	0.1945110274015153	0.168028081425695	0.2117978553234732	0.003766066195250467	0.01279365733871779	0.04232886600916237	0.05184825880823897	0.09115578077455694	0.1646230874463241	0.03725425478400866	0.05055274891049159	0.2741714511041836	0.3627239884049451	0.001123022217425714	0.01221327755700993	0.100973221038776	0.03458802831661381	0.05229723097053231	0.06941076584679266	0.001256668653987414	0.006978222231871194	0.001153925820163546	0.01918489313525543	0.008798862970197406	0.1288799872427013	0.1078982032783751	0.1171211558728161	0.004476690193955527	0.0001181266538489693	0.002713536404685604	0.003998578070553133	0.017519416294049	0.02656845714528276	0.2220964537933551	0.2134430803718229	0.2256825884782142	0.207275655477164	0.001703823642308906	0.09524171335822269	0.00125983851617493	0.03756704347019027	0.001041944253562472	0.02112919341819314	0.001014759500275108	0.01792740566474447	0.001030940900493352	0.01301098126976761	0.02065471005262044	0.001185072052362114	-0.01545045082339634	0.007248254650935275	-0.03968805987541394	-0.03523793246784044	-0.01086791876894117	-0.0162612541208258	0.001129147330488571	0.001073458151981822	0.001054878685914941	0.001325551448899147	0.001427536602682439	0.09067760688719402	0.001578302161363423	0.03946596411241461	0.1845566931272665	0.3682792580602881	0.00136483269656027	0.001491448294445038	0.001070904204907469	0.002251019857652438	0.001867152595848943	0.02218384962648676	0.002074699377350579	0.001144040453842006	0.001335055832679532	0.001175179129177962	0.0683234135819622	0.001548229763954062	0.005520477086574106	0.003154809722819377	0.2152036359406937	0.001193328662058818	0.08466723572375906	0.07747058485537109	0.06646695924091191	0.1126212626608813	0.1590252823219618	0.001078606774562878	0.001384154483837275	0.1455029761200363	0.155953811428615	0.04108644964821598	0.06176035273896547	0.001098522607240274	0.04878684760237473	0.002453056317136435	0.001455715174592614	0.001268801414518761	0.001253430912088694	0.001014339836894459	0.001052805913546839	0.001968953358692122	0.1015798612816778	0.1516132506736107	0.1281379035677652	0.005475199699648837	0.03979697706130901	0.07273193266010963	0.01558781696653037	0.2744512401167462	0.001188470760219143	0.07534776497076029	0.041298181296377	0.001332877552764646	0.001160776417969832	0.01078514551007046	0.1115193995839797	0.004469434791708045	0.003211668060410905	0.001009462493085734	0.2101729022614741	0.04242560397322397	0.001351212762976624	0.001398852356588468	0.001044303442338418	0.001015731785667423	0.001032116298894463	0.01788199218401506	-0.001614370939023798	-0.01533916805426994	0.01151616404617552	-0.03551258569521038	-0.03626626500904936	-0.01210624790879938	-0.01429429451376491	-5.512432532162689	-2.97833569562078	-0.03604091539314581	0.04758828724228175	-0.1653743568659368	-0.2927411646512681	0.05733076442050671	-0.02813780253582296	-0.1111917819974566	-0.663427786839166	0.6909091792674104	3.428790203129573	-0.04233967843241806	0.07414401185142271	0.00395479279142499	-0.09932817136491809	-0.03172156570773534	-1.164047492288577	0.04154099930246523	0.01058980884426383	-0.1271642590237638	-0.00287134506585175	0.8881373377969091	0.06078373606702713	-0.3701198370463517	-0.3305728256699304	3.773074449443772	-0.1145065333728095	-0.6504712645079792	-0.548239587680308	-0.3967506881547941	-2.544569983430425	-2.579648820042271	-0.06430784407328381	0.01182649195888861	-0.2873243220084722	-0.7997928973558889	-4.517633170442243	-0.02717632574910087	0.04954501371027824	-0.7788257146274485	-0.3713785602563806	-0.256068858785949	0.07674762398153481	0.2528458677034879	0.03725203732334877	0.09786589619451093	0.1551281981093816	-0.385328961334736	-2.671609047975043	-2.187490492078495	0.1532041333106472	-0.2818955888833551	-3.981575348846558	-1.546931193992673	-2.611421641896376	0.1775737228582484	-0.6923357145787343	-0.7069713984734391	0.08246352757582258	0.003451365000276108	0.6790564013349538	0.09124098575090535	0.002956033872188621	0.01704161642471023	-0.5947618907023835	-0.9423546329668629	-9.925279410741719	-1.227934439810618	0.2057148260852538	0.1819658492804739	0.1471237826743366	0.09784897238380762	-1.190000649001031e-12	4.184577838436737e-14	nan	nan	nan	nan	nan	nan
0.13	-0.01824203752731583	-0.06009005386286644	0.06142332016751777	0.3863072715299061	0.9210968044183732	0.004574034745724244	-0.07624761969944881	-0.1146162798028588	-0.06963301199251086	0.3089516300069289	0.07645557270440441	-0.132638704942016	0.002996685299613957	0.07464890350220189	-0.08399512111065216	0.8659499109133509	0.1824120110153308	-0.8659499109133388	-0.1824120110153139	-0.3463413140576146	-0.05925586007882384	0.02105470438803473	-0.003800444949514985	-0.1296161291608371	-0.04661429489330833	-0.2898416702702242	-0.02299299671204813	0.5238700736990273	0.823291671522896	0.07633932885526452	-0.00204119797966499	0.6386517782132723	2.649562710518399e-05	0.2005829372763301	-0.3538096491748668	-0.1691836768778074	1.529508978908576	0.2613015909184383	0.06547573215582229	3.497728033874229	-0.2549236858432734	1.697748825283592	-2.268541818577167	0.6049066060871986	-0.4282709775619148	-0.0765486737897571	0.597578231473579	-0.03083379189026156	6.152017380763976	-0.5400604614110923	-6.152017380763989	0.5400604614109585	1.236677860826185	-0.2639308851670322	-0.04541851201405296	-1.27154893985624	0.4612057111790815	0.03709762868030272	2.96667605350433	0.729435419019023	0.2142963497563549	-1.96445812459299	6.414292469644891	-0.1255318199174508	-6.257541203124745	0.0345133936015212	0.001255285389139864	0.01163696074132123	0.001157794243273809	0.01202828945876116	0.002741451722500545	0.004928948184847911	0.004480616127089286	0.01127119862559666	0.001431449388804601	0.03058625104822155	0.08910426722506253	0.08008033270783438	0.001876857421665468	0.034265002321763	0.04588746163003438	0.04112225497975928	0.1711181477168657	0.1691798059922884	0.3041022012960614	0.3158333297893295	0.001511472303358203	0.01863651579892351	0.00144620363051343	0.01365579151141609	0.001099184721011952	0.01284484253170368	0.003576774869228991	0.004087983000150157	0.002032901236026926	0.008762214079229582	0.03995224046163595	0.07754187065692716	0.002026255511763259	0.01552850380873728	0.001140165778115536	0.01654832708294147	0.00389029067985825	0.003684060463088423	0.001172622552031332	0.01853372616190799	0.05926530766542493	0.09054989800986946	0.001520312884288178	0.03654525100219737	0.009778985116057093	0.01193160393180558	0.006146512575202807	0.01284961256502794	0.1667150755331473	0.1544766512777306	0.001450519138140656	0.03340109079707242	0.0900811055465006	0.07846439889513737	0.08233706835931505	0.06547091777870516	0.07034284592266234	0.04773624730441416	0.1396431768752706	0.136997765022467	0.1935146367704204	0.1653072792151908	0.001703314864898138	0.006979552875093419	0.00138119158184082	0.001044556793770299	0.1494661668717637	0.07915032263958059	0.1653047535325002	0.2030514868686192	0.07934636929425376	0.09816770990088299	0.06255543351237512	0.06460371218208227	0.00110385497480573	0.04205201884527447	0.05198249125160135	0.1981301545675357	0.00704988017547602	0.02491791220007152	0.005748916631773536	0.01341453353479779	0.01253951641801006	0.01596931610238428	0.01256214418404746	0.01041207661720793	0.001013891219994145	0.006086141610006111	0.00104930346167989	0.01207726253968892	0.004339397079101613	0.01673193832431314	0.1040449595967394	0.08766891636262626	0.1867790717493373	0.16990420743597	0.1522491621439331	0.1927870798665802	0.00658506688383999	0.01584035434398775	0.04115091528772438	0.04957950831077858	0.0860832723851496	0.1500076918033393	0.03228924922832071	0.04422701630435714	0.2754580713792821	0.3403019811209322	0.001227287821138381	0.01409528229016564	0.0884624852423553	0.02846643451080571	0.04690533977903803	0.06357145608110833	0.001321898632575474	0.007607345683281768	0.00115835768537127	0.01919308696816106	0.008808860815444896	0.1344054554285592	0.1091707339627448	0.1179013338855599	0.004850907696525016	0.000269068593560761	0.004302440040105512	0.00500056356066184	0.009625486787364858	0.01989401342249322	0.2139279469437699	0.2039066712250999	0.1685230078558741	0.1333899009619559	0.00151613806326801	0.08504131624156031	0.002825370136785331	0.04116437601845484	0.001043664822847596	0.02291346309032264	0.001015446844710157	0.01935854130519333	0.001031782762592869	0.01394948779488802	0.01817692861396855	-0.001277701168963261	-0.01525942974264442	0.009585955250953378	-0.03653438254124535	-0.03610804556223404	-0.01186365428879156	-0.01461519147323927	0.001127251665093308	0.001074618034214946	0.001048288663750306	0.001290532481782531	0.001454373313771761	0.0803171170581445	0.001425342394127173	0.03410201087673917	0.1839850906946583	0.3871523879743408	0.001345410804865477	0.001591244943104273	0.001074417396150587	0.002188340219506993	0.001795832245254276	0.0123135576844767	0.001845965562386303	0.00113308725330963	0.001312940252885994	0.001176555398808575	0.06813935474122196	0.001583632204474001	0.004361878077639142	0.002742716909964996	0.2418422474989397	0.001173595800641151	0.07700627939828933	0.07041839968860988	0.06080757020853694	0.1018931695640723	0.1448146663758928	0.001090664848047524	0.001449742690935512	0.1501849326906568	0.1689539230666109	0.04772295726889496	0.06638564588581312	0.001112904253759638	0.04874744890911904	0.002317919464437208	0.00142698205291221	0.001669318024120243	0.00156781859634407	0.001016415449357017	0.00106872414308917	0.01086296895716711	0.102687066910049	0.1359126402721855	0.1262694190968389	0.01303042781963806	0.03970253512597451	0.0847291352053726	0.03565952641147242	0.2809619202432705	0.001460580291293642	0.06760407814188682	0.03947432895108774	0.001438064485598533	0.001164830489626638	0.007150050819436567	0.1105118205315798	0.005903019524328887	0.008308675015711886	0.001009761744243296	0.1902717906947329	0.09426605997248881	0.001294276293336901	0.007052987356666837	0.001046430504854754	0.001016526329179479	0.001033118098988917	0.01593509631927908	-0.003471138574237916	-0.01500461801259134	0.01037948881479367	-0.03419814268390455	-0.0368515830991762	-0.01266531491263608	-0.01322584639323298	-5.237280082830211	-3.145802179120464	0.03568804712212519	0.02352905403899944	-0.06008294128106891	-0.2060983726935594	0.01066600364296648	-0.3624437986950458	-0.07354523802691784	-0.5534801479550747	0.3832395250873562	2.600867514193	-0.007731123472493707	0.03573063371244722	-0.05431745862827582	-0.03488056768326592	0.003219004349056584	-1.390219051283826	0.007389430412372239	0.01785270508578728	-0.1140637685397653	-0.004439693465558463	0.5595062167980457	0.05900919746637225	-0.27431691389601	-0.1987886462250222	3.613340277110657	-0.1290571761588384	-0.6915518683689926	-0.5817832737219453	-0.4079017659979578	-1.93937896406654	-2.268321917546435	-0.04696464126670309	0.02096035813818008	0.07377894783570496	-1.064617155795765	-2.082894298988849	0.1497984908939042	0.04345550442015689	-0.6902097540808064	-0.1989854461340768	-0.1667846420858759	-0.6969166165344954	-0.553566066116742	0.03241923523307742	0.07917458202707986	0.4542741839120011	-0.1392270079716451	-2.254415126148206	-1.609534164392091	0.4327524888956991	-0.1852489766446797	0.06142956485510736	0.06863597788294312	-2.292291971678953	0.1986957118594395	-0.5451722396608684	-0.4808606918017297	0.05189146253867454	-0.0003811203373417786	0.4519587828385666	0.06240286368462664	0.02424270809073939	0.1736564450667427	-0.6381447552122284	-0.9981734016982037	-4.957202915447241	-0.7864382874556127	0.487132935136529	0.1755768091158454	0.1397681023314297	0.09078778742882597	-9.702823888078658e-13	-6.304483523662899e-14	nan	nan	nan	nan	nan	nan
0.14	-0.0167225491911629	-0.06323886265473833	0.06042867656269406	0.401439544762012	0.9236649683508144	0.005151400716096039	-0.04050584900123898	-0.1161681164002145	-0.05282890774107737	0.2863070258492599	0.08200146611385406	-0.1364037647162991	0.00251036351609067	0.08001370656391886	-0.08479351549601624	0.924208585942777	0.1758132491005667	-0.92420858594277	-0.1758132491005723	-0.333791411962767	-0.06187568483184548	0.02051819184578207	-0.01646572564854034	-0.1249606350190257	-0.04620236483097361	-0.262681390911787	-0.01573297324007664	0.5272055293907333	0.8034487301266959	0.1263230543972718	-0.003217187320167813	0.5788958937945279	0.0003279004907573919	0.1089719847592007	-0.2777405668435924	-0.03240019189223625	1.498237030936179	0.2528516115541722	0.05008288140730152	3.635804928103129	-0.06021431112374397	1.63148327141674	-2.271150549661943	0.5069495445156106	-0.3374448852467355	-0.02401552691636034	0.4786704102511348	-0.1268158836163172	5.480257694370964	-0.7878838109265728	-5.480257694370964	0.787883810926569	1.270902034152446	-0.2609911525870577	-0.06117981065305947	-1.265823862048647	0.469742019586075	0.04332562556158703	2.394250877657901	0.7208481133517529	0.4494900216085527	-1.994214881089642	3.357064802837787	-0.1094358991164711	-5.700774401601957	0.01415137418247488	0.001193290699275512	0.0118467059331925	0.001118184379346608	0.01241975331369629	0.001927762860811206	0.004391094474783318	0.002943931126010342	0.009796212714202534	0.001449960803258665	0.03093094880990722	0.08295011244678714	0.07530672546868686	0.001617505587249553	0.03363106721434471	0.03921868742893808	0.03574552575667584	0.1758578042328531	0.1714135584822292	0.3351155122955315	0.3383083954225795	0.001426350278724428	0.0185378314883819	0.001543723715354408	0.01415310844142313	0.001088276855773212	0.01255120118758486	0.002894713378429446	0.003740592130685483	0.001899300227643194	0.008737862883407298	0.02473338123259743	0.06456421839780591	0.001875874185065285	0.01571567319046755	0.001133699583515832	0.01671941053755848	0.002649847286518086	0.002877626343060094	0.001174896040257234	0.01850781865326808	0.0630824149953181	0.09442370730083956	0.001560597972665473	0.03714959268630891	0.006886859081848159	0.009733001989351179	0.004407597557578282	0.01128787668784844	0.2002980122237293	0.1888248294035585	0.001312083979761944	0.03231107186499143	0.08276484055253848	0.07129164892136529	0.07557718478922472	0.05944489704101889	0.06483610037596262	0.04351316237603004	0.1222787778933442	0.1197892080596934	0.1723752606750122	0.1452362637036612	0.001412679015027892	0.00666359540496415	0.001432446836790178	0.001273751497828149	0.1507526045405931	0.08103146144622957	0.1694275256691751	0.1933905180732604	0.06730756530785127	0.08573164406731133	0.06536075661750156	0.06666570566295042	0.001112228067830344	0.04243312151426863	0.05053905026067178	0.19158635027585	0.004754746984665401	0.02397333533924129	0.003674826722929713	0.01260711667594987	0.007486715122556832	0.0102791710804626	0.007426666127037949	0.005898932400432551	0.001015684864019287	0.006422346066160296	0.001063087886971015	0.01296605802436082	0.009900238647213623	0.02324040512078186	0.1037416741994582	0.08695864059714242	0.1643430058248215	0.1493295212581828	0.1417142172661096	0.1797097807334878	0.01171835572519184	0.02098105153973469	0.04047466567291182	0.04787538995472663	0.08834380745620879	0.1459103456346369	0.03902156367594375	0.04766249457026311	0.2785621476708399	0.3084919058360654	0.001415440186676789	0.0161845615559435	0.07779449816073193	0.023420799661657	0.04311418187478305	0.05939414926980675	0.001407094339666917	0.008186657493306319	0.001162600581108879	0.01920590029832512	0.007018807203674271	0.1384375938393101	0.1094874237280063	0.1183213780844531	0.005750297274264653	0.0005431878957705376	0.007623195178411754	0.007277726240946547	0.005520422511453614	0.01584520401351004	0.2013248923363835	0.1928146882312851	0.1506313121409403	0.1060249687053784	0.001393737477867918	0.08002708153092336	0.006415367471344617	0.04677732720408832	0.001045588719293409	0.02465450407997232	0.001016187813614181	0.02073606284988823	0.001032704628296817	0.01484544611425448	0.01605307089126025	-0.003336470666213303	-0.01497272268794098	0.009607405296705122	-0.03460686142231859	-0.03678829532045017	-0.01256827746463305	-0.01335420517702309	0.001125355999725492	0.001075777916473737	0.001041698641594631	0.001255513514661852	0.001481210024850776	0.06995662722912414	0.001272382626878324	0.0287380576410748	0.1834134882620579	0.4060255178883905	0.001325988913168303	0.00169104159175735	0.001077930587398396	0.00212566058136815	0.001724511894661856	0.00244326574248569	0.001617231747414607	0.00112213405276933	0.001290824673096405	0.001177931668430323	0.06795529590048614	0.001619034644996325	0.003203279068703047	0.002330624097107585	0.2684808590571877	0.001153862939221393	0.06934532307282344	0.06336621452185316	0.05514818117616538	0.09116507646727114	0.1306040504298306	0.001102722921524118	0.001515330898030384	0.1548668892612775	0.1819540347046157	0.05435946488957689	0.07101093903265203	0.001127285900260881	0.04870805021586289	0.002182782611735073	0.001398248931230345	0.002069834633705237	0.001882206280576009	0.001018491061820867	0.001084642372615268	0.01975698455566346	0.1037942725384227	0.1202120298707781	0.1244009346259586	0.02058565593961969	0.0396080931906429	0.09672633775056744	0.05573123585640304	0.2874726003698105	0.001732689822342908	0.05986039131301551	0.03765047660578378	0.001543251418377261	0.001168884561277986	0.003514956128807407	0.1095042414791825	0.00733660425694906	0.01340568197101035	0.001010060995372304	0.1703706791279906	0.1461065159717543	0.001237339823692441	0.01270712235671678	0.001048557567365726	0.001017320872684316	0.001034119899078537	0.0139882004545431	-0.005327906209450836	-0.01467006797091243	0.0092428135834123	-0.032883699672598	-0.03743690118930353	-0.01322438191647291	-0.01215739827270114	-4.916403730237453	-3.22634720008799	-0.01397021289584315	0.06582249588076193	-0.06602705571035203	-0.08278745539646497	0.07712800982546489	-0.571383220354491	-0.0567104014438994	-0.5375323339490896	0.06109919335529199	1.918385769940222	-0.01978237276158322	0.0770158516015412	0.01722496962920786	-0.04743053443261714	-0.01733900721221666	-1.123095558561591	0.04140576279426106	0.01461366301394479	-0.03647501082195861	0.0003114388686098015	0.2121317505233001	0.06278403553678652	-0.1627813714193416	-0.1228693417579591	3.216833196720247	-0.07801436857204098	-0.7450712572105609	-0.6250396566313596	-0.4402476948436279	-1.535961325223125	-1.703658418684158	-0.01354793560343943	0.02383545427007007	0.275962132660794	-0.7752036410798137	-0.5555515557604819	0.249765584763303	0.03184483590339371	-0.6219425664098668	0.0174025551585963	0.02186160944977683	-0.2352186940055561	-0.1468797327007978	0.03626870054447909	0.106204764333444	0.8662189768458034	-0.02476876323009203	-1.86518229041902	-1.000795227379145	0.572004171407601	-0.1689691605929825	-1.877965454070426	0.4053109803957634	-4.489035242053479	0.2190286293781685	-0.4771439232674358	-0.3745708073974727	0.07250120068600255	0.004375265268412536	0.3803904463016302	0.01921422300693899	0.02759150633716188	0.2720770544224597	-0.06963502798624746	-1.253469402379317	-0.6211149590093341	-0.1907019585603806	0.6088385535253967	0.1733201127878201	0.1364009635417342	0.08933933124542504	-6.889322214138837e-14	-1.356379391878074e-13	nan	nan	nan	nan	nan	nan
0.15	-0.01593474722018922	-0.06563292037833196	0.06067769772788555	0.4162954319643127	0.9261571952676763	0.005588311427720756	-0.003868953191711347	-0.1159362877843936	-0.03721706902924338	0.2632913486310364	0.08662200806793324	-0.1396198971368726	0.002412687124706958	0.08421182084448253	-0.08644334606905102	0.9754823515213488	0.1664859968557743	-0.975482351521344	-0.1664859968557889	-0.3208705074182647	-0.06444434440678493	0.0198576875906511	-0.02919570830711878	-0.1202617814958268	-0.04576523109225974	-0.2383839883998285	-0.009026361753985496	0.532523236471438	0.7836091919671142	0.1468886578941637	-0.004204665201944821	0.5235078985258464	0.0006484124595241014	0.0479463228940123	-0.1979665200483105	0.07438261053427454	1.473683341402266	0.2451449072917211	0.03816781064416506	3.686221315507976	0.1038702577973265	1.482837664552199	-2.329471237498904	0.4155910840175385	-0.3060430834330931	0.005886022523995615	0.3571669582943086	-0.1961009833579529	4.770461340976005	-1.072506936990394	-4.770461340976072	1.072506936990295	1.311664376251688	-0.2516325638375696	-0.07075575134521213	-1.283565138805542	0.4679532321824139	0.04349695966718336	2.505431835952445	0.6260692889727717	0.6085718829536091	-1.966565745209002	0.9265866409458647	-0.08519084563649686	-5.353914005551368	0.04015372988010504	0.001159315073347107	0.01213919909514059	0.001097439500250693	0.01291968640883082	0.001493612419716984	0.004092693909186753	0.002114456865037136	0.008916827638115023	0.001468933825206121	0.03140817525116338	0.07484228475088914	0.0689412005979891	0.001437602014699141	0.03321750995304923	0.0315685032136854	0.02967907174701049	0.177040234601225	0.1702214214346841	0.3591611694862302	0.354159422700484	0.001373896935587295	0.0185145523384772	0.002382275961242529	0.01543580200060239	0.001082932017885155	0.01235739134737493	0.002502606976377268	0.0035040692834257	0.001800774710972204	0.008759758608440658	0.01408764003546811	0.05449372671038331	0.003120302459455393	0.01740702872924275	0.001127469443072706	0.01691801299296502	0.001989747217706662	0.002303669630241691	0.001174293860040475	0.01849125023010307	0.0644215227802451	0.09533989953864574	0.001608089132839451	0.03779085194718508	0.004941970755608643	0.008236464160709943	0.003343566744994233	0.01028467899080062	0.2306383090580967	0.2195793664529793	0.001231958612017147	0.03128802843187633	0.0738141670823631	0.06303664845573326	0.06729345524737429	0.05249979552654166	0.05806209553754451	0.03857432513692315	0.1087956589674875	0.1068313976427322	0.1547958924696368	0.1300298299185107	0.001271153449040867	0.006478581770229818	0.00229674687929266	0.001926456405231697	0.1527359843176459	0.08447338996152584	0.1764914724908571	0.1845576268129534	0.06742942812311112	0.08310160388134347	0.06828333187869126	0.06887133641744995	0.001127257504762142	0.04270636309656573	0.0497685371148214	0.1855500912153477	0.003443532806224777	0.02414698235268716	0.00254598108275947	0.01266110084300804	0.004740106015469076	0.008504300791556816	0.004635034269315648	0.004472086255696447	0.001017840059852279	0.00675358376636719	0.001074636008377171	0.01389944725789538	0.01233638929837022	0.02670123110192803	0.1039449427606971	0.08730817791558043	0.1449433346730236	0.1323241481671284	0.1333478686440934	0.1696372650764736	0.01702124892299878	0.02612407262682566	0.04038619665580297	0.04676092810995506	0.09185463764958986	0.134817513158818	0.04563171770774579	0.05052748377883563	0.2820259437779423	0.2605454953920239	0.001731185937331499	0.0185787654828829	0.06865627485759694	0.01921032165724532	0.04028829432800506	0.05618815500524972	0.001536410521063807	0.008794197379992543	0.001167831202205118	0.01921907640292719	0.005147357293707294	0.1413207994357873	0.108483849063841	0.1179835175405451	0.007439688994949151	0.0009334278535118147	0.0127299961661995	0.01092222348970514	0.003324928373753181	0.01467681088070005	0.1853743417474518	0.1790402601689954	0.1496813939725246	0.1050840707024376	0.001314077220695925	0.07991672153932668	0.01206804104410911	0.05409261343064645	0.001048297003376197	0.02627893281757296	0.001017198045236759	0.02200130125527488	0.001034146744469583	0.01566036390029806	0.0140269391393655	-0.005160310890177047	-0.01470748779508235	0.009645106263865109	-0.03323307835075099	-0.03690665533396805	-0.01310850526366984	-0.0122914591735751	0.001122731823037783	0.001075896819864401	0.001039577829958264	0.001238186168971697	0.001495059390142427	0.05905475923466668	0.001231078930962278	0.01740215115984431	0.1750534557116768	0.4104241205208584	0.001313510180213532	0.004584414849115371	0.001076892141813606	0.00206343894349089	0.001675417830985202	0.002042753839849213	0.006797087331402727	0.001120008790481213	0.001306457841936445	0.001170058151686883	0.06453917371273327	0.001690267856979899	0.002607111254439354	0.002134135420043334	0.2963918662924684	0.001143942726277755	0.05562474174452197	0.05065635300063643	0.04465532932595223	0.08757177508857647	0.1231811771258242	0.001141407362861746	0.004624196568477935	0.1566727924223487	0.1932281983763602	0.07890498545937361	0.07290210909279332	0.001156120525767258	0.04892779592122078	0.001961428230067772	0.001330656830245323	0.001618980492425654	0.001496981483256984	0.001021429978372333	0.001088361062373109	0.01085998785880057	0.1046104790463019	0.1093231185468825	0.1173691812058965	0.02468916981628128	0.04085697370418045	0.09654563489369729	0.05157804056605164	0.2896658018531491	0.002337865644027284	0.05402037944211754	0.03629073050263169	0.001779509188374739	0.00117699508001309	0.002864183946099151	0.1049230297311445	0.01084261848393777	0.02231533078227625	0.001009022539682667	0.1480073644857284	0.150037378522086	0.001225760648018436	0.02273330928245202	0.001053280497843736	0.001019035054257666	0.001036940334897613	0.0120317983353283	-0.006850074858719445	-0.01447218876155894	0.01000464137538543	-0.03213879822170589	-0.03660081866321848	-0.01355603174046453	-0.01133596189082648	-4.516538421631318	-3.481454564902498	0.05272385916590645	0.04382216960004232	-0.007807383840586019	-0.08257763969076296	0.03521014649392348	-0.69868562994962	-0.02766328320845162	-0.6703934586998281	-0.2861366641850718	1.24964291142704	0.00809340090781252	0.1805912333705199	-0.03465607966281211	-0.008548849991957765	0.01298978905329996	-0.8736153082623902	0.2879078181235251	0.02321845590146414	-0.06274839307766007	-0.00219362701184583	-0.02283432069967421	0.06555787715992388	-0.1318873754301945	-0.07981786709146305	2.938105127520517	-0.112935147808244	-0.9018378321684746	-0.7603366699369402	-0.5435632020131291	-1.088210606336401	-1.3508381241302	-0.01917925966660485	0.1031746777050697	0.4053569904019527	-0.9638988076361656	0.01055267253886559	0.1910889316707025	0.02259182558169594	-0.5796412556790181	0.01884219082896331	-0.0006294148996226973	-0.1228531144197541	-0.1198529630455568	0.03168193655942481	0.08834053669217712	-0.06812696261529455	0.08405666692045169	-1.565977724411543	-1.009771601587598	0.4625134065504755	-0.06797569524120846	-0.6021865938866156	0.1523367729547181	-4.774569888248315	0.2587618562552437	-0.3753120600436481	-0.2770188291988203	0.055788381830066	-2.273944160704871e-05	0.2113374910791079	-0.08749295273302048	0.04865327772317741	0.4491188249886764	-0.1103090783116709	-1.496906340418438	0.2376618660166399	0.1552892298197084	0.8302415650450512	0.1525327033357756	0.1176322883427721	0.07482635762209255	4.942784878070379e-14	-1.095687061934832e-13	nan	nan	nan	nan	nan	nan
0.16	-0.01577646446146313	-0.06713610389602545	0.06175989248530638	0.4309280702273691	0.9285588892040596	0.00593212792023189	0.03311151894275886	-0.1141449067751562	-0.02333309057841908	0.2397678742315603	0.09028193254981727	-0.1425298560764949	0.002656199444268122	0.0870813359786915	-0.08857455021043777	1.019537131154789	0.1544643043809205	-1.019537131154779	-0.1544643043809325	-0.3075904144076395	-0.066886172137605	0.01910638259939757	-0.04220487780739135	-0.1156430794328445	-0.04534450888793016	-0.2117687099685383	-0.003099685358453003	0.539267376818262	0.7642599553348951	0.1482654021042161	-0.004863627600719906	0.4722758266152919	0.0009350292945579335	-0.01693185767594018	-0.09956572566448132	0.1342345265544353	1.453587243087276	0.2347450154436445	0.03146403758459675	3.704520193073094	0.2516961675511317	1.285911219166109	-2.372709985929869	0.3148260500423906	-0.276210189074944	0.04422221528637715	0.2129505809966666	-0.2230905972638942	4.036460505344022	-1.326771856941876	-4.036460505344023	1.326771856941873	1.342739727377382	-0.2356247837603617	-0.0793399578767978	-1.321661230387637	0.4537117275407536	0.04004331868421944	2.857826061521861	0.5648610952416012	0.7347766748341671	-1.896154575616791	-0.4807070545259018	-0.04373280251334959	-4.869589729974274	0.007372347438663752	0.001141016495295148	0.01250628338601113	0.001087129190095153	0.01348935762971179	0.00127508172195024	0.003951860269806682	0.001689298056340404	0.008354898322598715	0.001485345401118711	0.03197300910086474	0.06538963123357543	0.06139373534029115	0.001326922648911792	0.0330445569017703	0.02205075634112651	0.02244495677149057	0.1745500436956006	0.1659586239724301	0.3764251178711716	0.3632577181670428	0.001341422141428695	0.01855903666747849	0.004242298152432935	0.01778630057124897	0.001079741084549327	0.01228469675197712	0.002274801220077722	0.003396118834806972	0.001726922721529885	0.008823091399240672	0.008269599019624293	0.04743966164559942	0.006314771645785276	0.02129467901600232	0.00112329222191064	0.01714601221706483	0.001666349566849103	0.001934017256794565	0.001170055367266496	0.01849257604979969	0.06362950465286918	0.09408820053204152	0.001667438065600265	0.03846255144128196	0.003660562586006857	0.007188030857805797	0.002709755321933985	0.009650565956371341	0.2592339385340569	0.2476675502409938	0.001186927692377495	0.03032555231275235	0.06260976931365292	0.05333671235291081	0.05690640753937162	0.04431104316867975	0.04951586847331853	0.03272102935498275	0.09923603240328428	0.09737279896976232	0.140888136493547	0.1179553055053487	0.001219699651826911	0.006365520845696883	0.004276905110933286	0.003266628061087149	0.154644525232531	0.08899726965433252	0.185107632218314	0.1746620579874261	0.07831163960279358	0.08556288059751552	0.07073515433943194	0.07048205160603979	0.001149190724421422	0.04288072492143438	0.04945086049565397	0.1801068849624367	0.002672214359315881	0.02438048602178976	0.001944427932797229	0.01280323560071707	0.003121741370129639	0.00776015377931114	0.003026479093198393	0.003874603803606584	0.001020387292627543	0.007090046738317784	0.001082267760902708	0.01489021784533538	0.009195010844434958	0.02399640223319492	0.1044063683887609	0.08842738273555319	0.1285111646563258	0.117408258836853	0.1254343348863851	0.1595930747495477	0.02169375835937093	0.03034958688171654	0.04091984419789339	0.04623482631235993	0.09376732094208304	0.1286349027008965	0.04721388720990821	0.05040222826203945	0.2850398459752601	0.2195140472411202	0.002191236909648015	0.02133879268645032	0.06086324152769085	0.0157073508119078	0.03813294648268487	0.053645957014069	0.001719124107513671	0.009438057247877281	0.001174501976075187	0.0192397916158334	0.003875997937242462	0.1429660800220088	0.1059773487362274	0.116557386611026	0.01001837200802785	0.001480189300199328	0.0196332658277994	0.01610603133365256	0.002214716843847826	0.01471371285236714	0.1666626830547774	0.1629667588159844	0.150665302374512	0.1068727361776515	0.001268443974377746	0.08286605151923757	0.01978368964479281	0.06290261597052502	0.001052013012633918	0.02772449951884056	0.001018560417741134	0.02310842003310453	0.001036278321668091	0.01636561590001356	0.01204729380925704	-0.006783036731009442	-0.01448715669122677	0.01016555844756598	-0.03227854969296728	-0.03638872032108449	-0.01350968107934339	-0.01138958625117616	0.001120107646374477	0.001076015723275332	0.001037457018327415	0.001220858823277222	0.001508908755426128	0.04815289124022143	0.001189775235027299	0.006066244678633544	0.1666934231612934	0.4148227231533295	0.001301031447255015	0.007477788106467353	0.001075853696233766	0.002001217305621793	0.00162632376731055	0.001642241937223202	0.01197694291538385	0.001117883528190664	0.001322091010785964	0.001162184634937266	0.06112305152497742	0.001761501068967762	0.002010943440172339	0.001937646742974694	0.3243028735277487	0.001134022513335479	0.04190416041622297	0.03794649147942219	0.03416247747574162	0.0839784737098811	0.1157583038218141	0.001180091804189025	0.007733062238917932	0.15847869558342	0.2045023620481028	0.1034505060291703	0.07479327915293571	0.001184955151245763	0.04914754162657836	0.001740073848400687	0.001263064729262971	0.00116812635115786	0.001111756685957647	0.001024368894909625	0.001092079752113221	0.001962991161960303	0.1054266855541805	0.09843420722300714	0.1103374277858429	0.02879268369294102	0.04210585421771821	0.09636493203681859	0.04742484527569957	0.2918590033364858	0.002943041465678073	0.04818036757121809	0.03493098439947957	0.002015766958332317	0.001185105598746569	0.002213411763394926	0.1003418179831088	0.0143486327109257	0.03122497959354024	0.00100798408402858	0.1256440498434658	0.1539682410724177	0.001214181472346119	0.03275949620815626	0.001058003428330721	0.00102074923585709	0.001039760770733638	0.01007539621611361	-0.008372243507986942	-0.01427430955220508	0.01076646916735723	-0.03139389677081399	-0.03576473613713387	-0.0138876815644564	-0.01051452550895191	-4.014919622505538	-3.867399354287768	0.0009480120775803068	0.07977012051671495	-0.03451367042315633	-0.01929630332952679	0.09464949148044087	-0.8077712983959708	-0.008589559537935337	-0.7710645267862148	-0.5530328895236977	0.5678394077228077	-0.006229677140639879	0.2905768538589051	0.04144801832765273	-0.02171605436175665	-0.009051594251241789	-0.5198102340369206	0.480664712370283	0.02049301723175667	0.004385857255738836	0.003890288136586287	-0.2214464983563439	0.06887208231518618	-0.07316046633961505	-0.04905240932276837	2.683562544443477	-0.06590090586054423	-1.034058384649964	-0.8737698253270165	-0.6231394034176174	-0.8361189764049728	-1.077276544276769	0.000842606484137391	0.1613288038737479	0.4923523681651401	-0.9877391541277135	0.4627118246665837	0.1307824714781161	0.01206888390102934	-0.5033320049006091	0.02937388628917818	0.03949172757513607	-0.02907403865702202	0.01899300583983385	0.03731375486255648	0.1176810351835242	-0.3669119926448299	0.1291647370705081	-1.447285538321327	-0.9951301614926636	0.3885028049799827	-0.05129715115297948	-0.8959210505042506	-0.1927379646828467	-3.106042783436199	0.2921932847472741	-0.3356424914828765	-0.2418115525065456	0.07976519835165885	0.005883087750795422	0.1328054441982727	-0.1984398540978009	0.05889580409535776	0.5799391734306493	0.1714239928878766	-1.713284060515546	-0.07520226337840885	0.4212360357743398	0.9077818162133446	0.1375477055305077	0.1047770380542132	0.0674061739962897	-1.454783185949542e-13	-4.403453842095849e-14	nan	nan	nan	nan	nan	nan
0.17	-0.01639505775196655	-0.06750547733371766	0.06315396517975179	0.445374206083965	0.9308328741780588	0.006238127172618097	0.0702863663312754	-0.110868433686981	-0.01164277950180618	0.2161248585045252	0.09282273833498171	-0.1450028347346561	0.003421053908073765	0.08832548187226914	-0.09071932830436268	1.056185351737354	0.1403126477260509	-1.05618535173737	-0.1403126477260734	-0.2940770544946005	-0.06913631274693464	0.01827395628054038	-0.05569221326900356	-0.111231927206879	-0.04497500417959614	-0.1816489076365318	0.002312665337214145	0.5471956281734651	0.7457990230870226	0.1401938056824035	-0.005177856022431033	0.4254452738622023	0.001195672985434446	-0.1090203043983957	0.02997147329650032	0.1377086242181138	1.435815525952683	0.2193263101751055	0.03025163555306701	3.730564200649916	0.4056111421407508	1.048800481306557	-2.342255795630498	0.1880671122803698	-0.2127311323638908	0.1105219050437589	0.03141471613031741	-0.2001152859778473	3.293494911341693	-1.480333851490676	-3.293494911341751	1.480333851490581	1.358431621724329	-0.2143023132464652	-0.08653638483188116	-1.378585787506175	0.4269641134044124	0.03329724866824815	3.134923441590469	0.5282729997705627	0.8501052098273293	-1.78827156656778	-1.053679647010927	-0.01992586647156139	-4.483580693474458	0.03668266689121038	0.001130295615008674	0.0129212145313271	0.001081916767549781	0.01412431351296146	0.001158565152430128	0.003901556304853979	0.00145685776092058	0.008014163397006044	0.002243078257588833	0.03331408386630951	0.0559041379834575	0.05367528532455201	0.00125691833497915	0.03312715818551095	0.0138244855732432	0.01629194341501167	0.169556435163645	0.1599600250116008	0.3881926279987857	0.366356938669549	0.00132069495595028	0.01865061934667624	0.01079841889548783	0.02479050978494646	0.001078787026459861	0.01242363535961946	0.002124794111033705	0.003403384760579667	0.001673533246996153	0.008916563251061873	0.005044248078502184	0.0423680950496655	0.02130518550433878	0.03622021121908105	0.001124919382466473	0.01740333626582768	0.001501607363848946	0.001765092001445474	0.001167969525933542	0.01852961921865196	0.05881384930545503	0.09008528251776045	0.002157856785746638	0.03953862910548948	0.002790141248775728	0.006478006281403981	0.002294604131501337	0.009218288296473004	0.2856156578930577	0.272802734291518	0.001160192940917065	0.02949761529182691	0.04851326040217632	0.04214540973769292	0.04392646375075283	0.0348765344553634	0.03851991493355778	0.0258401776174103	0.09311706798701747	0.0903352471492085	0.1301309572349338	0.1079525656985952	0.001238377476283723	0.006299850092460484	0.009040112341281447	0.006250091656655347	0.1558131176100427	0.09412288866445856	0.1944215723778883	0.1662398326104185	0.09426301811231423	0.0914193715545714	0.07197590515795059	0.07074598377908753	0.001181981748523397	0.04298240235577568	0.04915738378748	0.1751837016570376	0.002216334155924786	0.02459915947491082	0.001607894908140467	0.01300444209025338	0.002157811599524419	0.007546116883398381	0.002083923679307616	0.003837778252922155	0.001023171058023213	0.007441047965541283	0.001085556844852641	0.01597823765617813	0.005617275976426278	0.02075781992786369	0.1045776560492655	0.08968227008168442	0.1143267708888691	0.1043084820704877	0.1129601522361854	0.1459226940992655	0.02456695772889372	0.03256427229788974	0.04188004576388755	0.04596206228469957	0.09446926043605033	0.1226033043450327	0.04684074931711604	0.04860358983733067	0.2845073543738725	0.197650381686411	0.002347554342684052	0.02394032361001118	0.0543856262738011	0.01304962740047248	0.03621088060676894	0.05131521299051241	0.001853486471576849	0.009994498565963458	0.001184894587418813	0.01927945076053218	0.003024835790135591	0.1432962825734006	0.1020988583701074	0.1140023107289841	0.01315479361253073	0.002172249875570873	0.02686331949671733	0.02196341016032573	0.001624338894756851	0.01569091388298471	0.1466459776972879	0.1451681600271702	0.154456691589306	0.1054691979638869	0.001243832123178741	0.0875601854177655	0.02226044133658891	0.06653423529671716	0.001056729920854995	0.02894782399329917	0.001020283683712653	0.02402989072147474	0.001039093410628498	0.01694577284299864	0.01051333851514252	-0.008271533543419918	-0.01422000605346994	0.0109917301100848	-0.03140817758032905	-0.03515451234385098	-0.01372711757246963	-0.009952421416535791	0.001118308681206523	0.001076892556805516	0.001036997815186946	0.001208999942429033	0.004325062577886918	0.04031909233858498	0.001179090690152986	0.003573569707126197	0.1568555648493886	0.411573520502513	0.001297463095273077	0.02654015442878759	0.001079435470793668	0.001939877037923672	0.001610640907475669	0.001590209255615451	0.0595368886419441	0.001133999997502291	0.001336298506114018	0.001168854465796538	0.04551984106810984	0.003438825315577371	0.001763080049193462	0.001794546869408443	0.3449929195886964	0.00113094051760038	0.02163959265646417	0.01954718837858153	0.01774704443660384	0.08521971701455174	0.1121917166992022	0.001323608415260542	0.0195049947859336	0.1569187150924324	0.2148056059183394	0.1264113032101885	0.07253982758681686	0.001242502421377007	0.0485009151013527	0.001738678285208634	0.001251192172976504	0.001131476614583775	0.001084662743596032	0.001027506061602656	0.001086358601971145	0.001665694092520052	0.1042909506621512	0.08920377429968923	0.08119082068014538	0.02693552763512732	0.04380944517987276	0.09462631510987299	0.04550023286939351	0.2760095511883657	0.002145031022267233	0.04465642073217342	0.03311297792326485	0.0019750325986878	0.001204695537058952	0.002060978306787415	0.09341714505370984	0.01840921236520112	0.03819380737483202	0.001007521190205694	0.1057418371527457	0.1659974623961692	0.0012215911610059	0.01837016058376422	0.001064716185942078	0.00102320068627322	0.00104393775208813	0.009329737060251388	-0.009679462384174496	-0.0139094126167245	0.0119981105267847	-0.0305492301153011	-0.0334321253319921	-0.01381610287200674	-0.008065573307962313	-3.390489079508409	-4.31439432203173	0.06305323330255595	0.05628700508683068	0.01151990954171304	-0.03895815859296005	0.1781519748129433	-0.7421672040162056	0.02345976534797277	-0.4860902045987402	-0.6441180962215928	0.05736569679282155	0.01790704317351009	1.053368463377089	0.004816195938020844	0.01485108097557687	0.01945559583879445	-0.4757722216540161	2.355125940520066	0.02898353644209075	-0.02334274613888512	0.004594421575535548	-0.5896860219652297	0.1398984897418335	-0.06459807945675984	-0.03716114425414931	2.331553098764616	-0.08679912212114609	-1.209243327071639	-1.016754464710926	-0.7526813108610982	-0.5845112838337078	-0.9233488459002638	-0.00942685120900086	0.4253264607016137	0.5265139710956894	-0.6731411648529831	0.6992682297224692	-0.06562078439045883	0.007583381474774095	-0.4753930348815854	0.01869769304130524	0.009627310732123993	-0.009706085344152246	-0.01213649317240876	0.03437533850139577	0.1073142188194751	-0.2564484460178703	0.1187127613838691	-1.195472492478101	-1.726818608429051	0.07496590513285635	-0.01077318451055637	-0.3646988877454763	-0.1631298238497819	-1.408125018244141	0.2344396436061487	-0.2092124219737001	-0.227916026259762	0.04008477060330043	0.003501858705422506	-0.05172178639357374	-0.3130511433983934	0.07917349550184155	0.5944627581708809	0.06845731443112996	-1.831661162874282	-0.1668964254585307	0.5113465437768542	-0.1093072584429392	0.1083916511292282	0.08073626794644503	0.04992179962509205	-2.719578336531125e-13	-9.138923755274276e-15	nan	nan	nan	nan	nan	nan
0.18	-0.01800154062650526	-0.06645106572342796	0.0643766372072012	0.4596478927005838	0.9329309020203868	0.006547477081223593	0.1077251012757013	-0.1059924300922137	-0.002424091249920577	0.1931955055982499	0.09393791490252762	-0.1466713905200566	0.004902102096504803	0.0876203526697963	-0.09246186121905284	1.085413255384921	0.1253221398012906	-1.085413255384911	-0.1253221398012983	-0.2804517946432622	-0.07117019790565923	0.01738783332396583	-0.0698321920689171	-0.1071348892497321	-0.04468977140086644	-0.1496944604026728	0.007679053754540891	0.5562541132872515	0.728649730151363	0.1287904608204342	-0.005278404622782493	0.3828630152892951	0.001507208155493784	-0.2145097744800822	0.1851912839412474	0.09995439315462427	1.419097395091828	0.1995535889247952	0.03213416882846746	3.757297704221393	0.571602268863917	0.7915866541502929	-2.229977421810477	0.02970020648338293	-0.1153256145371647	0.1874609602186185	-0.1769044381869586	-0.1426415613942882	2.552397118339769	-1.494542110922085	-2.552397118339769	1.494542110922081	1.365119715037417	-0.1923736936366795	-0.09007928541951425	-1.452189898048099	0.3908888737753621	0.02318893276287132	3.224755041890996	0.555668639570942	0.9608234265525473	-1.633826713173781	-1.147056742553187	-0.0009968382309077618	-4.019930893936151	0.01755064327823029	0.001124036656947362	0.01338764837021539	0.001079750001288952	0.01479641670536575	0.001100067549801579	0.003923599103265684	0.001334580882639456	0.007773585614337107	0.004024701449557938	0.03562777886104122	0.04702611607575143	0.04642542126867082	0.001216566423775052	0.03348075119005255	0.008291162915091334	0.01219211148036804	0.1626474251907708	0.1531276381766944	0.3950526860498005	0.3645122521833629	0.001308545534906704	0.01878439413331918	0.02332612045486162	0.03771573932852052	0.001080101692796761	0.01275055052282408	0.002019009005357222	0.003526777286679359	0.001638977401419609	0.009046395938567771	0.003377756469059849	0.03829883448199042	0.05109843517224681	0.06541088207181046	0.001133793064533483	0.01768591782910817	0.001426255650540143	0.001763725579637427	0.001170262313598668	0.01860598600715081	0.04903967146584375	0.0820835017434537	0.003239438444966786	0.04113162202167325	0.002228851759397594	0.005980996657871215	0.002014924356955602	0.008912182638583331	0.3094854513301877	0.2940601888782465	0.001145285792352703	0.02884731739339669	0.03118344785360104	0.02905102203784186	0.0280970539040911	0.02390350292686819	0.02473671972431266	0.01767439580238609	0.09010410472548216	0.08542017537067051	0.122166892843645	0.09948678001088541	0.001319470838254408	0.00626798194067485	0.01717980392882558	0.011572408183944	0.1559058043097451	0.0994023998209476	0.2040131766911988	0.1616705298187837	0.1127982730924016	0.09936188245150837	0.07166964439275898	0.0694171409667223	0.00122715003483465	0.04301872811648651	0.04870173609174053	0.1707172566907143	0.001986947796681823	0.02484117765675089	0.001433403883609643	0.0131733366233468	0.001655247907524873	0.007646577176082201	0.001596965619011852	0.003916306396156796	0.001026131590769798	0.007807330466512915	0.001084339230645699	0.01718432805938332	0.00364598695011542	0.01935455376504741	0.1041983795349091	0.09073963854775319	0.1019451796791069	0.09304275543595714	0.09319662987517206	0.1252992497831543	0.02516341195184083	0.03225953752216906	0.04318329504806831	0.04586901201957245	0.0941275550943801	0.1202549196044245	0.04575229932699304	0.04721682971320725	0.2786590774924986	0.188522853061414	0.00202749336893995	0.02615412043232051	0.04918937988015026	0.01125689774879886	0.03433125516447351	0.04901606100961017	0.001900372221302894	0.01041098678147582	0.001199886265832201	0.0193388911484445	0.002520690091192188	0.1422325072437566	0.09690533217463865	0.1102868473213463	0.01672261168949406	0.003056802900475591	0.03387697987824168	0.02805380982220431	0.00132816028459947	0.01697168116473992	0.1261657600635661	0.1266290262458462	0.1614629803586071	0.1043069867467931	0.001235230674799836	0.092968098391989	0.01657011532849455	0.06215948465318004	0.001062445103728749	0.02991782177676938	0.001022371207211136	0.02474752875864691	0.001042589724064537	0.01738998359297754	0.009504913979863052	-0.009639178398347145	-0.01388769121723038	0.01208821490387555	-0.03055494243910637	-0.03318803581467916	-0.0137518772752121	-0.007840731670995752	0.001116509716053008	0.001077769390340495	0.001036538612049368	0.001197141061577426	0.007141216400341877	0.03248529343694509	0.001168406145247839	0.001080894735642236	0.1470177065374872	0.4083243178516924	0.001293894743285531	0.04560252075110079	0.001083017245364755	0.001878536770228485	0.001594958047642069	0.001538176574009365	0.1070968343684987	0.001150116466823873	0.001350506001449383	0.001175524296647734	0.02991663061124396	0.00511614956219443	0.001515216658212347	0.001651446995838124	0.3656829656496444	0.001127858521873415	0.001375024896709122	0.001147885277739616	0.001331611397466483	0.08646096031922482	0.1086251295765918	0.001467125026326048	0.03127692733293796	0.1553587346014458	0.225108849788576	0.1493721003912062	0.07028637602070091	0.001300049691483193	0.04785428857612683	0.001737282722015368	0.001239319616686951	0.001094826878011157	0.0010575688012363	0.001030643228278264	0.001080637451813971	0.001368397023112545	0.1031552157701219	0.07997334137634059	0.0520442135743865	0.02507837157730875	0.04551303614202724	0.09288769818292705	0.04357562046308724	0.2601600990402428	0.00134702057882699	0.04113247389312823	0.031294971447058	0.001934298239023607	0.001224285475370242	0.001908544850181658	0.08649247212431556	0.02246979201947599	0.04516263515612263	0.001007058296364067	0.08583962446202535	0.1780266837199197	0.001229000849665714	0.003980824959355955	0.001071428943562059	0.001025652136715835	0.001048114733459043	0.008584077904388799	-0.01098668126036098	-0.01354451568124366	0.01322975188621215	-0.02970456345978815	-0.03109951452685079	-0.01374452417955727	-0.005616621106972745	-2.589288833292298	-4.692926430581172	0.01124854996992702	0.08719958181886116	-0.02004431770866596	0.0007351252172507191	0.2891735373163789	-0.7140541070640753	0.04560878459115687	-0.3604282421405745	-0.7197904642802376	-0.4209419899629591	0.002208744198480846	1.474780919809783	0.07904332915464443	0.001509266022459637	-0.001779427306272085	-0.3193490284109379	3.333692442290271	0.02554452061845236	0.03789762415625878	0.01175501276567013	-1.021219050353448	0.1722551328357467	-0.03055747582768343	-0.02381800900010774	1.908016651689632	-0.03037308145422252	-1.414675401584315	-1.181474388377993	-0.8801254189179749	-0.4116229679835291	-0.7698857204523492	0.007603126840889986	0.6290993901655715	0.5231307974382425	-0.2171546370552857	0.8799158126419406	-0.1877725257139883	-0.001001451304931892	-0.4119843370918869	0.03404283203347009	0.03302933628289626	0.03382539906693281	0.04206374461638055	0.04037000958670308	0.1412951537489053	0.0001512362860203278	0.08966096105284864	-1.080475512010371	-2.385742894747298	-0.1153812333796253	-0.0153543986416798	-0.1592783274560557	-0.1103623045695729	-0.5588153974972827	0.214646464587359	-0.1626437395557234	-0.2354931437680395	0.05177457930377648	0.009839337212357687	-0.1459901320961738	-0.4305173592085567	0.09739429397702282	0.6265433404475191	0.2321372430976798	-1.861391059008388	-0.0269368640455408	0.5639918509422406	-0.6934921776561478	0.08688236733265509	0.06401050782525126	0.04021693539522725	-3.652607900118777e-13	1.090163485860862e-14	nan	nan	nan	nan	nan	nan
0.19	-0.02067262155548237	-0.06379768658433653	0.06507482156984201	0.4737558510916947	0.9348120894919382	0.006883721966563987	0.1453932676658708	-0.09947093052396379	0.004169270868765045	0.1718221214815911	0.09336983314785052	-0.1472527384063256	0.007143898627352241	0.08480636909466042	-0.09351275832252763	1.107300232459275	0.1110387051809764	-1.107300232459304	-0.1110387051809803	-0.2667853521014149	-0.07300522239002696	0.01648265104675044	-0.08475265723297848	-0.1034199318265232	-0.04451028945808719	-0.1175683646127186	0.01342502214834987	0.5664192745307224	0.713226364800712	0.1180683093574558	-0.00530647727261483	0.3444779298070965	0.001878529219610432	-0.3144592913633898	0.3418166678377919	0.03862778710077513	1.402729161900677	0.17656407060775	0.03497920536660399	3.768526539002118	0.7265854468191602	0.5277191127379116	-2.043411962352617	-0.1406634691497136	0.0006650948967212443	0.2555711677174503	-0.3799778847723562	-0.06661417965880052	1.82698235359677	-1.349926408011921	-1.826982353596783	1.349926408011826	1.368268008843309	-0.1762234891902183	-0.09103235327140199	-1.527341046857659	0.3535343535953491	0.01409889913097033	3.18547478147484	0.5952994355272573	1.071329984734454	-1.458412375661224	-0.9792351185609071	-0.006929939840917902	-3.651009129499025	0.05104918024059988	0.001121129459559694	0.01387990533274995	0.001080060704674213	0.01550123284290491	0.001068822210348948	0.003984329318939601	0.001272345322268759	0.007619684078354263	0.0182073452758653	0.04894751025798467	0.03987279998314375	0.04053668673715047	0.001196135071463386	0.03408366568306592	0.004789898163730439	0.009576716973475554	0.1531376536330057	0.1452839851310072	0.3983078519224968	0.3598058637814903	0.001306662830000474	0.01894162904344995	0.04041445619013238	0.05479420760793069	0.001087538319609918	0.01326677461947443	0.001936608401728209	0.003719947793456521	0.001618662246532506	0.009196030418712076	0.002464280640039798	0.0350596467736632	0.09523740131263202	0.1054916491892979	0.001153543409237625	0.01798551953576465	0.001384174685385868	0.001893114773924356	0.001181801599664807	0.0187211008186317	0.03680999060802644	0.07117094262218099	0.008599856141507163	0.04659923366020768	0.001904234224527557	0.005667493998868373	0.001846316939217343	0.008706631333464143	0.330764541587813	0.3110098640616203	0.001135859764733744	0.02842328423246875	0.01716983696526195	0.01793707467617568	0.01539154910738373	0.01469920467439584	0.01362695206008696	0.01098279743115496	0.0888249307497057	0.08185877885477229	0.116048117307405	0.09239594309482943	0.002139251062009876	0.006784354920336701	0.02502175283768446	0.01751111460618298	0.1544357239218555	0.1042501460773991	0.2131401699207314	0.1616663543042226	0.1299310055001042	0.1084371523305598	0.06953995477790641	0.06654001941200385	0.001282282290586641	0.04298820479586096	0.04813012132656276	0.1667015287767224	0.001881774332443035	0.02508603692530928	0.001342901165478248	0.01335083779427657	0.001379325141613817	0.007974712115267681	0.00133152947370498	0.004168270941985668	0.001029147161171595	0.008186408240867055	0.001082914473689022	0.01853115666227099	0.002542062203491427	0.01902875094502231	0.1025816064574852	0.09114367776888879	0.09152187535543861	0.08335181217724741	0.06973861900971726	0.1013112654116839	0.0229510691270156	0.0294048696691327	0.04443935037960547	0.0456904431513644	0.09313762456194577	0.1196000614342464	0.04422848215469825	0.04629541701919702	0.2745120142086114	0.1869910677558165	0.001677129940862132	0.02857606062621887	0.04491021369229324	0.01002683328919524	0.03198178435094954	0.04633265172300848	0.001856156132054234	0.01069918393759177	0.001220184602501294	0.0194152291426094	0.002214087873563859	0.139893486144799	0.0905827045052606	0.105470204212979	0.02064488053597074	0.004202791313663577	0.03979707357949094	0.03376304631496962	0.001170996240247829	0.01864296688208339	0.1070264664675981	0.1083990892510957	0.1682456566498677	0.104330360780992	0.00123943436974857	0.0983643538595344	0.01020283958813121	0.05700254283208653	0.001069514673018472	0.0306234176088764	0.001024935276017095	0.02525866987676085	0.001047005464930249	0.01769775767205672	0.00884100708900438	-0.01096620193768701	-0.01359224801269455	0.01317403512153924	-0.0287091506684914	-0.03036911543795019	-0.01367876477852526	-0.006601695125873492	0.001119450494753084	0.00108259647096936	0.001036090384508005	0.001216274017801134	0.05599181600305764	0.03025922149159118	0.001180314551537159	0.001055942338849802	0.1302992304838009	0.4025715316810729	0.001313845443691566	0.07264065901433472	0.001105655074675674	0.001826861562778341	0.001599599605744092	0.001479942874527884	0.1923214975378582	0.001194407324707417	0.001331695378058942	0.00120929665839197	0.01553869993435037	0.02205496864771881	0.001607201398073177	0.001686145237204102	0.3798038329540111	0.001124511203192931	0.001218258021127447	0.001085658451477841	0.001190717718210977	0.08762502653526394	0.105808356601659	0.004287569632006396	0.03588047952880151	0.1492921390944356	0.2321780595665525	0.1598045172701037	0.06376071000550274	0.001373268918451424	0.04707515089204001	0.001801273881205448	0.001256415928775751	0.00108887991560195	0.001052456552949651	0.001033675331505937	0.001082103022357381	0.001397029193950485	0.09783496073951126	0.07455350902252106	0.0266634584910221	0.01651879077292072	0.04631669536583797	0.09081591395641014	0.04138123774213136	0.272358437228182	0.001281141073875314	0.03851492876952289	0.02751153196895001	0.001704791137806299	0.001255742175146537	0.001880551689463412	0.07790548748574647	0.02713055679043318	0.04809011952448457	0.001007469149534036	0.07343311526519911	0.1800048714494928	0.001256345859463899	0.002657468366411728	0.001081480144167101	0.001029255157797017	0.001054551677006438	0.008382643545838396	-0.01227684201888569	-0.01333499067331888	0.01421528192746353	-0.02606702866483782	-0.02696587579010161	-0.01355304476101307	-0.006150717795872001	-1.854701487899869	-4.955900583232879	0.06900518336033097	0.06256908015560964	0.01968133714732553	-0.02296137577931611	2.199932793325112	-0.4794907262332747	0.07225148279578074	-0.1816768987734012	-0.8614066210115969	-0.5166210495923647	0.02306990235244186	1.915615143871907	0.04049687138563116	0.02941028321507704	0.02387873664981816	-0.3127163885158081	4.627986596292915	0.03248143620371802	0.001879045782890417	0.01201717536597824	-1.149241456678703	0.8586543018372877	-0.02848673822115054	-0.01678938179275723	1.495862807102014	-0.04325919282516022	-0.8292040500487251	-0.6802267128474436	-0.4836596779581597	-0.2989156362453061	-0.6437535692609205	0.09235279572554275	0.5645798372327142	0.4409300160204133	0.1964679853490701	0.9202962891047469	-0.3735695717105306	-0.005930198750031005	-0.3863183102023374	0.01857292406761114	0.009006608417993136	0.03577656875048327	0.01742920997486024	0.03671949459934621	0.134331043453171	-0.03130782413509487	-0.008429860871839435	-0.8653322654831704	-2.412337015875998	-0.4336517802638028	-0.0209937033754647	0.007739356162088288	-0.07876544454309305	0.2267018835462712	0.2673504098997791	-0.09102962668508717	-0.2986851932553372	0.01414536059635166	0.006689849692546671	-0.3074677705205295	-0.5327731091521288	0.1326240767603644	0.5209750627250818	0.1366227589559495	-1.767369530043336	0.02373083480396943	0.5167340151699062	-0.3701342634124762	0.05541595089158524	0.03928735543603504	0.02246309581109995	-4.18756489228611e-13	5.210006447716079e-14	nan	nan	nan	nan	nan	nan
0.2	-0.02418578405237482	-0.05968808988429432	0.06512809910360939	0.4877071735137499	0.9364597867353334	0.007244349127817247	0.1829394513589507	-0.09158296511618336	0.008142957867012862	0.1523530151370335	0.09117770728624133	-0.146625907469918	0.009906981886121331	0.08013908281590308	-0.09377567121926296	1.121992583598076	0.09856797974300015	-1.121992583598066	-0.09856797974299845	-0.2530844501561631	-0.07472651340887002	0.01556568259352137	-0.1002877712479194	-0.1000355673232432	-0.04437996455149594	-0.08628475146585037	0.01962053039185385	0.5776631362338159	0.6993301622640651	0.1095685270787832	-0.005463248381656783	0.3099643741594981	0.002414903974246937	-0.3829260880569709	0.4764347961308774	-0.02902697262615686	1.387770201280693	0.152855543270315	0.03701062401105381	3.732901164757476	0.8448954367596418	0.2676516299694302	-1.849121867408143	-0.2951086149404057	0.1263101499887987	0.2917183057971036	-0.5475649788888771	0.01495527998094292	1.11347193122358	-1.132000274455659	-1.113471931223579	1.132000274455655	1.372011595718362	-0.1696270005293642	-0.09243652062150944	-1.575119668224337	0.3247702897882315	0.01335752552489326	3.056258513271824	0.645576609508404	1.17656351847879	-1.328394150372588	-0.7025829056870575	-0.02673653007825601	-3.24562492701485	0.05056138138607031	0.001121147038963316	0.01440379884575495	0.001082630391938853	0.01622390699276596	0.001052979698566832	0.004067045372664202	0.001250787114485997	0.007485439231173527	0.04829278708933843	0.07612963575250845	0.0349404372471273	0.03651964819852874	0.001191875025092129	0.03487132822238285	0.002995832820469408	0.008178048716385356	0.1406394074761409	0.1356501762334805	0.398674053515298	0.354254124008233	0.00131569577845499	0.01912242546950039	0.06154530753551711	0.07552209036186676	0.001102577893393327	0.01388639557212383	0.001869538600589044	0.00396069191150898	0.001610816167921183	0.009367418935962778	0.001976109690553878	0.03235994920593618	0.1535033984955122	0.1568811262993699	0.0011855653694118	0.01829765886749723	0.001353723189262985	0.002079283118616962	0.00120445860727533	0.01886131403820927	0.02329158298306997	0.05933969895432426	0.0195417848779394	0.05705245019881913	0.001787491368030694	0.005484388248011981	0.001779202258208856	0.008586452406675257	0.3493477962767326	0.3242563334625134	0.001129473697048283	0.02820562069385289	0.009586260789647102	0.01204514145066241	0.008598204823519818	0.009882139655140532	0.007687518475171131	0.007491893790467336	0.08859616587195467	0.0794766766248573	0.1112525475656541	0.08670227049565669	0.003954125470893499	0.008048664388709471	0.03121640054942242	0.02298276378751285	0.1511455691384444	0.1081112313846774	0.2214263097595176	0.165202858549907	0.1439887133484771	0.1174709707523343	0.0654446002571599	0.06222739380173044	0.001346451025231432	0.04288358441867313	0.04746255691808358	0.1630877491967205	0.001861063265154002	0.02528551418590757	0.001306176646633418	0.01348418300201336	0.001238239125476399	0.00844160815070359	0.001196126302452993	0.004446891504090442	0.001032170984019261	0.008567199344742739	0.001082935383725865	0.01999615846203147	0.002001093360015351	0.01940847680890217	0.09939270294009238	0.09057950644935324	0.08310304431731852	0.07558372761109249	0.04450533878640697	0.07704284874038671	0.01766384256349895	0.02402451305649997	0.04548386691425987	0.04543645138460832	0.09168252341392848	0.1199983599824913	0.042389985630702	0.04554461661613298	0.2760501137986042	0.192541761675733	0.001468697102271245	0.03145330534576454	0.04137053500610325	0.009283095728461888	0.02894278613054937	0.04309242755204638	0.001719381940312933	0.01085950418209648	0.001246061600606104	0.01949791991184142	0.002046383821940103	0.1363700781758028	0.08322047841802635	0.09963214820448471	0.02489334928719264	0.005725698197544003	0.04426999415268786	0.03858673316892946	0.00109259462998361	0.02039419351546017	0.09023708744476822	0.09162617184284305	0.1731174296355185	0.1046239867212638	0.001255208994811319	0.1033322741477275	0.006251345325792076	0.05411203784919121	0.001078075505557865	0.03104972383060125	0.001028019046829199	0.02555466866016628	0.001052432186933091	0.01786174981690775	0.008485415219684668	-0.01226865028981563	-0.01335408360589911	0.01419299522159413	-0.02566886354831865	-0.02667371615454149	-0.01352674100060031	-0.006544747403432381	0.001122391273452208	0.001087423551578513	0.001035642156968355	0.001235406974023325	0.1048424156057693	0.02803314954621514	0.001192222957796898	0.001030989942085093	0.1135807544301252	0.3968187455104519	0.001333796144088717	0.09967879727756283	0.00112829290397918	0.001775186355327157	0.001604241163846102	0.001421709175050105	0.2775461607072172	0.001238698182613815	0.001312884754672634	0.001243069020131809	0.00116076925745796	0.038993787733258	0.001699186137935311	0.001720843478566132	0.3939247002583782	0.001121163884527483	0.001061491145555458	0.001023431625229592	0.001049824038962987	0.08878909275130607	0.1029915836267285	0.007108014237685144	0.04048403172466081	0.1432255435874267	0.2392472693445292	0.1702369341490014	0.05723504399030546	0.001446488145401827	0.04629601320795305	0.001865265040394505	0.00127351224086233	0.001082932953196176	0.001047344304668264	0.00103670743471352	0.001083568592890172	0.001425661364828059	0.09251470570890144	0.06913367666870029	0.001282703407569785	0.00795920996853015	0.04712035458964885	0.08874412972989346	0.03918685502117648	0.2845567754161224	0.00121526156890131	0.03589738364591746	0.02372809249085742	0.001475284036580273	0.00128719887492658	0.001852558528745273	0.06931850284718226	0.03179132156139015	0.05101760389284668	0.001007880002703128	0.06102660606837268	0.1819830591790664	0.001283690869263311	0.001334111773446796	0.00109153134477756	0.001032858178897651	0.001060988620565294	0.008181209187288631	-0.01356700277740935	-0.01312546566539383	0.01520081196871372	-0.0224294938698867	-0.0228322370533529	-0.01336156534246899	-0.006684814484771043	-1.406388863328353	-5.092697649328435	0.01757585924366113	0.0907711837579058	-0.01564715006307932	0.004666462946550796	3.061652356819839	-0.3397149090888988	0.082558393890297	-0.1170829919533719	-1.07782163461007	-0.5900122641717537	0.006921047245459932	2.204663814702815	0.0997227000654905	0.01102398856723916	0.002571379924892103	-0.2114510003227685	5.595434440803838	0.02805204609490747	0.04925345440957912	0.01677469508731261	-1.204955959665002	1.169376112959437	-0.004478094258928428	-0.006743533404198438	1.16737549519887	0.01090084289910968	-0.3702725743768593	-0.3040277417572557	-0.2399864728284634	-0.1757641107759105	-0.4904528570658467	0.1571904246658464	0.5356879419637418	0.3257986075993925	0.4909813149927598	0.8716255211868666	-0.4748733369427075	-0.01582086305908127	-0.3315946702987069	0.02496643044326903	0.02419814364396934	0.06157761831865837	0.0473949478645639	0.04071267547928811	0.1649297932306984	0.1412569734217883	-0.103981147086811	-0.6959037735026471	-2.441829354622139	-0.6205189852694937	-0.03043897834629942	0.05135301622655698	-0.07623984638345892	0.8576804476074695	0.3057073698502026	-0.06537835980592981	-0.346856120455998	0.02619919848970199	0.01110989303865956	-0.3828675062065088	-0.6347999392383369	0.1727779880991366	0.4494334126660946	0.248125426293699	-1.569987141700589	0.02711351717015939	0.4783248150987742	-0.2402048098953414	0.03102444525108125	0.02098204088778272	0.01146054854078894	-4.491382972015839e-13	1.055837095177791e-13	nan	nan	nan	nan	nan	nan
0.21	-0.02816211695276086	-0.05441314617029835	0.06451484448172644	0.5015196667578575	0.9378738389111617	0.007617074203860436	0.2198133437084307	-0.08276676257284042	0.009565752548555859	0.1346690353066499	0.08761280533283861	-0.1447382411457425	0.01281705393821974	0.07406216362665971	-0.09322810625863591	1.129599668710228	0.08843776655201666	-1.129599668710257	-0.08843776655199634	-0.2393316071877414	-0.07644016849903106	0.01462630665841371	-0.116120034585474	-0.0968719729886393	-0.0442070845904371	-0.05659695470812206	0.02634776664882083	0.5899082033762901	0.6864185755333868	0.1039292275711749	-0.00585747504464763	0.2791413359129123	0.003115046322461461	-0.4088215530830904	0.5736149718990321	-0.09764566180920671	1.375046756999776	0.1298899800755593	0.03759308231001525	3.634290380610813	0.9111270877877815	0.01630071531197784	-1.689654836222869	-0.4128350974666724	0.2557228782510692	0.2872022826741447	-0.6603927633660237	0.09896887302594087	0.40891957020178	-0.8909055767116223	-0.4089195702017385	0.8909055767115316	1.378661736175188	-0.1747032084720209	-0.09611098763770384	-1.589360414657206	0.3095093371946205	0.02298384255489069	2.873970175498095	0.7058657302815826	1.268235234762042	-1.253037771900786	-0.4358606260188002	-0.05154579629074325	-2.917032587318204	0.08557262548808243	0.001125783604333796	0.01494783393431906	0.001091611186228061	0.01698511040048875	0.001044274149596643	0.004149143346437218	0.001254876332517891	0.007377277782675206	0.08732045010439722	0.1104019669552877	0.03233494034042147	0.03444509322943992	0.001194657814712111	0.03575258638650702	0.002034060228519875	0.007368228574322606	0.1248781541585626	0.1235910376026255	0.3972566771651234	0.3489763299317973	0.001344858215076762	0.01932305725555754	0.08563991297947147	0.09885219894326192	0.001184382846364241	0.01464540069153033	0.001812689399884791	0.004216727057455176	0.001616695374074583	0.00955294477911389	0.001687752727005961	0.03018618964299094	0.2200227455388261	0.2154107006326261	0.002552851662948424	0.01996073073337986	0.001325316354058779	0.002289484458619723	0.001225060880928937	0.0189978215091006	0.01278518458318027	0.04972316188148825	0.03412588545239729	0.07057632259974359	0.002737863038542355	0.006017258242319365	0.001778347581304021	0.008516338412417055	0.3662554235515563	0.3350029928723262	0.001124688803108069	0.02819677748721292	0.00545810774340807	0.008957089536522155	0.004926831486018485	0.007371016023477819	0.004463970038606574	0.005634157307727229	0.08958217109991141	0.07858920910791306	0.1082340101406704	0.08285048743893432	0.007041207973079852	0.01027414333349412	0.03523873870082418	0.02759434995408144	0.1460606459026095	0.1106756726658125	0.2290508397489647	0.1711857492552053	0.1562557453718586	0.1262363754365429	0.06082945842558667	0.05780828682694943	0.001398052278923543	0.04268235099101701	0.04675026592767768	0.1598727255209828	0.001876146280117672	0.0254538748553401	0.001293406060190515	0.01361814315405955	0.001161387321438758	0.00904111899419551	0.001122675160776749	0.004816789877829123	0.00103485804727624	0.008939593603467987	0.001085151633972844	0.02156131874522978	0.001814125431041084	0.02028228605990137	0.09503493302441504	0.08925730689549718	0.07663575071103901	0.06961466015045122	0.02459419031327545	0.05785241328448389	0.01238830516528709	0.01884622366765057	0.04643136814456993	0.04528794140239912	0.09081998322478088	0.1207758787597033	0.04066949477429053	0.04481578538207191	0.2803757926024346	0.2022691733248653	0.001338232486787506	0.03465296206356904	0.03851376460270182	0.008907096728697959	0.02544256926931204	0.03952205568808168	0.0015769032811222	0.01098297887594339	0.001264225170122155	0.01956375460235696	0.001956923554711788	0.1318834514994082	0.07511122434753562	0.09299927129386652	0.02911248237720596	0.007692914916820664	0.04709080318746139	0.04229957673119303	0.001051431197270467	0.02233371113740756	0.07588903921603501	0.07706492416679972	0.1770688193439407	0.1051039535240735	0.001276181467869878	0.1076773572687269	0.003845489937284516	0.05246378463361183	0.001088794369721955	0.0311925905799753	0.001031848741490749	0.02563475204051428	0.001059296038356525	0.01788144559057396	0.007508786850787574	-0.01345370468034351	-0.01296238053778564	0.01461859188905664	-0.02208023106868753	-0.02244087821506193	-0.01244246870373691	-0.005537128814909171	0.001137565641115725	0.00111241357886809	0.001034849800594294	0.001279213743460838	0.1655052444406281	0.03038206949690841	0.001202068222132222	0.001024046826044828	0.09036328161923972	0.3918612792697687	0.001410314957565976	0.1320285672951843	0.001389089727402418	0.001734862001814604	0.001638555970331979	0.001357124056881292	0.3758485178519851	0.006300971869978155	0.001281191219937509	0.001249435721114825	0.001108100882993416	0.0607307339901001	0.005451742257717703	0.001825364250084691	0.4078436231834089	0.001118474327458108	0.001045219238272864	0.001017255329860916	0.001036758506572959	0.09276764651547958	0.1047295406984941	0.01301972251827058	0.03940141497631627	0.1337490351630781	0.2454389358825372	0.179725920453101	0.05302405532071934	0.001456339349259626	0.04553677262122821	0.001914428032165632	0.00128567693101519	0.001080009448278775	0.001045213777588052	0.001038456210000622	0.001090750170531806	0.001782346953740041	0.08594318231961907	0.06710079532060902	0.001190067442566704	0.005468067624937252	0.0479652256504067	0.09041856755411672	0.03813307248156814	0.292210435729338	0.001191250907722672	0.03446369851092888	0.01951792416831777	0.00138849414991861	0.001279714431005745	0.001872723132701732	0.0600857812978127	0.03572284926463719	0.05003619114183711	0.00100917559680105	0.05286930730448298	0.1848443469150321	0.001310159482026807	0.001275443078282491	0.001107077729327631	0.001038352931235982	0.0010710532618195	0.005994220612688556	-0.01454812059321705	-0.01244020936758522	0.01457841249279334	-0.01821218834809722	-0.01789495320495035	-0.01062291909588817	-0.003611361690497594	-1.137335122432513	-5.103850747569286	0.07326584730582797	0.06908649597738473	0.02021694603859941	-0.01867055081063347	3.746858371221889	-0.09210737014320407	0.09160873238912687	-0.05410223219195667	-1.335598924752316	-0.4723756401492477	0.02725221060872707	2.453097643572678	0.06771236643507	0.03394781138487434	0.0269651924833317	-0.2094409961173981	6.088421498115212	0.2818926947010522	0.0079176067288121	0.01175196681699962	-0.7191528878540094	1.504879372691287	0.1066798410168654	-0.006173286970925449	0.9941692839705645	-0.001188824388293446	-0.2407497346440509	-0.1940064215857006	-0.1355922095503047	-0.007766761272099678	-0.2840509429288393	0.2815523570360127	0.3879404452822581	0.1824980612842865	0.6921749687330463	0.8844052961176292	-0.4156923523290064	-0.02404504202549341	-0.3079061281940407	0.01160484128154537	0.007161559011651042	0.06146467471638382	0.03220014907665773	0.03516483977189921	0.1542480706992069	0.06992918399023788	-0.1648028867656192	-0.5037737532115644	-1.445476832883982	-0.4327976756663358	-0.003059107515514744	0.1025667122806412	-0.06975514302455511	1.066813723060782	0.3322836652219486	-0.0146162976794994	-0.3681433790973145	0.004524082665738578	0.003764954066962156	-0.5024323074426578	-0.694575958238823	0.2227372495640842	0.2974001485010774	0.1658803220108621	-1.339755384933418	0.07494758377401439	0.3965884568252133	-0.1075858072713383	-0.001364773043533318	-0.004026629587619967	-0.006513205311637492	-4.756773896592983e-13	1.414983097950084e-13	nan	nan	nan	nan	nan	nan
0.22	-0.03229183633300131	-0.04831456993859728	0.06309475166613	0.5152144748426701	0.9390562881002052	0.007997384592987695	0.2554735204798728	-0.07350478304396199	0.008456840351648178	0.1185203036639678	0.08302173890373114	-0.1414214546367467	0.01558915110040908	0.06707974946033514	-0.09170807054082829	1.130190464581972	0.08081260394875116	-1.130190464581966	-0.0808126039487384	-0.2255091206684711	-0.07825256139806304	0.01363001641594363	-0.1320355278484591	-0.09381416537808981	-0.0438849801830418	-0.02895196121158333	0.033857746765485	0.6029435474239897	0.6742871153033158	0.1006396419546615	-0.006482904182896284	0.2516627251128962	0.004048467228666197	-0.4136033840168937	0.6411612996686168	-0.1903946113793264	1.36423316942167	0.1065349459593568	0.03852768662788175	3.490158049089358	0.9340508338435622	-0.2386897458356673	-1.54207222987305	-0.5003415101216429	0.4121341869518806	0.2641233277873697	-0.7286639743088303	0.2094494314564872	-0.2897859168634012	-0.630990156912634	0.2897859168634016	0.6309901569126304	1.385940305888077	-0.1893745623015153	-0.1038193820932992	-1.591765653310924	0.3036129449761965	0.04320241479201196	2.647697861031634	0.8021253814523199	1.334618899525646	-1.172368850250837	-0.2326401274630351	-0.07297702514499707	-2.576739437700012	0.09721709298829753	0.00113569036757312	0.01550980956067619	0.001108598937516081	0.01775797687151662	0.001039526760739952	0.004234388318138353	0.001278824031307311	0.007264592251443882	0.1331932296213105	0.1501476929266396	0.03205749960832284	0.03433927508245126	0.001200972274209207	0.03666181274048952	0.001547527289850462	0.006911580159853747	0.1056707119123098	0.1089063410742025	0.3947036332024341	0.3446700294249941	0.001397691840162683	0.01954840769333884	0.1123817980034398	0.1244188380732629	0.00135566524766484	0.0155533237509189	0.001764088059680628	0.004514943557066114	0.001636782188332927	0.009755350859328877	0.001511055400952091	0.02844832760595788	0.2936010753740387	0.2782083777070259	0.00575219955717375	0.02348212011790401	0.001295264733714171	0.002540251117403846	0.001238544152921465	0.0191208567361139	0.007224866380155686	0.04494061253811357	0.05164871352934484	0.0865396577627935	0.005079576343865074	0.007530540025863768	0.001830124643713504	0.008485106236210568	0.3820124165382017	0.3443839770859448	0.001120951819824995	0.02841145740147331	0.00334276706403699	0.007361908233637094	0.003054092164419207	0.006085822483207365	0.002819507653990429	0.004699421882761938	0.09185172561222975	0.07920059402623744	0.1071974889584481	0.08093830786405311	0.01149924444006389	0.01355265138520307	0.03684047667251104	0.03076779577181539	0.1391834386149457	0.1116693608633977	0.2361002208872917	0.1787779207779137	0.1672579755774655	0.1352180742839411	0.05636243344814164	0.05377866086755426	0.001428779713404233	0.04241029918318619	0.04601548306020523	0.156999705365912	0.001908247866082913	0.02557559376833247	0.00129310208217388	0.01371876762720453	0.001121497602332411	0.009733704131746941	0.00108488550555044	0.005203202929408933	0.001037075745486114	0.009298469410491846	0.00108985138360983	0.02320403602299869	0.001898604670888636	0.02153554663569879	0.08969945445042297	0.08719656625235402	0.07205930875130179	0.06539097185501042	0.01359372440477353	0.04714893015957031	0.008430411685830041	0.01501538388027104	0.04733012387815424	0.0452993474459548	0.09104587088907637	0.1220180136893943	0.03925460118243063	0.04414493890371686	0.285838761718441	0.2134582729537754	0.001260959738008432	0.03806017248203408	0.03630914083825815	0.008894872623980371	0.02157926457824658	0.03571105743613791	0.001462216867699041	0.01107055269854692	0.001269564236479607	0.019607377181253	0.00192218920329926	0.1265619424585122	0.06640039668637962	0.08568461873244045	0.03316419247107277	0.01022188106491047	0.04815093421940205	0.04462003311307931	0.001031503338067781	0.0242338444339345	0.06397486958355109	0.06488120431558464	0.1805848998279176	0.1062442932043896	0.001299900999814602	0.1113819762389703	0.002598289344274656	0.05159752222438883	0.001101927547801667	0.0310441548163193	0.001036511306011257	0.02549291077303004	0.001067760809969702	0.01775164948045066	0.00572525167808755	-0.01450280135439033	-0.01237497531654186	0.01434552446093065	-0.01807248322761776	-0.01773840966963401	-0.01025528044039539	-0.003152287422553411	0.001152740008766288	0.001137403606115994	0.001034057444224002	0.001323020512896759	0.2261680732754841	0.03273098944756766	0.001211913486445515	0.00101710371003145	0.067145808808387	0.3869038130290842	0.001486833771032569	0.1643783373128009	0.001649886550808579	0.001694537648299791	0.001672870776816917	0.001292538938720119	0.4741508749967522	0.0113632455573789	0.001249497685204676	0.001255802422097279	0.001055432508537494	0.08246768024695039	0.009204298377489898	0.001929885021598187	0.4217625461084397	0.001115784770405755	0.001028947330997253	0.00101107903450353	0.001023692974188688	0.0967462002796548	0.1064674977702611	0.01893143079885582	0.03831879822797038	0.1242725267387326	0.2516306024205452	0.1892149067572007	0.04881306665113976	0.001466190553099239	0.04477753203450328	0.001963591023936337	0.001297841621167148	0.001077085943366008	0.001043083250516243	0.001040204985265233	0.001097931748170081	0.002139032542694495	0.07937165893033779	0.06506791397251854	0.001097431477547852	0.002976925281339611	0.04881009671116435	0.09209300537833996	0.03707928994196043	0.2998640960425534	0.001167240246535298	0.03303001337594053	0.01530775584579741	0.001301704263264446	0.001272229987091479	0.001892887736657766	0.05085305974844928	0.03965437696788431	0.04905477839082836	0.00101047119090547	0.04471200854059205	0.1877056346509974	0.001336628094791861	0.001216774383108394	0.001122624113880396	0.001043847683587103	0.001081117903080838	0.003807232038088379	-0.01552923840902386	-0.01175495306977637	0.01395601301687318	-0.01399488282630759	-0.01295766935654825	-0.007884272849307511	-0.0005379088962239628	-1.002534696705016	-4.992531897767603	0.02116396599890935	0.09310379592857215	-0.01501775045099976	0.003761646373188628	4.156331310529763	0.05403245479333897	0.08815203195487038	-0.04644864623679722	-1.602933214147312	-0.3957135501677566	0.01186477747017274	2.651969924423577	0.1295062877996541	0.01946025956139427	0.005947427150814245	-0.1242714951843668	6.449054989030772	0.3997155502382909	0.05736651831410714	0.01408024701548935	-0.2381584137791929	1.657268665470143	0.1916042635363889	0.001032830145725002	0.8942404559659853	0.05560546694648948	-0.07169845215800046	-0.05884172348462276	-0.05538626128645104	0.1240063762809062	-0.1025321606954835	0.3677962461405104	0.2480598721905113	0.01164799087796519	0.8128374784732293	0.914884353824661	-0.3969771339955068	-0.02998453950378445	-0.2631939661692954	0.01563807915871466	0.01753100786667687	0.08019247712934074	0.05069788342415168	0.03800898515384241	0.1804411922620845	0.217147238664092	-0.2516893649517644	-0.346827940466464	-0.7444388881542577	-0.3510290649358405	0.001544226811856516	0.1442762467200532	-0.06464289524742925	1.150018043561952	0.3472181101520955	0.007376619178465117	-0.3949813979056966	0.01901902577849588	0.006667471519418631	-0.5498439792087251	-0.7711550694178464	0.2851278738519855	0.1709559765714467	0.2402485612048371	-1.094481576726691	0.1591880926719391	0.350231984973205	-0.0838066484604703	-0.02723605736152382	-0.02340288867723433	-0.01843782823074987	-4.995663334858e-13	1.652963274767972e-13	nan	nan	nan	nan	nan	nan
0.23	-0.03642736648739083	-0.04168333613435488	0.06056063700085613	0.52880888238547	0.9400002952866812	0.008394047774232478	0.289521977797126	-0.06423380356506754	0.004754697516854227	0.1038684307220339	0.07770291902897657	-0.1363590659299916	0.01810427425121253	0.05962878808228387	-0.08888180384082811	1.123821221764379	0.07590301870751409	-1.123821221764403	-0.07590301870747936	-0.2116283819098256	-0.08026002048643917	0.01252891739969434	-0.1479960364790794	-0.0907783553358092	-0.04331740129553439	-0.003635780328373804	0.04232880611258144	0.6165141233232917	0.6632077392245971	0.09901953165532335	-0.007354871582996068	0.2272775780023258	0.005220665940854245	-0.4092462855975566	0.6768162139910338	-0.3156838169640189	1.354768712386391	0.0823091326418839	0.04038606596076642	3.312999038611919	0.9127415693558066	-0.4913629109743524	-1.392414519558884	-0.5555535357050226	0.5973482074193512	0.2346889985874543	-0.7500533793759242	0.3545628734070626	-0.9815492665419349	-0.3515729342638839	0.9815492665420386	0.3515729342638025	1.388837115748183	-0.2145959685634647	-0.117666989237824	-1.607743709653289	0.3042754832179674	0.07032191552483186	2.414592537085679	0.8937999489147073	1.379538803365814	-1.017063337831424	-0.1036532776759824	-0.0982591152469464	-2.300113952367207	0.132924093911603	0.001149161366430495	0.01606055393861217	0.001131011026689857	0.0185305508511429	0.001036337929981036	0.004312006928294931	0.001311919274478655	0.00716855238405546	0.1809505198657959	0.1914911621687739	0.03252166979743255	0.03482040740066821	0.00120085635911942	0.03752326984945127	0.001287172510304451	0.006635933262893057	0.08509737485541408	0.09276815078957429	0.3933655391317858	0.3428018756952882	0.001462705037601149	0.01977364015417576	0.1404708054884781	0.1510602617161113	0.01016970169949719	0.02590314454227316	0.00172024849452339	0.004844860856304392	0.001661339150505217	0.009953899426167803	0.001394796099249445	0.02725617310317485	0.3679149627681299	0.3417825209318761	0.01238808830040987	0.03039156370341081	0.001264626114435093	0.00284744207493845	0.001244057061599965	0.01922585319483502	0.004226956423393862	0.04292038320074659	0.0705362343164052	0.1034968784182281	0.008781870846095538	0.0099305663598886	0.001884304673876415	0.008453093021710132	0.3968754007530071	0.353000361428041	0.001117754385322712	0.02890003465578086	0.002211568503069191	0.006571662012402696	0.002055513226892225	0.00545229894381417	0.001940816658399234	0.004230427147870496	0.09633520264173466	0.08190199931972487	0.108710005956828	0.08113517657842109	0.01756725090110127	0.01808239957994551	0.03658330689038138	0.03261470547071705	0.1305088924208107	0.1108202302607012	0.242495119687085	0.1872181013517815	0.1769302571316603	0.144451943649678	0.05389589952121109	0.05152466917473685	0.001454280221863943	0.04213113798500952	0.04530232543455299	0.1544617418607538	0.001936581274413305	0.02567889165576437	0.001295456461200049	0.01382376001012934	0.001098343388873926	0.01055022710347	0.001063632991658226	0.005669705457721227	0.001038774239494046	0.009639985576995197	0.001093641957220019	0.02490310186969242	0.003308373098210245	0.0244346620032463	0.08417610840571953	0.08480580461800379	0.06885995752234998	0.06247508154098463	0.007580538171017154	0.0409322055076322	0.005741739672279989	0.01232310261935806	0.04849493752677219	0.04568808153648467	0.09147694819862612	0.1232485500290499	0.03865128670924305	0.04375215543787	0.2912313392575732	0.2245123721838243	0.001212457024264111	0.04152721943088219	0.03423712230328449	0.009122668552207036	0.01821006446345753	0.03237588441356894	0.001375620519123252	0.01111484876787226	0.001266856142994915	0.01963539021864086	0.001911666610368315	0.12059029796306	0.05718156272810784	0.07770747234524147	0.03701275674795843	0.01344681749842122	0.04795222992053552	0.04587057970615765	0.001021670896376916	0.02619119063183997	0.05365643221332721	0.05483488261434463	0.1835634402959856	0.108089151228047	0.001321662079373561	0.1145447663058161	0.001917781685410075	0.05091358238440336	0.00111969198298482	0.03060792382923298	0.001042702874061392	0.02513064962092317	0.00107923288236898	0.01747469457285688	0.002431977096686644	-0.01518679727833791	-0.01177154100430201	0.01373755216258146	-0.01576302256621669	-0.01368533655762479	-0.007225904638543939	0.001566075779046153	0.001172027297652444	0.001168678901698357	0.001032140314815037	0.001366178471124819	0.2816668066295058	0.03333922750701464	0.001191277642306309	0.001014672970212082	0.04756696797898356	0.3937202708873784	0.001567392540339124	0.1972510620256995	0.03465916826379568	0.00165754630884191	0.001698874698200059	0.001257582129055992	0.5541098563782897	0.02641329196228776	0.001218502890190128	0.001244719523635975	0.001044407944187544	0.1045335288005752	0.0157002285073778	0.001950155778567092	0.4346402037536268	0.001113275351581894	0.001023805403210941	0.001009054052462396	0.001019534826956803	0.1074886750024748	0.1146753304445942	0.02866911902063018	0.03453760847723508	0.1114344284756149	0.2561744006918631	0.1955466183494291	0.05256255183849701	0.001493274385437281	0.04415434181022693	0.00196834549487743	0.001297966415178341	0.001071827848401808	0.001040179000999299	0.00104082723175369	0.001097297135985909	0.007023792366534667	0.07440628733412175	0.06441258838200935	0.001082508777175636	0.002795495715382391	0.05085258665512173	0.09204166025732978	0.0386716504174039	0.303180426090347	0.001157450445043574	0.03077730341633213	0.01374104699024036	0.001271534121498957	0.001257101057433725	0.001907273702642091	0.04093635651361132	0.04308870606230535	0.04655744889670915	0.001012255221144581	0.03726293582541983	0.1891547570864446	0.001350854040596838	0.001197148970105542	0.001151353723844605	0.001053631001801177	0.001099683752475991	-0.001961501437836357	-0.01559684029773518	-0.01118137703968225	0.01295481118079844	-0.01486807369674275	-0.01021439720647778	-0.003669834268081938	0.007967626720861154	-0.9421020923312686	-4.769456594541724	0.07158751989135681	0.06863435509002393	0.01881830623121004	-0.01692659271092531	4.114386560802927	0.04500074457450475	0.08145103807795195	-0.01548835793820636	-1.630831268465031	0.03564843403531888	0.02764028122628742	2.684429110593801	1.80031205992139	0.03955636863053923	0.02654709282747217	-0.1059297186310782	6.230770431141936	0.9342530796940274	0.01705332708626782	0.007899105126796766	-0.1529763301626993	1.729473589192887	0.2846884616235116	-0.005984879144471348	0.8455324025563727	0.05102311301577937	-0.07233350470793547	-0.05721111697273538	-0.03617200418475748	0.4099925364570637	0.1439806380138756	0.5300396776317794	0.117360141571927	-0.1865804088938652	0.8664213756386075	0.9280373329590024	-0.0732442134173055	-0.02606822677349448	-0.2418955627577495	0.007023412790263718	0.006515905602510402	0.08521362701883782	0.04574036737365453	0.03165896416154613	0.1648095979039974	0.3771164666303439	-0.2304271597016538	-0.2380808636554805	-0.4996638812780809	-0.2003485288350087	0.07176817548332436	0.09593450243815028	-0.01162310089165392	1.052972001560117	0.3457865146090907	0.0354989098754856	-0.2820352615462233	-0.002817264359775965	0.0003667584475468443	-0.6340505878312098	-0.8264693935888204	0.3609352728448784	0.07790086927756987	0.1708954574090592	-0.9232632539860561	0.2080096909019716	0.2883762748331336	-0.05958495446036965	-0.05887563251055389	-0.04811510342751206	-0.03596995422829456	-4.623136319629043e-13	1.644109891237425e-13	nan	nan	nan	nan	nan	nan
0.24	-0.04039163481751257	-0.03494363059939588	0.05679596542105229	0.542312256555106	0.9407033235780431	0.008796728235718159	0.3216028137362534	-0.05539802150968218	-0.001162899666063139	0.09058977005418856	0.07206804677355171	-0.1295343974277829	0.02019868499599128	0.05230818031086561	-0.08464163377494943	1.110609746853419	0.07376822440433395	-1.110609746853416	-0.07376822440430869	-0.1977597849553629	-0.0825940550335218	0.01125134526948217	-0.1643385547783114	-0.08771412731893531	-0.04247837081624017	0.01932097395946267	0.05176801496269977	0.6305351739519341	0.6544747090999371	0.09832114949564913	-0.008384939695189277	0.2056639667065602	0.00662097799616537	-0.3793510191402206	0.6628556458239644	-0.4365059942962543	1.346026494788907	0.05833916672827728	0.03973114267607536	3.096633773389928	0.8470113491029783	-0.6817806155891017	-1.267429775054902	-0.5635519862975874	0.7645901460511577	0.1799808465268872	-0.7025932530158389	0.4922301046858639	-1.658232335541144	-0.07603196930158022	1.658232335541144	0.07603196930157716	1.3835119450515	-0.2546896540410034	-0.1391140048852066	-1.6681675870337	0.3092965398938707	0.0974927331491949	2.175812541954915	0.9957552820586799	1.424713845395549	-0.7030996594386906	-0.04829449952562997	-0.1045971675760198	-2.022432274738361	0.1428397616160861	0.001165540736555063	0.01659361215698017	0.001157854724282673	0.0192751310713378	0.001033785212884874	0.004376291117950101	0.001350043016481342	0.007046920939836489	0.2291114767527609	0.2324759046008332	0.03305339959562747	0.03529542468440885	0.001190479115743212	0.03823706646850444	0.001155666329991422	0.00646566050729811	0.06431234816409261	0.07616718718957126	0.3946424818124237	0.3456543107023216	0.001535479048971006	0.01999038464745052	0.1694653086584123	0.1782697064141812	0.03046494634596435	0.04875664873686259	0.001679826450178548	0.005166734298889719	0.001686617835928057	0.01014198884627419	0.001319155604040589	0.02649432696747107	0.4405832352899633	0.4021237218339244	0.02301020289086429	0.04120877997180672	0.001233807574375659	0.003140950738244684	0.001241271683030279	0.01929844005366968	0.002699882787146142	0.04213930840531799	0.09025908681010297	0.1210350920188461	0.01382662619186199	0.01315005842521465	0.001921545695461048	0.008394420530872722	0.4109788154357747	0.3616245449390069	0.001114901036703085	0.02961018224224164	0.00164034332575546	0.006195583886913437	0.001552870859554445	0.005154637492246323	0.00149759721129737	0.004020795429266076	0.1034394662650465	0.08727480183617517	0.1130118691670666	0.08385941531318983	0.02533077345762337	0.02399117063510564	0.03467149585865911	0.03303576008287309	0.1200267904713194	0.1078356267358125	0.2481894917237434	0.1959308030774809	0.1852210175803857	0.1537017772158472	0.05424720440338075	0.05192531642084367	0.001480570806686263	0.04188452411127844	0.04462986318586588	0.1522118575528289	0.001953139352639947	0.02575610031342341	0.00129669610936366	0.01391005447698046	0.001084139236471649	0.01148000686817504	0.001051557447598115	0.006180765179502513	0.001039934370092491	0.009958943014284434	0.001095219186460339	0.0266089803988259	0.006438314887384161	0.02936668860615771	0.07884996212115558	0.08250873910255931	0.06677696375102117	0.06059473975545968	0.004474403604071297	0.03714049575849019	0.004284585324059656	0.01074998647235837	0.05005971837697516	0.04664602263947343	0.09170079316911202	0.1238187733626984	0.03907200043703272	0.04395829082648685	0.2958874639172489	0.2343611169672241	0.00118330888514538	0.04496780747580058	0.03207232615826278	0.009551177689414514	0.01569552234425636	0.02987071110732591	0.001317218788451703	0.01116105837798557	0.001257937598855766	0.01964334480791738	0.001913582385937615	0.1140896173419853	0.04750271863979615	0.06911132714901136	0.04064257580019092	0.01746210372162632	0.04669584000423642	0.0461530010431118	0.001017649266097759	0.02804524916274698	0.04448027904762883	0.04624632942652006	0.1859499729781771	0.1103690105992799	0.001339655192205915	0.1172705066645882	0.001566562552185709	0.05027375043850227	0.001142939756256802	0.02988933231694028	0.001050690994160957	0.0245492934707807	0.001094252787080356	0.01705191437689835	-0.002511603414397435	-0.01545986384546039	-0.01118801221349239	0.01286742683908174	-0.01557532959270649	-0.01050546408690852	-0.003406486983776565	0.00880922059096889	0.001191314586512531	0.001199954197225361	0.00103022318540781	0.001409336429350109	0.3371655399835261	0.03394746556641885	0.001170641798147085	0.001012242230414084	0.02798812714964882	0.4005367287456726	0.001647951309634208	0.230123786738595	0.06766844997665883	0.001620554969381649	0.001724878619581136	0.001222625319397423	0.6340688377598271	0.04146333836723012	0.001187508095173905	0.001233636625175241	0.001033383379843942	0.1265993773542055	0.02219615863725946	0.001970426535531233	0.4475178613988142	0.001110765932772116	0.001018663475429394	0.00100702907044001	0.00101537667973207	0.1182311497252944	0.1228831631189285	0.03840680724240719	0.03075641872650168	0.09859633021250153	0.2607181989631811	0.2018783299416575	0.05631203702584754	0.001520358217762769	0.0435311515859505	0.001973099965817993	0.001298091209188498	0.001066569753438323	0.001037274751485726	0.001041449478230966	0.001096662523803562	0.01190855219041471	0.0694409157379078	0.06375726279150132	0.001067586076756995	0.002614066149419425	0.05289507659907819	0.09199031513631969	0.04026401089284661	0.3064967561381403	0.001147660643558749	0.0285245934567243	0.01217433813469695	0.001241363979757562	0.001241972127782159	0.001921659668625867	0.03101965327877935	0.04652303515672695	0.04406011940259166	0.0010140392513837	0.02981386311024991	0.1906038795218918	0.00136507998640301	0.001177523557099269	0.001180083333810305	0.001063414320023893	0.001118249601875431	-0.007730234913761058	-0.01566444218644569	-0.01060780100958795	0.01195360934472264	-0.01574126456717765	-0.007471125056407876	0.0005446043131434685	0.01647316233794574	-0.9165584167204276	-4.448967927937765	0.01762673331421019	0.08750504362482116	-0.01768463453204256	-0.001356669015661832	4.08458594851613	0.05280944745250602	0.05861993411121051	-0.02537381777799702	-1.695487877382449	0.5484041972595936	0.01016718385727957	2.765574135477993	2.630242968282739	0.0178514884640114	0.003855597621994135	-0.03820982182363406	5.802466524470199	1.181270087174636	0.05463005959485254	0.00759832774315832	0.009672494591452087	1.773467254578119	0.3554974097643996	-0.004299025172042152	0.8958002897462976	0.09991953322536345	0.01113516696931289	0.008330694085175889	-0.003513658026436459	0.6582858208740591	0.4029418433824872	0.6436008183089293	-0.03711114516531755	-0.4154465935814681	0.8673417088386213	0.9180771939113045	0.1339506536543161	-0.02347507499470184	-0.2055781267260388	0.01042023320855807	0.01379142465660047	0.1028438357236418	0.05960932210850582	0.03349723933648719	0.1818037288708543	0.6237294859567127	-0.2329501411815145	-0.1397182347718637	-0.2594359071103217	-0.1271960420984089	0.115385629310201	0.01221364551639261	0.05514087564014042	0.9089471542319446	0.3419263295553245	0.04751926094877695	-0.2289814545333492	0.01940173549314746	0.002655782691678875	-0.6556512044228934	-0.8949548312547426	0.4431978317807669	-0.02266907467481917	0.2195910278028544	-0.8029278740353574	0.2461883621890227	0.2628220433801484	-0.07498506945998309	-0.08370816241018372	-0.06722188828687524	-0.04760288592174758	-3.75241812007166e-13	1.434132865941487e-13	nan	nan	nan	nan	nan	nan
0.25	-0.04387309077166539	-0.02864600742519418	0.05197190479895239	0.555729529636326	0.9411722512267247	0.009168405278978459	0.3512980913184212	-0.04742157099169953	-0.008467225515892922	0.07834678442186689	0.06664177795548339	-0.1212855532813815	0.02155380412603014	0.04587273783535501	-0.07920099655809676	1.090731578719656	0.07431742992602022	-1.090731578719675	-0.07431742992596202	-0.1839763457027782	-0.08541128792494401	0.00972104394877172	-0.1814671255915289	-0.08456307360530964	-0.04135524504790997	0.03989384746316459	0.06209982493065366	0.6450219738171669	0.6495608184551526	0.09785592591128255	-0.009408297101727652	0.1865827385869971	0.008227779736641962	-0.3086708843656415	0.5856979750208637	-0.5208581161009961	1.337457534642105	0.03582291258672442	0.03361476661132252	2.832735722013664	0.7426173907553254	-0.7573760771940855	-1.193400438120073	-0.5106601108065333	0.8748785322261071	0.08196710905199869	-0.570153779093744	0.5879037785773408	-2.313910657238338	0.1783507374239328	2.313910657238438	-0.1783507374239972	1.374595523650646	-0.3109568740581142	-0.1675948663130163	-1.744370117253479	0.3258115509657415	0.1284690524198041	1.93899157886153	1.066814563440087	1.467673807376109	-0.3115899824569975	-0.04489578946638125	-0.09726136444545222	-1.794909689815432	0.1741282406316349	0.001190469539954093	0.01709189907983796	0.001790240424329831	0.02064231699424479	0.001031945429156042	0.004411256129463545	0.001404706400271746	0.00691556568909892	0.2754525722240166	0.2719843805476311	0.03322522049724003	0.03542949543009585	0.00118129423128338	0.03869360209212049	0.001085253356250104	0.006338695272326663	0.04494983228797273	0.05999665998986389	0.3972779574513852	0.3531880100262872	0.001893134478848324	0.02045536924992823	0.197432384735118	0.205146612547785	0.05554733905124508	0.07588020392792617	0.001652157368081634	0.00543398529654675	0.001717794480928464	0.01031083045992726	0.001268719848007353	0.02612557651405477	0.507851159590194	0.4569120429409159	0.0344176175891987	0.05265892978261869	0.00120828264938302	0.003372908058878164	0.001240241377468499	0.01933217348204819	0.001884246618242756	0.04216967282154895	0.1094536709192031	0.1381199736053834	0.02030323103985462	0.0170972046231339	0.002012727094913147	0.008361558941611141	0.4240864819767592	0.3713156678737984	0.001113676970096399	0.0304871045376342	0.001335522249684534	0.006064132454701337	0.001285403955868464	0.005052399742666761	0.001261083873257091	0.003945974432407764	0.1098245616347201	0.09334014117040776	0.1168324367973922	0.08787920301494744	0.03216754092676189	0.0294046754119071	0.03195242990539154	0.03240579963548508	0.1083837784034122	0.1029239390427466	0.2531056430409017	0.2045020913025238	0.1924382067796971	0.1628518904241652	0.05564580184229842	0.05365125426945821	0.001502291662194027	0.04168506356668174	0.04401706592129985	0.1502402676652335	0.00196808515730961	0.02583837243929035	0.001298493689516309	0.01400281969036422	0.001074571945724966	0.01254925618812224	0.00104396118041764	0.006771152290694019	0.001041747312339411	0.01025145235056086	0.001101431426760375	0.02827673647338618	0.01487445638367052	0.04024810476577614	0.07309275719433805	0.07971010013053037	0.06488508925766107	0.05915345211367592	0.002811908572724409	0.03465697170982399	0.003443471689856091	0.009807353966849954	0.05091052253935145	0.04740099744103286	0.09141083700341937	0.1234879472203623	0.03944823354134346	0.04439556541238373	0.3001382166441375	0.2429361200800053	0.001168150760833872	0.04832496380734316	0.03047371594388124	0.01031341592921885	0.01349544829489525	0.02770528585964121	0.001275985490347199	0.01126067211640537	0.001250824658387656	0.01963112923825783	0.001916999762959097	0.1072584179615787	0.03782245150060804	0.060299937101079	0.04395753021045727	0.02225466293460097	0.04483747894429665	0.04575286245137258	0.001016213638843632	0.02986516010335715	0.03747288051967793	0.03920512901418677	0.1878248528500792	0.1129505013088064	0.001356022143958605	0.1197002258531601	0.00137537510296278	0.04965762215975768	0.001176491575868877	0.02890756248564169	0.001062228884473956	0.02375920004156153	0.001116322944704232	0.01649350054824784	-0.007076736184877214	-0.01532664924832478	-0.01062073891039183	0.0114588832729156	-0.01544196299589115	-0.008144371876189082	-0.001415504924020858	0.01093803431408428	0.001237679194116189	0.003506950551566222	0.001029867655063827	0.001505957031079515	0.3804219689109658	0.03297773104193385	0.001172649499284859	0.001011689055577673	0.0148336846416559	0.4050894521738999	0.002789654322663358	0.2552639616634696	0.100854244777495	0.001625609226321362	0.001771854845285397	0.001210718516196132	0.6818686963142241	0.0525802285494946	0.001176782028948786	0.001243848760109364	0.001029242989960406	0.1444361790763409	0.03189673083642962	0.002224350189062003	0.4572912440520401	0.00111378738714564	0.001016882134197231	0.001006241005388006	0.001013918044096499	0.1193989628466702	0.1218703200414287	0.04132410736196378	0.02711818151288382	0.08547336807592371	0.2633722886734888	0.2067620679197547	0.05829655960628418	0.001528810370527425	0.0430661640332233	0.001992659155136804	0.001302291594908845	0.001062956808888535	0.001035022263652186	0.001045482787767714	0.001117405574852861	0.03422304845561038	0.06215172563387263	0.06135549833808139	0.001060773073438531	0.00251185416210014	0.05113969257497548	0.09016898083615656	0.0395758069412302	0.3101351002137935	0.001156347183699244	0.02871588220631009	0.01017317543547583	0.001225975164160934	0.001244636901786726	0.001919644317180366	0.02214768806924482	0.04910619646620859	0.04133910669108325	0.001015295118570995	0.02853025709633681	0.1912433582309163	0.001379842644481706	0.001174810917689702	0.001237950153897912	0.001083396728577498	0.001157110039470278	-0.01111906997224961	-0.01492320030069116	-0.01006381592793418	0.009654558849303921	-0.01506915514204555	-0.006321877121295658	-0.0009926102539969332	0.008638745618110649	-0.9111729171132344	-4.051956927279281	0.06509200814660313	0.182896201176496	0.01328604774184877	-0.02003973819596458	3.820623853328303	-0.01864867308928879	0.02945005323249971	-0.005997178192317209	-1.541097205599484	0.9557969813576916	0.07346692788067936	2.619391320154012	2.747183471351209	0.02951323216153704	0.0229451119622863	-0.0299525822737688	5.143490696079829	1.111175009408209	0.004910887388807196	-7.988470109072845e-05	0.01025037942590463	1.654200551931382	0.4301762837206852	-0.001784882301272775	1.059065174549348	0.08337717483630917	-0.02274841575616094	-0.01747248274595764	-0.00776604764167615	0.5666147656040516	0.3994902017126729	0.4566377978611263	-0.09383380670931359	-0.5694859848150515	0.8462789617310519	0.9104019894752057	0.2104176984108577	-0.01689585284839783	-0.1870595486950526	0.006764112930624922	0.006485985230266576	0.1125241321391848	0.06040955577565855	0.02623537551526366	0.1561339340137851	1.489394146379754	-0.3275948398877849	-0.1461694597211509	-0.2218378483440099	-0.06640079532059977	0.0398458061277626	-0.07346261361222625	0.02907983477293534	0.8225001153607504	0.3290896594269475	0.1032109956915082	-0.2070559905968402	0.007330391853819249	-0.003846796149510303	-0.7014334389395692	-0.8730768613469098	0.513227040920534	-0.06106987949624573	0.1591849477432435	-0.6009927729538749	0.2669085654078248	0.2259820735862493	-0.05127717080064237	-0.1115668803715413	-0.08992487132885703	-0.06319887216837201	-5.977435422986798e-14	1.180818760421199e-13	nan	nan	nan	nan	nan	nan
0.26	-0.04639966675646114	-0.0234490913758652	0.04652776337956713	0.5690619955114341	0.9414273128228965	0.009449233577372469	0.378063807754983	-0.04065890097066427	-0.01587625166753275	0.06647709955972494	0.06207567788929196	-0.1122428298030574	0.02165650976778126	0.04119193398819453	-0.07304342940500896	1.064401346388182	0.07718479242802945	-1.064401346388181	-0.07718479242799618	-0.1702394821186463	-0.08885719151139451	0.007886475802010271	-0.1989624279562291	-0.08109994933669437	-0.03988225712972554	0.05810539393803948	0.07302846326953273	0.6597892036939597	0.6476046791920733	0.09742032226387808	-0.01027390799809061	0.1697438460974919	0.01001569589183505	-0.1883750252331676	0.4427142208700649	-0.5605221537632854	1.329065053566517	0.01556595593915005	0.02156139370283185	2.510721544185956	0.6042552496653976	-0.7027206760840475	-1.192769621000938	-0.3915182359542053	0.9233660124528946	-0.0705018512104465	-0.3516655273941434	0.635616091995387	-2.948645175086462	0.3875994267628672	2.948645175086463	-0.3875994267628693	1.374196811360921	-0.3804237930449831	-0.1999673700947139	-1.741513897330645	0.3717106508909363	0.1674651631198919	1.703547136186875	1.115120956246624	1.48079984770944	-0.1115493830972134	-0.04237051212897482	-0.07304786553720775	-1.573965148726283	0.179062644559601	0.001226116057181442	0.01755667945052063	0.003256784260794115	0.02287233629622744	0.001030848100481156	0.004414180291045523	0.001480334769723639	0.006743619034505088	0.3189559831538473	0.3089586739171297	0.03285878661545132	0.03506938372406619	0.001177706398419317	0.03876132478763682	0.001049774507664749	0.006226157965719582	0.02786581219980124	0.04529565021349655	0.4005228848654349	0.364719476606352	0.002641721244673824	0.02127246702910611	0.223532569159106	0.2308492173956106	0.0832117051342576	0.1027546261924051	0.00164083637148957	0.005635289366082661	0.001756861648385377	0.01046153882082889	0.001237544245506511	0.02600702905303555	0.5674353486318873	0.5047593957385598	0.04546530372589471	0.06348058285127196	0.001190156857924911	0.003502158144271213	0.001244832511583798	0.01931227751406173	0.001472817896298277	0.04262131580914996	0.1275850203701627	0.1543329328420646	0.0282445572102984	0.02167847317755849	0.002185127479060544	0.008368491092043471	0.4360552176596375	0.3831386659766002	0.001114576275336327	0.03143597071696132	0.001182052559951832	0.006034156324800445	0.001151157389596033	0.005031303062514692	0.001142009731996615	0.003939164350608241	0.1139807355872449	0.09884375154088912	0.1186356512050969	0.09181870944229667	0.03708250255253712	0.03347467980918534	0.02878443171599492	0.0310600267006521	0.09592114570412236	0.09639400624358566	0.2571974788832655	0.2128436428233561	0.1987217598837744	0.1718789478398096	0.05730653823196621	0.05611728603463369	0.001517380474033597	0.04153703067257329	0.04347204532865805	0.1485042726208711	0.001985334010730476	0.02590598099139815	0.001301492578671407	0.01407426152584754	0.001067982768749947	0.01376085158843456	0.001039037847976859	0.007427785407861492	0.001044670905915221	0.01050826547677048	0.00111491115997398	0.02981938803972284	0.02982837517734777	0.05789137954360403	0.06660297521256518	0.07594049857139949	0.06275908123033466	0.05771874723822313	0.001970420846516426	0.03301235988433916	0.002969129555866304	0.009320563840296012	0.05056816430507394	0.04752766826463834	0.09046300369008252	0.1224478462978727	0.03932793261752265	0.04447520338661543	0.304165953865168	0.2511400522151677	0.001164916791797024	0.05154129511953296	0.02971909037080292	0.01158104977657837	0.01138371353061192	0.02567054338412715	0.001247671308682069	0.01144385382390926	0.001248600612761809	0.01959145090226662	0.001917704217382858	0.1002440532167948	0.02835978788214623	0.05153471626135408	0.04691646015853874	0.02768490514208716	0.04257373100157019	0.04485737873650922	0.001016124401677431	0.03152482386608736	0.03307250006827785	0.03431286267696287	0.1892275286493612	0.1156431576212682	0.00137158658977733	0.1218473537215279	0.001278346569454517	0.04918747533406691	0.0012222000379668	0.02767957317899791	0.001077990339203005	0.02276823456870657	0.001146789362300708	0.01580555708612974	-0.01085767048069593	-0.01478808312544239	-0.01006899108825566	0.009456668420581295	-0.01494943451353061	-0.006591175849208331	-0.001776653948862728	0.006424694408566121	0.00128404380168654	0.005813946905856552	0.001029512124722687	0.001602577632805518	0.4236783978384045	0.03200799651740709	0.001174657200409491	0.00101113588075668	0.001679242133746929	0.4096421756021296	0.003931357335681924	0.2804041365883428	0.1340400395782957	0.001630663483264566	0.001818831070986322	0.001198811712999254	0.7296685548686206	0.06369711873177585	0.001166055962721537	0.001254060895048149	0.001025102600080881	0.1622729807984802	0.04159730303559454	0.002478273842588041	0.4670646267052663	0.001116808841526409	0.00101510079296982	0.001005452940353705	0.001012459408468512	0.1205667759680474	0.1208574769639287	0.0442414074815253	0.02347994429926713	0.07235040593935037	0.2660263783837966	0.2116458058978521	0.06028108218672501	0.001537262523274769	0.04260117648049602	0.002012218344454449	0.001306491980627774	0.001059343864340771	0.001032769775827395	0.001049516097296292	0.001138148625908338	0.05653754472085207	0.05486253552983959	0.05895373388466241	0.00105396007007268	0.002409642174775733	0.04938430855087245	0.08834764653599451	0.03888760298961615	0.3137734442894477	0.001165033723855334	0.02890717095589694	0.00817201273626939	0.001210586348555151	0.001247301675797906	0.001917628965734677	0.01327572285971561	0.0516893577756903	0.03861809397957574	0.001016550985767893	0.0272466510824193	0.1918828369399408	0.001394605302561192	0.001172098278280379	0.001295816973985808	0.001103379137135881	0.001195970477066694	-0.01450790503073855	-0.01418195841493599	-0.009519830846280272	0.007355508353885737	-0.01439704571691345	-0.005172629186183938	-0.002529824821137513	0.0008043288982759171	-0.9125296210813698	-3.60008487866798	0.01092542214827005	0.2600717191026994	-0.02409280450808563	-0.009474949803934488	3.577749433061401	-0.04602704323777594	-0.0191426513244549	-0.02248823192750467	-1.401584393056456	1.347957648551533	0.08058981911620899	2.530713878339271	2.580416382955902	0.004662103047871206	0.0002289468944526578	0.01183077659731554	4.414272862601329	1.055570739056121	0.03408861265866243	-0.003127550822538966	0.0939282088534751	1.599082784667442	0.4823218810466056	0.003659722725587083	1.322175323354468	0.1143083098479547	0.03143022741945718	0.02455890797859096	0.01008852499434908	0.5459400281243717	0.3868855884988056	0.3749007424783002	-0.1802736426660303	-0.7390956148309477	0.8213943679958404	0.8934660353768673	0.2819694368399759	-0.01318954524511362	-0.1584591580823998	0.007487518462858766	0.009526749083695505	0.1313130517971515	0.07285852329577688	0.02635799734744738	0.156782827344212	1.976101209759075	-0.4271426586168909	-0.1384016815123403	-0.09165346178420251	-0.03602756623824578	-0.01027516627214783	-0.1296413105181098	-0.01638644670000063	0.834732958707334	0.3137613258721637	0.1485983824332009	-0.2028449000232077	0.03611533087171192	-0.002836769787919762	-0.6922842773740818	-0.8857209896545258	0.5707344306720807	-0.1217380993237543	0.1875415922272005	-0.373141059003499	0.2684214827796786	0.2063037793582742	-0.04578877866295274	-0.1329520574868967	-0.1073962970202008	-0.07350881263629948	4.749529158561272e-13	8.859010578855343e-14	nan	nan	nan	nan	nan	nan
0.27	-0.04746691360785776	-0.01999488810625856	0.04091532897712118	0.5823116623864268	0.9414907415705078	0.009581045985763387	0.4012994607300492	-0.03541485629079195	-0.02206918674382801	0.05420448014561399	0.05902325066213892	-0.1030040704035603	0.0199425736783169	0.03909678392441693	-0.06665335784852787	1.031825144634926	0.08188746829406979	-1.031825144634939	-0.08188746829401757	-0.1564374526488654	-0.09305352502985506	0.005728828612600762	-0.215893763374621	-0.0770092808290077	-0.03799931178031561	0.07400177739257142	0.08423335097820479	0.674493381186499	0.6462836015135405	0.09717794673617094	-0.01087300327984828	0.1549141237855631	0.01194503590362388	-0.01896291468864562	0.242654226296585	-0.5582843129375732	1.320844535239036	-0.002813686557763706	0.004424063918432643	2.128558831315832	0.4433245568282277	-0.5189880071804234	-1.271821550564196	-0.213016991732495	0.9210189518479021	-0.2802134404103142	-0.06092929063871063	0.6385745310564244	-3.559902310848043	0.5468828620120547	3.559902310848099	-0.5468828620120871	1.389254467977333	-0.4595277501717364	-0.2298535589616103	-1.636221910505911	0.4483580761910419	0.2087432429157499	1.474124024077651	1.124690992705341	1.455015126739083	-0.1704189280094072	0.003531386875513074	-0.04670009176102073	-1.39491843717207	0.2030835956000799	0.001266899110191001	0.01796703188796324	0.01434602738351438	0.03472565507629173	0.001030364139810838	0.004376825900246547	0.003393482005644795	0.007823631948465451	0.3584602511927329	0.34306889666553	0.03115294108462439	0.03358269073069144	0.001180562834530557	0.03831300882860375	0.001031012676997026	0.006103545693272501	0.01547517073348615	0.03413647137855483	0.4038057087958608	0.3795483793754535	0.00721731675124759	0.02570279988491263	0.2469971370874874	0.2552873773140426	0.1068136352619717	0.12184896638655	0.001653768287844144	0.005764232935327533	0.001801426378942894	0.01058383118801238	0.001228963550620042	0.02611146818646503	0.6185868980098798	0.5454500214060167	0.05537522531020785	0.07294267215978407	0.001181431151096088	0.003528173538383143	0.001260621090349725	0.01922761927715052	0.001253337978946638	0.043458687187554	0.1436399351943565	0.1690156598755417	0.0374255392314385	0.0266159278104223	0.003247092219041898	0.009051394052514863	0.447952327169559	0.3981465295340864	0.001121473700879884	0.03239921652606454	0.001100248935193076	0.006081524224892548	0.001079726280239469	0.005071035045980552	0.001078520899365101	0.003969418543159131	0.1155104052178893	0.1034623625305766	0.1184454360572738	0.09557969094325802	0.03983460182732478	0.03600322301769695	0.02668754629262805	0.03020597013507356	0.08438369511808899	0.08960259666394708	0.260702730895701	0.2210391991922579	0.2042488663971392	0.1807284694714976	0.05856489563525213	0.05878658371781157	0.001817222569067861	0.04167969083385156	0.04302445893878602	0.1469964845723408	0.002016512139589231	0.02595445010055473	0.001307902929438307	0.01412743391214222	0.001063496688323721	0.0151407172312687	0.001035712129034701	0.008178325553162408	0.001048953379527725	0.01072143766466388	0.001151129057011009	0.03116219873481003	0.04826092361550673	0.07791765756332497	0.06008756144525461	0.07172356653161877	0.06035511604976559	0.05628811074122011	0.001521812532863305	0.03198066447386096	0.002669924836062652	0.009153397189043306	0.04922186250675541	0.04713047440823717	0.08824947192592017	0.1207781236807772	0.03821521904243127	0.04395884138882705	0.3071233142495897	0.2594381455226544	0.00116873122762866	0.05453411428962784	0.03033559677991622	0.01363147329850737	0.009685908588836176	0.02404183953434064	0.001226185743502708	0.0117351176477533	0.001257625284936876	0.01952061607373859	0.001893534090233991	0.09323413154518526	0.02016989182223114	0.04382841701452924	0.05059261870257974	0.03405334802055103	0.04082548307124531	0.04421988275433543	0.001016582671308704	0.03307263931349071	0.03044446358538876	0.03129309739675189	0.1903717547165333	0.1182441127154436	0.001389683903012887	0.1236888521336399	0.001224911059014166	0.04896970027666653	0.001277448219122005	0.02622868993646024	0.001097256964390562	0.0215915572908222	0.00118415533168568	0.01499889070798641	-0.01207734544848729	-0.01406334550720608	-0.00941835926984701	0.00796865654057795	-0.01278862905561286	-0.005177365985801154	-0.002523698340691376	0.002230739113780091	0.001330816188656165	0.04357528540412732	0.001030155150207467	0.00860599577142662	0.4516275648647006	0.0267650064063925	0.001191051178501151	0.001011780121369012	0.001453648665377626	0.4120052914122428	0.01893124283094486	0.2965817218425991	0.1435951516982771	0.00169822628138777	0.001872566714712998	0.001237976292042998	0.7514478391810385	0.07072751364932836	0.001177665146258225	0.001296533578512706	0.0010241900911161	0.1726566853545181	0.05360297857315782	0.005951865451873668	0.4809438904359452	0.00113867767780973	0.001015047382265502	0.001005275445638537	0.0010123901146111	0.1152285302214347	0.1158234533698865	0.04207995821590187	0.02498413400437562	0.06543328164788437	0.268257000773065	0.2154502278766357	0.06001359898919342	0.002631671189031361	0.04239175314584696	0.002080272905989369	0.00132142639621235	0.001058389779045631	0.001031811503669925	0.001056706019844446	0.001231727909258086	0.08161364025296909	0.04918547194028637	0.0559114104847545	0.001053293005193439	0.002311427766377088	0.04602691545080095	0.0825504581884292	0.03520072678775019	0.3121870312483188	0.001179192557974108	0.03286753631361283	0.007589512869236353	0.001198070683364007	0.001283715115437618	0.001826547393696213	0.008908470596164644	0.05796768761280616	0.03884466371568125	0.001017489940202101	0.0275382243538651	0.1926396963636766	0.001420337639636558	0.001166840422679786	0.001368146975038032	0.001129103466706323	0.001245989333084192	-0.01135257275047751	-0.01324371756278496	-0.008686550190291636	0.006971163209928174	-0.009341090268653389	-0.003767345562088797	-0.003265841548163394	-0.0008220880086031912	-0.9191533754633761	-3.124677933355772	0.05491518387724917	1.958353960721545	0.005722021554746643	0.2085230498684047	3.235922028309224	-0.235957456293328	-0.07225455226020776	-0.007484979005646416	-0.8492082727107751	1.591912060038144	0.7435754364073277	2.352356139724867	1.268657595830804	0.01602756238756893	0.01768148117087784	0.01390698992592083	3.717354717565065	0.8481586977945712	-0.01520485774166646	-0.01296618764535157	0.08485941586357662	1.349394278458323	0.5034503812991202	0.1233231807868052	1.684398069841884	0.08666310589361202	-0.008200908286806089	-0.005996039399339764	-0.0001007825858349853	0.377934156036167	0.3567276849511133	0.1466929461259044	0.0004019262229489605	-0.6235971116602274	0.8243988876576887	0.8787177021097111	0.2538129201734108	0.03740283005640752	-0.1421953465996938	0.002446793695528505	0.002128089565623325	0.1453159974444443	0.07801812317577334	0.01755098364409367	0.1158993449149955	2.022236457268259	-0.4204430896633282	-0.147352070703977	-0.09752645048353488	-0.0008007204259891628	-0.0693499320973425	-0.2066845001443859	-0.08998888418267939	0.8316222357074785	0.2841794891821904	0.2620274206280284	-0.1294449286676805	0.02823499574438641	-0.01015027665366738	-0.7018545061189521	-0.6719809281823278	0.7002157312939934	-0.01488574761411244	0.1327294249170534	-0.2354438015222283	0.2538343122918313	0.162139757811972	-0.001019483279951973	-0.155607150973904	-0.1266346804451873	-0.08661917312558058	8.152131264293584e-13	5.84023260751411e-14	nan	nan	nan	nan	nan	nan
0.28	-0.04665669644166216	-0.01870545098216997	0.03543568539678179	0.5954784104921006	0.9413723694931633	0.009530174371323622	0.4204779799900921	-0.03181699242504715	-0.02591844517247731	0.04083932277545584	0.05793434241148758	-0.09388978907774462	0.01589367948415132	0.04010205206911836	-0.06034841254814909	0.9933371574656549	0.08800139197918018	-0.993337157465655	-0.08800139197916761	-0.1423934850514603	-0.09806144330575733	0.003323574799191539	-0.2315162406494873	-0.07209408730173442	-0.03571500554827581	0.08755576380660275	0.09549897126769533	0.6887890957475484	0.6438412451239334	0.09768366960707531	-0.01120648785177771	0.1417866948838576	0.01400293255982027	0.1871177783212991	0.009760991790904002	-0.533963989348979	1.312481299702676	-0.02079420934493837	-0.01497541086329156	1.699294801095222	0.2750190867889455	-0.2339853466875312	-1.411277212182815	0.001185559331577371	0.8984703977403534	-0.5374934722448134	0.2684181142411718	0.6185908408441387	-4.131002258291399	0.6698489905769311	4.131002258291399	-0.6698489905769325	1.422584436885843	-0.5427407445318377	-0.2494886948939991	-1.479742268626083	0.5366156548073046	0.2477373396459324	1.235067728085281	1.127267472409363	1.399107261413368	-0.3358051253117871	0.1072491675966123	-0.01992572356815175	-1.233506466681141	0.204773973438664	0.001310673397846216	0.01833038549206377	0.03788835309380344	0.05899465398483965	0.001030443926906438	0.004310622626283926	0.007820631781887091	0.0105749903772736	0.3932025772681411	0.3735096527171538	0.02776223451368781	0.03065731657893666	0.001190189033764602	0.03728155350934217	0.001021957706827467	0.0059674432584222	0.008774585563424217	0.02793234677895772	0.4067893153672338	0.3960395009028302	0.01684779164311759	0.034905949443908	0.2673809549589368	0.2778051008777699	0.1238330948037199	0.1287318969085289	0.001693993226332454	0.005853859647416131	0.001850567618710627	0.01068420753510798	0.001244256522449681	0.02638216764762131	0.660458222263604	0.5789765390233644	0.06383026528144513	0.08066998831276741	0.001182874349195817	0.003471674512345037	0.001289750811547153	0.01906971194657567	0.001143067531772784	0.04454477110712508	0.1571309070322711	0.1815594515402802	0.04776876304759708	0.03171310751902259	0.005504732565213125	0.01064300093586155	0.4603981614789975	0.4169266410072618	0.001135858665414671	0.03333567791149389	0.00105932276153858	0.006145252941286213	0.001043926600775596	0.005123711712335979	0.001046746834259311	0.00401588677697283	0.1141857492080319	0.1064054743859857	0.1162507021341414	0.09878160260641815	0.0402861869146857	0.03672623967015656	0.02630089928680334	0.03088685715845299	0.07466843275887755	0.08383384779879931	0.2637477358448563	0.2294652602139994	0.2091037850124865	0.1894988901049811	0.05913221245171691	0.06123200084424753	0.002513403606565939	0.04219871232197044	0.04268692865580549	0.1456784277893481	0.002066098464816677	0.02595972667190958	0.001318574802800003	0.01413723054503513	0.001060777258788186	0.01668028995085949	0.001033570639130641	0.009003520219512539	0.001054690136969996	0.01088477601819778	0.001216028991090395	0.03221977560401015	0.06912549345023651	0.09819774995168225	0.0538831105452012	0.0674476499714823	0.05765353263826108	0.05477917676774288	0.001296743835476074	0.03140501427957824	0.002470795281404296	0.009236650304284052	0.0469480803753156	0.0461369430809961	0.08447789140896388	0.118266530550077	0.03589456947088285	0.0426133670764066	0.3085302329320987	0.2679072275876417	0.001177718725933085	0.05721242452545468	0.03253155575600258	0.01683242016237857	0.008532201501513107	0.02295066363643155	0.001209184660591258	0.01213050499128043	0.001280343942414358	0.01941204376230559	0.001835945702412173	0.08636387411033318	0.01371610501029269	0.03776625632779221	0.05543067067076638	0.04163445149340435	0.03999145785819141	0.04437717077394188	0.001017281397984425	0.03439357091766763	0.02918923582296513	0.02951135055690625	0.1913680687345628	0.1207611393918347	0.001411597043221869	0.1250930259728301	0.001195561613286232	0.04910202066094425	0.001341230423984867	0.02459977896039617	0.001119752665898151	0.02026163052198047	0.00122784563825379	0.01409727942076813	-0.01038034891757698	-0.01319627239969271	-0.008645961559718255	0.007216422484605116	-0.008697723604132708	-0.003769240281935902	-0.003263390955985016	-0.0002515239224018235	0.001377588575589513	0.08133662390228123	0.001030798175691961	0.0156094139100428	0.4795767318909971	0.02152201629533291	0.001207445156588228	0.001012424361998873	0.001228055197065289	0.4143684072223534	0.03393112832618855	0.3127593070968563	0.1531502638182823	0.001765789079520925	0.001926302358435293	0.001277140871092864	0.773227123493457	0.07775790856688876	0.001189274329797032	0.00133900626198803	0.001023277582153652	0.1830403899105593	0.06560865411071722	0.009425457061152734	0.4948231541666243	0.001160546514098446	0.001014993971564578	0.001005097950936813	0.001012320820759352	0.1098902844748288	0.1107894297758499	0.03991850895028894	0.02648832370948183	0.05851615735642164	0.2704876231623333	0.2192546498554187	0.05974611579167683	0.003726079854769853	0.0421823298111976	0.002148327467524442	0.001336360811798594	0.00105743569375238	0.00103085323152185	0.001063895942389338	0.001325307192614936	0.1066897357851112	0.04350840835073526	0.05286908708484821	0.001052625940277601	0.002213213357971042	0.04266952235072947	0.07675326984086676	0.0315138505858891	0.3106006182071902	0.001193351392108056	0.03682790167133107	0.007007013002215351	0.001185555018129253	0.001320128555086723	0.001735465821657477	0.004541218332616164	0.06424601744992006	0.03907123345178764	0.00101842889464976	0.02782979762531388	0.1933965557874102	0.001446069976714857	0.001161582567076797	0.001440476976089094	0.001154827796275026	0.001296008189099263	-0.008197240470215814	-0.01230547671063353	-0.007853269534303093	0.006586818065969406	-0.004285134820392654	-0.002362061937994169	-0.004001858275189373	-0.002448504915482371	-0.9267114976395815	-2.707638115364047	0.001525654793296769	2.743207744574774	-0.0298625811402508	0.3247941531584557	2.843856093712327	-0.3337632751619964	-0.1357705231417173	-0.02518626424019063	-0.4105735464829963	1.680401400271737	1.035153159696997	2.146626607415524	0.1381344485402823	-0.003201268198047703	-0.00415425729484714	0.04508284208008889	2.981451252580511	0.7086161082431583	0.01758572873027855	-0.01777736884318989	0.1436707170840196	1.171295710970607	0.514266896189341	0.1854005072709619	2.076624906497043	0.1089514249386914	0.03470239067246587	0.02714784456511643	0.01333133325771891	0.210840201258501	0.2750716209299539	0.01379543131780291	0.1267150751139936	-0.5345634719692406	0.8674952985624433	0.8776458357369201	0.2371933253468227	0.06208271981371866	-0.1205129049768534	-0.001150989089314392	0.0008515984124483289	0.1632544671519512	0.08778942749499903	0.01639123050340012	0.0997360622842368	2.026864083593777	-0.438939562706799	-0.1540611768155566	-0.0004444177072651959	0.01405638713824626	-0.1295426604316236	-0.2980154132484877	-0.1822089096435283	0.8689307102040422	0.2508595391917317	0.378703050793187	-0.09533930960211062	0.05694003636451574	-0.01038426558570264	-0.6643514300872823	-0.5568932776846743	0.8132665495443118	0.03721870100727072	0.1421648235794163	-0.1255373709149981	0.2516357992320944	0.1188388647885645	0.02423030985093264	-0.1685576041993462	-0.1380461952195508	-0.09249779447269152	9.356410088577257e-13	2.742775305929431e-14	nan	nan	nan	nan	nan	nan
0.29	-0.0436384556593946	-0.01980527394612418	0.03023792807103419	0.6085600004171637	0.9410727973579842	0.009283701333885454	0.4351657430968441	-0.0298735480960089	-0.02652094109911626	0.0258402972989978	0.05905865588332276	-0.08499726971352431	0.009064374910704132	0.04445566566683494	-0.05427053167246229	0.9494110728683713	0.09523335763187572	-0.9494110728683778	-0.09523335763188075	-0.1279196520798543	-0.1038964410500695	0.0007842027757360024	-0.2454429380032944	-0.06629779966637252	-0.03305766135337629	0.09858693227387923	0.1067455613358167	0.702407053208098	0.6395862967891588	0.09950862488654953	-0.01130162014698912	0.1300451896244625	0.01616867578884162	0.4156406431985387	-0.2227836022429807	-0.5073486717202559	1.303760186674009	-0.03942642469975927	-0.03381077658886609	1.238587177902523	0.1209042524417729	0.1178643625320815	-1.587894665375668	0.2167919732611851	0.8846523722990742	-0.8286681912792453	0.5920886772492042	0.5996440885685502	-4.641123993669116	0.7777519138063046	4.641123993669118	-0.7777519138063219	1.474584529665192	-0.6215495588599308	-0.2561271398707209	-1.306583892923105	0.6192168209159772	0.2823632532409163	0.9676062010038469	1.127293491318372	1.322860505016908	-0.508753563607922	0.2482170828846223	-0.001470634332810697	-1.115763627447376	0.2254909506407888	0.001411821738755017	0.01870681945111218	0.06607129936720862	0.08797252211824649	0.001031178145362928	0.00422335054993747	0.01405623712334673	0.01426576454396456	0.4230053743560813	0.3998297889416759	0.02236100511017502	0.0260642831138646	0.001194032802864311	0.03564595674481071	0.001017282024451254	0.005813632358251701	0.005100979617408199	0.02444422215768252	0.4079096097205158	0.4111113142131901	0.02901821757255243	0.04634058108094452	0.2871220284517254	0.29974626040627	0.1281411479292918	0.1219718611783173	0.001728895818361965	0.005905496912451342	0.001916327827217183	0.01077711295167188	0.001245361149596048	0.02680124638369124	0.6933422136801004	0.6049642590919587	0.06998932848635749	0.08603845046990748	0.001184940198388344	0.003378878940429861	0.001315125350682931	0.01881588807759734	0.001084711693525613	0.0459236386205271	0.1678561167106943	0.1917818838123241	0.05770150524967387	0.03636245816872892	0.00927389224389899	0.0133020335185557	0.4744523511893602	0.4396048070469509	0.001145211226480586	0.03423683901162029	0.001037794403365501	0.006248756448380009	0.001024961311601916	0.005207939152600709	0.001030014381482033	0.004079367606607936	0.1112507686993306	0.1079705135074633	0.113047201100455	0.101294830937189	0.03917907173121175	0.03614468198887368	0.02668133861015377	0.03230785029584815	0.06768188016703616	0.08007235246167332	0.2665869173170694	0.2386315727657048	0.2132739859370104	0.1984394780993929	0.06184050903808824	0.06580037193048663	0.008508757854410288	0.04702196601984822	0.04235628152571296	0.1444968283164481	0.002110920692694662	0.02589312238627674	0.001329524626434679	0.01409945750389081	0.001059578652959172	0.01836711310301266	0.001032381494531439	0.00989325147238611	0.001060598294007959	0.01099412726276687	0.001357073804450704	0.032976591476224	0.08539503478301898	0.1118698391966693	0.04877457708832038	0.0638308228082895	0.05515683396086109	0.05348781873196174	0.001179968076225642	0.03118068630197268	0.002332451309762406	0.009508368236879065	0.04460425256246783	0.04505773293243967	0.08070848582909987	0.1155175159252604	0.03409847743282805	0.04108620608968212	0.3091015162649865	0.2772045525491909	0.001190498815278469	0.0595144627112642	0.03312198163047476	0.02020159166534869	0.008738775395281839	0.02313803483252716	0.001198218436068951	0.01263163371150313	0.001313499107412593	0.01925350308005195	0.001769850779018871	0.07982277762204826	0.009293606487371079	0.03369866569365255	0.05983054266186119	0.04940777552238268	0.03943018486999731	0.04471489192837156	0.001018108031044263	0.0354835970809981	0.02875096971161262	0.02861310194894499	0.1919013949991141	0.1233602283492234	0.001430953132438083	0.1259345595881111	0.001180267520570118	0.04965329793979831	0.001392614972669264	0.02284593465803412	0.001137599579560545	0.01882483672648538	0.001263626502455301	0.01312949883645103	-0.006133310444070499	-0.01194653257110867	-0.008082923322822235	0.00763445713449474	-0.003913986019295801	-0.002656466363255933	-0.004019457944586603	-0.001443980017897487	0.001635382169061249	0.1172481941416792	0.001032910344231875	0.02517513448611248	0.4942890602832248	0.0117648181582656	0.00119007390577342	0.001012408645683581	0.001156886238987681	0.4067070613786386	0.0501502125964659	0.335042750940233	0.1180164967077513	0.001764907800299273	0.002034647714051581	0.001220594293421559	0.7755279235234401	0.07796319415255423	0.001185244528532717	0.001343722272667969	0.001024529980586562	0.1865282643371465	0.07362124799077036	0.01656647129898386	0.5164307346361837	0.001150212861493837	0.001015718446844469	0.001005327247293164	0.001012834246926992	0.1045472680607065	0.1063635386581948	0.03611179748606826	0.02764691143448367	0.05867794620465737	0.2731557238560536	0.2215867488866989	0.069986614213966	0.02429104143558386	0.04177173502560654	0.002165726708865689	0.001344802269838315	0.001059088571642167	0.001031389727563998	0.001069161116379835	0.001655225679894981	0.1067386326897892	0.04163639638972633	0.05134189143455217	0.001063158328383597	0.002166173765522774	0.04100816681577134	0.07473134784640455	0.0324141574162102	0.3098969421139846	0.001212654900660999	0.03121788460378503	0.01061436706786129	0.001187849183881925	0.001371657911043161	0.001671583757022846	0.00447836009527809	0.06624585948612181	0.03850323072398065	0.00101942474713182	0.02860607996364003	0.1922663767223293	0.001455406813946177	0.001166673902953888	0.001450968855943571	0.001157325717328029	0.001305030850447937	-0.0002351279496484508	-0.01040963743090426	-0.007703608116741588	0.008890603039205459	0.001166670606418942	-0.001779215984786218	-0.004789604668706104	-0.001832816195325643	-0.9374374812236362	-2.390147021123656	0.05739764923617507	3.035508054561038	0.001970230499389619	0.4083742804868988	2.408534404487728	-0.5684219316105221	-0.1895802975848667	-0.01065223500726064	-0.2790126789086295	1.291058297375522	1.2338756595219	2.237577379868875	-1.397889795236473	0.009492326879611183	0.01642277848735707	0.042837375552804	2.200792698681137	0.3828620606293083	-0.02240527799762599	-0.0314657542506228	0.1403850730868237	0.8786289158245437	0.4165063575369981	0.3346221992172895	2.440783149728999	0.08030949446252833	-0.001623111370226315	-0.0007572341232001945	0.003142276075436704	0.08993857310665959	0.2154947688234505	-0.1233849853618654	0.1575405049502238	-0.2242852996698171	0.9613276513010467	0.9095038804566052	0.6507895224149975	0.8341720739343427	-0.1147644027137889	-0.0106730089048052	-0.006911808155555159	0.1744834926466356	0.09067039128421382	0.006971189630644629	0.05648415958532623	0.8099014242759488	-0.292635789528269	-0.1071006188490792	-0.02916850905927567	0.03713570362582942	-0.09355296080975893	-0.2553495775443292	-0.1179483519632463	0.962026162559285	0.2119477486963578	0.2894542740870731	0.1162692468336092	0.04894336986528824	-0.01990235287053762	-0.6379053814888311	-0.276534764978664	0.7369620360606094	0.02903513555069551	0.08416035688968794	-0.05597597943853984	0.2713213322180124	0.05328020758386764	0.08229455327953694	-0.180151321026801	-0.1477192753130079	-0.09961233613062634	8.328851760547079e-13	5.468181288534704e-15	nan	nan	nan	nan	nan	nan
0.3	-0.03836167827558259	-0.02302228337776741	0.02525348804423341	0.6215520842526073	0.9405777168681153	0.008864127236976499	0.4452563107000869	-0.02925421790905944	-0.02347359389962297	0.009094093824118521	0.06213247864345238	-0.07610436368749567	-0.0006856993191423912	0.0517395070522683	-0.04830235569049645	0.9007764909423167	0.1035805857317893	-0.900776490942317	-0.1035805857318037	-0.1128537470135275	-0.1104382495734534	-0.00175379659962261	-0.2576676523236807	-0.05977825191013805	-0.03009510540525793	0.1068366925392545	0.1181497000957951	0.71521383133439	0.6337947934125278	0.1024575151563868	-0.01128329851519601	0.1194520414899765	0.01845507713807254	0.6388250986220708	-0.4136763017421635	-0.4913005295679081	1.294580081778766	-0.05989588021933511	-0.04959562275743597	0.7798557003070439	0.01019625832101278	0.4959832784040702	-1.760712811857182	0.3910874169969129	0.8985477301286511	-1.121647403633055	0.8544636717110214	0.5966498621708648	-5.072701724046241	0.8929014800207826	5.072701724046241	-0.8929014800207841	1.540998855830214	-0.6841029003449283	-0.2492141652740232	-1.139345661942381	0.6812676789811929	0.3087796902897891	0.6787860877070496	1.158777210777068	1.236871394563813	-0.6431161336827261	0.3320361656679801	0.002765061830754388	-1.003835041698237	0.2289055974769211	0.00159123244740742	0.01915106871485022	0.09638857938764793	0.1193676585246174	0.001032601647450543	0.004141268528724603	0.02182995750861758	0.01864274799320483	0.4476001657617406	0.4214476058728067	0.01479312949817917	0.01961730767035365	0.001187267531759581	0.03352531820407882	0.001014937405326927	0.005652872175597649	0.003194216133911993	0.02251286717275339	0.4062322337710748	0.4210026075622204	0.04282268476107295	0.05922551247026726	0.3074202564175205	0.3224760901069798	0.1161897154887109	0.1026191369906867	0.001745920748379736	0.005962978300130687	0.002003342821800593	0.01088641186079094	0.00121763823749525	0.02732100456638062	0.717196586301069	0.6226863917478191	0.07345938547736036	0.08868294427674427	0.001183957748652269	0.003298360255619579	0.001330170641931098	0.01847082988277569	0.00105616492383564	0.04751811831873193	0.175654152956597	0.1992407933048556	0.06661500130712336	0.0400612971455488	0.01466565548353584	0.01709976871905099	0.4907407425785353	0.4653778009674474	0.001144718259872945	0.03512244178641191	0.001027396605635983	0.006360362271515055	0.001015597192416484	0.005299469477733834	0.001021908335591425	0.004154281166720381	0.1072956648144559	0.1079596648493502	0.1093191106181085	0.1028499124547421	0.03680734093248486	0.03439297960733716	0.02743221816006153	0.03403880630909204	0.0638129783740522	0.07921714772080131	0.2693591111344913	0.2486030220304979	0.2167489941138489	0.2076696100603297	0.06789943230685927	0.07373396390128299	0.02151319359865088	0.05751423488193539	0.04198834538868591	0.1434039914728744	0.002142050683035484	0.02577620367648929	0.001339220212553645	0.014028882351641	0.001059806350558274	0.02017742639125376	0.001032055555269604	0.01082719940920421	0.001066184767394428	0.01105404323555618	0.001592471398337701	0.03344659974533947	0.09430867725497639	0.1164427316154068	0.04511377675104852	0.06143073578879775	0.05309108989489963	0.05257936062048692	0.001126835138770588	0.03112669748225694	0.002239633517792159	0.009916334462560475	0.04256720452637367	0.04412081203430245	0.07768185561473852	0.1130882976826022	0.03356654274200403	0.04035989875190837	0.3092398091673098	0.2865775884479174	0.001206540690261716	0.06149937251530077	0.03078186024117651	0.02250796612958511	0.01061771448106714	0.02494516253353281	0.001193883058464977	0.01322252564782881	0.001355837828557098	0.01904242707262438	0.001704852812368356	0.07372501620160588	0.00698746066941075	0.03183736271102122	0.06312164435016313	0.05628496781086263	0.0388652283137347	0.04493206559817215	0.00101901931271961	0.03624317701145813	0.02888925878760307	0.02835455839295118	0.1918059421415763	0.126250352835607	0.001445300600947666	0.126234877110697	0.001175167410714801	0.05067329987541606	0.001423554093863725	0.02103795124477891	0.001147769615008469	0.01733911078714818	0.001286026209317393	0.01213395242328466	0.0005904440608093155	-0.01026605977509422	-0.007795469632149256	0.009309658666616084	0.001315130126857717	-0.001896977754891096	-0.004796644536465032	-0.001431006236291879	0.001893175762501799	0.1531597643810538	0.001035022512772816	0.03474085506217885	0.5090013886754532	0.00200762002115107	0.001172702654958268	0.001012392929371264	0.001085717280921769	0.3990457155349245	0.06636929686673451	0.3573261947835997	0.08288272959719956	0.001764026521088134	0.00214299306966361	0.001164047715750131	0.7778287235534238	0.07816847973822393	0.001181214727272098	0.001348438283361728	0.001025782379018943	0.1900161387637352	0.08163384187082329	0.02370748553680754	0.5380383151057432	0.001139879208890863	0.001016442922122741	0.001005556543650491	0.001013347673094112	0.09920425164658027	0.1019376475405384	0.03230508602185751	0.02880549915948707	0.05883973505289317	0.2758238245497735	0.2239188479179803	0.08022711263625686	0.04485600301633771	0.04136114024001479	0.002183125950210719	0.001353243727883738	0.001060741449524033	0.00103192622359932	0.001074426290370556	0.001985144167186032	0.1067875295944727	0.03976438442871855	0.0498146957842559	0.001073690716509233	0.002119134173064934	0.03934681128081091	0.07270942585193385	0.0333144642465194	0.3091932660207748	0.001231958409226848	0.0256078675362393	0.01422172113350938	0.001190143349583241	0.001423187267010266	0.001607701692388206	0.004415501857939434	0.06824570152232234	0.03793522799617479	0.001020420599608365	0.02938236230196187	0.1911361976572514	0.001464743651184092	0.001171765238827292	0.001461460735796362	0.001159823638375243	0.001314053511792171	0.007726984570918467	-0.008513798151174647	-0.007553946699180037	0.01119438801244229	0.006618476033230646	-0.001196370031578636	-0.005577351062222892	-0.001217127475168913	-0.9490419650516647	-2.185667965390271	0.01508871508669809	3.226661399085511	-0.02882457012628855	0.4620360096730481	1.903392235037147	-0.7045516710002064	-0.2327788781122905	-0.02657612057922616	-0.09921961976723129	0.6442974080719344	1.325213110124625	2.304360641882933	-2.38040324294006	-0.002032443505911953	-0.0008755589500937573	0.06521873133820542	1.328333770032583	0.1638224384649939	0.02004110624201198	-0.03602423329470689	0.1867931540505597	0.6185911551112707	0.3241645616168516	0.4131410308167681	2.695590482662844	0.1058397596863931	0.03632285387629795	0.02860842154694758	0.01561787936428685	-0.1043373546753745	0.0834422582701782	-0.2202335087079956	0.1887076502770777	0.04669464724394958	1.028522641179783	0.9355546290426293	0.9102375020981842	1.195885752418572	-0.1027603791106851	-0.01121387391543968	-0.005708823805952522	0.1879524943796067	0.09663276427373815	0.00650417618318789	0.0423745417783379	0.207024718426072	-0.1955915339875586	-0.0774811919655196	0.03362341478078135	0.04130604584102374	-0.101084810337523	-0.2340561368208701	-0.02203817986406063	0.8840728976420926	0.1874338629925808	0.166143643020043	0.2286119914087582	0.07489268113945272	-0.02089132983662696	-0.5756844165756931	-0.1156357474321397	0.6340402014493272	0.01310920405677662	0.07607557699940086	0.002403639493140371	0.3098429050397278	0.01059564624019323	0.1179752413764616	-0.1793854263796382	-0.1478326239797841	-0.09805096025228757	4.32551056276518e-13	-4.471388822108824e-15	nan	nan	nan	nan	nan	nan
0.31	-0.03100893292608386	-0.02779640178084065	0.02030929098424158	0.6344493410943288	0.9398632818472596	0.008311074583726477	0.450914096329549	-0.0294353497973902	-0.01667831221623775	-0.009156312395837978	0.06658420408458827	-0.06685682852330009	-0.01322518009511113	0.06115046242491525	-0.04221518696317655	0.8482502569924062	0.1132604155904714	-0.8482502569924072	-0.1132604155905094	-0.0970794848288513	-0.1174888693746012	-0.004155014866195177	-0.2683114155903086	-0.05278267177024761	-0.02691649317122113	0.1123749945236796	0.1300619612967525	0.7271603721932125	0.6269463014018144	0.1057096912544183	-0.01130822384282524	0.1099996740757029	0.02086030095998746	0.8179953733534813	-0.5278570336980261	-0.4997771078558401	1.28489553940956	-0.08387833715474259	-0.06023891393533047	0.3676779770088336	-0.03585726402118289	0.8591425574318937	-1.872446428935044	0.4855175462972635	0.9518349666026162	-1.370578078292851	1.008757573124638	0.6225925645371869	-5.423933499355269	1.049012587295489	5.423933499355329	-1.049012587295534	1.611738496535068	-0.7218308286833153	-0.2291506895665385	-0.9942205679728268	0.7126169609055664	0.3256823981332476	0.4483963182637753	1.231849758859865	1.158966855151119	-0.7183393036059846	0.3080559672295183	-0.008610177278858917	-0.879228513369455	0.249415924460812	0.002398238864403508	0.02024394670151524	0.1217555527458514	0.1479861724506111	0.00103387189681686	0.004079388145985795	0.02784032834415282	0.02207105098941064	0.4673548172853398	0.4377621523029939	0.008545182397427275	0.0142690214264188	0.001172129149605197	0.03111199833725635	0.001013525101540585	0.005499330813716001	0.002161210186395315	0.02140606582235173	0.406071021568223	0.4270766100260495	0.05501309391179645	0.07084765972860224	0.3273600118647658	0.3454120889604444	0.09333345783054152	0.07866393465903444	0.00173649021707148	0.00605939319432452	0.002064894316657333	0.01097825301666876	0.001183969780949282	0.02799997587918984	0.7324432543037375	0.6308943611180937	0.07434230806416869	0.08893847248430857	0.001177835016071405	0.003300410045691883	0.001321996265688529	0.01804682070074655	0.001041850649875979	0.04935932100965176	0.1813626158625894	0.2044220334095756	0.07369455367887925	0.04273889977627836	0.01970360914556895	0.02060693748068919	0.5098057093436525	0.4928630939590082	0.001137774016501991	0.03606932308988617	0.001022096440791906	0.006520274585845371	0.001010746466017342	0.005431069291122088	0.001017741389494533	0.004254048685307548	0.1036248494902908	0.1068661326839446	0.1062364843424987	0.103433466607887	0.03438219300157822	0.03238849479172773	0.02747009420151558	0.03513667128840769	0.06116247851445576	0.07960277260060047	0.2721301531037858	0.2585653769752295	0.2199443776217076	0.2167287317226112	0.0781087194343115	0.08566560272934778	0.03749389466543122	0.07013343905861541	0.04138563891757686	0.1423715112983599	0.002157942235623335	0.02567404654820838	0.001347652963380193	0.01397694312797534	0.001061037839422723	0.0220831297747845	0.001032203046381676	0.01193707745875314	0.001070448912354174	0.01107663857962107	0.00172481722389487	0.03352297156916469	0.09534660179575322	0.113992848731559	0.04252545006918597	0.05990142688971158	0.05133235967783744	0.05185203222156205	0.001109301663068141	0.03110610804745632	0.00220566708956794	0.01043432242670879	0.04117741115611732	0.04347173359980058	0.07417313207127281	0.1101039399908144	0.03261916544100124	0.03977891530007494	0.3108968411469556	0.2943851766287918	0.00122404623169519	0.06335015004512817	0.02999420188468463	0.0254715746321119	0.01404071180756272	0.02823111160800923	0.001196631210717235	0.0139013494112187	0.001385275908495828	0.01876670979190493	0.001661047966765436	0.06817232602510792	0.006024844424218684	0.03142953010665559	0.06444113234747149	0.06137313232029117	0.03760880564261469	0.04441011556611947	0.001019948522236041	0.0367524450699582	0.02819254718739636	0.02810385199639182	0.1917440315059045	0.1293128739952859	0.001457972266181785	0.1261986244631027	0.00117874165966439	0.05219850188850329	0.00144214418844792	0.01925051159572181	0.001153511958296277	0.01586194185575955	0.001300185187694737	0.0111514021019689	0.009010112099407689	-0.008181677256711631	-0.007503305931907724	0.01280315149372887	0.006366360039840106	-0.00140592909372418	-0.005461315642047194	-0.0007741517696454217	0.004382209876247088	0.1615922588586031	0.001035339020963325	0.03451100219693958	0.5139666239982701	0.001578929241609148	0.001142540930545712	0.001011769618929469	0.001073573063259458	0.411716925722331	0.07278779609047402	0.3755854191740677	0.04208067291356047	0.00169501768273707	0.002117505137951948	0.001136094682084648	0.7638463638915528	0.07318131160351457	0.001163204546616876	0.001283897767488827	0.001027940710662899	0.1913254346957363	0.08386762229694064	0.02655984353215415	0.5678120900763572	0.001122644664876198	0.001016696412208243	0.001005818113194136	0.001013452901118646	0.09776553662592427	0.1017809601928137	0.03089358199658075	0.02641005611941365	0.05691433224835594	0.2787140810194212	0.2269725850875073	0.1010699301335971	0.06518960081514977	0.04007311049500002	0.002167290132724792	0.001359143969546663	0.001063655036498181	0.0010327206508372	0.001075277841878789	0.001759355883443676	0.08803690214011803	0.03912162189853464	0.04861438008143685	0.001105731922217715	0.002213346118475387	0.03966631052612606	0.06685048033036843	0.02998629439597061	0.3186143422878067	0.001251009790222989	0.03204742903492688	0.02074863824222181	0.001207404356841911	0.001409829720945083	0.001621816407549433	0.005498974794387313	0.06427843898432532	0.03458024641349634	0.00102133438844577	0.02569993099406683	0.1920842533896966	0.001476628350364731	0.001191515906706	0.001461571532228093	0.001159209716439857	0.00131568212192625	0.01845628216079778	-0.005831598022757925	-0.007170629617848394	0.01758365510586965	0.01121589715811045	-0.001082527682274492	-0.006033158411488937	0.0002370832614198598	-0.9640807258720627	-2.068879346564215	0.1785616372843661	2.487442256357212	0.005920931015576686	0.2347542962824856	1.361324848378976	-0.3892830457675444	-0.2465442028110518	-0.009118035472136941	-0.1046313263616349	0.5956839200675068	1.013905647090839	2.239863460879199	-2.425560802091677	0.01629247053984779	0.01353052662285043	0.07282603436495347	0.314445361452609	-0.101797143046883	-0.007901723207510782	-0.04666413403356495	0.1868960712968724	0.418135124333313	0.2141408207261787	0.2981175215223344	2.77874289504428	0.09109786648725511	0.006352955553794021	0.005920585258038589	0.007643591153383415	-0.1231409527878117	0.03391217204085543	-0.1842376349328842	0.03914018645539148	0.03876203335213287	0.9380029924606306	0.8550317288865826	1.441165904027313	1.318817134121332	-0.1022843197417297	-0.008596337381882589	-0.003910841274159844	0.2006153704424044	0.1259954025040793	-0.0002469653189448288	-0.01820994711078451	-0.6415703679369996	-0.1121198371520283	-0.0705980937394316	-0.02199983115778614	0.06013319383255863	-0.03603758774685301	-0.3602684525835131	-0.09981954040360705	0.6806978224481394	0.1887520526147677	0.4255801214332602	0.414180452778004	0.06736782308904626	-0.03204436267767737	-0.534397089059918	0.0248815158536615	0.3832475708530547	-0.1111616193069202	0.03471297718015581	-0.06092612864029734	0.2882260727206606	-0.01226028072211661	0.1839720985476958	-0.1778128759538712	-0.1474811219006539	-0.09822601680736437	2.201685165805559e-13	4.454819719920892e-15	nan	nan	nan	nan	nan	nan
0.32	-0.02227634276616552	-0.03331361714580696	0.01521318137896671	0.6472504800974255	0.9388824058692943	0.007674868834135132	0.4529294012677395	-0.02976005575139817	-0.00636935276909628	-0.02801639468912675	0.07156802707295541	-0.05705015107721279	-0.0277838474208894	0.07153526192015268	-0.03581433077417377	0.7924700522869461	0.1246797993888842	-0.7924700522869453	-0.1246797993889042	-0.08066127877419683	-0.124791061523021	-0.006299234421410699	-0.2776483352149061	-0.04563054045358448	-0.02360666461021967	0.1161950590861826	0.1429501898615679	0.7385237699965082	0.6195928666375354	0.10841177276663	-0.01147270305853323	0.102015669778369	0.02338893077830609	0.9147940606836125	-0.5622956941205387	-0.5216830386275262	1.275356514053832	-0.1131840715849316	-0.06622624202568776	0.0513595619679901	-0.0185185548588822	1.198718831013626	-1.882648026526974	0.4975069264490207	1.010376186534666	-1.52548471372278	1.049232496156859	0.6593873545692357	-5.723495875156765	1.240812267967335	5.723495875156766	-1.240812267967337	1.669787629826204	-0.7344173697982597	-0.197814423002107	-0.8779769335365353	0.7125779143356502	0.3350229556828841	0.3351386033276681	1.35397068353332	1.120242783460348	-0.74410468439535	0.2220172485006917	-0.02514571577409508	-0.7101624183090242	0.2535867967528406	0.004041439950135902	0.02222379655539328	0.1394041716708245	0.1689245210564159	0.001034665060217166	0.004049135897570799	0.03082850044496294	0.02356042805322077	0.4823740223612033	0.4487102587879296	0.005106059495116297	0.01134809739513956	0.00114947710654837	0.02866125199985048	0.001012507483041917	0.005370793794142064	0.001636060970416254	0.02077042711963664	0.4099941241245276	0.4334199026714243	0.06436652680396175	0.07979741152285659	0.346457749393873	0.3664138459662052	0.06173345447569101	0.0538094493750502	0.001697296346680708	0.006188368676251762	0.002082987776307567	0.01104275712159078	0.001153157386288126	0.02882253531593541	0.7392554626638574	0.6289990041254512	0.07263517088001663	0.0868653944963711	0.001165767411823926	0.003374914292696065	0.001285640679164808	0.01757981659083526	0.00103577590004993	0.05136501348809486	0.1853579418692799	0.207613060961852	0.078571540967322	0.04439981068404804	0.02364500909355619	0.0232586151496868	0.531972774139747	0.5204981544560827	0.001125683195907578	0.03709562642385923	0.001019574361105204	0.006701288313867262	0.00100845310555798	0.005582062065523316	0.001015711522797677	0.00437331232591523	0.1008785431772818	0.1053214083058961	0.1043718815629602	0.1035410278890905	0.03242460313648893	0.03063674329817833	0.02634797645082227	0.03498710685540315	0.05882747302195512	0.08015902248026148	0.2749363043049705	0.266844174773636	0.2230777225406342	0.2243454851475014	0.09275312797458485	0.1018587947907329	0.05503996577088525	0.08370781858742689	0.04046353972870808	0.1413873317990786	0.002157997203305702	0.02561670121598041	0.001354819541860383	0.01396602911910232	0.001063110702918905	0.02433827756261304	0.00103267415067023	0.0133601585966755	0.001073006091988268	0.01108386677041458	0.001678215814775473	0.03326020540208741	0.08788357377897862	0.1047199428024908	0.04082977897069498	0.05915134721910232	0.04982406505921099	0.05111512662722699	0.001116562200552276	0.0310015302787696	0.00223566836416393	0.01107583127705028	0.04057943778446661	0.04325392605584185	0.06960512444265153	0.105933867610126	0.03054431029546303	0.03825028734604399	0.3151789237223042	0.3002566065752378	0.00124232413950163	0.06539502176164723	0.0326216191202145	0.03099960983703562	0.01894769012840886	0.03294082417512454	0.001206636630833623	0.01469979715624478	0.00139331986771375	0.01844569509950582	0.001646177447479536	0.06304620501326105	0.006074201105699168	0.03215123881353682	0.0633911624826486	0.06394301663623443	0.03536565818318443	0.0428355850349592	0.00102087001608859	0.03711613540464254	0.02607178907758163	0.02696841162352353	0.1920636496232458	0.1317261692063723	0.001470250290045587	0.1261013893965265	0.001190405304849269	0.05429088059419938	0.001451497305943881	0.01748748627526253	0.001156075440035454	0.01439188915720216	0.0013080791159459	0.01017409383117801	0.01896953317219361	-0.005698749664972492	-0.007150373310939475	0.01822716049838377	0.01111505076075432	-0.001166351307132981	-0.00598674424341874	0.0004142735436293025	0.006871243989968463	0.170024753336155	0.001035655529152816	0.03428114933170072	0.518931859321086	0.001150238462032381	0.001112379206130454	0.001011146308492947	0.001061428845590136	0.4243881359097343	0.07920629531421396	0.393844643564543	0.001278616229924861	0.001626008844393646	0.00209201720623777	0.001108141648414482	0.7498640042296807	0.06819414346880752	0.001145194365963509	0.001219357251627168	0.001030099042303119	0.1926347306277386	0.08610140272305741	0.02941220152750021	0.5975858650469711	0.001105410120861628	0.00101694990228998	0.001006079682730469	0.001013558129139714	0.09632682160526577	0.1016242728450936	0.02948207797131446	0.02401461307935136	0.05498892944382133	0.2816043374890689	0.2300263222570329	0.1219127476309242	0.08552319861392253	0.03878508074998536	0.002151454315239637	0.001365044211211735	0.001066568623475661	0.001033515078071515	0.001076129393391659	0.001533567599714183	0.0692862746857756	0.03847885936835305	0.04741406437861731	0.001137773128021789	0.002307558063874563	0.03998580977143859	0.06099153480880826	0.02665812454542437	0.3280354185548442	0.001270061171225559	0.03848699053361328	0.02727555535092923	0.001224665364047768	0.001396472174889041	0.001635931122709731	0.006582447730833563	0.0603111764463352	0.03122526483082323	0.001022248177281803	0.02201749968617811	0.193032309122139	0.00148851304954711	0.001211266574579196	0.001461682328659755	0.001158595794507102	0.001317310732060403	0.02918557975067718	-0.003149397894340853	-0.006787312536516799	0.02397292219929651	0.01581331828299062	-0.0009686853329705718	-0.006488965760754977	0.001691293998008369	-0.979963371191516	-1.877210277107075	0.1924830879286739	1.690628334994248	-0.02249894328341033	0.07425082320315995	0.8301042459886452	-0.2190792285227068	-0.2402641719233202	-0.02157525196977294	-0.004987090745887238	0.6981554444464899	0.7907340172891973	1.917512272373862	-2.560259833365726	0.004479674182844387	-0.006342969301702649	0.0939363560670296	-0.6923315025515739	-0.3018988003557831	0.03453199771000369	-0.04462321815202469	0.2196911115710363	0.2205486446613639	0.1208262170288059	0.24204281228481	2.725543983769695	0.121724165597389	0.04054313661357879	0.03248701375745948	0.0195171037801973	-0.1945757972109453	-0.01175631613620154	-0.1696868443023283	-0.06077823220442095	0.08081964718013163	0.6918112119177193	0.647080981563869	1.762548148617154	1.386920822720552	-0.09310024406106995	-0.002251514708919902	0.002496219141088259	0.2578413752600658	0.1592733819546762	0.003430745553861048	-0.02545305630147895	-1.157579890546557	-0.03974568831547742	-0.079396631056089	0.01682574886513212	0.06601022317547903	-0.01483063221347986	-0.4711990745898229	-0.2115670802843064	0.4968412507601004	0.2262527004672766	0.679028983481629	0.513364689965499	0.09881747902832534	-0.02995081138799484	-0.4903705836898795	0.1102725147717221	0.1303841627507898	-0.1974068957948237	0.04696003223759661	-0.1745431557529339	0.1799977153160497	-0.001600837604411562	0.2314105800700687	-0.1745025606596653	-0.1464093774003123	-0.09700255015079642	3.045516296460111e-13	4.316909981880334e-14	nan	nan	nan	nan	nan	nan
0.33	-0.01306736465418524	-0.03880547951479329	0.009909163431892342	0.659960178828185	0.9375793136155168	0.006997671522140391	0.4523791068330911	-0.02962405013061375	0.007237754569916714	-0.04642176554982004	0.07630038849910004	-0.04679770126278494	-0.04330445080572129	0.08178429049568671	-0.02910043527611898	0.7338317974703696	0.1381228394973464	-0.7338317974703601	-0.1381228394974087	-0.06375316733123884	-0.1320929910650056	-0.00807368799994925	-0.2859790414687595	-0.03863178166630518	-0.02023800910711175	0.1192477567436506	0.1572043907128506	0.7497382522070349	0.6121896292777959	0.1100553616787014	-0.01181789749722041	0.09573262942455131	0.02601392251788058	0.9073378657519476	-0.5286874425513334	-0.5342603030786138	1.266911853602702	-0.1484549497754497	-0.06895945664842007	-0.1371247770001918	0.04949668225035445	1.519452905006464	-1.779034803532296	0.442604278609665	1.029700524021868	-1.553789796655847	0.9896588215997941	0.6748575083854352	-6.003535974672638	1.445084246982188	6.003535974672727	-1.445084246982264	1.709804867717567	-0.7221432111691434	-0.1550774819349294	-0.7933912470653105	0.683546525525986	0.3376637081768902	0.2571049671789812	1.498323226534903	1.126523832316836	-0.733148572329864	0.1149000404799738	-0.04284455873969992	-0.5541968819271006	0.2697150668616118	0.004910076207353303	0.02341081264052933	0.1499023726586392	0.1819835964376063	0.001034749851537902	0.004043182073575953	0.02957191620136899	0.02280439310883151	0.4929887024442097	0.454781229953669	0.003172077573639474	0.009720484622346627	0.00112570291786008	0.02640233278344233	0.001011655286649335	0.005273381452420726	0.001353944125532616	0.02039649604907381	0.4180331406572666	0.4411620864526916	0.0701761830798736	0.08559503616128589	0.3644571720345396	0.3844758636046351	0.03453303906648423	0.03352513874557155	0.001643388981020609	0.00632192230662874	0.002056135932881316	0.01107146149625291	0.001127143663993306	0.02975728669007402	0.7386261726699069	0.6179154898797722	0.06873074056768956	0.08294123800947119	0.001150872206539302	0.003496851131523838	0.001238877994502918	0.01712682940264991	0.001033708069387689	0.05351958596561233	0.1880417820369398	0.2091859235322524	0.08089837139733654	0.04514470511183069	0.02606164579123271	0.02490080504030623	0.5559248733128175	0.5468774444298448	0.001112342908473521	0.03819940695883599	0.001018311548434333	0.006925071133367453	0.001007310911002822	0.005769430835183081	0.001014650824849324	0.004514702533015383	0.09867993293388076	0.1030156880215914	0.1028626186189653	0.1026599929436404	0.03119956482891571	0.02938192237931896	0.02247459245777703	0.03213627512020412	0.0548734056941949	0.07888437652853446	0.2778225654214836	0.272664930572601	0.2258809665043325	0.2299481239677716	0.1103380178249747	0.1204776849482074	0.07031720288660651	0.09593477186223823	0.03957758799412259	0.1405515458905209	0.002191730809192322	0.02563271962273496	0.001367284896124708	0.01398993574120153	0.00106501520997776	0.02704797725932593	0.001033044165618011	0.01507797875968254	0.001074782220951582	0.01110071671817828	0.001572720971778598	0.0328948868573057	0.07541543333819524	0.09205803098139119	0.03897267504669925	0.05816018686318598	0.04823790672976828	0.05002929942804211	0.001166884890916874	0.03082155964987236	0.00226771134356171	0.01179506397287811	0.04051571009142514	0.04322542724026889	0.06462890824573499	0.1010890872917932	0.0273116499812434	0.03559358671197519	0.3188766372857371	0.3041424618530454	0.001262414192382062	0.06803416529880935	0.03477643220570897	0.03675857314445951	0.0242945442506221	0.03805306968387138	0.001224313380530969	0.01567721646759064	0.001373397697659912	0.0181053877929434	0.001661729660135471	0.0581955958231996	0.006380518321100015	0.03319547682042015	0.05678692731789252	0.06156033763496176	0.03134630182505876	0.03953290156882451	0.00102182074399653	0.03744015435410686	0.02361878173839094	0.02510615631066387	0.1925824513711388	0.1332295649922536	0.001490001429103116	0.1261430934167961	0.001211443646212185	0.05703978743159085	0.001479535969623781	0.01575700249321307	0.001165403887391368	0.01292604710602385	0.001328450180643037	0.009203551931277245	0.02961543305640677	-0.002974247432403277	-0.00671945523089721	0.02418692789863898	0.01498161198742249	-0.001000852701577992	-0.006428948343267188	0.001689987372491543	0.004936956553462154	0.1624394600485315	0.001034146483939463	0.02286254724435861	0.5157358147567853	0.001121667084191007	0.001091278531213646	0.0010104486520727	0.001058400580953013	0.4455464188615165	0.07623188617763973	0.4086216692158459	0.001172650692576173	0.001554268770706338	0.00197397011627455	0.001093218426310024	0.7253990581536137	0.05977720733494268	0.001127043171246037	0.001165467606179549	0.001032788482541264	0.1923882820520355	0.08214214880819619	0.02825828847991584	0.6255662333338687	0.001092568485652918	0.001017037387987338	0.001006158237168894	0.001013537458719379	0.09499492126926423	0.09997010000890334	0.0300391413313694	0.01306822751262012	0.04561112603498255	0.2848129874733586	0.2315511239809333	0.1462236202255248	0.09312591343343375	0.03830566300137643	0.002290918487928814	0.001393161765537971	0.00106736060663081	0.001033356674646348	0.001077055548465331	0.001402700789228914	0.04971576460468573	0.03530981131127487	0.04535386659050396	0.001288247524180714	0.002295835771336269	0.04082868296048393	0.05587669488319015	0.02100899110767809	0.3246241711399339	0.001294576834609956	0.03624436524305945	0.03282403725399549	0.001258003256272819	0.001315542978346916	0.001713514444007766	0.006809536230835283	0.03829684387475538	0.0227948546109591	0.001023285738867045	0.0198469340188376	0.1938254588743462	0.001529275415182494	0.001252042392407522	0.001548606266224578	0.001189096756367074	0.001377059570068507	0.04060521558520351	-0.0001096248302835562	-0.006234251306359356	0.03031789985836824	0.01818280817763623	-0.0008610879909091896	-0.006823138509125369	0.002964655900940773	-0.9972313928759999	-1.601141534969005	0.04467800759530027	0.9035447443687789	0.01081937595653087	-0.2250276201764914	0.3973643596676074	-0.1146226600139304	-0.2093476911764527	-0.002831734966601704	-0.04989578681434369	0.876576228472284	0.3779920301531816	1.678614337400932	-1.531654655872218	0.0171985634968466	0.006389532844794487	0.09415275213707205	-1.482868990964033	-0.480359281879699	0.001040687890913664	-0.044112516419096	0.2145004740968503	0.09382247832503615	0.02865692771938016	0.09555263167556879	2.535353368145138	0.1048164845981324	0.01350000467400686	0.01208146083349542	0.01169242794333544	-0.2657725516303455	-0.1619106129750241	-0.0864639627174844	-0.4993041414711977	-0.3166255757317155	0.517694649561898	0.5097858004589203	1.943859842250178	1.077286935437678	-0.07471529472868706	0.004087739238792739	0.001510698580826208	0.2870668805007187	0.1837045453461964	0.001621615064839318	-0.0415386639014587	-1.377477979216715	-0.1491460550427831	-0.1373275931346985	-0.03569426348616152	0.07683506420689777	0.006389567598642397	-0.4910240854415716	-0.3202129004013001	0.3478904657295476	0.3070438712149456	0.4761755452637922	0.5097830652198843	0.1033763638144354	-0.03565185901364634	-0.4804400232109412	0.1007206551031856	-0.6220252219693801	-0.4531408771464922	0.01957586309721434	-0.197111429427574	0.1500401569247337	0.006848263841191294	0.3158045079347596	-0.1714700245951255	-0.146585707240945	-0.09689807697973164	3.631794086930769e-13	8.492438906819612e-14	nan	nan	nan	nan	nan	nan
0.34	-0.004522859369357758	-0.04373957925197489	0.004625180271956767	0.672595289599318	0.9358928954696937	0.006300754972383829	0.4506727791647064	-0.028694582042827	0.02395471069394771	-0.06320926391667775	0.08029289104387212	-0.03666440564296201	-0.05836272002343412	0.09111015040455958	-0.0224878653390054	0.6724117150633384	0.1535272541931878	-0.6724117150633383	-0.1535272541932184	-0.04650577724077959	-0.1391574191977565	-0.009360807844640022	-0.2936206987528155	-0.03203215629467426	-0.01687427918185979	0.1209712392099532	0.1729457291882104	0.7611316501163599	0.6049977794954383	0.1108737637073245	-0.0123086219684109	0.09077670755039005	0.02874930242946815	0.7818994952049421	-0.4507431677827553	-0.5176760811997035	1.260438922128533	-0.1898492497393847	-0.07017008957804068	-0.1798470848606963	0.1401739385077588	1.820688587860879	-1.559073527782723	0.3495351501727507	0.9865453476407595	-1.433017880424375	0.8645987627685144	0.6391222424287916	-6.279861393248008	1.633087185443646	6.279861393248009	-1.633087185443649	1.73764335932686	-0.6869170879508876	-0.1003476762321266	-0.7401671395771662	0.6327512312070004	0.3340378401119989	0.06929556509964058	1.65139820832731	1.156025923221854	-0.7018271689182956	0.05697987180367299	-0.05425172228856155	-0.4447387223776774	0.2756644311512575	0.004384943669051529	0.02311251427165073	0.1531121534495107	0.1866425760059891	0.001034037369765985	0.004055747365822688	0.02345876907432389	0.01906847948781236	0.4993389353748452	0.4569230334314446	0.002181399582828505	0.008892057515967512	0.001103264783813991	0.02451773778331509	0.001010880397048	0.005215668724340474	0.001211220853833969	0.02017057811008313	0.4301787483504763	0.4514773255745191	0.07204844852866665	0.08754127452081409	0.3812040256019768	0.3996605943561065	0.01903697360926691	0.02247530899071573	0.001580565479860469	0.006431690179491909	0.001983751215415505	0.01105666154914112	0.001106675494153457	0.03072836702584819	0.7311477429175106	0.6001716714185746	0.06278499921595417	0.07730967316408532	0.001134348184551661	0.003619434407981104	0.001188547175098553	0.01673480033089788	0.00103401992730721	0.0557205647735777	0.1896072377765537	0.2094854827067725	0.0804760763012278	0.04498303442227995	0.02676521879632788	0.0253528170998646	0.580892341958922	0.5709060089621049	0.001099251677469472	0.03930764697800088	0.001017724204002641	0.007157019955112518	0.001006779392698801	0.005965585695454956	0.001014110390299276	0.004665790690972667	0.09684304206434904	0.1000218714336908	0.1012888573001612	0.1003536168289791	0.03081522926615472	0.02880373157856596	0.01514521707880804	0.02520270349279348	0.04841218766722102	0.07420897620118233	0.280813909065764	0.2781051617986111	0.2282108276311769	0.2352679815160628	0.1302660076949923	0.1403885908222708	0.08187108074931188	0.1056298993599937	0.03887992609228514	0.1398798587629521	0.002278226563210175	0.02567110686432909	0.00138757425944918	0.01398075495669648	0.001066363234697605	0.03013898150101209	0.001033149852823232	0.01702252739741742	0.001076133201892016	0.0111499464931098	0.001454524195768297	0.03255087189969845	0.05952532096005438	0.07711687310762838	0.036495703714064	0.05635523267451744	0.04642935088698191	0.04837739907741666	0.001267281568750016	0.03063015723841752	0.002277912713014044	0.01259250752662194	0.04087370566555137	0.0433268913780245	0.05955057149957341	0.09624804397394754	0.02290313840678735	0.03183723226049516	0.3201699200394853	0.3085656291083378	0.001284716209791028	0.07164525647198536	0.03485694698773648	0.04059135808739735	0.02968601126388334	0.04315045854858908	0.001249820434647289	0.01690152405983178	0.001322975889245708	0.01778183374529734	0.001708271148470056	0.05342362917102741	0.00664744467641801	0.03420856328514436	0.04302559860787873	0.05120040701725546	0.02519703798243562	0.03397254589734439	0.001022814907250175	0.03754229477523215	0.02129063910466068	0.02304211258274181	0.1932044856100285	0.1353141466462018	0.001520252382215074	0.1261764871167026	0.001242350467758362	0.06055564516521315	0.001537001230121414	0.01406056920646611	0.00118532016941034	0.01146364152433634	0.001368505828859502	0.008240287348535796	0.04077715690749525	-3.95646455084017e-05	-0.006207108384111549	0.03040350213810537	0.01785012565940888	-0.000873954938352339	-0.006799131542130282	0.00296413325073429	0.003002669116944338	0.1548541667609085	0.001032637438727459	0.01144394515701786	0.5125397701924853	0.001093095706312562	0.00107017785628575	0.001009750995660281	0.001055372316311469	0.4667047018133129	0.07325747704106919	0.4233986948671507	0.001066685155213454	0.001482528697026627	0.001855923026309525	0.001078295204198022	0.7009341120775474	0.05136027120107961	0.00110889197652859	0.001111577960733226	0.001035477922775954	0.1921418334763342	0.0781828948933344	0.02710437543233326	0.6535466016207669	0.001079726850440793	0.001017124873682651	0.001006236791603489	0.001013516788297288	0.09366302093326166	0.09831592717271623	0.030596204691431	0.002121841945915168	0.03623332262614273	0.2880216374576486	0.2330759257048361	0.1705344928201087	0.1007286282529126	0.0378262452527672	0.002430382660617001	0.00142127931986355	0.001068152589804865	0.001033198271254658	0.001077981703545452	0.001271833978763359	0.03014525452360917	0.03214076325419648	0.04329366880238767	0.001438721920461427	0.002284113478785394	0.04167155614952697	0.05076185495756772	0.01535985766993557	0.3212129237250196	0.001319092498002101	0.03400173995250742	0.03837251915705466	0.001291341148417737	0.001234613781804139	0.001791097765303572	0.007036624730835712	0.01628251130319573	0.01436444439110133	0.001024323300494956	0.01767636835149926	0.1946186086265578	0.001570037780816428	0.001292818210229996	0.001635530203789622	0.001219597718229307	0.001436808408076825	0.05202485141973013	0.002930148233773897	-0.005681190076201931	0.03666287751743958	0.02055229807228202	-0.0007534906488477317	-0.007157311257495737	0.00423801780387326	-1.012887764804765	-1.280709359487641	-0.104579803442799	0.01060917237372206	-0.01879512006849568	-0.5217249121176907	0.04427070839845783	-0.05924209519824002	-0.1653993283404986	-0.01363532910492798	0.02461553511771008	1.212766512612112	0.02045676148513402	1.342054894999554	-0.7133636584047036	-0.0002774771984964794	-0.01504383381269224	0.1012021483540589	-2.024392345654473	-0.643380471778381	0.03466128531006476	-0.03243159415058491	0.2289723776871272	-0.03411203447944339	-0.06048680643404535	0.004007246066821165	2.255398895474068	0.1226160622492644	0.04217633706370812	0.03424423188782543	0.0214566939634673	-0.3321950579330893	-0.2968245500075228	-0.03436082071097401	-0.8773262106939521	-0.5993312279816729	0.6157062973275541	0.5905247271689253	2.020951291828247	0.8805556672761957	-0.06028048786111668	0.002222252258062783	-0.004121262187889301	0.3341022842572248	0.2046190768855823	0.009906711002045829	-0.0211923387952751	-1.613429101036965	-0.2025044548915582	-0.1926112613498087	0.01453939305115342	0.08165239486818765	0.0111619584730932	-0.4704516744933618	-0.4314978437715434	0.6043036462542634	0.420642227787353	0.2937933105704331	0.5103933612009335	0.1481951367883314	-0.02660015881929634	-0.4746420761399933	0.1040422062971477	-1.465066160566503	-0.6489413369051957	0.002584326551663903	-0.214900838762584	0.2962348889370537	-0.003262901713333727	0.3848007594957714	-0.1676924615987386	-0.1457220834943734	-0.09554708672352231	3.733265589996456e-13	1.324039308361965e-13	nan	nan	nan	nan	nan	nan
0.35	0.002158339129282318	-0.04776185340117795	-0.000301229345146903	0.6851788457141129	0.9337631988484041	0.005595408742720905	0.4492825201044779	-0.02686618287818126	0.04354235307020272	-0.07723584389911139	0.08327952366784325	-0.02731857907418104	-0.07142653879802842	0.09899121505544371	-0.016561646780512	0.6082016687510264	0.1706443625377169	-0.60820166875101	-0.1706443625377879	-0.02901980935365117	-0.145761523549628	-0.01004625953615696	-0.3008815392516311	-0.02602337523382248	-0.01357487188167319	0.120214169550392	0.1901449045691957	0.7728634893872323	0.5981691477852306	0.1117122533243591	-0.01291930082442689	0.08672363781745208	0.03157763038996219	0.5467704529093514	-0.3486050004090474	-0.4689158818419169	1.257020288643913	-0.2358117783521322	-0.07025363567540364	-0.09168606501486982	0.2219531274810415	2.076079463772628	-1.243451739408289	0.2440799424007605	0.8802911555187262	-1.168448748121344	0.7048524603836842	0.5441078800855548	-6.566668935434985	1.78066922498692	6.566668935435008	-1.780669224987023	1.760382774905374	-0.6301463843977133	-0.03644255320011019	-0.7148668587493394	0.5669539022081507	0.3250731604221186	-0.2184636153955402	1.784338719277962	1.186296187596157	-0.6644649393347251	0.106224620000304	-0.06754052078030044	-0.3655713667138962	0.2883890123879105	0.003518318284666901	0.02238917660558405	0.150036806034522	0.1831397671960324	0.001032723064925083	0.004071775440093045	0.01646584893740844	0.01429168780067816	0.5021683521468924	0.4562535121048732	0.001650956691786725	0.008434852909994957	0.001083798218242691	0.0231246653940242	0.001010177784180448	0.005196875096244978	0.001135801068054634	0.02006008106292565	0.4467057432693846	0.4656914727683262	0.07044952455539578	0.08603430290970118	0.3966504063990841	0.4116224911264738	0.01045956468018302	0.01654763647115683	0.001520481515129018	0.006496453143569737	0.001899196266505207	0.01101521468173604	0.001091422828586376	0.03168308429502367	0.7188006081151489	0.5786027901522196	0.05548853767494735	0.0705291410763598	0.001118768470049006	0.003724980932445348	0.001146530210449739	0.01644712270063613	0.001036165240657506	0.05791332147710235	0.1906425670469841	0.2091130860964468	0.07663585015544684	0.04372341566101728	0.02462187928918102	0.02388798907561157	0.6058144761359511	0.5918130202317967	0.001088101389621872	0.04035673055012245	0.001017535436983111	0.007410991753675693	0.001006538076342076	0.006180542461166929	0.001013878719757732	0.004825445108740414	0.09419401873916049	0.09577845732502523	0.09884440878100116	0.09647787265828557	0.02988187052086715	0.0279244789868027	0.0087703424201573	0.01871973351885257	0.03907197731778882	0.06559215068623336	0.285944953594562	0.2860235312773742	0.2317608760956326	0.242407340770087	0.1512945332129643	0.1598245709515607	0.08704143572433234	0.1117177842786807	0.03835178516735841	0.1393361415680736	0.002338273574918616	0.02561193559898641	0.001405559162979344	0.01389386158478615	0.001067810395685261	0.03360159345758134	0.001033321318974869	0.0191842780452924	0.001076150171868042	0.01124513664432646	0.001357392004392423	0.03231483442798979	0.04404013306002492	0.06249641018747397	0.03256790255371553	0.05293387268918528	0.04490269682842225	0.0465756043973057	0.0091678858577632	0.03732346663293309	0.002534962163493449	0.01376757586563171	0.04087138952264741	0.04297929878252767	0.05673077586194861	0.09303256544396574	0.02133672719238626	0.0292219376458431	0.3233613339490555	0.3183589154494027	0.001317179621599264	0.07653779450264361	0.03250720152813345	0.04167996414575461	0.03393795401350747	0.04717519868724675	0.00128248906782775	0.01842697545866323	0.001266771418439881	0.01753048604004535	0.002760613178478276	0.04888665710117147	0.006833660925086327	0.03512036715192816	0.02884196431644316	0.03790659842644161	0.01843853222492432	0.02761294148304302	0.001024296459890291	0.03729682242211374	0.02056041398249685	0.02149298329633349	0.1947132416369811	0.1393130408738435	0.001543196770730257	0.1258900042764911	0.001288348467005185	0.06492276096520663	0.001757295520382422	0.01250193160782178	0.001271183549688564	0.01006435603443801	0.001518075125079046	0.007351954475584504	0.05040695861874422	0.002885309395533774	-0.005528561758553869	0.03536507641460224	0.01849416682611393	-0.0006702192202948352	-0.007022297792303819	0.003522283431780463	0.002271275919021777	0.1368007961586374	0.001030270213085795	0.006332496189473633	0.5052132170245855	0.001100244270894024	0.00105791084215029	0.001009189003860894	0.001058860683399943	0.4982302403033457	0.06416099949100933	0.4350667752411373	0.001050121037222535	0.001436925139380493	0.001772794119289838	0.001073216362534268	0.6760992684755859	0.04200921739220666	0.001097179652488066	0.001095330935147099	0.001040868798777326	0.1925801360843309	0.0658327879980936	0.01800405241328933	0.676708332756172	0.001073758061668185	0.001017520134362611	0.001006329371194538	0.001013739846589438	0.08782914197755483	0.09293267025373246	0.0272815148168924	0.001630930253319287	0.02070889975198509	0.3026691263279031	0.2425263763041866	0.1944789337344834	0.08806054954816384	0.03764408428634546	0.002376236455994579	0.001426860677774526	0.001070301791866297	0.001033754882404593	0.001074633118338696	0.001242891099030463	0.0205423526343787	0.02444221225660806	0.04286033444086408	0.0311609966699752	0.003243787605832978	0.04018089283414086	0.05528504269558663	0.02315588369864174	0.3373714950774171	0.001377999869057671	0.02616382925197034	0.03925159752018869	0.00133782405555561	0.001185882928924548	0.005612735237872576	0.007027144667338507	0.008699465977206724	0.007899223651834548	0.001027120293040879	0.02150221703739518	0.1995779112544752	0.001564651574720138	0.001373025395272435	0.002284622144324459	0.001479935495289637	0.001874682892255298	0.05874244608920411	0.005774312365984141	-0.004727912478877851	0.03928840980882888	0.01749170299588479	-0.0003998663593947404	-0.007137453270323714	0.003507846115152946	-1.026609106903963	-1.046542328505567	-0.05470086926320113	-0.6922846544922184	0.01219660413273391	-0.4405415467341074	-0.1636946553060558	-0.03341232392474795	-0.1138359103083885	0.004664163664792278	-0.02795419739920134	1.589761177258596	-0.316518099187613	1.063021737576771	-0.4627063434731052	0.01011015560496628	0.001454162082445584	0.0906668141665818	-2.248313087651565	-0.7171681705970762	-0.001297903522010407	-0.02415577836828536	0.2123242301887497	-0.04113290156004995	-0.2010160661927406	-0.2871681183443663	1.920614926509864	0.09415972179522206	0.01675260762867995	0.01493027212689896	0.01311837762108434	-0.4993140245269725	-0.4635413744063815	-0.1349637822852485	-0.4495643550573704	-1.105128409827132	0.9631197318563863	0.8321594926095256	1.873815414830873	0.3201615304283557	-0.04808186794946623	-0.01203375983478851	-0.01174470228591027	0.3631719719229346	0.2296594758325631	0.009994072152414062	-0.02201266519392832	-1.327334850680735	-0.4665205242162205	-0.1648646201583338	1.22980452322537	0.1465848620331159	-0.07386350500829272	-0.1801133368085803	-0.08820455701955314	1.293914454185378	0.5541907097499533	-0.06990438588050736	0.3089998558785637	0.1598640447900202	-0.02236082633002753	-0.4334062808840852	0.08176925954486018	-1.206523360182447	-0.6315089898361187	-0.04674658245049928	-0.09084732380808941	0.4945968078273401	-0.0511435268020594	0.4808565733761034	-0.1455581880747272	-0.1348286061958837	-0.08306181035571024	3.319875475862481e-13	1.020643064475869e-13	nan	nan	nan	nan	nan	nan
0.36	0.00626115465810478	-0.050609546024558	-0.004779338156919027	0.6977506551282111	0.9311822258303988	0.0049085926691787	0.4489694311068076	-0.02432657483294568	0.06506109149541441	-0.08802248411714107	0.08510026124950489	-0.01910515874409982	-0.08150575245924911	0.1050719654713937	-0.01164597952049909	0.5409879150303554	0.1889473335228432	-0.5409879150303593	-0.1889473335228855	-0.01128147060652552	-0.1516851989251492	-0.01008365673117042	-0.3079753538990544	-0.02073409982534539	-0.01038822516342644	0.1166468845344281	0.2085505406017706	0.7847766590012245	0.5916971653845566	0.1129083874750346	-0.01365256182063288	0.08347135736604512	0.03448483970597944	0.2662229011879183	-0.2158268626491222	-0.4280159201266856	1.258089581989205	-0.2801045288120958	-0.06646405835388651	0.03558692756761055	0.2824157146128272	2.206907797476897	-0.9110855749306945	0.1163561417032555	0.7600640999277434	-0.8360968578460563	0.5045359157549621	0.4370119827676001	-6.880602874919945	1.870259713563639	6.880602874919945	-1.870259713563643	1.788117531326842	-0.5508312926805158	0.02926322306889263	-0.7067619692986093	0.4888501007345753	0.3114857237244711	-0.4927475061633546	1.892690338624738	1.192291991847652	-0.6304973070108058	0.1285087785240314	-0.07876815031781201	-0.2845808660712559	0.2914407022516393	0.002717633102892792	0.02172623409118033	0.1409683563335453	0.1731746085132767	0.001030882058983506	0.004103596832270003	0.01030286543509181	0.01011948612463759	0.5019008723923855	0.4539387466934471	0.001388662287179874	0.008199541080464655	0.001067932024185614	0.02222860436482848	0.001009545515873167	0.005204703202466631	0.001099836126081754	0.01998670910120227	0.4677614252544259	0.4824665141419583	0.06550848761289041	0.08131757222713344	0.4107545534982644	0.4211749746777625	0.005975492452709502	0.01341047216070694	0.001467627622297523	0.00657149500444923	0.00181533965286818	0.01097973882429383	0.001081258392086433	0.03256021348282915	0.7028325336753134	0.5560268260648347	0.04716244124083534	0.06287746525787541	0.001105122556517529	0.003838557876204557	0.001117398218546017	0.01627064784123532	0.001039934035249535	0.06002195472113583	0.1914509982987175	0.2086475123963381	0.06900981532681839	0.04077113069094898	0.01911919984563941	0.01980554938427537	0.630055536957131	0.6092105388530763	0.001079542520590309	0.04133002280460091	0.001017638823247508	0.007654763807299966	0.001006463791226889	0.006387854155515109	0.001013874523819384	0.004981042004125109	0.09016827850233625	0.09037906572868074	0.09513938298887564	0.09137844753507342	0.02781533228495284	0.0262349742396685	0.00523248276063224	0.01560548497158713	0.02664976601859064	0.05248451730798456	0.2943318317059798	0.2972705991043107	0.2374320589524613	0.2518074187476979	0.1729275085478136	0.1780163127344349	0.08445178791217239	0.1116959342480928	0.03798483727356526	0.1389258430672894	0.002341336746697796	0.02547088657748744	0.001417343485442329	0.01377611510913569	0.001069608705641705	0.03749745823681085	0.001033685443415814	0.02165428537678169	0.001074483748896866	0.01136708299414891	0.001294332842029569	0.03219066840286911	0.03090573198616412	0.05023674874023636	0.02682135705663318	0.04732976254917372	0.04387768558428984	0.04513776776456443	0.0274780099020208	0.05333988845410578	0.003142066712460449	0.01538867655051052	0.04017638809543449	0.04198596072941913	0.05722267965593397	0.09249639113164822	0.02425945177655152	0.03014027156281213	0.3308877660707674	0.3332351348366955	0.001362860817950813	0.08265557729581569	0.02754301579275296	0.03931662463001704	0.03657579527254874	0.04961935945362422	0.001322062153939423	0.02015818300787192	0.001214297846174522	0.01736078834455009	0.005187339436337928	0.04474242469226686	0.006923020569719289	0.03591296232535619	0.01747627367884424	0.02681338376120462	0.01173819919653589	0.02117177722251134	0.001026436031850232	0.03670600742049055	0.02202238985759339	0.0213067200007557	0.1975167881902032	0.1450271398273908	0.001551982744874371	0.1252114193710301	0.001351444721706865	0.0700174600920863	0.002191572263829328	0.01111894284610982	0.0014442495002766	0.008753197566285793	0.001811629111746867	0.00656020469164688	0.05809528896880949	0.005756376830688185	-0.004666861151818703	0.03876928936769385	0.01666845049741753	-0.000366557787973666	-0.007083447884246961	0.003221552366316127	0.001539882721073263	0.118747425556368	0.001027902987447043	0.001221047221928569	0.4978866638566861	0.001107392835460393	0.001045643827988515	0.001008627012066327	0.001062349050483701	0.5297557787933768	0.0550645219409558	0.4467348556151254	0.001033556919282622	0.001391321581742388	0.001689665212266433	0.001068137520857758	0.6512644248736242	0.03265816358334183	0.001085467328446318	0.001079083909550834	0.001046259674775542	0.19301843869233	0.05348268110285248	0.008903729394253476	0.6998700638915777	0.001067789272887224	0.001017915395041219	0.001006421950782703	0.001013962904880415	0.08199526302184638	0.08754941333475813	0.02396682494234724	0.001140018560731359	0.005184476877824989	0.3173166151981552	0.2519768269035323	0.2184233746488377	0.07539247084344725	0.03746192331992369	0.002322090251372526	0.001432442035684389	0.00107245099392793	0.001034311493556629	0.001071284533149321	0.001213948219330626	0.01093945074516867	0.01674366125901519	0.04242700007933988	0.06088327141964452	0.004203461732866864	0.03869022951875212	0.05980823043361178	0.03095190972734215	0.353530066429805	0.001436907240133307	0.01832591855143552	0.04013067588331738	0.001384306962618459	0.001137152076032333	0.009434372710438515	0.007017664603838851	0.001116420651236793	0.001434002912571153	0.001029917285581513	0.02532806572328452	0.2045372138823799	0.001559265368621905	0.001453232580316125	0.002933714084857708	0.001740273272349086	0.002312557376431606	0.06546004075867799	0.008618476498194314	-0.003774634881553775	0.04191394210021849	0.01443110791948794	-4.624206994142877e-05	-0.00711759528315162	0.002777674426432416	-1.036517302455428	-0.9009390719500489	-0.09250077365277906	-1.28186080224594	-0.01563645652961453	-0.4008069098963682	-0.2847781085715253	-0.01486353976955705	-0.06599705597800234	-0.008310982116954508	0.03204055180408681	1.72494534860646	-0.6214950528397628	0.8601722511971845	-0.1552620166724063	0.001778302265300233	-0.01384963197132836	0.08568453206924044	-2.225808909860673	-0.817609217667104	0.03626736924227314	-0.01019103927279222	0.2121476858267657	-0.05274745240566517	-0.3990200481916692	-0.5195150873667889	1.553500365795015	0.1074577985453436	0.04013638807776652	0.03271521762251458	0.02064518949784791	-0.563390555468722	-0.541560740555426	-0.1964112518232807	-0.2035819254377608	-1.49749280067419	1.281445966959408	1.042668471886464	1.772103622482491	-0.3413913225957387	-0.03359674903891505	-0.01415329897178454	-0.01029188293848185	0.4207528487888222	0.2662704135915809	0.01525795071015849	0.001181950540590785	-1.14126880644866	-0.6390544858499053	-0.1198196518755399	1.879161878820155	0.1708588641658215	-0.1179871330224766	0.06540916903847399	0.275227862547927	1.620890255515884	0.6656911803722703	-0.396595804263996	0.1942774868000615	0.1893463684596768	-0.01027015608428514	-0.3960941439527909	0.08020046758658077	-1.024947375521392	-0.6652533062026572	-0.06648420317259575	0.05767235941062051	0.6392758341258237	-0.0816833147851679	0.5303174250617883	-0.1325626942081415	-0.1280966791329505	-0.07623046891950887	1.739465696075929e-13	-1.046654278960061e-13	nan	nan	nan	nan	nan	nan
0.37	0.007554295714134623	-0.05197635560321669	-0.009058856797847776	0.7103614716763188	0.9281875719589063	0.004291268754334255	0.4497570392891418	-0.0213721950959912	0.08704187425202557	-0.09566460450434872	0.08551421263268828	-0.01194666273548362	-0.08819067294185047	0.1089399196002782	-0.007654350441308059	0.4701951393758369	0.2078242333717847	-0.4701951393758366	-0.2078242333718582	0.006751274150423805	-0.1567151948473563	-0.009489560500052795	-0.3150543313154664	-0.01627492711962266	-0.007360460652151491	0.1107047679813004	0.2278397041681141	0.7966372930042275	0.5855541778480879	0.1135268421729618	-0.01454672402148803	0.0810778456231241	0.03743920670296925	-0.001023559565902602	-0.0548658430951241	-0.4390755596057325	1.264778177696285	-0.3169406013181726	-0.05575757164067668	0.1206629137331024	0.3003441066009677	2.135300208753076	-0.6290118589933422	-0.03699118125430997	0.6809996130683633	-0.5075066491343855	0.2645644558409179	0.3734270730063955	-7.224988249848935	1.896068098193299	7.224988249848912	-1.89606809819343	1.814560143454779	-0.4537814192703286	0.08582612724364069	-0.7110595596437346	0.4021590514323979	0.293119499151803	-0.7709264170366577	1.9562384260992	1.184301678798207	-0.5951644603119306	-0.0257454042791949	-0.09911901361765295	-0.1728462569842128	0.2988135113109673	0.002104807921672728	0.02127227611567629	0.1263945497223557	0.1580721201152997	0.001028729030302419	0.004153493930153454	0.005898582715430175	0.006999358032663996	0.4994472671392561	0.4509691174143848	0.001260650791367043	0.008084032578034686	0.001055657543113491	0.02177684423027315	0.001009049578298503	0.005223655615114501	0.001087584975746762	0.01993029044086261	0.4923245681827422	0.4995293414487698	0.05796645539155899	0.07413355923823467	0.4232356508385635	0.4290336573468665	0.003570280769518373	0.0118607957667281	0.001423177456887642	0.006705227919624652	0.001733873002798449	0.01096382129806847	0.001075704730702111	0.03335792844932514	0.6850879433983161	0.5347181027188607	0.03855714465701275	0.05490559716806229	0.001093611898767727	0.004011793936787221	0.001096069505377821	0.0161913333746287	0.001045894096113479	0.06202777685276882	0.1922402930527407	0.2083834690864134	0.05796942497943193	0.03571639063570729	0.01329008099135076	0.01523852950356513	0.6520451558772702	0.6227553406484242	0.001073567282165991	0.04228743332831333	0.001017976641155481	0.007900693174442471	0.001006500693640193	0.006596087867731077	0.001014054586018294	0.00513206028313901	0.08224714761476744	0.08265700645938458	0.08706993054737916	0.08417042655232201	0.02361643729278968	0.02301521207311412	0.003232268789709945	0.01439016610841997	0.01604070051946316	0.04108676524410709	0.3058319599815376	0.3108579940375198	0.2460155277928623	0.2631772084952214	0.1930957934846147	0.1933684263761885	0.07557248725274751	0.1055505056463502	0.03775651700993685	0.1386659026369979	0.002283878110162946	0.0253462534363846	0.001411327448843053	0.01368077888251914	0.001068498109165251	0.04197480704997788	0.001032776736553264	0.02452453419265187	0.001077206678740902	0.01149194853647924	0.001293739981550187	0.03217497283624621	0.02526824662168657	0.04458040615621331	0.02021936793393054	0.04064615484048095	0.04181449992268757	0.04319879422206869	0.05272679235947462	0.07503404705496283	0.003657945426140051	0.01684331632514066	0.0377793116239063	0.03974017730786233	0.06005340774666445	0.09330325458028214	0.02727223545660944	0.03237806862472308	0.3388929876960241	0.3476363505652661	0.001437968836014723	0.08962375909583463	0.02180733664205111	0.03534252319684008	0.03669264372271327	0.04975993848657532	0.001367721586074061	0.02193906543240371	0.001171291785321817	0.01726809186749932	0.01096323317832794	0.04149785361694174	0.006457272822652378	0.03612517737790502	0.009646261136581315	0.01890491945002442	0.006742937251391681	0.01635301392648898	0.001027678802790346	0.03585892632738336	0.02528724808966084	0.02239025644281931	0.2050356879021427	0.1530008808422884	0.001539695994225837	0.1244081575425534	0.00143006379919687	0.07551185924928519	0.005770012986522874	0.01129363901380766	0.004827264320496241	0.008916097822942528	0.004914527063425575	0.006994130886914096	0.06172868451470852	0.008375204499152706	-0.00364523386465063	0.04151840657649362	0.01199028629170884	0.0001609756317523494	-0.007123700534650893	0.002640991225251582	0.001399114357991836	0.09196420882753978	0.00102529117274419	0.001160809818234561	0.4900811273451913	0.001144081603355184	0.00104054337481631	0.001008454300272445	0.001085392076676023	0.5647516948546504	0.04273117300270631	0.4537639055099287	0.001027493058582335	0.00136459295843523	0.00161431342274366	0.001071434711423728	0.6316396013896346	0.0244868713318349	0.001078380959470551	0.001069448653978055	0.00105703684436126	0.1940466001445374	0.03574057915491369	0.005166720297258974	0.7111341032948706	0.001066973357699259	0.001018677504035394	0.001006638213522168	0.001014478101237159	0.06253751690778814	0.06609125890346972	0.01450497771583776	0.001111217503168308	0.00327185360196728	0.3380491994158282	0.2700705203770146	0.2332720008002329	0.0537554905121141	0.03750939612543357	0.002140596192695769	0.001381884215209466	0.001063019380312646	0.001029732208655536	0.001087450079736859	0.001360112693993158	0.02543519878317753	0.009419038653644055	0.03670872227092657	0.1013748393844106	0.004195951600070131	0.03174241793538701	0.06686097609753036	0.03045391310037419	0.3565394971740908	0.001583382715917839	0.01276925660415155	0.03400055485022045	0.001441521561471253	0.001117495927339812	0.02366794392319311	0.005068129735727444	0.001087511622095804	0.001330856684291069	0.001028172641500098	0.03206271313476007	0.2295881421114622	0.001499481890456077	0.001561723429840474	0.01512946601250776	0.01399665126234472	0.01313574812926382	0.06237699506543276	0.0107994145683841	-0.002520085763959957	0.04395109536631092	0.005359464783776931	0.000854283212834016	-0.007168837386254035	0.001951083523243354	-1.045522557521462	-0.9077098933620028	-0.01451055415113324	-1.742978298140433	0.01593228049530972	-0.230727850849785	-0.3050569605298067	-0.007854745601045834	-0.02591720467128089	0.007135354408354211	-0.02534296505019147	1.680938173666573	-0.8190993050057856	0.7161887452105976	-0.1308440516938362	0.02140637253262031	0.005366054997030203	0.07538266023491021	-2.024026397619886	-0.7867026102386618	0.009620817044348444	-0.004838132948018412	0.1914591071633796	-0.003908934534879338	-0.616832722342871	-0.4068221306895661	1.152561251055857	0.09155786513194845	0.01631199728600769	0.01444503444985534	0.01203917510404312	-0.9688527776099782	-0.9135461009084641	-0.4325912629445354	-0.05080738062708835	-0.8319979003093565	1.54080397280213	1.347391171915715	1.329232809345463	-0.8977567823958869	-0.01515711740733744	-0.01288008096824999	-0.01147036934379504	0.4577587060801259	0.2911128227634162	0.01074588404183468	-4.09317066753466e-06	-0.04713039618430797	-0.6996078695564356	-0.2616223130922603	2.409063296177153	0.1171969336515507	-0.3204259875503327	0.08177071128025562	0.1533340132678702	1.481741472934832	0.7084684223726444	-0.4146698512557701	-0.1470181647838486	0.165838215196055	-0.00717481406563831	-0.2490063374887031	-0.02930505723027598	-0.5733680263837552	-0.3271066674831373	-0.1136302862307143	0.1597691067351705	1.086187614259888	-0.08417727310225673	0.5491233124261475	0.1458413832942344	0.1389701088964031	0.1445059763636682	-3.329908575330905e-14	-2.808260796918222e-13	nan	nan	nan	nan	nan	nan
0.38	0.006372106077571297	-0.05165347868350444	-0.01378460437969311	0.7230603076831614	0.9248811266874571	0.003818304292571654	0.4513572534772305	-0.01848201522501959	0.106688124766758	-0.1008361884243996	0.08429193130264981	-0.005297876256893521	-0.09178827365157327	0.1102734455045567	-0.003935173261277169	0.3975474301562063	0.2266876523253887	-0.3975474301562037	-0.2266876523254343	0.024932306730413	-0.1607330978607023	-0.008441732104473996	-0.3222370660051199	-0.01270742657600353	-0.004544788767914736	0.09972334394222925	0.2474972301527663	0.8085520299781572	0.5798525909777753	0.1119749280824171	-0.01561603656723629	0.08043993673695043	0.04044872621545462	-0.2288432373667152	0.1221104370139974	-0.5172617083038449	1.275693473736173	-0.342462808477419	-0.03759216773750824	0.1981081286504892	0.2695757414432312	1.740001348904518	-0.4169782815268018	-0.2108904009484406	0.65812219394368	-0.2186329033348259	-0.00234972916057374	0.3825216029600412	-7.251589587942591	1.867563534496784	7.251589587942591	-1.86756353449679	1.817775095935493	-0.3484127109082306	0.1200096559614341	-0.7275134239466906	0.3105156683174622	0.2690671983173131	-1.500609003346464	1.966362822259929	1.203112586034777	-0.5422171737788105	-0.3055649791781386	-0.1137982192632247	0.0665397052787698	0.3024712053483828	0.001727020967103632	0.02111162834910627	0.1064511581591319	0.1382282141341615	0.001026346494114605	0.004228570529448379	0.003616803035308504	0.005354746260656039	0.4953582354298053	0.447919423217064	0.001214963761183197	0.008050114472617402	0.001046971274304895	0.02167901560030204	0.001008715333420348	0.005248088087004056	0.001092986559845036	0.01983947617293828	0.5198172360368414	0.5159516388337076	0.04814106320622488	0.06485975092520767	0.4339180659392122	0.4355912388337409	0.002350216558748292	0.01127017533260991	0.001387581886022454	0.006928384291236283	0.001655448407857541	0.01098105848820785	0.001074578057656463	0.03409835066789073	0.6667443059060584	0.5157844853467176	0.03002692181263	0.04694464885635784	0.001084313884709177	0.004255793701285143	0.00108058866128353	0.01619055961123716	0.001054263634284562	0.06389998419815114	0.1931190656919101	0.2084923792067339	0.04364752578659518	0.02833638105445602	0.008425844853903229	0.01141044193189649	0.670809134966756	0.6322037890296802	0.00107017259881875	0.04331185128438142	0.001018526705427764	0.008126253991745415	0.001006627320999748	0.006787025037163852	0.001014402296389213	0.005271439682287686	0.06914274508884721	0.07124538059245135	0.073036729783341	0.07283747261840351	0.01684109256697831	0.01788214735167082	0.002207715753802469	0.01436282668953083	0.009487739803853383	0.03484575353746153	0.3203549916404265	0.3301820976227902	0.2579140393214637	0.2810772760720105	0.210843724621544	0.2052192429908357	0.06087449432138055	0.0935395509068616	0.0376570763141487	0.1386873851114117	0.002164508993063099	0.02517114992375043	0.00138304610911135	0.0134928075830809	0.001063225400111972	0.0463134682031048	0.001030031910501454	0.02714321129543022	0.001086653254893886	0.01160261520001512	0.001366515059121534	0.03227692595257382	0.02916295175455098	0.04815152709956633	0.01318489561254477	0.03329878888461899	0.0380396693130912	0.04003237637348339	0.08370673279740633	0.1005090234752764	0.003912923197914271	0.01767517208273977	0.03323345315463064	0.03579231225357533	0.06476374846709652	0.09384794916901779	0.02859957278525896	0.0328270010968227	0.3451980652300629	0.3673177359503897	0.001548732494615111	0.09643541059829448	0.0160979105869144	0.03069432022709845	0.03387434512166912	0.04706186646702631	0.001419152992339804	0.02345510930296039	0.001139959667318712	0.0172391785762682	0.02078036250807602	0.03983857261505484	0.005255532778541382	0.03549590917731198	0.005560658398156816	0.01501357243930593	0.004129325117124426	0.01405749758274901	0.001027427178892962	0.03421943627972331	0.03018221132540322	0.02451678569020216	0.2189730627933967	0.1693651970209006	0.001503672308722956	0.1234237094650281	0.00152360009385451	0.08061114446351444	0.01355590842555914	0.01360255962291658	0.01255413029585551	0.0110984673127364	0.0118004844401422	0.009080129586693676	0.06088445256784532	0.01070210576876759	-0.002468325357198678	0.04379288115681978	0.004383136132665117	0.0009371702935115613	-0.007171279486853721	0.00189641024277153	0.001258345994889543	0.06518099209872746	0.001022679358041227	0.001100572414538349	0.482275590833697	0.001180770371249609	0.001035442921615711	0.001008281588484434	0.001108435102873235	0.5997476109159189	0.0303978240644678	0.4607929554047328	0.001021429197942571	0.001337864335134107	0.001538961633218106	0.001074731901976838	0.6120147779056452	0.01631557908034308	0.001071294590491095	0.001059813398394067	0.001067814013945124	0.1950747615967461	0.01799847720696962	0.0014297112002656	0.7223981426981634	0.001066157442503091	0.001019439613028466	0.001006854476259171	0.001014993297593038	0.04307977079370037	0.04463310447215918	0.005043130489308162	0.001082416445612022	0.0013592303260982	0.3587817836335033	0.2881642138505017	0.2481206269516133	0.03211851018079188	0.03755686893094339	0.001959102134015823	0.001331326394728013	0.001053587766665246	0.001025152923687596	0.001103615626351311	0.001506277168698912	0.03993094682119529	0.002094416048262342	0.03099044446250198	0.141866407349246	0.004188441467268066	0.02479460635201291	0.07391372176144258	0.02995591647341012	0.3595489279183827	0.001729858191720316	0.007212594656861828	0.0278704338171274	0.001498736160351025	0.001097839778635028	0.03790151513594582	0.00311859486761671	0.001058602592959854	0.00122771045600735	0.001026427997370486	0.0387973605462358	0.254639070340561	0.001439698412287329	0.001670214279374392	0.02732521794016215	0.02625302925235085	0.02395893888209993	0.05929394937218722	0.01298035263857372	-0.001265536646366119	0.0459882486324036	-0.003712178351933757	0.001754808495609957	-0.007220079489356315	0.001124492620054291	-1.05320594577278	-1.060487462215949	-0.03383873237046472	-2.230144318954825	-0.01060055629913726	-0.1057036458977227	-0.3007910922231569	0.00145453981510042	0.004789245302122575	-0.007214970155921787	0.02516142991489246	1.596839364271564	-1.039454117716586	0.5999520147614723	0.03654917504097904	0.01966299363962769	-0.00721868884263343	0.07422598250817569	-1.750787715094708	-0.8154252618096661	0.05042011010162881	0.005517102066978305	0.1854247286271263	0.0218432336687579	-0.8640739533813389	-0.3717286255877704	0.7342296829795558	0.120859284857199	0.03606267811182618	0.02925590907263412	0.01831741353469184	-1.301303874962349	-1.366547330823335	-0.5790717628097369	0.0340139633272017	-0.4661447292494728	2.428787697378731	2.348724037746346	1.071844217044029	-1.514496550216001	0.02268783190582584	-0.0242473732753105	-0.02881889750284309	0.3930153167758299	0.2159560709449195	0.01241817489304625	0.02471168707400562	0.7042238989970598	-0.7718061352939687	-0.3653085130803663	2.635325442888761	0.04630206089624094	-0.4584034595291953	0.01297539705246113	-0.08254505542051439	2.676924186852843	0.6343851208905312	-0.5314161115888573	-0.3734527236400457	0.1363786592773235	0.00248648186233628	-0.07903612925168411	-0.08809618307895314	-0.2215239155186179	-0.1606039157968577	-0.2249659941385473	0.2662709204934195	2.317390866900507	-0.1179205646083732	0.4512946366624953	0.2942821940742834	0.2757971674876564	0.2541840319807733	-3.768038477112037e-13	-3.723338875091781e-13	nan	nan	nan	nan	nan	nan
0.39	0.003169603765963654	-0.0495244589347166	-0.01964511808178528	0.7358830537675922	0.921387001652638	0.003562686681338168	0.4538999261968323	-0.0161107055397741	0.1203318501203296	-0.1042685688021355	0.08125158920637177	0.001411976846904271	-0.09278238079202153	0.1088544479374534	0.0003009113475222609	0.3276625130172166	0.2450309121403252	-0.3276625130172105	-0.2450309121403961	0.04297411230408282	-0.1636911746165648	-0.007186386617694405	-0.3296352496796869	-0.01006916596455772	-0.001992599503375432	0.08060085499356248	0.2669171455629972	0.8208835477346244	0.5748092705294807	0.109117819878894	-0.01677187573532727	0.08164774042853604	0.04352535597826263	-0.4019459174003099	0.296957929455111	-0.6636289265047315	1.289492455493996	-0.3542929675551887	-0.01284176629035562	0.3058748633295356	0.1972313323632729	0.9613345570576141	-0.2826073309227872	-0.3916588803320092	0.6915277765382331	0.009709997933056123	-0.2740952495940634	0.4774187878548408	-6.681695125989549	1.794294784327437	6.681695125989561	-1.794294784327602	1.782191288911071	-0.2465840827034465	0.1275756188176618	-0.7546542968777339	0.2184081076580658	0.2414060217149643	-2.104720532468915	1.90482315544997	1.274878322748325	-0.4585185847780762	-0.1522610519502762	-0.116363455149151	0.1512045165105003	0.3130452399403089	0.00149172918320522	0.02116124843434909	0.08595912474551427	0.1170340941282788	0.001024270814000861	0.004322801584410632	0.002385171477438838	0.004466374567604836	0.4907686752324988	0.4453131120867691	0.001214258269648461	0.008068513121741944	0.001040924512123408	0.0218486836001483	0.001008503789108241	0.005270185657507686	0.001130497624680551	0.01973284850021352	0.5452694713520431	0.5286948723740985	0.03785670327242997	0.05496873571799305	0.4438171185109255	0.4417798690770778	0.001699926221224905	0.01130374402887262	0.001360428798992424	0.007244426221861219	0.001591679401502839	0.01104181268365471	0.001076055840844917	0.03482126020116271	0.6491173313039608	0.4998021809197142	0.02257391789342277	0.03986836964362932	0.001076970090407892	0.004579896229928414	0.001070606916908509	0.01625074198396622	0.001065384121130113	0.06564318735583652	0.1940719757504998	0.2089313867100089	0.02979886762071678	0.01996231105275083	0.005013688531153949	0.008657626545959158	0.6859932839235987	0.6375379454060807	0.001068667265351915	0.0444975335745453	0.00101920313041813	0.008346181589835997	0.001006807485607724	0.006971831291936642	0.001014851405776715	0.005401961370663629	0.05384833842485885	0.05823084905216858	0.05717036148182609	0.05939174923961312	0.01070968269467183	0.01323229887638004	0.001661412959672578	0.01483588055337966	0.005569675468996338	0.03190142899480725	0.3352387804995807	0.3590679923704432	0.2714273473284537	0.3076950854096017	0.2252869537892163	0.2136792853089697	0.04514435396268281	0.07915533110325458	0.03765611260840041	0.1388770510007545	0.002072451742688907	0.02480300813862858	0.001355757158843727	0.01313402570904149	0.001058495544146221	0.04965675859821008	0.001027615763544515	0.02895617043995053	0.00110351832017097	0.01168689867660947	0.003899667382627	0.03464723659612767	0.03835227446572825	0.05774638939387042	0.007824910966556074	0.0276649607286631	0.03421463802176113	0.03684525360997525	0.1104167468249141	0.1218396237067817	0.003937576435517633	0.01764501949051904	0.02795542674638778	0.03127502707527739	0.06598025357979878	0.09405658768401719	0.02758489253807502	0.03168651047587873	0.3548753426913427	0.3979840176555513	0.001793673979625889	0.1016840257086707	0.01420801325144418	0.02967457729412111	0.03011948053513256	0.04337785835807731	0.001491540255248241	0.02430964916871932	0.001118727160374345	0.0172577969885619	0.02753391272869073	0.03892011809014796	0.004420453851325407	0.03510473703986007	0.003371163483224134	0.01322408658863146	0.002722461919550506	0.01298324065508445	0.001025864049101899	0.03173468016595493	0.03571499770915221	0.02744098539616499	0.2329203664504154	0.1942732865142395	0.001470667511446345	0.1216885102914143	0.001662328890843023	0.08416717843739194	0.01773488571552177	0.01494904151400706	0.01670352169234253	0.0124169075744033	0.015618139440081	0.01032144251216002	0.0570488263195391	0.01277912356286123	-0.001183504573448168	0.04588515878846248	-0.002603215161087022	0.001837285622973275	-0.007257559471012706	0.002195350675764702	0.001236108682769734	0.05094637078067473	0.00102162924394245	0.001087370963912204	0.4783664842656709	0.001241236592612945	0.001033943739736521	0.001008285367846182	0.001221260660314922	0.6093405433048665	0.02137556956214856	0.4702169468986105	0.001019656189605605	0.001327282603561967	0.001513489063002616	0.001080015890456361	0.5999549434851241	0.01220972476412222	0.001067659253245474	0.001060557285117748	0.00108469722670746	0.1962058289639107	0.009670388599510107	0.001344938419939673	0.7245169215687257	0.001067898083483258	0.001020302653903792	0.001007113859951786	0.001015594208425825	0.02714351359084073	0.0302462966788897	0.003154846710360088	0.001097923906506547	0.001413429361688057	0.3708589100581716	0.3042168354363347	0.2526062985444557	0.02022499170123042	0.03773889401484505	0.001990770445633861	0.001323929625187456	0.001053559110009814	0.001025057247360378	0.001135848162527071	0.01082438039326652	0.05683805574050388	0.001997749818827762	0.02865232972977406	0.1517607650649423	0.003772972777800973	0.01938489699603558	0.06200489924553728	0.02341201481815587	0.3884436288874242	0.002319475574120169	0.01629653983352284	0.02398665729072161	0.001624760624495461	0.001095589042007421	0.03273401456060315	0.003894309891073851	0.00106432346667243	0.001258754150399496	0.001022383586031654	0.04498083049340302	0.2601614955261148	0.001433348425322024	0.001922782601807412	0.01799370048785661	0.01690926098465243	0.01617180730472875	0.05141710162911477	0.01469515809638461	0.0001669418686368108	0.04789496454495085	-0.00870239590216168	0.002803382654326713	-0.007373823440496618	0.003350977553326305	-1.061398181608761	-1.124547646772154	0.02870932708651559	-2.005225344416039	0.01962699134642353	-0.07018802821900462	-0.2126822198680937	0.002712129627254935	0.02711933918735759	0.006793738987210998	-0.02901328190514319	1.007463808931639	-0.9537644835873157	0.6488035973575467	-0.003770773753312195	0.03940802036110348	0.01372432197344889	0.07270005986987667	-1.440175222925688	-0.6182332487992727	0.02448579591809309	0.007298397243175453	0.1654454568801891	0.06418771871256418	-0.7960348572309814	-0.1945971993419804	0.3546595481160038	0.1227678366071836	0.01427713902907084	0.01250334794163961	0.01001497726017221	-1.313026914872614	-1.322550804448121	-0.3686822574875162	0.0607049506688483	-0.1474717593188508	3.020600338479539	2.606771104461674	0.6558757688011784	-1.36818524223835	0.01551302559519057	-0.04609570886686639	-0.03759574987885957	0.3062736032583415	0.1728932138768815	0.00544088275048155	0.4210989802755072	1.196164856257534	-0.3856164654519465	-0.2773204762164576	1.663383577178729	-0.04784409708014962	-0.4478456417273602	0.06491810738097685	-0.123577505914333	3.045045990191551	0.399323457135728	0.273952847419423	-0.3664521204995627	0.03821716327346919	0.002436139608907144	-0.108032929812157	0.002481614468934747	-0.1278868307038956	-0.06246213706470573	-0.2401355520296533	0.3165930090257097	2.285454197591477	-0.2240196223742486	0.2478567653089793	-0.01391914153023347	-0.002839824307973714	0.005670943445716714	-7.04656722289638e-13	-4.469937619815314e-13	nan	nan	nan	nan	nan	nan
0.4	-0.001472586116095074	-0.04584903175662962	-0.02723294079745309	0.7488628910396672	0.9178366519512587	0.003575260727861037	0.4573837197041655	-0.0146864858426705	0.125366632610782	-0.1067505257782715	0.0765691364573329	0.008686266268632037	-0.09179610323935423	0.104938631205976	0.005867671877253219	0.2647875019138828	0.2624376751278722	-0.2647875019138684	-0.2624376751279028	0.06040823791088425	-0.1657324083635154	-0.005959896179618167	-0.3373807716608955	-0.008313831348908922	0.0002840390089175757	0.0620122983709876	0.2853377511750387	0.8342833435829741	0.570840785904286	0.1112016192348002	-0.01792318248550524	0.08298769673661033	0.04671344086882564	-0.5167807515134433	0.4313919228518686	-0.8627235110194806	1.307111711265035	-0.3537077415908574	0.01604616381377067	0.3863322861044445	0.08015774388960022	0.01821277606610777	-0.2268936012487777	-0.5393125315182605	0.7710094575442725	0.1774440352369567	-0.5017135620282539	0.6486567871682	-5.849608380811605	1.680264169019592	5.849608380811606	-1.680264169019598	1.696239102562495	-0.1650441091258644	0.1142386462212348	-0.7969810852747948	0.1339304691622923	0.2139570478686314	-1.393822538135391	1.766500862592473	1.416768204413079	-0.327250009158073	0.6826165327108132	-0.1128917356841777	0.09297022857619418	0.3247622309030562	0.001362829175462787	0.02138474643951842	0.06758687892249748	0.09819279400107431	0.001022708147721147	0.004424714836843018	0.00175903688251309	0.003986638986229093	0.4863788324230106	0.4438215570990397	0.001244140450159378	0.008114095859313518	0.001037152465211186	0.02218090207823927	0.001008399960163502	0.005287147962384781	0.001205669357545744	0.0196086841821613	0.5657564561368776	0.537214044315166	0.02798361263521492	0.04548415005551998	0.4535203649960183	0.4487879020499279	0.001372950828253294	0.01171605309434761	0.001341558600528389	0.007633797256695475	0.001547039647670777	0.0111426408071263	0.001079437407187716	0.03559923458032399	0.6330510524564866	0.4870909398358041	0.01663940035659923	0.03421193052087384	0.001071481105100603	0.004947217626290738	0.001065989841234935	0.01635210805829337	0.001079386786603974	0.06725348441573355	0.1950910081235159	0.2097407226156836	0.01826105145994556	0.01270978770499148	0.003235017118815797	0.00720324298989368	0.6973552010837247	0.6397381391081843	0.001068785528194201	0.04589702128375818	0.00101997290665276	0.008538882722808817	0.001007027279447411	0.007133052117256102	0.001015376452126424	0.005516300289978253	0.03786124407798572	0.04475635266046812	0.04156580230133474	0.04638738733943171	0.006602260401224703	0.01015281569782457	0.001395326495435899	0.01557908852647368	0.00359741145337535	0.03140128675030709	0.3490382087337959	0.3840382861189149	0.2856688906909836	0.3258513636549847	0.2359135532395179	0.2190509888115298	0.03078941385813218	0.06605908942728761	0.03774071657973188	0.1390029992159824	0.002042146563889282	0.02431494124407699	0.001338411296032479	0.01284772713407512	0.001056117188125118	0.05305155708893199	0.001026360374328339	0.03112622469178085	0.0011280687108004	0.01173148010035691	0.009771874237934762	0.04013387632916655	0.05095423595973859	0.07170315015190719	0.005019167341597739	0.02497332018458047	0.03106610817079859	0.03438187811761071	0.1292363935462127	0.1344284744942546	0.003743255274283523	0.01680805978781038	0.02256412425473643	0.02677955810767301	0.06131222907979837	0.09586962734543887	0.02392529048711911	0.03079496223572055	0.3707743822462493	0.4199929324744672	0.002210568945424304	0.1041015908597423	0.01764501263605128	0.0351030836239751	0.02627805739701611	0.03967075961051733	0.001590720622590042	0.02429320957264989	0.001106987487329828	0.01731188015652895	0.0285406811450857	0.03761035093721733	0.004384641392585675	0.0353979386439037	0.002267275416711855	0.01262556430257116	0.00202940564517539	0.01264396149451436	0.001023059696634111	0.0300537187709526	0.04149809632690781	0.03080912563729334	0.2436474469401607	0.2074988242889397	0.001450982987898997	0.1190453099722457	0.001857881704963204	0.08532717191558475	0.01531921493163223	0.0135455102786912	0.01425420886930858	0.01122705664298692	0.01375305802202747	0.009425396262062033	0.05051905240805567	0.01461466646609961	0.0001997546978040343	0.04785372860737386	-0.008258810625823171	0.002836373505272304	-0.007388815433159159	0.00377932077561053	0.001213871370634727	0.03671174946263683	0.00102057912984205	0.001074169513282616	0.4744573776976451	0.001301702813977151	0.001032444557841358	0.001008289147212307	0.001334086217767451	0.618933475693821	0.01235331505983995	0.4796409383924879	0.001017883181326025	0.001316700871995613	0.001488016492785239	0.001085299878926708	0.587895109064603	0.008103870447922013	0.001064023915995694	0.001061301171833027	0.001101580439471393	0.1973368963310768	0.001342299992013797	0.001260165639610972	0.7266357004392886	0.001069638724459422	0.001021165694778148	0.001007373243641772	0.001016195119257743	0.01120725638796066	0.01585948888561399	0.001266562931392585	0.001113431367390807	0.001467628397268322	0.3829360364828409	0.320269457022167	0.2570919701372857	0.008331473221599382	0.03792091909874712	0.002022438757255363	0.001316532855650288	0.00105353045336383	0.001024961571047553	0.001168080698711015	0.02014248361787542	0.07374516465983458	0.001901083589387187	0.02631421499704077	0.1616551227806536	0.003357504088344115	0.01397518764005203	0.05009607672962967	0.01686811316289399	0.4173383298564786	0.002909092956527195	0.02538048501018056	0.02010288076431992	0.001750785088870456	0.001093338305371707	0.02756651398526105	0.004670024914529319	0.001070044340377293	0.001289797844783646	0.001018339174724096	0.05116430044057225	0.2656839207116582	0.00142699843835836	0.002175350924253582	0.008662183035550523	0.007565492716957238	0.00838467572735831	0.04354025388604302	0.01640996355419533	0.001599420383639751	0.04980168045749657	-0.01369261345238917	0.003851956813044047	-0.007527567391636804	0.005577462486598701	-1.069616490298945	-1.067623880361572	0.0009368511431597214	-1.759580343332336	-0.009064116869019668	-0.02397642355400147	-0.07783986371154045	0.006891357685343859	0.03729934132879053	-0.008242023179529897	0.02165410047379891	0.7520270444522955	-0.9581682088417658	0.7638325606721497	0.1122972485090714	0.03432881455302306	0.0007960966243341146	0.08523895174526845	-1.096575046476612	-0.531457243622864	0.05906388372563478	0.01375384307731696	0.1588435091328977	0.09590891417032052	-0.6397646225227396	-0.1120422596436678	0.1074371481236866	0.1636203685250092	0.03061738509098861	0.02453882318842304	0.01508085973177272	-1.393296845145065	-1.278275035087423	-0.2649987034072984	0.08804478507481295	0.02269173037554431	1.645667497540824	0.6564178193007157	0.4541764539564837	-1.256900924704239	0.009944297085068663	-0.04823239515961975	-0.01432223768449885	0.4033169359419796	0.2873750924570179	0.00447776420690058	0.6479775048174212	1.576603591683677	-0.1833686129129932	-0.2205590588148645	0.8869755541472715	-0.1150593610549962	-0.4540402173321584	0.3338556263519513	-0.03275657925013089	0.9454508096018155	0.06817512900746264	0.7582337409737123	-0.3780708513037876	-0.03781723147496139	0.00957943377956892	-0.157298654845799	0.04877856518211415	0.01666879730433674	-0.01360836241858646	-0.06420705037295062	0.3550590275417918	-0.01911947684170898	-0.2995207937335996	-0.02791346227766078	-0.2557204312196585	-0.2258610711795026	-0.1732878031522225	-9.784394404663005e-13	-4.634516848984223e-13	nan	nan	nan	nan	nan	nan
0.41	-0.007008341896482802	-0.04108756716649332	-0.03693039475175528	0.7620366959999195	0.9143473846739102	0.003880345161901184	0.461427013456561	-0.0145402678181914	0.1211227027805431	-0.1090084761640554	0.07062415944453324	0.01680662311639085	-0.08937277304165617	0.0990572722914403	0.01338240059660168	0.2104022629016408	0.2785335292616489	-0.2104022629015918	-0.2785335292616763	0.07675561820800175	-0.1670797609979036	-0.004944199264713452	-0.3456001192206355	-0.007347118816747966	0.002306797345836712	0.05508876276822841	0.30199638884682	0.849346996799784	0.5683747407024865	0.1221818396979873	-0.01894299123729739	0.0842635234861797	0.05004140968094259	-0.5937982069147191	0.5158625093974594	-1.063279210266091	1.32771307598728	-0.3435936343198151	0.04355540666609707	0.433154385756346	-0.04180546858582706	-0.8218115559222339	-0.219919986356049	-0.6442878391029763	0.8373563491358978	0.3138424664832831	-0.6661914089344985	0.8428859452805534	-5.029880117266124	1.538976874846045	5.02988011726614	-1.538976874846228	1.572538035939957	-0.1051543024718627	0.08831039057202182	-0.8430821353406678	0.06084772218817704	0.1928030164594891	-0.1009050302767134	1.55920384480488	1.581091283827536	-0.1730078184131658	1.397391045003122	-0.08875991196218513	0.1596623166260002	0.3402551557011061	0.001295108874008578	0.02172109624215493	0.05502199584988565	0.08478598386850579	0.001021588748244189	0.004522760413655109	0.001423048761701441	0.00372493749358035	0.4831001433892222	0.4439271879616988	0.001297020747453797	0.008169294396514837	0.001034646130925707	0.02261414534735066	0.001008291255909063	0.005294857979620196	0.001248934674844248	0.01943052494268896	0.5795017853852298	0.5424064030163326	0.01937449829153366	0.03707080968653267	0.4652169330250757	0.4580966938178084	0.001199278124394632	0.01240631319474293	0.001326111635197593	0.008047384095077397	0.001518519150088742	0.01126798533578173	0.001081231338832054	0.03644971739797497	0.6194242418683953	0.4778596438992129	0.01284169153837351	0.03058385480927361	0.00106696801710619	0.005315204861026658	0.00106226996617414	0.01648127569569357	0.001095512607259431	0.06874686379453962	0.1962603611835859	0.210888780573196	0.01016103379864851	0.007515966927521437	0.002265471480369115	0.006390911153799913	0.7058634985808399	0.6401838854537746	0.001068884563383636	0.04751428973149078	0.001020698864025575	0.008718306692004704	0.00100723813994959	0.007281651542619379	0.001015873171963289	0.005618134368523436	0.0275210406970556	0.03576035590832722	0.03325145706104198	0.0387100671328256	0.003997816129452658	0.008204954558794064	0.001273514699897154	0.01644987097180627	0.008332465023168036	0.03829624113776181	0.3589989335845433	0.39001899688258	0.2954716910508693	0.3217269493434801	0.2430027244318073	0.2219996954007832	0.01968156801309154	0.05585334059822099	0.03767177621232965	0.1391413018096566	0.00201155912923268	0.02392966360776309	0.001320154191194986	0.01279522873493241	0.001056799869725493	0.05773967384841793	0.001026417068938291	0.03450721180058937	0.001135707226360999	0.01172538188016869	0.01275735231565482	0.04329213388625489	0.06196432103834153	0.08516091717285237	0.00395542789052425	0.02420631262262804	0.03171311912370969	0.03486427078220249	0.1383674888301392	0.1390834333266344	0.004013012505171217	0.01601194704659016	0.0189810907071221	0.02377420755182611	0.05594392552737891	0.09798428478421765	0.01921595478904693	0.02958691828456316	0.3868886063941135	0.4206717996110764	0.002533889264520609	0.103089734335536	0.02852677976379433	0.0489009174109583	0.02401931495465443	0.03744928030523433	0.001657540518915428	0.02342251881334963	0.001098425708002144	0.01739165607321273	0.02476830544607637	0.03538068509635402	0.007219794833571548	0.03835607831971098	0.001699882475678726	0.01272262135201817	0.001718063113485923	0.01269190474476946	0.001020241851081803	0.03000156266564665	0.04714341448670247	0.03440792908987381	0.2499662781763577	0.1981987960847205	0.001431021675125355	0.1161114302369667	0.002017662685255832	0.08384531035720794	0.01115569885086282	0.01115700347293356	0.01019853544825864	0.009175538814960508	0.01023012777920543	0.007759265627960843	0.04337516042875894	0.01632829753513622	0.001208915622192261	0.04704312455139	-0.009539590753896711	0.003872626788018291	-0.007586449751149886	0.005646578304727537	0.001233580687851063	0.04112068654984983	0.001020292255203718	0.001071257554053893	0.4766353198285062	0.001394755580731685	0.001031693155725679	0.001008084196428277	0.001260069991903438	0.6062384388247928	0.007380113315122138	0.5021855054170986	0.001018727347106583	0.001304361014834979	0.001489427226584007	0.001081236391276147	0.5846218144047525	0.009177367434709203	0.001060786405087871	0.001055941479103775	0.001121369062686783	0.1990278144976906	0.001264966847819578	0.001240727436136607	0.727355391718328	0.001068436777927369	0.001021698666603614	0.001007528936919605	0.001016555107769727	0.01907942300041311	0.02980851650450269	0.001221256366300782	0.001174636232438366	0.0234163098528171	0.3765235580042446	0.3090813475428285	0.2546390608321417	0.006000022549713454	0.03730801614785509	0.001943358393512763	0.001288099855020089	0.001060877923802069	0.001027757477677999	0.001122996857274506	0.01240939059061102	0.07725418081441744	0.003621724060183249	0.03769348803105368	0.1435699488210056	0.005091914795900124	0.01582950108610722	0.04844985738752623	0.01146529425801155	0.4240913681922118	0.002840581554716053	0.05389664459492997	0.02261418458604339	0.001707301724820913	0.001086275288173646	0.01443636674600988	0.01492895549412191	0.00113851836798438	0.001480246694833254	0.001016437724723602	0.05628560623115602	0.2577455959489972	0.001396013078591158	0.002192246540895872	0.004901798215550613	0.004308099523715903	0.004746175225973151	0.03609919368363357	0.01797659578892475	0.001905672737422605	0.0440256757705217	-0.007497952723176545	0.004925416050745032	-0.007831189956750787	0.007569128488346095	-1.077681694444267	-0.9671980571204329	0.0518332871241628	-0.9340025748950421	0.01920732840139396	-0.0241531061004188	0.0941993172291737	0.004588873691400924	0.05032850792157771	0.005328709995392178	-0.04002164948966064	0.2783885648600847	-0.7433172303462374	1.092579137676389	0.05243189093816743	0.04395755428513161	0.01875711512746743	0.08266642700229672	-0.7622930901557313	-0.2190873108175851	0.02395633522044445	0.01360980333558833	0.1407657813001651	0.1280834309399472	-0.3975876333964809	-0.05608000724571123	-0.01916942665664841	0.1620503336760839	0.01105923478534621	0.009567955485238453	0.00744562344186555	-0.466901768357442	-0.2906642164951812	-0.1356246910600428	0.08841979734027697	1.229456245422058	-0.2409424582449249	-1.193817144610331	0.1280344314811318	-0.8020317650961543	0.01512093256778324	-0.02924301364735683	0.001448061164939136	0.5194268821582069	0.3748936278501344	-0.003345509870395021	0.0302918389364584	1.143693042935355	0.01272723142339082	0.2845474709475335	0.07628931776347708	-0.05000083032090532	-0.1699662540909443	0.07607146193304448	-0.2234688985217392	-0.5417588239208835	-0.2433718504705274	1.909331304810982	-0.0895656901272827	-0.121545319384611	0.008213329997951298	-0.3033298548019566	0.5013280219712394	0.01526011575758764	0.02033724526047414	0.03982149969787152	0.3582737449779083	-1.542341988044067	-0.2773455513042576	-0.2530884849922626	-0.2283719959627877	-0.191127668754275	-0.1643051460614835	-1.2244977821638e-12	-3.84216558325757e-13	nan	nan	nan	nan	nan	nan
0.42	-0.0134171062972522	-0.03563255128039308	-0.04822876361119794	0.7754184284631952	0.9109758208490215	0.00441806253133945	0.4662633658461496	-0.0153404218063229	0.1098341452137401	-0.1110533957112764	0.06379128031565513	0.02511928199416307	-0.08538684466627376	0.09178213926593688	0.0224973305546872	0.1641410856561725	0.2932186169661229	-0.164141085656145	-0.2932186169661239	0.09184502021125018	-0.1678500521073153	-0.004205495291899033	-0.354166288541068	-0.007068163206619581	0.004184267277031306	0.05779378880806332	0.3164013715320498	0.8656077461571476	0.5672396537918215	0.1368287098362372	-0.01965217867029807	0.0861302869749056	0.05350701646650294	-0.6913824755957968	0.5701021820397987	-1.182906492056137	1.348697211869692	-0.3301670508650132	0.06257275089340127	0.5449440134738389	-0.1091166585699471	-1.390712771499443	-0.1842874335751106	-0.716892954767403	0.8094698635551437	0.4899636707167514	-0.7804683842355257	0.9686970349310854	-4.224796027457408	1.398110883159681	4.224796027457409	-1.398110883159687	1.444643443789413	-0.04963180413043487	0.05884005780378483	-0.8663454374131425	-0.003620915239744161	0.1848993667243987	0.5318897903795213	1.315769865255338	1.656187432525662	-0.06105835093047976	1.415946467725395	-0.05076747195490301	0.2111575764073705	0.3522898255972788	0.001271093358811542	0.02213141573243213	0.04995683743740961	0.07926832466780527	0.001020885804582282	0.004619543327524728	0.001253368193291806	0.00358779224186801	0.4814922292560656	0.4456102090633275	0.001369978632648812	0.00821468381362358	0.001033017644080296	0.02320705614913666	0.001008134404697951	0.005304615830584271	0.001233553229275789	0.01915353716605336	0.5853493463469404	0.5426206929940469	0.01240097589362284	0.03024145813986894	0.4801980858816931	0.4705325516989088	0.001112826912195074	0.01329823329559937	0.001312217598031738	0.008424328366190118	0.00150495554782523	0.01140746922876507	0.001080095515563826	0.03720873942543908	0.6087946088154291	0.4715928990464047	0.01140437193933849	0.02933159606351462	0.001063092924900451	0.005614799771462974	0.001057729832830774	0.01665490651059224	0.001113469877820424	0.07008746833569129	0.1976241884036294	0.2121900063067818	0.005904163262167757	0.004786273030262385	0.001768571560778309	0.005968524851296241	0.7121132802543217	0.6393371196219084	0.0010683328610648	0.04918236820902764	0.001021328282171746	0.00887590393928351	0.001007421403029104	0.007412149099040225	0.001016301492824356	0.005708406108190629	0.02568939979299748	0.03419833203312945	0.03529530191834018	0.03990459880448868	0.002655549380833269	0.007219298544593489	0.001243185236651829	0.01739364633945014	0.02138887418397194	0.0534535536249526	0.3635356605989357	0.3833910946852436	0.2980045301355967	0.3077246915025805	0.2466276631930447	0.2214610687933058	0.01262484717892903	0.0496627956470917	0.03734835909203625	0.1392535120856967	0.001956756987115628	0.02372168334024824	0.001296808902693067	0.01282919842360928	0.001060816266147472	0.06314250405627371	0.001027843998020093	0.03834552321982455	0.001116977358553721	0.01171160786958021	0.01047128794728555	0.04167206975221362	0.06943929982951468	0.09515187561803461	0.004274124368208564	0.02488306743124358	0.03739982993730763	0.0394230251212218	0.1364284932278969	0.1365997229580451	0.005010187770169732	0.01569129032042158	0.01800757665233471	0.02292150582147483	0.05222333559180814	0.09713096859472674	0.01412820392974737	0.02603325051445574	0.3998438532712991	0.4145161271630509	0.002661611478491586	0.09977764551785073	0.04741457350839802	0.07144967548795243	0.02403721374804746	0.03741263220074213	0.001669243644182701	0.02215781522168599	0.001090613417801467	0.01751289837317883	0.01644805631283827	0.03124984701162763	0.01368106594763242	0.04459407212275426	0.001449645452990505	0.01318111668038125	0.001657234313129985	0.01299351105530318	0.001017882405775589	0.03057106217249514	0.05249572734668934	0.03784604217689461	0.2511683997752781	0.1826228680472311	0.001405549184195627	0.1136965909864851	0.002106065045395495	0.08057280950624622	0.007158126239974671	0.008850249038748313	0.006505863264354298	0.00727079978098129	0.00662653351208695	0.006051956892836988	0.03603315630071924	0.01794392938130085	0.001749470832843682	0.04292225340807959	-0.005836743643779958	0.004933684040735199	-0.007854742900555928	0.007596774815596873	0.00125329000504891	0.04552962363705519	0.001020005380565759	0.00106834559482051	0.4788132619593672	0.001487808347483964	0.00103094175360489	0.001007879245646162	0.001186053766037899	0.5935434019557754	0.002406911570412381	0.52473007244171	0.00101957151294024	0.001292021157682413	0.001490837960380523	0.001077172903623309	0.5813485197449019	0.01025086442152249	0.001057548894179852	0.001050581786365233	0.001141157685908403	0.2007187326643048	0.001187633703583059	0.001221289232658313	0.7280750829973675	0.001067234831394549	0.001022231638429397	0.001007684630197305	0.001016915096282074	0.02695158961286089	0.04375754412340409	0.001175949801193078	0.001235841097467892	0.04536499130835907	0.3701110795256465	0.2978932380634889	0.2521861515270006	0.003668571877721836	0.03669511319696334	0.001864278029768492	0.001259666854386468	0.001068225394246805	0.001030553384311202	0.001077913015816489	0.004676297563385044	0.08076319696903836	0.005342364530975031	0.04907276106506789	0.1254847748613876	0.006826325503457193	0.01768381453215806	0.04680363804542972	0.006062475353148655	0.4308444065279379	0.002772070152869375	0.08241280417967828	0.02512548840778016	0.001663818360921168	0.001079212270966406	0.001306219506761401	0.02518788607371432	0.001206992395570527	0.001670695544874849	0.001014536274722103	0.06140691202174051	0.2498072711863422	0.001365027718821273	0.002209142157519023	0.001141413395552142	0.001050706330476388	0.001107674724588608	0.028658133481224	0.01954322802365391	0.002211925091205378	0.03824967108354727	-0.00130329199396332	0.005998875288446629	-0.008134812521864669	0.009560794490093704	-1.085374120902562	-0.84519173297094	0.0157307882285917	-0.1817501570879262	-0.009316649533059463	0.0009348246475204113	0.237638184080783	0.004929533841050957	0.06923284825522023	-0.007832456342885676	0.001888392653639646	-0.2435867002198264	-0.6413704444689958	1.389245783322785	0.1526292481264413	0.02700030115431919	0.003623969357382481	0.06694679378667587	-0.5036648297205865	-0.05629385030916501	0.04538541894370252	0.02264647926915059	0.1282885416636425	0.1265424694036691	-0.1469392462958398	-0.03405315295127948	-0.1510652873646118	0.1737823743516584	0.02625204071035634	0.02091844940590252	0.01276839196462441	0.09349773037056307	0.4960953405759532	-0.07255767833024847	0.1026433694487982	1.675163350328471	-0.8760550946623167	-1.319150886579731	-0.2432901853453647	-0.4538601489533886	0.004725833558479873	-0.01277292139905308	0.002971379885466164	0.5462596256341311	0.3788399545640067	0.00294260603138775	-0.3076868336432999	0.8832418764149471	0.1053838612164901	0.5947132761098903	-0.5407582860331555	-0.01996815787533873	-0.02351045216330042	-0.2597390992966698	-0.5018813430429299	-0.4214571073408221	-0.3918713296728677	2.508418598975446	0.05889538889816359	-0.116619796266838	0.01787271122285499	-0.5375331036191254	0.7047493905903999	0.08895645299422285	0.03712424960974729	0.06012407204817082	0.3229209544374315	-1.274299443490628	-0.1957126967795599	-0.3860413205465628	-0.2393699569137205	-0.1965053124122415	-0.1815234233719592	-1.347336672842799e-12	1.203210104227056e-13	nan	nan	nan	nan	nan	nan
0.43	-0.02104023991794092	-0.02978273016027449	-0.06011768185305979	0.7890082997012446	0.9077354421319476	0.005088558531304835	0.4727950552723428	-0.01650504171678443	0.09455070519065437	-0.112427304301476	0.05644549324248286	0.03254232015570489	-0.07928369557447923	0.08363592288873657	0.03231466946506653	0.1259254587767782	0.30657255851191	-0.1259254587767331	-0.3065725585118509	0.1056762691206868	-0.1680546159127311	-0.003772377935354946	-0.3628106358195877	-0.007396009155375776	0.006049362123908305	0.06327872079249226	0.3282338913177498	0.8819973176412453	0.5669143369873858	0.1487964251842408	-0.02002790832184452	0.08815279932350334	0.0570996726635639	-0.8320567841600613	0.5960059935917537	-1.176843347972912	1.369505604078372	-0.3175595417911747	0.06981087385101557	0.7694218158816555	-0.116976584089879	-1.624791595832938	-0.09192396726883138	-0.7467209002606774	0.6576682294978452	0.7308980121849949	-0.841882477127597	0.978798872124838	-3.410292772322184	1.273635716544141	3.410292772322207	-1.273635716544318	1.320864240268327	0.008917363969817529	0.02619757598149235	-0.8566155545896427	-0.06092612755809674	0.1893916116180988	0.540176188691975	1.047282431227038	1.606645456144381	-0.01199467358087805	0.9680294835077151	-0.02465289014142026	0.1908010680488231	0.3655407864966998	0.001261378040846815	0.02253706847420564	0.04508782937681024	0.0749547274003813	0.001020163837919142	0.00470159599697706	0.001161560986459683	0.003533088165284729	0.4814402201228927	0.448418819313961	0.002545268233167257	0.009154387137184486	0.001032041609068398	0.02402224722261896	0.001007827858627931	0.00531879060218204	0.001191472618797113	0.01884042336187969	0.5848669289747707	0.5395361188993726	0.007444139741307198	0.02532134680097758	0.5002440079410356	0.4866373085101188	0.001068034012049215	0.014382460260052	0.001290706588153198	0.008693565917933176	0.001486859993704524	0.01152249163941277	0.001074266034898464	0.03769233096249888	0.6005689022415148	0.4673167044342925	0.01271087383292714	0.03081963935097029	0.001058271379350836	0.00580005077872435	0.00105450223224278	0.0168901440932557	0.001130294459053404	0.07125231741097429	0.199175031455115	0.213519770474131	0.003604931090799354	0.003431426093692216	0.00149819137455801	0.005738376616646112	0.7165825376167404	0.6371808581409985	0.001064691559243429	0.05068777465461444	0.001021776658386178	0.00903095218587527	0.00100754759947	0.007540546819638715	0.001016597864169267	0.005795070603694764	0.02802709194548135	0.03609106779845171	0.04116380199640775	0.04446183964367818	0.001939328966904465	0.006718664734738446	0.00277061296675322	0.02004635224952439	0.03784351269433399	0.07074211797000174	0.3636645278458009	0.3752938136328628	0.2964495893098401	0.2980193213794861	0.2470645613533655	0.2172420310496009	0.008094963839725777	0.04605098418607612	0.03667032985492614	0.1392079744077711	0.001889065784617839	0.0236533362831987	0.001274922606844329	0.01287195660418538	0.001068502960295873	0.06828622373916558	0.001031055077825009	0.04190146488873396	0.001095387652176636	0.01175362520349624	0.007258359247060754	0.03920003415517943	0.07225426242705546	0.100146154736467	0.006531748869082302	0.02747372472370298	0.04366168117581468	0.04429186127448326	0.1265288386982564	0.1301564112011546	0.005339134115561483	0.01504835975960073	0.01846178518037234	0.02314904069056705	0.04790418162770398	0.09308755516353585	0.01030545450688023	0.021852635629164	0.4075307549404647	0.4110966515226951	0.002619650997029476	0.09580731983047487	0.06825624941512799	0.09537267766338405	0.02436985776471796	0.03767976117685917	0.001645235921209396	0.02101121920793565	0.001085220327414333	0.01769352132384032	0.009170170419717136	0.02649500268282418	0.02056377124972319	0.05093568871945386	0.005911157632173871	0.01857893259730205	0.002727166173635762	0.01445587436253196	0.001016362966004078	0.0310937724238072	0.05510223867084708	0.04000767906185583	0.2492550495402281	0.1742882581763795	0.001378599247047672	0.1121791839853364	0.002108492504375466	0.07661016736462313	0.004228332128986494	0.007068323255496854	0.003851759998990972	0.005821609642923027	0.003938682433787155	0.004736166658238353	0.02684751987280803	0.01892425387805572	0.002101712008087863	0.0370603663846151	-0.0004318588794662086	0.006247253128849757	-0.008097199169506375	0.009316190188003382	0.001249538178487212	0.03374065359318999	0.001018910790623191	0.001063912654750606	0.4835846995139922	0.005706775970364157	0.001031096844720962	0.001007195441993934	0.001115149470873321	0.5747911299174375	0.001856278556072557	0.5654136848328938	0.001022953056656646	0.001248221020950973	0.00144866389577134	0.001060603931614599	0.580030297382356	0.01741312232921652	0.001049617617688121	0.001051617265978922	0.001153440429700226	0.2027655064147363	0.001168216187187241	0.001211769688737306	0.727407662295729	0.00105554243664101	0.001022253174778457	0.001007674109450328	0.001016898868450149	0.03387350693646474	0.05178726999960293	0.001202283181255583	0.007015773305099506	0.06642426467155881	0.3583862001466862	0.2894288166311688	0.2440185909169347	0.002826943643305129	0.03517125228821446	0.00177954254327615	0.001245738580435566	0.001083508769148896	0.001037649221558366	0.001068679037141267	0.003087662007910507	0.07167216685555633	0.01195141383346119	0.05281862920137347	0.0996576219748605	0.004719653690594187	0.02005282363875236	0.03904146476983579	0.006239909741600049	0.4180422565312992	0.002409496855618035	0.1044359481112774	0.02442047621250479	0.001583272492131585	0.001079939340101557	0.001201582327505722	0.03064871693898634	0.01855847572610811	0.005686459941849438	0.001014989236866935	0.05565181681399085	0.24213425368591	0.001338231014471631	0.002027981044217443	0.001108347515830995	0.001039345370257164	0.001083715931929659	0.01621339255816256	0.01940939905833122	0.002365782716838003	0.03024703560200532	0.005670172376444816	0.007759524489288039	-0.00830956475657	0.01083992211873536	-1.094355813526642	-0.7306095661599917	0.05286673011837131	-0.6476895508795417	0.0167965266406372	-0.008099265741629889	0.3294281588298236	0.1690612659643162	0.09331681516479749	0.005791697883345928	-0.04953438231998064	-0.4174329450346009	-0.363751326795791	1.865697286293113	0.08912547529013476	0.02386863318933055	0.01484822738476039	0.02640340786177081	-0.353129933595709	0.3245329757462363	0.001581871696272683	0.02523886563818	0.1061675503254783	0.1409914832897732	-0.1138635063629395	-0.01475287578485804	-0.2692298958692827	0.1289281519965297	0.009664737092643602	0.008421506839654256	0.006379438645205674	0.2756285408752706	0.4330187642678872	-0.0315642315464727	0.4042740600117831	1.756419954921997	-0.7479656070188189	-0.6619676882277414	-0.5802097546491638	-0.2705502900578229	-0.01382446996240162	-0.0019007864745383	0.005358279660331589	0.4773174464176056	0.3285030702725702	0.006481154486698422	-0.1954835840912529	0.1507756521632232	0.3874448377442422	0.3944986818409038	-0.7909343232705681	-0.1018116758520312	0.06262390414441768	-0.5268592966913798	-0.3316217151468405	-0.3403967787494762	-0.3855395442843544	2.267680571750447	-0.002498344992056684	-0.1055864284080906	0.01937700124158081	-0.4036345322767008	0.5729639154953919	0.9267825183994806	0.2381247401510145	0.04516586160999165	0.1019822297979248	-0.4596466839005571	-0.1091990616794483	-0.397627432134384	-0.1251879379317559	-0.1005181590951237	-0.08968348925095285	-1.461260396019773e-12	5.462148983497358e-13	nan	nan	nan	nan	nan	nan
0.44	-0.03003449268840046	-0.02378955237247708	-0.07140495440365414	0.8028131119112715	0.9046316130160842	0.005779968500106168	0.481812361044694	-0.01754333870014321	0.07816198603984313	-0.1129204687091669	0.04896773350412717	0.03792325579925551	-0.07076424713197357	0.07508233800450317	0.04175387049691664	0.09609596173195935	0.3187104971070618	-0.09609596173194633	-0.3187104971070265	0.1182474630600037	-0.1676677384094289	-0.003713260522716131	-0.3711804303588561	-0.008266242818601728	0.007997539688764902	0.0680989042255116	0.3372779869435961	0.8974390271170904	0.5668399670477396	0.155997957138872	-0.02015072510849013	0.08989543183062869	0.0608038196500679	-0.9656063055014266	0.5987735155819616	-1.062577353812618	1.391685406265184	-0.3028571307000654	0.06675554466059627	1.042067282615266	-0.0838520731303654	-1.611768597331516	-0.008138597071849499	-0.7432874878392834	0.40104935996401	0.9732235407993378	-0.8619420856728742	0.8930694592337618	-2.547570060542726	1.154910293033079	2.547570060542727	-1.154910293033085	1.192632449766503	0.06865645761397883	-0.01595993097666232	-0.8114348895629254	-0.1120984581292639	0.2015159103208499	0.3989400801011485	0.7580850332584737	1.466615030877351	-0.01086897797191131	0.4627097890519281	-0.0001848989832096492	0.1551816081131115	0.3745879834893751	0.00125464432094181	0.02293808973067509	0.0369533228049176	0.06698012855917322	0.001019255470090639	0.004776860723832039	0.001113436152435125	0.003501334411675334	0.4828693404723007	0.4523056580956119	0.005230948390606907	0.01131691183666166	0.001031631391520968	0.02506362143084916	0.00100733258993809	0.005322935533461552	0.001134973666023917	0.01846238493903964	0.5789683439444948	0.5333899375667545	0.00462603601326555	0.02254444153319245	0.5263956138569217	0.5085263315722695	0.001047334298894486	0.01557892940606711	0.001258050252137481	0.008842129510256602	0.001456729328894222	0.01161378806744985	0.001063064694488516	0.0376694454681246	0.5943638160101576	0.4644991835566178	0.01686483156193442	0.03523486493839726	0.001051894290946935	0.00584477898981977	0.001053407022892507	0.01717644039782256	0.001144847029673456	0.07224054488114987	0.2009090097924284	0.2150414583571699	0.002432149638809728	0.002712335598729549	0.001358066010252912	0.005617939699263263	0.719569113000133	0.6341716639633697	0.001057023092278961	0.05179351599215643	0.001022011514138266	0.009167341250838623	0.001007605403307458	0.007653787478398558	0.001016737860834025	0.005872293511339211	0.0325244753953448	0.03952248521561476	0.04797082672886441	0.0489182928299216	0.001593088794574848	0.006508110957004795	0.006404201694801593	0.02500665248804049	0.05595145291425729	0.08805936144838643	0.3599145655848643	0.3683404927207545	0.292520166732888	0.2936844467342487	0.2444207923051649	0.2102630258754138	0.005352934304076969	0.04421082691284164	0.03559477916746963	0.1389772006700574	0.001812853061651272	0.02366358168151966	0.001257014393686258	0.01293192448554206	0.001079989262281703	0.07258551569401672	0.001036209380536805	0.04483867844632448	0.001079977047884219	0.01186163683364439	0.004831124401582485	0.03758713210093734	0.0697859450108797	0.09887062275728048	0.01092195147221292	0.03212590899573338	0.04869930149688716	0.04762189330439619	0.1098919046152814	0.1199204313330943	0.004458419606023395	0.0137911823741159	0.01984085817398184	0.02404611346839324	0.04196051234460518	0.08703546846582276	0.008426041019226295	0.01945321458863351	0.4086616350716346	0.4061490164276706	0.002417763076222916	0.09239993990357888	0.08894324843683613	0.1166332616357615	0.02420541096106792	0.03742209027433652	0.001592977159010416	0.02018834623246794	0.001082888332638705	0.01792294085255926	0.005343520619843205	0.02337318096321422	0.02668003724570802	0.0562411501671289	0.01664219684847067	0.030440282808121	0.0052590725068635	0.01741153242450769	0.001015830196889073	0.03148933707243634	0.05389711148579551	0.03973720291767415	0.2452789571824761	0.1720894513047188	0.0013517244995012	0.1114840025884052	0.002019266621305138	0.07279745437968514	0.002725175419981448	0.006183035516179746	0.002501379915512358	0.005116727721059177	0.002564572742013477	0.004097309793740316	0.01548914711479541	0.01916180940009161	0.002321697483590968	0.02977131372243279	0.006018745622243161	0.007858875625449784	-0.008294519415626605	0.0107420803978981	0.001245786351892612	0.02195168354938678	0.001017816200679224	0.001059479714676708	0.4883561370686166	0.009925743593242201	0.00103125193582891	0.001006511638350943	0.001044245175719948	0.5560388578791041	0.001305645541734229	0.6060972972240769	0.001026334600422252	0.001204420884229838	0.001406489831157786	0.001044034959616666	0.5787120750198098	0.02457538023693374	0.001041686341203	0.001052652745577265	0.001165723173501912	0.2048122801651698	0.001148798670769326	0.001202250144812573	0.7267402415940907	0.001043850041890387	0.001022274711129274	0.001007663588706589	0.001016882640620126	0.0407954242600637	0.05981699587579668	0.00122861656131359	0.01279570551271332	0.0874835380347519	0.3466613207677271	0.2809643951988487	0.2358510303068758	0.001985315408842911	0.03364739137946593	0.001694807056783609	0.001231810306484696	0.001098792144060863	0.001044745058821125	0.001059445058445222	0.001499026452456694	0.06258113674211524	0.0185604631359456	0.05656449733767183	0.073830469088387	0.002612981877722296	0.02242183274534369	0.03127929149424179	0.006417344130042728	0.4052401065346568	0.00204692355837532	0.1264590920428755	0.02371546401726186	0.001502726623272373	0.001080666409222745	0.00109694514825447	0.03610954780426167	0.0359099590566105	0.009702224338816448	0.001015442199032552	0.0498967216062412	0.2344612361854749	0.001311434310121733	0.001846819930904472	0.001075281636111392	0.001027984410038276	0.001059757139271363	0.003768651635101376	0.01927557009300821	0.00251964034247066	0.02224440012046251	0.01264363674685347	0.009520173690130007	-0.008484316991275248	0.0121190497473771	-1.103938548939115	-0.6752278273239994	0.01480449076533044	-0.9139504720133956	-0.01067423813834711	0.005524889262168226	0.4532838902849372	0.2494938092069687	0.1144694756028859	-0.009838424327687991	-0.01109653148481051	-0.8559081478220766	-0.2127292303494601	2.546099033518371	0.1750776838632541	0.002865509307951545	-0.001121227290841258	-0.03434861241983438	-0.2119300828328481	0.5291426097868696	0.01728085977898679	0.03285822434560091	0.09296422068345213	0.1649272125571429	-0.01978795770539647	-0.01211088951776331	-0.3216518267060647	0.09384935260245941	0.02252020438614584	0.01788703704322889	0.01088007439946237	0.4012340608740155	0.4759378099799223	-0.01454167176052066	0.5641622350739131	1.680899177013463	-0.6472630666102172	-0.2450517910081851	-0.7952836714164466	-0.09952931107353966	-0.03232137840050592	0.002945569679104979	0.006413320053479463	0.3773740800217587	0.2550943323001024	0.01614146523201137	-0.1358601253787368	-0.3707203433010798	0.5176892571525835	0.2869524514816489	-1.299291908366575	-0.1428175226057391	0.1103971296618576	-0.6614737526068841	-0.145642574113017	-0.7270889982739532	-0.2792821774724608	1.975934958365694	-0.04606458683026882	-0.05187518686168976	0.02763202762413547	-0.2109285817938133	0.4975183607427531	1.38166331171678	0.3357832005446489	0.03469495149508933	-0.1635016513868728	-0.04713884365345025	-0.0312675759290761	-0.3560554888811756	-0.06004234813165695	-0.04764366918937799	-0.04613674935559434	-1.521693114184599e-12	5.00246701348161e-13	nan	nan	nan	nan	nan	nan
0.45	-0.04015255739215539	-0.01785330357217048	-0.08109088734984561	0.8168512010264025	0.901697970170012	0.006395446070185115	0.4935477395419176	-0.01807747575456552	0.06276324956372416	-0.1128387965367669	0.04163317927511218	0.04031136393465603	-0.06003622632195861	0.06647138239221435	0.04994103974188924	0.07522887913451066	0.3296578672782129	-0.07522887913449347	-0.3296578672780744	0.1294968802466364	-0.1666848531008519	-0.004133046855752458	-0.3789152247454652	-0.009620936994846225	0.01008951776100001	0.0714684862358814	0.3433162711259705	0.9111258023024813	0.5665942234520479	0.1587356523443805	-0.02004847844745557	0.09130241944029809	0.06456804743551522	-1.037934206376771	0.5854783734986267	-0.8696171905203656	1.416669344508138	-0.2820933465983494	0.05559995921758164	1.282264529204715	-0.02102211143558926	-1.46994485625219	0.00117309017372487	-0.7220906982205939	0.07551812125695075	1.149446432704717	-0.8578201519691406	0.7410650896173796	-1.620101746160484	1.034047277716673	1.620101746160512	-1.034047277716821	1.05537021151268	0.1263756154552896	-0.06958944891475613	-0.7307190205286191	-0.1575667859540122	0.2164953829121292	0.2802838182318491	0.4448304460376813	1.266542205877652	-0.03807022330522037	0.1320877740647474	0.01703817907903615	0.126920031607747	0.375773483868986	0.001245889352270702	0.02335209262810161	0.02744130817386471	0.05762336433314577	0.001018192152039766	0.004848483711600038	0.001085327052245993	0.003472992767667226	0.4844404064864771	0.4568951480232388	0.01003168271214608	0.01518176509397362	0.001032063025240872	0.02630492994179659	0.001006726292077037	0.005297394440026296	0.001087032422701161	0.01802686467733613	0.5648558728177956	0.5202746596838648	0.002984623755655766	0.02094657579622849	0.5579470509785873	0.5375027185258691	0.001038340492162546	0.016874694864879	0.001221286119804918	0.008877006139845494	0.001416571808568505	0.01169168114518337	0.001051213613388833	0.03693336119868311	0.5883809825064645	0.4627533350329328	0.02342320889825406	0.04212102683941856	0.001045029599046536	0.005755200463838683	0.001054656670250669	0.01749290076015516	0.001153209286533634	0.07308974823816509	0.2021577182448262	0.2163912337676063	0.001806817370691098	0.002353250818194734	0.001278250872258227	0.005539834854292111	0.7200337662015304	0.6308862466007453	0.001048103063324406	0.05230920459086894	0.001022148682580399	0.009294288403415164	0.001007634103231049	0.007758455226887511	0.001016808327036505	0.005941576220869352	0.03613787985708265	0.04191607946079598	0.05122849475920253	0.05073116383228619	0.001477364669343311	0.006471824259373829	0.01742526752465576	0.03683196875922969	0.06870855678922036	0.09939345575612261	0.3547721895932337	0.3621323495271442	0.28754670020294	0.2918051149212401	0.2391961103636055	0.2018868482410755	0.003670713223468338	0.04343843769462987	0.03421813590850664	0.1385985988150199	0.001818822510233859	0.02375163862644934	0.001257651797058181	0.01299790650463131	0.00109326843822882	0.0756889596150737	0.001042063604190029	0.04691926365080436	0.001072875078287042	0.01202478232790469	0.003191613055189277	0.03683640425372721	0.06248424380324314	0.09210230395314287	0.01597074728367721	0.03726234751797197	0.04864526957303966	0.04710893313396838	0.08996943021485901	0.1054328604384208	0.0052006461207922	0.01390617212934092	0.02114485013077359	0.02481579354478014	0.03449519724803691	0.08022278031604242	0.006790245959650124	0.01778458669738172	0.403793579866668	0.3979590330707696	0.002280763920640302	0.09032004405350982	0.1041844132106017	0.1307110948101971	0.0219936516322925	0.03524782265671084	0.00157895979222929	0.01976819287049824	0.001083807244380447	0.01817957290042718	0.003270514522193475	0.02150691301694372	0.02941386000326299	0.05830990777117479	0.03354566586151592	0.04724791830458992	0.01071908798075573	0.02316466282655788	0.0010158190683453	0.03177021289128537	0.04659682588576886	0.03624335099811506	0.2416449225512101	0.172150574234413	0.001353112716407119	0.1114235340121804	0.001994457479712172	0.06967986446267492	0.001918536254982387	0.005805896535751628	0.001780848332683439	0.004823016375799006	0.001828895419302336	0.003823917241696102	0.002801025715590108	0.01850083508609661	0.002316076426117914	0.02229076142951541	0.01126608194248807	0.009751355389379148	-0.008375327306982351	0.01194106761581303	0.001229140854300923	0.01171115854397884	0.001016467298376037	0.001053173934226406	0.4877320412099492	0.01958430182984551	0.001033578617093988	0.001005743086196232	0.001031092562715614	0.5085170204197744	0.001217371492256545	0.6555553068468464	0.001031217188724151	0.001164862593049204	0.001347826407850033	0.001034514748284245	0.5696810579654027	0.03596079634951024	0.001034667761786771	0.001058753442844609	0.001158695158346062	0.203822598057847	0.001156955820481285	0.00118903322726691	0.7161537197363237	0.001034561364570936	0.001022305594926255	0.00100766429460836	0.001016880836286908	0.03995284234510105	0.05120594998728834	0.00146503958064758	0.04346035762817489	0.08240829421895896	0.3417926300422584	0.2752347671190694	0.2242725855657849	0.001821318981457189	0.03172559787993148	0.00193527263024474	0.001280742991671089	0.001114114531738644	0.001051043372246292	0.001070590178118459	0.001437171180083928	0.04501671191359265	0.02392591065744994	0.04169623976737627	0.05198722021533773	0.008836589696083294	0.02274625013627607	0.02091021751086593	0.003885388234277221	0.3824559451379108	0.002214109493009212	0.1240197231787746	0.01592437996113807	0.001616478107279595	0.001088230648258703	0.001075441742731889	0.0294596695114077	0.06701101022924755	0.0223609357068692	0.001016116550843822	0.02717653520217062	0.2355403023335426	0.001391049636660188	0.002071552608482431	0.001074302619772264	0.00102738296673457	0.001059675264727238	-0.01066119641922576	0.01722007276657163	0.002147604235562804	0.01484729818384099	0.01541137441924114	0.0118287805127087	-0.008368943450903634	0.0129976691284743	-1.115111303431208	-0.6547795753356977	0.05664374248093385	-0.9521046916409323	0.01625389118296348	-0.008027053169925948	0.4553950795492252	0.5039419124665094	0.1313184188558897	-9.30804776839222e-05	-0.0623196639790184	-1.78903416652524	-0.1137279832942713	3.276251435556649	0.1067481643586466	0.002048076284963772	0.01244669608680461	-0.1128249592106651	-0.1502410048770526	0.8267246571241436	-0.02485007393733902	0.03077455001292548	0.07961915339564038	0.1095886855739138	-0.04100156332264947	-0.005428030052290834	-0.3210353769800746	0.01417313604121677	0.00721343429300956	0.006278742784191587	0.004644024252453515	0.1112200355974362	-0.07620215850986585	0.00481676267324909	1.691566501906307	0.6360183312128028	-0.5789159033694021	-0.1535257221415216	-0.8590348702586884	-0.05050271081070089	-0.04351380530409189	0.0127283704606956	0.00588602416731831	0.242488903490813	0.1601989118953562	0.01673121630234892	-0.02324789016448703	-0.9622593055831622	0.5078979624076375	-0.3531184430192804	-1.61054349403536	0.1415082212731122	0.050512365820723	-0.696019431641511	-0.1832611271556305	-0.871350481105193	-0.1414799156994524	0.8518648315558383	-0.3678693140118909	-0.03242471437235511	0.02434093947244112	-0.1534078785106797	-0.04215275913077117	1.931753776170988	0.7737371984181751	0.02259450822549929	-0.5554136588064286	0.04062282913736764	0.01119022264035974	-0.2732704589562824	-0.01799797931180117	-0.0134557655251841	-0.01195618106358072	-1.571394834023761e-12	3.68456979613291e-13	nan	nan	nan	nan	nan	nan
0.46	-0.05039172823437126	-0.01213994231819093	-0.08869745731577065	0.831161237356122	0.8990253079087075	0.006877167478425096	0.5070027738746039	-0.01792471640281618	0.04872376574491794	-0.1133630057296719	0.0345565727360554	0.03941253530747881	-0.04823400224808273	0.05797451266103027	0.05650918628646241	0.06380882106477248	0.3393811133910213	-0.06380882106477133	-0.3393811133909461	0.1393172517692756	-0.1651711258732145	-0.005136891766678636	-0.3856987114248485	-0.01139210671430819	0.01231976092274997	0.07381073051534699	0.3460797687209953	0.9226859152282151	0.5660827529388746	0.159584883060317	-0.01988188256885307	0.09244791481854969	0.06826960753273928	-0.9898275331030327	0.5541960063383026	-0.6467047577766638	1.446074849182896	-0.2506610141045095	0.04000431229280712	1.385998449609939	0.05352720815683144	-1.339918066123807	-0.1293148700907329	-0.6916979498839029	-0.2563379925476372	1.188064193525645	-0.8391249094805507	0.5692649191595434	-0.6581651550010781	0.9100854813647097	0.6581651550010792	-0.9100854813647145	0.9068233169690889	0.1748248414275622	-0.1327716465539477	-0.6211733481181374	-0.1953935667689466	0.229168928224302	0.1934725339340561	0.1031277157565181	1.041282578948397	-0.06401436146760822	0.08501689114081025	0.01268494450501478	0.1028831618308728	0.3620544458436282	0.001233188772802772	0.02384391765207055	0.01741342796601278	0.04804398835487433	0.001016985971137539	0.004927039656357177	0.001068122106409244	0.003404116646325047	0.4853370991012746	0.4612291793727983	0.01715729877111976	0.02100505149233079	0.001033442608423162	0.02764051365728159	0.001006038825951183	0.005224608202197627	0.001056487715766832	0.01748974879353704	0.5406928949390025	0.4971715194805439	0.00211294201786771	0.02013220054120697	0.5945070052003456	0.5745928218505253	0.001036287782448766	0.01816734781563323	0.001183122094727145	0.008841856229652854	0.001367160372701991	0.01177765905298591	0.001040528190902375	0.03541381192974491	0.5814855095442969	0.4612343357996262	0.03219641775569892	0.05134205581575439	0.001038087838464509	0.005554707332362855	0.001058332814935758	0.0177987454429642	0.001153874641836308	0.07388778200255935	0.2025686238635106	0.2173244483895784	0.001497277675775434	0.002112853036791926	0.00123172364796376	0.005471020086522463	0.7173156107135943	0.6280388818004312	0.001038998475466687	0.05217467408943958	0.001022232683752659	0.009398494099960615	0.001007648799200759	0.007844006936708722	0.001016842640659896	0.005998525131345586	0.0376432949123801	0.04242159087775513	0.04903414086965672	0.04813747867973821	0.00153760472668554	0.006555094820590888	0.03754389159045898	0.05665129218077825	0.07332951752358073	0.1017817010065606	0.349702571111112	0.3570711680281967	0.282291435808961	0.2901597092804433	0.2316475327896533	0.1935006681738798	0.002739602802425521	0.04328968913535218	0.03258119243452073	0.1381046283100039	0.001941896157685751	0.02387940011387571	0.001282436378043113	0.0130317037771218	0.001107569195841478	0.0774187777496699	0.001048139899997616	0.04802618075006183	0.00107489991790246	0.01220113281319763	0.002333752313987727	0.03694292537269417	0.05043005495497238	0.08003911888204419	0.02112555989062431	0.04224985854638431	0.04174287166273348	0.04128804529566078	0.0685983934941521	0.08746313698025995	0.008650581228036179	0.01613520175425807	0.02197447800213462	0.02519583038976644	0.02555052721285387	0.07321596874698266	0.004704803867682151	0.01588442958481874	0.3931779359169301	0.389513150645701	0.002295520658096557	0.08947468312691664	0.1117016491806987	0.13391522136759	0.0170743075898272	0.03048309644666847	0.001628783577671377	0.01953446738573648	0.001088049962851674	0.01842269080040361	0.002212522744652975	0.02048336597165345	0.02767491370161958	0.05623037660000681	0.05649135741281462	0.06811315810343214	0.01962117363864683	0.03206416276392449	0.001016150844713744	0.03196351315572792	0.03198332466106082	0.02822603121580082	0.2396938581315459	0.1725270958783385	0.001393605739284895	0.1115481342805176	0.002094226498452543	0.06721588591512825	0.001513186785981545	0.005770825302793311	0.001419099393978333	0.004800469097232283	0.001459756552309444	0.00378989777230672	-0.01104824678703103	0.01691017876380663	0.002066178669021716	0.01486584270746253	0.01486035249749493	0.01192125319240875	-0.008325347577186417	0.01292647627584749	0.001212495356675151	0.001470633538615637	0.001015118396066571	0.001046868153773614	0.4871079453512819	0.02924286006643955	0.001035905298356578	0.001004974534071979	0.001017939949711102	0.4609951829604472	0.001129097442779836	0.7050133164696188	0.001036099777051228	0.001125304301878762	0.0012891629845376	0.001024994536973009	0.5606500409109959	0.04734621246210115	0.00102764918238301	0.00106485414010046	0.001151667143203117	0.2028329159505271	0.001165112970176892	0.001175816309717708	0.7055671978785576	0.001025272687259653	0.001022336478727689	0.00100766500052251	0.001016879031959434	0.03911026043013553	0.04259490409877248	0.001701462599996138	0.07412500974359446	0.07733305040315716	0.3369239393167869	0.2695051390392902	0.2126941408247063	0.001657322554066592	0.02980380438039756	0.002175738203701653	0.001329675676847987	0.001129436919407809	0.001057341685652558	0.001081735297770562	0.001375315907701192	0.02745228708509656	0.02929135817895325	0.02682798219706176	0.03014397134242532	0.01506019751442916	0.02307066752720606	0.01054114352750125	0.001353432338544749	0.3596717837411616	0.002381295427654388	0.1215803543146729	0.008133295905070432	0.001730229591185403	0.00109579488728837	0.001053938337218999	0.02280979121856134	0.09811206140186746	0.03501964707491512	0.001016790902609281	0.004456348798109765	0.2366193684816106	0.001470664963192602	0.002296285286048182	0.001073323603432746	0.001026781523429188	0.001059593390182238	-0.02509104447355347	0.01516457544013476	0.001775568128654917	0.00745019624722018	0.01817911209162888	0.0141373873352878	-0.008253569910531994	0.01387628850957144	-1.127767583543159	-0.6531740768627864	0.03036891572473641	-0.9584728227351902	-0.009287646837100032	-0.002582006185599562	0.4021921746744653	0.6411804376179413	0.1333245169080532	-0.01928745314108027	-0.03141565626462345	-2.85348061193776	-0.05603113406650213	4.168842307735845	0.174455181574597	-0.01113979862943767	0.0004957386047145881	-0.1910416122415545	-0.1665602247566074	0.9961160249181256	-0.004902061266137095	0.03073508914233612	0.08273030216635816	0.0816150548728099	0.003949442416581871	-0.01025287409357876	-0.2340413142436709	-0.03619446758027034	0.01797191317876434	0.01406382931335448	0.008413314592869427	0.02361749537925735	-0.4053734209957591	0.009369780151431735	2.162963665124464	-0.1082706344108159	-0.4178707276793857	-0.1982665565660308	-0.7972841579978296	0.02519882109115937	-0.05539510839934866	0.01088647818696145	-2.362924535622665e-05	0.102648922711484	0.0603607112404283	0.01878246341960838	0.03558966754827991	-1.429693596953661	0.4879037584125164	-0.7746330820224699	-1.995722421378388	0.2799904515605494	0.03246848346835661	-0.7002984364816582	-0.1919484184171524	-0.7782688118952502	-0.03237519272673223	-0.1988063650398499	-0.5641563053999379	-0.01458960966687686	0.02492919883828177	-0.04238440163011938	-0.332139394353947	2.193184172180751	0.9650571076059514	0.01717984059025453	-1.068195223947402	0.01594089920024853	0.005746193003781863	-0.2253332146528762	0.00837120136166988	0.006589144139735346	0.001737867178564648	-1.526663768597087e-12	-5.185621597745676e-13	nan	nan	nan	nan	nan	nan
0.47	-0.05938144457171902	-0.006825237944497561	-0.09407817424993131	0.8457930287164298	0.8967324014161984	0.007191391815148454	0.5204981598878117	-0.01699468678894285	0.03555040046621465	-0.1160645556911712	0.02778189729022118	0.03532746353525459	-0.03692879223614297	0.04969862020096882	0.0613993686391603	0.06204126417334871	0.3478584189431287	-0.06204126417330762	-0.3478584189429191	0.1475935916441067	-0.1632405969564355	-0.006808283816428704	-0.3912480703389208	-0.01349284047411844	0.01465412472489118	0.07532384816429803	0.3452850168129797	0.9319588992434217	0.5653490378400146	0.1612038982555156	-0.01985292735789783	0.09344299990925306	0.07171672965777541	-0.7911513192527561	0.5088333440909341	-0.4321765238514525	1.481143277655042	-0.2066866396303284	0.02260029896995362	1.286486864592868	0.1365634206402536	-1.303587376691858	-0.4273234846454995	-0.6664547388928771	-0.5566332645302009	1.05392623735519	-0.8175549605995998	0.4115905125671208	0.2981922360355462	0.7906992893387421	-0.2981922360355246	-0.7906992893388428	0.7445104833750072	0.208920790104298	-0.2014141642310876	-0.4853203652929963	-0.2227418067102857	0.2363475064706299	0.07801544525072621	-0.2619608853524384	0.8157634362984257	-0.08673858576733116	0.1802512580718602	-0.004344745094739514	0.09981648486684315	0.3225524438822673	0.001209687274837078	0.02447022468285277	0.009740619469636847	0.04098966774916878	0.00101564487306623	0.005017156288073011	0.001056835920582987	0.003288268543962376	0.4843445269929348	0.4643177823180841	0.02356098774284263	0.02647794624087159	0.001035685736326485	0.02893463933218474	0.001005447192374114	0.005088279339901341	0.001037089626576661	0.01682581203742944	0.5105176967414792	0.4654040905262387	0.001625299095617872	0.0197312756165556	0.6306765595881002	0.618329257758564	0.001037366996114032	0.01940806289070663	0.001150699997636839	0.008781856829279551	0.001317207602364469	0.01189464917418421	0.001032362011519588	0.03313611492698929	0.572376967507759	0.4589658975608005	0.04042436204317629	0.06019216870894604	0.001032321335095724	0.005286344364689354	0.001063530184650451	0.01805246906071194	0.001152302453242343	0.07475961248851626	0.2021763178130576	0.2179194874233232	0.001337497910827934	0.00193954542859846	0.001200641887288831	0.005385115476813941	0.710489039571826	0.626350054546188	0.001031454885080172	0.05142957723361407	0.001022322478384351	0.009492181435179775	0.001007668304927981	0.007920209630896312	0.001016886399917188	0.006047668663911174	0.03800297308062733	0.04222948465990464	0.04409096430921252	0.04373506747062435	0.006233293075737006	0.01026305704644947	0.05742740260389592	0.07544845518656659	0.07016892794319037	0.09672141496957486	0.3466407941935957	0.3543239830301916	0.2750865083702068	0.2876043310047371	0.2226024193457379	0.1862808978671558	0.002248104957433846	0.04333438794918664	0.03097495916077404	0.1375962117240602	0.002005549967592991	0.02388207132554044	0.001306949573352063	0.01300407685852131	0.001128825598079053	0.07765408455293968	0.001057974413363835	0.04807381569926775	0.001176323231777172	0.01243161531964051	0.002427311692680451	0.03801770177402684	0.03777141576189667	0.06713931530335016	0.02613121472766657	0.04677774328314063	0.0317659411734928	0.03329012958869126	0.04812315315583434	0.06771890597316865	0.01213401338759705	0.01821307768778616	0.02250336430286699	0.02541623558905125	0.02102015662057626	0.06940710044488432	0.007768578041877324	0.01760376318275601	0.3820072770453205	0.3839870796130866	0.002303140256401596	0.08936465754323544	0.1094644005526637	0.1261649978457823	0.01191389232730808	0.02546967797200298	0.001833087316909157	0.01930389305829584	0.001095291529191723	0.01861154495167984	0.001643786316792232	0.02022143430818851	0.02274315278004062	0.05137354640781713	0.07751059063242437	0.08706370068553368	0.02989582938010232	0.04164547186769889	0.001017502199453661	0.03205373926126123	0.01871627439900022	0.01858336427239648	0.2322431498717386	0.1713342737308098	0.001429200322542437	0.1114021233547907	0.002132129354647658	0.06502947355934328	0.0012992352642391	0.005942154428443977	0.00122768574561854	0.004939753264421128	0.001265381910804484	0.003894102768844149	-0.02427295705044821	0.01439479515150876	0.00176443075870341	0.008265665568423194	0.01687806129643479	0.01422790714254806	-0.008359219619107214	0.01272298964270059	0.00116212339530491	0.00127953489907156	0.001013513704822997	0.001043581927919002	0.4775302715308741	0.03190541232169224	0.001039809926870713	0.001004710458014616	0.001016018477774584	0.4205467915801995	0.001105125279649293	0.7299750317328144	0.001040512780319988	0.001109860178465584	0.001244845973241457	0.001022904884009341	0.5414240136397008	0.05237438881894587	0.001025194574490589	0.001072397249646135	0.00114981781620873	0.2003348539455221	0.001175897711740198	0.0011618854404209	0.6824578819299438	0.001022191235433314	0.001022483156581204	0.001007708575289453	0.001016976707413012	0.03784115093736164	0.03426967839742513	0.01919823261902204	0.08774942101962081	0.056316021137581	0.3433922330130693	0.254090521884594	0.2010655332912492	0.001798321228368248	0.02853253804764734	0.001984232506326318	0.001334865669392335	0.001169163649411417	0.001077407204485894	0.001451300846273497	0.003497865099239611	0.01834820603061108	0.03387063537339623	0.01425641667845205	0.0157987900595562	0.01657580784881428	0.02311742912304398	0.02044417212728843	0.01919809585696645	0.3567790474570381	0.002251693841737366	0.09287248921768765	0.00469864630765439	0.002313742468911417	0.001108782660029204	0.001046246755679826	0.01235381664677605	0.1097085806885095	0.04702732183664277	0.001020700342196258	0.002937365511612236	0.2030345939310471	0.001462601648166576	0.002066297324897521	0.001078692495658362	0.001029466983836429	0.001065545528030162	-0.03684319737538223	0.0112635873083097	0.001453772952423831	0.002317863886346462	0.01785492945922253	0.01660697693849606	-0.008477611427888032	0.01159686391605284	-1.141851241677434	-0.6598397773861818	0.08334211358414109	-0.4774557374416863	0.01873166387760093	-0.01734727679581644	0.190847480510027	0.4689317266997943	0.1243370227024656	-0.01216350131890384	-0.08797993256205407	-3.487304418928323	-0.02547737552304057	4.514699013785825	0.09584956437121009	-0.003390081675203864	0.01838637806279038	-0.2627955847267917	-0.3172360456740344	0.7899050160278197	-0.03893871928101416	0.02101407492710443	0.09364421688271024	0.03344844945255412	-0.02837359385861318	-0.00821432937842638	-0.1255516038280162	-0.1069679602954024	0.004838895881168109	0.004239054310368195	0.003098369635156261	-0.05337983232995328	-0.4795822332112509	0.6688676663854906	1.585104613692778	-0.8813567150448919	-0.1183054542649035	-0.2879542497352657	-0.6669052301602101	-0.007608044617913582	-0.04649056475630433	-0.006098669197549022	-0.003702855444361088	-0.06030695438866155	-0.05634346080060887	0.02690664334618483	0.1683937763360212	-1.178458930209177	0.418948759600491	-0.8355246751477818	-1.931197470656931	0.143292384087843	0.0132677871166442	-0.1094901833900079	0.4771763765182325	-0.3897568894730359	0.007877849648295843	-1.331450066646862	-0.4499874636192421	-0.02979051725439478	0.01410965039623563	-0.003923400785944127	-0.6226901759268048	1.570898595912216	0.9430682090005197	-0.002764410965821885	-0.819196654128262	-0.2438390377000214	-0.02604326140883257	-0.2147737139443168	0.02520685487968861	0.02058952605255482	0.01729215165840914	-1.444606940521816e-12	-1.363464281058435e-12	nan	nan	nan	nan	nan	nan
0.48	-0.06587546631361348	-0.001961505918762676	-0.09739574568844485	0.8608013000044953	0.8949162480021391	0.007324368332905413	0.532200673396378	-0.01511175386968411	0.022475370467008	-0.1222360426684202	0.02116312596734699	0.0283607319646247	-0.02753650893124933	0.04159338588752045	0.06479737576154708	0.06964343497224063	0.3553015723828896	-0.06964343497220314	-0.355301572382776	0.1541287779442814	-0.1610399131075913	-0.009163323067993751	-0.3953375573426706	-0.01580671527884222	0.01701958453751389	0.07474832840797253	0.3408428952544783	0.9390501681983144	0.5642677826742786	0.1620192104252898	-0.01991779432645819	0.09451789708704629	0.07462430570458389	-0.4906886138623913	0.4640015367896457	-0.234075658682606	1.521370834734418	-0.1553103987866445	0.003754748499529992	1.027423948621393	0.2441078693060701	-1.320251010461041	-0.8233022731706313	-0.6605171253265903	-0.8326699522257465	0.8054788520926378	-0.8049932801631074	0.2708298731007469	1.215780383061554	0.7032550588952956	-1.215780383061552	-0.7032550588952982	0.5585926020390993	0.2288558278428935	-0.2695010869160674	-0.3291989660542761	-0.2380217757489607	0.2353881303210686	-0.2242549471374171	-0.6263462143762714	0.6049395668882074	-0.1335223748423303	-0.07572371391764446	-0.006079491478515831	0.1188455792491065	0.2541452301845705	0.001172747443562581	0.02527975238390394	0.005658032429302755	0.03799358482228243	0.001014171910923732	0.005130086746801136	0.001049551112412688	0.003121977860340199	0.4807157216288357	0.46455251030557	0.02810693879537309	0.03069435032102992	0.001038759970752743	0.03010398220788099	0.00100501941917444	0.004897634536335819	0.001026433088605098	0.01599798538750125	0.476857170226743	0.4276794463012492	0.001368951378559188	0.0195961825363852	0.6632579363726342	0.6636118849246235	0.001040113829163934	0.02052757371424633	0.001126766973784779	0.008723454591572834	0.001270067735989271	0.01205506846169382	0.001027235351497184	0.03019194430743726	0.5602313160603068	0.4542874424328366	0.04705876309997288	0.06746012538305625	0.001028211467733603	0.004972569206929592	0.001069900820202185	0.01823911575907841	0.001150591659813678	0.0758008347770274	0.2009964400581582	0.2179145313301371	0.001262947708383248	0.001750128566760726	0.001178134996742768	0.005281007868180635	0.6989572710828997	0.625091300379317	0.001026143274563322	0.05015245374760835	0.001022440727921597	0.009576738857883451	0.001007699851154003	0.007990034918662944	0.001016957130185501	0.006094152078374039	0.03760088138457393	0.04152717236525891	0.0375297091411507	0.03845636576818869	0.01714587560855893	0.01866534817658157	0.07389273441863028	0.08812609800801857	0.05898770492799293	0.08460316386510719	0.3467216371723751	0.3549702752962138	0.2649594594302109	0.2848977212625913	0.2125243382363113	0.1797578570336986	0.00207186837035476	0.04331054852064053	0.02952292138078358	0.1371707698954739	0.001941791522811743	0.02384249806305829	0.001321801025875659	0.0129936246489311	0.001159318333732177	0.07611825081508125	0.001072926184527273	0.04678911674592454	0.001411781004307783	0.01273111778961234	0.003531726122402451	0.04009136416936908	0.02651612427040501	0.05590610404687037	0.03088975308194003	0.05065434515189493	0.0203665001522226	0.0243660594784911	0.0298069865885434	0.04927771374915915	0.01463416802856778	0.01915520241743889	0.02280021340079756	0.0254942907476096	0.02339061159892787	0.07006586588992735	0.01802646136724083	0.02425518188504894	0.3734435424418046	0.3804617829590954	0.002242282779244729	0.08958239559302877	0.0960176708655876	0.1076819854881895	0.00755347859433013	0.02125414569032484	0.002226611386516409	0.01897335182966968	0.001105407000222188	0.01873024419589545	0.001354853052848375	0.02052646856089682	0.01508886809853532	0.04410730244384715	0.09379684155438975	0.09901061505532804	0.04079714716618964	0.05076279686105968	0.001020133200399125	0.03183562910664488	0.0108686335238375	0.01266492834545181	0.2151672407117562	0.1678636409445225	0.001442971006206919	0.1112053713871214	0.002036295457564397	0.06286392249056813	0.001194863815159488	0.006261207022640932	0.00113327032966511	0.005198696353289224	0.001171110436521455	0.004099521196141993	-0.03651596240614056	0.01095567519285907	0.001449318004443125	0.002644051614827918	0.01733450914114623	0.01664318486140036	-0.008519871311318077	0.01113554436930239	0.001111751433904638	0.001088436259505896	0.001011909013562763	0.001040295702061793	0.4679525977104646	0.03456796457691273	0.001043714555391366	0.00100444638199086	0.001014097005845779	0.3800984001999755	0.001081153116519975	0.7549367469959961	0.0010449257835534	0.001094416055059845	0.001200528961940967	0.001020815231069919	0.522197986368405	0.05740256517578528	0.001022739966609352	0.001079940359190611	0.001147968489226806	0.1978367919405186	0.001186682453295005	0.001147954571119598	0.6593485659813292	0.001019109783617726	0.001022629834436142	0.001007752150061413	0.001017074382868649	0.03657204144457232	0.02594445269606288	0.03669500263806754	0.1013738322956589	0.03529899187198913	0.3498605267093573	0.2386759047298952	0.1894369257578075	0.001939319902693027	0.02726127171489768	0.001792726808953391	0.001340055661936236	0.001208890379389951	0.001097472723261508	0.001820866394765566	0.005620414290738801	0.009244124976112121	0.03844991256783933	0.001684851159812018	0.001453608776839982	0.01809141818318421	0.02316419071887619	0.0303472007270759	0.03704275937535963	0.3538863111729585	0.002122092255824676	0.06416462412070204	0.001263996710291255	0.00289725534668803	0.001121770432778022	0.001038555174157521	0.001897842075001912	0.1213050999751633	0.05903499659837078	0.001024609781647793	0.001418382225069478	0.1694498193804812	0.001454538333142067	0.001836309363742295	0.001084061387881557	0.001032152444241225	0.001071497665875482	-0.0485953502772106	0.007362599176484496	0.001131977776192881	-0.002814468474528447	0.01753074682681603	0.0190765665417044	-0.00870165294524401	0.009317439322535249	-1.15665517030567	-0.6693182812054044	0.06701304948569339	-0.1468252872796445	-0.004724881541328984	-0.01267052242482261	-0.1685828168803372	0.389882304184813	0.1083679574659703	-0.03015064134226969	-0.06419363530705781	-4.044923666153087	-0.0028647652846701	4.478080559362152	0.1502143305121521	-0.01082036609506662	0.00918157175677611	-0.3243363355299814	-0.6485636025833321	0.6796847811586771	-0.01398449924032177	0.01731970598027638	0.1166086626494771	-0.03838397051233264	0.0007275920088932158	-0.01389347389296273	-0.1480266967695847	-0.1425997937840445	0.01614593067335953	0.01278834803155605	0.007881290975013696	-0.07842371980507519	-0.5806315196230628	0.9482355611195779	0.939059628277118	-1.519863647841058	0.2608247251386798	-0.2285128498472623	-0.6579382634076753	0.01149117299383764	-0.0388001569348836	0.002437583360131095	0.003411312570540526	-0.2515791855276658	-0.2061060692706177	0.03258645611889125	0.2353668660831342	-1.096375132784505	0.3576471848400858	-0.9598639625367359	-1.73511466539079	0.05284021105091855	0.003998475420108141	0.1932283129231539	0.7944686024108967	-0.3781139362090927	0.0331775339767526	-2.345364132191826	-0.4045790669990174	-0.03458298812557259	0.01089821822369004	0.07100878154576952	-0.8140221487841577	0.7924585297262655	0.8722602855311287	-0.04448741144429982	-0.3233490206330658	-0.4396212285362668	-0.004402015383268127	-0.2211609569204565	0.0379158950726837	0.03052092846567633	0.02198055333739806	-7.902217518346801e-13	-1.5625721247478e-12	nan	nan	nan	nan	nan	nan
0.49	-0.06904294546215477	0.002488919888382778	-0.09887644560443151	0.8762354080995444	0.8936308670558877	0.007266834471438554	0.5406644055968293	-0.01202912556744068	0.00907896619045901	-0.1325987261095475	0.01449811120460384	0.01879024985231885	-0.02097998810032383	0.03355534380590394	0.06692109607652449	0.08603285998960591	0.3621205157134307	-0.0860328599893946	-0.3621205157131864	0.1586533005671067	-0.1587131838817404	-0.01217385804400007	-0.3978356711799529	-0.01821514756267914	0.01932232384851055	0.0699209664958443	0.3327984053352973	0.9441503198258475	0.5626323081041604	0.156977197938657	-0.0199250564559872	0.09583146059300209	0.07671819145856658	-0.149856514644878	0.4245489126059962	-0.07147902302527873	1.565512637986682	-0.1025564243321002	-0.01472814551015868	0.6635693768948874	0.3665714356124052	-1.369704025326067	-1.231904089758943	-0.6696916869824492	-1.066778163305396	0.5135697777751144	-0.7992190206981268	0.1631313342613818	2.051131052381247	0.6780437859300047	-2.051131052381207	-0.6780437859300343	0.3405728192038502	0.233812965727199	-0.3306062869843154	-0.1773485078530682	-0.2426256694809708	0.2231981563941619	-0.7855126915585969	-0.9797478539521701	0.4183293900571749	-0.1828544477305286	-1.037705758233336	-0.001120902172015629	0.1496207810269949	0.1567274066117832	0.001148526701136897	0.02631462190922154	0.003441535080834656	0.0372840621772701	0.001013214425249179	0.005261490850245042	0.001045443859261417	0.002930363510899206	0.4731921098832745	0.4600984438187997	0.03419761854948913	0.03643528269347471	0.001043155439220754	0.03108886173488831	0.001004729409857811	0.004669786665979668	0.001019981078649604	0.01503540155828056	0.4267939253792749	0.3780000826023857	0.001228669854294601	0.01961195799578516	0.688700353552527	0.705216880093933	0.001045534155191926	0.02153731824007275	0.001109932008484949	0.008682847679343389	0.001235489141317142	0.01226104560245302	0.001023745727693481	0.02676481658010605	0.5442468937479975	0.4453227150625531	0.05288705013883297	0.07390789286970341	0.001025401554332825	0.004665672687829845	0.001074976700943698	0.01835331223180685	0.001146839995692535	0.07708869853297105	0.1979078386500868	0.216153668915532	0.001244864120704422	0.001586439820950264	0.001166356362730961	0.005163298023776419	0.6802598252242881	0.6223259499117184	0.001022376280753439	0.04846998395799301	0.001022722435056633	0.009677889984118379	0.001007788860267923	0.00807572982541435	0.001017161129659277	0.006152047272348838	0.03788814061347946	0.04146747224987531	0.03090114732575416	0.03310303257372726	0.03079641260228976	0.02869074895147326	0.08219577718274818	0.0921708669118977	0.04433512970879457	0.06954484140253397	0.3510383030184379	0.3594067199441928	0.2603897112717161	0.2858356346468702	0.2008834537776623	0.1725872462928363	0.00193873081081519	0.04294503583246208	0.02798854708385881	0.1367611890554518	0.001795120602031579	0.02401215254778384	0.001302015029842569	0.013087793883435	0.001179734789141273	0.07256151334820007	0.001087056959464342	0.04390967224390153	0.005778564891418174	0.01665578068124995	0.004045258246057288	0.04162638178665223	0.01736248594019624	0.0469442086920248	0.03391087608842784	0.05260962953410322	0.0114124933474485	0.01714470091089677	0.01644610737690272	0.0354509839416377	0.01602938764373286	0.01894769162037923	0.02308307903679051	0.02559483117624203	0.05171276914343847	0.08028476105911574	0.0423889090542517	0.034873647506658	0.3740094241070751	0.3774637285064072	0.002158152181470098	0.08991517315269119	0.07630827436465153	0.08310916367500613	0.004482208080451655	0.01826408006829947	0.002799302883323892	0.0184362631294537	0.001111218994109387	0.01876929515988798	0.001202607042501698	0.02133997746950288	0.00868738399944009	0.03795865435630942	0.1000564889836663	0.1013559776976546	0.04839896009880436	0.05619836072623116	0.001024548749548991	0.03107352607128116	0.006280165354824109	0.009784859214595759	0.1989825856535059	0.1657865899866916	0.001406795135162631	0.1116938603726019	0.001905913293151344	0.06065513340070546	0.003222941163011819	0.008453046002055474	0.002373500122409596	0.006530509759336242	0.002128635925234808	0.005017278227152012	-0.04649777318408084	0.007010200386908362	0.00112068038639138	-0.001889647333958626	0.01576313343005111	0.01873137947713786	-0.008796175727230507	0.01038000326574211	0.001133081956725275	0.001115033410112375	0.001012479341625214	0.001041907582307121	0.4453273148046865	0.04691423089648797	0.00105112806082513	0.0010044117129037	0.001012563111373818	0.254264773603922	0.001083667930760739	0.7482998238433071	0.001056463804539878	0.001090702992763989	0.001198575110788679	0.001019520434331002	0.4919892488285205	0.06223466841922885	0.001022254668088188	0.001080531157308943	0.00113867355464145	0.1880837020015087	0.001259317209175019	0.001159282993854156	0.6106440540143792	0.001017902382052539	0.001023342031906302	0.001007990925231093	0.001017626464265147	0.03964077497460779	0.02080810332628929	0.05426290769321552	0.08588929778339272	0.01863337506704212	0.3689217187402703	0.2634876243614619	0.173234470901578	0.001681480863563892	0.02535398593057227	0.001514443767301547	0.001231768819209532	0.001194313218833643	0.001105399711934278	0.01760845165074473	0.003706635816124152	0.00526723395677721	0.03650847152352846	0.00145242623494959	0.001282862885693818	0.01709968771901914	0.02360235245810443	0.132216415283529	0.09912344342377405	0.3942476008231609	0.002026307282596991	0.03719416177771875	0.001189303160127609	0.003823026530223322	0.001113461554973185	0.001048602311182997	0.001616197425944479	0.0976151029618528	0.05619396610917063	0.001032980777978366	0.001318970740029734	0.1724036169360498	0.00129678290447389	0.001713410354543204	0.008948323649136461	0.005898421532034296	0.004867479137212271	-0.05480152228751549	0.002782806549296305	0.0007830048564987029	-0.005683489370287609	0.0127776670015483	0.0205434244412224	-0.009148098368731934	0.01047451331674711	-1.173261792127378	-0.7618776960803747	0.1260642184981921	0.00245428368959794	0.0221256734497577	-0.02279616260676093	-0.7532428893367437	0.7307681608679127	0.0889068830911575	-0.01895087452245299	-0.113446174459242	-5.861197161421487	0.0056943785527039	3.7389471652783	0.07329115856152067	-2.173117640550995e-05	0.02689240113069671	-0.3535348362167808	-1.179165100686899	0.6117997128947974	-0.03770126784143314	0.007181704596570046	0.142054798593409	-0.3136789242495195	-0.02507783294298564	-0.01082182715502444	-0.4509719350359438	-0.1859420795295179	0.007991640616502649	0.007323838414865329	0.005426292893606341	0.06357341262277763	-0.4961277844535123	1.045502507761557	-0.1176206845049474	-1.504917410484958	0.6393647129611156	0.5187620391210627	-0.7909619681543371	-0.06870173695769498	-0.04216667032635136	0.03222479721549541	0.01550054861514934	-0.4612651291644565	-0.3716579906029633	0.6907761635603135	0.08328349805773223	-0.7280966874925292	0.05300104460344678	-0.5182375744270238	-1.049595554164509	-0.0845624728774679	0.01633774217120118	1.607560402586007	1.247694390883892	-0.144101703136673	0.02750452775917633	-2.534743665375324	-0.2107258617757482	-0.06968176787617983	-0.0009478727716576296	0.09610200058010211	-0.4470171408508897	-0.325092183108908	0.2493617215644619	-0.1113201829090814	-0.2350520755382558	0.1031775604816662	0.1173484924679539	-0.2253236000692452	0.3827510591009232	0.2265213685382114	0.1542995943747265	-1.343710634919586e-13	-1.6948990692508e-12	nan	nan	nan	nan	nan	nan
0.5	-0.0690135825795577	0.006498778096257713	-0.09901362011860103	0.8921127898381996	0.8928493068374406	0.007040472925076515	0.5454369986424225	-0.007897252268091917	-0.005132193651484341	-0.1465275179558213	0.00782517503382648	0.007318134837919922	-0.01711022410212292	0.02567692778302638	0.06824434533402209	0.1104465846597666	0.3692126516755682	-0.1104465846596817	-0.3692126516754511	0.1608254522618468	-0.1564171948250588	-0.01573545638166651	-0.3990230216287772	-0.0206384484377301	0.02144431615572724	0.05815216945072721	0.3213040164863137	0.9474815286282389	0.5608250555486884	0.1391645557639205	-0.02005517172472002	0.09762538588929252	0.07760076355661878	0.1486797926429671	0.3758880170120359	0.03462942163181019	1.61002556345568	-0.05454625322161304	-0.03001078847950567	0.2891961177193809	0.4539568688115281	-1.483202123749383	-1.536523954095378	-0.6621014069464464	-1.212996532626785	0.268127485544086	-0.7730680683830231	0.1107356616057994	2.820640313620188	0.7578935852142026	-2.820640313620185	-0.7578935852142028	0.08811841642337849	0.2227077940117047	-0.3797137592470562	-0.06704628836358434	-0.2409954939900887	0.1992387295654767	-1.612541973775033	-1.316326000345902	0.2511510018625767	-0.1678779719127106	-2.629849651548768	-0.03065011934116752	0.2149179373147969	0.01188249897440641	0.001147085633195944	0.02752310400970011	0.002334152752680797	0.03799334100086618	0.001013021216029822	0.005394999639030316	0.001044197356683364	0.002723178305409111	0.4609761546830635	0.4488674043416082	0.04313825469839924	0.04475899335277681	0.001049060524440073	0.0318880985768851	0.00100456713485802	0.004447978210414741	0.001015989221938109	0.01402660101741794	0.3509049409670025	0.3110505413150326	0.001159760123533094	0.01970356053389619	0.7047465045639202	0.7363114020458789	0.001054014541963285	0.02242452855609827	0.001099659491864506	0.008668605671430012	0.001217221891637555	0.01249048737798587	0.001021354008549958	0.02327233505774983	0.5238974620792562	0.4300084758348336	0.05820811998165642	0.07973473957610012	0.001023754473366917	0.0044124145852469	0.001077809181293287	0.0184159921789343	0.001140316017052794	0.078663744949367	0.1922982640567185	0.2116431446082419	0.001272139308052538	0.001416322075893692	0.001166133180315576	0.005041104681574039	0.6527872937202136	0.6151532909128071	0.001019889658826921	0.04659265384729036	0.001023219487745338	0.009814718591049636	0.001007952789613632	0.008195975788892284	0.001017539253235749	0.006237248837737204	0.03947328295674832	0.04274043493760585	0.02490554043393194	0.02841195677619221	0.04594690821688807	0.03934855661030254	0.08003040362008658	0.08602338757779002	0.02835976464333762	0.05424248434024943	0.3601852326849549	0.3680155797254905	0.2661501546562606	0.2973262922933019	0.1873749715494971	0.163643056001374	0.001743274384186816	0.04225435325821564	0.02627219642619166	0.1363464233036882	0.001582652020405471	0.02450162367996395	0.00123797772658132	0.01330519590703026	0.001182650901434665	0.06686301180516571	0.001098084439475691	0.03931845374432639	0.01570394689789419	0.0253152418879001	0.003350238020818152	0.04198997094269033	0.01058616195096107	0.04070231530884936	0.03458242980397316	0.05210619310427295	0.006613208939950595	0.0133247115229819	0.009226245365197103	0.02789851749622087	0.01626104329357718	0.01765955091459873	0.02344029527129656	0.02582560822938031	0.1107010115944101	0.09735726757487169	0.08262917101685069	0.04757846708182673	0.3874386878629252	0.3791276539192621	0.002068190112429911	0.09001501714403126	0.05270668756977381	0.05767624348227751	0.002885159375682141	0.01669379236405371	0.003547206466411024	0.01764277617077902	0.001109968398658047	0.01875408980153059	0.001131480499743869	0.02253668857985758	0.005239265916303065	0.03454076618329893	0.09349971598049073	0.09247464775615673	0.05112554196939587	0.05644021597371379	0.001030942886569472	0.02954148570284919	0.003881887360781924	0.008316141435559497	0.1897416736684228	0.1715065226243792	0.001309836654416923	0.1138573148363173	0.001779235653897362	0.05826291571178659	0.008132881214616972	0.01356221137057488	0.005413157666434945	0.00954271603992367	0.004497119626493668	0.007040087914006069	-0.05396249145026254	0.002641847033465512	0.0007784859005781747	-0.005313560914058746	0.01207062164284415	0.02040534961539595	-0.009185907481526437	0.01089953889402988	0.001154412479531596	0.001141630560751207	0.001013049669689926	0.0010435194625467	0.4227020318989099	0.05926049721604945	0.001058541566256632	0.001004377043820027	0.001011029216891382	0.1284311470079085	0.001086182745004197	0.741662900690641	0.001068001825413288	0.001086989930473942	0.001196621259634572	0.001018225637606937	0.4617805112886368	0.06706677166267379	0.001021769369574893	0.001081121955425768	0.001129378620066745	0.1783306120625037	0.001331951965049583	0.001170611416583487	0.561939542047432	0.001016694980499899	0.001024054229374165	0.001008229700398548	0.001018178545659982	0.04270950850463643	0.01567175395649159	0.07183081274837323	0.0704047632711205	0.00196775826207606	0.3879829107711844	0.2882993439930525	0.1570320160453912	0.001423641824437232	0.02344670014624835	0.001236160725667105	0.001123481976515756	0.001179736058335281	0.001113326700719921	0.03339603690670933	0.001792857341469737	0.00129034293740784	0.03456703047921447	0.001220001310069094	0.001112116994665816	0.01610795725486198	0.02404051419733154	0.2340856298399424	0.1612041274721624	0.4346088904733368	0.00193052230937949	0.01022369943471656	0.001114609610010445	0.004748797713897922	0.001105152677174138	0.00105864944824999	0.001334552776897166	0.07392510594852839	0.05335293561995585	0.001041351774622176	0.001219559254990193	0.1753574144916621	0.00113902747582758	0.001590511345357512	0.01681258591038901	0.01076469061981384	0.008663460608547042	-0.06100769429782314	-0.001796986077891917	0.0004340319368044259	-0.008552510266046391	0.008024587176281217	0.02201028234074035	-0.009594543792219905	0.01163158731095536	-1.193454484816694	-0.9779609247783074	0.1017355642554259	0.1369350060896559	-0.004303944591142907	-0.01578469362681963	-1.523977414957708	0.9064379618591363	0.07123942087601509	-0.02894275834471077	-0.07343697788348501	-7.498959184067409	0.01230065032780985	2.375985915904295	0.125707487754628	-0.005547385245375667	0.01387449860757361	-0.3374070944946331	-1.918465974069188	0.555500625176693	-0.003256815900279268	0.007016401589611708	0.1740451946787966	-0.5883163490571592	-0.0005582074949045967	-0.01479017346674768	-1.029488403038628	-0.1815718581895268	0.02328142680987604	0.01969855937768851	0.01334256525906615	0.1881088410175596	-0.4481800401627147	1.074716937970903	-1.09939001931637	-1.568670567670377	1.095307751789643	1.882036002569087	-1.012654173684379	-0.0535428038544524	-0.03983713929680065	0.06640091285144478	0.02805787040297556	-0.6799320007976534	-0.5484608688090559	0.9795461191461032	0.001081173649240889	-0.5523747386795975	-0.1340969775381962	-0.2795901264150298	-0.4802619939353134	-0.1632857703865966	0.03004580042729444	1.56395058222227	1.21173939308139	0.5542820368092196	-0.01340917970116465	-2.517383808074714	-0.1206234837513994	-0.08586263802189295	4.695455536134289e-05	0.1476492218174738	-0.2678701659738711	-1.452879987045433	-0.1664814379897525	-0.1984748780628469	-0.04107875018633093	1.119775490554263	0.3305910802751358	-0.2578466764164711	0.6213811729051699	0.3665995033746196	0.2429910845259276	5.918236083188449e-13	1.378257147191661e-12	nan	nan	nan	nan	nan	nan
[truncated: 371,344 more chars]
