# Supplementary material for: Transtibial limb loss does not increase metabolic cost in three-dimensional computer simulations of human walking
Source: PeerJ. 2021 Aug 4;9:e11960. doi: 10.7717/peerj.11960 (PMC8349165; doi:10.7717/peerj.11960)
Supplement: Supplemental Information 1 — Each subject’s simulation output and Matlab code for generating plots presenting the data. [file peerj-09-11960-s001.zip › TTA3D_solns_rev/Post/soln_walk_N50_wm100_TTA_S19.sto]

num_controls=79
num_derivatives=71
num_iterations=922
num_multipliers=2
num_parameters=6
num_slacks=2
num_states=216
objective=0.960801
objective_auxiliary_derivatives=0.001208
objective_contactAP=0.017233
objective_contactML=0.013226
objective_contactVE=0.030912
objective_control_effort=0.548915
objective_state_tracking=0.282886
objective_torsoGoal=0.066420
solver_duration=27477.908043
status=Solve_Succeeded
success=true
DataType=double
version=3
OpenSimVersion=4.2
endheader
time	/jointset/groundPelvis/pelvis_tilt/value	/jointset/groundPelvis/pelvis_list/value	/jointset/groundPelvis/pelvis_rotation/value	/jointset/groundPelvis/pelvis_tx/value	/jointset/groundPelvis/pelvis_ty/value	/jointset/groundPelvis/pelvis_tz/value	/jointset/hip_l/hip_flexion_l/value	/jointset/hip_l/hip_adduction_l/value	/jointset/hip_l/hip_rotation_l/value	/jointset/hip_r/hip_flexion_r/value	/jointset/hip_r/hip_adduction_r/value	/jointset/hip_r/hip_rotation_r/value	/jointset/lumbar/lumbar_ext/value	/jointset/lumbar/lumbar_bend/value	/jointset/lumbar/lumbar_rota/value	/jointset/patellofemoral_l/knee_angle_l_beta/value	/jointset/patellofemoral_r/knee_angle_r_beta/value	/jointset/knee_l/knee_angle_l/value	/jointset/knee_r/knee_angle_r/value	/jointset/shoulder_r/shoulder_flexion_r/value	/jointset/shoulder_r/shoulder_adduction_r/value	/jointset/shoulder_r/shoulder_rotation_r/value	/jointset/shoulder_l/shoulder_flexion_l/value	/jointset/shoulder_l/shoulder_adduction_l/value	/jointset/shoulder_l/shoulder_rotation_l/value	/jointset/ankle_l/ankle_angle_l/value	/jointset/ankle_r/ankle_angle_r/value	/jointset/elbow_r/elbow_flexion_r/value	/jointset/elbow_l/elbow_flexion_l/value	/jointset/subtalar_l/subtalar_angle_l/value	/jointset/subtalar_r/subtalar_angle_r/value	/jointset/mtp_l/mtp_angle_l/value	/jointset/mtp_r/mtp_angle_r/value	/jointset/groundPelvis/pelvis_tilt/speed	/jointset/groundPelvis/pelvis_list/speed	/jointset/groundPelvis/pelvis_rotation/speed	/jointset/groundPelvis/pelvis_tx/speed	/jointset/groundPelvis/pelvis_ty/speed	/jointset/groundPelvis/pelvis_tz/speed	/jointset/hip_l/hip_flexion_l/speed	/jointset/hip_l/hip_adduction_l/speed	/jointset/hip_l/hip_rotation_l/speed	/jointset/hip_r/hip_flexion_r/speed	/jointset/hip_r/hip_adduction_r/speed	/jointset/hip_r/hip_rotation_r/speed	/jointset/lumbar/lumbar_ext/speed	/jointset/lumbar/lumbar_bend/speed	/jointset/lumbar/lumbar_rota/speed	/jointset/patellofemoral_l/knee_angle_l_beta/speed	/jointset/patellofemoral_r/knee_angle_r_beta/speed	/jointset/knee_l/knee_angle_l/speed	/jointset/knee_r/knee_angle_r/speed	/jointset/shoulder_r/shoulder_flexion_r/speed	/jointset/shoulder_r/shoulder_adduction_r/speed	/jointset/shoulder_r/shoulder_rotation_r/speed	/jointset/shoulder_l/shoulder_flexion_l/speed	/jointset/shoulder_l/shoulder_adduction_l/speed	/jointset/shoulder_l/shoulder_rotation_l/speed	/jointset/ankle_l/ankle_angle_l/speed	/jointset/ankle_r/ankle_angle_r/speed	/jointset/elbow_r/elbow_flexion_r/speed	/jointset/elbow_l/elbow_flexion_l/speed	/jointset/subtalar_l/subtalar_angle_l/speed	/jointset/subtalar_r/subtalar_angle_r/speed	/jointset/mtp_l/mtp_angle_l/speed	/jointset/mtp_r/mtp_angle_r/speed	/forceset/addbrev_r/activation	/forceset/addbrev_r/normalized_tendon_force	/forceset/addlong_r/activation	/forceset/addlong_r/normalized_tendon_force	/forceset/addmagMid_r/activation	/forceset/addmagMid_r/normalized_tendon_force	/forceset/bflh_r/activation	/forceset/bflh_r/normalized_tendon_force	/forceset/bfsh_r/activation	/forceset/bfsh_r/normalized_tendon_force	/forceset/ercspn_r/activation	/forceset/ercspn_r/normalized_tendon_force	/forceset/extobl_r/activation	/forceset/extobl_r/normalized_tendon_force	/forceset/glmax2_r/activation	/forceset/glmax2_r/normalized_tendon_force	/forceset/glmed2_r/activation	/forceset/glmed2_r/normalized_tendon_force	/forceset/glmin2_r/activation	/forceset/glmin2_r/normalized_tendon_force	/forceset/grac_r/activation	/forceset/grac_r/normalized_tendon_force	/forceset/iliacus_r/activation	/forceset/iliacus_r/normalized_tendon_force	/forceset/intobl_r/activation	/forceset/intobl_r/normalized_tendon_force	/forceset/obtext_r/activation	/forceset/obtext_r/normalized_tendon_force	/forceset/pect_r/activation	/forceset/pect_r/normalized_tendon_force	/forceset/piri_r/activation	/forceset/piri_r/normalized_tendon_force	/forceset/popli_r/activation	/forceset/popli_r/normalized_tendon_force	/forceset/psoas_r/activation	/forceset/psoas_r/normalized_tendon_force	/forceset/quadfem_r/activation	/forceset/quadfem_r/normalized_tendon_force	/forceset/recabd_r/activation	/forceset/recabd_r/normalized_tendon_force	/forceset/recfem_r/activation	/forceset/recfem_r/normalized_tendon_force	/forceset/sart_r/activation	/forceset/sart_r/normalized_tendon_force	/forceset/semimem_r/activation	/forceset/semimem_r/normalized_tendon_force	/forceset/semiten_r/activation	/forceset/semiten_r/normalized_tendon_force	/forceset/tfl_r/activation	/forceset/tfl_r/normalized_tendon_force	/forceset/tricox_r/activation	/forceset/tricox_r/normalized_tendon_force	/forceset/vasint_r/activation	/forceset/vasint_r/normalized_tendon_force	/forceset/vaslat_r/activation	/forceset/vaslat_r/normalized_tendon_force	/forceset/vasmed_r/activation	/forceset/vasmed_r/normalized_tendon_force	/forceset/addbrev_l/activation	/forceset/addbrev_l/normalized_tendon_force	/forceset/addlong_l/activation	/forceset/addlong_l/normalized_tendon_force	/forceset/addmagMid_l/activation	/forceset/addmagMid_l/normalized_tendon_force	/forceset/bflh_l/activation	/forceset/bflh_l/normalized_tendon_force	/forceset/bfsh_l/activation	/forceset/bfsh_l/normalized_tendon_force	/forceset/edl_l/activation	/forceset/edl_l/normalized_tendon_force	/forceset/ehl_l/activation	/forceset/ehl_l/normalized_tendon_force	/forceset/ercspn_l/activation	/forceset/ercspn_l/normalized_tendon_force	/forceset/extobl_l/activation	/forceset/extobl_l/normalized_tendon_force	/forceset/fdb_l/activation	/forceset/fdb_l/normalized_tendon_force	/forceset/fdl_l/activation	/forceset/fdl_l/normalized_tendon_force	/forceset/fhl_l/activation	/forceset/fhl_l/normalized_tendon_force	/forceset/gaslat_l/activation	/forceset/gaslat_l/normalized_tendon_force	/forceset/gasmed_l/activation	/forceset/gasmed_l/normalized_tendon_force	/forceset/glmax2_l/activation	/forceset/glmax2_l/normalized_tendon_force	/forceset/glmed2_l/activation	/forceset/glmed2_l/normalized_tendon_force	/forceset/glmin2_l/activation	/forceset/glmin2_l/normalized_tendon_force	/forceset/grac_l/activation	/forceset/grac_l/normalized_tendon_force	/forceset/iliacus_l/activation	/forceset/iliacus_l/normalized_tendon_force	/forceset/intobl_l/activation	/forceset/intobl_l/normalized_tendon_force	/forceset/obtext_l/activation	/forceset/obtext_l/normalized_tendon_force	/forceset/pect_l/activation	/forceset/pect_l/normalized_tendon_force	/forceset/perbrev_l/activation	/forceset/perbrev_l/normalized_tendon_force	/forceset/perlong_l/activation	/forceset/perlong_l/normalized_tendon_force	/forceset/pertert_l/activation	/forceset/pertert_l/normalized_tendon_force	/forceset/piri_l/activation	/forceset/piri_l/normalized_tendon_force	/forceset/popli_l/activation	/forceset/popli_l/normalized_tendon_force	/forceset/psoas_l/activation	/forceset/psoas_l/normalized_tendon_force	/forceset/quadfem_l/activation	/forceset/quadfem_l/normalized_tendon_force	/forceset/recabd_l/activation	/forceset/recabd_l/normalized_tendon_force	/forceset/recfem_l/activation	/forceset/recfem_l/normalized_tendon_force	/forceset/sart_l/activation	/forceset/sart_l/normalized_tendon_force	/forceset/semimem_l/activation	/forceset/semimem_l/normalized_tendon_force	/forceset/semiten_l/activation	/forceset/semiten_l/normalized_tendon_force	/forceset/soleus_l/activation	/forceset/soleus_l/normalized_tendon_force	/forceset/tfl_l/activation	/forceset/tfl_l/normalized_tendon_force	/forceset/tibant_l/activation	/forceset/tibant_l/normalized_tendon_force	/forceset/tibpost_l/activation	/forceset/tibpost_l/normalized_tendon_force	/forceset/tricox_l/activation	/forceset/tricox_l/normalized_tendon_force	/forceset/vasint_l/activation	/forceset/vasint_l/normalized_tendon_force	/forceset/vaslat_l/activation	/forceset/vaslat_l/normalized_tendon_force	/forceset/vasmed_l/activation	/forceset/vasmed_l/normalized_tendon_force	/forceset/shoulder_flexionAct_r/activation	/forceset/shoulder_adductionAct_r/activation	/forceset/shoulder_rotationAct_r/activation	/forceset/elbow_flexionAct_r/activation	/forceset/shoulder_flexionAct_l/activation	/forceset/shoulder_adductionAct_l/activation	/forceset/shoulder_rotationAct_l/activation	/forceset/elbow_flexionAct_l/activation	/forceset/addbrev_r	/forceset/addlong_r	/forceset/addmagMid_r	/forceset/bflh_r	/forceset/bfsh_r	/forceset/ercspn_r	/forceset/extobl_r	/forceset/glmax2_r	/forceset/glmed2_r	/forceset/glmin2_r	/forceset/grac_r	/forceset/iliacus_r	/forceset/intobl_r	/forceset/obtext_r	/forceset/pect_r	/forceset/piri_r	/forceset/popli_r	/forceset/psoas_r	/forceset/quadfem_r	/forceset/recabd_r	/forceset/recfem_r	/forceset/sart_r	/forceset/semimem_r	/forceset/semiten_r	/forceset/tfl_r	/forceset/tricox_r	/forceset/vasint_r	/forceset/vaslat_r	/forceset/vasmed_r	/forceset/addbrev_l	/forceset/addlong_l	/forceset/addmagMid_l	/forceset/bflh_l	/forceset/bfsh_l	/forceset/edl_l	/forceset/ehl_l	/forceset/ercspn_l	/forceset/extobl_l	/forceset/fdb_l	/forceset/fdl_l	/forceset/fhl_l	/forceset/gaslat_l	/forceset/gasmed_l	/forceset/glmax2_l	/forceset/glmed2_l	/forceset/glmin2_l	/forceset/grac_l	/forceset/iliacus_l	/forceset/intobl_l	/forceset/obtext_l	/forceset/pect_l	/forceset/perbrev_l	/forceset/perlong_l	/forceset/pertert_l	/forceset/piri_l	/forceset/popli_l	/forceset/psoas_l	/forceset/quadfem_l	/forceset/recabd_l	/forceset/recfem_l	/forceset/sart_l	/forceset/semimem_l	/forceset/semiten_l	/forceset/soleus_l	/forceset/tfl_l	/forceset/tibant_l	/forceset/tibpost_l	/forceset/tricox_l	/forceset/vasint_l	/forceset/vaslat_l	/forceset/vasmed_l	/forceset/shoulder_flexionAct_r	/forceset/shoulder_adductionAct_r	/forceset/shoulder_rotationAct_r	/forceset/elbow_flexionAct_r	/forceset/shoulder_flexionAct_l	/forceset/shoulder_adductionAct_l	/forceset/shoulder_rotationAct_l	/forceset/elbow_flexionAct_l	lambda_cid33_p0	lambda_cid34_p0	/forceset/addbrev_r/implicitderiv_normalized_tendon_force	/forceset/addlong_r/implicitderiv_normalized_tendon_force	/forceset/addmagMid_r/implicitderiv_normalized_tendon_force	/forceset/bflh_r/implicitderiv_normalized_tendon_force	/forceset/bfsh_r/implicitderiv_normalized_tendon_force	/forceset/ercspn_r/implicitderiv_normalized_tendon_force	/forceset/extobl_r/implicitderiv_normalized_tendon_force	/forceset/glmax2_r/implicitderiv_normalized_tendon_force	/forceset/glmed2_r/implicitderiv_normalized_tendon_force	/forceset/glmin2_r/implicitderiv_normalized_tendon_force	/forceset/grac_r/implicitderiv_normalized_tendon_force	/forceset/iliacus_r/implicitderiv_normalized_tendon_force	/forceset/intobl_r/implicitderiv_normalized_tendon_force	/forceset/obtext_r/implicitderiv_normalized_tendon_force	/forceset/pect_r/implicitderiv_normalized_tendon_force	/forceset/piri_r/implicitderiv_normalized_tendon_force	/forceset/popli_r/implicitderiv_normalized_tendon_force	/forceset/psoas_r/implicitderiv_normalized_tendon_force	/forceset/quadfem_r/implicitderiv_normalized_tendon_force	/forceset/recabd_r/implicitderiv_normalized_tendon_force	/forceset/recfem_r/implicitderiv_normalized_tendon_force	/forceset/sart_r/implicitderiv_normalized_tendon_force	/forceset/semimem_r/implicitderiv_normalized_tendon_force	/forceset/semiten_r/implicitderiv_normalized_tendon_force	/forceset/tfl_r/implicitderiv_normalized_tendon_force	/forceset/tricox_r/implicitderiv_normalized_tendon_force	/forceset/vasint_r/implicitderiv_normalized_tendon_force	/forceset/vaslat_r/implicitderiv_normalized_tendon_force	/forceset/vasmed_r/implicitderiv_normalized_tendon_force	/forceset/addbrev_l/implicitderiv_normalized_tendon_force	/forceset/addlong_l/implicitderiv_normalized_tendon_force	/forceset/addmagMid_l/implicitderiv_normalized_tendon_force	/forceset/bflh_l/implicitderiv_normalized_tendon_force	/forceset/bfsh_l/implicitderiv_normalized_tendon_force	/forceset/edl_l/implicitderiv_normalized_tendon_force	/forceset/ehl_l/implicitderiv_normalized_tendon_force	/forceset/ercspn_l/implicitderiv_normalized_tendon_force	/forceset/extobl_l/implicitderiv_normalized_tendon_force	/forceset/fdb_l/implicitderiv_normalized_tendon_force	/forceset/fdl_l/implicitderiv_normalized_tendon_force	/forceset/fhl_l/implicitderiv_normalized_tendon_force	/forceset/gaslat_l/implicitderiv_normalized_tendon_force	/forceset/gasmed_l/implicitderiv_normalized_tendon_force	/forceset/glmax2_l/implicitderiv_normalized_tendon_force	/forceset/glmed2_l/implicitderiv_normalized_tendon_force	/forceset/glmin2_l/implicitderiv_normalized_tendon_force	/forceset/grac_l/implicitderiv_normalized_tendon_force	/forceset/iliacus_l/implicitderiv_normalized_tendon_force	/forceset/intobl_l/implicitderiv_normalized_tendon_force	/forceset/obtext_l/implicitderiv_normalized_tendon_force	/forceset/pect_l/implicitderiv_normalized_tendon_force	/forceset/perbrev_l/implicitderiv_normalized_tendon_force	/forceset/perlong_l/implicitderiv_normalized_tendon_force	/forceset/pertert_l/implicitderiv_normalized_tendon_force	/forceset/piri_l/implicitderiv_normalized_tendon_force	/forceset/popli_l/implicitderiv_normalized_tendon_force	/forceset/psoas_l/implicitderiv_normalized_tendon_force	/forceset/quadfem_l/implicitderiv_normalized_tendon_force	/forceset/recabd_l/implicitderiv_normalized_tendon_force	/forceset/recfem_l/implicitderiv_normalized_tendon_force	/forceset/sart_l/implicitderiv_normalized_tendon_force	/forceset/semimem_l/implicitderiv_normalized_tendon_force	/forceset/semiten_l/implicitderiv_normalized_tendon_force	/forceset/soleus_l/implicitderiv_normalized_tendon_force	/forceset/tfl_l/implicitderiv_normalized_tendon_force	/forceset/tibant_l/implicitderiv_normalized_tendon_force	/forceset/tibpost_l/implicitderiv_normalized_tendon_force	/forceset/tricox_l/implicitderiv_normalized_tendon_force	/forceset/vasint_l/implicitderiv_normalized_tendon_force	/forceset/vaslat_l/implicitderiv_normalized_tendon_force	/forceset/vasmed_l/implicitderiv_normalized_tendon_force	gamma_cid33_p0	gamma_cid34_p0	prosthetic_ankle_stiffness	prosthetic_subtalar_stiffness	prosthetic_mtp_stiffness	prosthetic_ankle_damping	prosthetic_subtalar_damping	prosthetic_mtp_damping
0	-0.07342644576188831	0.0239581167504066	0.1198572201649491	0.159961001255642	0.8960539404196592	-0.0059938066875894	-0.2343062666677719	0.007007706291021868	-0.02255627090575984	0.521783795345328	-0.03394349081121194	0.1762368854900411	-0.01238542533422191	-0.06803393911504839	-0.09592762354431707	0.1884722148550801	0.04477034053559573	-0.1884722148550692	-0.04477034053559679	-0.3902897913640898	-0.01243125880017859	0.0256645833374871	0.1496103757414256	-0.1805178703840712	-0.0215611529069317	0.2122291526777523	0.001308799607617634	0.5506426644655114	0.9325937025281368	0.128264815411349	-0.000264967309360677	0.5770010503445837	0.0008146206305435159	0.06898006730380987	-0.627311562179569	0.3534928634194914	1.6975711186334	-0.01653562866240262	0.03378902187808037	-0.7867884385831968	-1.259427615295042	-0.7405779816532049	-0.2452850922462782	0.5451286457039443	-2.51793138339935	0.3783230901380955	0.949562844682827	-0.6658138344235442	1.875004529006245	1.687284809222432	-1.875004529006246	-1.687284809222432	-0.2722465999815459	-0.2008669294971406	0.03409160407047952	-0.1486429166007143	0.06750470659423782	-0.3254290010719252	-2.546589847966391	0.2978572528272485	-0.1836871549134049	0.4455505655237093	0.9879079638853978	-0.2693122195071815	6.296211647819423	0.1356205702138661	0.07489201017843006	0.0758743151942326	0.08742605404989108	0.07687597915166623	0.01462502898626857	0.01551452473292362	0.04618833023909727	0.05318169496964577	0.08762781967565927	0.1094008134444715	0.219439999918598	0.1942459169297011	0.007380186834264223	0.06299420032590697	0.001021033416332519	0.0125172501917409	0.001025828309359519	0.0305515086546664	0.002671300427431144	0.01965057716334503	0.03789946196643543	0.05508669242908815	0.02975634494079098	0.03438107735144429	0.09503773196490709	0.1003479321216156	0.1285758053938933	0.09507832142675109	0.04766832205930191	0.04813620227783402	0.04037465766738269	0.08144815721325013	0.1593020992556608	0.1789655809314027	0.02633823803279688	0.03797591292650056	0.09664526470040564	0.08626568556173257	0.001019577761372225	0.01926332480135184	0.001016468621756555	0.02260911503554442	0.04077354251127446	0.07086024391200335	0.0369805375395049	0.05836074560879976	0.01833611759070755	0.02945813842998902	0.006187177741250383	0.004932310817527009	0.07465711748737829	0.1243355997450254	0.001015475167768023	0.005558085172778815	0.001006563101202469	0.004406125356140691	0.001012265671886801	0.004186940309504635	0.001019924354742812	0.02974769039509565	0.001020334437263486	0.03078222151114781	0.001002833952377972	0.005419919116624743	0.001007449828019946	0.00226460453886341	0.1699265822879265	0.1691944220323234	0.001456653514470976	0.01688650334390024	0.001512391275151646	0.009977661111723051	0.01442502842046489	0.01941685548179652	0.001007159797346752	0.033650998748007	0.1641927261407383	0.1396743059930622	0.02533182169079188	0.05197365381523328	0.08870215796135091	0.1024187541158992	0.4672905611733356	0.3183255152415042	0.5045530507902235	0.3290612381264176	0.001001442035941134	0.004030948641617105	0.001008540096720872	0.01098598774943779	0.3890176502712193	0.3004486930034957	0.001026067411760525	0.020154315814099	0.487301954266183	0.5065528050746668	0.001006068239739473	0.01558966473041157	0.001034734507136061	0.00954962498623692	0.001050352945239388	0.01338670339138438	0.3911211664804756	0.3567420274954701	0.299637709591541	0.2045159011608515	0.001117005959551694	0.00851024597694027	0.001009792691472748	0.005990221968750801	0.2542994669645277	0.2238833236397407	0.004138867947830136	0.02211745491193348	0.001008081778535739	0.005122088800715855	0.001012297293037698	0.01846864242250249	0.1698928097111085	0.1808427634859126	0.121998825541317	0.146329697683585	0.001007408746793925	0.003880590485103514	0.001015540600819504	0.005845034039983123	0.4047335929886344	0.2798199116764214	0.5239108125926283	0.4426468589851896	0.001036815979704117	0.01756176953672198	0.04707347871853944	0.07348411149645884	0.001007154200811369	0.04067149580593755	0.001009655262723768	0.007046806992211336	0.001003538359100105	0.005605510680378418	0.001007344011849254	0.005261667546817127	-0.01581592510661	0.02051707011614035	-0.01099058299965325	0.002309641680848	-0.03622845487866427	0.001985059486238129	0.003345221427506025	0.009341364190128602	0.05483305426482126	0.05694963590319	0.01793722564559003	0.03681379813422596	0.04137453398970192	0.215853128724915	0.01494132993161801	0.001028905976912454	0.001026947810039312	0.001031075884672413	0.02681652682207115	0.01195450051628143	0.0234162141274075	0.1424249985392145	0.04015366181246173	0.001131588319216759	0.052976197641717	0.01954779320420779	0.009481968016184492	0.001025708592305119	0.0010170933623598	0.01043310482257425	0.05125691879332251	0.02725284071425157	0.001276105737969599	0.001527402800769942	0.001021428380787618	0.001008916124179412	0.001016863374003357	0.001028225040084085	0.001027940933626893	0.001003751084128388	0.001010167857321722	0.1868723392987343	0.001011495336645027	0.001021189210386304	0.008330483174791651	0.001008947007279928	0.3209036255772352	0.03463503371392271	0.1304986994019071	0.4622706494769368	0.4945947535604454	0.001001838542424461	0.001008250418802835	0.2421088215105504	0.001035174164345246	0.4772301781142961	0.00100803115208904	0.001044346181054259	0.001068181526752085	0.5738403174884928	0.3888136642286251	0.001117586868100335	0.001012311996488112	0.259025494227996	0.001133160463216734	0.001010077280770676	0.001016439946328587	0.1216994609800186	0.1229368240172621	0.001010392823037858	0.001021225403676227	0.433611750448464	0.4161439772104765	0.001004119323578136	0.001240426894120572	0.001008823250909312	0.001011370768035968	0.001004057844553576	0.001008599280736703	-0.0187189676447822	0.01998668108863735	-0.01166357521736562	0.005146104277343434	-0.04560569744640466	0.0001046553427087709	0.002919058553211097	0.005782850838051586	-0.6999511391555354	-2.265246179039053	-1.16052663158401	-1.386341139610287	0.05975330443815464	-0.8485137519135213	-2.315158371290821	-0.5125386202261617	0.2815671130531265	-0.02258298999207185	0.127855284715344	0.07466380445514428	-0.7804922100037581	-0.8664323169686214	-3.661824360880296	-1.961461708839932	-0.4674559954227614	-1.958310183970373	-5.497337019730202	-0.4175173775727682	-4.183762811578359	-0.004419970206081591	0.09921489245162399	-1.744970784577935	0.3052033019066697	0.4123997971776108	-0.01401246581907444	-2.758545830071925	0.006567195844139803	0.003299856318951269	-0.00446689351014715	0.1185408033055515	0.1536977085853873	0.04015567170027556	-0.01098349871136339	0.4508087509552616	0.04400473393960291	0.02999731887895708	-0.316201384234297	0.107982201450456	5.058262089868529	0.4489229381727791	0.9932810554340707	-1.954855757555323	-2.138590141565883	-0.006028391555764084	-0.05569608673481575	-5.285229814128529	0.01300631255387198	-0.205991240272574	0.1078639705076228	0.0292467031560649	0.0152949133165124	4.986946455699111	1.90288238304056	0.09797051287698956	-0.09081816679497405	-0.4454106744664046	-0.1804913553243119	0.02302663779804211	0.02090425494806649	-1.47260404812141	-0.01351292464095238	-0.02108280765994385	-0.009561942770134189	-0.6295962934122115	-2.639475546975095	0.1735771501415251	-1.916032817781701	-0.04458647211901744	0.03181344182420375	0.02598275493508011	0.02288430188841004	-1.015180577837273e-12	4.20646106112901e-13	425.0055292023072	547.7164416011711	498.662279133869	0.1415610930835403	1.123192675722584	0.8018971511452695
0.01	-0.07231999577794071	0.01733371668704519	0.1220332434266623	0.1772000626285959	0.8960725232430164	-0.005563368480944514	-0.2419998513127793	-0.005621764901318255	-0.03056069224522103	0.5184443382820576	-0.02708963523319909	0.1462610021985436	-0.008341033680744098	-0.05788653818474902	-0.1013333055419487	0.2084539660146409	0.06464726730381051	-0.2084539660146524	-0.06464726730380928	-0.3934650456269935	-0.01477583478230461	0.02575593713086203	0.146534138715353	-0.179559311905584	-0.02486894555210231	0.1839191059009664	-0.007241981671205678	0.549703878022659	0.9367233575928583	0.1354644051030055	-9.903357376910662e-05	0.6419264622810205	0.0005763539649576953	0.154850342412804	-0.6874494326133335	0.07944259753028345	1.749400061849673	0.02021147749481237	0.0517818209448388	-0.7441050680564985	-1.251703741840742	-0.8623192208040489	-0.4283089994800487	0.8015145862516693	-3.368996601736658	0.4238252403101836	1.069955728093336	-0.4123818284160387	2.142493464964396	2.26771629226843	-2.142493464964397	-2.267716292268435	-0.3556683542702406	-0.2667988561502568	-0.01252990923949839	-0.4611102839240657	0.1252914367080394	-0.334240167205728	-3.117532031672582	-1.571022439039266	-0.017357006773786	0.3686530587947817	0.4350065125133803	0.2078734024060277	6.672616629216873	-0.1324594657810569	0.06680865790120584	0.06715213266469981	0.07051023355247278	0.06272919438734907	0.02528334251652358	0.02212288029432614	0.04381907986369525	0.04633711955541645	0.06296807000966492	0.08618694105789448	0.2149297312441529	0.1872292574928676	0.01517733112228297	0.06760143637827389	0.005080666946045658	0.01570816999198444	0.001023519552715939	0.03198335593038311	0.001866117027261372	0.02056968914227121	0.03500932956310363	0.0506741190268216	0.02002270863314401	0.02634846669984114	0.06171308743327388	0.0692862330739432	0.1355798202493194	0.07989973416751089	0.04460722346502274	0.04468513585946588	0.02775773189656208	0.06695356280925467	0.1116306281888738	0.1263429672620921	0.02079999754805193	0.03273079788184526	0.08315146365830693	0.06465404296650187	0.001021676912787926	0.01931456306428293	0.001022000071324621	0.0238367951314415	0.02559053570387109	0.0564061030230646	0.04127195080220132	0.05888608708242753	0.02239570223799058	0.03201315728115212	0.003765951074004848	0.004849891486209852	0.05411245639867739	0.1053619215561514	0.005713867816914229	0.009772304384224056	0.004733060976489197	0.007314567000714382	0.004082552187618633	0.006459100504793421	0.001023885492555029	0.03109300765700424	0.00360797258743384	0.03503250595020146	0.001003122351033495	0.005585808771639661	0.001008324963378808	0.00212382088306922	0.1788185097470595	0.1735812586600135	0.001237793688502746	0.01721730001134413	0.001270095442696607	0.0101617641247394	0.0126583078685745	0.01802304060654491	0.001007505810614551	0.03490845711883667	0.2293444028967836	0.1927560882002017	0.02641323656613245	0.05484203308972786	0.111334556187097	0.112513439359056	0.4615401774979931	0.2958666970515731	0.4965900545842473	0.3046185148002824	0.001001510873616051	0.003959454642699986	0.00100764502008764	0.01025984270521085	0.3233435082831976	0.2488146390451917	0.001028626095428949	0.02027797481347144	0.4814737787579189	0.5020737455855444	0.001006696411120528	0.01666108524871584	0.001036620109201952	0.009772844777375729	0.001055387798702862	0.01367485007315383	0.4489821295739175	0.3982422327834007	0.3294406724698795	0.2202203704342179	0.001109819279645876	0.009205919523586886	0.00101014738703503	0.005109178281490302	0.2567081628150101	0.2186540884521259	0.003768289075859638	0.02199994142730562	0.001008440348403317	0.005137011207274221	0.001013395243610752	0.01862938811256629	0.1391862847677924	0.1622936612163207	0.1219804146112195	0.1458598884357055	0.001008481419561056	0.003644337241031456	0.001017406855995209	0.005729794390176054	0.4109157514177442	0.270389227765874	0.4840956826478865	0.4152452027301179	0.001020480524400535	0.0193128785648579	0.02603037561248338	0.05311440723412487	0.00100737954611766	0.0400778976185052	0.001009585339058731	0.007359942768456596	0.001003462660248551	0.005868178162094362	0.00100726832099641	0.005485922528623248	-0.01639460188540234	0.02018039887231907	-0.01153850851323318	0.00327863129634857	-0.04568453681793083	-0.0006800514369622771	0.002704033891269336	0.004622101594212257	0.05756957309296951	0.04042687207832484	0.05352070391637469	0.0444989202212237	0.02121610935669431	0.1992391486306098	0.03096088496404498	0.01637582573698008	0.001016183055823454	0.001018053468863214	0.03568760266850907	0.006486300023523482	0.01221670722474705	0.1492511884269891	0.04154656969371281	0.02286518562030455	0.02711133038171238	0.01032696327087026	0.1104516889822332	0.001022298825167786	0.001036779109720088	0.00574208123521412	0.0420873826901064	0.02661464042591084	0.001148986681115776	0.0494388514315373	0.01880124311272527	0.01509988391328435	0.0126134024000787	0.001027824422846212	0.01078964394365308	0.001003144454687342	0.001008447036909944	0.1989130488991005	0.001008224767365406	0.001014490127603347	0.0127666030108799	0.001006951199508904	0.3530145136660714	0.02163540850194752	0.1535065772622083	0.4361693250230664	0.463391583742127	0.001001365887225603	0.001005413171922347	0.1355953632144119	0.0010280019475736	0.4599448198146247	0.001006773950909423	0.001033706127469079	0.00105423762421092	0.5746368920211529	0.3877604989578659	0.001089434364854007	0.001008997392421971	0.2630536666306649	0.005275537589281094	0.001007744254625065	0.001012928614350604	0.06384071901992544	0.1210957347984187	0.001008925039168164	0.001017761610075928	0.4158964654082996	0.3695614228094265	0.001002937051348351	0.001127915206771806	0.00100659098495394	0.001007940375805013	0.001002813654387293	0.001005996799736293	-0.01511378605668849	0.01999870185544229	-0.01198638066350768	0.002753642527053686	-0.05520369025441771	-0.003972927783899753	0.001890826625479227	-0.001025760396775176	-0.9294267201822796	-2.039040563425827	-0.601304192782303	-1.419651888530546	1.147429942171252	-0.5062481868199763	-2.281192890924891	-0.86657566420367	0.605210333404971	0.6011858514307731	0.1517564248991142	0.112664030350959	-0.1389159040483013	-0.7386153791391818	-2.609154536526103	-1.074057641985894	-0.2303923350342978	-0.9135007370712729	-4.925135263304004	-0.621165346684361	-0.4585736283153499	0.009450587489080679	0.1416047628932838	-1.182820440764362	-0.1932278256378435	0.1223109423377314	-0.001044001858284534	-1.119807620948827	0.7750563572448702	0.536829588500252	0.4208724169994153	0.1408873946130079	0.6490816104603487	0.003663148084353489	-0.01698009314592103	0.4137634989625062	0.03127370327730709	0.01668248817550276	0.01582661036369058	0.1390500827393412	5.464724715429297	0.08451147029117355	1.025271073561559	-2.532921440177819	-2.744180164556915	-0.007370747157479325	-0.07874860486628574	-5.247966204488553	0.009671509332175459	-0.6788331088369822	0.1063327947964217	0.01542987894848187	0.03426854240882713	3.211792515955095	1.206762558172851	0.0563305062193881	-0.08486747217682214	-0.6185543177447946	0.1300175240625364	-0.0122649567987328	0.01344913968131626	-2.2433088211934	-0.08233299700419114	-0.02645410110169467	-0.01349661091191886	-1.251431799580372	-2.815736371544336	0.1887323564800507	-1.958785374542065	-0.07214233988262089	0.03312380266226451	0.02827359438232047	0.02370090829375514	-1.405938265011218e-13	3.675356644950843e-13	nan	nan	nan	nan	nan	nan
0.02	-0.07027863065534193	0.01041150845623734	0.1214006882878034	0.1949321806101809	0.896457355652833	-0.004968506239212258	-0.249031899581771	-0.01773111091940034	-0.03984291401326794	0.5131035617742205	-0.01839575675887052	0.1110219269185268	-0.004043520532666725	-0.04683405681928413	-0.1041164453789279	0.2317450393955213	0.08971698133795565	-0.2317450393955217	-0.0897169813379297	-0.397260440482868	-0.01774224770765356	0.02547980387577609	0.140498054156754	-0.1779903526977669	-0.0282081690359006	0.1498362615586658	-0.02137182778200522	0.5500297868677079	0.9397322159315219	0.1366248764229838	0.001999989454431247	0.7101283007239018	-0.0008182799340862915	0.2559630950112883	-0.6868731956645993	-0.2082228166918684	1.796182440359632	0.05671428858082146	0.06667382889555461	-0.6544811633905674	-1.155402580445871	-0.9961380673782044	-0.6455489811715303	0.9131332249655997	-3.570569781107565	0.4289473890854315	1.130578931669571	-0.1413054022955899	2.536868973270251	2.725842262408547	-2.536868973270251	-2.725842262408548	-0.3962747185758304	-0.3252343181439351	-0.03940580562222559	-0.7406124231059881	0.1895848524600257	-0.3317151687975435	-3.701149361069565	-0.8179557135590749	0.06925190266695241	0.2213912203117287	-0.2199157104491856	0.1173056390241625	6.95149694910798	-0.0956528764802166	0.06346249542975384	0.06350034496973107	0.05331265963856437	0.0489502198757727	0.04737881606522491	0.03617336626276518	0.04608295814949364	0.04333979411550184	0.03937608097398681	0.0647054199280435	0.2059101164549438	0.177398755705077	0.0268133414658894	0.07440501171365481	0.0146479136534502	0.02334934524829128	0.001016980781705119	0.03345148224173285	0.00145552542997041	0.02197396655089965	0.03761662210029345	0.05157050567628107	0.01219351127869715	0.01963825845283638	0.03680311948188603	0.04699205963357527	0.1424497114068817	0.07360113060756068	0.04359131394987342	0.04337565464162139	0.03116956465262312	0.06372030166724117	0.07017204524281649	0.08250388468193216	0.01341388536571795	0.0257594116867877	0.117684581122439	0.07069405457786082	0.001021020284040903	0.01934799579997124	0.001034611818990261	0.02534688301673255	0.01507122040493887	0.04646457414585188	0.03926534435498247	0.0546343327268687	0.02417345693652841	0.03237849666239227	0.002477012950621336	0.004939978752012463	0.06378703962843113	0.1002670910617	0.01677132101509421	0.01983480653365997	0.01352706437337148	0.01431153944415258	0.01133798460045182	0.01184385833809303	0.001025664712911956	0.03237273319800823	0.00972727625230268	0.04281830234501698	0.001002963008988275	0.005705999853812346	0.001007901475354825	0.001928865461912573	0.1888207090533769	0.177213790499146	0.00112665787909217	0.01769435948398026	0.001145503289740149	0.01050849496423746	0.01391665342610436	0.01930115171243073	0.001006680329770105	0.03634281260347768	0.2786742727728296	0.2471014075790509	0.02073381099627444	0.0528590542923834	0.1334267161205043	0.1229164771944293	0.4494508557530415	0.2677468152430045	0.4814864181479969	0.2742931220173487	0.001001308826902106	0.003901526919606534	0.00100577837176858	0.009626701996981438	0.2399923265610426	0.1913616643748237	0.001026317084670609	0.02030666644094835	0.4721051987949211	0.493195893872256	0.001006381425500747	0.01771457386061501	0.00103224008580591	0.00985887504299315	0.001050929346112408	0.01391075662714224	0.4875042480911776	0.4189518360959135	0.3483535505213542	0.2280261740550944	0.001092146232283953	0.009940182296583437	0.001008666526357341	0.004303334494867531	0.259684757207758	0.2111498781910831	0.005638170257743507	0.02417838270577554	0.001007452452057515	0.00503233366003264	0.00101218744045011	0.01878171038123796	0.09583753677906284	0.1358547387541828	0.1212122252402323	0.1446453563021134	0.00100828323230026	0.003345783264093086	0.001016606804046945	0.005574889347345741	0.4094772941305133	0.2548934494670856	0.4415168013370707	0.3868345182042246	0.001011724812854552	0.02157817068627451	0.01434034603656424	0.03829085720854219	0.001006375472875218	0.03926846551822196	0.001007834348711163	0.007755484830190806	0.001002802420085114	0.006205439627504413	0.001005928604090264	0.005770369989109673	-0.01418403975293566	0.02007618896891469	-0.01193635398185485	0.002006653334655919	-0.05523522600302786	-0.004286810495768272	0.001804816760702507	-0.001490060094310734	0.0603060919211241	0.02390410825346181	0.08910418218714902	0.05218404230822322	0.001057684723685478	0.1826251685363169	0.04698043999647124	0.03172274549704419	0.001005418301611425	0.00100503105306475	0.04455867851494738	0.001018099530766851	0.001017200322087129	0.1560773783147806	0.04293947757496702	0.04459878292141969	0.001246463121704529	0.001106133337530824	0.2114214099482789	0.00101888905802465	0.001056464857077744	0.001051057647852568	0.03291784658688856	0.02597644013756998	0.001021867624261614	0.09735030006230862	0.03658105784465709	0.02919085170237761	0.0242099414261476	0.001027423805610048	0.02055134695368033	0.001002537825249797	0.001006726216498601	0.210953758499466	0.001004954198085582	0.001007791044819498	0.01720272284697261	0.001004955391746946	0.3851254017549076	0.008635783289969267	0.1765144551225097	0.4100680005691958	0.4321884139238083	0.001000893232019219	0.001002575925036271	0.02908190491827535	0.001020829730802315	0.4426594615149583	0.00100551674974153	0.001023066073886506	0.001040293721671957	0.5754334665538109	0.3867073336871061	0.001061281861606966	0.001005682788352597	0.2670818390333337	0.00941791471533333	0.001005411228483421	0.001009417282369115	0.005981977059832208	0.1192546455795748	0.001007457255299212	0.001014297816476484	0.3981811803681352	0.3229788684083776	0.001001754779115259	0.001015403519415598	0.001004358718995627	0.001004509983573727	0.001001569464219038	0.001003394318735244	-0.01150860446859379	0.02001072262224656	-0.01230918610965019	0.0003611807767644837	-0.06480168306243057	-0.0080505109105084	0.0008625946977473752	-0.007834371631602078	-1.485486443816896	-1.748403418152716	-0.1464476646335606	-1.312779089028155	1.54817938582829	-0.0790637570521991	-1.968688119939421	-1.075307090342242	0.7208349696502114	0.8674681012346779	0.1351110918076478	0.1716968904071599	0.2812998003562373	-0.6019518360562263	-1.908319239433194	-0.1854649689818069	-0.03913895530344735	0.2939564684407517	-3.740630801894423	-0.762771607602988	1.346568029675399	-0.007981080164525518	0.1556964503318679	-0.8424483822112693	-0.6502158639361693	-0.02553609680770449	0.020488853596787	0.01722370886447324	1.176223783440474	0.8210060160821755	0.618052634088165	0.1054224591163479	0.8608000997333265	0.03101595711863708	-0.021817851790299	0.2999477932395093	0.07325729497487572	0.0625228841731466	0.2181838119703568	0.1433616242365712	5.310969524210511	-0.5213486761910736	1.054951573880308	-3.087068481285208	-3.315124032930709	-0.003315136417552051	-0.03709521953691546	-6.449013956518594	-0.005987161827838637	-1.085749685106137	0.1042775893715202	0.001808798077161487	0.004846887775747621	0.8288260606119803	0.3231492525370642	0.1056883581381726	-0.07577818666344684	-0.9004056891524352	0.2786995972215206	-0.0008933528082100981	0.019219573948081	-3.050568086620969	-0.1624575017845489	-0.03354295423636592	-0.01749502137320111	-1.842615171066613	-2.841281201137734	0.2764137688041173	-0.8068019704209876	-0.08775325466588668	0.04829469892038215	0.04090155167336293	0.03492279762421047	7.339929248350298e-13	3.144252228772677e-13	nan	nan	nan	nan	nan	nan
0.03	-0.06698427936494891	0.003250706394181908	0.1180063712426181	0.2130723860617216	0.8972500653236759	-0.004255833392107579	-0.2548489011978811	-0.02910449572348254	-0.05053742878658915	0.5048956559121797	-0.008995186042200655	0.07610136163294282	-0.0001009496820636356	-0.03481682800892854	-0.1042965232585591	0.2598795125679151	0.1159893939661105	-0.259879512567925	-0.115989393966094	-0.4009526508634191	-0.02133379400635384	0.02505378679130443	0.1319924504352524	-0.175585826572701	-0.03152178471260356	0.1100010234146528	-0.02612678662600759	0.5504097408736702	0.9406380891028636	0.1308856009533881	0.00154790561811003	0.7802024914223806	-0.0001707245906995295	0.393011711238593	-0.7483356671081092	-0.4554586014837391	1.828388107883104	0.1022154648719759	0.07493800743240094	-0.4713926616388538	-1.124553945206611	-1.123998107281591	-0.9926451248882644	0.9632519677144794	-3.438579144785695	0.3631695138321723	1.273660468070446	0.0884638402499718	3.12661873841506	2.467404608849214	-3.12661873841506	-2.467404608849221	-0.3242095976964072	-0.3901909404576315	-0.04292674006571426	-0.9512388302708165	0.2911985122495576	-0.329818639857214	-4.263218828503556	-0.3978420603097812	-0.01934478120118716	-0.0556005573025034	-0.9436837810421457	-0.1189661861977486	6.999493778208881	0.1410296688638266	0.05500021024254306	0.05680337473208757	0.0371963262838956	0.03642532951667478	0.05874059812023778	0.04312928180325361	0.04858312162481298	0.04282578817982795	0.02161575846078082	0.04935356289396653	0.1909605295701245	0.1632347216298674	0.03208477208373029	0.07662013741950292	0.02692822756913931	0.03283361141685868	0.01075443989131244	0.0441121616130954	0.005581826266959434	0.02913111001083937	0.03549819849267719	0.04961703936793639	0.006808028490893875	0.0150313968055548	0.02015734436399993	0.03125773079504883	0.1315394211204421	0.06595499399324525	0.03819122427485811	0.03912618391814444	0.03204040726008631	0.0637802483716285	0.03952077692969991	0.05393915326743611	0.007481374919991264	0.02008861279584618	0.1333862382128403	0.07289174939624994	0.001020663416770956	0.019339467761072	0.001039488323339261	0.02679417938496751	0.008340437039043804	0.04024707026041308	0.04174437031000906	0.05153176196568482	0.02735386712201947	0.03385370772351346	0.001770242865628301	0.005146235495630805	0.06727692017312947	0.09613775420470043	0.03349216039208851	0.03410070057591862	0.02802793275088945	0.02513485493846232	0.02426357125505349	0.02079389633113205	0.009895434872259338	0.04284840986771899	0.04559113144276864	0.07640491367656436	0.001003242481048655	0.005838354969434685	0.001008862887965945	0.001692848707734898	0.1996632928848065	0.1788785455244769	0.001067025696730117	0.01833269347525632	0.001077972813993915	0.01104259090473988	0.0184628584461944	0.0236983781361766	0.001006536394853694	0.03795434513075097	0.3194826092575369	0.2984378893049994	0.02791330295334804	0.05409706848058054	0.155284382492237	0.1336038458484287	0.4281457478172127	0.2341774922442247	0.4563090648858891	0.2384607551724869	0.001001137728356872	0.003871748641424912	0.001004207969862053	0.009053351900934701	0.1598002565859355	0.1306185591244987	0.001059324748837854	0.02026447211811059	0.4577256675347717	0.478530131834035	0.00102156685976783	0.01888230796078215	0.001029714586764343	0.009896164163612383	0.001053146241349596	0.01413702015632062	0.4984802177659218	0.4140687527869389	0.351470672332643	0.2262541285858159	0.001081119177804634	0.01074281768548063	0.001007386125425477	0.003536968729496482	0.2617736449943944	0.1996213345290855	0.01287141237703268	0.03172917123265645	0.00100682639931688	0.004926278228107243	0.001012314056534728	0.0189174737102709	0.05663534996425969	0.1110841966575769	0.1202349702951466	0.1428194522292369	0.001011733591989859	0.002986151905609964	0.001019875764520181	0.005386288372179511	0.395917266856091	0.2335672555257559	0.3993878840626509	0.3577151115349823	0.001006908706350906	0.02452411639098269	0.007939188709337502	0.03178686168933902	0.001005619023121232	0.03825884869459602	0.001006106704684092	0.008283210028064569	0.001002159648120013	0.006660778497194203	0.001004610982080425	0.006150622974940156	-0.01002776826373369	0.01992381769666102	-0.01242506596320395	-3.665093792252122e-05	-0.06213179676100142	-0.008349046324482736	0.0007387253397576671	-0.00762530000021382	0.03067038057264733	0.01245980483765964	0.05819313498115018	0.05111829345333371	0.00104951798846802	0.1504842066518176	0.03044375061775626	0.04820530106183211	0.03810782376289304	0.01746414982448319	0.02309689539327229	0.001017562380268299	0.00101266017911984	0.078700906191234	0.02220164662016615	0.02309040149002274	0.001192948098650731	0.001059083268771121	0.1063293714580198	0.001021478997424356	0.001034494246464809	0.001038689539696895	0.05473210192215733	0.03521047299994239	0.001039621737572599	0.04919693696788924	0.06595210080087134	0.05702920863185418	0.05076928675342435	0.03476826922936489	0.1435499374116837	0.001004375591820806	0.001012517766898377	0.2240427401891727	0.001004937268689554	0.001007559254470224	0.028777297682846	0.001007597525473149	0.4105423969262446	0.05923523758087296	0.1995331600300006	0.3543312775086168	0.3693178631148226	0.001001015884300461	0.001002571775479252	0.01505285928319623	0.001155318236909051	0.4094564481201923	0.001064321721707058	0.001030487354511043	0.001068280452852613	0.4763839318020853	0.3318587810309647	0.001076711699280325	0.001006367369285672	0.2643933085485954	0.0301556024580357	0.00100682097597727	0.001015008248890618	0.003497168767745644	0.1184137791902342	0.001021980647092556	0.001030875786800757	0.3381264676174658	0.2919606982029346	0.001002016542781753	0.001014391764898094	0.001005232056080905	0.001004138507889465	0.001001424117899359	0.001003108976696105	-0.004686827810642061	0.01970192248393837	-0.01300648182739648	-0.002398220582250868	-0.0668924584778311	-0.0126501104843767	-0.0004264615675789181	-0.01359328260100577	-2.304738895890898	-1.49252287268505	-1.150597570570655	-1.193240285922084	-0.05629835527461741	-0.03304952978774049	-1.143349598439886	-1.722539587258064	-0.215485849242301	1.010108460269521	1.819442288761674	1.180001529469818	-0.6358079588861332	-0.3300102297552352	-1.233001947139464	-1.364934523811274	-0.7740535467990088	-0.3191291504830055	-2.07813129864403	-0.4006345400040441	-0.8897099093090323	0.002216382322309895	0.134714401189714	-0.4333869403565225	0.02586204429339346	0.3011839823548863	0.02344284457407104	-0.876553694592223	1.63203304577263	1.298970481319228	1.12168121409859	1.803055910212737	5.370609035203477	0.003834581480840976	-0.02508788216672768	0.01994075515735131	0.061659327996617	0.05264525719921472	0.6293447620960441	0.1750382926798877	4.917468185319896	0.7329308779614597	1.081590617348864	-3.613511485734548	-3.836860409778351	-0.0008096018030406728	-0.06355441261847759	-5.524450696018767	-0.006234395804532528	-1.895232173202303	0.1277017188247237	0.003842100427639126	0.03097107738626628	-1.820708923562234	-0.6958187174486885	0.06837032974896592	-0.07133244806760317	-1.41200741553097	1.152501472465275	-0.01423658137019885	0.01074516569874952	-1.8770334302498	-0.2058669893787896	-0.03829920431021545	-0.02029832681053902	-2.423753279801462	-2.966598762671206	0.3248426756506067	-0.4961183384869684	-0.1086816001992349	0.05927182208547921	0.05166039871410537	0.04267576510231597	5.860560228308347e-13	1.263204300336526e-13	nan	nan	nan	nan	nan	nan
0.04	-0.06261630546748803	-0.004616173892599918	0.1125951560754242	0.2314305319262341	0.8985094213355722	-0.00348820075282232	-0.2577092228507565	-0.04032778112045216	-0.06194754055896284	0.4933184006032656	0.0007947035825846004	0.04174962664725283	0.003291924400163488	-0.02134497470499257	-0.1026836882963447	0.2950092757079388	0.1378403604275149	-0.2950092757079475	-0.1378403604275095	-0.4033854772399921	-0.02548838649403572	0.024678686498557	0.1216586673698242	-0.1721688196587985	-0.03478075529931064	0.06462547377319976	-0.03462478908932654	0.5491212176491553	0.9383125253602963	0.1174363128507094	0.001395790132398929	0.8488412280405083	0.0003196279171469917	0.470687616417605	-0.8280888406109812	-0.6116024410899166	1.839770522953988	0.1500435567986321	0.07766578733167077	-0.0631451707522873	-1.125382699019992	-1.1392574671969	-1.319418870539788	0.9909970065849191	-3.456803721132864	0.3190080354326078	1.421503830333703	0.2172771660704528	3.93592696679635	1.841553029058631	-3.93592696679635	-1.841553029058631	-0.1443979177802958	-0.4378435559420164	-0.02922244727759036	-1.10624829189133	0.3920810102271459	-0.3207861507984325	-4.809211660557965	-1.566564437410146	-0.2644435434285443	-0.4248961624705313	-1.761918237064895	0.1772993091590029	6.664406133038029	-0.1270934436070642	0.03660085824385314	0.04133536980501573	0.02284659130429823	0.02506458809498753	0.05067454030022523	0.03706135760634344	0.04943782275402275	0.04249256152558994	0.01193596369583686	0.04100510172807256	0.169157724255355	0.143647166709115	0.02695682179711172	0.0713417743135225	0.04091484944016945	0.04316598100946151	0.0334191781821135	0.06628867814269813	0.01571827338995027	0.04397939169836775	0.02417559248608146	0.03957804856146054	0.004041487605742163	0.01282625913051987	0.01113290397514554	0.0224429123133852	0.09253107168857584	0.04587899673236278	0.02546746785010845	0.02862861655759125	0.02222702343964051	0.05659447819907337	0.02183950911201895	0.03882494235630735	0.00440219597798678	0.01716179349884675	0.09846445264058236	0.05324623952499189	0.001021780628854491	0.01931114160006221	0.001030935255689533	0.0280602025980248	0.004853727561368508	0.03715014442938897	0.05308642832167005	0.05507478026460831	0.03337961835599238	0.03801428977594408	0.001424589368582253	0.00546244263261973	0.04729645773828837	0.08206676488387629	0.05555872945115396	0.05157702786436497	0.04837016310756439	0.0393972170413441	0.04328960680162783	0.03327200761167184	0.03057050548845526	0.06470071210992956	0.1172955731161711	0.1405122204216228	0.001004301493139931	0.005950281792810786	0.001012240552416012	0.001433060156094488	0.2112179036678608	0.1773513564688905	0.001037206875606435	0.01907254253823815	0.001044096571583292	0.01172837917367008	0.02634209508078362	0.03124971274044401	0.001007786187702241	0.0397654466864382	0.3539486259651839	0.3446735985722654	0.05508465307595033	0.06679725913426302	0.1770238301952549	0.1445296587499756	0.3956611061694364	0.1957422781830588	0.4190141741801594	0.1978456923470919	0.001001113579978981	0.003921953231596174	0.001003421084739679	0.008636021485669897	0.09904429553141188	0.0843757784052885	0.001143085556242432	0.02010632466353808	0.4373787524490005	0.4543346613948643	0.001058570861470248	0.02023725800183156	0.001032164710735315	0.009899578539382611	0.001068253072722195	0.01434148336151788	0.4756704897332366	0.3822323336016038	0.3353706438863991	0.213744592285056	0.001083324999589638	0.01157822109365454	0.001007088701632069	0.002999935900462042	0.262173506181786	0.1827756424347872	0.02650992899487801	0.04564927944086297	0.001007218753569863	0.004869225078286761	0.001015174184374162	0.01905285520476301	0.03203990290916661	0.09884420819825993	0.1193126742680585	0.1404651429827864	0.001020723090894615	0.002581481440871215	0.001029802277025329	0.005167459748144976	0.3672109744265369	0.2063957906190404	0.3598488935034973	0.3278225703515763	0.001004632763975032	0.02831637026962052	0.004634102629877347	0.02832606633752792	0.001005677874057902	0.03720460371171556	0.0010050574791121	0.008981350900532569	0.001001765714591653	0.007268531130783085	0.001003809756871892	0.006654844602381309	-0.004094493328697497	0.01966716051370404	-0.01305283376881807	-0.002557353268125851	-0.06582450395725914	-0.01276952464996645	-0.0004760093107747987	-0.01350965394845022	0.001034669224174826	0.001015501421852593	0.02728208777515284	0.05005254459844335	0.001041351253251733	0.1183432447673213	0.01390706123904114	0.06468785662662487	0.07521022922416964	0.03392326859591129	0.001635112271598035	0.001017025229771046	0.001008120036143851	0.001324434067676688	0.001463815665365109	0.001582020058597329	0.00113943307560604	0.001012033200011142	0.001237332967751462	0.001024068936791958	0.001012523635852751	0.001026321431539481	0.07654635725742642	0.04444450586231459	0.001057375850883642	0.001043573873454143	0.09532314375708684	0.08486756556133092	0.0773286320807013	0.0685091146531174	0.2665485278696863	0.001006213358389628	0.001018309317298001	0.2371317218788798	0.001004920339292276	0.001007327464119549	0.04035187251871967	0.00101023965920721	0.4359593920975819	0.1098346918717811	0.2225518649374914	0.2985945544480381	0.3064473123058372	0.001001138536579511	0.001002567625921887	0.001023813648103888	0.00128980674301335	0.3762534347254247	0.001123126693725453	0.001037908635138004	0.001096267184034308	0.3773343970503609	0.2770102283748236	0.001092141536952269	0.001007051950217621	0.2617047780638574	0.05089329020072492	0.00100823072347365	0.001020599215418164	0.001012360475658246	0.1175729128008926	0.001036504038887713	0.001047453757126297	0.2780717548667971	0.2609425279974906	0.001002278306447736	0.001013380010381301	0.001006105393164077	0.001003767032205155	0.001001278771580905	0.001002823634657301	0.002134948847309933	0.01939312234562998	-0.01370377754514293	-0.005157621941266391	-0.06898323389323184	-0.01724971005824497	-0.001715517832905222	-0.01935219357040925	-3.327160698486739	-1.370212343190768	-1.900654602493522	-1.079949301508745	-1.056588561655442	-0.04290790077194714	-0.5680089462948461	-2.160011259404079	-0.777862792721042	1.037088786038594	2.438278523431868	1.709924535954599	-1.335805099256383	-0.1216070416178572	-0.5244171680682467	-2.671437098326236	-1.288758282708307	-1.155186906953608	-1.05052670121951	-0.2139756887618083	-3.02207290829586	-0.01194070909759718	0.1194418192975606	-0.2183327713030435	0.6789019480818139	0.5115381014535912	0.04247893228820377	-1.971106783838369	1.818310432680386	1.508815337797703	1.323667291590917	2.380747573608871	6.964939182432964	0.02693029865769485	-0.02657221128809919	-0.3384410229481351	0.09356030931574733	0.09286134985966267	0.8490054480496462	0.183275429935895	4.290815032473911	1.771086616909849	1.102640423390792	-4.060246693763877	-4.27166322904004	0.01268143722648547	-0.005891283382528277	-3.548949050259372	-0.02917778817762684	-2.991691365304323	0.1417207777091567	-0.004966150870209267	0.000486822992121172	-4.561841114659831	-1.824348913760595	0.112241961986815	-0.02991159938823645	-1.963835375613405	1.552563533436437	0.008907103765261664	0.01914321031512853	-0.5444573591521144	-0.2681385364990559	-0.04255077548916689	-0.023540551144483	-3.011669364144619	-2.995908103971159	0.4456754035976437	-0.1981619369319292	-0.0966788864901077	0.08237783383999903	0.07138430445369268	0.05971652594785868	3.946074760036461e-13	-6.752880328765613e-14	nan	nan	nan	nan	nan	nan
0.05	-0.05793556176953463	-0.01290056765182384	0.1063577810821271	0.2498008355655746	0.900215986357903	-0.00273619143282385	-0.2552607131659687	-0.05125836149367591	-0.07223596239722965	0.4791231184910507	0.01034417346988291	0.007491608838373238	0.006493426701184067	-0.00697050978572139	-0.1005919753115486	0.3391863505002654	0.1545653356344488	-0.3391863505002825	-0.1545653356344442	-0.4036849147344778	-0.02993207449127665	0.02447275985424953	0.1099271348516331	-0.1679506065061301	-0.03789041057454098	0.01404710520153189	-0.04869783549065565	0.5450331544454229	0.9322411692102835	0.09494928494761115	0.00316359296133742	0.9109471181295848	-0.0006107262762088914	0.4666186098178767	-0.8252906088718224	-0.6344158941143129	1.831979172289097	0.1907879415235071	0.07337812612125841	0.555366630085229	-1.05997173012077	-0.9077036296280363	-1.513038903753992	0.9243683850895452	-3.357566302424054	0.3133056859681874	1.446285520849664	0.2012794244375619	4.897162100589354	1.537597769169564	-4.897162100589362	-1.537597769169551	0.0780139696424922	-0.449925493737915	-0.01500422902626613	-1.23938210885423	0.4472745763696076	-0.3008291616291992	-5.285926298635293	-1.110256152126105	-0.5184120334428809	-0.7647797295230875	-2.704879976166559	0.1481936999203125	5.564552372142253	-0.05039137097039408	0.02005726611116231	0.02686301526691205	0.01248952710077405	0.01654897929882381	0.04411670256096051	0.03200798696234926	0.04817026588523611	0.04119043406434441	0.006681640441550127	0.03610720910663229	0.1492620971983975	0.1262373402901222	0.01930813304880412	0.06440448237767034	0.05256213865819583	0.05156195212170698	0.05373218999969086	0.08542032427286195	0.02631357186284487	0.05883687022348128	0.0134569217150826	0.02943199826595381	0.002565769759289882	0.0117916499251016	0.006245974041511082	0.01772208712927306	0.05472148730246915	0.02708562002843527	0.01410796460824455	0.0189902212508021	0.02063426295541474	0.05029567658964029	0.01199457781609446	0.02992991655276954	0.002749254022585956	0.01561554094039869	0.06516554464337247	0.03529675705826242	0.001023505535334474	0.01928679613465664	0.001038544024274236	0.02937283049039165	0.002988707702917624	0.03559346694901303	0.05873450611600511	0.0591552690550488	0.03654268972362794	0.04047716213720421	0.001241559009107245	0.005788971562905053	0.02619154640037248	0.06646269920550085	0.0778875692591809	0.06961013161825114	0.06870699455801085	0.05407617899406485	0.0623615966456279	0.04606217923227844	0.05527192151055179	0.08824364340316176	0.1753196404223029	0.1955749743816233	0.001005429774302851	0.005994460004897894	0.001019261433906859	0.001148427130165872	0.2175448071832062	0.1698444545251234	0.001021474144565985	0.01995484999963844	0.001026164034993381	0.01263741596800894	0.03503245003264201	0.03943920285857	0.001009098999109442	0.04166363951157585	0.375839002918654	0.3822108927798103	0.06874814663984113	0.08326200797056174	0.1882511787687757	0.1542810390262532	0.3578172276764958	0.1547391724357644	0.3760489317732486	0.1545991992386581	0.001001141885972954	0.004077584484036357	0.001003137266012348	0.008537248016468919	0.05704988914498272	0.05460504704066414	0.01138479312570096	0.02848675060773079	0.4120423864194586	0.4203770680922024	0.02269397194585267	0.04603432354986995	0.001037765153174947	0.009883319838379975	0.001085459382433489	0.01446368764669186	0.4449022743984485	0.3282862165119095	0.3154482061529618	0.1911225248921024	0.001096996172009096	0.01239621688290521	0.001007384593554333	0.00298209644740647	0.2557657727418344	0.1602588566586515	0.03862982342563759	0.05785287648416849	0.001008223770477057	0.00491517310812388	0.001017682867809743	0.01918676430079334	0.01751132505993754	0.09541479332169718	0.1191945309627459	0.1382190484160974	0.001198722882814938	0.002206697313642266	0.001070014968877491	0.004925433702674379	0.3335845307838858	0.1752092604494022	0.3270480682854862	0.2996861743652215	0.0010037610167655	0.0332414872186395	0.002869090715252378	0.02681144827474491	0.001006311509912789	0.03637017007971931	0.001004339445380489	0.009870643610082131	0.00100149753664509	0.008043302179027299	0.00100326193789201	0.007295835633514862	-0.0005412720280178121	0.01898670902625827	-0.01359997844242955	-0.002156787397302441	-0.06900047526723939	-0.01722079213064403	-0.001679256760390947	-0.01543335993855425	0.001047939455226472	0.001018096600457351	0.04363079923600247	0.04368658004542095	0.001032457344467765	0.1170043368422268	0.007977075992704367	0.06826426818272424	0.08026216492428405	0.04169361231314452	0.001454089789069095	0.001015428691520668	0.00100737389907448	0.007840261264882931	0.001403684196008139	0.03335683883948646	0.001101463698071885	0.001011439791463296	0.03607189246756131	0.001026342912522777	0.001075178871390324	0.00102502183960249	0.0563117728613698	0.03660046974488765	0.00104530935043249	0.001423820148016312	0.1159687803912976	0.1020458087493732	0.0930668282339928	0.09873478537825664	0.2599961037252279	0.001006934436044613	0.001033556009319666	0.2208872853909634	0.001005251599530306	0.001007645490881229	0.04903453923491537	0.001010656094958602	0.4081437475367664	0.06463672217505179	0.1925948159028611	0.258525906598504	0.2622222049626418	0.001001199100039565	0.001003073962487621	0.001047921702903918	0.04005277933775208	0.3382010957559705	0.08455429597456869	0.001048404495099593	0.001109380421055286	0.3735440521178661	0.2737112650363586	0.001127377200759021	0.001008234506325386	0.2279637719518132	0.05410046519970428	0.001010148734992962	0.001020035264771582	0.001012700356665678	0.1202840806148432	0.001678093691540824	0.001166373894678603	0.2512772204223035	0.2582431817030721	0.001003340725092253	0.001011717915970193	0.001007703240185052	0.001003444277810793	0.001001167416114514	0.001002580321009663	0.0008709725724011432	0.01798112688331472	-0.01406408383387065	0.0006444461086921132	-0.07219023967642503	-0.02164892526924091	-0.002853495351995636	-0.01422199902317424	-4.341716892786487	-1.356591739743902	-1.057379609213715	-0.637703524124752	-0.05713760150489464	-0.2195111689547686	-0.4001011056199358	-1.367311617425561	-0.6391817272778128	0.6640180307789211	1.445249474222574	1.30035015010104	-0.7402805230583784	-0.07756932610526357	-0.3982756939689143	-1.235697393554483	-0.6888921131833494	-0.1289034743381618	-0.7179468272596552	-0.1055029969886991	-0.8409099101108426	0.0018379483512706	0.1417087062284598	-0.101430713345505	0.09489541192089568	0.002635352467175517	0.02822323141117287	-1.227050011250361	1.783000389760502	1.42520752063939	1.232908718166214	2.312249678760987	4.04083422751476	-0.007607378447176955	-0.0297983149712723	-1.127407687813998	0.09018961146460359	0.09548348797088629	0.8028013596720446	0.19279156936783	3.110633122236941	1.294621339825597	0.7687578073015188	-4.057813070849834	-4.295700768600511	0.01828406323395211	-0.007089140673074276	-2.414672655822274	1.520269519652165	-3.719200072316474	4.570039627958528	1.434852138904827e-06	0.01659750538218813	-5.881668574836865	-2.581690714286531	0.06613143168106929	0.01899793160684114	-2.484660880112355	0.9333614423466658	0.003941876902775223	0.009881586655991014	-0.1209978856031351	-0.1859489889620754	-0.03338541412989279	-0.0248537242006113	-3.151433540376816	-2.602196918952793	0.5487359533810551	-0.1042173075255874	-0.07028366362370711	0.09635270036762572	0.08393004732434856	0.06913150649347524	3.596518509001175e-13	-2.486930482140399e-13	nan	nan	nan	nan	nan	nan
0.06	-0.05326078353854042	-0.02105200002221403	0.09993597146229727	0.2680238947192152	0.9023155500425735	-0.00200779724173093	-0.2465514998014995	-0.06151198281304023	-0.07988714773510816	0.4631895954908251	0.0193914995687832	-0.02465702863710937	0.009398303343704896	0.007438663058119219	-0.0986538199366499	0.3929059998981068	0.1692754309478014	-0.3929059998981134	-0.169275430947806	-0.4019551268319145	-0.03446752537340605	0.02431777496915461	0.09688454725061207	-0.1633090690100931	-0.04079102367950733	-0.04068233709667183	-0.0540741383173163	0.5394481182578059	0.9235088375300232	0.06395086067515703	0.003798312996655471	0.9562878852306526	-0.0005164790205179622	0.469494523015777	-0.8014965628455299	-0.6484893663898066	1.810321625814006	0.228643289281539	0.07294276155056199	1.188995565178431	-0.9899908882467102	-0.6118101671264119	-1.667067048148652	0.8905682488913109	-3.034927654476861	0.2596829037539761	1.428445415199255	0.1865656440871419	5.844441887899357	1.438577050342406	-5.844441887899358	-1.438577050342406	0.2614471616295604	-0.4561961329209847	-0.01903409543528935	-1.368459308457261	0.4767458789006337	-0.2789777167457114	-5.639426405864389	0.1727842775208727	-0.5638381402053688	-0.9570912685204105	-3.464197510934483	-0.04931724957050336	3.311381535436086	0.07782684619007665	0.0111006365432786	0.01891651153900748	0.007039948439684872	0.01201989628446213	0.04804464615921216	0.03385756488888214	0.04454897594968618	0.03806246659692678	0.003980003995225017	0.03323244906322727	0.1363232828717063	0.1153937825001738	0.01238892311247919	0.05796641711133844	0.06033768963238112	0.05688459351239764	0.06652041913829768	0.09633764305946294	0.03537581441722031	0.07076197432122475	0.00771231220797904	0.02383492683612586	0.001821821170414862	0.01142978207548859	0.00374170232271723	0.01490684192968892	0.03520819914630055	0.01819586583937705	0.008067194745451194	0.01385134760333057	0.03487686445274047	0.05352980752456557	0.006806445205924344	0.02467663845556213	0.001915807248082684	0.01484717007831251	0.06081390328076414	0.03096631482147179	0.001025505080991806	0.01924322716868773	0.001073686760549467	0.03086687566361515	0.002046965136057117	0.03495297039132453	0.05258145496822241	0.05612668054132657	0.03452143808417438	0.03849897645866417	0.001143960909389825	0.006134834813824709	0.01469941412872876	0.05597889147187708	0.09874599233571654	0.08713083709285661	0.08702618745723581	0.06786597681199558	0.07938897085699925	0.0579010156877315	0.08144694221931402	0.1106339255595669	0.2050767285243056	0.2211933573308607	0.001006354349362678	0.006007879779597538	0.001030397017841906	0.0008482154351126847	0.2155204481891578	0.1555138362724203	0.001013776793414495	0.02102210333755024	0.001017360477651754	0.01376879851237292	0.04358862847075694	0.04758391561554315	0.001009963398368556	0.04354984675930222	0.3813272476505068	0.4047660472810433	0.05566170893579361	0.08814484972027209	0.1836752349914479	0.1583272584047241	0.3182874210114175	0.116237244462983	0.3315215448911182	0.1135703694560477	0.001001186328842487	0.004284419495455593	0.001003248724578792	0.008629724067885328	0.03178028735715194	0.03589281662623271	0.03505992858178001	0.0468118459092977	0.3822797813799997	0.3815632044067562	0.07181164905240907	0.1026849964828887	0.001045814291287367	0.009865347720241311	0.001100617913886763	0.01452630289605357	0.4221517328358775	0.2715132366737136	0.3008818012798525	0.1644782550102403	0.001121452377027385	0.01319633444359574	0.001008124037608616	0.00323297898931926	0.2395399246977198	0.134179642822568	0.0463738493670826	0.06522061963004638	0.001009685508696435	0.005021250111851683	0.001018654503182163	0.01929534652590621	0.009713237520889106	0.09683280509732813	0.1202428854187766	0.1366487909611238	0.001608366945658894	0.001894185874760573	0.001149589088543229	0.004670603939106209	0.3014645309612221	0.1448511823996243	0.3036614376139954	0.2763621154594707	0.001003856839074717	0.03947884868081452	0.001978110353198676	0.02625260754904922	0.00100742749087957	0.03579741396526805	0.001003819149973037	0.01092584475385343	0.001001307809731144	0.008954334919861364	0.001002866448061757	0.008050471256562454	-0.0001995157777294681	0.01781856155556595	-0.01402256419278538	0.001844779926277657	-0.07219713622602772	-0.02163735809820057	-0.002838990922989932	-0.01265446557043223	0.001061209686283475	0.001020691779066725	0.05997951069685426	0.03732061549239906	0.001023563435684532	0.1156654289171419	0.002047090746368705	0.07184067973882238	0.08531410062439547	0.04946395603037927	0.001273067306540622	0.00101383215327079	0.001006627761999576	0.01435608846208921	0.001343552726652329	0.06513165762039447	0.001063494320540478	0.00101084638291682	0.0709064519673708	0.001028616888246787	0.001137834106927372	0.001023722247664844	0.03607718846531304	0.02875643362746108	0.001033242849979097	0.001804066422573901	0.136614417025507	0.1192240519374156	0.108805024387284	0.1289604561033954	0.2534436795807697	0.001007655513700034	0.001048802701342368	0.204642848903046	0.00100558285976636	0.001007963517641654	0.05771720595111189	0.001011072530717298	0.3803281029759505	0.01943875247831785	0.1626377668682304	0.2184572587489698	0.217997097619446	0.001001259663502504	0.001003580299052924	0.00107202975769789	0.07881575193249171	0.3001487567865158	0.1679854652554586	0.00105890035506442	0.001122493658077988	0.3697537071853712	0.2704123016978937	0.001162612864564175	0.001009417062431547	0.1942227658397684	0.05730764019867296	0.001012066746511572	0.001019471314131603	0.001013040237674733	0.1229952484287922	0.00231968334419297	0.001285294032231038	0.2244826859778094	0.2555438354086541	0.001004403143740038	0.001010055821561068	0.001009301087204059	0.001003121523417666	0.001001056060652358	0.001002337007363901	-0.0003930037025070234	0.01656913142099925	-0.01442439012259857	0.006446514158650813	-0.07539724545961801	-0.02604814048023684	-0.003991472871086023	-0.009091804475939195	-5.277899868701141	-1.418201476911421	-0.5954844404487181	-0.2826441451418079	0.3240011524402368	-0.4080759020103319	-0.163382430681437	-0.8467575335675444	-0.6780174588231348	0.4224228417240168	0.7954130547030421	1.123449650500674	-0.4260093261086298	0.01294122952934226	-0.143301171167327	-0.6907125953510428	-0.3888539508353323	0.7513996019462263	-0.3221771599666011	-0.05839934944271771	-0.2982648623186802	-0.01578541372000732	0.1557252754656262	-0.03509658673573215	-0.7429135127522194	-0.3766735065063586	0.046345796429215	-0.9470551947610421	1.715830776826033	1.330982510840641	1.13340025856278	2.15021774623759	1.076064980277187	0.02077861116744847	-0.02968794512075646	-1.703184284739112	0.1305494846193543	0.1373304998677363	0.8400499757909036	0.1808783144561376	1.294387091211437	-0.5452948004062766	-0.03839175616930493	-3.560011138863108	-3.828130563878502	0.02292218899547921	0.03235862073955938	-1.337248860163962	1.959756083295894	-3.962945441865377	6.312442254790671	-0.005308834279842108	-0.01143098416010198	-5.12721366436355	-2.628789411545275	0.108666316270548	0.02383279961829754	-2.676320987603591	0.5853927539239931	0.02093289869389722	0.0140778394044756	0.4250279712870506	-0.1329711141519216	-0.03009623782521565	-0.02610129476450962	-2.845978940176339	-2.033440687849055	0.7081243062370266	-0.007006469507193037	-0.04434338294967067	0.1155595206856956	0.09863664297237693	0.08244544433255023	3.386067077275809e-13	-4.287297386164302e-13	nan	nan	nan	nan	nan	nan
0.07000000000000001	-0.04819775584813004	-0.02897277098591514	0.0932397098289286	0.2859879656552421	0.9048023988523399	-0.001249827238131537	-0.2320650411544895	-0.07120790017641712	-0.08481895334019489	0.4450685209571705	0.02840738126761706	-0.05293017979665633	0.01120763932531422	0.02160920147490469	-0.09660428391027286	0.4555028833971373	0.1816736122430656	-0.4555028833971346	-0.1816736122430878	-0.3986761534295525	-0.03907169299456774	0.02403802494495501	0.08258385475889141	-0.1584598152662266	-0.04343867172127077	-0.09878891339393846	-0.05161157719429259	0.5346248716535068	0.9136970089287899	0.0272059336906025	0.003305575880810181	0.9739421845066623	-0.0001785655373024659	0.5459569159653305	-0.7709640010546426	-0.6852688004907234	1.781649771813566	0.2673330850753168	0.07860091783396837	1.689620166879547	-0.9365752739422296	-0.3680577044023929	-1.966439338117342	0.9027565950443338	-2.617061861677328	0.09550209466332034	1.38891886652285	0.2224026733335041	6.623788646282247	1.024033466174512	-6.62378864628226	-1.024033466174505	0.397706861638577	-0.4594555897676318	-0.03491072953864111	-1.48039475628683	0.4892992278504906	-0.2460960005923666	-6.011346968182497	0.2774844813405385	-0.4058716072031185	-1.011798075383542	-3.860036829427282	-0.04438383749888232	0.1905003191925994	0.00171542947707736	0.006249898787699806	0.01464580474327033	0.004115799056928388	0.009730078445717667	0.04680419780972414	0.03255193328736158	0.03942124655774342	0.03385667004708079	0.00253791155094883	0.03164148376666812	0.1251303305843252	0.1071123565689105	0.007281600064625628	0.05245160751044538	0.06576324576477516	0.05984903521023159	0.07971874351625649	0.1055912633444887	0.05060364206615514	0.08839291984176724	0.004561631793240195	0.02065996234883489	0.001426539236206855	0.01147184386703854	0.002406843724957436	0.01304890844929058	0.02408086340466698	0.01311759793798969	0.004781058027189089	0.01106970822011551	0.05711604266019422	0.06240222205661809	0.004017757817230004	0.02199474340297694	0.001472824522078469	0.014462468444315	0.05966272591481765	0.0283927905001259	0.001026683361426379	0.0191473573468207	0.005098694786284231	0.03611622141812274	0.001546996274073316	0.03484893397458546	0.04443665874766273	0.04879126745176148	0.0304763544146808	0.03470069626191711	0.001092989231260696	0.006580495161851325	0.008495924009383173	0.04848547180013396	0.1122724564060185	0.09914464344791619	0.09910025571550438	0.0773183751712325	0.09062749251426992	0.06576132831247256	0.1076630099499091	0.1315786805621819	0.2262484889508471	0.2306271253156332	0.001009845605530547	0.006029443446316631	0.001036273408796621	0.0005501742382261718	0.2033669997235849	0.1364492906811788	0.001010058640089609	0.02244068664842488	0.001012630700290216	0.0152195018538536	0.05101390695708168	0.05508913128636819	0.001011082511858837	0.04528412821843016	0.3692096976738313	0.4071411643304	0.03705127414877809	0.07471112813584084	0.1627530850661627	0.1521769186769519	0.267779007023638	0.08289182877888528	0.2763000192547887	0.07779779082543052	0.001001260566129373	0.004496822746722957	0.00100349524297419	0.008805136772165474	0.01739023468191358	0.02457786936387858	0.05540286804651419	0.06137676202483933	0.3503855522271921	0.3430903052539784	0.121083921893065	0.1606033910932424	0.001062934814262321	0.009860302202587618	0.002383496410787906	0.01578582354836829	0.3751098752811332	0.2238452155572317	0.2662340030379792	0.138139976381142	0.02465539668954007	0.03849868432787761	0.001009387687597393	0.003501369433993409	0.2151147366364887	0.1084684717973809	0.05222399490743019	0.07037476480457608	0.001012434918023137	0.005157482950754073	0.001019529683786829	0.01934821022959948	0.007487827380263695	0.1022183871306411	0.11821874421595	0.1329520100456708	0.001783544560132951	0.001457377339059649	0.001182798155452228	0.004358675491109495	0.2548319584509415	0.1159277273156776	0.2843367104108447	0.2577418486402993	0.001003870942445919	0.04736534282606904	0.001503596512438069	0.02619295777631501	0.001009723315575292	0.03542575605992059	0.001003933785244581	0.01214311370010732	0.001001343700680791	0.009985703532357219	0.001002946635473135	0.008908732487120105	0.00299845311417691	0.01616142154072228	-0.01446203307901102	0.004048913784713651	-0.07144448862642717	-0.025469990980079	-0.004169954288075624	-0.01256656817329991	0.001041987188179563	0.001016102708046196	0.03261775612597148	0.02986422996854884	0.001024139961647799	0.1020230262206882	0.001563975611325739	0.0733179444771951	0.1069341774022154	0.08547242601103337	0.001169950545045553	0.001014464756222635	0.00100618962263164	0.008659122507319657	0.001243008596834965	0.1001393059626883	0.001067313789094085	0.001010337154655097	0.04722887160030168	0.001027311275971137	0.01625096372495267	0.001026207802776649	0.03316646361303114	0.0232570116520384	0.001045570234089054	0.001751005538119321	0.126600661574802	0.1123958385412636	0.1029292093438145	0.1563654689091062	0.2715562247561048	0.001018406048547722	0.001036963248239379	0.1626070433737324	0.001006702053546402	0.001007492381766535	0.06196224165171333	0.001013241029528094	0.3105252139931625	0.0102387552426845	0.09876685127220196	0.1252114136404892	0.1215562718185766	0.001001403951436824	0.001003896883752487	0.001049252060707412	0.08051640507554078	0.2682956453730977	0.2064543578444148	0.001099246402099178	0.005922618789480093	0.1854981137043133	0.1357471143511146	0.09218540636696279	0.001011790578325019	0.1515898120329868	0.06110374455681461	0.00101802867942186	0.001021260567457869	0.008552058071919628	0.1085225435771081	0.001667054674346451	0.001159906162051024	0.1127451493209562	0.2388755919447688	0.001003447751372892	0.001006905923019605	0.00101449132882839	0.001004841260155953	0.001001656019864546	0.001003616484489775	0.008909587459431356	0.01417811362165668	-0.0149316163303669	0.004334967343999793	-0.06752963556027412	-0.02884010426183109	-0.00564370278675288	-0.01525848173405588	-5.908019255093862	-1.484839713098145	-0.2873300466525266	-0.1696481083065396	-0.5417843338696748	-0.4386814648980314	-0.1373371606440376	-0.8211624133130874	-0.4479438275673776	0.1866336641797394	1.017967038072076	2.277818125112018	-0.227474427368745	0.005845298611242528	-0.1921026399605545	-0.3842319439516326	-0.1881210595734055	1.003918374540588	-0.2074183388547647	-0.02234094431705373	-0.3151948728487903	-0.007488559370065658	0.8382581592586205	0.01104141631369776	-0.6944429624932216	-0.3921115882708335	0.04421797094356674	-0.5990820298357638	0.706665007200641	0.5778553820077247	0.4645104913207361	2.009657986368558	0.8073031627803255	-0.008079087761769993	-0.02866512840589235	-2.082471202183382	0.1575509030327083	0.1580470371850054	0.6700030835603592	0.1612763581542352	-0.8247814443227764	-1.832183110716458	-1.214906126381017	-3.13751070246007	-3.342224949194543	0.02069098530255606	0.01331585199145119	-0.9007674046142952	0.9973195654680721	-3.733948070334883	5.224743426932087	0.002257591950081313	0.2346204795791738	-4.641202559560595	-2.739453807522297	4.552271254274421	0.03245536519689211	-2.443211527381957	0.4477896695901703	0.01092131416275469	-0.0006187410716441382	0.6635674963813892	-0.5804597917535764	-0.05332139122246705	-0.03481456562267211	-3.035079876524552	-1.712261512507714	0.8862856005150543	-0.001436317187047091	-0.0276513858199993	0.1279128215826208	0.1072514587080473	0.08922619653879436	2.986627584997185e-13	-3.358167956484766e-13	nan	nan	nan	nan	nan	nan
0.08	-0.04228472720147664	-0.03623740746588143	0.08634047864834843	0.3036400343636297	0.9076343439906928	-0.0004367853121570194	-0.2131326164106132	-0.07999114208243203	-0.08711843683357387	0.4236749791373355	0.03724960155322249	-0.07694545155577544	0.01117470127916339	0.03488217235545198	-0.09422454422712931	0.5243588495112298	0.1894155854206294	-0.5243588495112246	-0.1894155854206428	-0.3939338027431933	-0.04355300113784531	0.02365966397567445	0.06750234079689697	-0.1535991972934727	-0.04562382587104282	-0.1614984387521632	-0.04936931800531964	0.5312294775827775	0.9031424035492183	-0.0127548547824023	0.003007562968699076	0.9595183316030422	-0.0002429788505123379	0.6394947142551483	-0.6702696660977704	-0.6890832758260442	1.747921180286149	0.2976625549759566	0.08395714602558894	2.07818878455644	-0.8074557967747217	-0.08534574479810267	-2.32156050539969	0.8558359662368764	-2.183351774412178	-0.1087719017736478	1.248931907907077	0.2526063754350996	7.096258410911819	0.5073354268023083	-7.096258410911819	-0.507335426802308	0.554122618428969	-0.4316242373450449	-0.03875628445188919	-1.524623602511882	0.4790187246779015	-0.1864789383475266	-6.560016218055302	0.1287238907129872	-0.2782676334913078	-1.105646624188474	-4.107369808624068	-0.01037240883282582	-3.1042489004911	-0.002638513096679136	0.003755266909614752	0.01259644804673284	0.002630006217714516	0.008740360404195209	0.03335999217589902	0.02388874098869008	0.03315399668529573	0.02917687616015533	0.001812095078880208	0.03083517521016829	0.1127545206051175	0.09873783902125893	0.004419117113974652	0.04854755323562784	0.06938687250660754	0.06094063012288896	0.09627872138088109	0.1159501045362626	0.0747403893019906	0.1138199102537097	0.002909500768050517	0.01891562116844533	0.001228904412680005	0.01175417144417062	0.001734907149482021	0.01178844682955587	0.01535832310782636	0.009325407779875798	0.003060029046411914	0.009675983736598939	0.08420532883166928	0.07322487641686695	0.002605720052706978	0.02066394191222175	0.001250677845195774	0.01432435185321241	0.0482365816191682	0.02268731994653667	0.001026619104972362	0.01901145576185448	0.01453473440632753	0.04651432452523543	0.001297720687610156	0.03510884097644777	0.03861519258628007	0.04283234414480804	0.02570930238968026	0.03047416358467632	0.001073673435001256	0.007047828188230723	0.005265924525646219	0.04304818507153829	0.1157749033811439	0.1016588274972002	0.1029756691480898	0.07979024887221103	0.09435641224585346	0.06770819001289614	0.1334289086833605	0.1502455799285603	0.2458826675276522	0.237271711508523	0.001016968233564757	0.006014033825463443	0.00103328787653973	0.000300016183873035	0.1797221130475891	0.1144094848552819	0.001008760329234903	0.02426079590778033	0.001010031245804816	0.01703447663125148	0.0569036088042571	0.06116417579021628	0.001012726571741189	0.04668134153793366	0.3379994668491612	0.3881620631349397	0.02231787353156968	0.05768651562123136	0.1239658878750219	0.1335645371371625	0.1992597349690101	0.05291825632372353	0.2033092241557464	0.04640907473320584	0.001001369846492075	0.00472088968212332	0.001003776812077444	0.009107879745194921	0.00965962524721176	0.01837693228838527	0.066713909721575	0.06764008573175682	0.3178200872584473	0.3068379693671816	0.1628743872282082	0.2062500002146435	0.00109167162817117	0.009869656783367367	0.005411499101641831	0.01864441978683633	0.2802505328097104	0.1739929454699686	0.1937052152421505	0.1076774289948915	0.07793757813792786	0.09625111140286693	0.001011206540144158	0.00393428781100703	0.1832043302746705	0.08576944607597924	0.05708559770883483	0.07422348079405024	0.001016791349435259	0.005331829298066872	0.001020862127550162	0.01934069888905618	0.01006393843580095	0.1103337362450678	0.1110134925514295	0.1255581006698447	0.001545070289408462	0.0009066396121577585	0.001136690225822626	0.004003709210890731	0.1818329125140342	0.08222222887087213	0.2656312250035768	0.2416839084788636	0.001003400053173428	0.05754678224519014	0.001264298152402184	0.02629362456238645	0.001013467045239755	0.03529112249517197	0.00100485137508442	0.01348447224587853	0.001001661769310297	0.0110916516776589	0.001003626770809481	0.009835383082559834	0.01026617018610517	0.01401502966954581	-0.01494667351293195	0.003375927194424855	-0.06594853282699785	-0.02860884446176795	-0.005715095353548695	-0.01664838721300004	0.001022764690084078	0.001011513637034056	0.00525600155509501	0.0224078444446988	0.001024716487610272	0.08838062352424172	0.001080860476287344	0.07479520921556064	0.1285542541800331	0.1214808959916888	0.001066833783552317	0.001015097359176656	0.001005751483254156	0.002962156552548455	0.00114246446701916	0.1351469543049802	0.001071133257646724	0.001009827926395863	0.02355129123322895	0.001026005663643447	0.03136409334297801	0.001028693357887808	0.03025573876074977	0.01775758967661649	0.00105789761819518	0.001697944653655356	0.1165869061240978	0.1055676251451108	0.09705339430034488	0.1837704817148167	0.2896687699314395	0.001029156583401702	0.001025123795137183	0.1205712378444186	0.001007821247322473	0.001007021245888162	0.0662072773523139	0.001015409528341626	0.2407223250103748	0.001038758007055356	0.03489593567617454	0.03196556853200897	0.02511544601770761	0.001001548239378684	0.00100421346845468	0.001026474363713465	0.08221705821858921	0.2364425339596788	0.2449232504333836	0.001139592449136286	0.01072274392088333	0.00124252022325436	0.001081927004334828	0.1832081998693557	0.001014164094219091	0.1089568582262054	0.06489984891494499	0.001023990612335122	0.001023049820830072	0.01609107590616843	0.09404983872542265	0.00101442600449861	0.001034518291870997	0.001007612664104149	0.2222073484808832	0.00100249235900574	0.001003756024482752	0.001019681570457962	0.001006560996897441	0.001002255979079642	0.001004895961617983	0.01821217862137014	0.01178709582231397	-0.01543884253813532	0.002223420529348652	-0.05966202566093021	-0.03163206804342527	-0.007295932702419674	-0.02142515899217262	-6.102247214665963	-1.581010163118605	-0.1512144206188145	-0.02262418570755832	-1.147510987015344	-0.5028753694310025	-0.00645108266160346	-0.8653758568467762	-0.3558663936221272	0.04785348470014524	1.016457236044232	2.682658628800182	-0.1398846647187386	0.0609943866303153	-0.02380679903324925	-0.4334970466918418	-0.1112709708893566	1.141447567578647	-0.05195844761668472	-0.009082340818638993	-0.924654108768007	-0.02379177084996089	1.185476745984301	0.03769209701720918	-0.46761555623156	-0.4623240026063574	0.05068033211994808	-0.5358286059993624	-0.1840936843252899	-0.06512242080671111	-0.04928992629599441	1.694646618985265	0.5182286218980332	0.0133839536412496	-0.02011131662781903	-2.298236331670842	0.2108546743188103	0.2101847870560493	0.5540157423679252	0.1134646865199361	-2.976456557752334	-1.263472986439018	-2.530800118573652	-2.885642493076956	-2.951358056200988	0.0252549257946669	0.05782467448781591	-0.3144468227289399	0.299437601568911	-3.518832788669929	3.858085157024802	-0.002428814581936437	0.3083841330782045	-5.564063458519875	-3.453643162975442	6.598681754412986	0.05673838610222959	-2.073891926846121	0.3243069169099758	0.02855560052195452	0.002002833827612025	0.970981387511903	-0.8723968062177713	-0.0528820760662445	-0.03470886120939529	-3.80238761235304	-1.520975356301178	1.167113361015818	0.02505684225711892	0.003061485202859404	0.1403774405918821	0.113552549534986	0.09612331731187372	2.560817665664619e-13	-2.048178573265217e-13	nan	nan	nan	nan	nan	nan
0.09	-0.03571050795494159	-0.04234276285282678	0.0795278314354146	0.3209163816805889	0.9106847765381211	0.0004304391201996493	-0.1906314767146666	-0.08728552501182295	-0.08652570507819798	0.3993640247596356	0.04551630793413498	-0.09626962533107794	0.009331040535301779	0.04645781636957032	-0.09155019812755505	0.5962084337659134	0.1928299293778836	-0.5962084337658781	-0.1928299293779251	-0.3874386555139716	-0.04762227805638615	0.02331931070084557	0.05241137304752311	-0.148873885394947	-0.04711582183672761	-0.2301198511600904	-0.0463749908128353	0.5285999190761612	0.8910690076874487	-0.05502798118857462	0.002795594002350166	0.9091304234063662	-0.0003157602729838205	0.6585675702915011	-0.5633139209284249	-0.6667666776599697	1.706415059052404	0.3090585985593593	0.08917124947159742	2.416246242844538	-0.6676818198381494	0.2140812255430468	-2.508697375717021	0.8082654090201197	-1.67871006891483	-0.2404310804312138	1.077582387945642	0.2769360732538064	7.229927800247195	0.1937703730321764	-7.229927800247197	-0.1937703730321715	0.7431558018944262	-0.3832925175513376	-0.02939069105096572	-1.488562776196207	0.4683634680952302	-0.1133818875011839	-6.854109278882805	0.4540652835476865	-0.249360137284738	-1.311938911991075	-3.851904619712184	-0.04104100688386682	-6.792523733075763	-0.005240356248591537	0.002420940633645137	0.01155607289519583	0.00183855554768823	0.008332646259349499	0.01969810773676953	0.01517881087844099	0.02548168788657019	0.02373586123708706	0.001427802778202616	0.0304461018763882	0.1026824239234924	0.09165871399440174	0.002788758476607501	0.04560619706353846	0.06981456436204099	0.06014330701890708	0.1142329529837274	0.1268631351501239	0.1118500057523496	0.149203398899762	0.002006779389129667	0.01787657168893411	0.001125526561026413	0.01212551234132728	0.001378042182379955	0.01095759497020722	0.009199017825684042	0.006681155721368013	0.002118280863125441	0.008929419945979006	0.1031281136444205	0.08360255239064283	0.001857466474734093	0.01998792946086008	0.001133017560438911	0.0143024383160408	0.03421935587545986	0.01684480919892037	0.001025966012753284	0.01886531907059576	0.02666318060107929	0.05915615072374953	0.001168692986442802	0.03555686291568795	0.03157819899156312	0.0373467591517388	0.02002904301658062	0.02558033166465279	0.008823643563770937	0.01393032349026695	0.00344483967696777	0.03907056917193266	0.1139871447786345	0.09892722391089319	0.101968077331684	0.07825512725382884	0.09357740451340857	0.06649809978009186	0.1506662689286516	0.1608987610498971	0.2551311211125947	0.2375828104623572	0.001024380556800669	0.005980783113676042	0.001032190871918132	0.0001562407566234969	0.1593604288874974	0.09604428320190798	0.0273873249975099	0.05129815442691876	0.0363828719960379	0.05592984917381127	0.06130272661520605	0.06563536703817512	0.001014146467019645	0.04771141072712488	0.2973859439849018	0.3489608647512834	0.02109037185175003	0.05119419116518788	0.0837839289190519	0.1060306232245711	0.13226247462987	0.02812103355970362	0.1330774113952902	0.02145715252814508	0.001001478221655291	0.004965886220146747	0.00100408068402143	0.009530750397386666	0.005485557945120021	0.01504838252325455	0.0757505949043908	0.07129314439140495	0.2866320125351853	0.2731570897326713	0.1887439411631923	0.2334269368136627	0.001133186818715839	0.009919660271709888	0.01152285752505805	0.02422880297931082	0.1810453198145494	0.1190357740286439	0.1195069075447078	0.07159200457769703	0.125937513616342	0.1555599607317656	0.001013180492493176	0.004508487992018475	0.1555991535039869	0.06889571345585675	0.05964194823339783	0.07583446504011765	0.001021391405775714	0.005580440595431873	0.001022247445938765	0.01930111554471279	0.01311095986303375	0.1190725681468706	0.105287040781118	0.1193427087352658	0.001289039987232991	0.0004963197297873555	0.001098029017713226	0.003707654522376046	0.111326779770988	0.04612262231739179	0.2508340944188174	0.2274347877974543	0.05870626928031355	0.1173106783063418	0.001238944762904769	0.02645739724216634	0.001017725840907933	0.03542826529683531	0.00100561036503315	0.01490977894141397	0.00100193060056246	0.01223554325411513	0.001004185963073016	0.01079611604295117	0.0168733794511679	0.01153756873996259	-0.01530704476793964	0.00270806897771146	-0.05891805022449528	-0.0312104393773909	-0.007222772215911744	-0.01929684649111248	0.001019465185097799	0.001010431584808839	0.003135199177970173	0.0118002459104963	0.0010287667777498	0.08830007124961593	0.001069677382707071	0.06653600410424759	0.1490880397561583	0.1986182248690395	0.001057881860354398	0.001020216233525789	0.00100593894431498	0.002131354100210617	0.001123438801234761	0.1234381645468456	0.001078326015179769	0.001011032667384202	0.01234055513940974	0.001024677622398153	0.04769043970222352	0.001039036241719534	0.01747052105686119	0.01015340746333713	0.03053634932097069	0.001379075442590231	0.1068914435156831	0.09619424530809939	0.08855886052183091	0.1707788317214282	0.2562580232053558	0.001034580926979423	0.001036062448370156	0.1313176971935548	0.1034465974553118	0.1398759701384519	0.06733622976472574	0.00101580578187858	0.1938779359056916	0.03540068138996021	0.01984920034863889	0.01648858637531592	0.01306157100848908	0.001001627187065791	0.001004552130177333	0.001033389792424905	0.09198393284111185	0.2152522873044612	0.2177301563443263	0.001207558478626647	0.02428910839355484	0.001127623664660388	0.001044414181738397	0.2002010785714289	0.001016140719292073	0.1123565696313412	0.0610574419891854	0.001028030297287932	0.001024230212116396	0.01666369086080453	0.09978955444800104	0.001028706089276881	0.001077455979007926	0.001004389913065058	0.2242620274855092	0.2337066412408314	0.001389159881314277	0.001024253403344632	0.001006264214828101	0.00100217177276782	0.001004659554466062	0.02240954938006971	0.008860486144498064	-0.01556197780679095	0.002427929519688113	-0.05129238727284492	-0.03347473136018625	-0.008671920689068425	-0.02024265576837667	-6.074721260247324	-1.769035549411873	-0.06752972079604794	-0.04414980826921318	-0.647197137120574	-0.5868741753510412	-0.04942235758394851	-0.5700097720666252	-0.2452718698131886	-0.197723441459127	1.182182844265448	4.285584180463347	-0.07527649753386688	0.02528744552148981	-0.1084356460731752	-0.151254426746836	-0.04760092477926037	0.9286390849177715	-0.06633461891455185	0.002595359854967404	-0.3912558332547304	-0.009636798708498227	1.328004814066354	0.05065707157090745	-0.6334139115721794	-0.52030559118607	1.227948968986248	-0.2974413830361215	-0.3669333690598134	-0.2480577503745856	-0.2011521660110205	0.5069828325421426	-0.4498804975187076	-0.01087761771070393	-0.008409341658827134	-1.38349234231169	4.764859983514946	6.795269251835205	0.3533581091136775	0.09404250688178802	-4.689576587612264	-0.1666654740633603	-2.830379679000278	-1.98117503786349	-1.937424559425754	0.02476910604916301	0.03581405485398399	-0.3030516779618528	0.4195262356813828	-3.210889925386543	1.634012601714056	0.01351018344685013	0.7642110587466198	-4.830764241849658	-3.410271945700222	5.366964689054107	0.06072478063656408	-1.303187278878907	0.0146628408710005	0.02837081563852134	-0.006753788108482159	0.8065270983242804	-0.3950853726274556	-0.02972496809664423	-0.02445580066617011	-3.134611674569022	-1.336744319057017	9.412800988199654	-0.02622444727206868	0.0294971134710664	0.1448618907956719	0.1151984924164134	0.09623677698908371	1.077914069899847e-14	2.252437398052162e-14	nan	nan	nan	nan	nan	nan
0.1	-0.02944900709094364	-0.04775393607655046	0.07313873487714315	0.3377496710633115	0.9137482088410026	0.001340309857393459	-0.1649235497892754	-0.09366999909416261	-0.08263302972950275	0.3741396915110242	0.05363011171530215	-0.1104641946996344	0.006756663002192275	0.05666152997453121	-0.0887923581866472	0.668082792720591	0.1936557330489656	-0.668082792720581	-0.1936557330489856	-0.3791057072156938	-0.05124007891258603	0.02307032374389225	0.03783122869632766	-0.144185531670151	-0.04792069627528061	-0.2923774846368183	-0.04060953761911137	0.5262079534480335	0.8768454980328974	-0.07988593011867375	0.0020063503822393	0.8272840370569166	-0.0002142376724927857	0.5769510377436209	-0.5314332334486264	-0.604373144889006	1.659309593438836	0.3002625059638282	0.09248640699301952	2.719546230459463	-0.6254740273677579	0.574642973852296	-2.504236279611308	0.8252554462790734	-1.157430893085156	-0.2549152595963398	0.9745458260318359	0.2693051436965205	7.101213350910713	-0.01037263043232584	-7.101213350910712	0.01037263043232588	0.9216828322400933	-0.3413290248773941	-0.02048302087705908	-1.422458922876044	0.4716270899317704	-0.0490546329212537	-5.287260431811914	0.6829490909631359	-0.2307490577935375	-1.53566938274518	-0.6243343134078104	-0.1258273395862483	-9.395944531046034	0.03222229149747677	0.001747827248215442	0.01103247140833516	0.001440857901166189	0.008152740938390048	0.01132894034537209	0.009890356204055701	0.01628293546834686	0.0174084614497303	0.001237385976679192	0.03028555258879964	0.09670987238063644	0.08694643110880249	0.001961410379088794	0.04338477525880764	0.06637696053057808	0.0571780545748052	0.1328084953627452	0.1399144405723205	0.163229273705096	0.1973624954641486	0.001549010452630302	0.01726306589079231	0.001076394681158403	0.01250019340882631	0.001199461950165838	0.01029829244348926	0.005604753532021945	0.005182298010298921	0.001635727240592009	0.008532782490135556	0.1086899693792017	0.09168868727008203	0.001485615913339532	0.01967543800862682	0.001074782899598859	0.01433417358016269	0.02119349967484444	0.01191404743165751	0.001024975272692235	0.01873469511646077	0.04050337616312696	0.07277674721352065	0.001109337049883063	0.03609687802300102	0.0217026015490668	0.03008581652950982	0.01335268661056681	0.0199907875651597	0.02695109056402964	0.02964941238210387	0.002366414335492054	0.03634442123000402	0.1088940471841268	0.09422603339354155	0.09740894893668059	0.07470597691464793	0.08948458091504012	0.06351666577778302	0.155608605765598	0.1618051011245854	0.2491147508117281	0.2283966682304108	0.001030798329984619	0.005979611036763574	0.001037114363103694	0.0001365178938260582	0.150791262810745	0.08656587114292585	0.08687130887881198	0.1109228546582438	0.1151302995960686	0.1374674522755958	0.06420545987122708	0.06849405001007269	0.00101505429013539	0.04859205878660253	0.2532528349662049	0.2978546620100306	0.03671602439600457	0.05171973475404604	0.05240608764657805	0.07986900325602324	0.08120381134027212	0.0151472960037555	0.08105981623554993	0.009692620052431563	0.001001571875497188	0.005236766287604237	0.001004401959430031	0.01000545282031401	0.003357883644423961	0.01328012777639444	0.08498061991043447	0.07579765255179449	0.2581471320824271	0.2427492351164002	0.193827391588915	0.2400644610275496	0.001187926483717541	0.01016147387629529	0.02117849697307483	0.03304301202842398	0.1107607430637416	0.08930979239090962	0.06993166640570914	0.046535385576176	0.158553189661216	0.2056679367377336	0.00101515577430085	0.00520124603456415	0.139450771642309	0.05965904686438962	0.05930334477461524	0.07485219578306752	0.001025711105424221	0.006043328745883245	0.001023530261361173	0.01926893745132821	0.01493402423639016	0.1270591203209184	0.1043436607072909	0.1171683173788353	0.001168054431896084	0.000301278896432158	0.001100177546662832	0.003515518714101066	0.06471540253906544	0.0251884358548692	0.2418723928909894	0.2147911113161959	0.184163997173163	0.2183455047489531	0.001418935098941011	0.02509069279762528	0.001022141193719302	0.03598366553157391	0.001005841203549625	0.01638526990738389	0.00100202282321862	0.01339507605918581	0.00100434715470989	0.01176438866679346	0.02187402971198906	0.008760675311557466	-0.0155092586987127	0.002621788899033113	-0.05099479709827101	-0.03330607989377248	-0.008642656494465238	-0.01939133076795256	0.001016165680117659	0.001009349532587632	0.001014396800850517	0.00119264737629399	0.001032817067889489	0.08821951897499912	0.001058494289128708	0.05827679899292908	0.1696218253322808	0.2757555537463965	0.00104892993715816	0.001025335107876853	0.001006126405366378	0.001300551647871342	0.001104413135451811	0.1117293747887101	0.001085518772711616	0.00101223740837495	0.001129819045587262	0.001023349581149019	0.06401678606146864	0.001049379125551658	0.004685303352975548	0.002549225250058795	0.06001480102375652	0.001060206231510468	0.09719598090726847	0.08682086547108825	0.08006432674331716	0.1577871817280385	0.2228472764792716	0.001040005270560559	0.001047001101603625	0.14206415654269	0.2058853736633065	0.2787449190310246	0.06846518217713535	0.00101620203541804	0.1470335468010083	0.06976260477286328	0.004802465021101291	0.001011604218621134	0.001007695999268723	0.001001706134764879	0.001004890791904316	0.001040305221137651	0.1017508074636346	0.1940620406492429	0.1905370622552724	0.001275524508119159	0.03785547286622798	0.001012727106068285	0.001006901359144249	0.2171939572735102	0.001018117344368578	0.1157562810364768	0.05721503506341587	0.001032069982243197	0.001025410603415287	0.01723630581544158	0.105529270170578	0.00104298617405424	0.001120393666144573	0.001001167162028147	0.2263167064901351	0.4664107901226678	0.001774563738153013	0.001028825236240376	0.001005967432763967	0.001002087566469518	0.001004423147320684	0.02660692013876956	0.005933876466682108	-0.01568511307544672	0.002632438510027856	-0.04292274888475964	-0.03531739467694717	-0.01004790867571719	-0.01906015254458054	-5.938450208817401	-2.113225096574852	-0.04785968771269118	0.02293757904507394	-0.4632158998899175	-0.6801523422940834	0.03925372658566703	-0.3920074286195393	-0.2118795201738878	-0.3857323832909644	1.444112197709149	5.237780212481128	-0.05477592844009048	0.06166242068049744	0.0105030675031509	-0.2044181771931943	-0.04128570393155943	0.6831393487118822	0.02074575219592499	0.001647419484269158	-0.7423043126784521	-0.02068922793447913	1.381230804234384	0.05609073066476894	-0.8226870820705099	-0.6014664385040176	1.81799905009713	-0.2855350143177955	-0.5780110705319541	-0.4679281649619002	-0.4035586801925234	-0.2547215903468621	-1.381219615258254	0.01979968059312931	0.004699196248763604	-0.5208784127894371	6.728323016758812	8.73863089890591	0.2315140871325029	0.08358046055607775	-5.35745742927232	0.1401006225378728	-2.256341329765896	-0.5209454514582184	-0.3138801103269712	0.03043163165304275	0.06819102863221639	-0.002387819017912407	0.4697275017161306	-2.864227785018849	-0.2497973199973489	0.0359332086729991	0.954349304411334	-0.5178254978020806	-1.247882079843046	4.758507089828232	0.0804499584214808	-0.5464787211154266	-0.1943437836921466	0.07141097127191237	0.003483887288479528	0.8205254419476374	-0.06419669057478908	-0.0098262662652422	-0.01392508516291281	-0.7693035941784517	-1.199886516269458	9.421299437314854	-0.2810385825943328	0.08671297183653374	0.1504142946774858	0.1166807952577747	0.09763125000223147	-2.740789259361152e-13	2.686652966017288e-13	nan	nan	nan	nan	nan	nan
0.11	-0.02441224716899216	-0.05302165451734177	0.06769340055100082	0.3541011573062831	0.9166489526427056	0.002251519744419036	-0.1362811416726692	-0.09979519004684888	-0.07455408525863812	0.3495874032655092	0.06190865614408447	-0.1199749570858872	0.004543590580980591	0.06599821488649558	-0.08642785791449113	0.7382214429842228	0.1925560043659849	-0.7382214429842233	-0.1925560043660214	-0.3691016885280914	-0.05447341765714762	0.02288838425312553	0.02393793154694728	-0.139434088342277	-0.04815215721879692	-0.3221411090205047	-0.03369785046044355	0.5240917112690144	0.8605132333055754	-0.0569267655618342	0.0006139407024496133	0.7382900019457032	-0.0001164165870745977	0.4315162945866884	-0.5143217793819607	-0.4799811372704318	1.611604840493277	0.2803878109865721	0.08867685934987446	3.003485992095991	-0.584105516801809	1.021967124317813	-2.407698436834195	0.8180487222328187	-0.7672954922464276	-0.1870067355791624	0.8856462406103448	0.1984250276046624	6.907168133284215	-0.2075373238417541	-6.907168133284195	0.2075373238417514	1.0716691672662	-0.3065030013129224	-0.01776949554686878	-1.357554958053692	0.4781911127809065	8.588594698963754e-05	-0.846690008133923	0.6998858919356596	-0.1768334127482864	-1.724437212363432	4.75543487393236	-0.1462214550005936	-8.334444330744812	-0.002658110384941757	0.001389439160016729	0.01078499301370381	0.001229499293056172	0.008132660496710225	0.006351200564806776	0.006766455833174304	0.009034827914723457	0.01203603808496718	0.001139250777681595	0.03029889616678121	0.09304298502073592	0.08373770832842066	0.001517563785971197	0.0416713247750253	0.06033326301341208	0.05254912556454928	0.1488603634229453	0.1529825020651534	0.2147667633058782	0.2457724213041614	0.00130320372547425	0.01687932528853162	0.001056256761366821	0.01287902466596234	0.001104943022225156	0.009815155310251747	0.003486589523392069	0.004201283146776343	0.001375787197679872	0.008319010264186379	0.1015544659350408	0.09567451953941283	0.001304257105700383	0.01964872400843117	0.001044759396554504	0.01439888795506955	0.01164018630063096	0.007842521715808683	0.001024250275317809	0.01863665550791142	0.05282160745052185	0.08511321365541563	0.001083957116130083	0.03666721606866271	0.0131629757624957	0.0230458849515131	0.00797173599444094	0.01537260291603848	0.05805959285309291	0.05262203706864783	0.001722667892262375	0.03442679516200717	0.1023361980779412	0.08801316613071353	0.09138869138953103	0.06969687259863971	0.08403602699531997	0.059322308481119	0.1506864184982451	0.154622879474481	0.2344225856456018	0.2115459206117351	0.001031799109611651	0.005981505213135898	0.00104270387736323	0.0001759346277938111	0.1471001681425024	0.08160558223652468	0.1280681298205304	0.164067064679888	0.1542584551661263	0.1878475530678036	0.06637732025285577	0.07034170967746665	0.001015576081441837	0.04944919064466633	0.2148133032096619	0.2496917414192706	0.04347400604269747	0.04951911589549909	0.0302924381358766	0.0639805760008411	0.04607338111699852	0.01440777450102191	0.04599513446991205	0.01150527525425888	0.001001700230440459	0.005542186310982695	0.00100533165541255	0.01058385613529463	0.006442181830861496	0.01646975770292246	0.0909320049052925	0.07862218005937732	0.2315234904233345	0.2150948073388041	0.1868043152389441	0.2335110095697049	0.001347718980679212	0.01069837983622976	0.02792980524194234	0.03918709280443064	0.06744255876775995	0.0912461379122281	0.03930254076880414	0.04042247099489254	0.1853583238847342	0.2473570817838293	0.001020379875460299	0.006123088965409916	0.1280801993319568	0.05469243864189328	0.05669153459950679	0.07182269553774116	0.001031766758658724	0.006724816804117219	0.001023800315257525	0.0192590758180477	0.01568070290421314	0.1343050324297086	0.1052446302352467	0.1166802969474995	0.001108766951069855	0.0002135755492623596	0.001110125489596344	0.003374974113659281	0.03618746946771121	0.02489833728256743	0.2342065695592176	0.2031337075956085	0.2453912768322083	0.2470086136304465	0.001492911926191194	0.02144055340136966	0.001040455359894912	0.03714357312837998	0.001005981698672314	0.01792376748375865	0.001002084163338052	0.01458634073275535	0.001004431873398221	0.01275298359963318	0.02358011490957018	0.005840526663500264	-0.01554994889245621	0.0041825542511865	-0.04443059665186973	-0.03490342556483855	-0.009875971030967915	-0.01844469860918013	0.001015204094669161	0.001009177510571466	0.001011072088823111	0.001115230113687015	0.001040631455463356	0.08778423001200959	0.001050812219332718	0.04782780527399945	0.1764778358345029	0.3215092102086321	0.001045323016236729	0.001043721053927226	0.001006856244907234	0.001210665966952795	0.00110502806080279	0.07381263082501151	0.001140372843540873	0.001014582545968046	0.001085008133211019	0.001023619352949287	0.0708377221053796	0.001064436256070416	0.002905607061315288	0.001838210235110655	0.1256270514748745	0.001041375741632039	0.08946924318857773	0.07987440207542085	0.07374298240712773	0.1299753658205858	0.1943243337820476	0.001026778795101376	0.001049807953079249	0.1407602743884033	0.16701426012466	0.1500204466995481	0.06973581417885853	0.001016048968949432	0.1438892191629731	0.03544793782758863	0.002941379020693379	0.00105977695446187	0.001099984349226671	0.001001941825596584	0.00100749078238088	0.01702651211836247	0.09655212863749747	0.1728866273274662	0.1613592300797138	0.00171611610271656	0.03352611244070549	0.01373533144828458	0.001088501407640021	0.2386403476695159	0.001032331150964625	0.1067485183561911	0.05016792017727738	0.001043145316364935	0.001022956750376751	0.01586907934992368	0.1073725999017192	0.001050461762938458	0.001120556564391253	0.001001525657308749	0.2150893054947934	0.2371379790286956	0.001396888493649927	0.001085484095861191	0.001006263687284905	0.001002199128620258	0.00100460201654061	0.02286475592379243	0.002845698172897444	-0.01548250773980746	0.006983412196266625	-0.03907267441915679	-0.03616959594621759	-0.0109717354516712	-0.01700570330208743	-5.704216682231674	-2.62608390753713	-0.007534397691879037	-0.01118051001468091	-0.1982497455894293	-0.4047478679082226	-0.01490076049940911	-0.2504919884404189	-0.1393874806358372	-0.5412678581686541	1.148947407569057	4.459949058473446	-0.02608876684806901	0.02614900193791194	-0.07457606893715883	-0.03312313918519758	-0.007796187012151788	0.01850015511579373	-0.01014184781237369	0.009811789417737481	-0.1962061713784879	-0.003640550316574918	1.083959822327118	0.05783360970044252	-0.5855583563033891	-0.3450740568157579	2.730054322841046	-0.131012277601704	-0.655379901075542	-0.5269079583120366	-0.4338409631079337	-1.157751131212368	-1.965057307741055	-0.01074719769328395	0.004531035276722855	-0.4495055665080007	3.667755017678765	1.335735123973063	0.1452794352731523	0.08457734877158943	-4.246004067003481	-0.5257782496117667	-1.042721450158293	0.2128554291221998	0.4956773884502526	0.0310993074245149	0.0553029097516203	0.6405819624085752	0.1033875383181192	-2.657470178307229	-1.103328835837581	0.06615919482896375	0.3113193370055835	0.2793044350378773	-0.335866073031687	3.477849983154022	0.1000747871409686	-0.4516666410902407	-0.4064010868688013	0.06644637335571095	-0.003005206917430628	0.6537388062373248	-0.025810557526972	-0.006178966907402125	-0.01309320477767506	0.3644588738639932	-1.136745318873964	-2.648875707090163	-0.4048391444132218	0.141996191023257	0.157123859189714	0.1212006334042476	0.1000631129107497	-3.093161159768653e-13	2.012349879578504e-13	nan	nan	nan	nan	nan	nan
0.12	-0.02079637424044727	-0.05788459815705824	0.06363336379305636	0.3699941115796325	0.9193659961924905	0.003092272822747953	-0.1049628179626688	-0.1050429365030746	-0.0625772631632638	0.3259561814273663	0.06974299181529336	-0.1262615827064089	0.003030378072226491	0.07423155647131972	-0.08492725529725342	0.8058391840156246	0.1895457022185578	-0.8058391840156228	-0.189545702218569	-0.3578213586306273	-0.05739342448434739	0.02267764146752584	0.01065304051420198	-0.1346311186717155	-0.04797250972173865	-0.3129357960636736	-0.0266018687571774	0.5229846044983137	0.8424836807927593	0.006008120343111824	-0.0007894158901422843	0.661963513651082	-6.740059958664155e-05	0.2927736390535546	-0.4504782732288582	-0.3273136312482774	1.567603199514424	0.2635224555333249	0.07839504525369013	3.254729349137628	-0.4499851280794397	1.354218498750061	-2.320022998157657	0.7364136947583791	-0.5126035399600708	-0.1149432770785045	0.7538771605607144	0.0965256127077482	6.597031504464809	-0.3924873233220887	-6.597031504464809	0.3924873233220887	1.176945074212362	-0.2786626414053841	-0.02624367984393295	-1.300777699548855	0.4819323584691151	0.03316705519357775	2.506527036290969	0.7198079998788295	-0.02892197612983183	-1.875126939844306	7.370809956214873	-0.1280167221380114	-6.862435167727451	0.02246127191446864	0.001209517098238297	0.01076381532451541	0.001123670117448976	0.008244593885130195	0.003797941392198413	0.005191649865649128	0.005238251421489525	0.009105193346544719	0.001094087904006079	0.03042122238870285	0.09074315775512465	0.08192149411984423	0.001291379686163503	0.04042548756484363	0.05222872248255196	0.04632840862373031	0.1609776999267274	0.1624823348579872	0.2615892142811992	0.2868763586926735	0.001178391715937441	0.01665895905711108	0.001055387806209431	0.01326407687119408	0.001058048977499433	0.009457859569223216	0.00237114605676111	0.003693068353253125	0.001245989128781904	0.008250309834800124	0.08107243173305287	0.0901481513716573	0.001240942937407442	0.01979153514073954	0.001030925663396819	0.01450073604735368	0.006608968797484429	0.005505817186655788	0.001024022876294112	0.01856744693421963	0.06241146809199984	0.09441389042371812	0.001078801696493092	0.03725068484199123	0.007814642911614387	0.01836946694781227	0.004850663185599323	0.01263123511887272	0.1026636603283516	0.08332106755152524	0.001390444519427696	0.03306373411306297	0.09521947950404556	0.08130208499119804	0.08491462357407153	0.06430751254696036	0.07816151937424005	0.05486928283628442	0.136563322664024	0.1391295106695846	0.2144559770054076	0.1895729740903248	0.001025683007442558	0.005938140035113775	0.00104690141073487	0.0002540762938257268	0.1443443343337908	0.07800923585248401	0.1345396328745956	0.17962267561396	0.1237839338087959	0.1641490720437603	0.06814062670672377	0.07154487049390007	0.001015760280806561	0.05021823451601373	0.1881255514209632	0.2135170331074917	0.03089528700533066	0.04229309265453093	0.01707116943087403	0.05658702767519262	0.02549702926371339	0.01620069015048613	0.02548274827990819	0.01599149257672514	0.001001882280507376	0.005867691123838648	0.001007096914007151	0.01126777652307928	0.0158252683463088	0.02609713018676996	0.09204964234420743	0.07802959408850837	0.2062132296939327	0.1897835833941557	0.1712169336855631	0.2171491670253788	0.001647785370247102	0.01137888200321245	0.02933988739691284	0.0400064484928853	0.04676366922030002	0.08238007775104536	0.02170318938242082	0.03259475938323101	0.2093710683083627	0.2731954976760171	0.001030100843971965	0.007125864965263222	0.1175102898418506	0.05052923968845758	0.05204972803252095	0.06682727761617745	0.001040333283524781	0.007403450873746692	0.001022707791873623	0.01925785348618615	0.01539773808789032	0.1406355329740235	0.1065404211339238	0.1168040429917586	0.001082865467578837	0.0002084082835044514	0.001115179297779331	0.003275467221491211	0.0199027657023696	0.02554111321515553	0.225188636355733	0.1919531831181895	0.1958826286582108	0.1861640296855815	0.001341114473379715	0.01787691295432481	0.001077948624262317	0.03875814222202421	0.00100620011239532	0.01952451986300491	0.001002170627228278	0.01581165860622694	0.001004563691031256	0.0137651584519076	0.02165403383211279	0.002808358251624681	-0.01542844206661128	0.007603458492729987	-0.03967581352600096	-0.03600400830137409	-0.01090296039377151	-0.01675952172792731	0.001014242509224298	0.001009005488557738	0.001007747376798016	0.001037812851079674	0.001048445843037017	0.08734894104902734	0.001043130149536005	0.03737881155506632	0.1833338463367227	0.3672628666708675	0.001041716095316495	0.001062106999977509	0.001007586084440156	0.001120780286033218	0.001105642986155125	0.03589588686131445	0.001195226914367572	0.00101692768356344	0.00104019722083233	0.001023889124778015	0.07765865814928974	0.001079493386589681	0.001125910769659206	0.001127195220163327	0.1912393019259945	0.001022545251745855	0.08174250546988711	0.07292793867975368	0.06742163807093859	0.1021635499131322	0.165801391084823	0.001013552319643575	0.00105261480455557	0.1394563922341159	0.1281431465860106	0.02129597436806899	0.07100644618058062	0.001015895902482309	0.1407448915249378	0.001133270882313734	0.001080293020285855	0.001107949690306622	0.001192272699193894	0.001002177516437781	0.001010090772862107	0.0330127190155886	0.09135344981135977	0.1517112140056886	0.1321813979041628	0.002156707697313898	0.02919675201518274	0.02645793579050053	0.001170101456133237	0.2600867380655177	0.001046544957567739	0.09774075567590519	0.04312080529113341	0.001054220650483087	0.001020502897327104	0.01450185288440566	0.1092159296328593	0.001057937351822535	0.0011207194626381	0.001001884152590981	0.2038619044994518	0.007865167934719744	0.001019213249150941	0.001142142955484815	0.001006559941808131	0.001002310690778119	0.001004780885763771	0.01912259170881577	-0.0002424801208872713	-0.01527990240416823	0.01133438588250503	-0.03522259995355399	-0.03702179721548796	-0.01189556222762519	-0.01495125405959443	-5.431499301769519	-3.00523787356501	-0.002599546664021717	0.04934034503627765	-0.153397019273654	-0.1918366170300723	0.06105025538204854	-0.1135057143052973	-0.1183568654763452	-0.7040899693565414	0.7304664577145948	3.77658252218678	-0.02210105427082459	0.0629066102775169	0.03567134596345407	-0.1098581631789684	-0.01227134461966036	-1.219300738704275	0.05465077868705712	0.0090741630024899	-0.3953400753092079	-0.01492302547195785	0.7740728695156295	0.05871687623033108	-0.3499843672271671	-0.2261030681188711	3.363280209366693	-0.1746220103578833	-0.6776538458678235	-0.5439793120940025	-0.4552923498238716	-1.916951021304072	-2.40565939580318	0.0107478096843099	0.01244418264402835	-0.248089908309621	-0.7893968007590568	-6.077085464348162	0.1026143169217032	0.06596286318292895	-2.959814973476275	-0.8649802539451278	-0.5573655438508214	-0.01445802101094645	0.2208323138127462	0.03444858951928501	0.08929444319130467	1.285160692499373	-0.213695193974634	-2.395587018423465	-2.211475537300999	0.06465245008616738	-0.1105957130953274	-2.67830663430809	-1.590841485912943	1.588361259041135	0.09663657222719149	-0.3857968673030275	-0.5875273188998987	0.07084017366639388	0.005211750839098804	0.6374431290342052	0.05815660456100626	0.006680950016382399	-0.005717543509425191	-0.5827286931921931	-1.104510667634116	-8.480239127966223	-0.2637387927438515	0.1776452712071536	0.1628652552499461	0.1234914352376983	0.1023472338890416	-2.805479530447019e-13	5.340179950241197e-14	nan	nan	nan	nan	nan	nan
0.13	-0.01841781270049618	-0.06199470142771686	0.06111518622062565	0.3854790730523341	0.9219487187830835	0.003811170682198248	-0.07142709690199472	-0.1086940498417733	-0.04841751117103639	0.3029817211819604	0.07660424875244286	-0.130509494911778	0.002154727958151995	0.08108458165984064	-0.0844789200641254	0.8690461319072829	0.1846505610651733	-0.8690461319072911	-0.1846505610651885	-0.3457655680558667	-0.06010689397094258	0.02232713809477394	-0.002154858367707888	-0.1297816511305663	-0.04755044308091688	-0.286808202950311	-0.01912036325262835	0.5239206375731738	0.8231889454638602	0.07536320827517187	-0.002058485701353277	0.5964879808614727	0.0001131214240943022	0.1867377610732883	-0.3721961293422257	-0.1783879135161771	1.530589498089075	0.2533515951775452	0.06537714609900037	3.441355917569586	-0.2825614182313322	1.449017926342521	-2.283520401534309	0.6369146124669522	-0.3498435289685377	-0.06151466122878255	0.6186280881279255	-0.005738957685579519	6.028286717044719	-0.5953198718920854	-6.028286717044716	0.5953198718920804	1.231347451914633	-0.2648620593629568	-0.04364863949620417	-1.266014588829582	0.4875957402373667	0.04884353664062819	2.648053313046451	0.759358382057173	0.2133488972075309	-1.972607988067284	6.246653786539761	-0.1266521405016416	-6.234000842369867	0.01724158935971513	0.001113805129373412	0.01087254306583087	0.001067511884229343	0.008468256541635561	0.002436127318817505	0.004340831108978198	0.003191556547136344	0.007459819968788345	0.001073948379655313	0.03066141772679606	0.08706614804289359	0.07924993941206823	0.001167648608463238	0.03953398267548894	0.04438835475873973	0.04008939570181497	0.1695874027789421	0.1683019718379654	0.301973004301452	0.3204034008437242	0.001111432419038128	0.016536514901678	0.001066117803022677	0.0136761120810859	0.001033555611020501	0.00922106980310336	0.001759768638263033	0.003382270933090922	0.001176027862248158	0.008255250199210633	0.05740885153032883	0.07368906777405333	0.001204586927535916	0.02007551451269643	0.001024031999030741	0.01463072383513358	0.003902038384488851	0.00402250945134332	0.00102384433015855	0.01851860850820881	0.06877125812704539	0.1005266533795963	0.001081303269377878	0.03784319784776467	0.00456280659816548	0.01536223568488116	0.003033617330450699	0.01095014198893633	0.1435902427702278	0.1164507628630274	0.001209859611157375	0.03197478299533373	0.08786614634992904	0.07437631929542397	0.07827499608566613	0.0587577722181256	0.07224163250367877	0.0503098342049817	0.1214693906582532	0.1227359249095992	0.1938901405446234	0.1665536169176883	0.001020274607468877	0.005880937548458537	0.001053745528867675	0.0004125746768275975	0.1432930118095908	0.07724254111989989	0.1335769030090541	0.17099521492868	0.08636220637904143	0.1124403539288386	0.0704302537665429	0.07315070996454533	0.001016431936965192	0.0508536909302121	0.1680318112924147	0.1875375804169903	0.01693855237832794	0.03488433159782904	0.009418612873759934	0.05190207255056159	0.01507901708758497	0.01294716742214844	0.01609702948056644	0.01446218368224605	0.001002100378028363	0.006194383052639081	0.001009108452199695	0.01201478040797794	0.02411408372616162	0.03532646094721099	0.09222661533680213	0.07701967045665183	0.1830352515278786	0.1676394956840327	0.1552873145583558	0.1973102896940152	0.00257541054937548	0.01256950827341805	0.02993947242684663	0.03974604627936588	0.04538008678167485	0.0789892280539886	0.01860768336442819	0.02800819216246375	0.2253418247059181	0.2829159542569239	0.001123237782747223	0.008106563339434185	0.1082900268486006	0.04744588242072573	0.04767197946370018	0.06197915475059575	0.001050280686032196	0.007987154470411456	0.001021889126255921	0.01926128655905685	0.01363487698830129	0.1458765868830313	0.1073942416420651	0.1172614159396454	0.001194860314253213	0.0003745566539384276	0.001257448022980281	0.003344058099332269	0.01089687404067947	0.01858295274285955	0.2134086252185168	0.1804603079354965	0.1345756499786951	0.1276739674701735	0.00118291062229274	0.01581772917695022	0.004375453743451054	0.04377058395155507	0.001006443533945103	0.02111627111078922	0.001002263887810639	0.01701020982421534	0.001004705322550185	0.0147515611992319	0.01899965570282931	9.91092488659807e-05	-0.0153554504720407	0.009619532510776246	-0.03659961337007462	-0.03675635070021435	-0.01184726450406881	-0.01516205206438834	0.001014049749416148	0.001009084254914706	0.001006657788187908	0.001032252857248609	0.001056822226450617	0.07750614753496905	0.001035083666310615	0.0326698855351257	0.1833461315729604	0.3886973274495246	0.001041707251737284	0.001090130101059681	0.001008464083045902	0.001120974319723517	0.001101065335416681	0.01895489120404234	0.001142602350452161	0.001016797683869013	0.001036328558372189	0.00102346335644294	0.0761957352742815	0.001087641985584097	0.001096814734623591	0.001115616884210112	0.2136788266654858	0.001021004316571119	0.07440389642775166	0.06638901402786686	0.061936732315219	0.09610256319596096	0.1521428807119403	0.001015570952089845	0.001067853355257285	0.1436181547293977	0.1355982930199134	0.04280091269434745	0.07543432798839504	0.001018175900117478	0.1299323442651481	0.001138798519549907	0.001072989742188283	0.005379210788049688	0.009268255523281622	0.00100245411400969	0.00101214191522611	0.03355103380440316	0.09343503533618876	0.1368414906421103	0.1277093768500741	0.004719807226592411	0.03184902357372423	0.05831582178432604	0.02689145684114433	0.2469494019392951	0.001367112816393165	0.09264605647639634	0.04163210666184231	0.001066060876691625	0.001021489102069009	0.009339115283429983	0.1080723720104667	0.001525986445545523	0.001646656809107656	0.001001854020057668	0.1828535766277461	0.05782245465819329	0.001017166699849546	0.01349231760616893	0.00100681270412593	0.001002403457890704	0.001004913490232983	0.01624692876875729	-0.002336868258090194	-0.01534289733176831	0.01026372383143982	-0.03462502394736486	-0.03729633588683567	-0.01275293043552098	-0.01373322080468433	-5.129561189659325	-3.140014467623673	0.01995152433545747	0.01038037098387469	-0.04057372305212947	-0.1332387789967369	0.008198256479692767	-0.4015743889135811	-0.06732251774243674	-0.5597377406869103	0.4283855356982054	2.943711758404091	-0.005376844882881912	0.03088266810878751	-0.05233042245357142	0.01209614252148105	0.0080601447673594	-1.956262185889968	0.01774867810339582	0.01563497671974604	-0.009719785213685803	0.0005873816527860748	0.4444625797300192	0.06004068739773566	-0.2461700540456257	-0.1202345809807211	3.210336663102398	-0.07166215557425666	-0.7066530133775832	-0.5651905858709143	-0.4571598360015902	-1.397846799685227	-2.165455928499934	-0.01383482296968489	0.01848020758665345	0.07246645355339269	-0.8994126794794337	-4.114883987075165	0.2105523087748245	0.05915386537949147	-2.268676088603879	-0.5867018295526661	-0.36790195176035	-0.4876139447134696	-0.352880821191355	0.0317165646816219	0.06816650482253987	0.6461169455604179	-0.009577002540866594	-2.039590901314566	-1.745995318218481	0.163525508601734	0.03812946362476741	1.276175534549675	0.4234420104142207	0.004581377898229047	0.09985314975090503	-0.2512546242871229	-0.3996582074215025	0.05048665256803915	-0.001951746660256341	0.4320221236280203	0.03160128704623193	0.02498330725305942	0.01792324737157257	-0.6875432018203044	-1.209634461184897	-3.508958737824626	-0.1366427972082486	0.768243117059888	0.1561929731364385	0.1167621072819944	0.09566260237889185	-2.044836364604985e-13	7.501041852756253e-15	nan	nan	nan	nan	nan	nan
0.14	-0.01698563717616478	-0.06534159571217082	0.06002428491710857	0.400629909602377	0.9244396187479849	0.004399668133581989	-0.03635687851984121	-0.1107406424392962	-0.03417118410352057	0.2801127463845448	0.08250282246078483	-0.1335157458430931	0.001773526538053175	0.08664212245318752	-0.08501964228315355	0.9260834912200657	0.1774637254899277	-0.9260834912200644	-0.1774637254899317	-0.3332517213688148	-0.06270728174053132	0.02180883578179315	-0.01477150150229774	-0.1248865120573733	-0.04704369371550562	-0.2613934952694503	-0.01175739549553868	0.5271959885645849	0.8032557637887938	0.1258701192007548	-0.003339556708029859	0.5372569077601973	0.0003494003183771842	0.1034964359305141	-0.2978364759857584	-0.04185837746501241	1.500778214982693	0.2451579303815148	0.05231496364038211	3.561628813432265	-0.1290809798467469	1.371533513804214	-2.298925908567589	0.5438770489922613	-0.2642712851689714	-0.01605353825879194	0.4947802814851792	-0.1012858777285719	5.363113788689409	-0.8508262076949928	-5.363113788689409	0.8508262076949928	1.268556296670482	-0.256046298004363	-0.0598034678900231	-1.262526550084663	0.4910666648777725	0.05010360011138543	2.363949949790098	0.6961004503871739	0.4389416071804779	-2.002816209078085	3.6011745549197	-0.1304169612250553	-5.613543230060355	0.03361264603636982	0.001065852117191756	0.01107497439894643	0.001039477852269615	0.008751964998890839	0.001750205315125225	0.003904035584232454	0.002155038373591927	0.006520403357077649	0.001068071402688809	0.03100937640324962	0.0806890888264747	0.07427462310770404	0.001101746225907784	0.03893146910295444	0.03790167707174657	0.03481315129727302	0.1747934442876269	0.170948537520366	0.3347059861037004	0.3460483108684064	0.00107795111925246	0.01649164079809252	0.001085497230133055	0.01410937496133378	0.001021752643168322	0.009025228655085449	0.001453291155971085	0.003222940471330523	0.001138756155692593	0.008307527275419738	0.0359262286538812	0.05334798355241426	0.001160092675835087	0.02045858035074454	0.001020521664883644	0.01478766722548152	0.002528269828305789	0.00314345521350053	0.001023542098625876	0.01848783534985729	0.07160375442797376	0.1032227991797292	0.001086629322928357	0.03845659783972644	0.002895557500898633	0.01355190249294481	0.00211101834282841	0.01002416303693477	0.1752230724026654	0.146481357016929	0.001118754281352942	0.03106061215524245	0.08043807372177385	0.0671859503218326	0.07161169035364796	0.05301926418556435	0.06646005573278936	0.04571483692495194	0.1098235179700769	0.1104509612960689	0.1754999663349155	0.1469189777248305	0.001018581431341322	0.005828513256432075	0.001064788422879675	0.0006081747179576772	0.1443233971556024	0.07901287475883448	0.136014816455057	0.1623680751607338	0.07277313087786035	0.08484687573347645	0.07365594624588283	0.07559589130057781	0.001017908147375928	0.05136182073766312	0.1511113691344724	0.1674915008558241	0.009468313649086155	0.03116045862029465	0.00543955215119158	0.04946345922631516	0.01165144203088363	0.009421062855033255	0.01505708148634731	0.01241014158313223	0.001002347740244157	0.006518557785986177	0.0010111397943202	0.01279231004016622	0.0285876027047995	0.0407276988178761	0.09321917860331644	0.07741230463481785	0.1624675585600141	0.1488645578135889	0.143606081427076	0.1824353528759023	0.004315266354152864	0.01445044626822457	0.03150974359931991	0.04036132163008804	0.05912469085184619	0.09342436523506717	0.029278835194876	0.03606187896465123	0.2304690744771854	0.26626415164914	0.001330074910511807	0.009129928903103185	0.1006909280860953	0.04509654644184066	0.04459495216509399	0.05848289440411761	0.001061174686710472	0.008504906064241056	0.001021973330324142	0.01927028637772724	0.01019889314200424	0.1497010648636204	0.1074093880072623	0.1174017347734488	0.001484817607824401	0.0006767660922044739	0.001591434195220598	0.003603682734784536	0.006188020334752936	0.01421745316778995	0.1980427805882922	0.1674490920488671	0.1144919141121032	0.1101611464749248	0.001102757925689039	0.01537316032066229	0.01210989744417663	0.05299100541046579	0.001006691628091467	0.02266253890231374	0.001002356901520558	0.01815776673030354	0.00100484243824122	0.01569299623555159	0.01619775436636283	-0.002200232510188888	-0.01537311655891734	0.009577782482748451	-0.03517582931397312	-0.03719015728072623	-0.01273361134609841	-0.01381754000660183	0.001013856989610146	0.00100916302127311	0.001005568199579199	0.001026692863416985	0.001065198609863956	0.06766335402091435	0.001027037183082314	0.02796095951518515	0.1833584168091979	0.4101317882281804	0.001041698408158639	0.001118153202140079	0.001009342081646455	0.001121168353413493	0.001096487684679339	0.002013895546764405	0.001089977786533885	0.001016667684175072	0.001032459895911656	0.001023037588126823	0.07473281239927351	0.001095790584579427	0.001067718699590054	0.001104038548257304	0.2361183514049767	0.001019463381397853	0.06706528738561672	0.05985008937598101	0.05645182655950016	0.09004157647878934	0.1384843703390574	0.001017589584534293	0.001083091905959957	0.1477799172246795	0.1430534394538168	0.06430585102062583	0.07986220979620981	0.001020455897753406	0.1191197970053584	0.001144326156789284	0.001065686464092533	0.009650471885787723	0.01734423834735964	0.00100273071158762	0.001014193057591942	0.03408934859321674	0.09551662086101753	0.1219717672785354	0.1232373557959909	0.007282906755870939	0.03450129513226625	0.09017370777814732	0.05261281222615884	0.2338120658130725	0.001687680675219929	0.08755135727688754	0.04014340803254747	0.001077901102899477	0.001022475306808712	0.004176377682453832	0.1069288143880734	0.001994035539268697	0.002172594155577099	0.00100182388752656	0.1618452487560403	0.107779741381667	0.001015120150548547	0.02584249225685122	0.001007065466444499	0.001002496225006508	0.00100504609470356	0.01337126582869903	-0.004431256395293139	-0.01540589225936855	0.009193061780374974	-0.03402744794117581	-0.03757087455818338	-0.01361029864341678	-0.01251518754977406	-4.794768226261627	-3.211392427106662	0.0161411716521478	0.06134950515643836	-0.07059237294294218	-0.05064526382394892	0.08260292306249963	-0.574258033683508	-0.06055860212659792	-0.5115362658308422	0.09585219820786646	2.200156096920892	-0.006587043902414292	0.06715214432780564	0.04386106960826045	-0.07956477148286673	-0.002804002263254081	-1.995700863506407	0.07446807190067085	0.01446528355699254	-0.274489375782842	-0.01130997644841778	0.09074943836749083	0.06289427349933276	-0.110604753052647	-0.07508023253971585	2.743459977847045	-0.1396659546904538	-0.7305745014307776	-0.5817328528398766	-0.4624020795685991	-1.095226592009576	-1.728715799843897	0.01170344858867906	0.01986451424834356	0.2593157660037043	-0.7893326172912426	-1.254037480435949	0.2704826899818518	0.04049754179493206	-1.773140347609164	-0.1280026381160611	-0.108097183772458	-0.06897438876795177	0.1162856728795317	0.03394515039851024	0.09539959264488528	0.5195421145944051	0.06681636803093823	-1.721757050485415	-1.218687434672372	0.2027147950100304	0.0645397997568245	0.8868907413164153	0.937209318681732	-3.686090578697357	0.1051700101221342	-0.2389926095331542	-0.3171548150291061	0.05764977321002825	0.006325103264706402	0.3541279433318953	-0.005254218236876821	0.0338931635813645	0.03248920801103188	-0.06419651373804866	-1.408178808419635	-0.284790883931827	0.05918419147816194	1.019241217085586	0.1537685639967834	0.1132925728573052	0.09335369168851039	-1.130800267999579e-13	-5.340549049077998e-15	nan	nan	nan	nan	nan	nan
0.15	-0.01626741063639941	-0.06789028347288102	0.06017939972651885	0.4155159806262315	0.9268523527732023	0.004866637236101167	-0.0004170419056555735	-0.1112777935628143	-0.02126252630625348	0.256823222910889	0.0874435936565473	-0.1359897512767249	0.001778261665155999	0.09091815330762976	-0.0864232796293329	0.9762434579489568	0.167491717441359	-0.9762434579489658	-0.1674917174413665	-0.3203667510360235	-0.06519913177747352	0.02114816758228589	-0.02750701908005021	-0.120002803391777	-0.04657348648170837	-0.237875071710738	-0.005215009740657746	0.532411296413614	0.7833640318336598	0.1478089343320672	-0.004468591734390838	0.4832296207390831	0.0005742511894051497	0.03775233157387482	-0.2078390748792801	0.06301982955461885	1.477040003725922	0.2367972583958109	0.04199733509689797	3.623464253058585	0.02168927163398383	1.201591905808644	-2.351531243922176	0.4415396312708064	-0.2285974908927197	0.0198718416460374	0.3558134122928265	-0.1705926175706902	4.666372057592537	-1.13170059046768	-4.666372057592548	1.131700590467679	1.306456144648739	-0.2415987448406264	-0.07188856835218785	-1.288296149346468	0.4836302688660342	0.04373028649497036	2.376895482752945	0.6183066588913008	0.5996534765545981	-1.967496930269407	0.9418318875088257	-0.0943860078780607	-5.185060063225455	0.01630794325289991	0.001040533929986404	0.01136117579390147	0.001024782216613809	0.009125013980559879	0.001385576524390627	0.003667786016530111	0.001602411228315822	0.005973495678011543	0.00106954485078346	0.03149778485481947	0.07265091247649198	0.06793514330404447	0.00106458219825615	0.03857104889489348	0.02996634160310423	0.02857843884442737	0.1765165720809797	0.1700908029959011	0.3608581335590272	0.3643193644832157	0.001060104298684152	0.01650746431327994	0.001920635563983361	0.01540124963809292	0.001015820192103317	0.00894057076896208	0.001289724069357677	0.003113451587404868	0.001116799476848679	0.008395173012962233	0.02001787554105839	0.0360756312128296	0.001219177190148967	0.02110903768671402	0.001018690573814705	0.01497349670698593	0.001796421331180444	0.002518356950959318	0.001023177202944923	0.01847439758191816	0.07171193904461784	0.1028387234425566	0.001095250363704286	0.03910179881547918	0.00199989497127961	0.01244408947709179	0.001615325532572826	0.009467107792979934	0.2037170630989468	0.1724166203482694	0.001069859658173835	0.03017350832402165	0.07053505920351481	0.05865144566324718	0.06278764538998494	0.04621487128936088	0.0585952061185302	0.04010346317325754	0.1011965099328294	0.1011413908010913	0.1597850273771883	0.1311396698798934	0.001019568278993533	0.005779053512641922	0.001087684967648057	0.0008193311926358184	0.145749240972706	0.0821259812701737	0.1371368047588278	0.1528208399571803	0.07066371815296969	0.07760882770228052	0.0766103071448636	0.07773586057450291	0.001020405707099725	0.05172304534337165	0.1368111900414971	0.1514229047937191	0.005436362116134106	0.03005641793139269	0.003309351902571367	0.04874746458269839	0.009583050709970935	0.008666941968830316	0.01405450185553672	0.01274183046761389	0.001002643288087876	0.006842030476601283	0.00101249057132246	0.01362127922182975	0.02700661623142154	0.04020525279230017	0.09425268182467222	0.07833872962264758	0.1445472987286807	0.1330657769184206	0.1338190184318521	0.1701729769748976	0.007647669038211863	0.01765560804788514	0.03390314972867676	0.04160800806625162	0.06926841149739671	0.09780444557558468	0.03637701409690992	0.04128568826843269	0.2250605426005922	0.2201913081106275	0.001549621683946614	0.01016700910620882	0.09383035627823758	0.04270291357276473	0.04223769366497077	0.05569951605963869	0.001087391985448641	0.008987606154017051	0.001022872054735798	0.0192823656888098	0.006918331590334232	0.1523772831326481	0.1061443834302905	0.1167911219896533	0.004572223180742363	0.002070596572529666	0.004150028449684386	0.005431175488704695	0.003666359237505555	0.01263906475730256	0.1800899716867752	0.1526033649408174	0.1112658751673629	0.1106022625988372	0.001060019257539814	0.01628326831255586	0.02307850913828663	0.06462544305631969	0.001007062586849514	0.02409896886114545	0.00100249240175103	0.01920538871833295	0.001005062628945978	0.01654981091702442	0.01369746804694682	-0.00428436592778804	-0.0152147907842876	0.009649681023758516	-0.03400335976540425	-0.03711736907895482	-0.01325680724193982	-0.01251353715364309	0.001014454714950097	0.001009761281985999	0.001005023548808474	0.001024174890145266	0.001076053657380006	0.05724028507336057	0.00102492779165067	0.01456119136439573	0.17576967681863	0.4181728386918944	0.001041381810910538	0.004207379860397027	0.001009903249436144	0.001117649993545192	0.001091782674275569	0.001543751866715981	0.001442084194989836	0.001016884044972751	0.001030391420272225	0.001022594218731189	0.06936299338965785	0.001111361365182373	0.001058133452431192	0.001092411442856145	0.2643821754490008	0.00101853068195165	0.04932396499255071	0.04424450757975247	0.04190793132383828	0.08806112766908507	0.1308973561032033	0.001023138445767737	0.001135571876929612	0.1480868024983781	0.1351343893993059	0.07102733763423343	0.08101179277296942	0.001025161783341434	0.1110045012723569	0.001126777138070521	0.001061159617191287	0.005408441879084672	0.009229283512908686	0.001003137118012906	0.001013645285766666	0.0175959472735003	0.09580706073991617	0.1115385638034368	0.1151534351707713	0.01448410809824018	0.03853742276202098	0.07506029397208619	0.0376083634191314	0.1991289363876231	0.001855275342992578	0.08150947269226831	0.03878554443717682	0.001145804177057067	0.001024934492298677	0.002755873277700034	0.1021108037062827	0.01273549943608318	0.01077694925678239	0.001001724076780891	0.1396296368696889	0.1056235698059759	0.001015874125745097	0.04313935731879368	0.001007772837077011	0.001002749485820156	0.001005499645939794	0.01145814350212958	-0.006250986971383212	-0.01490358382959335	0.01008687495947524	-0.03281161967621844	-0.03668177649380049	-0.01349721001659974	-0.01120821398377971	-4.362519993214809	-3.455441302454832	0.03635981179991566	0.02607084662116203	0.003277179748213772	-0.0514748798969555	0.03388023488450088	-0.6906204149468648	-0.01709780381058183	-0.723347516434555	-0.2476668105994147	1.463828251780891	0.006891925256370676	0.1892384850195039	-0.03173160203064154	0.02625411574456419	0.01520772751163674	-1.414983226564579	0.0663108914764844	0.02124221239158518	0.05103392093548729	0.004343537853339066	-0.1596779785080389	0.06562361587681383	-0.1017085143468941	-0.04042635911898785	2.455141699566422	-0.0606269271658891	-0.972782241345755	-0.7747844278868609	-0.6529878353402376	-0.7904466457268191	-1.435371671398937	-0.01340042559901334	0.02227455882304745	0.3558029186588064	-1.109212711297781	-0.3176123108739936	0.1610269440451551	0.03083108626376623	-1.448058019436407	-0.08982193420829621	-0.03083360666304958	-0.09443695716067868	-0.06391922664743487	0.03176360907195794	0.07834863842363005	-0.534331975019631	0.1101464766597037	-1.469921275258275	-1.229253961766147	0.4160354554821469	0.1690030194005185	-0.05686745360437511	0.1079361760009224	-5.167961292607226	0.1032519046407947	-0.2525757022332685	-0.2475555590615219	0.04297528790153797	-0.001067699228244391	0.1931192953131289	-0.1169883740404159	0.2351292822731915	0.3152472547856692	-0.1764470923830105	-1.555579933305259	0.2261961776032536	0.118483478654136	1.277705318455405	0.1345555764091284	0.09713787090129919	0.07904713820596751	-8.628567274212157e-14	-6.937980887018029e-15	nan	nan	nan	nan	nan	nan
0.16	-0.01627852135359283	-0.0694171371837274	0.06108745131229677	0.4301827899553494	0.929163731590944	0.00525798439979019	0.03605492141437912	-0.1103060866769344	-0.01031146878421046	0.233231072351042	0.09127886390866194	-0.1380490494478847	0.002228388930535827	0.093666141156485	-0.08825451515596609	1.019360782381985	0.1550672099115431	-1.019360782381983	-0.1550672099115449	-0.3071622309806021	-0.06752475734641057	0.02037989648792523	-0.04061180816681878	-0.115254802667498	-0.0461732391886433	-0.2131123711983822	0.0007273368482854137	0.5390997283742686	0.7640664902170092	0.1478116252742392	-0.005207196142189527	0.4336927887144477	0.0007745674851222607	-0.04237101545807152	-0.09346966601375327	0.1087289778092594	1.456925876035385	0.2248868889170564	0.03719057587435404	3.66805415459992	0.1726906220315371	0.9800134587552055	-2.359451325808421	0.3227768602582772	-0.1813298326946505	0.07302488941945234	0.1891716803304662	-0.1868055138242171	3.954585329516512	-1.34132610394509	-3.954585329516512	1.341326103945091	1.332466241196311	-0.2228014044035714	-0.08132404686097493	-1.336380851887682	0.4639250766142308	0.03611161196487654	2.612805340518372	0.5760926171987333	0.7335664295056864	-1.883978141381672	-0.7860502829087674	-0.05233083751296184	-4.715452230764316	0.02870573097600317	0.00102817829501084	0.0117073847237139	0.001017736733146084	0.009529593039894015	0.001202735995633841	0.003568273585589719	0.001324174256350884	0.005636133600978855	0.001075710825282579	0.03206301045368809	0.06344745470642416	0.06052256505016661	0.001044950062420852	0.03847806574032203	0.0192928286293845	0.02058737513511654	0.1746534545343782	0.1663898471584766	0.3806740714472149	0.3755203484188808	0.001051025546073404	0.01657228286952401	0.003877317157126552	0.01785445854148372	0.001013136057123186	0.008971817510800733	0.001206134783749779	0.003119765207309121	0.001103470309301924	0.008509173380390603	0.01118629787579044	0.02592404657820365	0.001424741451398359	0.02199854810394915	0.001017883690384206	0.01518334346668245	0.001428238448853422	0.00219541758575051	0.001022773035011019	0.01848912836171448	0.06939263856088207	0.1001869717554498	0.001107347210342739	0.03975862404206411	0.001545370226934621	0.01170271892118106	0.001361110906848811	0.009133724997123317	0.2312909138117326	0.1958151712311543	0.001044951220549798	0.02939063130094486	0.05695178475437584	0.04780118927371754	0.05075457542300252	0.03761080159807784	0.04757538607891969	0.03279277692673249	0.09529163897579798	0.09416684560675993	0.1469901744473766	0.1180470262517709	0.001022837203221493	0.005724404179234811	0.001125376546203815	0.00105182145691137	0.1467268302619045	0.08597888077996586	0.134606536018781	0.1404018551772107	0.07245239975370661	0.07601382581457901	0.07876109827177682	0.0788867457661112	0.001024007933816686	0.05196011660084578	0.1247663012540382	0.1383807573746095	0.003370177465915216	0.02942369124518557	0.00223065421297991	0.0489321498587914	0.006432670008195605	0.007280580338112214	0.009560987561391579	0.01085233043695946	0.001002994293022221	0.007174114394066199	0.001012891608050736	0.01451837070331412	0.01824334685680418	0.03183504621175156	0.09496729891684738	0.07944879111052272	0.1292484532161639	0.1188276893740842	0.1246017756972813	0.1579409493155968	0.01285774179559472	0.02232551326911587	0.03705703787456483	0.04342549265662419	0.06803511325274286	0.09136716055516581	0.03299787752744912	0.03822827516320659	0.2088302472644792	0.1701152625249469	0.001743119911634656	0.01121508447871468	0.08725292425574235	0.03978819763815262	0.04033565734147993	0.05337108911949625	0.001134456720527611	0.009446112686504743	0.001024551383419191	0.01930576326219761	0.004540072537320719	0.1538035224664997	0.1033806554727424	0.1150595665824483	0.01141288546122662	0.005184478733434753	0.009682047146756148	0.009553386070739092	0.002389651884119837	0.01218919283975779	0.160110552777187	0.1364452269804436	0.1084728385281423	0.1117487114047683	0.001039032609930966	0.01765575132881522	0.03682315442931559	0.07794629190706907	0.001007601834962237	0.02537441340328298	0.001002686812081154	0.02011864507138207	0.001005399558362624	0.01729469687167863	0.01158862438942879	-0.006192230784381164	-0.01482714323956103	0.01026952265682855	-0.03280198440590994	-0.03650037430210903	-0.013355813456009	-0.0112075538253274	0.001015052440291593	0.001010359542699905	0.00100447889803859	0.001021656916873018	0.001086908704896197	0.04681721612580734	0.001022818400214882	0.001161423213609109	0.1681809368280607	0.4262138891556095	0.00104106521366262	0.007296606518650772	0.001010464417222848	0.001114131633676847	0.00108707766387271	0.001073608186658684	0.001794190603440907	0.001017100405770596	0.001028322944633285	0.001022150849357684	0.06399317438004114	0.001126932145786711	0.001048548205272826	0.001080784337454815	0.2926459994930249	0.001017597982508676	0.03158264259948535	0.02863892578352444	0.02736403608817689	0.08608067885937984	0.1233103418673479	0.001028687306999831	0.001188051847899066	0.1483936877720764	0.1272153393447948	0.07774882424784103	0.08216137574973109	0.001029867668928326	0.1028892055393553	0.001109228119349967	0.001056632770290653	0.001166411872382889	0.001114328678461333	0.001003543524441847	0.001013097513942046	0.001102545953781874	0.09609750061881431	0.1011053603283422	0.1070695145455573	0.0216853094406092	0.04257355039177586	0.05994688016602549	0.02260391461210307	0.1644458069621738	0.002022870010765181	0.07546758810764879	0.0374276808418058	0.001213707251213515	0.001027393677784797	0.001335368872945926	0.09729279302449136	0.02347696333289805	0.01938130435798771	0.001001624266044773	0.1174140249833373	0.1034673982302845	0.001016628100942318	0.06043622238073301	0.001008480207710758	0.001003002746637962	0.001005953197178059	0.009545021175560543	-0.008070717547473325	-0.01440127539981827	0.01098068813857531	-0.03159579141126108	-0.03579267842941757	-0.0133841213897827	-0.009901240417785399	-3.774206666750798	-3.823940923451797	0.02814267857865853	0.06765552065975895	-0.04324494564295033	-0.008736143418436088	0.09796635253060677	-0.7888777237929604	-0.007071191426710704	-0.8628065170754791	-0.4727920643731552	0.7861421611011756	0.003211964306907769	0.2994189896373253	0.06704199522834896	-0.05640427070088426	0.002466923708466551	-0.5715473224928808	0.1222786881548971	0.01926873923705777	-0.2140575962839498	-0.005676271408442918	-0.3627857516182804	0.0652191236950566	-0.03731626109128466	-0.03034574292815305	2.236117488157146	-0.1188205929340267	-1.193724847620707	-0.9416682118586811	-0.8022645785361759	-0.6282215318749862	-1.191382956475159	0.01066553064715388	0.02413127214376167	0.4072743657038758	-1.363682532574382	-0.1254282517369409	0.07266587349816177	0.01566687210451652	-1.167850619010089	-0.03373983758282464	0.07203880016657881	-0.1954225376643296	-0.3279521101400958	0.03566739573767083	0.1090240526048435	-1.050009996349505	0.1035436680420606	-1.409618380328929	-1.212617786364209	0.4956634833281844	0.1786994306017892	-1.276582330869188	-0.7190351631181346	-4.486730988131747	0.1073690439977806	-0.3432092226394396	-0.2261645341063891	0.05281106186226359	0.0085887589898185	0.1041321562787397	-0.2294427428990893	0.3779034996945403	0.4914327736323554	0.161506784859868	-1.670660978882479	-0.1437243475271704	0.1516591963513071	1.356523458072895	0.1215714806573951	0.08641944586107236	0.07096794632571465	-8.533502092536674e-14	-4.037749099400432e-15	nan	nan	nan	nan	nan	nan
0.17	-0.01724532659897993	-0.06962022542903966	0.06208499056956625	0.4446597428530427	0.9313288298996525	0.00563387174310361	0.07297297418388642	-0.1077548943477725	-0.001745982645432144	0.2100039714748378	0.0937724365477392	-0.1394250236426342	0.003359920885915301	0.09454031221567925	-0.08991434894538873	1.055324180646868	0.1411349994361759	-1.055324180646876	-0.1411349994361788	-0.2937764319854625	-0.06964057977291668	0.01953139697621934	-0.05429245162194776	-0.1107690841154586	-0.04584692480457854	-0.1845721647525709	0.00644595235891081	0.5470641621456708	0.745804442773642	0.1369559885761653	-0.005550247489042262	0.3881926905454102	0.001013778262850102	-0.1507550576727831	0.05620801385190171	0.08534784018829485	1.438657351219705	0.207644473659045	0.0383229506917682	3.712718301023122	0.3394489636169433	0.7332672058983669	-2.275616624534696	0.1713843835928078	-0.09003563869532752	0.1524833407551107	-0.01735610212771073	-0.1405941427815891	3.23735396590511	-1.423152510549973	-3.237353965905119	1.423152510549972	1.343974340796064	-0.2003906866705552	-0.08796077235860962	-1.401045299318646	0.4321675896480016	0.02880191685986334	3.068633253664173	0.5719834801338257	0.8572315203280058	-1.763527535510435	-1.291275532506151	-0.01990480795171412	-4.367435988770118	0.02225325456630984	0.001021934731734369	0.01209595386400484	0.001014336913299003	0.009969773105952075	0.001105544153486185	0.003547847873162623	0.001175937201487551	0.005446970085103933	0.002579611925453119	0.0340856193049314	0.05453022998025298	0.05320793766254568	0.001033994358045672	0.03867946333261495	0.01062631309401631	0.01416173602013195	0.1697450482419114	0.1609011387634559	0.394967949621582	0.3802606695491192	0.001046259985430401	0.01667286365690164	0.01235854983644068	0.02671544129256802	0.00101200787771234	0.009210658991161962	0.001160189009594957	0.003216570277823411	0.001094908589334366	0.008642482503720839	0.006303423874677438	0.02088078989949644	0.01637498747472388	0.03714540956012041	0.00101829790705301	0.01541179319994738	0.001232444084725033	0.002072174511580321	0.001022811396128464	0.01854299964134188	0.06185935635804717	0.0943683364884069	0.001925067711376875	0.04114534290734348	0.001300990911354385	0.01122208605538216	0.001222422925031707	0.008919303917646457	0.2565572634608014	0.2165611428820095	0.001031591802282277	0.02875183950937003	0.04182629104149822	0.03599034623125762	0.03732876160160475	0.02829236358970256	0.03511451434126848	0.02482968175117685	0.09184632394349578	0.08884799820249754	0.1364625771393967	0.1067835996511707	0.00103173921713418	0.005663028155488264	0.002187771827487072	0.00171380430192431	0.1468118605885495	0.09016590524986635	0.131954289241641	0.1271095521685178	0.07609163339027392	0.07454422703620814	0.07950398940632723	0.07846117885241601	0.001028743735921361	0.05210503923080134	0.1141343848694155	0.1275595273835707	0.00227148704762738	0.02913210085627332	0.001657862230302641	0.0496615519452196	0.003858030281157552	0.005968242392209989	0.005463762655030628	0.008303722654583503	0.001003377382911846	0.00752125133948114	0.001012688318641156	0.01552568690697327	0.01004795977313326	0.02371012100591829	0.09510837217807833	0.0803813188999197	0.1157324447859508	0.106175806178741	0.1114744815629196	0.142347208396525	0.01700307966702105	0.02564596781165981	0.04044701574595064	0.04524751474910826	0.06436338101249063	0.08234621864250678	0.02869674981595579	0.03266873163274561	0.1904458690242384	0.1355447705744295	0.001750373530493649	0.01215591328074675	0.08085995447862396	0.03671139218475023	0.0384193824680925	0.05104229961067785	0.001177736047771242	0.009849546513256192	0.001026392567343378	0.01934796678252867	0.002959962135350839	0.153904688943247	0.09924815191403019	0.1122100967293039	0.01927081783666457	0.009182515523119786	0.01588590802568507	0.01451823733544699	0.001710892704020543	0.01290811854043044	0.1393906681934797	0.1195219180220934	0.10778079263966	0.1081516451717709	0.001028792871852166	0.0191050258789795	0.04075570039234348	0.08252740572094952	0.001008317735781791	0.02645354630485526	0.001002943213169391	0.02087693890254957	0.001005857788973739	0.01791141092295285	0.009856633606585671	-0.007958208881758378	-0.01453553705588019	0.01100404896005127	-0.03175290604801385	-0.03505554150950712	-0.01346225115815575	-0.009757977706381805	0.001015761745362415	0.001011170129590936	0.001004220296671153	0.001021406498022523	0.006741754932691604	0.04034175840227402	0.00102239942355402	0.001084605507273706	0.1561579264512389	0.4246091319984946	0.001041498173099363	0.03341823013996662	0.001011146267089599	0.001110827641690597	0.001085079780522763	0.001064205615459526	0.05843380682213385	0.001020106923775535	0.001028510494281847	0.001023443951349428	0.04210819132293768	0.004174674864233222	0.00104431320181805	0.001075520281860492	0.3108939415187543	0.00101776250415589	0.01630433949918312	0.01482460006548767	0.01419220112552212	0.08799821409053703	0.1177309098169838	0.001051425330006577	0.005080211808609309	0.1456723428348368	0.1286192427367655	0.08352565590781549	0.07903806991851364	0.001036891899536545	0.09486910714655224	0.001129057576406385	0.001062060912946582	0.001109023248474162	0.001072330240355009	0.001003972795936452	0.001011951535970449	0.001069412175455784	0.09461323998312555	0.09126317122652053	0.07957042600264505	0.02139259199151166	0.04605680525546102	0.0594154845256518	0.02468821961920105	0.1543640194473532	0.00153369293824818	0.06952397001254514	0.03505888357141498	0.001230494643075241	0.001029083096297113	0.001266420037218159	0.09014164258912598	0.03160535289252759	0.02536322302682121	0.001001608203924118	0.09808006865699076	0.1096842053515081	0.001019410627883028	0.03231410098506301	0.001009555666557482	0.001003385433552591	0.001006657414989231	0.008373932768563162	-0.009634180046563761	-0.01435134019704909	0.011757263920455	-0.03082951939951997	-0.03302099918097685	-0.01363119267500083	-0.008193791418313102	-3.086719317046474	-4.25102210606676	0.04534827590524259	0.03257207149746751	0.02013628524624957	-0.02254320270613936	0.3020960613076444	-0.6819332981442074	0.04138948618275224	-0.4571942676798373	-0.6282955184408741	0.1777799830976289	0.01421011069122052	1.383790528312505	0.005606809982519573	0.04532508300936439	0.01935636695344498	-0.4237889049327235	2.664954784116004	0.02499699580914063	0.09346354979618061	0.01178301805615045	-0.8210099298579051	0.1996362263209661	-0.05062323078110475	-0.01517513727908976	1.904857005641546	-0.03113954305556423	-1.17152512278776	-0.9252079178388879	-0.7943163246098277	-0.4438005315366741	-1.059714115301411	-0.01479617972431226	0.1049490991581099	0.4252859120845979	-1.246186537117134	-0.1534921115650299	-0.1416302895899519	0.01141084943450866	-0.9995344551408472	-0.01910047476551318	0.07921041816556222	-0.079245638372342	-0.18447924409772	0.03457452747223592	0.09969600230839781	-0.5888019765494182	0.08120777352137205	-1.153481266650217	-1.891911593360434	0.1905750040458915	0.1800748969415105	-0.5736711133270398	-0.3877976153159931	-2.54099395578549	0.08323489452786546	-0.2809387160810222	-0.2411073055231245	0.03263720900808828	0.002356027549110255	-0.07132715479695614	-0.3405924107783753	0.4241968723292293	0.504022262569236	0.03514158814994655	-1.703231978930368	-0.4957513241925474	0.1403221757382044	-0.3481927417233649	0.09542500250032057	0.06623527830774641	0.05347240235542339	-4.958854119003673e-14	7.727829217465437e-16	nan	nan	nan	nan	nan	nan
0.18	-0.01928892298809771	-0.06822585696818738	0.0626857874468805	0.4589597899337711	0.9333068550809978	0.006031164571295623	0.1102525254692366	-0.1034790850083701	0.004357544071649077	0.1879257843583718	0.09461548590146666	-0.139773174870823	0.005262092527829354	0.09325864644088405	-0.09097505598616128	1.084093054548982	0.1270434293120641	-1.084093054548981	-0.1270434293120635	-0.2802971285053766	-0.07153312319521306	0.01862898270317977	-0.06865866335678175	-0.1066324717573855	-0.04560418781118429	-0.1522717600246909	0.01225406635506303	0.5562025826918998	0.7288940157424445	0.1238621451081026	-0.005677799823073681	0.3466866972245221	0.001281969176391172	-0.2577292442020095	0.2260216752163933	0.02938050181913667	1.421544712642381	0.1874722635177044	0.04147167285007571	3.740353857765617	0.5176140240798496	0.4876215744098408	-2.129668573861652	-0.007327796815883295	0.02423476059810879	0.2271528267480727	-0.2419956865011915	-0.0669801640990574	2.515680456962299	-1.373198033694403	-2.515680456962299	1.373198033694403	1.351167138185341	-0.1781456035618948	-0.09210699912799147	-1.473494507828501	0.3941038378209228	0.01939613383069693	3.364844996932101	0.5939923143026132	0.9683637844711347	-1.61365405894804	-1.233691636906873	-0.009231034946513559	-3.916631261134161	0.03450175813986428	0.001019169172126091	0.01252989276987762	0.001013043297393063	0.0104248660484565	0.001056818815663016	0.003590528931783617	0.001101671191962043	0.005316336687872301	0.006140337514168778	0.03801574455170919	0.04660081731280469	0.04672618819842075	0.001028309175451582	0.03918663099012783	0.006063650957682039	0.01074603054677504	0.1620372280972042	0.1537570187135589	0.4040573374026533	0.3793931064438943	0.001044094745464268	0.01680260343377416	0.0291796104966114	0.04375052846229232	0.001011785153107007	0.009581563893511565	0.00113556503458975	0.003417462831755301	0.00108962974285585	0.008799530039301486	0.003796711558520428	0.01771457064620027	0.05046992284804832	0.07045486740705663	0.001020008888907252	0.01565479915114017	0.00113458579911659	0.002145779948919025	0.001023477403496053	0.01863143849223398	0.04768703895398409	0.08336540059695052	0.003852429411903204	0.04350158010794424	0.001176580259145968	0.01085399593106371	0.001150421655480445	0.008777488965237059	0.2787972866137805	0.2337479146165228	0.00102499711750001	0.02832380488748701	0.02622743423184459	0.02430905957961541	0.02339830119155099	0.01904287268082858	0.02203722235770699	0.01682721307382369	0.0906865687253564	0.08512578332490221	0.1278027475641502	0.09688450891266866	0.001047562057294819	0.005591371698059563	0.00465604852216631	0.003084479485898425	0.1457787315242788	0.09438770669788782	0.1309401354030685	0.1164499550758056	0.0806450888371254	0.07324397143071966	0.07855564787756046	0.0763771193069584	0.001034624221522005	0.05215019750007822	0.104440863684221	0.1183272867529323	0.001729060094870058	0.02915123705852692	0.001373440007715377	0.05062373424300681	0.002525307430881075	0.005451655833571351	0.003351616390847816	0.007108549599767405	0.00100378357487516	0.007881895625731711	0.001012013454798326	0.016657427033082	0.00576281661509729	0.01978246804658087	0.09455534700439699	0.08103786425465685	0.103504512395337	0.09510360388272636	0.09199672697189419	0.1203870935299123	0.01896869312868182	0.02657996492739953	0.04386056300909015	0.04691438877641402	0.06207845487775675	0.0789724370553415	0.027402114211532	0.03057384141005819	0.1748661074617963	0.1170228523329528	0.001509576073315162	0.01292854593163548	0.07460160613509685	0.03399368635574707	0.03628486039690297	0.04851866425219312	0.00120776411252011	0.01019408697820007	0.001028157839507496	0.01940296549525648	0.002129013295317871	0.1526284134930357	0.09380354650364429	0.108244894706078	0.02714601386373281	0.01371827646172867	0.02191175511387055	0.01968352698731703	0.001370481633881961	0.01394928926032888	0.1186794126196429	0.1025959640789603	0.1099788648430678	0.1034324364185135	0.00102506706801208	0.02050472408471464	0.02957811554379577	0.07282459614425373	0.001009213503536616	0.02730631151014799	0.001003262788982422	0.02146326979623847	0.001006439074254393	0.01838609568732116	0.008498577740973304	-0.009589176580277775	-0.01440504485947388	0.01176660824904549	-0.03089236525422104	-0.03272614441301269	-0.01366244458235	-0.008136486333751577	0.001016471050434468	0.001011980716483033	0.001003961695305008	0.001021156079171061	0.01239660116048773	0.03386630067874003	0.001021980446889394	0.001007787800937332	0.1441349160744158	0.4230043748413797	0.001041931132536049	0.05953985376128037	0.001011828116954109	0.001107523649704147	0.001083081897173668	0.001054803044260364	0.1150734230408293	0.001023113441781518	0.00102869804393031	0.001024737053380042	0.02022320826583475	0.007222417582681872	0.001040078198362023	0.001070256226265294	0.3291418835444836	0.001017927025803639	0.001026036398881207	0.001010274347451324	0.001020366162867439	0.08991574932169455	0.1121514777666193	0.001074163353010158	0.008972371769318081	0.142950997897597	0.1300231461287361	0.0893024875677898	0.07591476408730095	0.001043916130142454	0.08684900875374918	0.001148887033463316	0.001067489055602872	0.001051634624565383	0.001030331802248266	0.001004402067433176	0.001010805557999218	0.001036278397132277	0.09312897934743655	0.08142098212468978	0.05207133745973042	0.02109987454241304	0.04954006011914641	0.05888408888527877	0.02677252462630058	0.1442822319325321	0.001044515865729142	0.06358035191744137	0.03269008630102694	0.001247282034936365	0.00103077251479721	0.001197471201490312	0.08299049215376099	0.03973374245215684	0.03134514169565428	0.001001592141804178	0.07874611233064419	0.1159010124727315	0.001022193154824073	0.004191979589387165	0.001010631125405308	0.001003768120470974	0.001007361632802294	0.007202844361565955	-0.01119764254565428	-0.01430140499428003	0.01253383970233485	-0.03006324738777899	-0.0302493199325361	-0.01387826396021895	-0.006486342418840768	-2.328049893620586	-4.61339128239891	0.03721663164951357	0.07063809591892593	-0.03062359148401879	0.00296988031069038	0.4794696316450006	-0.6223021391581396	0.05408282163317841	-0.2608197887043787	-0.8038743953333642	-0.3354346859841458	0.009043762203604717	1.934239873353181	0.09345467965483814	-0.0355867740018438	0.007214606151385282	-0.1961398373729548	3.754797966312589	0.02217998286408966	-0.1746878939500789	0.00123723833889128	-1.399645876498672	0.2591227907857007	-0.01480771282235029	-0.01582451752200354	1.524277504889706	-0.07666915888012371	-1.167813569459297	-0.9278787919613868	-0.8101392788975785	-0.3088950265345684	-0.918515784045835	0.008609443896246601	0.165869739917203	0.4142297613380402	-0.8371413493780675	-0.09155961716021357	-0.2590326528827323	-0.004286000073951971	-0.8500527469299992	0.02840548064712752	0.1185948424346508	-0.03627226020753638	-0.05726516462527475	0.03836886387303778	0.1339088370915457	-0.2105555470013036	0.04834718111329605	-1.093682200469173	-2.485892575910949	0.01837199797291627	0.1476698175690302	-0.1471502657698935	-0.0261045015623032	-1.277016246324135	0.07372981376631392	-0.2713892977573905	-0.2651337039859493	0.04103238961301294	0.01114780073169651	-0.1713562291307043	-0.4525891768959044	0.4854483294760902	0.5315204510637671	0.2259557887114074	-1.67118997583689	-0.3681528515771934	0.1417439274654166	-1.500261220024617	0.0762979414008385	0.05202685836493855	0.0425620889454221	3.02864299066313e-15	6.509521116725957e-15	nan	nan	nan	nan	nan	nan
0.19	-0.02229389897484081	-0.0651491661821393	0.06270603442960818	0.4730927477594216	0.9350755712680581	0.006456616154141032	0.1476710302023553	-0.0974665437561389	0.008097861845454274	0.1675108100563733	0.09363330455841813	-0.1389760433887132	0.007791231334710828	0.08978690878262566	-0.0912970831503708	1.105674033412531	0.1140814431500382	-1.105674033412539	-0.1140814431500378	-0.2667459278707445	-0.07322806461850025	0.0176940089661619	-0.08374165760576202	-0.1028783739101227	-0.04545976091567613	-0.1185147371398408	0.01846519489301882	0.5664080001587583	0.7135597446254547	0.1122265056607881	-0.005771771598943693	0.3092997948924477	0.001632837316002749	-0.3378550866495073	0.3845222984052432	-0.02337901160982646	1.405300089523954	0.1661902168425294	0.04321006415571099	3.736479014333723	0.6795682415208282	0.2657311119994586	-1.953721884962055	-0.1853269752075453	0.1334218519283042	0.2736580803521506	-0.4451747759550038	0.0004366210617770327	1.803195266792932	-1.209389102728364	-1.803195266792926	1.209389102728363	1.358808384624756	-0.1626728388602473	-0.09480866908189262	-1.538723280747164	0.3583340575889321	0.01085186156113706	3.35986716126665	0.6477915858165662	1.072298035035842	-1.460738371577745	-1.083977386955661	-0.01286402413802548	-3.55647202952443	0.03820499113563733	0.001018006222418237	0.01299774021155019	0.001012777117124692	0.01091156582738136	0.001030913872749912	0.003659587638225336	0.001063221736239745	0.005226503452191599	0.02513301221332935	0.05526446252305581	0.04020650606740272	0.041505569319823	0.001025525378085232	0.03995523955170269	0.003604361550565133	0.008847634645411516	0.1516804125728062	0.1449483699561189	0.4095952286787693	0.3755291884301822	0.00104373497935301	0.01694777272526159	0.05007123967939406	0.06453693465392464	0.001012354304997755	0.01006340431908128	0.001119984383215697	0.00364156978561355	0.001086277224555883	0.008970494114594123	0.002456532660336228	0.01570614616969764	0.1059800075837532	0.1189213789013267	0.001023840234447749	0.01590492917506674	0.00108273799450055	0.002274384676386864	0.001024885729108915	0.01874233713333424	0.03277738943106841	0.06993968281482588	0.0111379146594431	0.05061673252728516	0.001114433090805499	0.01057581828424865	0.001113324122785482	0.00866963661747007	0.2983873808225366	0.2473285329548995	0.001021417558068368	0.02806891143825123	0.0143262365497297	0.01514843496016802	0.01278377247404434	0.01183205272472493	0.01205216171319298	0.01063318575642141	0.09099148902412933	0.08262386026213626	0.1207680679344426	0.08851898203698681	0.002091093794615911	0.006270683370833155	0.00802072160796864	0.005063361666777642	0.1431235155491246	0.09807975787596028	0.1315402905571262	0.1105963403655347	0.08575047638899395	0.07342127449935873	0.07617467259566535	0.07319815203059396	0.001042135820634128	0.05206889257679915	0.09564799068674464	0.1102563202402948	0.001453369229541331	0.02937098672323345	0.001226995116064103	0.05165526851448215	0.001801657175782965	0.005244424841194211	0.002215951865590652	0.00661618171330493	0.001004206220444773	0.008253076393868571	0.00101134905006189	0.01792569019414595	0.003462350561941086	0.01805650784310437	0.09287929272809625	0.08115419798674429	0.09288687372013366	0.08528231665724155	0.06899900564622358	0.09533703951362925	0.01769891473514306	0.02473364301708542	0.04684575594538577	0.0481550181076883	0.06053127553406133	0.07783480724616849	0.02642574334856201	0.03020467461185721	0.1644542353018653	0.1081935039704926	0.001279210328534247	0.0138287221338947	0.06844833115473196	0.03150801913963523	0.03377046684644305	0.04568992650481157	0.001204829028886977	0.01048884546778366	0.001030130172397991	0.01946217347839134	0.001671080933942363	0.1500650027192145	0.08715427539152328	0.1031617429334574	0.03432317464284666	0.01862651078235276	0.02702543040285962	0.02450308602225022	0.001189827680664463	0.01534461942598652	0.09912861387748659	0.08630996411825891	0.1134464739752512	0.101240996572826	0.001024356914570524	0.02184348101811718	0.01725735083866036	0.06162804216244537	0.001010364891437285	0.02792103398945517	0.001003670795484153	0.02187424620871344	0.001007193742983949	0.01871600196975078	0.007435944208091839	-0.01116924260378122	-0.01411292213242173	0.01263337733143751	-0.02916312671484722	-0.02962562313488658	-0.01359390565673718	-0.007260504939731795	0.001017070747698939	0.001012939541161302	0.00100394174964962	0.001024921884621259	0.07465810104327056	0.03139366313409801	0.001023176050943726	0.001005622220182666	0.1276383859521246	0.420294376335548	0.001044569918996772	0.08787792820471682	0.001013892981944567	0.001100580144498701	0.001082537947076501	0.001046364225876357	0.2351914276510202	0.001031816379552424	0.00102881088432995	0.001027717349348818	0.01062073815828137	0.02882345161443469	0.001057881811771806	0.001078457422759218	0.3421687704023466	0.0010174933623274	0.001016398000299046	0.001006478703637268	0.001012794957876667	0.09269925565479305	0.1088434226612734	0.00496104398431205	0.01381093065544403	0.135616831102083	0.134546092311746	0.09541378817580842	0.07054996608442725	0.001055062554313227	0.08034509738786486	0.001180128788197453	0.001080279563964997	0.001039659554633174	0.001022032108876946	0.001004852496024259	0.001010532411211921	0.001032914870602033	0.08836406953892927	0.07524787844963825	0.02655828860931142	0.01220162584912496	0.05121425013691133	0.05831445011782857	0.02407171474011474	0.1504960388640983	0.00103453291836668	0.05776317265770264	0.02924824099600343	0.001163263729230911	0.001033376285443957	0.001188970569215723	0.07384248719124382	0.04501525516818856	0.03402536001946345	0.00100164417897987	0.06465539651535548	0.1206037577196253	0.001024823201647819	0.002624493458061557	0.001012351708243384	0.001004372303142024	0.001008501564807765	0.006559790552431739	-0.01272658867378637	-0.01367001311588326	0.01357977651711173	-0.02671379163712776	-0.02602614441864083	-0.01329788008833897	-0.007003853562424799	-1.673105133190378	-4.862641983928619	0.05227116996923614	0.03787772166842367	0.02612093053036254	-0.01500779770731535	2.760900377420001	-0.4348806366500825	0.09325898542746683	-0.1325086894917161	-0.9617315273332266	-0.4263664179934663	0.01751862624670377	2.207712128284565	0.02627831225613554	0.0522629447515395	0.02231806400352381	-0.1900646866665033	5.840748268674355	0.02649737744896806	0.1083760817547233	0.01628016639493271	-1.256187824827928	1.087082149195287	-0.03385025305473258	-0.00773270622841958	1.204481918267295	0.004652145168059232	-0.6808273970528023	-0.5307245948065992	-0.449172828114367	-0.1936559782263688	-0.7547159572554375	0.1233147187231303	0.2300160417256143	0.3170360734519272	-0.3506002380046768	0.1174411287087722	-0.3687841226105413	-0.01341307289152327	-0.763939443516126	0.01956468658336715	0.09371072503697921	-0.006905927631683517	-0.03510182908634917	0.03661705048551991	0.1263164033301592	-0.1212134706555632	-0.02673309670686249	-0.88327402030652	-2.523473590339341	-0.3609908967317845	0.1005463758062218	-0.08191995293299338	-0.05563590582663484	-0.5216180338819906	0.1051673616083377	-0.2289441578756791	-0.3000795046603064	0.02264381893579354	0.003225225918524289	-0.3284901391512167	-0.5645847078085074	0.4984533304709513	0.438557886553836	0.09658332266849232	-1.57747675608494	-0.08456305468795307	0.1271579973392265	-0.8049863431515302	0.04783733575256699	0.03111944520361489	0.02446592469773747	-5.107760156460132e-14	1.731152432343824e-14	nan	nan	nan	nan	nan	nan
0.2	-0.02593780739117068	-0.06063129467130868	0.06225724908789639	0.4870708564646745	0.9366290442759475	0.006887194262745204	0.1848447442653895	-0.08999423987493789	0.009777948944507623	0.148843434690642	0.09098457632925856	-0.1371401315103766	0.01063491704956574	0.08449869230538071	-0.09100908576897625	1.120210558905751	0.1030518491771012	-1.12021055890575	-0.1030518491771012	-0.2531262528951951	-0.0748231831276425	0.01673439090541447	-0.09934550774729702	-0.09943342408639468	-0.04535989825413028	-0.08560826517477914	0.02520106192191637	0.5776401099153284	0.6995284841683514	0.1023717746809867	-0.00600109438404531	0.2756428001491718	0.002096731426169925	-0.3855157301197941	0.5142578201691674	-0.06442596306837631	1.390574888562866	0.1444236277728069	0.04249697800183135	3.691395723746039	0.8095665498744982	0.07557543945017535	-1.780148786609167	-0.34063717404123	0.2319908398263794	0.2900622083635879	-0.6052914503302205	0.05502474501657933	1.106789782896002	-0.9867195958767506	-1.106789782896002	0.9867195958767507	1.364862006368556	-0.1581810207332041	-0.09703586387417926	-1.577665686339269	0.332274233113937	0.0104832870381886	3.194734812974571	0.6989400124897935	1.173702242413548	-1.353051926971	-0.877509943404575	-0.03630123679105938	-3.170649743374242	0.05710695225150789	0.001017725014115341	0.01349368243449335	0.001013123737188379	0.0114059377175709	0.001017956211726168	0.003746659497058701	0.001045885781044533	0.005134755328539645	0.0634114006291584	0.089046280396076	0.03557783492084765	0.03776739546311803	0.001024732188851414	0.04092421259385125	0.002358587450640682	0.007822870798742594	0.1387346853997806	0.1344448647434355	0.4124948818715109	0.3710854280593651	0.001044875127180462	0.01710354656174181	0.07358623025697095	0.08759818629414197	0.001013671676567386	0.01057442827484757	0.001108723101002208	0.003899817326483928	0.001084329455309778	0.009152688421210926	0.00177785184360451	0.01422288433839452	0.1832585977515141	0.1853147115032157	0.001030108462498554	0.01615777381105995	0.0010568753681244	0.002472646430550872	0.001027080380942827	0.0188637953053828	0.02001402250644707	0.0588278412023561	0.02523583209840587	0.06370671221432081	0.001092266729068683	0.01031654213947989	0.001098880371126261	0.008583099756683941	0.3154470643439795	0.2580902680914839	0.001019411666212605	0.02799608131460437	0.008011685447065757	0.01036219078607731	0.007188746949757846	0.0080995928737527	0.006802764257575206	0.007433623640900216	0.09235926734657059	0.08120933591626364	0.1152088425114315	0.08178766244432703	0.00454762902260046	0.007978902633749058	0.01208772511156337	0.007686987229677006	0.1385811466274972	0.1005855401504941	0.133729618899203	0.1090975774091381	0.09125013764364846	0.07540121196130892	0.07246980689961791	0.06916097044988272	0.001051465481632425	0.05185317427567395	0.08772587247966562	0.1030525201242396	0.00133096787469814	0.0296229354759432	0.001160139610754858	0.05261792300724638	0.001432644219261713	0.005278897493682185	0.001640892647039273	0.006528644689667355	0.0010046427640634	0.008629231849740878	0.001010880369400285	0.0193152072638602	0.002297245203063901	0.01762665909467222	0.08987264107239323	0.08047014908032608	0.08402320983773399	0.07718414796306158	0.04398730737675133	0.06993051446309691	0.01270710505067893	0.01989305665893151	0.04921406799778782	0.04892712283497291	0.05942074146962351	0.07730315285931283	0.02462332769664204	0.02930298233854381	0.1604157339248993	0.1059351995010352	0.001158948306886094	0.01500913186226971	0.06238520782321585	0.02935080295003886	0.03080670752059458	0.04252776097596684	0.001161345618076938	0.01074145357072638	0.001032418371137335	0.01951809864671039	0.001437354420398697	0.1463153264395066	0.07935081322002721	0.09694232994644778	0.04052546273411741	0.02373243898758384	0.03093839098890096	0.02857801533101724	0.001099487899160734	0.01675041727871547	0.0813771257671231	0.07121709416161068	0.1174095191628768	0.1014526165822022	0.001025317634338339	0.02307089479398191	0.009923605441745731	0.05540613394524744	0.001011801013655188	0.02828687385102892	0.001004176939198551	0.0221046791217726	0.001008141137933579	0.01889634932442589	0.006653030491042269	-0.01271522869703714	-0.01359461997114001	0.01361959156875281	-0.02635374336795492	-0.02577666569958102	-0.01318413676694628	-0.007313518570781223	0.001017670444963826	0.001013898365839436	0.00100392180399519	0.001028687690070409	0.1369196009260555	0.02892102558945142	0.001024371654996275	0.001003456639432829	0.1111418558298331	0.4175843778297161	0.001047208705457026	0.1162160026481521	0.001015957846933603	0.001093636639293141	0.00108199399698001	0.001037925407494763	0.3553094322612121	0.001040519317323931	0.001028923724729385	0.001030697645335703	0.00101826805072805	0.05042448564619031	0.001075685425178251	0.001086658619251798	0.3551956572602095	0.001017059698852461	0.001006759601718456	0.001002683059824609	0.001005223752886959	0.0954827619878921	0.1055353675559271	0.00884792461561208	0.01864948954156812	0.1282826643065686	0.139069038494756	0.1015250887838271	0.06518516808156023	0.001066208978482074	0.07384118602198053	0.001211370542930897	0.001093070072326831	0.001027684484701411	0.001013732415505885	0.001005302924615851	0.001010259264423656	0.001029551344073842	0.08359915973042187	0.06907477477458561	0.001045239758883351	0.003303377155835738	0.05288844015467623	0.05774481135037816	0.02137090485392792	0.1567098457956645	0.001024549971000644	0.05194599339796382	0.02580639569098597	0.00107924542352384	0.001035980056089722	0.001180469936941021	0.06469448222872747	0.05029676788421998	0.03670557834327223	0.001001696216154608	0.05056468070006664	0.1253065029665192	0.001027453248471349	0.001057007326731417	0.001014072291082169	0.001004976485815983	0.001009641496814663	0.005916736743297815	-0.01425553480191856	-0.01303862123748664	0.01462571333188856	-0.02336433588647656	-0.02180296890474554	-0.012717496216459	-0.007521364706008682	-1.291828190220753	-4.989593695585536	0.04283558785808767	0.0721725181411238	-0.02702096105499237	0.002586902718471594	3.786089611984941	-0.3258131348376156	0.09415571777128809	-0.0860933777362978	-1.142845686363906	-0.4514031573968906	0.01116467120000622	2.389208963061162	0.09929138572160898	-0.02875865658491673	0.009460652407596346	-0.09110730829874875	7.340162187837249	0.02272290531567485	-0.1607564885791352	0.00334914002498677	-0.936870642566199	1.454088244346853	-0.01102741243756338	-0.01156142013113382	0.9605008645321742	-0.04025649365643142	-0.2929374803918601	-0.2322067709358958	-0.2112462385228994	-0.0914152831497695	-0.5916743274294665	0.2143909619179447	0.2948184163112386	0.1769759806401012	0.03382900139707137	0.2689672615024071	-0.4306755137955155	-0.03116867568249543	-0.6766194676135097	0.03484529824427333	0.1048188866883131	0.01206846876819313	0.02370100794152281	0.03936380138750637	0.1581596188205585	0.04866674405314025	-0.1117293465841323	-0.7490584941976172	-2.557186782788396	-0.580480891586531	0.05396489677385187	-0.02595518130653781	-0.1326095965849105	0.03719253227700455	0.1297765189895851	-0.2056990924515762	-0.3318192602337081	0.03260231240088451	0.0104912410305812	-0.4086093303236281	-0.6798414197564867	0.5249871063960383	0.3825945058307203	0.2280493261304165	-1.432563975024231	0.1124591194377681	0.1194752959575553	-0.5053320670717472	0.02652141785315244	0.01591815848091021	0.01265030339511371	-1.671522886117164e-13	3.105464914986639e-14	nan	nan	nan	nan	nan	nan
0.21	-0.02989831258318235	-0.05500355825991571	0.06146943326920075	0.500911981072242	0.9379633477114534	0.007296460819287792	0.2213464981589275	-0.08141628779053715	0.009736865473846022	0.1318025920112669	0.08695597341392541	-0.1343924394632315	0.01350595826099127	0.07787671391781323	-0.090250732756687	1.127881591411465	0.0943584943048808	-1.127881591411472	-0.09435849430487651	-0.2394592394978189	-0.07643680209349329	0.01574970858914455	-0.1151945537641684	-0.09618495951231405	-0.04521521140353572	-0.05464795685334763	0.03254749687626794	0.5898686167550883	0.6863132740505006	0.09491028597011553	-0.006460757332450518	0.2454891323261219	0.002702881995328088	-0.4043102295466359	0.6063395317399883	-0.09680480676395059	1.377958650667973	0.1222840146214142	0.03936766082114126	3.602773363881329	0.9001734322808747	-0.08294921611931357	-1.628807217555802	-0.4598135016101678	0.3211073474873547	0.2823613082615149	-0.711788728322196	0.100561323673612	0.4288145589438133	-0.7486376637238572	-0.4288145589437967	0.7486376637238537	1.367835585109036	-0.1662403662023413	-0.1007628384976186	-1.592060801808634	0.3187376579646595	0.02008762799108794	2.992224690594274	0.7728743468816853	1.269210612672055	-1.284624361485658	-0.618429540250135	-0.05631142331298232	-2.857634507647191	0.06611159253625691	0.001018368926411333	0.01400863400546257	0.001014690882990337	0.01192635044182385	0.001011136759741857	0.003830881264529999	0.001039825218529153	0.005053154044576498	0.1081977040485506	0.128392248060426	0.0331284907776352	0.03583535836858966	0.001025026746435584	0.04201295321361472	0.00169569735072394	0.007220435628370189	0.1228742356837255	0.1218757177870404	0.4133763822256797	0.3669811549151683	0.001049546996192117	0.0172642010403199	0.09915050617081014	0.1123764548996618	0.001020968661300844	0.01112794521918042	0.001100413856135203	0.004145628944541933	0.001084696112685589	0.009339371764547822	0.001414582120926042	0.01316215303385143	0.2663604818955856	0.2605450962118003	0.002895089010385355	0.01827672543817993	0.001042837554739014	0.002652323479677342	0.001029275039816528	0.01898493312646847	0.01096299154860267	0.05137679213712723	0.04208721138550917	0.07901516269182256	0.00205300513862086	0.01080632963759353	0.001097640831798902	0.008504100540448201	0.3306750600157338	0.2669109213785851	0.001018186585145717	0.0280556255068816	0.00461458504585849	0.007881014796934135	0.004185282601678915	0.006166435538267104	0.003986137925900667	0.005751078275580421	0.09443921692781145	0.08073310390885263	0.1112985109036715	0.07675959898990833	0.008547390149541976	0.01080223802510924	0.01469987971373699	0.009988023745930502	0.1321257736883887	0.1015028082298231	0.1369901207929424	0.1107519324229442	0.09634906294381276	0.07837568668570981	0.06824204344337002	0.0649784673206651	0.0010589708831023	0.05150798315553834	0.08055071194104244	0.0965591925498912	0.001276852842250109	0.02985995365119235	0.001129574298484633	0.05348363134098688	0.001233250976533727	0.005473194162924841	0.001333212322038577	0.006771787486335301	0.001005032286002463	0.009005338222757965	0.001010753471371659	0.02082113699903893	0.001679669101336114	0.01788357170056132	0.08554209354962262	0.07887216253291462	0.07714229198708357	0.07075106907250565	0.02420918533090476	0.04981325191710892	0.007915273016380061	0.01537463845243004	0.05094021735099249	0.04929861949171552	0.05906540737941368	0.07767070917274668	0.02344461163886229	0.02843135309296529	0.1592124986809385	0.1072966939397434	0.00109228031822494	0.01640911366185176	0.05667024679670784	0.02755410149073087	0.02743510503853927	0.03909032019006326	0.001116993126711031	0.01100366599832461	0.00103435513060314	0.01956566239307535	0.001316170794464785	0.1415892558447067	0.07087991132938301	0.08994061070152692	0.04498639993844838	0.02870528680290208	0.03320702307860211	0.0315101964320489	0.001051614034889958	0.01835957130076325	0.06639606008926414	0.05795868873890011	0.1217327712427194	0.1030729422748478	0.00102683456720971	0.02415735776296193	0.005632839653893439	0.0519395912174802	0.001013657096406896	0.02840399387108283	0.00100482693019557	0.02215673075466565	0.001009371657991485	0.01892891454265795	0.005308428223915266	-0.0141105283819173	-0.013089226295607	0.01415876211240576	-0.02305002691634937	-0.02141112593968615	-0.01186213546444975	-0.005959346671118093	0.001020197039624071	0.001018372304310306	0.001004139262400548	0.001037603350282062	0.1954485658872058	0.03142053630121432	0.001026146955169438	0.001002735292888225	0.08864613550286871	0.4132334277540493	0.001060502401349803	0.1485808185014479	0.001039227796913482	0.001090178417373753	0.001087687012248706	0.001033739164582689	0.4612877281755605	0.008061575119985316	0.001027635944607313	0.001032288083142288	0.00101269252372463	0.07128088116341803	0.004729987898813967	0.001104550660592303	0.3664330265455604	0.001016786293299454	0.001005088514145112	0.00100202023542446	0.001003937269324584	0.09886433957748901	0.1057819154935868	0.01614327245107643	0.01658797198216944	0.1172188690295738	0.1443925292938048	0.1049308470533169	0.06068757036543902	0.001067268764372982	0.0683877956769562	0.001228174831111644	0.001101707272525424	0.001023613681328632	0.001011287667396572	0.00100555164752317	0.001010927811552839	0.001038660325892105	0.07628698927031793	0.06703798019218633	0.001029356086681262	0.002284212990141048	0.05318645733241828	0.05937105410705833	0.02274797470910476	0.1578269349311013	0.001021444010654014	0.04737447693192526	0.02166334159308011	0.001063678157513693	0.001036701597157027	0.00119783857661039	0.05552375759058611	0.050325734185514	0.03507766563906329	0.001001848315874016	0.04350928512341783	0.1304173011960758	0.001029225655395382	0.001043023186774981	0.001016871795888307	0.00100594914632772	0.001011507446127136	0.003477179141282695	-0.01538982293079671	-0.01262431666657051	0.0143243716804727	-0.019494863288642	-0.01673211180774372	-0.009855845560345761	-0.003355560343542285	-1.077313469316911	-4.996383276704606	0.05602633515825343	0.04181906006517334	0.02623160604034583	-0.01378352257874504	4.059433759734373	-0.07748196228423981	0.1177186462846103	-0.0409700002296623	-1.371297130533514	-0.3734569102194089	0.01857912005100079	2.560259029476321	0.03388003472260562	0.05226698019700743	0.02336962007656845	-0.1070876509915573	7.648144377636147	0.3707837375261123	0.1090488429082449	0.01639187356856351	-0.5529766829161046	1.592978850515111	0.1051980695022725	-0.005903498580012725	0.8112627688890546	0.03384013202690291	-0.1952999003797933	-0.1499024039302328	-0.1257368193380569	-0.005305335164461886	-0.4163431497405134	0.3450869262931461	0.1704025837745285	0.002978853835941084	0.2817683538214048	0.3185066592387978	-0.4089445728741194	-0.03822284507084822	-0.6209563845408294	0.01647209487810154	0.07397832492864666	0.02599197408449221	0.02907732194355953	0.03658428192171344	0.1492426408141771	0.02461796905694059	-0.2106842092440134	-0.5442301794151969	-1.511494778373523	-0.3455942346389368	0.01948769116604386	0.09276830099873606	-0.03982665654898296	0.2164220260712917	0.14941321836764	-0.1552560870860694	-0.3560532871087807	0.02290274745877107	0.001683942796140073	-0.5257170146294423	-0.7238143331873372	0.4682385483931907	0.2106366086870279	0.1261070025541234	-1.210380449030827	0.2124131859563051	0.09932024338916448	-0.2226154660830654	-0.002082993518987874	-0.004746602155208657	-0.005256346574707879	-3.406676983136366e-13	3.865623641732668e-14	nan	nan	nan	nan	nan	nan
0.22	-0.03397851040738308	-0.0486035026432765	0.06024780083068205	0.51463620183208	0.9390716636714918	0.00767477402905834	0.2567765777213712	-0.07210777992388735	0.008135822971264646	0.1162515409736523	0.08189370444553627	-0.1306467890031206	0.01624644870181035	0.07040922771584522	-0.08891954997099537	1.128814806898574	0.08814537019946081	-1.128814806898574	-0.08814537019945516	-0.2257836429529567	-0.07818194232692441	0.01470188935310851	-0.1311850694789221	-0.09303229140178508	-0.0449254747960731	-0.0258658145772402	0.04070909622955331	0.6029685519114482	0.6739433116409274	0.08993034904636549	-0.00714092425882178	0.2185390962680095	0.003458731896015736	-0.409454256554712	0.6687216612240248	-0.1511892870336398	1.367194119016958	0.09922613260036178	0.03630630864742605	3.477060857523928	0.9556777063238195	-0.2364163669456886	-1.482190458263021	-0.5473703846588086	0.4315825224047657	0.2639520542622475	-0.7743930132413244	0.1695906996918566	-0.2407736208256621	-0.4906734425167369	0.2407736208256622	0.4906734425167371	1.366578635865501	-0.1844852742496146	-0.1096632478276885	-1.605959625915579	0.3131149404036122	0.03949323841174968	2.759101603909897	0.8619728922761475	1.347987905733624	-1.18400238531577	-0.3811995859806036	-0.0804020323842988	-2.529923390386556	0.08704681855721133	0.001019954625310994	0.01453164131366423	0.001017712117239469	0.01244049958570339	0.001007837414256192	0.00391861744720669	0.001041255941872591	0.004961557615657483	0.1558617469857761	0.1697615523677667	0.03300229976162614	0.03588000265273435	0.001026062017354541	0.04316111032188463	0.001362918726289896	0.006871943916543153	0.1038963429536152	0.1070126536204708	0.4125963322342163	0.3635361810794919	0.001058531478509503	0.01742738687345918	0.1266232859558769	0.1386796523122938	0.001036255635108208	0.01170138960112996	0.001094530775455391	0.004432076930555712	0.001087726863164888	0.009529952898979684	0.001230592294041832	0.01236015735113816	0.3514715285395927	0.3371221915310648	0.007309492989261829	0.02296777491035459	0.001035177176011311	0.002900762179096965	0.001031167424868575	0.01910190171929002	0.006226663642695101	0.04777555729525475	0.06028759253601104	0.09527382921202268	0.004352877945982756	0.01234476667824767	0.001105970065043216	0.008431728275792029	0.3444124932662844	0.274468182989266	0.001017437566531579	0.02830637995441894	0.002886202631005142	0.006616149119617415	0.00266063553168429	0.005191990639789573	0.002557355292767815	0.004909407558226546	0.09706762484586125	0.08107374487634446	0.1091046514663743	0.0734127037238536	0.01413083673146143	0.01477685735831387	0.01502305396934882	0.01119531284186835	0.1237328525939831	0.1005751415994782	0.1410659194631701	0.1144274715347059	0.1006920614438185	0.08162292466330182	0.06386537612332124	0.060919689775205	0.001063252106722978	0.05108165143937371	0.07405281336628299	0.09065518568773123	0.001258191851314363	0.03003065253493116	0.001118613846466221	0.0542106004031712	0.001131461590243744	0.005782759155465512	0.001177979047996086	0.007193186539563024	0.001005351372698517	0.009375453661965285	0.001011024491086339	0.02242438633215811	0.001374579330949662	0.01855706231486727	0.07988520804313924	0.0762001399685473	0.07232337912165858	0.06616608646478092	0.01332855336095895	0.03879603785635059	0.004949621206239684	0.01253334226776564	0.05200926878453494	0.04929994179014765	0.05960340141883209	0.07902455601939698	0.02348922411052628	0.02854424112720769	0.1589176645807326	0.1098899534345944	0.001057396844643243	0.01798126377851033	0.0514224741584465	0.0262133834548179	0.02367400373240677	0.03539900743076621	0.00108703410425595	0.01126076000789713	0.001035684016591153	0.01960502622632263	0.001264232928546635	0.1360187416269402	0.06198246136286303	0.08239980520362383	0.04737282931156343	0.03307033178995587	0.03363143626961235	0.0329266453909958	0.001027759401198546	0.01991906781533771	0.05463604210942186	0.04718421839072054	0.1263536656608282	0.1057170236386167	0.00102847929107659	0.02508735857278433	0.003433849762479985	0.05026104487194637	0.001015985111011589	0.02826550238710666	0.001005638336036575	0.02202497167359673	0.001010920045956863	0.01880884065641524	0.003233855733529789	-0.01533182036279624	-0.0126445586898187	0.01413759119267969	-0.01936913970059108	-0.01657537462171995	-0.009513701259542044	-0.002730753129585975	0.001022723634283722	0.001022846242778177	0.001004356720805736	0.001046519010492075	0.2539775308483564	0.03392004701296932	0.001027922255341528	0.001002013946345996	0.06615041517590686	0.4088824776783823	0.001073796097241566	0.1809456343547431	0.001062497746893117	0.001086720195454535	0.001093380027517899	0.001029552921674315	0.5672660240899086	0.01508263092264065	0.001026348164484838	0.001033878520947282	0.001007116996725649	0.09213727668064717	0.008384290372445246	0.001122442701931136	0.3776703958309113	0.001016512887748045	0.001003417426572322	0.001001357411027653	0.001002650785763374	0.1022459171670872	0.106028463431247	0.02343862028654307	0.01452645442276924	0.1061550737525787	0.1497160200928535	0.1083366053228066	0.05618997264932695	0.001068328550263381	0.06293440533193187	0.001244979119291955	0.001110344472723578	0.001019542877956286	0.00100884291928795	0.00100580037042853	0.001011596358679072	0.001047769307713162	0.06897481881021461	0.06500118560978757	0.001013472414474555	0.001265048824445565	0.05348447451016029	0.06099729686373843	0.02412504456428197	0.1589440240665381	0.001018338050301579	0.04280296046588668	0.01752028749518343	0.001048110891501613	0.001037423138229728	0.001215207216279644	0.04635303295244614	0.0503547004868083	0.03344975293485421	0.00100200041559056	0.03645388954676906	0.1355280994256326	0.00103099806231893	0.001029039046815425	0.001019671300694468	0.001006921806841064	0.001013373395440278	0.001037621539267804	-0.01652411105967498	-0.01221001209565451	0.01402303002905692	-0.01562539069080738	-0.01166125471074186	-0.006994194904232506	0.0008102440189239399	-0.9724354157819872	-4.887164792087026	0.04444673525975324	0.07091980203631781	-0.026318078062046	0.0005878737314514457	4.190756940585219	0.06952314085324859	0.1060390154983645	-0.03530468600419964	-1.601629128383947	-0.319543295683222	0.01167094211112592	2.694194724476649	0.1032768732733358	-0.02063138298084474	0.01024021061688425	-0.03936018390832868	7.609504309972856	0.537142474366627	-0.1470041584898862	0.002515289871579576	-0.1669077978995384	1.644131452904343	0.1987024960550305	-0.01023602981734749	0.707822529249068	-0.002014442506624281	-0.04967541802765008	-0.04046428353254241	-0.04307130892758661	0.07195931183401912	-0.2554406897444524	0.4446477502810686	0.07606893224571397	-0.1920109612848616	0.43806582098809	0.3235199121407356	-0.4059303971091168	-0.04739679492517473	-0.5587553251758111	0.0215814399396447	0.07707103237372701	0.03512213342932504	0.05935225925335201	0.03816561459269419	0.177623538410999	0.1319823457796146	-0.3265365499724156	-0.3794392376198966	-0.7371770857552569	-0.2450564872077482	-0.02006997488535373	0.1713029253370361	0.06429385938034403	0.2835455435057962	0.16421018241061	-0.1145024077696998	-0.3825936548842659	0.0315786289146512	0.008851261668814442	-0.5774980549282835	-0.7876586703390192	0.4034265407423477	0.07944807741468558	0.2181178246395851	-0.9357769601161017	0.3172102536633944	0.08818286412624092	-0.1477327905870029	-0.02460088295404693	-0.0208439843128289	-0.01787751749949987	-5.537973995016286e-13	4.20222805406712e-14	nan	nan	nan	nan	nan	nan
0.23	-0.03807870570894412	-0.04171614913650249	0.05827969649870206	0.5282607722584487	0.9399441339814759	0.00803040689388922	0.2907776182261357	-0.0624346769372048	0.004947533922987214	0.102190756426248	0.07610860926798053	-0.1256061040690593	0.0187809391468067	0.06252160937963375	-0.08668012182777117	1.123063436317469	0.08460683946446264	-1.123063436317476	-0.08460683946442896	-0.2121508103644857	-0.0801585423253009	0.01353024645960666	-0.1473868931559544	-0.0899074775599502	-0.04439847780089953	0.0005024489628297009	0.04982534099694823	0.6167606359511083	0.6629648516946336	0.08699301368573058	-0.008055080661521184	0.1945842971571899	0.004374510307090788	-0.4069732678905257	0.7010532778194981	-0.2451494071725029	1.357874275261315	0.07529913539044923	0.03470630129650826	3.316022687940751	0.9704488601904109	-0.396118329486739	-1.333128508150546	-0.601859381616176	0.5765015385098078	0.2392411214805124	-0.7923090175650324	0.2809144467755778	-0.9091296931150735	-0.2167452352240403	0.9091296931151043	0.2167452352240347	1.358815513701838	-0.2131620340528169	-0.1259458802946304	-1.641728836781719	0.3125441477784255	0.06628457068972941	2.513120461845624	0.9600611387209125	1.409235609345195	-0.9850622556925167	-0.2226675440353769	-0.09989297997296316	-2.26112778734172	0.0973709798043164	0.001022098103763651	0.01504389892249405	0.001021671254662024	0.01295027240906201	0.001006122306585325	0.00399677332238301	0.001045990070531253	0.004877010893037195	0.2041714901317265	0.2113074923914217	0.03401375194484825	0.03685483218776421	0.001026763764990665	0.04428587057891129	0.001186085000201725	0.006656146156412167	0.0844913898009948	0.09143594965035017	0.412444377542094	0.3620961195028319	0.001069767432749781	0.01758244860766464	0.1547005860008146	0.165388184208083	0.007796634246936924	0.01935986387886502	0.001090130381456242	0.004735598274892254	0.001091560358585129	0.009714570993273634	0.0011321454958746	0.01188870770840981	0.4325322845519504	0.4103950014714042	0.01523848314314155	0.0310906668068511	0.00103030176431807	0.003172991831705082	0.001031812037531881	0.01920885722316666	0.003688602435620683	0.04634655495766426	0.0793787724871028	0.1120660657209844	0.009235388491591839	0.01567195193743913	0.00111782629558402	0.008357939718102246	0.3569891563332285	0.2811614894830643	0.001017029420274185	0.02876391206429108	0.001966042016822253	0.006007399262264133	0.001849505986829966	0.0047254740291021	0.001797166059617681	0.004496561844912888	0.1009838303611966	0.08278779798537746	0.1087396302810494	0.07177401104049243	0.02022634300436481	0.01916687404675758	0.01346884874279406	0.01126558679397733	0.1137399289539986	0.09780281343915334	0.1454359090994198	0.1192957905428773	0.104583325475514	0.08494674240897497	0.06062893934757078	0.05797856707001586	0.001065440393146725	0.05063610549652823	0.0682328906042292	0.08529883443610779	0.001248512195271661	0.03017268339668924	0.00111414021928573	0.05484108993013802	0.001076140195848052	0.00617927687964395	0.00109484864249699	0.007787215239254706	0.001005596821840913	0.009732993429250266	0.001011430202329526	0.02410874957157402	0.001232818489395665	0.01948919305616288	0.07381836697507216	0.07298750757030303	0.06906417010009175	0.06302509162478004	0.007403235583150059	0.03262025053076386	0.003164975273354197	0.01069545812868579	0.0529855678173672	0.04937673524836511	0.06114955391952785	0.08104300425219808	0.02459643604831827	0.02954577868704232	0.1594022897911501	0.1128335127997347	0.00103801864380682	0.01966536484099692	0.04664041276637526	0.02529253663155572	0.02005735498578193	0.03189541934409338	0.001066463111709052	0.01148734995986826	0.001036157647644734	0.01963687462154463	0.001246465292786406	0.1297812871495032	0.05292216564457911	0.07451647707151082	0.04791815339515488	0.03668447793241133	0.03268243042079655	0.03314083478097516	0.001015223809974263	0.02156021798176143	0.04527882339355094	0.03890231629557841	0.131000854471559	0.1093425804374099	0.001029858668268734	0.02589486243361327	0.002258594686336461	0.04933908532599565	0.001019221349968596	0.02787115757954879	0.001006766478315067	0.02170818842697834	0.00101308628356155	0.01853572612744564	-2.224428576457451e-05	-0.01622982526901736	-0.01224693919976958	0.01369084077674431	-0.01710196853195255	-0.01230714537354787	-0.006452513077692482	0.00274112029121937	0.001025687127174583	0.001028283787402606	0.001004321067413132	0.001054639033281784	0.3086393116137189	0.03627385209964081	0.001027131877547878	0.001001732946438018	0.05044932651634339	0.4150182809107913	0.001087950039535488	0.2117670028203149	0.02667264299086387	0.001084558957349625	0.001097387966264606	0.001029682474172331	0.6365995756447879	0.03121728676770865	0.001024279283676727	0.001031302121443699	0.00100574531686756	0.1142416792310422	0.0195526666224771	0.001136707631780853	0.3875296379555493	0.00101668228935237	0.001002826879116625	0.001001118863451258	0.001002194277487268	0.110066842691947	0.1101222267108717	0.02991811249518146	0.009435234183427633	0.09309402596646338	0.1542526645221354	0.1115231046869439	0.05681987737030864	0.001067201780302133	0.05873727726665094	0.001232887678066992	0.001108753514031269	0.001017702537515005	0.001007825055567202	0.001005896157423747	0.001012069086104801	0.001116715218281338	0.06310947929032915	0.0647002541719552	0.001010786083636749	0.001302987066484121	0.05479064719084334	0.06490178290933515	0.02731016929077731	0.161243972231964	0.001017434769381412	0.03910100008782513	0.01472016025786214	0.001042459180617425	0.00103599698851096	0.001238746101285142	0.03751792552679006	0.04705446506675478	0.02998403918466533	0.001002327082335624	0.03157483503747924	0.1399935335863713	0.001031544925186627	0.001024701010215976	0.001025058377157046	0.001008802440983386	0.001017005224293038	-0.00412623696508449	-0.01689240154271268	-0.01187886139301279	0.01297833895895914	-0.01601605963622994	-0.00855562865562047	-0.002957979434610937	0.009757694729860674	-0.9266616244863335	-4.671760350840576	0.05399698179095881	0.04018398803601209	0.02459864484925402	-0.01351449178158221	4.116854485064397	0.1233353910963048	0.1123558957018946	-0.01273896695628398	-1.516204080369773	0.05066210041984778	0.01702872501205994	2.654298894601222	1.336422694018792	0.05620003446436694	0.02227819804274002	-0.04574697365634241	6.99397517154585	1.042686094506779	0.1151634100152444	0.01421422107724068	-0.1057559049264624	1.709128458572078	0.4522795459534005	-0.00613411659595191	0.6434531226411435	0.07512923519859308	-0.05808620297698248	-0.04318966256673282	-0.03448232335081747	0.2696927910404752	-0.06995754640898211	0.4402538713067942	-0.0627766608107459	-0.3661701785780599	0.526417375072349	0.3406499079341985	-0.1937682414310332	-0.04219912219550783	-0.5108111353036772	0.009775497339983201	0.05377925710953811	0.04395294162632588	0.06247451303324395	0.03403788089262107	0.1645408857429092	0.07716600133861411	-0.3197620185042668	-0.2511280677020028	-0.4937972083259251	-0.1334716826794086	0.03168627407604926	0.2292544318367208	0.1343156499109087	0.3006341050247961	0.1721476473382928	-0.07101301577025811	-0.3240674489744785	0.01791595815132862	3.332985751854157e-05	-0.6606919602910445	-0.7934073813907562	0.3130908843836163	-0.0357980044155653	0.1344440412564276	-0.7281960973569704	0.4072677963458957	0.07484256230091896	-0.05434052272935054	-0.05328896082853316	-0.04181164793586928	-0.03591422462095355	-4.802444330091632e-13	3.677969777780621e-14	nan	nan	nan	nan	nan	nan
0.24	-0.04204574504779349	-0.034736352332521	0.05529045613095879	0.5417967735170964	0.9405782704965393	0.008366620794144845	0.3229545403703649	-0.05286868333661825	0.000315918645850694	0.08952572967198413	0.07001230219811828	-0.1191178167510415	0.02095717286648797	0.05477948009291268	-0.08324887067914016	1.110639629081893	0.08381621488015957	-1.110639629081893	-0.08381621488013667	-0.1986307800414487	-0.08249172918044703	0.01215736075878363	-0.1641661207603526	-0.0867674820498479	-0.04359221518091396	0.02436798181450413	0.05988602055435552	0.6311293982412941	0.654774613492106	0.08514899700787064	-0.009088058494773439	0.1733147134098973	0.005431393815032962	-0.3828230639886885	0.6872103206871651	-0.3554164941875811	1.349480285472774	0.05155937323682003	0.0324225157323784	3.112237185411894	0.9342558291010175	-0.5250816127315747	-1.203038899635741	-0.6096127631329866	0.7211029991834665	0.1923007092162185	-0.7452952033772964	0.4079553007701799	-1.575260951720514	0.05890778762226128	1.575260951720514	-0.05890778762226092	1.344018182778407	-0.2558026456039127	-0.1499118092922053	-1.721440411388571	0.3161512740571658	0.09534636337415975	2.258555466230988	1.050859850281874	1.463323555838827	-0.6263580365628583	-0.1625358494257314	-0.1041663185012901	-1.992880317681003	0.115267837930419	0.001024651771221007	0.01553142485475319	0.001026369907813679	0.01342716385422563	0.001005247341179091	0.004063578178759836	0.001052417803746593	0.004770922309588803	0.2524198597206552	0.2520671104874357	0.03565399639919738	0.03830456297335897	0.001026719106087183	0.04527708543211061	0.001097491319356138	0.006519482558940843	0.06614585420117895	0.07663872371840642	0.414287979004305	0.3649320454893137	0.001082462659837949	0.01772170777935217	0.1829037971409137	0.1919013750026892	0.02361091104399083	0.03658993771666742	0.001086849909421872	0.00505336527227002	0.001095481075672703	0.009887412655745945	0.001082984071097196	0.01162887329773662	0.5065637301128955	0.4759800448309964	0.02699357374357413	0.0429265005924992	0.001026830214140483	0.003478296799771569	0.001030845399665962	0.01929295429935869	0.002402840283481468	0.04592317449052721	0.0992190401568506	0.1293526505772855	0.01713925907880917	0.02110125740069317	0.001130886921844221	0.008276797246389633	0.3685745105491409	0.2875895325046782	0.001016910186295548	0.02944113207365369	0.00150370203746495	0.005734192069405936	0.001442320861520654	0.004521184909243113	0.001415536031683109	0.004320071298931095	0.1065226316818296	0.08644443031846491	0.1102386279878022	0.07206035880607234	0.02643824430384712	0.02371990046223294	0.01017536532474383	0.009924529245959436	0.10231859316449	0.09317742787201981	0.149848377136833	0.1247722069246711	0.1081574910444813	0.08842404824078834	0.05911861068210764	0.05681484299561995	0.001065970506220147	0.05022793442407297	0.06308469178344138	0.08047303877856252	0.001237626413147632	0.03028517778027328	0.001111108310969178	0.05538123322714411	0.001047564196484128	0.006657248592390264	0.001052776988674025	0.008503097447186808	0.001005767402202838	0.01007012212006076	0.001011869437782642	0.02582103957251924	0.001196384605845278	0.02055482631920538	0.0677833379153535	0.0697294578218962	0.06710455791315367	0.06109615836433883	0.004350191488728412	0.02900375711098278	0.002283265702880187	0.009644881772886157	0.0541104190598436	0.04985881942263816	0.06374938792052121	0.08354699886840301	0.02669350330362309	0.03119659407191269	0.1605977117716876	0.1158119910451418	0.001027881351836028	0.02141496907047863	0.04231948493642981	0.02476620196168205	0.01681227928023274	0.02879878872078699	0.00105335392645864	0.01170261110557381	0.001035680980286223	0.01965599110571645	0.001249350943806887	0.1229909200263895	0.04382801773079633	0.06644364906974608	0.04669369470556139	0.03920591341030516	0.03054171371180143	0.03222692920275846	0.001009122200800444	0.0230945852927233	0.0378576883633889	0.03246844367468289	0.1355464358038306	0.1138497133705333	0.00103082159624642	0.02661470290404285	0.001665488830633476	0.04882060633528101	0.001023533491643995	0.02721930552511238	0.001008271050982258	0.0212027590563615	0.001015985661416735	0.0181071794374711	-0.004550183295097367	-0.01677468722644967	-0.01189363223465887	0.01284546325803424	-0.01660669077268787	-0.00881398492074283	-0.002741306703994945	0.01053004523877859	0.001028650620063901	0.001033721332020728	0.0010042854140186	0.001062759056069677	0.3633010923790815	0.03862765718630302	0.001026341499752753	0.001001451946533386	0.03474823785678946	0.4211540841432008	0.00110210398182842	0.2425883712858861	0.0522827882348357	0.001082397719245014	0.001101395905011672	0.001029812026674973	0.7059331271996674	0.04735194261277193	0.00102221040286771	0.0010287257219273	0.001004373637011765	0.1363460817814382	0.03072104287250487	0.001150972561628903	0.3973888800801873	0.00101685169095817	0.001002236331662864	0.001000880315880276	0.001001737769213831	0.1178877682168088	0.1142159899904979	0.03639760470382527	0.004344013944084302	0.08003297818034801	0.1587893089514173	0.1147096040510812	0.05744978209129987	0.001066075010341375	0.05454014920137001	0.001220796236841602	0.001107162555338501	0.001015862197074104	0.001006807191846847	0.00100599194441372	0.001012541813524796	0.001185661128851007	0.05724413977044526	0.06439932273412487	0.001008099752783331	0.001340925308522279	0.05609681987152647	0.06880626895493201	0.03049529401727275	0.1635439203973899	0.001016531488454385	0.03539903970976358	0.01192003302055115	0.001036807469732137	0.001034570838797683	0.001262284986290576	0.02868281810113569	0.04375422964670223	0.02651832543447645	0.001002653749076435	0.02669578052818913	0.14445896774711	0.001032091788053561	0.001020362973613493	0.001030445453618946	0.001010683075126002	0.00102063705314555	-0.009290095469436597	-0.01726069202575049	-0.01154771069037124	0.01193364788886128	-0.01640672858165277	-0.005450002600499035	0.001078236035010633	0.01870514544079813	-0.9092755128355411	-4.361905516030649	0.03950039990268982	0.06434352637389569	-0.02858828186902624	-0.00372049842580356	4.033492555058745	0.1645033909431674	0.07932993476064171	-0.01947785345125445	-1.445733520751057	0.5356542169541326	0.00851042960852515	2.655126504234639	2.01759678531561	-0.01778225236160725	0.007884924242133683	0.002962862516203976	6.071950993823211	1.279730852248935	-0.1403890953685305	-0.00205640016126363	0.0342165761868297	1.743001122387462	0.619126536862466	-0.01170681262029229	0.6547698348128167	0.04192313748274316	0.01743311487181198	0.01198121463542928	0.004199724541991069	0.4604751566420145	0.1295674000511827	0.4772496956703154	-0.2061973677773049	-0.5626224426373283	0.5596852957121662	0.3542175293687378	-0.05045067104196189	-0.03992182088423843	-0.452644206360144	0.01567414430304381	0.05900178637944295	0.05141293114302411	0.08372296090085864	0.03408339926509476	0.18320889072467	0.1586828501698817	-0.3356200200051377	-0.1370269216999952	-0.2253183045611657	-0.08759493053870292	0.06098816832853909	0.2684122020180694	0.1941494243879948	0.2905293195593555	0.1773108158257188	-0.03559997708937716	-0.3012021622056235	0.02931286778233001	0.006304882719667772	-0.6880805840717944	-0.8255586442593871	0.184884407827306	-0.1461709162236807	0.1967612535502089	-0.5661710652643198	0.4935254805294849	0.07065018604749107	-0.06703667949639451	-0.07610233233045229	-0.05857320911443539	-0.04896394970015662	-1.730981817400274e-13	2.45226782928445e-14	nan	nan	nan	nan	nan	nan
0.25	-0.04559703331862987	-0.02819094020850333	0.05121839036539596	0.5552515044354758	0.9409811714365383	0.008667306345410769	0.3528369212865476	-0.04395259721177759	-0.00529720747005895	0.0779610682971012	0.06413699332991771	-0.1113146300341658	0.02248050714122162	0.04791340702802653	-0.07857767876638404	1.091570071157611	0.08570088021532976	-1.091570071157616	-0.0857008802152656	-0.1852717422619493	-0.08533014532330357	0.0105103504441291	-0.1818851768751189	-0.08354863092632465	-0.04246706281096465	0.04573159426005539	0.07075957760173285	0.6459844692569811	0.6507699461900204	0.0834413857478614	-0.01005577977037869	0.1544831780975887	0.006624311346978664	-0.31468446703624	0.606962831487631	-0.4516291455600991	1.341456480785241	0.02971857357728937	0.02674227901732608	2.849592464446122	0.8366802616263387	-0.5778262384753315	-1.128576060949862	-0.5498865289422694	0.8293251668944359	0.09815787665569388	-0.6084996614777138	0.5184582992141817	-2.236639667401734	0.3067862013362259	2.236639667401766	-0.306786201336217	1.331894626389176	-0.3147572018525563	-0.1796184688850901	-1.804397391320847	0.3337697769130679	0.1318121033306942	2.016781072044298	1.114448826338025	1.499268255860006	-0.2154454538323636	-0.1788304841829156	-0.0875420993730049	-1.774757932131375	0.1241554690741143	0.00102811423243217	0.01597675842692314	0.001585392526827009	0.01445588169127173	0.001004778645310147	0.004097170065719177	0.001074921931298025	0.004654404178779935	0.298141715227966	0.290834677720435	0.03692248604772336	0.03938537014776559	0.001027142899639512	0.04597495175421294	0.001050414683546524	0.006413604496531254	0.04945001772415577	0.06284136715095649	0.4167571790097474	0.372306844835279	0.001436521731085524	0.01816683509975031	0.2092900074534159	0.2173472085678698	0.05043319543763546	0.06367707136788983	0.001085795380042108	0.005314846118779042	0.001100181510644413	0.0100369647145088	0.001058231591043366	0.01158318373154424	0.572964716800673	0.5322310592279885	0.03920429841452402	0.05507412640829207	0.00102456811812971	0.003701067152874385	0.00103188167452057	0.01933895180262136	0.001718849472881154	0.04618077766004797	0.1181014928883187	0.1458719179715839	0.02688563753865697	0.02765121283228171	0.001172473585326487	0.008200156208253689	0.3791642108148008	0.2946347438287584	0.001017303186041762	0.03026716361472504	0.001258091014394672	0.005660441986042008	0.001226117178185868	0.004468788756544274	0.001212838672941538	0.004269253094396817	0.1106749075873151	0.09054036427202192	0.1110529165338493	0.07350965388279096	0.03091935889121297	0.02721509599998509	0.006953425815211573	0.008177572728989493	0.09037130766423028	0.08716258433383547	0.1536655967774266	0.1302889891381117	0.1111741525212696	0.09192985058952144	0.05793597583459651	0.0564265645121679	0.00106655552776863	0.04989720920105589	0.05860310666550075	0.07619200667536166	0.001230065909184011	0.03041372351274214	0.001109464049404031	0.05588628026163036	0.001031894559203697	0.007221266121123057	0.001030228312690768	0.009375059598105903	0.001006041012152885	0.01037717009385916	0.001013113601847801	0.02749495766834416	0.006352127586545007	0.02761561503976849	0.06129819424925253	0.06597749855008249	0.06538145719701532	0.05972081210153234	0.002720440933882949	0.02675789182920871	0.001792640163600817	0.009003506431487738	0.05400605254060553	0.04986248550854226	0.06600444346661122	0.08572545824772503	0.02864219295291476	0.03292014302621963	0.1616974075186335	0.1183012225481935	0.001022609928255637	0.02316823241076501	0.03856082914031056	0.02463715346809999	0.0137252326006284	0.02590475978364851	0.001044491174164353	0.01194377214027279	0.00103487589948422	0.01965424708519489	0.001254256838926164	0.115823634645901	0.03482022856399944	0.0582827811899184	0.04516796627200916	0.04114460002198299	0.02807810771761696	0.03085879453443072	0.001006088025577779	0.0246327308504221	0.03307561197496272	0.02785496652222237	0.139651707384207	0.1189953687288378	0.001031717723780781	0.02729480594819972	0.001349412920161665	0.04847632983479695	0.001030095613000441	0.02631821935979056	0.001010530737916466	0.02051149370964722	0.001020382323565326	0.01752724513102622	-0.008246042492600809	-0.01696746985561051	-0.01148149543547581	0.01116420708167131	-0.01544947740174466	-0.006150521841924669	-0.0007704430354373441	0.01239834953878871	0.001034312984156394	0.003127483292169481	0.001004295506448127	0.001128457452006018	0.402786031541846	0.03822137561701217	0.001028635209083411	0.001001373506362412	0.0232043200693336	0.4230272351109779	0.002400393620814264	0.2634889057135757	0.1074967759810096	0.001086643572697982	0.00110818761896683	0.001034710733107058	0.7479657281724809	0.05849148785237854	0.001022216694964209	0.00103654293996927	0.0010038251706567	0.1523449384210835	0.04383024439898882	0.001270607254171379	0.4050726252597089	0.00101844025135345	0.001002002046339587	0.001000779722890463	0.001001553641529872	0.1154313354028949	0.1104747253061958	0.03573024642702008	0.002794801660222066	0.06845437912967077	0.1603411259452913	0.1161418109459422	0.05559945755771038	0.001068086291216435	0.05158254476754878	0.001223371520679152	0.001108251163103816	0.001015350920718015	0.001006718069433451	0.001006608185224007	0.001015987724863994	0.02074492163478399	0.04941299224974788	0.0621232478728395	0.001007073141128047	0.00122851780463744	0.05196784943454333	0.06893763029200271	0.03117844341389708	0.1633560198030455	0.00101762461957164	0.03297904515643801	0.009007458092883809	0.001033962412910362	0.00103358713929893	0.001256897786853412	0.02027732235990372	0.04295789294438361	0.02417223839968471	0.001003164421971164	0.02813445479630348	0.1471077250860919	0.001033123033557025	0.001019377476643965	0.001042407745627271	0.001014743205228184	0.001028614044416061	-0.01110665930863527	-0.01692567474865965	-0.01101638643237675	0.008867398259556661	-0.01352646308687462	-0.004047474156246936	-0.0002785226232381249	0.009221217117190579	-0.9081852506592942	-3.974984396908451	0.04576951366307897	0.1415751576216159	0.01826267207748202	-0.01669264617346134	3.725482976653537	0.06187864001607497	0.05184894156393648	-0.006252386085361016	-1.315452398081818	0.9538408888631218	0.07317396692545972	2.449095465568282	3.248582713995789	0.04625289798547638	0.0177378823195357	-0.006064540515307433	5.204551175735862	1.155852086718791	0.1010575368957409	0.006207817607625742	0.03117255559424108	1.575572796545726	0.6845475930770807	-0.005626309252990408	0.7800414824640108	0.1048640242504236	-0.01806449890481883	-0.01252730047434519	-0.00837939119101285	0.3756521792093991	0.1642750659530729	0.2441324941961307	-0.1506682678837943	-0.6432384057311654	0.5396340627543084	0.3429944690020071	-0.02311727880403271	-0.0276158693131262	-0.4022061981541386	0.01117064867158784	0.04487137996166012	0.0611773823098564	0.09261945885211731	0.02783500962861503	0.1551845373296228	1.166941153611233	-0.4163058993347514	-0.1348860843165927	-0.2029590063732892	-0.04452895785055731	-0.05346681165163075	0.1684373769050878	0.1492298980866692	0.2157405923660516	0.1717465498852744	0.008618948216733986	-0.2806272154796418	0.0232970791728925	-0.004424666751946335	-0.7362487311056151	-0.8113413913163489	0.1979078004601659	-0.1338315920667734	0.1291297061316735	-0.3568711809821933	0.5281608478935725	0.06538699329119751	-0.01303660464118042	-0.103053957217353	-0.07893923237288948	-0.06616921244474143	2.628363404922396e-13	8.064922714744727e-15	nan	nan	nan	nan	nan	nan
0.26	-0.04808443192587741	-0.02289528115507528	0.04640522348699339	0.5686257147841435	0.9411865971472821	0.008882020064022882	0.3796534589916401	-0.03638070078904133	-0.0108462586843167	0.0665805547408674	0.05932582125090939	-0.1027354969592416	0.02263616501828719	0.04299788182545368	-0.07303620034623701	1.065947055048562	0.08972715734541918	-1.065947055048563	-0.08972715734539556	-0.1719107824483045	-0.08884440559512109	0.008562427076164685	-0.1998946001819056	-0.07996906998640105	-0.04091341326002937	0.06475588423868865	0.08198694242405197	0.6609463155297289	0.6496483038158726	0.08157550569207087	-0.01080218373744952	0.1377929310202646	0.007931299208823803	-0.1700451312328477	0.4372597065916881	-0.5036367167567916	1.33337617153044	0.01206432698846837	0.01522814920161859	2.499068543186639	0.6654178886722282	-0.5122666324177132	-1.166209335890732	-0.3967854053053754	0.8762922707823771	-0.08123457030182883	-0.3551856309510453	0.5820126022465444	-2.885952588674558	0.4872301466061029	2.885952588674558	-0.4872301466061021	1.344402589607187	-0.3909714713964986	-0.2100944199544627	-1.77951384979246	0.3882932373372648	0.1810457995713568	1.790690972847495	1.121621405279608	1.484678607251036	-0.04975305097562519	-0.1941896085819702	-0.05990285680416105	-1.564622670683965	0.1380819039104655	0.001032677118021947	0.01637087911023953	0.002909443688859903	0.01626216933827529	0.001004549463459604	0.004087951876178134	0.001119028916962774	0.004494879017476886	0.3401382670525144	0.3266860117227659	0.03740447525988039	0.039746547695245	0.001028502078566013	0.04614617650174858	0.001026843356859389	0.006303342296337772	0.03468311455293185	0.05029538364959099	0.4190343973828006	0.3842995679990932	0.002261810709799621	0.01903836576696979	0.232960982596367	0.2411843894493832	0.0886507517952783	0.09853664737808562	0.001087391949264091	0.00550191275850261	0.001105927865607443	0.01015641819820548	0.001048309642868879	0.01162830719221606	0.6307666307635847	0.5805970541489258	0.05066798079702758	0.06616469784366216	0.001023440734527926	0.003821734956097079	0.001036309908695387	0.01931614894247711	0.001375537794287367	0.04682399555991935	0.1353329887731941	0.1611585153097915	0.03804687733673313	0.03466587013470644	0.001253083822387144	0.008124172776455628	0.3887481302997153	0.303705743203155	0.00101829425131934	0.03117002962988852	0.001135074014023799	0.005655274744115443	0.001117898771097369	0.004469301793795435	0.001111342744105596	0.00427216296030215	0.1120480689684834	0.09429628480531825	0.1099637343035985	0.07542552913830139	0.03293506203861708	0.02904941199214241	0.00454153999104478	0.006761677243034335	0.07837065306689484	0.08025481694282294	0.1565727860168377	0.1354841464953221	0.1135186126828345	0.09520496819330865	0.05644879260754809	0.0564342523553405	0.00106785394987575	0.04964776412558342	0.05477974462788471	0.07245603513799796	0.001227573532520844	0.03053130368331261	0.001109186626269109	0.05633593601524674	0.001023807122157495	0.0078765323927108	0.001018913695740098	0.01039448641560974	0.001006486022871503	0.01063699859499551	0.001015459168852996	0.02899692649702545	0.0184885193368712	0.04216297458512241	0.05413467419065789	0.06137265853561692	0.06340614498152222	0.05846156160887552	0.001898571855436373	0.02536249189266028	0.001490541249241163	0.008677326213829396	0.05206727055984434	0.04892524597954526	0.06730533180615624	0.08693890046767747	0.02998382658515774	0.03415458266590679	0.1622924761494488	0.1202952751187628	0.001020522227220232	0.02481799402151555	0.03540507154696768	0.02491515432290893	0.01070580347800374	0.02312577260584765	0.001038638421388291	0.01225610749058978	0.001033981480585868	0.01961207820470678	0.001254016054753477	0.108448500622602	0.02595476542555889	0.05012229205126065	0.04397549757092925	0.04306516713851327	0.02565967403216596	0.02942278586893777	0.001004827146269031	0.02604241637822408	0.03119345614299798	0.0253240837399536	0.1431521641002783	0.1242640354636374	0.001032681439070495	0.02792277418003576	0.001190697593694482	0.04833551456216745	0.001039358927890721	0.02517944525110915	0.001013691075264447	0.01963878696600127	0.001026569943892008	0.01680086917147662	-0.01068903811790086	-0.01680838588060368	-0.01098990033041864	0.00855962193668078	-0.01314356261491118	-0.004327681852817143	-0.001017994251417305	0.006698498756386432	0.001039975348248037	0.005221245252313183	0.001004305598876495	0.001194155847942328	0.4422709707046099	0.03781509404771449	0.001030928918413677	0.001001295066196945	0.01166040228188963	0.4249003860787564	0.003698683259799715	0.284389440141264	0.1627107637271958	0.001090889426151776	0.001114979332922433	0.001039609439545129	0.7899983291452939	0.06963103309198079	0.001022222987060798	0.001044360157958064	0.001003276704304255	0.1683437950607294	0.05693944592547155	0.001390241946713131	0.4127563704392307	0.001020028811754032	0.001001767761018751	0.001000679129907189	0.001001369513849151	0.1129749025889858	0.1067334606218965	0.03506288815021941	0.001245589376355968	0.05687578007899358	0.1618929429391653	0.1175740178408031	0.05374913302412754	0.001070097572091285	0.04862494033372754	0.001225946804516148	0.001109339770868773	0.001014839644362032	0.001006628947020456	0.0010072244260274	0.001019433636200179	0.04030418214072817	0.04158184472905196	0.05984717301155724	0.001006046529460348	0.001116110300751833	0.04783887899756099	0.06906899162907364	0.03186159281052182	0.1631681192087013	0.001018717750683836	0.03055905060311242	0.006094883165224249	0.001031117356084372	0.001032603439820304	0.001251510587416283	0.01187182661867358	0.04216155624206536	0.02182615136489247	0.001003675094861454	0.0295731290644181	0.1497564824250739	0.001034154279059723	0.001018391979670183	0.001054370037634554	0.00101880333532905	0.001036591035685594	-0.01292322314783379	-0.01659065747156899	-0.01048506217438243	0.005801148630252244	-0.01064619759209623	-0.002644945711994861	-0.001635281281486908	-0.000262711206417624	-0.9128727242742505	-3.53137619150779	0.02925782209098348	0.2198574883527116	-0.03715029721532862	-0.01232190451294936	3.450245908927719	0.02057746555473173	-0.02599838012534816	-0.02035468098824058	-1.195458907564803	1.459238980529328	0.093791098975266	2.333395967498416	3.572085257129948	-0.03266509370981352	0.001865209217759998	0.02112546789123825	4.49494709861252	1.068319976227195	-0.1608096053163252	-0.01581647733448718	0.1113395222535695	1.496467111182835	0.7120669110326309	-0.01157529134811504	1.059927444876428	0.05729003238631923	0.03114968316020879	0.02256305262767539	0.01494533863331604	0.392472472575834	0.2228834358071395	0.1450737865187261	-0.1399851615663252	-0.7412072131948643	0.4953603244654456	0.3080805803794294	0.02874259417039665	-0.02366579141230569	-0.3436320931926629	0.01348103192254266	0.04792353020454056	0.0696626797137652	0.1132158942175995	0.02463950470043433	0.1488190373085661	1.655997015162684	-0.5061961685395802	-0.1138077676695644	-0.0552252354472438	-0.02455590577629065	-0.1271929546500756	0.07540877014396202	0.0963275614637976	0.1914935330626515	0.1566104699448077	0.04580989259105678	-0.2781938103542649	0.04354773103001414	-0.00178008601443622	-0.7296503126404905	-0.8254828960194504	0.1812605087933571	-0.1597457156556766	0.1710692475732434	-0.1496521912230219	0.5181277558281404	0.06022322358578327	-0.02634443387377698	-0.1236399210014215	-0.09486148850249682	-0.07825228031952947	8.224076028491127e-13	-1.242553951276757e-14	nan	nan	nan	nan	nan	nan
0.27	-0.04869471570484044	-0.01975357134227524	0.04136016540663393	0.5819177620557103	0.9412370145565992	0.008947726584420376	0.4024822027537039	-0.03084752627703067	-0.01504935557486647	0.05415015645259901	0.05652216394918097	-0.09403162858272618	0.0205015158612122	0.04120072691125065	-0.0671709660333268	1.033914235921197	0.09512265501059783	-1.0339142359212	-0.09512265501057239	-0.158264894080356	-0.09320260210174046	0.006322908197063314	-0.2169683829723311	-0.0756341409930818	-0.03883140618490865	0.08158647445471973	0.09302225316043665	0.6754867685026689	0.6485557456377851	0.07979740005819821	-0.01120500594806897	0.1230092852901095	0.009325368957401138	0.05244058629165426	0.187507342111394	-0.5027760145412811	1.324926857868356	-0.002139978972403167	-0.002332829157774756	2.060465433912192	0.4411048462635702	-0.3137991502260589	-1.327849037075412	-0.1602233387476854	0.8649851314271053	-0.3520516566959301	-0.0002319842769596646	0.5884002980372829	-3.514739737886613	0.587031777649214	3.514739737886626	-0.5870317776491795	1.387484611981474	-0.4809414380541286	-0.2363355116966777	-1.626984350208571	0.4801130324348286	0.2342856659922225	1.572072493821014	1.084669774070872	1.419993133033262	-0.1856243778124509	-0.1453558929008814	-0.02281435864439962	-1.395104641013713	0.1416531122014547	0.001037213292873933	0.01670802854628661	0.01354929007163656	0.02714562843530859	0.001004479741923911	0.004024043550880774	0.003919468859235248	0.006096116855741443	0.3773311042895422	0.3595919651383367	0.03550776900752422	0.03810752405170501	0.001030151827088853	0.04554986308915493	0.001014341769944921	0.006162745205637769	0.02262839403810764	0.03966089657997684	0.4214822945201606	0.400998401537709	0.007707498836375364	0.02424526965036151	0.2540571156449862	0.2641681515490936	0.1178191069135829	0.1214096274088116	0.00109280911991151	0.005572134384852711	0.001113013535522918	0.01023990927528737	0.001046516335393849	0.01175264397007492	0.6798185855240567	0.6229893557276646	0.06013581723289098	0.07506596976310302	0.001023428779651597	0.003762248629365361	0.001040729651021903	0.01919330957754592	0.00119317236197726	0.0478520730337875	0.1499932328801621	0.1747033344766188	0.04935595151295415	0.04131827859653083	0.002689217726137934	0.009093873833045364	0.3987928037928193	0.3164196606057698	0.001020243557684361	0.03203224453602273	0.001069746799232419	0.005699100946368323	0.0010604573796186	0.004504923081740585	0.001057447661960262	0.004301324869281071	0.1116567032979433	0.09829232590957201	0.1081027775153223	0.07826615441439332	0.03354368606068826	0.02994822034459129	0.003390717866639875	0.006159743662011532	0.06826177563581787	0.07407023600031788	0.1590477985618747	0.1403861020087166	0.1154855991381302	0.09818782373308425	0.05575040948328759	0.05770608667818485	0.001114482435731997	0.04949463131473433	0.05157243811253633	0.06926951833888412	0.001231529686944957	0.03062238969218999	0.001111871928442814	0.05672631234258978	0.00101953093916205	0.008620527984181911	0.001013036344217801	0.01158518633373797	0.001007101919316985	0.01083722451553103	0.001020962006968288	0.0301972727455139	0.03451869162019376	0.05948175228248845	0.04767697175457727	0.05699207000273047	0.06120092081523175	0.0573599716030044	0.001461742256299496	0.02458064389422115	0.001308056208963058	0.008638153345577758	0.04917659378624676	0.04759295368362529	0.06685204570802225	0.08707451306937224	0.02979618233372548	0.03454430707696858	0.1621516790942046	0.122260542251882	0.001020097594548546	0.02625118730265937	0.03376886833618403	0.02609253228609771	0.008706670293465522	0.02127124122367273	0.001034617193716742	0.01267363875720945	0.001035415851285127	0.01951417847553707	0.001241205246692095	0.1010853479764593	0.01844929067928962	0.04312979425449531	0.04468648915230787	0.04604997920076059	0.02429736643296978	0.02880779994702937	0.001004377043818747	0.02739691191305556	0.03005439436010179	0.02399650244251476	0.1461944477017861	0.1293199828258716	0.001034351966357376	0.02846882288180479	0.00110654667609122	0.04843567199080079	0.001049464795155128	0.02382448311460512	0.001017091627648841	0.0185973520723042	0.001033292894674482	0.01593975423383106	-0.01062539679674864	-0.01631326626904187	-0.0104644702959141	0.00691624910263355	-0.009526991689757113	-0.002772097919058872	-0.001779592150960333	0.001642917406442012	0.001043592177830498	0.04166590424887873	0.001004493133149141	0.01163977177476618	0.4647643625804013	0.02940621003455527	0.00103266410828534	0.001001360962323767	0.006362636638488748	0.4285822248714539	0.02173639046247189	0.2992584079386262	0.1545353022876916	0.001104844174867838	0.001124968582747104	0.00104891434912526	0.8088658996985196	0.07377958804730025	0.001024426015853712	0.001046150112041242	0.001003096211160929	0.1759294512757384	0.06801492520585577	0.006558424828287699	0.4270636580418297	0.001024170440478532	0.001001708596026872	0.001000642315728062	0.001001319367427649	0.109459464280902	0.1043360128696591	0.03355487625471591	0.002968166316109664	0.05347509592539017	0.1638832396417351	0.1189734971277012	0.05585335900375713	0.001241648740988499	0.04674740896005306	0.00124386063003113	0.001119175463167821	0.001015284293895798	0.001007165550750141	0.001008181529128627	0.001032827670538691	0.06334924054961513	0.03818938112326552	0.0571722302293152	0.001005838345095775	0.001119336794889439	0.04374885808634314	0.06385689000223473	0.02763142245169682	0.1608382643713999	0.001020449214225005	0.03296740809268417	0.006950280139090011	0.001029851903261578	0.00104055143199189	0.001207850715279006	0.008456315714132611	0.04843356519261115	0.0235464142863618	0.001004106220064136	0.02803372926023226	0.1518487013356623	0.001037728974308193	0.001019372280703928	0.001064732683099281	0.001022176734678228	0.001043419648906609	-0.008723494394728108	-0.01559623369545877	-0.009922566758635239	0.006164956646491396	-0.005015056042732002	-0.001318235750951901	-0.002656638746082154	-0.001888161053214113	-0.9204808789996239	-3.060977932452102	0.03467566638177094	1.817289644459287	0.008358224077486338	0.3041660797738967	3.109579163367571	-0.3232574198728077	-0.09691108971029723	-0.0113761304143815	-0.9351773823213809	1.828154903224811	0.8760916412708597	2.246240040269716	1.103389790107781	0.02615444798719197	0.01095125692348051	0.009797727429137856	3.959038216369119	0.7314756651926594	0.07058805756932403	-0.01303538724389631	0.1051366399741453	1.22007507080503	0.6190048022302652	0.1867834911948593	1.478466865182389	0.1003542724238542	-0.008844034068969671	-0.005805852371454969	-0.002838527419385031	0.3904782506610994	0.3301616770211869	0.04264670253633317	0.01056261734839857	-0.5017242154845303	0.4951992979028823	0.2933376422265865	0.2120542284716927	-0.009013768562610528	-0.2932934489463805	0.005006223653234072	0.03148823815189115	0.07862728976939426	0.1256926504518192	0.01626552631843478	0.09630605667815044	1.785846596946333	-0.378614575407485	-0.1085221320556086	-0.07967035490460354	0.01229768044245008	-0.1459999934833781	-0.05072416758951073	-0.02301375942625801	0.2101926417485357	0.1301291824065305	0.1888492164152513	-0.1063946947710476	0.04325452915928674	-0.01522776513178281	-0.7359395858921338	-0.5908097043035474	0.4139754858546239	0.02315279174962795	0.112709583444027	-0.1220799306822958	0.496491979457353	0.04799027204395764	0.03609381728486003	-0.145836759981946	-0.1123188108513175	-0.0928166098109147	9.811068544026109e-13	-2.059617797867502e-14	nan	nan	nan	nan	nan	nan
0.28	-0.0469465759838398	-0.01921663259010391	0.03640168089160157	0.5951221234429189	0.9411406149006816	0.008830443799755368	0.4207384721635034	-0.02756084721326461	-0.01683116977969379	0.03986399969295825	0.05619580880234566	-0.08542571979269689	0.01546800397290925	0.04307350949176979	-0.06132087363147314	0.9957696902691002	0.1013710407228664	-0.9957696902690997	-0.1013710407228722	-0.1441068996486909	-0.09846870651865612	0.003865193725628051	-0.2322691200244087	-0.07033839991566583	-0.03624909892942516	0.09613024258434787	0.1036649185469002	0.6892778011043267	0.6455985003961898	0.07898990033988341	-0.01130152637685448	0.1098308748866641	0.01078278278076492	0.3016395687664901	-0.08369450553357485	-0.4863220036921962	1.315838994658817	-0.01729908604920627	-0.02136971181087947	1.584573672723854	0.216118799012656	-0.02801009529181208	-1.537361030153867	0.09867502567539607	0.8567003534757357	-0.6610071165304001	0.3788018679532336	0.5789842200336994	-4.108297893621249	0.6578077560241022	4.108297893621249	-0.6578077560241012	1.446823802350188	-0.572553053456208	-0.2537335384214746	-1.424904702122785	0.5804556541564876	0.2811058356438315	1.333326555566803	1.043092335304316	1.334794532994675	-0.4226904636774487	-6.842547029476119e-05	0.001357499557230164	-1.243575605341923	0.1507507188671073	0.001041289555352089	0.0169944644627185	0.03627464479349025	0.04981706849551699	0.001004538712889215	0.00393490819570178	0.01047795989972127	0.01001013276519651	0.4089549739752202	0.3884502827737559	0.03053065068966294	0.03378389478568762	0.001031844310196344	0.04413501896146783	0.001008126718537593	0.006003591822983274	0.0135912414911243	0.03151705848339761	0.4243167196106798	0.4198152095842287	0.01923245389442732	0.03513023786375637	0.2725637339756498	0.2857668620113157	0.1305634995723104	0.1226220240020406	0.001102496384220854	0.005613902298448695	0.00112155130532116	0.01029780835104613	0.001050274444818623	0.01194537853565753	0.7196651811001321	0.6592883184609895	0.06708181286465832	0.08118503629880017	0.001024524831691896	0.003667010459712767	0.001043833881454809	0.01896976132084709	0.001101859101965768	0.04914394170846262	0.1616097922871943	0.185711583698449	0.06034814364507562	0.04705776659730596	0.005974768960342569	0.01148520237097639	0.4101401454382147	0.3331872970975044	0.001023289531855865	0.03288114155078632	0.001037059121511991	0.005749202235558875	0.001031724363315516	0.004545843599728617	0.001030481215913976	0.004340881000309688	0.109960724774659	0.1017806998660234	0.1060117494916279	0.08172716383081924	0.03315432284680628	0.03006152241379867	0.003667867441933947	0.006792213029904398	0.06099724703435965	0.07010002782962954	0.1613256934879649	0.1455915028471702	0.1172123031323235	0.1011686633308571	0.05632182979849138	0.0604039360851673	0.001223577605726168	0.0494264287979306	0.04895717659241744	0.06659772251274541	0.001242464979501169	0.03063682923238187	0.001118133435258723	0.05699243083603371	0.001017616262191135	0.009438895211874894	0.001010367476151709	0.01292371064551572	0.001007888503045647	0.0109795060592894	0.001030412196042209	0.03102416451649358	0.05334294084914205	0.07744166797691991	0.04256645903847465	0.05362650628002064	0.05877608935818257	0.05625088099665215	0.001242837120828102	0.02419856498217136	0.001218366110432727	0.008834806789155117	0.04571973855402091	0.04587055633089675	0.06427273935913612	0.08587565876019088	0.02768722739630857	0.03360168587387586	0.1611548289496156	0.1246717829174727	0.001020751518716676	0.02742259759240348	0.03403210995104561	0.02867580897860009	0.008108270544197681	0.0207242341363413	0.001031974440136614	0.01318711821237857	0.001040108464638091	0.01935896482840692	0.001212968390520673	0.09387052151858838	0.01283365038946961	0.03795023714580684	0.04795723761330854	0.05131014849956694	0.02440785800803871	0.0296139269134748	0.001004367776660955	0.02855420252814058	0.02872298694021088	0.02275816787795634	0.1488474851154081	0.1342624803095545	0.00103697499275975	0.02886265472645731	0.001064963113984845	0.04885174886213075	0.001059698904336871	0.02229302497784516	0.001020478574561378	0.01741454433669102	0.001040068611840861	0.01496761892326616	-0.007804363854294012	-0.01548527721444796	-0.00991433000724796	0.006610996835443933	-0.004567373681796449	-0.001369096633777517	-0.002714363093871527	-0.001125909608070014	0.00104720900741383	0.07811056324544061	0.001004680667421374	0.02208538770159201	0.487257754456193	0.02099732602139332	0.001034399298156299	0.001001426858457008	0.001064870995093221	0.4322640636641508	0.03977409766514536	0.3141273757359884	0.1463598408481902	0.001118798923585638	0.001134957832572488	0.001058219258711734	0.827733470251746	0.07792814300261797	0.001026629044648868	0.001047940066021261	0.001002915718019097	0.1835151074907479	0.07909040448623952	0.01172660770986275	0.4413709456444287	0.00102831206921192	0.001001649431036767	0.001000605501553642	0.001001269221008521	0.105944025972822	0.1019385651174241	0.03204686435921207	0.00469074325585807	0.05007441177178628	0.1658735363443051	0.1203729764145995	0.05795758498338632	0.001413199909883383	0.04486987758637852	0.001261774455545786	0.001129011155466965	0.001015728943430024	0.00100770215448128	0.001009138632222194	0.001046221704877532	0.08639429895851168	0.03479691751747904	0.05449728744707606	0.001005630160716947	0.001122563289025422	0.03965883717512502	0.05864478837539606	0.02340125209287168	0.1585084095340989	0.00102218067776436	0.03537576558225592	0.007805677112957762	0.001028586450431773	0.001048499424206555	0.001164190843142024	0.005040804809593283	0.05470557414315461	0.02526667720782971	0.001004537345266782	0.02649432945604656	0.1539409202462508	0.001041303669557175	0.001020352581733516	0.001075095328563663	0.001025550134026007	0.001050248262127081	-0.00452376564162229	-0.01460180991934883	-0.009360071342888297	0.006528764662730394	0.000616085506632099	8.474210091000944e-06	-0.003677996210677445	-0.003513610900010193	-0.9290253359216444	-2.644178899953428	0.01911511812630073	2.577453680982484	-0.04219570323739303	0.4502337097353584	2.640718752900945	-0.5163436589318419	-0.1897045231176495	-0.02406593936058977	-0.6973291130098487	1.882833882113902	1.229403964977836	2.056385640000779	-0.7600314303694461	-0.03835583625467068	-0.003253191059272233	0.03480502542569799	3.27627932953042	0.5118788995496067	-0.1679599738755936	-0.03595826017929895	0.1640977624125937	0.9891531221958219	0.5294828188282874	0.2727502049254039	1.870671262700891	0.05462645418813094	0.03240470054868746	0.0236228986381855	0.01702418304649518	0.2909390429890141	0.3469602638615057	-0.0120274701691764	0.1068954282331939	-0.2983326588237246	0.5560493894762962	0.3076773919786384	0.3139456108830924	-0.006679732636108435	-0.2406878985975121	-0.00184826181438098	0.02307196342422603	0.08453700695785057	0.1427807729469658	0.01305062931361267	0.07412814182088781	1.784224614594646	-0.3031912065099159	-0.1153078877738794	0.02472858191713839	0.02260935660407066	-0.2052139660112445	-0.1914846120321891	-0.170141561368297	0.2806882395558416	0.1042538716977168	0.3269896384556907	-0.01668895141316266	0.06273736886866997	-0.013242866347986	-0.6999850749933405	-0.4628947584016068	0.6363319561030074	0.1244768620178554	0.1316282636255575	-0.1318028446445343	0.4954377801177114	0.02977985216560079	0.03683945472328058	-0.1589391210498974	-0.1231360568855189	-0.1004563548999253	6.866464415696848e-13	-1.484005914885524e-14	nan	nan	nan	nan	nan	nan
0.29	-0.0427212525477537	-0.02130018248419838	0.03156075889143378	0.6082321278290376	0.9408772117725699	0.008530856473199703	0.4341947125357609	-0.0263716243206768	-0.0154848894907627	0.02347489080137716	0.05836227406502258	-0.07670589061306196	0.007314839726292328	0.04859623485955046	-0.0554937183838445	0.9519260032918284	0.1083374690779434	-0.951926003291831	-0.1083374690779732	-0.1293142622485988	-0.1046147878391323	0.001287363709159188	-0.2454963597965314	-0.06408323352533017	-0.03324768497538783	0.1080902861833234	0.1140233694347021	0.7021870177525082	0.6402531426954585	0.08019618738066039	-0.01123789140110422	0.09794526020893313	0.01230426936100977	0.5380617438290591	-0.3213467284183709	-0.4842041820955277	1.306112703075112	-0.0359957815996872	-0.03790762711049754	1.11156246670383	0.03386566649894981	0.299552835852784	-1.733555744212354	0.322404805246552	0.8921662253807722	-0.9647582725492592	0.709307827305078	0.5896390405938856	-4.647593639531737	0.7405317910200839	4.647593639531744	-0.7405317910200575	1.511799982648052	-0.6530544479368089	-0.2594829046633073	-1.226137508685869	0.665438856677518	0.316665711423794	1.052753948243206	1.036285258312912	1.249646734664769	-0.6306416155825504	0.2340229950784637	0.0087430407407423	-1.134813252792379	0.1544241956378273	0.00105889965052341	0.01725626945087631	0.06323405966958903	0.07682339894730245	0.001004708462709673	0.003836613848250039	0.01757011992604138	0.01408976688175063	0.4354511970156952	0.4124879081989005	0.02355511628282406	0.02774385352573287	0.00103168596020968	0.04197108035144403	0.001004863288224387	0.005836927875948165	0.007560287909469071	0.02594261607404296	0.4254126079126901	0.4360275664400124	0.03238270702375029	0.0474616069122802	0.2911198693612658	0.3068232424158966	0.1273496991256779	0.1087722591687976	0.001108670868525103	0.005654529980498826	0.001133626528868292	0.01034141202902087	0.001049157776505975	0.01226153295472023	0.7500661964605132	0.6875610792809599	0.07129439446478593	0.0845747174739757	0.001025081320856018	0.003568830584484043	0.001045605718976116	0.01865465962975367	0.001053404944857083	0.05073229927850974	0.1703583712344656	0.1941105161019761	0.07038669204110458	0.05180685149247011	0.01053228997274969	0.01474954678179863	0.4235115885089776	0.3533395727803754	0.001024620449362424	0.03374115433980005	0.00101972531248775	0.005839787742205344	0.001016475809194784	0.004617611804596048	0.001016178562742573	0.004402403265551555	0.1073287557714669	0.1039583929075114	0.1037642482288998	0.08489370402041929	0.03187478257782507	0.02938217756241658	0.005402955782309121	0.008800847894402601	0.05737181608771275	0.06934385613862651	0.1639161607273956	0.1518306477470583	0.1190063961589684	0.1045462290965836	0.06064526806108062	0.06660788968713736	0.007400818574069831	0.05395139951332297	0.04657245100351256	0.06428506800323219	0.00125280138457169	0.03053897720679475	0.001123791271327706	0.05708853898379147	0.001016839367805669	0.01030912312417782	0.001009222553700035	0.01439569823674791	0.001008642418402378	0.01106891842264673	0.00104145725278587	0.03146357869640142	0.06580698845308754	0.087568470395412	0.03930673261325098	0.05177080815676775	0.0565654046971399	0.05529341398862829	0.001126912366832364	0.02408349843102299	0.001180967090726259	0.009194618287830251	0.04283070593906299	0.04437933234470247	0.06215078248085571	0.08463663263698078	0.0261511287304818	0.03237394911214594	0.1603614137577645	0.1283683303625373	0.001022071820141389	0.02834678598816088	0.03617383941368547	0.03295330579296644	0.009503830237689165	0.02202314706863208	0.001030682969871612	0.01379038717220077	0.001044724432956897	0.01914432288224096	0.001185030028206494	0.0869591518471199	0.009350072883838411	0.03488780746302454	0.05147255798006628	0.05724258649184898	0.02493009440392125	0.03084678673139744	0.00100450956842553	0.02951466450329216	0.02758599696752399	0.02161957185703572	0.1512462326587811	0.1394070197545597	0.001039338140805763	0.0290337266195623	0.001044092999795089	0.04961937282005693	0.001065416170597463	0.02064219609165035	0.00102239627107107	0.01613378898165043	0.001043944515557012	0.0139205653026912	-0.002773365815872988	-0.01410170903618401	-0.009442459246395125	0.007885962660589127	0.0003333899060891295	-0.0004503181439324388	-0.003674162205516722	-0.001850640205902255	0.001102629275053375	0.1115442287828063	0.001005058100467248	0.02802057593108196	0.4987196448194114	0.01102635600582885	0.001029085977674133	0.001001501085650975	0.001037711741821756	0.4238131988505325	0.05368117050198069	0.3375395537331455	0.1016190634050967	0.00111196823030409	0.001155709741554499	0.001039345163440231	0.8244903107783267	0.07567111693687131	0.001024841009576739	0.001047035160174059	0.001003006791989637	0.185091273570884	0.08670428939053715	0.01851945210212436	0.4628030969820611	0.00102405413278241	0.00100171439925087	0.001000605824483393	0.001001313001821024	0.1015280039272874	0.09942256112194982	0.02897959318308452	0.009385677107625978	0.05516114759855249	0.1699451412731465	0.1226970523106669	0.07302659024685114	0.02450224188701787	0.04265401585402152	0.001265085306312306	0.001130249201628541	0.001016286251660482	0.001008309285847192	0.001009671010783723	0.00105864822436146	0.07699241727307933	0.03596110326046267	0.05320548196216581	0.00100665622392258	0.001158478215330801	0.03909889558233025	0.06015301291719959	0.0252528857755843	0.1596217104660214	0.001024516423479737	0.0414968948896882	0.01370469668949642	0.001029975405286865	0.001050399856551864	0.001148948008651121	0.006046462889025875	0.05666771684843102	0.02573588108498938	0.001004758474962331	0.02610945101569774	0.1558803053620788	0.001042215745666537	0.001024076270776537	0.001068212931043674	0.001023412306873743	0.001046058320387055	0.00365795208314752	-0.01231806015138877	-0.009036498808348144	0.01024668688402128	0.005007997013540156	0.000101426462693759	-0.004630894113033434	-0.001244994248448179	-0.9413695721907255	-2.325643281158785	0.03001432489852086	2.812339713880184	0.006865860557299947	0.3703345964474204	2.157795138522785	-0.6809824837995707	-0.2425786537023655	-0.01290297694573609	-0.4230871308330494	1.317635130089328	1.234647506037048	2.15586249465963	-1.935251284350515	0.02654634592621953	0.008294408647238696	0.03167082670908027	2.348151408751735	0.1826396150318683	0.07133171466514619	-0.03107478439735202	0.161637649680635	0.6944666718848678	0.4224959192816231	0.3709132870492963	2.137759336060548	0.1034948778718635	-0.00231215212853811	-0.0007611353871101231	0.00106205997524018	0.1348638422870694	0.2758060870969585	-0.1171704874363188	0.2859515449176397	0.1376658204605194	0.6907451700308277	0.3704033417547805	0.8923481238516997	0.8347945245625169	-0.223582310876216	-0.0159754949369011	-0.001443176844191904	0.0892881344957052	0.1518898710704799	0.005796417703882628	0.02044637438555724	0.3584294394912879	-0.07849994187870096	-0.07868035313555273	-0.02774810314412942	0.04574267462399609	-0.104206630734812	-0.05648052322476681	-0.06959181400712704	0.4421591945845807	0.08309657634861974	0.5294495545054603	0.2556554903688284	0.06116253313139103	-0.02698601029076161	-0.6766027191342128	-0.1702700217108696	0.5529687599289087	0.1212563653153275	0.07031960577369922	-0.09531446649590272	0.5413981021800659	0.005705851815212366	0.1071306833352747	-0.1693734298461455	-0.1316368015610546	-0.1075941275006034	4.287904403173496e-13	-9.436437870482623e-15	nan	nan	nan	nan	nan	nan
0.3	-0.0362926086007308	-0.02541019226134239	0.02667076153458612	0.6212433939143249	0.9404084144392199	0.008085093784941584	0.4430674827969807	-0.02664073614358485	-0.01079437940734404	0.005330984887382361	0.06239964047556727	-0.06748438042659785	-0.003729812273007328	0.05693095847151441	-0.04946424859750431	0.9030747347245327	0.1162827540639217	-0.9030747347245318	-0.1162827540639409	-0.1138689738961184	-0.1114576202230683	-0.001277473163376619	-0.2569037553258203	-0.05713239812690332	-0.02996600957577383	0.117066757229502	0.1245443720341828	0.7143226945581289	0.6333004573022416	0.08352430347050388	-0.01117919465900555	0.08710929137906016	0.01388881866262199	0.7423036709191249	-0.4889864821645846	-0.4961370750280544	1.296091334492611	-0.05837792674297924	-0.05060478415136838	0.6678796505039741	-0.07554814409758803	0.6408358635850495	-1.888320434645028	0.4728552552575831	0.9570365548327132	-1.239304667050444	0.9412015167466901	0.6194471277747383	-5.109814211626104	0.853579082204421	5.109814211626104	-0.8535790822044205	1.577353992827563	-0.7119032661486202	-0.2511349096350884	-1.060935853555833	0.7195894557744675	0.3371581247590939	0.7366120450073688	1.075602677644472	1.180086564482524	-0.7441560021749507	0.424297384342906	0.0003698528264046578	-1.03364643577023	0.1633632631397818	0.001095420873729671	0.01753011986809308	0.09189129857844403	0.1058344088632061	0.001004982106152822	0.003758805942596937	0.02401367923652867	0.0175096543516083	0.4568959795361116	0.4314259616721061	0.01503844482997634	0.02037788729500704	0.001028948955781705	0.03929353679139903	0.001003269508440088	0.005672809746255779	0.004438893282591557	0.02294476062680806	0.4234953795384389	0.4453278650070045	0.04558525810106215	0.05977874121068424	0.3110604630858793	0.3289035529794426	0.1068751196229778	0.08541040335349016	0.001108340739505112	0.005746128682226947	0.001150040812040579	0.01039010616370793	0.001039158589664738	0.01264369443609642	0.7707014114936178	0.7056489181217734	0.07262143900429124	0.08516947419101013	0.001024465003662118	0.00355379906991819	0.001046038597610462	0.01826801146083077	0.001029229585280223	0.05253797266374276	0.1762544162718826	0.1996775834037494	0.07920401367175925	0.05555092016449677	0.01614138268472716	0.01871936030819229	0.4393252803978004	0.3755019930624466	0.001023155635615734	0.03467341459401111	0.001011094535596975	0.005942468134814492	0.00100885498393559	0.004700783337554616	0.001009052248860487	0.004477757999312248	0.1039363921749188	0.1042832622510726	0.1013961295487462	0.08703245183341562	0.02974571200634829	0.02785153291819793	0.008594683196970343	0.01233364393353178	0.05766655293544883	0.0726646942356728	0.1670749639806366	0.1593857178383845	0.1210145150128518	0.1086280817777148	0.06973046947823766	0.07756095884813632	0.02172555973236568	0.06458473226591596	0.04425608047657233	0.0620912901437999	0.001259624768109762	0.03035225230096223	0.001127238562151507	0.05701171043969516	0.001016729893366299	0.01122024908165181	0.001008954088780261	0.01596697058234225	0.001009285509374843	0.0111147258999834	0.001053193090596233	0.03156692560875623	0.06829777942959411	0.08695612817452369	0.03809502990377915	0.0518454769676549	0.05476379731384699	0.05462737714771362	0.001069457225980318	0.02404347870032867	0.001180228382345232	0.009677454911654984	0.04100936573204579	0.04356290772607906	0.06165231704117038	0.08474285008339968	0.02622775440329863	0.0323261291331525	0.1603139726922665	0.1331857257117146	0.001023900077359661	0.02913478449759052	0.04016516178998215	0.03928359667048518	0.01310260588081842	0.02542102299343174	0.001030732315690638	0.01447529107704944	0.001047982032844089	0.01887323490704869	0.001163439059958977	0.08045218993911039	0.008057834752198238	0.03413125984046353	0.05426012336393175	0.06242578604970871	0.02542648846276074	0.03202227949481813	0.001004691049065287	0.03015770413100714	0.02680507128700021	0.0208639164089077	0.1534563599515545	0.145249002219086	0.001040975427784299	0.02900219826994986	0.001035524337648975	0.05080326945890107	0.001064831118918659	0.01894262090779889	0.001022285249111695	0.0148093725567061	0.00104378574899932	0.01284294120757458	0.004358112013447176	-0.01211801979812294	-0.009069453969750958	0.01078956608316473	0.004894918773322889	-8.209047891562533e-05	-0.004629360510969158	-0.0005798059708050523	0.001158049542694343	0.144977894320172	0.001005435533513938	0.03395576416057337	0.51018153518263	0.001055385990262179	0.001023772657190711	0.001001575312849843	0.001010552488550644	0.4153623340369125	0.06758824333881706	0.3609517317302981	0.05687828596200434	0.001105137537023816	0.001176461650537214	0.001020471068172348	0.8212471513049073	0.07341409087112488	0.00102305297450656	0.001046130254229509	0.001003097865960285	0.1866674396510203	0.09431817429483473	0.02531229649438707	0.4842352483196935	0.001019796196358616	0.00100177936746566	0.001000606147415064	0.001001356782634476	0.09711198188175356	0.09690655712647704	0.02591232200695348	0.01408061095938899	0.06024788342531737	0.1740167462019874	0.125021128206734	0.08809559551030849	0.04759128386415021	0.04043815412166461	0.001268396157079576	0.001131487247790889	0.001016843559890871	0.001008916417213246	0.001010203389341211	0.001071074743850834	0.06759053558764808	0.03712528900344518	0.05191367647725768	0.001007682287118482	0.001194393141634431	0.03853895398953466	0.06166123745900195	0.02710451945829607	0.1607350113979429	0.001026852169195054	0.04761802419711985	0.01960371626603204	0.001031364360136227	0.001052300288944583	0.00113370517416061	0.007052120968459561	0.05862985955370453	0.02620508496214741	0.001004979604657108	0.02572457257534948	0.1578196904779068	0.001043127821778258	0.001027799959817353	0.001061330533524275	0.001021274479721479	0.001041868378647397	0.01183966980791746	-0.01003431038342903	-0.008712926273808172	0.01396460910531244	0.009399908520448294	0.0001943787152964369	-0.005583792015389493	0.00102362240311371	-0.9555188662708383	-2.121020940354899	0.02152420389264084	2.978389573803378	-0.03809841492315644	0.3182843804010977	1.620804362515534	-0.7815286530740614	-0.2924255130943753	-0.02355677587474419	-0.1820117206401135	0.5004222243639662	1.226557014952953	2.261171671799169	-2.66244962679137	-0.02816163231662293	-0.002235099731036662	0.04800643786859937	1.239294933698582	-0.04710599200550775	-0.1513303017230931	-0.05026756023603343	0.2075609254486801	0.4227801018565448	0.3284795742066234	0.4138440280431381	2.272700182541926	0.06907594729160678	0.03482367774212802	0.02590356425807155	0.01979067675330376	-0.07962569662612415	0.1414017885241711	-0.1822874287691103	0.4117276631854807	0.5170692987952853	0.8192344277633336	0.4485347750594275	1.26376872259016	1.214992674777005	-0.2169125685811875	-0.01962283786371095	-0.01151537494877551	0.09271661599246928	0.1626377238192248	0.004329652079192736	0.006914688319093172	-0.3636043132742887	0.08288218031402958	-0.05702185436644829	0.03973794610648782	0.04721438164972086	-0.07025409249528317	0.07756410189372705	0.06584179517942261	0.5048578203784502	0.0770158944674158	0.7375484510884446	0.4031036470629374	0.07906435800665026	-0.02453206889600253	-0.6191035223119077	-0.001718346357428599	0.4864842692234218	0.1130034511236054	0.06814379413971568	-0.05521473008485228	0.6349263840213077	-0.01074019637793955	0.1200939909674715	-0.1686883805787861	-0.131868270865269	-0.106570449804517	2.197403211724692e-13	-4.5028133273729e-15	nan	nan	nan	nan	nan	nan
0.31	-0.02807999220494521	-0.030727975637476	0.02157073905682489	0.6341535700291521	0.9396947106569954	0.00753632909909449	0.4477744279243259	-0.02755083636953715	-0.002737939008531783	-0.01400499526267653	0.06744325039770863	-0.05748324599489515	-0.01725582329957256	0.06693128229959373	-0.04303156805466669	0.8500596053099294	0.1255981780685118	-0.8500596053099342	-0.1255981780685555	-0.09778442696658469	-0.1187490758325968	-0.003684499153620215	-0.2668838650325853	-0.04983175200758013	-0.02655107188439427	0.1230059481360831	0.1357832557275354	0.7258777940978749	0.625765274220055	0.0881134633036135	-0.01123123554853864	0.07730145144938548	0.01553377731976864	0.8842607415317197	-0.5612613773714513	-0.5238170687591398	1.286014985473752	-0.0853883313278693	-0.05855117804876039	0.2928014466840623	-0.09451861305916329	0.9675445513173849	-1.959420296652539	0.5221854790788494	1.040486645029703	-1.447216749515117	1.039748073233913	0.6656842774278705	-5.483354639410901	1.015887854538679	5.483354639410912	-1.015887854538672	1.637460469157376	-0.741983942800669	-0.2280901886698126	-0.9398354445300519	0.7353210134061864	0.3449943943493611	0.4696602569973853	1.179055893510285	1.136606394752818	-0.756906428525663	0.467427148826299	-0.01234610412354502	-0.918540421188547	0.1666951013008727	0.001261547202635849	0.01795361530700099	0.1158616689461497	0.1324476927269603	0.001005198039033963	0.003711346730908329	0.02816672342403555	0.01969986394813422	0.4740565565928925	0.4450874469347588	0.008323208894402793	0.01455057240935795	0.001025184615398116	0.0363801369125081	0.001002434368403083	0.005523916776691583	0.002767111013741981	0.02128005260692424	0.4235590943654721	0.4499112827491684	0.05661068952803187	0.07034587462801709	0.3312756965840904	0.3516157575930489	0.07952967079803068	0.0611469291565875	0.001103255572360909	0.00589089301211228	0.001160205913199478	0.01044527614578492	0.001028993371120175	0.01310683190887717	0.7828775396701484	0.7122013941595169	0.07168189028407809	0.08374659236323811	0.00102299231634397	0.003607181677552444	0.001043464136010353	0.01783746047849327	0.001016540847392078	0.05458139668896198	0.1803730287919254	0.2031460802443424	0.086110854470229	0.05831733162784704	0.02104626928116714	0.02216558289739597	0.4579267248518405	0.3982740415928201	0.001020713811505883	0.03570718244813453	0.001006572025173757	0.006094254901827569	0.001004822150151395	0.004823232251527348	0.00100531213371729	0.004582615229099889	0.1005550950522966	0.1029684753519615	0.09927197368502712	0.08782593231516123	0.02752048931511858	0.02604091422699679	0.01044333156311568	0.0148607043775057	0.05898342712503909	0.07740184919036582	0.170275794469639	0.1675487729042123	0.1227082309553174	0.1130470537506728	0.08292989065070069	0.09254180610238417	0.03871933984433072	0.07699422633920126	0.04169641106973854	0.05983939964234131	0.001262886568389118	0.03015683949724869	0.001128353084679693	0.05684305576812761	0.001017047392934322	0.01211312716851272	0.001009136871772663	0.01775368726689474	0.001009801204893546	0.01113331061464677	0.00105763086017149	0.03143739099273747	0.06199128859285115	0.07903613144350377	0.0378207211187361	0.05277144839566686	0.05298552567865901	0.05387030231686726	0.001040251008032449	0.02396846895660815	0.001183328615025041	0.01022081346001292	0.04023451430135959	0.04331805617399157	0.06190500202271577	0.08535689410828837	0.02728826404373874	0.03319107209144048	0.1611508963013321	0.1376447414254869	0.001026064070900238	0.02996298646817385	0.04394252807104974	0.04617764931245754	0.01805204905188774	0.03009870442562396	0.001032387170562023	0.01524729020020366	0.001050053246112252	0.01855897579374941	0.001148891927991519	0.07445363890837277	0.008383623245075992	0.03512970992415736	0.05441777907484437	0.06531199754927665	0.02513349572781983	0.03240669149790279	0.001004902461277802	0.0305663085530434	0.02525660192564797	0.02006353273851871	0.1552890386764367	0.1516431019836431	0.001041833201530274	0.02886501367429589	0.001033384428811065	0.0524545461562143	0.001062859133340914	0.01726677759304548	0.001021638290431409	0.01349559260517811	0.001042594934449747	0.01177993576996679	0.01312019280049525	-0.00974948798886232	-0.00869569252014688	0.01509223610016272	0.009495110381399151	3.536535551551387e-05	-0.005440963556335765	0.0007742587772166677	0.001668501180747698	0.1532494206063076	0.001005411946652238	0.03194097379774744	0.5150102266532584	0.001035608159379263	0.001019146646050868	0.001001556751556781	0.001008753882291161	0.4311910052726011	0.07224006509168747	0.3811134459811014	0.0289526740384539	0.001091889918268	0.001165991584544763	0.001016672502061292	0.8065379287687023	0.06791053991251907	0.001020111484099532	0.001036261551937286	0.001003535538698634	0.1875162644060085	0.0961943339912696	0.02745477728204169	0.5130363729074696	0.001016798689182386	0.001001938277893608	0.001000641339644398	0.001001473154250763	0.09468166124111503	0.0957841182460257	0.0241727234002996	0.01101442375975368	0.06096078086721185	0.1766718776639095	0.1253387075190351	0.1108017033204769	0.06734833058142865	0.03708735268119139	0.001264497239690228	0.001127843419724998	0.001017829857168412	0.001009674560649632	0.001010451688005258	0.001054783335691652	0.04217722501590888	0.03781558219741394	0.04982073290794927	0.001011685185961962	0.001179926629568987	0.0399757101986245	0.06270897561934184	0.02968000566420566	0.1640097696956572	0.001029555025649315	0.04915525497855758	0.02676876873809304	0.001036432171045928	0.001052131907731292	0.001133777761912103	0.01015503286688283	0.05115261987559527	0.02360519850355294	0.001005243353904539	0.02160325831571682	0.1584616926105014	0.001042386004773493	0.00103399774502639	0.00106036307378982	0.001020703096462581	0.001040921556583905	0.02290669198160566	-0.007153098263948911	-0.008308144067614142	0.02029700771304069	0.01417146347823575	2.561050212167042e-05	-0.006138303834459491	0.001928832624521163	-0.9731020982428146	-2.009518174184742	0.0575418609335015	2.330913264062242	0.01281338110273515	0.1268890564755276	1.118084778975932	-0.4126283402248592	-0.288937952184546	-0.009760382564653287	-0.1396282378620297	0.4649899824222969	0.9001171968054988	2.233280305903834	-2.217946771737847	0.03715240780871917	0.009441049505191644	0.04689153944638336	0.08734738836526115	-0.2328080744183456	0.08616632917210873	-0.03950421029690677	0.2064893663095119	0.2694513263906183	0.2276177475160946	0.2843638746080377	2.268327122287374	0.1236625126993136	0.005882847777054953	0.005901869713004928	0.006327968223630627	-0.1849045667608374	0.0185031951934959	-0.1787820612568621	0.1125955085823425	0.4455471049016789	0.7854769399808563	0.4172040977103827	1.703867767561455	1.26337658707917	-0.2348076167852173	-0.01785129345555088	-0.01913862838190054	0.09531422999858812	0.1968206093341515	0.0005650990204910027	-0.02577764586656765	-1.182966316428855	0.1058814479310687	-0.09584693074881102	-0.03376461286052245	0.05931857877855382	0.01369982579751186	0.04089760814627379	0.1047944478131389	0.3777853644459641	0.09188715783238266	0.6478043100488055	0.5236171091338131	0.07965239539192885	-0.035184224767869	-0.58042836538364	0.1883186491119399	0.09490835327123795	-0.02765404060488897	0.02332554027412485	-0.1110494743374566	0.6228695295257684	-0.01455611774601136	0.2016722091584305	-0.1662867073139186	-0.1309102263218948	-0.1058950647901683	1.389313850225802e-13	-4.238831423755636e-15	nan	nan	nan	nan	nan	nan
0.32	-0.0189265711048793	-0.03636924349493283	0.01619542719470182	0.6469651155635184	0.9386801377872426	0.006926009722953179	0.4493093531649194	-0.02829204264426202	0.008498358321581495	-0.03346831507162273	0.07256972505578037	-0.04672872125566257	-0.0323005314881958	0.07734361642305271	-0.03617865711615401	0.7936047825740282	0.1367281538712338	-0.7936047825740271	-0.1367281538712554	-0.0811616629913933	-0.1262092208196689	-0.005795674941811748	-0.2757954513510913	-0.04253035295258216	-0.02308282207216247	0.126828644783217	0.1482631265539278	0.7371682834789535	0.6182818124464419	0.09235069777796659	-0.01145747820915002	0.06892610553481802	0.01724405334885965	0.9304646117309199	-0.553683378453612	-0.5511949518981457	1.276365218400461	-0.1185517438631733	-0.06291572221020986	0.03347567314077601	-0.0417693538612359	1.276807249822709	-1.913788366439304	0.489428202449938	1.107714616329177	-1.543044099447675	1.023603575775813	0.703493206909656	-5.797752875885877	1.216489441830885	5.797752875885877	-1.216489441830886	1.684997401958869	-0.7456411416578069	-0.1919648692249447	-0.8472311759037985	0.7197400429089925	0.3478205489294439	0.3133131931181486	1.32380010425053	1.127164532749084	-0.7338117404605226	0.353912312591352	-0.03447050138601843	-0.7471476327487478	0.176426737528579	0.001599710217451118	0.01856829662717282	0.1326391524893095	0.1521855954467224	0.00100529415176299	0.003699209734546556	0.0293610624726611	0.02019006583252416	0.4872957659769515	0.4539194990308403	0.004841144141926775	0.01155144016723954	0.001020989210450916	0.03354110795803887	0.001002007723770068	0.005406830804593566	0.001923488923690791	0.02037822877879562	0.4285924880147599	0.455602237822604	0.06457667258297095	0.07804603571259744	0.3511860838829962	0.3726093801972606	0.05073426088059289	0.04049743673549068	0.001094087813105949	0.006089935028707832	0.001160051177628399	0.01050236622083296	0.00102201275820468	0.01362693488005008	0.7873536797356296	0.7077188081793725	0.06871694973718288	0.08060655868587552	0.001020784878121724	0.003760315771980411	0.00103724093904808	0.01740469572864237	0.001010418208688956	0.05677506972422421	0.1832240082882249	0.2050372511342327	0.09078092142260423	0.0601595756958711	0.02458263679942119	0.02458590549655446	0.4795210658110199	0.4206008874832686	0.001017994002454855	0.03686636263192405	0.001004391361225158	0.006267108532696014	0.001002824325869737	0.004965133755359973	0.001003501207077286	0.004707261344201862	0.09756128197088071	0.1005537132443352	0.09756702805751556	0.08742669348455676	0.02551814644144548	0.02429697665714609	0.009869920432760965	0.01496377576492654	0.06002528503968758	0.08187934458899232	0.1732540136604542	0.1745372637295925	0.1238334987564649	0.1166110532954912	0.09993944794458513	0.111067654984781	0.05649084309491247	0.08978167295131444	0.0387568089485538	0.05736829610660074	0.001262567988428897	0.03002739502029971	0.001127087802840703	0.05669047649166236	0.001017699450999632	0.01331563825399142	0.001009607476926381	0.01994568269385943	0.001010183135515917	0.01114958404340244	0.001051699792363794	0.03119225200447141	0.0468997873440266	0.06404537617592675	0.0379971816715129	0.05403449277912848	0.05105831537501297	0.05268136215367755	0.001027655199139585	0.02378769208396816	0.001177644039864133	0.01082105150253137	0.04048810952645166	0.0436852251164695	0.06251440399901617	0.08547386034758402	0.02906683518819575	0.03437497111613264	0.1629395063550955	0.1405582338420453	0.001028497610302334	0.03103778081820948	0.04666262449370073	0.05237052752635104	0.02402220910999749	0.03571705457114	0.001035749257529919	0.01615467756158431	0.001051004202438986	0.01823226102417528	0.001141655944210225	0.06884718900035125	0.01007614612426751	0.03763583854300078	0.05109299335421629	0.06440695956684833	0.02373560430959983	0.03163853888084148	0.00100514005507477	0.03081918393661782	0.02246985417372725	0.01851917751526358	0.1566490193634092	0.1572859120223214	0.001041890834295417	0.0287538880151109	0.001035415212621738	0.05466693085591911	0.001061389599769335	0.01562075826266758	0.001021029136433632	0.01219071789260825	0.001041526165900089	0.01072775137030959	0.02341890117863677	-0.007039169306122321	-0.008301250566149712	0.02074805851098069	0.01420954422261596	-3.799484179072742e-05	-0.006081172450838021	0.001829087174162509	0.002178952818801698	0.1615209468924431	0.001005388359790968	0.02992618343492351	0.5198389181238864	0.001015830328496873	0.001014520634908283	0.001001538190266427	0.001006955276026846	0.4470196765082895	0.07689188684455879	0.401275160231907	0.001027062114917961	0.001078642299512717	0.001155521518552625	0.001012873935950267	0.7918287062324968	0.06240698895391457	0.001017169993693318	0.001026392849596315	0.001003973211436424	0.1883650891609964	0.09807049368770475	0.02959725806969772	0.5418374974952455	0.001013801182008887	0.001002097188321185	0.00100067653187307	0.001001589525866586	0.092251340600475	0.09466167936557492	0.02243312479364244	0.007948236560117131	0.06167367830910367	0.1793270091258321	0.1256562868313363	0.1335078111306343	0.08710537729870543	0.0337365512407181	0.001260598322301156	0.001124199591659306	0.001018816154445974	0.001010432704086637	0.001010699986668365	0.001038491927538472	0.01676391444417877	0.03850587539138103	0.04772778933864093	0.001015688084806262	0.001165460117502338	0.0414124664077131	0.06375671377968278	0.03225549187011582	0.167284527993373	0.001032257882103445	0.05069248575999409	0.03393382121014912	0.001041499981951453	0.00105196352655103	0.001133850349663731	0.01325794476530672	0.04367538019748347	0.02100531204495752	0.001005507103155514	0.01748194405608401	0.1591036947430962	0.001041644187769279	0.00104019553023564	0.001059395614056397	0.001020131713205182	0.0010399747345215	0.03397371415529393	-0.004271886144469109	-0.007903361861420316	0.02662940632076868	0.01894301843602307	-0.0001431577110532511	-0.006692815653529535	0.00283404284592874	-0.9917896570949705	-1.825285147172714	0.05976138009747063	1.603313345001504	-0.03103397190291718	-0.02171716202674137	0.6549177292038579	-0.2158921243582386	-0.2775513281786571	-0.01719537636538867	-0.0294348823203615	0.721929690630115	0.6531625483991688	1.917455269930193	-1.939653271664111	-0.01730609497429973	-0.00185108115229623	0.05939953752924154	-0.9677174698789817	-0.3905363618520021	-0.1313800043470688	-0.05071031823261431	0.2376107274575437	0.107314911727744	0.1436460951461029	0.2086640300343132	2.183659654558308	0.09415841328372752	0.03903705051406628	0.02979408223146046	0.02374845381902496	-0.2996207383560771	-0.09714207396315536	-0.1689512045222129	-0.07307014809384388	0.4651373875944962	0.5843215796744472	0.2775402894316904	1.972769048145609	1.290583182520675	-0.2607551754376008	-0.006429172512932222	-0.00830029593381747	0.1546432157146086	0.2436934722992816	0.003867394865176645	-0.01620618613447173	-1.777756020588111	0.1502967714028487	-0.1433949208514486	0.01858452043048915	0.05859028049888019	0.05215000642187163	-0.0218514552234423	0.1296330084627328	0.1957531609363297	0.1263343703927568	0.5973135654765899	0.5912373897111866	0.1061420057861904	-0.02702319689373467	-0.5406832977808627	0.2998173606711473	-0.2717656271650022	-0.1175094728967406	0.03699798644721489	-0.2040090406576481	0.4846684388455158	-0.005528409090117765	0.2323155915056519	-0.162723583704167	-0.1300872230758438	-0.1044062422134855	2.606085272858382e-13	-1.134796947723181e-14	nan	nan	nan	nan	nan	nan
0.33	-0.009846375365393905	-0.04162078719629796	0.01064239994526449	0.6596852021423387	0.9373021039962078	0.006283224463598756	0.4489241505859056	-0.02822977783810635	0.02277529454268654	-0.05187876196168202	0.07706527725136759	-0.03556215121030303	-0.0476495157818448	0.08712728359487051	-0.02911875209082101	0.7341452367921362	0.1499437723240065	-0.7341452367921403	-0.1499437723240681	-0.06413068651982987	-0.1335833046419182	-0.007481717567061412	-0.2838910886438082	-0.03551606686789722	-0.01960302808565535	0.1294431068161658	0.1623263605080541	0.7485330976462536	0.6110696788806349	0.09460444203749714	-0.01191196909743056	0.06232409588945079	0.01903750487025365	0.8658158897416307	-0.4918252955291029	-0.5531481029472907	1.268058942554491	-0.1580534791657502	-0.06550602841241206	-0.08603031738407334	0.05554167094937519	1.576615518555099	-1.749125944118537	0.406494315609595	1.112719667814762	-1.501310588569207	0.9257115608267042	0.6980050837946946	-6.094473947829256	1.423164615856483	6.094473947829266	-1.423164615856491	1.719780525347934	-0.725592067612387	-0.1433574425906445	-0.7764652248821745	0.680211431154509	0.3473006518961819	0.1988762599826237	1.487704283419308	1.147778465887889	-0.7078665856273336	0.1094243131805182	-0.05536881161063547	-0.5826950884587242	0.1829888610264032	0.00175938181354029	0.01899274782129538	0.1424638287274999	0.1644342857951477	0.001005259817330473	0.003704829678800858	0.02605525969345205	0.01840931698659735	0.4968844630051492	0.4586502463911491	0.002976730101759105	0.009956479572913004	0.001017065331200338	0.03101898065797044	0.001001753231638656	0.005326011534847912	0.001474821655868918	0.01987987008332591	0.4385795224812648	0.4643812292715899	0.06897814729369409	0.08250713731842887	0.3703115606000744	0.3907960666855241	0.02805346372089345	0.02511896596345681	0.001084004513467886	0.006276859721919422	0.001152106156430274	0.01055364617567316	0.001017074965750284	0.01417757135063382	0.7850379565305418	0.6940232539834149	0.06396982006237917	0.07600941195547876	0.001018452841183016	0.003911009940068628	0.001030496357154965	0.01701253112887165	0.001007464469146933	0.05909333607394828	0.1852481221483487	0.205794358526569	0.09250518617920105	0.06106972831274109	0.02637905495925687	0.02584226215584145	0.5026584160630059	0.4416505737239213	0.001015508655287518	0.03809053524052747	0.001003304385147463	0.006478975956470737	0.00100178859304579	0.005138547189357016	0.001002592460206511	0.004855771565242581	0.09494767640281709	0.09723991676925949	0.09582740928165738	0.08570439517736216	0.02421436355786507	0.0230444811453078	0.008039627682891822	0.01375317804456664	0.05814657065190247	0.08330562873322907	0.1763980072733128	0.1793989552513693	0.1251151342244106	0.1190323697984302	0.1195057960489258	0.1314391723009833	0.07128003004739687	0.1009760704936507	0.03616580587932736	0.05491042091491179	0.001271206249113005	0.03001559626520854	0.001128942253483861	0.0566398188630976	0.001018183991468935	0.01479806038477144	0.001010015432347404	0.02257416493012758	0.00101045443935303	0.01118778355496707	0.001043370070890541	0.03095410370506183	0.03118471547340946	0.04874192522230668	0.03760552808671236	0.05467853693465433	0.04905202170907529	0.05103647981488799	0.001037304411736377	0.02356461321410266	0.001241691288499123	0.0115793411744508	0.04140109805059564	0.04434957852238596	0.06131361396576324	0.08371308609135052	0.02875147325167945	0.03450073045884541	0.1644236670878851	0.1415888309062384	0.001031177057158047	0.0325628451231935	0.04673114856710192	0.05629406950474952	0.02999819823358192	0.04131359954268884	0.001041331650822402	0.01726971745731362	0.001049729550592072	0.01792595053420781	0.001180769248343575	0.06347249692777494	0.01184715399229556	0.04026812960784021	0.04254472820694561	0.05802008356222371	0.01994814668766621	0.02849993530067833	0.001005395595466742	0.03102107319479939	0.01973004682667262	0.01653879135668823	0.1584486142239977	0.1619890050298951	0.001043070238998786	0.02876945711328173	0.001041579422827558	0.05754130518504045	0.001062585421177748	0.01399490669486612	0.001021440880724003	0.01088348279722386	0.001042524656332649	0.009676673095926474	0.03417164497730919	-0.004134014088769819	-0.007848932706778141	0.02666999571389569	0.01783405581667536	-0.0001563385839727681	-0.006587833926807229	0.002839348857751031	0.001711731718616528	0.1535975148520424	0.001005085096653341	0.01576118730819121	0.5179834917304135	0.00101312689358655	0.001011679448780511	0.001001446252874304	0.001006348274562039	0.4728809703454143	0.07262733516158866	0.4178424320794871	0.001017672964195504	0.001069163385217664	0.001133943693568331	0.001011142435585441	0.7677051956393113	0.05400650338292995	0.001015057710021936	0.001021009227425033	0.001004743582031806	0.188806415819164	0.09206805672845395	0.02739811313294386	0.5680173448360019	0.001012178290231905	0.001002237495742829	0.001000739669933962	0.001001695163688444	0.0905372786651322	0.09234271957377929	0.02300076662514069	0.004495594407269841	0.05072384721009033	0.1834455934580206	0.1281814622923769	0.1594439841973387	0.0925125314792415	0.03258448956912915	0.001296794484353005	0.001136519508372394	0.001018580065966563	0.00101044615865412	0.001010767921681501	0.001031491874578677	0.008952791625228952	0.03597910284514167	0.04563177175900235	0.001074133512897438	0.001429336371769508	0.04340688288198429	0.05638327031533209	0.02508556315885385	0.1663584886321454	0.001035410791269128	0.04348026007270268	0.03923807846452958	0.001051915435112128	0.001045390144391472	0.001295657307888093	0.01417938849565928	0.02236259382379163	0.01120353766997417	0.001005792192332044	0.01597864216364966	0.163202977692395	0.00104654299248387	0.001054594456275622	0.001067582204277258	0.001023339636663177	0.001046600682745455	0.0450827334335942	-0.001118561226858537	-0.007353071523693136	0.03262440443131241	0.02057139731525641	-0.0002852270244907386	-0.007010510021398695	0.00385385535079777	-1.011093066603118	-1.55236626315541	0.02461394293379097	0.8286791991290142	0.01666824460834638	-0.3369664725723934	0.3037769215923191	-0.1116949154638253	-0.2270957969032572	-0.00246625977061874	-0.05417257706941158	1.061167676507088	0.2465184879455434	1.701380943553195	-1.160071008373409	0.0360362370904307	0.008238209160099472	0.05241651716541899	-1.725435237823327	-0.5290285532026446	0.08844593565067529	-0.03144712663689708	0.2293422602726712	0.04148859807940022	0.03611380615321352	0.05025230067510627	2.016858530761689	0.1364290665792969	0.01238511106959426	0.0112606833575982	0.01060238048271841	-0.3597967910685066	-0.2424440024096512	-0.08525258146541628	-0.1665977375992302	-0.1515449370815561	0.4235806755570761	0.2294410084204829	2.087713234625311	0.9675831303563003	-0.227088139657893	0.002185891192536021	-0.003010755325923858	0.1495307041192419	0.2828622945062965	0.004847829087738093	-0.02590708058025632	-1.319766792301361	-0.008213270376938002	-0.1859392086650508	-0.04196888413697929	0.09030462128037085	0.07870204011828512	-0.3191477168296356	-0.1114966353434375	0.05567681112742964	0.1804893184135185	0.1949586781956197	0.5332655978597276	0.1214455850737838	-0.03098563504175949	-0.5351377645690553	0.2330966144677328	-1.018860456193891	-0.4928997742065547	0.007225962883183767	-0.1916260216403228	0.4817798314785603	0.006091139862146382	0.3346127909912663	-0.1621532817418283	-0.1312011052668503	-0.105530397435003	3.029779554718233e-13	-1.161091633390453e-14	nan	nan	nan	nan	nan	nan
0.34	-0.002005426238721965	-0.04610974807940918	0.00525771303658022	0.6723344313181259	0.935499098910148	0.005618595179271162	0.4480784642483146	-0.02715482210827018	0.03999137917557331	-0.06806733260498971	0.08063585294720584	-0.02473192239801381	-0.06181789984518314	0.09570948168394773	-0.02242820972739881	0.6717089502707545	0.1651220535309815	-0.6717089502707528	-0.1651220535310123	-0.04679439982454048	-0.1406493910680337	-0.008625099528849399	-0.2914161346935994	-0.02898423918708047	-0.01615356096378011	0.1305921109130884	0.1779943641590439	0.7601634561002957	0.6041394484753457	0.0947909395188799	-0.01254367714808659	0.05708338792297022	0.02091833645491828	0.6826152891153315	-0.4011668148297454	-0.517526883744593	1.262193737793839	-0.2035460024686694	-0.0672845272048419	-0.05862107858739755	0.1607688308691796	1.864636932154523	-1.469413117113634	0.3044329025038777	1.040446369704721	-1.306924053374975	0.7833097591832675	0.6296206745266687	-6.393101023783851	1.609021992671402	6.393101023783851	-1.609021992671403	1.746059446703936	-0.6840416624315985	-0.08343273653293949	-0.7331129273184019	0.6232483621347171	0.3417551760029631	0.02022160591345889	1.644754043616456	1.180273390097486	-0.677431108357247	-0.05953704303875947	-0.06991393386117743	-0.4748872969713437	0.1939027501833429	0.001605809197694454	0.01905027716950352	0.145078908141699	0.1684042689181941	0.001005090950948539	0.003722780303363346	0.01749347560491033	0.01340005907271604	0.5029460157697219	0.4602459410373858	0.002034616540070536	0.009145643439050897	0.001013683030326923	0.02899475871909987	0.001001580058145515	0.005287549965595615	0.00124977379503127	0.01961606283136664	0.453473629760826	0.4773715728996233	0.06950432079290295	0.08312561977502758	0.3883814852905755	0.4062669773849945	0.01541997953479345	0.01681541405511371	0.001074223317770344	0.006437563839996292	0.001137343012882592	0.01058975314467512	0.00101374104668467	0.01470904043484757	0.7764874593474342	0.6741292660526911	0.05753974725168941	0.07002327624288801	0.001016230722961613	0.004067776438889733	0.001024432464814005	0.01670126265263297	0.001006373697074742	0.06142790928540202	0.1866659680851129	0.2058146637227297	0.09091026913367907	0.06083643937741962	0.02626369677552222	0.02574385148704859	0.5265075095334867	0.4607496768422746	0.001013454732958326	0.03931000312695797	0.001002831359174098	0.006695784290670654	0.001001302573354118	0.005317788998318699	0.001002191161492525	0.005012284755755519	0.09270899493029193	0.09342461273460237	0.09383589564155766	0.08267528513760039	0.02380432288059403	0.02251783135531963	0.005399585276508569	0.0116808541807676	0.05213774042930839	0.07941515828083266	0.1799044533099632	0.1837201562582549	0.1269029165113865	0.1216542334091864	0.1411489356058074	0.1525454960675614	0.08162267403658351	0.1095190716465178	0.0342393462064642	0.05290116777828941	0.001293622712728135	0.03003344223809846	0.001136030750170278	0.05660667087417925	0.001018308045377396	0.01646004220995545	0.001010226039938759	0.02562011497502822	0.001010624008550545	0.011268047057587	0.001035705339654064	0.03078443825599689	0.01882496287101245	0.03691338788638639	0.03621349763386458	0.05413572077003394	0.04699771952801949	0.04895542474509213	0.001071361250449227	0.02337294260753728	0.001405628914841748	0.01257188327622474	0.04281434825502073	0.04521889322604714	0.0573244468986349	0.07931401959485544	0.02516676241497111	0.03200472850079423	0.1649663405582611	0.1425779812490847	0.001034093327229857	0.03468378374295315	0.04343576875293548	0.05642097805016979	0.03559490138969883	0.04648624639354317	0.0010493315318836	0.01867518149868358	0.001045804429361573	0.01767761367703462	0.001281228584289522	0.05812678075218625	0.01319673513089762	0.04242688607575047	0.02784654400704729	0.04376473279436729	0.01320723988669983	0.02212677277538025	0.00100566591752658	0.03104062514815596	0.01757514107865295	0.01469550047080667	0.1611451550092145	0.1674381020280782	0.00104611013008112	0.02882468903508992	0.001051862637987563	0.06120025700974695	0.001067277967626848	0.01238356159007654	0.001023251368571905	0.009569869601901716	0.001046338068081237	0.008622723726145328	0.04516190576240038	-0.001063412404578939	-0.007331299861836316	0.03264064018856325	0.02012781226751725	-0.0002904993736585899	-0.006968517330709788	0.003855977755526836	0.001244510618431076	0.1456740828116426	0.001004781833517591	0.001596191181461077	0.5161280653369406	0.00101042345867323	0.001008838262647442	0.001001354315487426	0.001005741273096359	0.4987422641825391	0.06836278347861957	0.4344097039270675	0.001008283813471036	0.001059684470922622	0.00111236586858397	0.001009410935218979	0.7435816850461257	0.04560601781194869	0.001012945426351055	0.001015625605292488	0.001005513952626292	0.1892477424773314	0.08606561976920347	0.02519896819619186	0.5941971921767581	0.001010555398457959	0.001002377803165004	0.001000802807996372	0.00100180080151098	0.08882321672978742	0.09002375978198368	0.02356840845663489	0.001042952254424295	0.03977401611107392	0.1875641777902085	0.1307066377534171	0.1853801572640302	0.09791968565977534	0.03143242789754029	0.001332990646403748	0.00114883942508463	0.001018343977482929	0.001010459613215174	0.001010835856697612	0.001024491821626733	0.001141668806284571	0.03345233029890028	0.04353575417936274	0.001132578941002096	0.001693212626035242	0.04540129935625426	0.04900982685098042	0.01791563444759025	0.1654324492709169	0.001038563700435636	0.03626803438540958	0.04454233571890397	0.001062330888266983	0.001038816762215593	0.001457464266111842	0.01510083222601255	0.001049807450101117	0.00140176329499099	0.001006077281502889	0.01447534027121525	0.1673022606416935	0.001051441797196779	0.001068993382317166	0.001075768794498805	0.001026547560122468	0.001053226630970246	0.05619175271189467	0.002034763690751663	-0.006802781185966116	0.0386194025418564	0.02219977619448976	-0.00042729633792839	-0.007328204389267919	0.004873667855666808	-1.028003977719762	-1.232313727380175	-0.01362298913373577	-0.05242810007827721	-0.02856783588556706	-0.6674189756257685	0.02790718639321073	-0.05906723224585188	-0.1779702558945067	-0.00872383625159749	0.01747540636705083	1.564200126451833	-0.1153612814527361	1.374300112177805	-0.5246694989621541	-0.02255021000161543	-0.00488567833573765	0.05556606024574341	-2.20740421683134	-0.6683341582243165	-0.1301655381835596	-0.03453109802259246	0.2408720998050378	-0.04004552749453576	-0.08504221529002992	-0.06228943558591954	1.793543030100496	0.09321746890754073	0.04002523259994052	0.03095975722574705	0.02534904771619085	-0.3999222502945683	-0.3585044204932863	-0.02378206016707218	-0.2454153767529576	-0.5982135317151286	0.4762234766953906	0.3176497109949239	2.119730338175893	0.760303904609945	-0.1710307644242339	-0.0005002269176282533	-0.004798368007978532	0.1905551545971033	0.327187034025918	0.01228019304007237	-0.002509616084047283	-1.082773297067803	-0.08707529262408546	-0.2306294670669329	0.02486617319662557	0.1054407664876501	0.09314226597777031	-0.5495099032757612	-0.394719251688687	0.1874638166660215	0.2455092333805868	-0.1620131211128196	0.5064577655679318	0.1642268350490107	-0.01542846708031075	-0.5348881183932792	0.2051104412832859	-1.845460579800934	-0.7644212619146553	0.0005305254814338494	-0.1765899861177074	0.6338692369665728	0.002404155634315131	0.3892310906797083	-0.1598222911054944	-0.1313628430681036	-0.1049804612952618	1.960622748064738e-13	1.013084944581991e-15	nan	nan	nan	nan	nan	nan
0.35	0.003421530612808698	-0.04963199879707027	0.0004285481510266349	0.6849411488259534	0.9332151964439755	0.004939862406423935	0.4482076822723677	-0.02513300844825631	0.0599683430420165	-0.0809383852902352	0.08319866504503505	-0.0150126038305891	-0.07327622410117665	0.1027700271820516	-0.0167619810798769	0.6062260556703591	0.1819634949876975	-0.6062260556703614	-0.181963494987773	-0.02922129761817793	-0.1471976278397834	-0.009123829703768611	-0.2986510729834668	-0.02308854868432187	-0.01278379141135056	0.1296343811856263	0.195140065821943	0.7721165804578015	0.5975285416967182	0.09459143621878408	-0.01329997499471286	0.05270754775093388	0.0228806581345008	0.4007145582588932	-0.2990605459426139	-0.4522060720440168	1.259945694440165	-0.2524378659790709	-0.06758022383351339	0.08393431478920725	0.2374271335661748	2.109448901417778	-1.108119245169963	0.2051797321839935	0.9038773067486852	-0.9801618606507068	0.6228941038339336	0.5051391404332248	-6.707912199719407	1.749353988629652	6.707912199719414	-1.749353988629677	1.770000787215834	-0.6219904508911127	-0.01659538701150278	-0.7160667666133186	0.553983195133721	0.3314760887111999	-0.2156251597791804	1.778038527690135	1.205960005478033	-0.6449055512443508	0.03115742840747748	-0.08140415231300244	-0.3989231226125071	0.1988419751082337	0.001404730127123458	0.01898978216334694	0.1421583033506615	0.1648279980472153	0.001004843405039227	0.003736324442159013	0.009818772978111541	0.008252996885385512	0.5061537375424616	0.4597872762461475	0.001533705856034586	0.008688535496529433	0.001010926018613823	0.02756797165650493	0.001001448262523706	0.005288172061606853	0.001130284359546022	0.01950872224043541	0.4727970932049368	0.4951844234045281	0.06688391196836782	0.08052908909345602	0.4053395901329165	0.4187206323526987	0.00850748211142823	0.01240112599631459	0.001065753217755995	0.006532471438037585	0.001122163907714151	0.01060580071163248	0.001011465278772035	0.01520565718678663	0.7638730859806744	0.6511938578962345	0.05024123661849878	0.06328830041248724	0.001014283064880306	0.004163069801948369	0.001019497807649902	0.01649903804667727	0.001006226418277106	0.06371832655123948	0.1879943059544167	0.2056284996235536	0.08553576605340846	0.05916650122770778	0.02289309491610401	0.02335595547229539	0.5499323707801209	0.4773898320381812	0.001011846676377796	0.04042118191360369	0.001002630306439804	0.006930325601074934	0.001001069508139373	0.005510535316747511	0.001002014697095009	0.005178204122650522	0.08950626377052845	0.08857636392534343	0.09069781699453519	0.0783207153173844	0.02193346211090715	0.02105125883018601	0.003274969096139884	0.01008877009948367	0.04188602548383444	0.06984715533146046	0.1854290933738274	0.1899307385509538	0.1291847912675127	0.1254075550229472	0.1633543767231376	0.1723995154580137	0.08509385132459997	0.1143301015408745	0.032894870899682	0.05143863607414753	0.001306436785468866	0.02994612095161124	0.001143123458089875	0.05646458170579931	0.001017939612822656	0.01835808207198362	0.001010195239249384	0.02911159909096343	0.001010657477535677	0.01139928012046788	0.001029867606963334	0.03071178965847438	0.01037603537250087	0.02864300699408712	0.03169979390812196	0.05026125970896742	0.04541433695398083	0.04689826561244274	0.01152378506835076	0.03267407838121843	0.001766554040339225	0.01392715857052937	0.04338258616788234	0.04529411642790036	0.05550282704612243	0.07610705918860602	0.02352471495474308	0.029519814463426	0.167377708714442	0.1470548809309199	0.001039207945900276	0.03748336592779083	0.03648181793911385	0.05214403697419401	0.03952281621376773	0.05015149604314539	0.001064169380959766	0.0204408572337134	0.001039521053598789	0.01751715015837831	0.004031658706366579	0.05329489067591554	0.01423585662918669	0.04420164783698314	0.01521861014941415	0.02966985004095581	0.00747892277378537	0.01657470858114753	0.001006049024997633	0.03082213145974428	0.01780582829410742	0.01374882134790857	0.164322455020946	0.174232936124997	0.001048821122715182	0.02874309852352582	0.001070875696471196	0.06571719849168019	0.0011051743884893	0.01083495644403148	0.001035823370215616	0.008285467204632637	0.00106935858363013	0.007599829221001731	0.05423933416814413	0.001951498616573286	-0.006618114758676634	0.0372151121736772	0.01989369067867833	-0.0002732797880552704	-0.007177069560512512	0.004132603873474598	0.001153246782944787	0.1306652582133015	0.001004419917337227	0.001309993743967145	0.5112480563257382	0.001011154776365589	0.001007395549240465	0.001001274548684636	0.0010059293112901	0.5320955008641606	0.05933235020674636	0.4482281445068416	0.001006296761082981	0.001054611280305526	0.001101278363534362	0.001008831119998834	0.7216518698285209	0.03744876520875046	0.001011672856980709	0.001013292975444356	0.00100654627129481	0.1910507359618078	0.0714848356673459	0.01387894711560727	0.6145589151138391	0.00100984973723428	0.001002457688119553	0.001000847402602239	0.001001856652708676	0.08193834686570108	0.08326312744099996	0.01665049818647439	0.001028367777589612	0.02064154731243486	0.2007037805537771	0.1342062957003217	0.2089237703561265	0.08259046481835894	0.03124514833354889	0.001308613257423752	0.00115192045716407	0.001016889621992632	0.001009912381570716	0.001010570855085209	0.001023199415200122	0.001101982226114966	0.02046359010147818	0.04346969478793872	0.04086026539261448	0.002523610078069461	0.04291391323333943	0.05684569284279352	0.02485344744135696	0.1763451580185469	0.001049580374919898	0.02136956400244449	0.04379184473516982	0.001094236924776988	0.001028043700997044	0.01153033317073527	0.01559304679308493	0.001028965752155542	0.001216662440577967	0.001006761141525094	0.02110367531879363	0.1712098459449526	0.001051812949144416	0.001109003955357009	0.001202883757681651	0.001067827023758524	0.001127243614696108	0.06175482773888787	0.004899797578382196	-0.005757196513685721	0.04066615186424743	0.01781470067718999	-0.0001328469625538788	-0.007264713927311039	0.003816378805669096	-1.042042099428026	-0.9996231769507248	-0.00143882854752848	-0.636578377300028	0.01670495258326965	-0.3781492928463623	-0.1072366306880988	-0.03369749502083683	-0.1109794735876787	0.004956862320883265	-0.02345983679096425	1.941013374218205	-0.3996960173812853	1.134609497954995	-0.3464363936720264	0.02598398195850602	0.004992433962760331	0.04521620223747495	-2.337809527299821	-0.6856782972501908	0.08028989173980587	-0.01059077659554755	0.2204645342690647	0.0007796767957102471	-0.2640115050543239	-0.4057722729192938	1.531493205901668	0.1179709109240138	0.01484058041433036	0.0131726505387548	0.01206175927441119	-0.550625256410468	-0.4968620930143258	-0.2528476198708662	-0.08559825774833844	-1.293629459324931	0.7752663201048648	0.4301060298983225	1.871063951818769	0.1797983566965204	-0.1207888344581897	-0.01550452047910591	-0.02248129274129994	0.1953725201545719	0.3726351057730228	0.01408741757025235	-0.008243002004941094	-0.6051017293224028	-0.6582664453312352	-0.1775401821774013	1.698893671185947	0.1591995130493971	-0.06509673056914871	-0.09216802452461244	-0.09362530511154274	0.6860917092910702	0.3108157785216978	-0.6930532951598311	0.244207635341953	0.1890940958649356	-0.01445525071000117	-0.4348881448123202	0.1556877282059287	-1.010742415423356	-0.3779017776146033	-0.04018385103293728	-0.01420257373903167	0.7230203278116745	-0.0178899592047424	0.5006775180051019	-0.1501891532607295	-0.1257368743872683	-0.09974786541068938	3.126886400282452e-14	9.138439808306411e-15	nan	nan	nan	nan	nan	nan
0.36	0.005967634468285186	-0.05200650334240274	-0.003864407977897574	0.6975492638199987	0.9304662740836745	0.004284626772823647	0.4497465431718363	-0.02252961478839989	0.08175421840932746	-0.09029615401286621	0.08468045189366397	-0.006645177003744124	-0.08132955831457871	0.1080492590281928	-0.01229514520951815	0.5374620202079333	0.199910887102609	-0.5374620202079318	-0.1999108871026433	-0.01136558822727036	-0.1530168952650163	-0.008962649040198584	-0.3057813107450443	-0.01794270615018446	-0.009538492105014984	0.1262024555500211	0.2134281794872447	0.7841948266913892	0.591238231372917	0.09564450899477879	-0.0141729305311231	0.04913207776719496	0.02490078374459822	0.1064446898542419	-0.1716175803855398	-0.4102851324148548	1.262473235037446	-0.2965499809740051	-0.06258509935545219	0.2233074964845418	0.2770848308351144	2.226419232301212	-0.7667563246168096	0.08822785266580653	0.7700680215783799	-0.6259260448463666	0.4270470287525217	0.3897421190916048	-7.049329196189976	1.83021212431055	7.049329196189976	-1.830212124310552	1.802580883612911	-0.5382477931289469	0.04854943116455591	-0.712172821660199	0.4732787684095867	0.3168611267840656	-0.474617575715701	1.873236444085572	1.205297765313932	-0.6133118173922903	0.1909781721791324	-0.09324547180915896	-0.3148132593118835	0.2054635362870872	0.001258475874348277	0.01896224426908963	0.1343558639641825	0.1561976553085217	0.001004538645012653	0.003765445133371931	0.005687799944813168	0.005513956595522725	0.5068980433809389	0.458349278702692	0.001283087377069756	0.008444830763750372	0.001008826465767366	0.02670332290875118	0.00100134249457453	0.005308859349495655	0.001070626498298982	0.01945653985071053	0.4962645130956643	0.5150447083778463	0.06138046402430353	0.07521667617694532	0.421141159821195	0.4293227396759762	0.004928967591412405	0.0101217205641362	0.001058982100373787	0.006646288526148719	0.001109030750770697	0.01062754666849162	0.001010037894027952	0.01564254272149299	0.7485730273282449	0.6282104332498979	0.04245621185606164	0.05616936451047197	0.001012673107973687	0.004294887892755123	0.001015864724099607	0.01639590800719888	0.001006669232687091	0.06590226358894079	0.1895006071999141	0.2057895966414856	0.07609452241016952	0.05525488746826664	0.01565208584505391	0.01781875591748866	0.5722606521137878	0.4913196448966967	0.001010690033964868	0.04144847379607952	0.001002569793685841	0.007151746917632067	0.001000975343545002	0.005692904890680112	0.001001954449468398	0.005338058613500614	0.08469622627337849	0.08279415270922287	0.08598178878824436	0.07304899228796129	0.01761655448076705	0.01779457545765884	0.002194170346893092	0.009716952661059649	0.02725462738893384	0.05397772107121122	0.1938015352286494	0.1994129494255715	0.13195458845806	0.1301981823699764	0.1855011679731257	0.1903665833419489	0.08036964113954337	0.1126729644290186	0.03209345595659092	0.05049912592804404	0.00130065628266767	0.02975254202653483	0.001148209776264885	0.05617980847787534	0.001017027958911207	0.02049388666000935	0.001009906095917299	0.03310332342274593	0.001010541637757752	0.01155221536926186	0.001026303513672187	0.03069512024392052	0.005949897262720293	0.02413537634104663	0.02310390250246406	0.04156140134863213	0.04452767732316004	0.04546986464716982	0.03575078076762898	0.05462146982481179	0.002361556879473129	0.01562757795092209	0.04253413242339519	0.04417697651553401	0.0580477510999931	0.07746494217335856	0.02598165016574777	0.03030498741204244	0.1730707543119656	0.1558633272266926	0.001047274796986591	0.04082827081231871	0.02567126539912975	0.04256634812550381	0.04124813831193699	0.0517227085202702	0.001087543944750222	0.02246077909546755	0.001030991768588452	0.01743268841414768	0.01038149632549831	0.04936105289688841	0.01500645611120321	0.04565755698467736	0.008490060081225872	0.02280535559507387	0.004438454135497334	0.01393053320950055	0.001006582583579201	0.03031785637011198	0.02112490886470687	0.01438231429049274	0.1677718012442113	0.1818569634922075	0.001050361695534503	0.02848353582584352	0.001100390340135153	0.07094421361631079	0.001187686391340361	0.00937397022166787	0.001062754659075382	0.007050747354036606	0.001117884363967992	0.006624777904343057	0.06097386032138771	0.004866491548710738	-0.005683329942770008	0.04010443571697553	0.01689226647086531	-7.124034260471812e-05	-0.007204259995808909	0.003519953212792412	0.001061982947456917	0.1156564336149608	0.001004058001157707	0.001023796306477725	0.5063680473145362	0.001011886094058008	0.001005952835824279	0.001001194781887048	0.001006117349485194	0.5654487375457802	0.05030191693487392	0.4620465850866153	0.001004309708692581	0.001049538089688338	0.001090190858484455	0.001008251304777344	0.6997220546109163	0.02929151260555852	0.001010400287610738	0.001010960345705644	0.001007578589962801	0.1928537294462843	0.05690405156548903	0.002558926035023863	0.63492063805092	0.001009144076013806	0.001002537573074774	0.001000891997210024	0.001001912503907257	0.07505347700160933	0.0765024951000134	0.00973258791630922	0.001013783300759915	0.001509078513793944	0.2138433833173469	0.1377059536472273	0.2324673834482121	0.0672612439769505	0.03105786876955741	0.001284235868444054	0.001155001489243188	0.001015435266499304	0.001009365149920948	0.001010305853477713	0.001021907008780156	0.001062295645949155	0.007474849904053563	0.04340363539651385	0.08058795184424714	0.003354007530102581	0.0404265271104224	0.06468155883460694	0.03179126043512533	0.1872578667661797	0.001060597049408349	0.006471093619477216	0.04304135375143062	0.001126142961283891	0.001017270639715263	0.02160320207535793	0.01608526136015897	0.001008124054214407	0.001031561586165962	0.001007445001541434	0.02773201036637267	0.1751174312482139	0.001052184101091173	0.001149014528401673	0.001329998720864189	0.001109106487395946	0.001201260598422027	0.06731790276588136	0.007764831466012373	-0.004711611841405503	0.04271290118663841	0.01342962515989016	0.000161602412820434	-0.007201223465354209	0.002759089755671527	-1.052612690371515	-0.8572495093794387	-0.007031566800905217	-1.063242473625849	-0.02545252544512961	-0.1858145961494297	-0.1679593640462289	-0.0163865902623275	-0.06554259286327908	-0.004710797861982376	0.02850704659951585	1.973687020148565	-0.6585377284476813	1.003990583298948	-0.09769297364761204	-0.01876831198786721	-0.003746000370884005	0.04361981679662929	-2.217007514806633	-0.7451261724912916	-0.1228605926168264	-0.01471218922628783	0.2195760541804274	0.02940669594030089	-0.533377337236181	-0.6921501436048546	1.251474562624291	0.07644008813151888	0.03740123383117861	0.02888440832769189	0.0241360725097092	-0.5867147316811555	-0.5419350623479486	-0.3818042296506554	-0.001362048162046609	-1.858499793870139	1.130549193078455	0.5251108576481566	1.742340036856764	-0.5333294966540224	-0.06642645281660642	-0.02175175463525935	-0.03333517991842923	0.2381080998010288	0.4272350771976825	0.01662063018224757	0.008686220483051574	-0.3302232492452139	-1.052154752471706	-0.1048778336030347	2.554117307254568	0.1744695837241577	-0.1453303568552887	0.363458774925651	0.2592981455104619	1.053773139451048	0.3545737733469842	-1.222162675646857	0.08765033108037898	0.2150760605273429	-0.0002281089454809402	-0.3552776589476153	0.141339918571924	-0.3993829182910771	-0.1828434973901398	-0.05662575476294882	0.1394444269798285	0.7997078910230178	-0.03319028158990732	0.5312458192720634	-0.1422985063747205	-0.121426333742889	-0.09541182360312735	-2.647140684476405e-13	7.066862798570198e-15	nan	nan	nan	nan	nan	nan
0.37	0.005776577102818778	-0.05295902146697645	-0.00805223371226285	0.7102111250496494	0.9273247353147442	0.003719639403766069	0.4522631000635848	-0.01977212677599014	0.1038540794029166	-0.09664255153801447	0.08485419183249873	0.0006519267291092581	-0.08603181656859341	0.1111533216667333	-0.008690765383278596	0.4649534133424847	0.2183483273046891	-0.4649534133424862	-0.2183483273047559	0.006849680020539379	-0.157904174037458	-0.008195203854872537	-0.3129130061764427	-0.01365258465359476	-0.006462052654532126	0.1198783510371549	0.2324482811338804	0.7961626635744044	0.5852786004871268	0.09741772797135689	-0.01520383450504221	0.04654063027592432	0.02696950543303929	-0.136337489318114	-0.01638440132291068	-0.4379165109991512	1.270549338986579	-0.3296754290187605	-0.04932775464923071	0.2802600793496124	0.268015469251373	2.138823873737821	-0.5156057169173509	-0.0571823173277087	0.6983267770945036	-0.3232851586905413	0.1897307055151511	0.3434711348620793	-7.379992856443312	1.848931048523344	7.379992856443323	-1.848931048523391	1.836068467187973	-0.4382603278820089	0.1007644587036855	-0.7159800564820218	0.3841466635875201	0.297596088283442	-0.875855640943716	1.920922402325786	1.193719478738118	-0.5756696516770874	0.1390088444425032	-0.1116777783707722	-0.1835975705185732	0.2087228317211048	0.001158725491022074	0.01900519835566022	0.1211744249013809	0.1433396603540733	0.001004205409228345	0.003813383413149805	0.003416872304302759	0.004022063462006646	0.5057832916032228	0.4566757164963839	0.001151883364795308	0.008320209653578556	0.001007279166107367	0.02630400816617632	0.001001264489584908	0.0053317949756266	0.001039905428274092	0.01941348855423911	0.522363948032421	0.533608384844933	0.05352538140616334	0.06776220450877887	0.4354086055425179	0.4389685930276898	0.003016922134860138	0.009058205506134039	0.001053622633427347	0.006820912968990693	0.001097281155882158	0.01067272761570794	0.001009277791762043	0.01604550473215209	0.7318643784341522	0.6072894088542737	0.03498582542062052	0.0492758778662418	0.001011371055003576	0.00447139022028383	0.001013119757075532	0.01637059722661618	0.001007557009861787	0.0679816509643225	0.1911481646717758	0.2063796751719401	0.06296706357497912	0.04838999753657004	0.009179827097575387	0.01255449230512428	0.5922290155972773	0.5023634741821087	0.001009926288999194	0.04245380262721404	0.001002578798636059	0.00737343422317802	0.001000942487816791	0.00587331196225498	0.001001950725121761	0.0054947077760369	0.07375470255070295	0.07324153101819136	0.0760112389727992	0.06561653278033759	0.01273065893836408	0.0141224854685592	0.00161614431989872	0.009973060891252104	0.01505790799826911	0.04042738855334676	0.2059836663133356	0.2126159806272	0.1390927748559732	0.1374037193141943	0.205336125421197	0.2050761487140284	0.06865695514709749	0.1042297592859415	0.03172282282746626	0.05007529350544243	0.001278074602356606	0.02954877476043098	0.00114437796334518	0.05580280100616867	0.00101541643631473	0.02288526386663621	0.001009181802809746	0.03757921597763034	0.001011627687493311	0.01169309458052928	0.001028953824729565	0.03069023074714683	0.004263556846403399	0.02216748649406446	0.01488356749876946	0.03292879669045606	0.04218092791323403	0.04338397355252441	0.06268504981132277	0.07920865808472426	0.002824503266433995	0.01712757278428316	0.03841418047255844	0.04061211647457523	0.06334047256205212	0.08127908909772637	0.02989545567263376	0.03291313319931032	0.1824909578252505	0.1683590886364263	0.001066359342359718	0.04443656844840117	0.01597484844833145	0.03298986138281415	0.03995963925600435	0.05058620015997633	0.00111792381465139	0.02455589235317903	0.001023727262222243	0.01740622493482636	0.01932615972419688	0.04626146391820025	0.01411475561377937	0.04540451802105346	0.004864306097961405	0.02006587032892505	0.002776134165530401	0.01278634341744044	0.001006841171336209	0.02947339705811687	0.02539770318945112	0.01572535308887723	0.1764183130302005	0.1930870818838675	0.001049125602973874	0.02813647661725058	0.001157549897183353	0.07652801735170668	0.00496732250307305	0.009713899625351314	0.004660146208831441	0.007395404967817891	0.0045267137972804	0.007141624940083076	0.06357051437923394	0.007479170009844579	-0.004575209147371855	0.04247399006816931	0.01112066572869559	0.000438542545965608	-0.007192294294066836	0.002670164795889715	0.001048788289165631	0.08929555238890272	0.001003689921425082	0.001018084304967747	0.5003436081361726	0.001018054418800272	0.001005428663428686	0.001001173607931023	0.001009460282854538	0.5982467338704209	0.03805798551520856	0.4710000443726588	0.001003588854894659	0.001046779985240086	0.001080698676114563	0.001008685959873685	0.6810781178813888	0.02347065072440082	0.001009690850407454	0.001009672984035505	0.001009244352012865	0.1948327702872444	0.03662665753970655	0.001802005896153704	0.6446309284163451	0.001009120779555756	0.001002630978881382	0.001000922085936942	0.001001975908318173	0.04560785724221302	0.05084545396466206	0.005385268210205014	0.00101136728403786	0.001274098596659507	0.2380121940301984	0.1604907461004568	0.2442035319512872	0.04130911029573738	0.03149588184433927	0.001229430714817533	0.001128023527820762	0.001012304335199734	0.001007635148801429	0.001014832624030651	0.001040008221226235	0.003677901214396484	0.004291186978928491	0.03591404311128858	0.1081657138143757	0.003270842895794861	0.02761206316550247	0.07459489583186366	0.03655788724295114	0.2072782726500886	0.001107907185964655	0.003993293726634159	0.03447606145895851	0.001169356836218957	0.001015232457512016	0.03548810392946547	0.01063792451797563	0.001006672157098092	0.001025966789333488	0.00100682707948112	0.03230455641540483	0.203879498444419	0.001044162648931313	0.001274639185727401	0.01536980978025607	0.0146301833062193	0.0139395923625573	0.06316925772776268	0.009863319306043524	-0.003357966196747077	0.04465241552458767	0.003501897441569848	0.001169877541051658	-0.007173185255294955	0.001749236411162158	-1.061918218204999	-0.8821570202635628	0.01237826654287705	-1.522962860375843	0.02059095423291044	-0.1129773474214453	-0.1661263339260117	-0.008632328491110581	-0.01769460420564683	0.005806750873811189	-0.02181838203880392	1.738103139247803	-0.8370112387353339	0.9223892579085882	-0.09236001146114832	0.03787612388517069	0.009454061133303857	0.03788633151770139	-1.962746903532813	-0.6458566837427807	0.09029391216766759	0.005167414258103591	0.1988995195231958	0.08366138241852268	-0.8451305538314074	-0.3878227802254215	0.9530971152978043	0.1145318402152815	0.01404335388003626	0.01218946383039839	0.01111663537102412	-1.310143475055168	-0.9682624574259598	-0.3549168248131814	0.04646481699947031	-0.922874378251386	1.601437311966303	1.012578921276617	1.23168431209402	-1.160573712187406	-0.01697483370438863	-0.02098036505809242	-0.04521984645556428	0.2291202703174013	0.444569729562185	0.01228185850738003	-0.004213947004720074	-0.07714630697481259	-0.7050224471223207	-0.3057317530807783	2.352145629321297	0.1220809738487469	-0.5488622565251922	0.3815952150843305	0.2475284435834425	1.563842826134353	0.3571870721095239	-0.7364420552385869	-0.2959924637881762	0.2002089473454231	-0.00269488114707596	-0.2524380955547122	-0.169626009396716	-0.1536559678066511	-0.05891855485414169	-0.1206165626775297	0.1304774180243918	1.616128711698852	-0.0397764903581061	0.5607074276517535	0.1848904302563961	0.1677805248860631	0.1764334666726046	-5.627399855120474e-13	-1.896478651619312e-14	nan	nan	nan	nan	nan	nan
0.38	0.003407258155652268	-0.05228415850375683	-0.0128354681287808	0.7229732571613072	0.9239144123719542	0.0033197640755766	0.4553568687084519	-0.01729725145134138	0.1234361140302151	-0.1008699190807595	0.08346275649883093	0.007500839580128625	-0.08797045254284883	0.111763177269384	-0.005178976738051174	0.3913101494882497	0.2367226107212316	-0.3913101494882481	-0.2367226107212538	0.02526769514127136	-0.1617631491528056	-0.007030862809966618	-0.3201371877119502	-0.01027175022495439	-0.003603183839949895	0.1069722964493852	0.2516493978753943	0.8081782136151777	0.5797837325011297	0.09793155030974444	-0.01638133520633893	0.0458576997253031	0.0290840809854536	-0.3292076265257369	0.1538586371604375	-0.5293668688421588	1.282527411438821	-0.3503068155416705	-0.02956269118182891	0.3387498470981462	0.2205622932838467	1.722853959014763	-0.342950328160095	-0.2248072018348101	0.6804298452016886	-0.07320158888059988	-0.07179437845764863	0.3712238828863406	-7.276260593947327	1.817580767203072	7.276260593947327	-1.817580767203074	1.843130258197273	-0.3325870617108458	0.127928603080171	-0.7306700424818253	0.291421354818636	0.2733469996038284	-1.791007590697508	1.909439463047724	1.214840396865643	-0.5203592374339594	-0.06090115545924589	-0.1225648172801837	0.06689012881788464	0.2146343090833567	0.001102245852302904	0.01914492724805734	0.1022342790670278	0.1254462712387228	0.00100385474237064	0.003888279674259448	0.002265738928216255	0.003246143309628717	0.5031741021185426	0.4550392868899623	0.001089353145147153	0.008270290259933361	0.001006243681072858	0.02628194585437329	0.001001214914627295	0.005355170922816301	0.001026222263680859	0.01932615068696616	0.5502306168809575	0.5497878684824899	0.04354601252986744	0.05838335873117003	0.447910937002183	0.4477147082514739	0.002051546241588481	0.008727520864811855	0.001049564329066567	0.007087469470452331	0.001086660378486797	0.01075006531740012	0.001009115362290504	0.01641854427551325	0.7145628780856438	0.589044504394943	0.02819842028831988	0.04300652028817828	0.00101036545221182	0.004743423217189646	0.001011103918166462	0.01640960387038466	0.001008833970739395	0.06993221595198143	0.1929179547061772	0.2073638717353186	0.04628967449492224	0.03824167829704146	0.005457199001061785	0.009519896285736941	0.6090577815761644	0.5102977036194103	0.001009532949952814	0.04353723384335279	0.001002630025408962	0.007574756527278959	0.001000941120376992	0.006036543324160035	0.001001980582217955	0.00563884882841381	0.05429476500054131	0.05686460583753614	0.05886808649463542	0.0532096307744551	0.008064734190403785	0.01065017782863904	0.001325197431193803	0.0105238714570676	0.00846364015174853	0.03409408013539601	0.2224312520804577	0.2332693009592795	0.1523937011320549	0.1523814085971266	0.2217775434194825	0.2156424950746477	0.05026695569182123	0.08935624658044999	0.03173407389921398	0.05018693321394155	0.001239379877634467	0.02929336139592989	0.001128970158401331	0.05521234090810831	0.001013044835889802	0.02485535064225626	0.00100795440543488	0.04152724392967536	0.001014434931029441	0.01181238546768221	0.001039332994186846	0.03071984476012619	0.004709597331020089	0.0223166184647628	0.009009931087991549	0.0268478270471028	0.03742557052670423	0.03948660223039448	0.08876940173838042	0.1014408881033521	0.003014882824131487	0.01800022924609942	0.0301651831054132	0.03357531928141956	0.07064367359225594	0.08474133857777155	0.03418448171371065	0.03495950491649399	0.1958243658665316	0.1895094574221094	0.001099560783783155	0.04777403861946197	0.00964309732882928	0.02697135937387645	0.03526122393910402	0.04618205003170065	0.001154720397097302	0.02639020517028018	0.001019077061275008	0.01742618493916415	0.03048277006497553	0.04455633181052437	0.01099060092521214	0.04271147083465513	0.003017615033038594	0.01962939958154988	0.001935399285161013	0.0124936802358211	0.001006661285424978	0.02773851601576061	0.02978029991120242	0.01701814435752129	0.1926297535449097	0.2175757962139802	0.001044495396063481	0.02761690741410979	0.001248938699185712	0.08166221216664193	0.01376021866405276	0.01256389968967443	0.01311277920260061	0.009954811219433554	0.01250477159649718	0.009706491956211436	0.06167030237310375	0.00974905472357626	-0.003303405119133667	0.04455685107719995	0.002578313669091859	0.00128065359430965	-0.007169613586780033	0.001713666427249675	0.001035593630873306	0.06293467116284586	0.001003321841692623	0.001012372303456475	0.494319168957809	0.001024222743547804	0.001004904491023435	0.001001152433976107	0.001012803216225271	0.6310447301950624	0.02581405409554378	0.4799535036587024	0.001002868001092023	0.00104402188079092	0.001071206493744054	0.001009120614968762	0.6624341811518611	0.01764978884325138	0.001008981413203644	0.001008385622451118	0.00101091011406257	0.1968118111282049	0.0163492635139251	0.001045085757284029	0.65434121878177	0.00100909748309889	0.001002724384687972	0.001000952174663777	0.001002039312729093	0.0161622374828124	0.02518841282930883	0.001037948504094566	0.001008951267320867	0.001039118679527071	0.2621810047430488	0.1832755385536855	0.2559396804543564	0.01535697661453099	0.03193389491912139	0.001174625561189722	0.001101045566398171	0.001009173403909357	0.001005905147697651	0.001019359394589826	0.00105810943368237	0.006293506782846473	0.0011075240538023	0.02842445082606159	0.1357434757845106	0.003187678261487394	0.01479759922058003	0.08450823282912029	0.04132451405077722	0.227298678533995	0.001155217322527858	0.001515493833790658	0.02591076916648422	0.001212570711161432	0.001013194275264888	0.04937300578357234	0.005190587675794626	0.001005220259985711	0.001020371992501718	0.001006209157435109	0.03687710246443676	0.2326415656406222	0.001036141196771338	0.001400263843060384	0.02940962083964715	0.02815126012504078	0.02667792412669162	0.05902061268964423	0.01196180714607435	-0.00200432055208881	0.04659192986253696	-0.006425830276750462	0.002178152669282675	-0.007145147045235727	0.0007393830666527534	-1.069810001820513	-1.068954649853037	0.01232339431892798	-2.070321305813071	-0.02006092922045861	-0.04261999993608489	-0.1605328440656492	-0.001446246916700094	0.009907893370136417	-0.004622733637151657	0.01964973243279335	1.496848454259738	-1.043412550344714	0.8240429577195566	0.0488731096929591	-0.0003819002631164485	0.002685350509535623	0.0376353233381622	-1.681783527547693	-0.6203003592187848	-0.1037544587242514	-0.001848708851689106	0.1938115766392462	0.1082303025375733	-1.190063198805783	-0.2462166250196917	0.6295545930043402	0.09206056518824404	0.03332823354274248	0.02544926639470176	0.02163445048015549	-1.95157542960713	-1.536823562005176	-0.3418477598039915	0.05757841896910583	-0.4150949738673993	2.620607019166695	2.079541325389954	0.9136962345725296	-1.81939100917489	0.04066797340331495	-0.03208097431348735	-0.07602570518928997	0.1538500136040639	0.3216621566328515	0.01230296531594421	0.01558692240049882	0.09318111425757654	-0.5418277494977891	-0.4671738791083592	2.083125659039982	0.04900190943437308	-0.8397177872782015	0.2930792860611518	0.1469433314920277	2.784694614636752	0.3004082803629488	-0.5105657288863514	-0.5658780224992409	0.1629159725359249	0.00905659103848295	-0.07638628474215799	-0.3466617259904594	0.06121998546174259	-0.01253817529675938	-0.2347101008323886	0.1293949210316536	3.45142707871062	-0.06769228049742992	0.4413240352239082	0.3597156257499899	0.3215233938154813	0.3141921724718553	-8.664233984304472e-13	-1.113474052910324e-13	nan	nan	nan	nan	nan	nan
0.39	-0.0006320863604163992	-0.04989646516871013	-0.01886008717207792	0.7358719860874942	0.9203656503118521	0.00314652199249461	0.4592160949828369	-0.01547421050793548	0.1368075243244706	-0.1037513087982781	0.08033340130706083	0.01443960783272357	-0.08768598261142339	0.1097217862984392	-0.0009762459663526372	0.3219231500194173	0.2545495576807476	-0.3219231500194039	-0.2545495576807638	0.04355037657948479	-0.1645825648971337	-0.005734906595933269	-0.3275725680336658	-0.007815685779442466	-0.001007100902313411	0.08588103430278009	0.2704012486100775	0.8206753500002683	0.5749690770242381	0.09867940695969943	-0.01759076238339129	0.04657877606249591	0.03125725908277667	-0.4700168565111575	0.3161958842225371	-0.6838616416341463	1.29795544249623	-0.3574816852519276	-0.004564754921154254	0.4255224445488349	0.1371945642083303	0.9305160498952382	-0.2452753447689222	-0.3948867758316474	0.7149780065481192	0.1215077055625289	-0.3276792377814787	0.4814379038712383	-6.575147823507604	1.741243547723454	6.575147823507603	-1.74124354772352	1.804468368729562	-0.2352589094774054	0.1281085947191489	-0.7596826056383924	0.2015397275648419	0.2458415038940712	-2.189248973228329	1.827767652372203	1.296383591370635	-0.4343756566448624	0.2939005294593504	-0.119145977135144	0.06739916139341905	0.220571712156954	0.001068859101470011	0.01937673155328722	0.08312843040493437	0.1060324586224061	0.001003550341731811	0.003978108403941673	0.001652247239822501	0.002839933111223645	0.4997720162730985	0.4537375439877068	0.001060353069739009	0.008260627206336284	0.00100554928174651	0.02654610314531606	0.001001182398294954	0.005374159841886023	0.001022621847634211	0.01919644123471572	0.5745407586028737	0.561021035074751	0.03245588006390251	0.04781509527723799	0.4599088192584643	0.4563529745703496	0.001538407668642245	0.008868551948895596	0.001046330042208711	0.00742911222110092	0.001078390392331503	0.01085969151761614	0.001009142275951777	0.01679040581931676	0.6975914369194602	0.5737578095454037	0.02269239605868991	0.03786041246001268	0.00100955487494793	0.005063940725514031	0.001009715210949436	0.01649775080116002	0.001010524711004298	0.07175937408975516	0.1945156496674761	0.2084803732895633	0.03068768998570262	0.02675579297097042	0.003307354200327689	0.007736935914635373	0.6225969763243924	0.5150594345810894	0.001009318015251902	0.04476423138609203	0.001002707008822965	0.007769491217568709	0.001000955905222582	0.006192014799925655	0.001002030697580021	0.005774910420340095	0.03518310608126318	0.04044462487025562	0.0408942821805823	0.03900646309982254	0.004655153039453723	0.008128102409995558	0.001170685063487063	0.01111224502232228	0.004869314371852134	0.031580753058451	0.2389688074844301	0.2619319825362689	0.1660674351221962	0.1737715341492018	0.2346109288240751	0.2227356049469223	0.03261896353022439	0.07384068616727806	0.03194089474072735	0.05048006500925601	0.001204453262666683	0.02880861924377198	0.001112503836389676	0.05429967293153493	0.001011067161324871	0.02625027324456142	0.001006909323374973	0.04435318601983169	0.001018839510396219	0.01189557844784795	0.003339808517462839	0.03286434865624982	0.01226237698266673	0.02935345608925365	0.005178841327888449	0.02297477682075335	0.03280589835357333	0.03563468954800325	0.109334991624787	0.1176420073712933	0.003710523135127236	0.01881128948217064	0.02155772629739691	0.02615413484935039	0.07588450375619045	0.08951922053871145	0.03620756100771657	0.0366309206725488	0.2124014476527077	0.2169777690107049	0.003610089125806808	0.05196088789131912	0.005656909525063003	0.0234519850821746	0.02980862451037422	0.04094869152603421	0.001197167364005127	0.02749561652770437	0.001016022326821323	0.01748022430648505	0.03853637605361562	0.04403344548923376	0.008612060032980543	0.04062230533068924	0.002034650358489281	0.02034313601120695	0.001488308203214266	0.01254055851261415	0.001006104434525826	0.0255096680092814	0.03384465844893068	0.01824738499401006	0.2094412620088172	0.2505613357255709	0.001039721602112311	0.0267366809179421	0.001514410950419958	0.08525052573798642	0.018534610246461	0.01440726697177314	0.01785219715419957	0.01172185368648203	0.01695773704480876	0.01133778936377966	0.05714810728179889	0.01177560309020499	-0.001981220956717688	0.04654154853808626	-0.004970264045912292	0.002275149459765381	-0.007246595706196595	0.001948833359592531	0.001032842440622033	0.05161767347014403	0.001003158863421769	0.001010583043569368	0.4897483663746315	0.001035192579829647	0.001004760752250801	0.001001145281530458	0.001024011615098095	0.6332259592636347	0.01387428393037516	0.4929022572034243	0.001002619510289298	0.001042068271563954	0.001068575788866995	0.001009212309991537	0.6488098368259537	0.01542623900858366	0.001008482770947802	0.001008172102254494	0.001013446915833738	0.1975513741041028	0.008692694591253731	0.001036517623496242	0.6564155319904058	0.001009091667303856	0.001002840205706709	0.001000987465607251	0.001002119688395335	0.008634307558988436	0.01348185079149963	0.001027987035081468	0.001010394352440327	0.00105173440459099	0.2739078041548912	0.1914998706526494	0.2586298799847036	0.008249816117894035	0.03239016190315926	0.001162535060928535	0.001090549912487305	0.001008869850917372	0.001005751121240906	0.001026862048077188	0.009711967933162351	0.0322701493794671	0.001088272611779613	0.02653285335915212	0.1395664890361807	0.005501843567042861	0.009216877651109678	0.08113793331034723	0.03620204575575763	0.2526110790575595	0.01053767408552362	0.001305148969201934	0.02141828899008981	0.001265735995984298	0.001012546117100911	0.04661596044628174	0.006784645549207379	0.00100588535887146	0.001022890018520525	0.00100494600958033	0.03996078411099335	0.2427372412950039	0.001033578296704419	0.002121783975265823	0.01890670665163563	0.01862966593226548	0.01763222409685299	0.05112790786421836	0.0136531882121377	-0.0006405571180051402	0.04848594093941188	-0.01135438877624627	0.00334724275760684	-0.007404736754381944	0.003151560526287763	-1.07835820537308	-1.166506583123791	0.03044998222578343	-1.804829683526564	0.02363444932252685	-0.0349727141527288	-0.09666094222526915	-0.0003822763743035973	0.0391014110652215	0.005011702085834472	-0.03031610282850817	0.8049863043544261	-1.080873181034169	0.9137530988076833	0.003317851993445683	0.05323585551028806	0.01567331560776169	0.03827420900191345	-1.373934826926939	-0.4256271435394222	0.101611418799472	0.01494905373520961	0.1739645858848965	0.1137237703278348	-1.077669895457063	-0.1229589303017308	0.3412996960555671	0.1434454552668846	0.01187058373241018	0.01002212840136996	0.009143626415576398	-1.378840542680204	-1.310860236693858	-0.1755369945944592	0.06016790043090865	-0.1136056033683609	2.816580596027202	1.943802143454491	0.5355956230969037	-1.310484963185478	0.02162713675755577	-0.05907939611123544	-0.09775076874263297	0.1454190540393844	0.2769048966470194	0.005050221069278428	0.3866621287361417	1.23867521418677	-0.2569141732712634	-0.3134594393768876	1.184528181677652	0.09990249562820347	-0.6622325886987848	0.6774841115523207	0.193682483740049	2.515252095043852	0.4882519511668628	-0.212913394895366	-0.4901907686878136	0.06043057744621093	0.004197897258166274	-0.03595292778790127	-0.09274253505011607	0.09165655167135725	0.01813337262570025	-0.1887556747970576	0.115385488786166	2.726347451674263	-0.1015365805004739	0.2597749217293516	0.01710964294081704	0.03799555977972708	0.02251356581845124	-1.109329657299814e-12	-1.359038128958251e-13	nan	nan	nan	nan	nan	nan
0.4	-0.005820190569206058	-0.04610992373062375	-0.02667879499792543	0.7489471073848846	0.9168040568807916	0.003238888387022702	0.4637158583348291	-0.01469038679093365	0.1416281940290091	-0.1060143805637273	0.07568856219622992	0.02195348373565335	-0.0857120558233898	0.1053856840724715	0.004692093987850601	0.2603270225443955	0.271416180135924	-0.2603270225443891	-0.2714161801359176	0.0611783093015446	-0.166547583788494	-0.00453177181562823	-0.3353963715002748	-0.006205991808128069	0.001313084557322473	0.06794723429271146	0.287941490292572	0.8343418196670001	0.5712601433942042	0.105478121779118	-0.01876076192903874	0.04700716340863371	0.03350692326415085	-0.5589595650560992	0.4336282577792042	-0.8881846253516626	1.317805885679498	-0.3528730895891736	0.02355900434018799	0.4668572626409391	0.012718848011066	0.01270584104458984	-0.2192867377539529	-0.5279039856484358	0.7954513752598592	0.2646897824584941	-0.5307366294912843	0.6643457193852593	-5.718086195185179	1.625515866335205	5.71808619518518	-1.625515866335207	1.712180514966347	-0.161707691117902	0.1093643163341258	-0.8083546714603176	0.122147259977839	0.2181675040035606	-1.15951516339421	1.667117652596259	1.448707053193947	-0.2992148680626957	1.149270478433473	-0.1146792909951449	0.008352330606941669	0.2299315258955127	0.001050794144283413	0.01968217720212739	0.06690636739520447	0.08950190824659457	0.00100331668773402	0.004073124143620919	0.001343780373557674	0.002619675538372127	0.4960088073424901	0.4531691639286594	0.001051344485519887	0.008264726481291397	0.001005130350249231	0.0269875310015353	0.001001162570406903	0.005387228657350426	0.00102642924836471	0.01902533903140382	0.5921066129640558	0.566991623372906	0.02073809075635997	0.03655323429856237	0.4721346944534708	0.4661926260826814	0.001281160407774908	0.009273572802201095	0.001043736346110896	0.007842694683052367	0.001072940948023293	0.01099220015091351	0.001009201596313819	0.01721477292717166	0.6815419351251419	0.5615982201650632	0.01871560695791133	0.03415985867505463	0.001008900341048765	0.005450720761561077	0.001008914366978517	0.01661800407474646	0.001012638683214963	0.07345839836909858	0.1957876006770924	0.2096114223822918	0.01846950033371047	0.01727715980687885	0.002216654266715239	0.006809048057599237	0.6327308720753991	0.5174938594749572	0.001009207691756888	0.04620827318738905	0.001002803420867247	0.007937205786277362	0.001000980948349998	0.00632452788505579	0.0010020959507811	0.005893036526957487	0.02096500766330113	0.02835939940741336	0.02532649013529681	0.02685142076517102	0.002916107284824588	0.006880044523504808	0.001094126628471979	0.01172866159267029	0.003045771728803795	0.03130126483124742	0.2535309784541365	0.283693938875772	0.1774207752049419	0.1861638186348132	0.2436367775074023	0.2269678052010893	0.01947329756831031	0.06261126952188971	0.03226542330993398	0.05069285097104994	0.001180944002673545	0.02822753467384626	0.001099023249282907	0.0534324679608851	0.001009926951790412	0.02816942266667597	0.001006309989468227	0.04773291456754223	0.001024793813263222	0.01192768169555928	0.008773303755415639	0.03792005277254302	0.02856512865538709	0.04557989881906958	0.003216420591812528	0.02122690603179023	0.0294405973158008	0.03301239780267704	0.1223930101841791	0.1256800514795838	0.005209178659730753	0.01973212631581595	0.01428424279972551	0.01997639771639052	0.07730675316584046	0.09859076091732823	0.03486937350198687	0.03896000787172181	0.2318961002767724	0.235940187162221	0.009504637805857355	0.056564885186009	0.003517887238894958	0.02232100616723296	0.02476089137072136	0.03619029285706118	0.001244970337142295	0.02764410229040339	0.001014171456213031	0.01755907521352161	0.0414492005755401	0.04368203428936139	0.008182777800347022	0.04042519692856308	0.001541238872142329	0.02166511563896749	0.001265607075033219	0.01278073852778886	0.00100519425753717	0.02440947903311163	0.03742041276919598	0.01930449978364305	0.2234939856719638	0.2637160778088176	0.001036053696676716	0.02572250456877794	0.002007517818369733	0.0865264354552096	0.01585566249901697	0.01306912879392813	0.01562661043390494	0.01083693161877045	0.01481007215995955	0.0103656884081551	0.05037890570108035	0.01357870658978983	-0.0006313172798567481	0.04846578840963151	-0.01077216228391116	0.003386041473799844	-0.007445316218766321	0.003635340643463884	0.001030091250369113	0.04030067577744382	0.001002995885150085	0.00100879378368101	0.485177563791454	0.001046162416118137	0.001004617013471932	0.001001138129082718	0.001035220013969153	0.635407188332207	0.001934513765206095	0.5058510107481464	0.001002371019478643	0.001040114662335631	0.001065945083988951	0.001009304005011738	0.6351854925000462	0.01320268917392446	0.001007984128690668	0.001007958582112201	0.001015983717604666	0.1982909370800013	0.001036125668585163	0.00102794948970759	0.6584898451990416	0.00100908585150816	0.001002956026724819	0.001001022756548977	0.00100220006406079	0.001106377635160628	0.001775288753686652	0.001018025566064121	0.001011837437562185	0.001064350129658806	0.2856346035667341	0.1997242027516133	0.2613200795150472	0.001142655621246789	0.0328464288871968	0.001150444560669703	0.001080054258577216	0.001008566297924568	0.001005597094781127	0.001034364701569478	0.01836582643265217	0.05824679197609352	0.001069021169756858	0.0246412558922421	0.1433895022878562	0.007816008872600566	0.003636156081637934	0.07776763379157678	0.03107957746073884	0.2779234795811247	0.01992013084852572	0.001094804104613737	0.01692580881369423	0.001318901280826412	0.001011897958910351	0.04385891510899127	0.008378703422623087	0.001006550457759139	0.001025408044539619	0.001003682861716448	0.04304446575755013	0.252832916949385	0.001031015396639492	0.002843304107477058	0.008403792463623598	0.009108071739489581	0.008586524067013518	0.04323520303879282	0.0153445692782008	0.0007232063160783219	0.05037995201628689	-0.01628294727574218	0.004516332845930797	-0.007664326463528199	0.005563737985923103	-1.086978553951864	-1.13076899582919	0.02705166299791699	-1.493668857721842	-0.01902352726137295	-0.005429474832037467	-0.01386027542114364	0.001306218824335398	0.0453620065166209	-0.005806754346068015	0.01137118221265331	0.4443327954546757	-1.182132055302014	1.064319996416053	0.1016710635497281	0.01400604200056751	0.007261837112637364	0.0481364361515439	-1.056362433707567	-0.3311895505558052	-0.09050195316290183	0.004572555218060718	0.168184804956772	0.1111398102452133	-0.788612766417133	-0.07520212221573103	0.1640933794437767	0.135469416953869	0.02792420922710818	0.02085758826849678	0.01804735342061825	-1.084624328710657	-1.127198494007062	-0.08704425335710966	0.06318701998929757	0.03167279609749722	1.240461971670682	0.2799731120979661	0.3415143109724597	-0.9621622556548799	0.02459880669902344	-0.0513494578670324	-0.06693310400761054	0.2586953775644336	0.4324194481395244	0.002085018771137503	0.5978269663815898	1.931102135283831	-0.116791862010698	-0.2212496917007949	0.4505106271360507	0.07095722896813994	-0.5910283274352855	1.151810969595402	0.278477620115068	1.083515927220735	0.383837884937989	-0.03288665352464201	-0.4708860551404636	-0.02846914628270439	0.01401890223592792	-0.04209126045407702	0.03174969436447467	0.1828686250786902	0.02612217238439039	-0.008978294773988971	0.09496975166043331	-0.514732406955998	-0.09448225110036561	-0.02115673556738781	-0.2765854662382485	-0.2088695131354623	-0.2064875001638506	-1.142278474908891e-12	7.384850899590307e-14	nan	nan	nan	nan	nan	nan
0.41	-0.01171226665613308	-0.04140818550917445	-0.03660439708238131	0.762237719965857	0.9133383415508499	0.00360797950502649	0.4683935116644595	-0.01519128220879623	0.1376960466689286	-0.1082627065832991	0.06992645615800874	0.03027099009081555	-0.0824627615173327	0.0993503220463514	0.01235715050504907	0.2071311306637217	0.2869806034645996	-0.2071311306637125	-0.2869806034645457	0.07765760596596742	-0.1679035748376354	-0.003579572010807077	-0.3437688627724474	-0.00532551143471681	0.003376728832413866	0.06306741726848186	0.3035292680139943	0.8497478057961728	0.5690830232960036	0.1189902211430437	-0.01977277045007447	0.04766485089569299	0.03584498482425077	-0.6211142158191894	0.5027146679267129	-1.083549505376288	1.340402225676226	-0.3396192520270818	0.04886638440025066	0.4763369151981519	-0.1031173588079184	-0.7549572753843552	-0.2276954786011619	-0.6205692492322841	0.8521142631259608	0.3896899001522525	-0.6694122876354297	0.8570613796264682	-4.927833906941272	1.487254098228061	4.92783390694128	-1.487254098228123	1.584041716026256	-0.109824620450299	0.0810305906608568	-0.8613202251048182	0.0552820665698551	0.1968863733046988	0.06634783617868384	1.444723105076998	1.616079204839431	-0.145606162446576	1.442144593120982	-0.08480141280513168	0.1138833361010945	0.2374108971018694	0.00104126070348756	0.02004197035355187	0.05476381310863592	0.07689969761357189	0.001003139513075089	0.004161493872986938	0.001179507773303532	0.002505641438337868	0.4925783913551463	0.4535087658703347	0.001072477731531334	0.008280416261169441	0.001004858899672755	0.02754357562401389	0.001001137084018687	0.005392278960380608	0.001027809796999555	0.0188272399767476	0.603285699738204	0.5696260935019798	0.01167908870868146	0.02759805592460763	0.4864238125530707	0.4783855177632512	0.001144602750695686	0.009870480192974535	0.00104110076265521	0.008266542060361393	0.001069295391024093	0.01113572345412277	0.001008939309158779	0.01766932614172157	0.66728721781273	0.5525211841415513	0.0164558273657314	0.03208609771175112	0.00100827832603449	0.005808420642400568	0.001008413283350695	0.01676449548664204	0.001015120455524923	0.0750422815783843	0.1969089941981272	0.2107692691563563	0.01014307798221894	0.01081944873256303	0.001634371596441709	0.006291572755250764	0.6404629434835344	0.5186633185663302	0.001008960170427518	0.04784144716466339	0.001002899982298578	0.008093762354810232	0.001001007949276102	0.006446083071100644	0.001002161910032486	0.006000399526114873	0.01221426209441717	0.02074053196844708	0.01747157653296524	0.02026970369200439	0.001988391907304153	0.006241432721972777	0.001055246809000969	0.01235893226361983	0.006252396027252519	0.0365454071051657	0.2634924091984273	0.2877160054313658	0.1854964692435316	0.1835474600249298	0.2493634776636448	0.228931189206983	0.01073689464687701	0.05536844248366072	0.03238902221930928	0.05097659517695547	0.001165500551634524	0.02788912645732751	0.00108828799436665	0.05297471757075455	0.001009654098427703	0.03097036716341815	0.001006222679690835	0.05271943088847909	0.001026422367030447	0.0119203375676527	0.01139498753450653	0.04066717878908366	0.04245166981014453	0.06093003887305438	0.002218818919057772	0.02053698077741938	0.029914391175276	0.03338079601527049	0.128885268756388	0.1279206348912753	0.005593532086665928	0.01907065330824655	0.009718696804587486	0.01605442842661617	0.075476371345872	0.105731956656242	0.03092820580312197	0.0396195232530074	0.2475169336675478	0.2394461081197189	0.01210913959855302	0.05711125919543814	0.01309494271384396	0.03545266147521794	0.02194793316587741	0.03349147277524143	0.001254916693636471	0.02689520443199871	0.00101306087829405	0.01766203681253797	0.03728064172938224	0.04218224764743601	0.0110188526669326	0.0432789095555912	0.001280405979694265	0.02330365584153997	0.001151055174538206	0.01310015369075568	0.001004342477530484	0.02465340887417788	0.03989514150217934	0.01997648529630725	0.2328785798841253	0.2511079199584323	0.001033124221919272	0.02501206512236565	0.002248515981671641	0.08516149659285106	0.01133233619433205	0.01056408943223898	0.01145652373379274	0.008865401660507017	0.01084449098335807	0.008445119091214176	0.04328338377366042	0.01517496160141087	0.0004917427807911488	0.04752039179616939	-0.01200543227447388	0.004533891724182419	-0.007670052245404359	0.005301117445825448	0.001032392619176022	0.03864267722656104	0.001002920650395588	0.001008029015058775	0.4842500394590176	0.001135352801749531	0.001004542048450222	0.001001087236422215	0.001024192576194073	0.6255121200124298	0.001500501323663691	0.5307233439441229	0.001002374801941221	0.001036870922459856	0.00106512451542254	0.001008126835253674	0.6291554874338705	0.0146020721978002	0.001007332217591468	0.001007835280166039	0.001019158175169189	0.1992585495321449	0.00102648593723383	0.001024738866569323	0.6601360918640367	0.001008378291673063	0.001003038075251203	0.001001047294173993	0.001002256347338037	0.003777625527700954	0.01442900483620857	0.001016956229730193	0.001017258850985872	0.01688941990527836	0.2786238180883125	0.1979468605910923	0.2584526935178557	0.001153413941152324	0.03226355169572202	0.001148550902297664	0.001074623160536084	0.001010050255925292	0.001006584236816455	0.001022831411575891	0.01065646880878869	0.05891562854882902	0.001262119993067136	0.03540905934632489	0.13412870796114	0.004457973950996661	0.005720967486266876	0.06901011343971843	0.02232528581377517	0.2736227488365955	0.01062775492421586	0.04220183368124306	0.02035119374236849	0.001219900069308654	0.001011911127907709	0.02247684971404207	0.01888702355490122	0.001010201060497775	0.001037111894453378	0.001003264138652582	0.04261793166285878	0.2465756097490744	0.001029279770464333	0.002209817388480605	0.004711835744603683	0.005057844609144282	0.004800596306736761	0.03622640643413497	0.0166355304715995	0.001429632013208978	0.04428734700661333	-0.009816690264022262	0.005695789077165931	-0.007899368897543379	0.006756797816108732	-1.095683477042604	-1.033248764222927	0.04147925296232361	-1.02575976061995	0.02284372924870113	-0.01303787825167957	0.07750146693049018	0.001921209486673856	0.06487011672124561	0.003570562591582883	-0.03693244037344785	0.06088422316833948	-0.6496763203588419	1.37581394841535	0.04192089061662121	0.05601633060783708	0.01806185349592526	0.04142230635947258	-0.7705038087755463	-0.1009310189910845	0.09788278778463808	0.02065939318845544	0.1498450382671112	0.1166708443708343	-0.4983173739781052	-0.03387524291091448	0.06874521496272114	0.1782078979995007	0.008999061855832609	0.007388460831850028	0.006743851181808076	-0.4823475010855593	-0.226272766840565	-0.04380490070258796	0.0630998777470199	0.9232627812851847	-0.2672929667727989	-0.6318989243170025	0.04747406423310079	-0.5098897693492636	0.02525739544775971	-0.01843504209180914	-0.02679970424446992	0.2964005124285528	0.5503219170314589	-0.002122347887169843	-0.003229273312662847	1.185580522013703	-0.03002569656720448	0.2650303411339189	0.01579552159243709	-0.1756819083326903	-0.2235746633463734	0.2519522386446182	-0.1605033324132348	-0.2354583503529071	-0.2271532478098085	2.411577815023476	-0.09864695040148568	-0.1100227139449349	0.009302278242374779	-0.286830655115401	0.4967288869698065	0.1566977393937064	0.03581686380006645	0.04968250753129483	0.0373668505125433	-1.703919254416318	-0.04902665279224609	-0.2395118665920374	-0.2334562985505228	-0.1926751145713323	-0.1847136593353418	-1.126382369015554e-12	2.298071517793722e-13	nan	nan	nan	nan	nan	nan
0.42	-0.01827564615356287	-0.03613572474264207	-0.04808205938232223	0.775756863801333	0.910024686313944	0.00418835937742221	0.4733958668766478	-0.016557122511497	0.127412609274571	-0.1105146303834389	0.06335613666712676	0.03867705634516794	-0.07782784139208507	0.09213590808140448	0.02160123749192357	0.1616355098858069	0.3011589680768262	-0.1616355098858069	-0.3011589680767895	0.09286640158422663	-0.1687507582319783	-0.002912061081688216	-0.352526308844999	-0.005073685439499656	0.005297312469196995	0.06693011256894983	0.3167216566620731	0.8663351844078108	0.5681600799278721	0.1321009176169257	-0.02039837017696769	0.04909879351658761	0.0382497434257839	-0.6932202471188778	0.5477727668107517	-1.198596668449932	1.363512136580196	-0.3224610711450863	0.06581675521857479	0.5317976391520652	-0.1602701289430404	-1.257552165835755	-0.2200062938513196	-0.6895466761828706	0.8131633550891698	0.5418149463144967	-0.766547017286725	0.9801518133176583	-4.178031974633232	1.348304123045452	4.178031974633233	-1.348304123045453	1.458080305733418	-0.05994616015867792	0.05242654119332608	-0.8853456315359327	-0.003583615662271868	0.1895553763417664	0.5889873015454195	1.18803983791375	1.684985549687031	-0.04837952204916345	1.068989900424559	-0.03739753216468054	0.1636033573741046	0.2432709341842203	0.00103764707715573	0.0204432079745001	0.04718467895787166	0.06900698319934397	0.001003013334002604	0.004252923850486449	0.001096959620844205	0.00244570731177276	0.4899087628770827	0.4546336093307545	0.001127648969816225	0.008304940117890529	0.001004685741513873	0.02826539731180491	0.001001098888045241	0.005393714862085783	0.001022983473831559	0.01856786127930271	0.6082214763759346	0.5677757676925123	0.006722336072186345	0.02274425387392535	0.5038620820345442	0.4937400172253348	0.001076312005189747	0.01059620013491696	0.001038160954981735	0.008668079238208252	0.001067062839272596	0.01128581782006439	0.001008219353945401	0.01801618104644014	0.655385030258801	0.5459589632339336	0.01596561584543148	0.0317938707575409	0.00100764135485296	0.006125193686497736	0.001008101166579392	0.01694986521418791	0.001017948724315942	0.07648036316180024	0.1979713011908379	0.2118696652658396	0.005798891201775343	0.007403053816652263	0.001340879838101912	0.006019897106190058	0.6464045964439784	0.5188476992968003	0.001008482516021016	0.04951328153789945	0.001002989283587976	0.0082294261709284	0.00100103371792395	0.006550997339530132	0.001002223028838019	0.006094285646035212	0.008940201445768283	0.01784848254579584	0.01943496508432046	0.02158340850419348	0.001521988286341133	0.005941410634433251	0.001038524172426124	0.01299531441852689	0.01561981177530729	0.04788866290904344	0.2673991798199014	0.2817231934159013	0.1897625498849606	0.1769527583436264	0.2519985374157267	0.227843517966542	0.006179046259388681	0.05194374178764694	0.03217907916321733	0.05106014609932075	0.001156832901472081	0.02781677669889287	0.001080205524486375	0.05285281927145936	0.001010260083213129	0.03399557272814468	0.001006672864057101	0.05844811492782153	0.001021466925475817	0.01191386466653066	0.008924557913021675	0.03875891710084198	0.04993350817465552	0.07022460218895037	0.001813895533685906	0.02044974194646258	0.03523960704887007	0.03771502476360068	0.1289072390677901	0.1263597512392099	0.004118869140464321	0.01676988659234243	0.008392345000243566	0.01490072179315557	0.07058100520192423	0.103140286899345	0.02466469758630969	0.03547136545235591	0.2558246799997176	0.2341684878625178	0.008854468243075141	0.05297001693461389	0.03751038670904921	0.06559976446580594	0.02212103122998604	0.03362197406566442	0.001210385404663618	0.02566940224182163	0.001012512457652997	0.01779969802442439	0.02491143742321647	0.03736612944336055	0.01757599869899643	0.04951449578633102	0.001151702704633729	0.02503623690594236	0.001099624160210469	0.01345819587565911	0.001003707333798487	0.02524149407460574	0.04100970974264785	0.0200106267866856	0.2365231746489368	0.2356972908945847	0.001030791923720233	0.02471355122069615	0.002052907575710848	0.08198258152983159	0.007180204609907038	0.008219324973943874	0.007312567424241331	0.006838656606335947	0.006937700871832373	0.006529669299315831	0.03624567872808203	0.01656768740088338	0.001337046599094057	0.04314352291856635	-0.00810568426351505	0.00570281262846653	-0.007901659210293859	0.006651749600069526	0.001034693987980173	0.03698467867567989	0.00100284541563854	0.001007264246435097	0.4833225151265815	0.001224543187379874	0.001004467083424676	0.001001036343757489	0.001013165138417539	0.6156170516926542	0.001066488882120431	0.5555956771401001	0.001002378584392935	0.001033627182582782	0.001064303946854894	0.001006949665492833	0.623125482367695	0.0160014552216829	0.00100668030649081	0.001007711978258807	0.001022332632733993	0.2002261619842892	0.001016846205880132	0.001021528243429714	0.6617823385290319	0.00100767073183758	0.001003120123776886	0.001001071831797087	0.001002312630614416	0.006448873420238849	0.02708272091872513	0.001015886893393014	0.001022680264411022	0.03271448968090185	0.2716130326098907	0.1961695184305715	0.2555853075206637	0.001164172261045201	0.03168067450424736	0.001146657243923658	0.001069192062493642	0.001011534213924202	0.001007571378849432	0.001011298121583389	0.002947111184928541	0.05958446512156593	0.001455218816376688	0.04617686280040827	0.1248679136344301	0.001099939029393238	0.0078057788908953	0.0602525930878568	0.01357099416680801	0.2693220180920656	0.001335378999907415	0.08330886325787767	0.02377657867104319	0.001120898857804953	0.001011924296881398	0.001094784319093341	0.02939534368718222	0.001013851663237779	0.001048815744366676	0.001002845415584115	0.0421913975681676	0.2403183025487643	0.001027544144287474	0.001576330669487738	0.00101987902558185	0.001007617478795102	0.001014668546457421	0.02921760982947753	0.017926491664998	0.00213605771033942	0.03819474199693965	-0.003350433252302395	0.00687524530840087	-0.008134411331558575	0.007949857646294523	-1.104190288418731	-0.8943343147230685	0.03534055686340174	-0.5517696139761543	-0.01841147767389353	0.005390519857936646	0.1431880283303446	0.003073034210065189	0.07851741967925469	-0.006529634599790478	-0.0008847463485809859	-0.452626392239515	-0.36185679065471	1.696641552721946	0.1274335737993124	0.009544002113592487	0.008576049648091524	0.02659677419104945	-0.5533994105284323	0.02511725126851351	-0.09868732049524011	0.01234821385957091	0.1390244797859696	0.09964967733786244	-0.1803495347404581	-0.02604219156437115	-0.03292229273547937	0.1432014961998165	0.02374565874483201	0.01752940474633138	0.01535197757543221	-0.1392607254328273	0.4518858830765272	-0.01932631055240313	0.06440931677994362	1.251495502101393	-0.7625137425415038	-0.515695502185934	-0.2686967382660093	-0.1985369872220104	-0.0154398500088985	0.001862233748501184	0.0002373141571267465	0.3035475911617055	0.5808529918179584	0.002259264067399693	-0.3332505746416772	0.7199867876220567	0.003745422681341234	0.5719164154411726	-0.3097827856057195	-0.2569015126788562	-0.03737579614948642	-0.7947621295683946	-0.6830570162713238	-0.6731923157200222	-0.5536853691144071	3.370202883002582	0.09497821932956171	-0.1238500125109911	0.02095882806527543	-0.7053575728831812	0.7081244150875571	0.2016767974388405	0.033847576776203	0.05985277709635312	-0.03259905279788309	-1.075226649648026	-0.01209714215604484	-0.3839519756754869	-0.2445304855551273	-0.2199125323087118	-0.2054635951464874	-8.9339771422261e-13	1.466827763039151e-13	nan	nan	nan	nan	nan	nan
0.43	-0.02568433274959564	-0.03051489711904261	-0.06013920685033085	0.7895065852065689	0.9068867300461664	0.004886552644339656	0.4793972125990886	-0.01818948391236816	0.1135276098243688	-0.1125111211134021	0.05624899861939339	0.04612292230748379	-0.07145095788847546	0.0841435371596162	0.03154685932037473	0.123653363301943	0.3140013348091557	-0.1236533633019456	-0.3140013348090482	0.1068802021101989	-0.1690684968902	-0.002526836750363488	-0.3613324945926522	-0.005384843580090012	0.007212651468050835	0.07320812124558974	0.3272339813161135	0.8829431537697907	0.5678422269193826	0.1404804256295087	-0.02060339811959858	0.0507405740028264	0.04069704024882426	-0.7902567697222989	0.5723942375950172	-1.196765072640351	1.386517274926007	-0.3050727067366794	0.07235909862957551	0.6803324235634204	-0.1609472778908105	-1.483841423010782	-0.1761478479883928	-0.7256591011415106	0.6617866043873051	0.7366984784014485	-0.8252818185508568	0.9947309389862429	-3.409582461651677	1.223414701732021	3.409582461651688	-1.223414701732058	1.343959793091391	-0.00329267244406935	0.02318545914177678	-0.871201560243777	-0.05800819086934593	0.1947010625728008	0.6381820721724112	0.9113903137650882	1.621272450890526	-0.01993274050201414	0.6192585442493612	-0.006998338812920117	0.1626567479377059	0.2457035554937839	0.001036578462821635	0.02085671251455925	0.03931803430716094	0.06149282702220933	0.001002894348996977	0.004334193874050669	0.00105288840663471	0.002427583473866055	0.4879365560119622	0.456153845885054	0.001983223079150155	0.008986747654351642	0.001004609593878147	0.02920760544939758	0.001001040095824008	0.005392114405389107	0.001016987558984485	0.01827120536463183	0.6053707686406898	0.5608082028821477	0.003969149712131397	0.02006589545150568	0.5255617636596204	0.5127153336633711	0.001040153099733663	0.01145189519765842	0.001034499333994787	0.008983978794395388	0.001064203520472136	0.01142698492607155	0.001007210705452769	0.0181543291274891	0.6452498734227388	0.5409959173487986	0.01814823082401271	0.03414384858252456	0.001006905359922824	0.006318627984222248	0.001007959763347195	0.01718323961857342	0.001020494437613795	0.07776067470275889	0.1988237682968223	0.2127149141209664	0.003471847766063542	0.005704717848945967	0.001184224666257894	0.005866780477132812	0.6504808632513661	0.5179799351117247	0.001007715886207202	0.05100826806959752	0.001003062347005447	0.008362465975571482	0.001001054812628401	0.006653580838432386	0.001002272728146919	0.006184414559532831	0.01041801620545034	0.01911047944837033	0.02437116441805012	0.02540485123216471	0.001274839408280313	0.005804623091806977	0.001149551609226261	0.01375890697454618	0.02918925769344586	0.06238015001547338	0.2671821418126664	0.2744359247425371	0.1902007879985035	0.1732402589881898	0.251395111603298	0.2232827226944486	0.003769487487910879	0.05056682293514184	0.03143941155192038	0.05063085048749533	0.001148809037313518	0.02785554672632628	0.001074393807108618	0.05290348943829812	0.001011910208952461	0.03683875868804143	0.001007814166019387	0.06401181774076099	0.001016491882149836	0.01194871360925462	0.005787287523617899	0.03621161225362092	0.05354504448846649	0.07543658355882592	0.00253731705418808	0.02147368990433629	0.04029289746053166	0.04185066018268005	0.1228913216922023	0.122163229760292	0.003344549984750948	0.01526820571859336	0.009008661937719245	0.01536057425471904	0.06626466535274468	0.09579637880266323	0.02121841954347041	0.03064645900151234	0.2592145053323754	0.2288053006615335	0.005186491112972414	0.04840127081718435	0.06546171885987953	0.09836453142003394	0.02263418426615796	0.03409277532074004	0.001160094593055475	0.02443495787479051	0.001012400293759443	0.01798135943150497	0.01363517166608311	0.03083418895000235	0.02358683988949685	0.05502548952749398	0.002301303657756097	0.02812022057571678	0.001195752080215659	0.01394555865181045	0.001003336312211317	0.02578136249737062	0.03961247061898592	0.01901902584769214	0.2354607453241242	0.2286782870983125	0.001028880033091812	0.02466438800284267	0.001768986406293046	0.07813014249009248	0.004188294360215498	0.00644034527992445	0.004251733413894799	0.005251484696365299	0.004060266171067378	0.005064213150799986	0.02769930571275067	0.01735153684475805	0.001888749188435573	0.03717275853290786	-0.002343502943000522	0.007059898782977941	-0.00812119323403749	0.008372674573566096	0.001036119637678279	0.02382915380075493	0.001002707159693953	0.001006797887995537	0.4835010185811674	0.004272616538511013	0.001004583876471096	0.001000930321179816	0.001008701713626815	0.5829070850291432	0.001045825139470765	0.5942235856501171	0.001002630798021245	0.001028201754173142	0.001058623994381106	0.001005493743914192	0.6178291220475056	0.02442194466056323	0.001005681777215846	0.001007897715234858	0.001023830222073363	0.2003086838247236	0.001014685362064175	0.001020611638604433	0.6592949720724198	0.001006281233746206	0.001003153830612534	0.001001080939299742	0.001002334448108544	0.01671242835612268	0.03229027269477714	0.001018381365972588	0.001470276264757153	0.05438412222100748	0.2624656929908647	0.1863087146202864	0.2455734360688482	0.001272668815658504	0.02964831297295548	0.001135205694572386	0.001067626519061934	0.001015398608536204	0.001010212258868189	0.001011327729965659	0.00201720856788944	0.05658365625565757	0.004849083506566165	0.04628167357961153	0.104492140304457	0.003738744688730427	0.01124715706568945	0.06108644275768182	0.02052750679380809	0.2620768447397576	0.001232977449636591	0.1137314768503832	0.02272564567289775	0.001096573879059787	0.001012587554490644	0.001054948262494887	0.03102143679245289	0.005605687852678478	0.001504855063911725	0.001003038852731021	0.03432411235314362	0.2275407477461044	0.001026336864469297	0.001384667044368254	0.001015727100917308	0.001006110184370716	0.001011723690847925	0.01793828940403821	0.01767542243244039	0.002242604960253635	0.03038440737602423	0.004224222624955134	0.008564707717150672	-0.008330152779764287	0.01043185308887973	-1.114212679857008	-0.7522147173696805	0.04418756927315481	-0.9314900387983392	0.02119244072175691	-0.005253201352029734	0.158217726155293	0.1228218128277442	0.1082826547254932	0.002914637755667857	-0.04513977077081152	-0.9501923296271445	-0.1876995942698284	2.111104984945302	0.06640479878494325	0.04029954674973565	0.01652222526137155	0.000548759074522604	-0.4511493285267568	0.4164524852971894	0.07592731112290571	0.02999645872170444	0.1185232700123054	0.06966934877433652	-0.1451914918105246	-0.00818494938973416	-0.1356517838108524	0.1437377268428757	0.007775480987705405	0.006405927846869638	0.005662368031579797	0.3509454061821772	0.3355784488461452	-0.008373355326458266	0.0864353383377254	1.599030419486929	-0.6831960386278029	-0.2556668029705618	-0.6283862119181908	-0.07643706659685096	-0.07146466524000551	0.005901725976347869	0.009428433512035105	0.2636588945984503	0.5250285736749222	0.005494145283389163	-0.1875778740043856	0.3338686986889342	0.1840184248949475	0.274489179332723	-0.5504781762110851	-0.05776683454678427	0.1157834988330493	-0.6549406137179009	-0.2773265168223078	-0.4286691229863972	-0.3679890447159699	3.152059393113174	0.004323081572971501	-0.1165561813849606	0.0178594680434376	-0.5729210644092397	0.4154390565905526	0.4053331535495055	0.06024796122460543	0.04830779707552758	-0.1656127648341829	-0.3943912077405771	0.00174389896304642	-0.3831577682440179	-0.1218796913634816	-0.1075889233342682	-0.09837619885289753	-6.707637070362722e-13	7.439872469541707e-14	nan	nan	nan	nan	nan	nan
0.44	-0.03411557549917992	-0.02476781039604449	-0.07169600578502486	0.8034889119087328	0.9039243816802716	0.005606285358907821	0.4872397337120021	-0.01967097060238907	0.09844790683799363	-0.1139747072591551	0.04896739128901658	0.05162832377307473	-0.06303113734392501	0.07576317868046471	0.04121102400399308	0.09362015826260484	0.3256921716775674	-0.0936201582626067	-0.3256921716775126	0.1197311973186556	-0.1688104336997012	-0.002477009217336669	-0.3698565408948717	-0.006221052825219117	0.009215106503512092	0.07912510678024651	0.3348887673551113	0.8984539159892989	0.5676665919007496	0.144733025345062	-0.02060614260237848	0.05231000863663066	0.04315411703708779	-0.8977314777662254	0.573024586710205	-1.098526961789645	1.410033195965794	-0.2873394910892462	0.07012464474871852	0.900032717238784	-0.1300951867556991	-1.496492873091302	-0.113425376974965	-0.7244405327110954	0.4250704557349809	0.9504023545210236	-0.8441445287906219	0.9238603843469747	-2.588243665728067	1.117998150261914	2.588243665728067	-1.117998150261915	1.22551924223017	0.05521420958512223	-0.01465281846651358	-0.8289177424491236	-0.1085938365711726	0.2069785836631644	0.5167826731490447	0.6165321148947757	1.465544121192782	-0.01993592407815583	0.2436082410187084	0.003059159797910584	0.1491341868872058	0.2452269272294847	0.00103675752770077	0.02126350372211993	0.0288456408890104	0.05076861407625946	0.001002765723516523	0.004407311831240474	0.00103062545743456	0.002415885006447158	0.4866216999024074	0.4577451327263742	0.003929471245840709	0.01055204316953165	0.001004629965526114	0.03039821934510238	0.001000957676388628	0.005386109507208046	0.001011758191469512	0.01793119918010992	0.5937100678050498	0.5485858059041181	0.002563208464118578	0.01871256797966474	0.5521839640815863	0.5362157819254216	0.001022205579409532	0.01237828331147858	0.001029955385780308	0.009207342925801682	0.001059933315513273	0.01155355939937248	0.001005978306745375	0.01801747456912359	0.6365056970544474	0.5366971854228296	0.02332483163589251	0.03955440389479508	0.001006038031225769	0.006414802530766097	0.001007981993878583	0.01746319017783978	0.001022515830366763	0.07888053739418302	0.1993868562031034	0.2132684373431087	0.002293782453999225	0.004781747320248032	0.001105411834838408	0.005784121815514765	0.6526405812204797	0.5162342388299106	0.001006637666083386	0.05214687440936701	0.00100311572216751	0.008483199366769261	0.001001069910675547	0.006747488552733045	0.001002308479473866	0.00626730426483941	0.01617923030484225	0.02405309667430045	0.02939275914246903	0.02875849320787503	0.001152412660607111	0.005767100380840138	0.001428818253242068	0.01468654406355068	0.04621253720459309	0.07891384130489196	0.2638238576230124	0.26829415171342	0.1867320332476433	0.1712621736028291	0.2474339959496017	0.2155773158130924	0.002603772303266407	0.05042319478948665	0.03008667004808774	0.04960994493684474	0.001139070802849232	0.02793501030320236	0.00107070590122627	0.0530320222277543	0.001014668001116351	0.03924013649574772	0.001009705625142765	0.0688115064594178	0.001014020326080286	0.01203941998783417	0.003728301799831565	0.03478001003604976	0.05412760449711637	0.07713116040902837	0.004588318496203892	0.02378959556449122	0.04300634603300921	0.04359037856934494	0.1108678037626471	0.1149310543941474	0.004267080882622678	0.01532790645209184	0.01101260194436504	0.01694513597746678	0.06422105015040522	0.09042305214599722	0.02275336263032392	0.03001679025742802	0.2588327633829839	0.2250106254326014	0.003266830501785508	0.0454517322333085	0.09328252259434822	0.1280271300334806	0.0223954744408576	0.03381125669502425	0.001122785036249093	0.0234679322055747	0.001012676042209722	0.01820660771171479	0.007654352742785215	0.02646989738272463	0.02744026227415029	0.05825057138679248	0.005160002207240933	0.03294716431755164	0.001471780035929499	0.01459561475562696	0.001003247662436484	0.02621138780850433	0.035181533858809	0.01670053889331057	0.2301506167031433	0.2264931247770805	0.001027320602064758	0.02473801720751957	0.001531006757549227	0.07438698744566842	0.002667821130337187	0.005569446384399771	0.002697084486157422	0.004485536666597909	0.002599351579212478	0.004347174036375125	0.01733096775734745	0.0174454405043443	0.002143681551492036	0.02997561399041161	0.00462699474867576	0.008638569106981454	-0.008324865540755856	0.0106009798597882	0.001037545287374075	0.01067362892583527	0.001002568903748246	0.001006331529554375	0.4836795220357532	0.007320689889643232	0.001004700669514084	0.001000824298594852	0.001004238288838026	0.5501971183656336	0.001025161396820397	0.6328514941601348	0.001002883011638205	0.00102277632576299	0.001052944041906211	0.001004037822334182	0.6125327617273159	0.03284243409944969	0.001004683247940657	0.001008083452268142	0.00102532781141345	0.2003912056651589	0.001012524518245759	0.001019695033777873	0.6568076056158078	0.001004891735656902	0.00100318753744732	0.001001090046800045	0.00100235626560159	0.02697598329200583	0.0374978244708279	0.001020875838545713	0.001917872265101033	0.0760537547611157	0.2533183533718392	0.1764479108100016	0.2355615646170339	0.001381165370262916	0.0276159514416636	0.001123754145220769	0.001066060975628831	0.001019263003147814	0.00101285313888691	0.001011357338343186	0.001087305950850501	0.05358284738975262	0.008242948196755917	0.04638648435881568	0.08411636697449382	0.006377550348066982	0.01468853524048369	0.06192029242750886	0.02748401942081349	0.25483167138745	0.001130575899371361	0.1441540904428897	0.02167471267475549	0.001072248900311556	0.001013250812061239	0.001015112205897185	0.03264752989772619	0.01019752404211388	0.001960894383455198	0.001003232289874945	0.02645682713812016	0.2147631929434449	0.001025129584648136	0.00119300341925001	0.001011575176251242	0.001004602889944396	0.001008778835236592	0.006658968978599099	0.01742435319988262	0.002349152210167627	0.02257407275510899	0.01179887850221258	0.01025417012590031	-0.008525894227970017	0.01291384853146496	-1.125264814589854	-0.6795036368034245	0.03399789032864818	-1.193780967758559	-0.02004189098702824	0.006675593952024324	0.157398085736733	0.1797706299714494	0.1281985714089005	-0.007410522886331712	-0.009554800325598335	-1.503592825764135	-0.09685060054474634	2.601667917525017	0.1415721840308777	-0.008963082835549842	0.005657523098052279	-0.02840375368384722	-0.4205366186949853	0.6372327487191507	-0.1181392707163546	0.02166344034849056	0.1069347098804794	0.0413045507473556	-0.02527644693966937	-0.01195059808001094	-0.2085087120823154	0.07192545786766795	0.02128437605655766	0.01579424782697793	0.01390413593946807	0.5968633392565005	0.358325732645427	0.0005266557799572652	0.0972182233760681	1.659936338705978	-0.5334146136931228	-0.1688127081712259	-0.8976190600916021	0.04812115416228427	-0.1337618377739658	0.01000094363876919	0.01580983868230782	0.2151859607248185	0.4280501729602768	0.01343075118798273	-0.1101100487812817	0.0165058836409175	0.2621369631477863	0.09273300895066132	-0.9169135630648823	0.05537480879095068	0.1875660561111004	-0.4006458415647267	0.1559905250815302	-0.3594899213097081	-0.2298438624138074	2.749769214847387	-0.05548575681045221	-0.07036627282269621	0.02967620594801406	-0.2718277876695512	0.2509420386891765	0.5502688118448202	0.06638624231543581	0.03788415477033954	-0.2979762558784634	-0.1084583546415774	0.01246134234957009	-0.3620951765962063	-0.06291432585397112	-0.05566775627446682	-0.05578018832367708	-5.10233585489578e-13	6.715661628867537e-14	nan	nan	nan	nan	nan	nan
0.45	-0.04357294859774151	-0.01911637382558228	-0.08188559559662002	0.8177115929997395	0.901147888722271	0.006265733348741667	0.4974585945568478	-0.02072465614956847	0.08408530736588331	-0.1148373618412576	0.04184293960574612	0.05441997826441308	-0.05251927380158696	0.06735980915486103	0.04984373497705883	0.0720934612061423	0.3364244352934073	-0.07209346120615182	-0.3364244352932642	0.1313333006315483	-0.1679755368462442	-0.002868436249963422	-0.3778220260778558	-0.007541969801274515	0.01136321192558046	0.08325154609381503	0.3395289160549971	0.9120778425327885	0.5674165337256504	0.1452360351079013	-0.02054122670953444	0.05378134702150923	0.04555707951314682	-0.9711493479998539	0.5577560952012545	-0.9358894031791204	1.435205494871771	-0.2660469850398695	0.06117346260667474	1.118283214556815	-0.07592723516137574	-1.385844510470063	-0.08433090873442925	-0.7035219259370044	0.1313700491187468	1.126327166219268	-0.8385651036226213	0.8012281660819557	-1.710808393987417	1.02849261675979	1.710808393987427	-1.028492616759797	1.091787620847139	0.1107685673894693	-0.06633566825209532	-0.7575674333490182	-0.1548593506277654	0.2221627000807589	0.3239965197790121	0.3084780782558399	1.258615797140455	-0.03325088730179363	-0.0772601685776136	0.009916242802153084	0.1422988973151907	0.2336261471441086	0.001035576069716636	0.02166846351510283	0.01908786157770198	0.04042313889386788	0.001002604836979931	0.004472117894086719	0.001018646065903458	0.002404153898977314	0.4854894921163297	0.4591414623274685	0.007875968917387633	0.01373847184051577	0.00100475125619929	0.03182802239340871	0.001000872310982639	0.005362428425043875	0.001007865379645651	0.01755082282390575	0.5773097181261151	0.5320262995344038	0.001809739710244776	0.01799932450854588	0.5815833968114865	0.563947397211373	0.001012890349077709	0.01338365214102922	0.001025549572344193	0.009320094218649017	0.001054531071164368	0.01166983058995729	0.00100490703179178	0.0175402789337411	0.6280409643661572	0.5323240064447244	0.0302708205308136	0.04680908620723225	0.001005219269710633	0.006370044094415891	0.00100819415708394	0.01777605367395486	0.001024053024194206	0.07987223487857317	0.2000737447102415	0.2139346897662851	0.001666869062779658	0.004314044511553853	0.001063223250963274	0.005727190311684017	0.6526611161038212	0.5139022992270169	0.001005589416236527	0.05275213470108863	0.001003148351662264	0.008604644738944329	0.001001078486550003	0.006842099794420276	0.00100232942156391	0.006349312792534262	0.02141953415256008	0.02831380653667185	0.03214679926208996	0.03037235971565375	0.001107193105860868	0.005787088029893275	0.0100514499133916	0.02373470905598135	0.05785229844213817	0.08963835660750828	0.2602492637737329	0.2638340694247278	0.1830129828879037	0.1701389719091406	0.2414825474184815	0.2065781212687835	0.00197766422753489	0.05089638752083796	0.02837363899817047	0.0481111883889332	0.001144318715448719	0.02806847531047132	0.001072106116223579	0.05320784982637614	0.001018270657684562	0.04095280652602266	0.001012106155129247	0.07231559632230262	0.001013290342254067	0.0121798839492836	0.00243252886822258	0.03417266498734525	0.04758194875836524	0.07134197591907247	0.008332749867285553	0.02767015402579117	0.04050107081442558	0.04122245719505264	0.0967772825535409	0.1052688064561995	0.004840937070012313	0.01536398190188554	0.01296277798698964	0.01842023535887262	0.05708425428864859	0.08330004714098947	0.02178651298599132	0.0297647462119329	0.2551714860510308	0.2211534892982935	0.002229091093844043	0.04366863410297224	0.1122986789444705	0.1473131089034009	0.0199307817455448	0.03147566401859362	0.001133019731499085	0.02290388922710369	0.001012994732328516	0.01846220123587315	0.00443238624168477	0.02395875396271619	0.02749092271333022	0.05789000276974069	0.01745344681521594	0.04600149588306678	0.005301263405917914	0.01876925999509913	0.001003328032469539	0.02647043085683	0.02798286712633304	0.01329966077621783	0.2251753894065661	0.2268353147387447	0.001027878930507914	0.02490719092296772	0.001401677849867654	0.07123509038057112	0.001858229110791026	0.005190768310110512	0.001869834605915867	0.004150588704760687	0.001821805053661771	0.004021501935188088	0.004646900084390775	0.0165595804600976	0.002237801496455209	0.02279387986350215	0.01009797328779739	0.01051445429221206	-0.008498039164514281	0.01184977124868442	0.001031639858681698	0.00585406309068929	0.001002326148729939	0.00100604874934489	0.4821948962640793	0.01607553222045144	0.001005027079374263	0.001000748932957213	0.001003455233116096	0.5267000073382545	0.001019289335516154	0.6682635409934227	0.001003460178382371	0.001019430851917624	0.001045493063101223	0.00100358433046452	0.6026690260297045	0.0427191781108236	0.001004099789921423	0.001008695402646805	0.001025927885330568	0.2019923880530136	0.001011464019112889	0.001018974553497602	0.6489937317766208	0.00100416581836392	0.001003177884219492	0.001001085181257124	0.001002346942598562	0.02741567733970207	0.03344250847559557	0.001093305414764611	0.03383691263279501	0.06863122594206822	0.253811292010496	0.1771835017738376	0.226275157660648	0.001273543999931482	0.02538039168742272	0.001171806101909678	0.001079911654887665	0.001024352732815574	0.001016086117456035	0.001013523342291845	0.001061054097752977	0.02751502569979037	0.0157563870881819	0.02990060628969921	0.07065850163934562	0.004655029861316474	0.01539821186797221	0.03618462936514868	0.01491075020282174	0.2426611987473954	0.001151240749346979	0.1340897517360851	0.01335172301351675	0.001204109036336419	0.001013390370661168	0.001011633277068119	0.02318462177879603	0.04822607407297869	0.01555854818641549	0.001003563443444996	0.01387682191767587	0.2177046211764874	0.001031277863631545	0.001329325159409873	0.001011501461306612	0.001004603052392118	0.001008801690434335	-0.009646822703932079	0.01498190222402267	0.002242840870448041	0.01578799142330743	0.01420822765538668	0.01259856681049177	-0.008648928737508168	0.01224730081135591	-1.138317901819244	-0.6495140862976553	0.04608658373381164	-0.8848764186731032	0.02026903025990955	-0.006180762787265571	0.1259950051825672	0.438342105159446	0.1534368558945223	-0.001091295644390002	-0.05547800769231971	-1.869122539466176	-0.04883342170548925	2.981984565849034	0.08016563362977661	0.02044995235988864	0.01527876112522085	-0.06768102516516607	-0.4532367936640274	0.804647028252389	0.05063567152211232	0.03570722217789112	0.0944952939554425	0.09404712068906036	-0.05406290915598679	-0.002550782883996401	-0.2487044639362235	0.04039044721387015	0.007184208792080289	0.005990021646710788	0.005100866478033208	0.2858667628022009	0.0004578606621502195	0.003059873852504605	1.556299597935243	0.5430315182852272	-0.349592155338489	-0.0682503115399465	-0.8797277542096671	0.05023719308276387	-0.1652965198305648	0.01320178601168544	0.01675978295301259	0.1301364736756511	0.2757650159752099	0.01426537738435742	-0.01823777148563611	-1.129442904995369	0.4911889587940452	-0.5301224984097888	-1.044016033437491	-0.04688861106313173	0.1138190553198241	-1.031964462675873	-0.2227070560163056	-0.3838058528224696	-0.1333065689933045	1.118208491256915	-0.3905732358440118	-0.04698530035201466	0.02292842212027082	-0.2134635431246412	-0.2832699988198465	1.92049188581691	0.7064665600210164	0.01775099713380004	-0.375440998593686	0.1230615650863501	0.01697229892436064	-0.2797386820725554	-0.01708328639258469	-0.01538664707804206	-0.01452959830034564	-3.410367815630962e-13	5.67967793192111e-14	nan	nan	nan	nan	nan	nan
0.46	-0.05308668657935836	-0.01360282113486369	-0.09034376190169356	0.8322070712585925	0.8986416842796987	0.006817924798414677	0.509096273259217	-0.02109522155509166	0.07053466684559463	-0.1161658328189556	0.03483551033065586	0.0542179168870282	-0.0410174577738653	0.05895116206186692	0.0572065144419858	0.05952973741446554	0.3462627848898571	-0.05952973741446887	-0.3462627848897927	0.1415046737455649	-0.1666149942259171	-0.003857784186127095	-0.3848756523458942	-0.009303635677578716	0.01364876449171672	0.08591486378015713	0.3409979379841513	0.9236137241248609	0.5669380706274958	0.1445027443709828	-0.0204079732656639	0.05509929472747662	0.04779185156321284	-0.9090044542938339	0.54544781078538	-0.7522422604877734	1.464592629535039	-0.2332817884081775	0.04867333671655	1.183796288731362	0.006528841595338623	-1.334101082745375	-0.2065886560408219	-0.7010360510701316	-0.1736727180202121	1.148392851617541	-0.845200042297591	0.6698740827141091	-0.7956490127709318	0.9392153463838574	0.795649012770932	-0.9392153463838571	0.9393732024548808	0.1603433629590243	-0.1342369991741453	-0.6465459594600758	-0.1967436166218772	0.2344680124766846	0.224158347704453	-0.01769323925595127	1.047935130909525	-0.0656169086895742	-0.003651858932698084	0.01672667000646217	0.118456051105017	0.2115888420300053	0.001032031567618335	0.02216708570582298	0.01156466082941703	0.03287983870351002	0.001002402995291081	0.00455801097013874	0.001012517534119835	0.002349090803835992	0.4842486567974709	0.4603475762440354	0.01414887938425557	0.01893542529157898	0.001004975158421046	0.03338045281692668	0.001000791948011436	0.005288971552457011	0.001005528193705437	0.01704248829066891	0.5587197330149725	0.5099870732890543	0.001428775138089268	0.01767519298497386	0.6125086045810337	0.5966020617660582	0.001008523588201152	0.01439487701919935	0.001021674138733682	0.009395074192179236	0.001048103978550393	0.01181277554394208	0.001004144801687186	0.01665094103045537	0.6191494994338407	0.5276496972147876	0.03850767809311279	0.05546621074939047	0.001004518217828197	0.006256477722860253	0.001008606295015359	0.01807329384260254	0.00102512143621512	0.08083225341242462	0.2011022958663022	0.215191403492931	0.001352015239950571	0.003984513250003205	0.00104177395846532	0.005670804553863523	0.6503985943601567	0.5114436444423432	0.001004702411629599	0.05277996028891679	0.001003159829103175	0.008710473750893342	0.001001080338292538	0.006924529408403816	0.00100233522343452	0.006421387531994152	0.02430768048944688	0.03038219452219058	0.0316714850798922	0.02948785625635067	0.001120811364692724	0.005820077854393985	0.02973895748601076	0.04269023247877801	0.06068638732770065	0.09093576759999972	0.2581020019637359	0.2614825023807846	0.1809804477194103	0.1696487137525581	0.234294479751466	0.1984326026202645	0.001609812750481959	0.0515023346708682	0.02640637504360179	0.04631787357978978	0.001170972846137723	0.02812924058741018	0.001079733814762221	0.05331529992511132	0.001022617175585067	0.04189863453622473	0.001014923099993035	0.07438675110612965	0.001014009054064313	0.01231679426073146	0.001767428330548169	0.03427767839522863	0.03182519283049717	0.05544029984142294	0.01389723789367558	0.03315765933409774	0.03141280458892094	0.03371182430904109	0.08266767421839526	0.09348113354672104	0.004273211975900529	0.01441555638643915	0.01430035631107374	0.0193488217870901	0.04129685022905825	0.06962357682767757	0.01519218871803966	0.02523649470034914	0.2484675479833783	0.2178971374307435	0.001717864546722591	0.04265498474647078	0.1187759802530351	0.1506069385010201	0.0146090803703495	0.02642098283082349	0.001204077106206662	0.02243736665018028	0.001013223825732984	0.0186948946514334	0.002793597431276944	0.02253937358430349	0.02298949554151488	0.05338088667567853	0.04163144934430193	0.06855488972507295	0.01389960473413366	0.02748742104496878	0.001003533857616281	0.02664293859598986	0.01809892983182054	0.009326886300306722	0.2230693478086462	0.2278776604410352	0.001031233501414995	0.02498944114976842	0.001405107595795014	0.06856312489136598	0.001451893069165771	0.0051425407087776	0.001454641427292826	0.004096507505221882	0.001431666173237544	0.003953074742662369	-0.01045165026161536	0.01463599312810861	0.002198300584963016	0.01587591426666476	0.01352786556962057	0.0127026804770164	-0.008637786712125881	0.01182166989824348	0.001025734429985918	0.001034497255542494	0.001002083393707567	0.001005765969134133	0.4807102704924058	0.02483037455125986	0.001005353489233699	0.001000673567319169	0.001002672177398786	0.5032028963108737	0.001013417274211692	0.7036755878267112	0.001004037345115038	0.001016085378072778	0.001038042084295311	0.001003130838597045	0.5928052903320935	0.05259592212220041	0.001003516331903946	0.001009307353043792	0.001026527959249136	0.2035935704408696	0.001010403519976997	0.001018254073216192	0.6411798579374339	0.001003439901075834	0.00100316823099109	0.001001080315712804	0.001002337619594887	0.02785537138740006	0.0293871924803629	0.001165734990970547	0.06575595300048807	0.0612086971230193	0.2543042306491521	0.1779190927376731	0.216988750704265	0.001165922629599625	0.02314483193318197	0.001219858058596099	0.001093762334144487	0.00102944246248007	0.001019319096021673	0.001015689346238703	0.001034802244649389	0.001447204009826359	0.0232698259796086	0.01341472822058333	0.05720063630421565	0.002932509374563763	0.01610788849546098	0.01044896630278842	0.002337480984825508	0.2304907261073401	0.001171905599324098	0.1240254130292805	0.005028733352285073	0.001335969172354198	0.00101352992924959	0.001008154348241068	0.01372171365986779	0.08625462410384072	0.02915620198937562	0.001003894597004399	0.001296816697232985	0.2206460494095288	0.001037426142609683	0.001465646899568892	0.001011427746358956	0.001004603214833129	0.001008824545628153	-0.02595261438646291	0.01253945124816264	0.002136529530728196	0.00900191009150572	0.01661757680856059	0.01494296349508305	-0.008771963247046358	0.01158075309124711	-1.1532339937411	-0.6430344844345344	0.05273036984590604	-0.6333459693754366	-0.01582448838320702	-0.001990803586546702	0.1193549488331378	0.5818755860043215	0.1527240465622275	-0.01736568096152352	-0.03514643573734264	-2.59953680088421	-0.01902821104091237	3.58627777127012	0.142743393768139	-0.01651734669159187	0.01099227577122755	-0.1108322072550893	-0.4807626690610546	0.9177211946485393	-0.1319008577441574	0.01853877036772009	0.1005989197709606	0.1593968114444479	0.002357862489836838	-0.01184144887973362	-0.233851748438158	-0.04356148285869139	0.01816110401229598	0.01335792228733967	0.01191737829478362	0.1583989639035589	-0.1413482607478473	0.00312709087322211	2.078689909451362	-0.2254845233138695	-0.111711564746097	-0.0422240007506499	-0.7268838809141224	0.07467203792390718	-0.1926734900203878	-0.004539002422427879	0.002134338712762621	0.0618175567150738	0.1414631571512181	0.01272002114148256	0.03236164247343738	-2.005992433945707	0.5835263325586649	-0.9358092934034151	-1.341998557419375	-0.1415253842340149	0.07826346549724369	-1.711338903228471	-0.6992509681400984	-0.2393330679583476	-0.07595410766482676	-0.4486606396129332	-0.5993034590703901	-0.05086219238765128	0.02509618748679148	-0.05347517935800928	-0.5787674567439757	2.450081267143745	0.9752894044031393	0.02057709293923011	-0.4123555276497082	0.03157279348125736	-0.004923355372666302	-0.2661088614034491	0.003175768737629015	0.0005055961739344267	-0.004331206588695013	-9.557317269448459e-14	1.900093099778852e-14	nan	nan	nan	nan	nan	nan
0.47	-0.06105576403595001	-0.008147582917688714	-0.09698215568065119	0.847025163377007	0.8965387998263543	0.007236441234965209	0.5202350595338499	-0.02047154383452439	0.0567058621395471	-0.1197406658756167	0.02766159805101912	0.05106482518236734	-0.03033667038907068	0.05031167774807018	0.0633221540693588	0.05621607739096477	0.3551935001794685	-0.05621607739097734	-0.3551935001793241	0.1500656621348446	-0.1647953176280185	-0.005592563834262464	-0.3906104059739139	-0.01146122674554697	0.01602178084784555	0.08812854188650306	0.3391083796711027	0.9330991304774299	0.5660431667417819	0.1470935159390028	-0.02025065557899053	0.05638141974133754	0.04973671010765218	-0.6716320372716448	0.5435260711343629	-0.5741726693080328	1.499828878399099	-0.1863757206156766	0.03449406598519892	1.02406801631209	0.1228919439869559	-1.427997103786649	-0.520290024445209	-0.7333284283474309	-0.4554303691082508	0.9732260753152133	-0.8814496850882506	0.5520557363156136	0.1308493002236411	0.8530774423967031	-0.1308493002236341	-0.8530774423966775	0.7691629781052705	0.2013033337612071	-0.2120946903667353	-0.4990940466904945	-0.2326211790607677	0.2380856019228523	0.1652054270139277	-0.3622889750384255	0.846947107141708	-0.1144239820371875	0.4093845368086813	0.01205056483670635	0.143597350100864	0.1746270910770146	0.001028012641826199	0.02285865666613994	0.006483071903876947	0.02820797598367174	0.001002211384164375	0.00467290171982807	0.001009226269512338	0.002245299825223574	0.4809986651404477	0.4604840593476749	0.02085370593069316	0.02480966246531575	0.00100530981468486	0.03489599412896756	0.001000729693481666	0.005144448160228902	0.001004073831286218	0.01635733301160574	0.5319934071473292	0.4767387943986334	0.001224962441357072	0.01757038106428298	0.6404510198432578	0.6336067839852828	0.001006557993189601	0.01539682957438333	0.001018619940379171	0.009471012415622523	0.001042182101456833	0.0120095000179304	0.001003653175627981	0.01533763594039924	0.6076978042028088	0.522083084180392	0.04626018525619274	0.06384257800502977	0.001003990646124189	0.006071145362762904	0.0010091605587419	0.01830827504708741	0.001025990583077065	0.08189878392801486	0.2013799133557704	0.2162721037187499	0.001184804267820892	0.003736509645248706	0.001030245943477147	0.005591377141420578	0.6433175177481962	0.5090747934519404	0.001004020972530065	0.05224671831488852	0.001003177451290437	0.008811411911829605	0.001001084671843615	0.007002552998411747	0.001002346143442549	0.006488899359172516	0.02592289569197575	0.03144204421493465	0.02882884282680339	0.02724042206077971	0.005400165963784084	0.009080954003716212	0.04878002834980266	0.06023600804528218	0.05631292158833553	0.08524693551205456	0.2581454341943661	0.2619753718482442	0.1771069641894718	0.1683859050615574	0.2257362237436065	0.1916505814232255	0.001387245744590393	0.05187660000792862	0.0244596065333905	0.04445205898298286	0.001184526128932881	0.0279789463033765	0.001086323529135373	0.05322501771015711	0.001026699411918824	0.04207159595960876	0.001017598223091649	0.07508753041334813	0.001550128628972804	0.01288699483273007	0.001640060906027525	0.03499761487055539	0.01783339915085462	0.04088370787538936	0.01948045842306063	0.03835438292973247	0.02143565875255591	0.02556751594809567	0.06509716082278198	0.07656019920657471	0.003994865273733147	0.01337121919484982	0.01483854054211773	0.01964490633764534	0.03633177188630876	0.06202064885302794	0.01846248861387892	0.02519202260579419	0.2419881744028387	0.2178960751254723	0.001441806794337182	0.04198166605699347	0.1133899762109098	0.1397533506074544	0.009493015165403801	0.02150861562285618	0.001299440837901238	0.02166889141788159	0.001013679421111385	0.01885492084242061	0.001920698584865528	0.02212247712355684	0.01699306597049818	0.04761365574206489	0.06407483391920334	0.08925893013466978	0.0241529380877953	0.03714348129547507	0.001003860061036878	0.02678641957758578	0.01004633233599023	0.006221726558863791	0.2153855139657067	0.2249616411675456	0.00103321470877203	0.02478117171202216	0.001391592968664264	0.06591992909260802	0.001236687158772909	0.005290302872018088	0.001234452125253229	0.004202985093551472	0.00122497573856305	0.004031737019858041	-0.02524933410666672	0.01202419475688505	0.00207278396252527	0.008717449274986725	0.01482667998744632	0.01480225635631089	-0.008822465097114115	0.01109400307826149	0.001022218362560274	0.001025019096180458	0.001001951557184852	0.001005830686692084	0.4671358777869101	0.03114912750590401	0.001005915801087319	0.001000657580073769	0.001002465643320137	0.4375400432623648	0.001011889738074537	0.7126144744961602	0.0010049143525568	0.001014896367908983	0.001034306153972888	0.001003150613489786	0.5681736612095316	0.05800455218409226	0.001003378393425723	0.001010101189134812	0.001027205840481571	0.2003156674857822	0.00101078546545545	0.001018241950203793	0.612111941735786	0.001003203437481455	0.001003219107718171	0.001001096682919704	0.001002374334494446	0.02765805679713314	0.02229339110343722	0.01728287214896902	0.07588536749338488	0.04190552712300611	0.2617067628275783	0.1644318839360381	0.2046805319474821	0.001146100176005182	0.02149574788829648	0.001180685350089167	0.001092693328663932	0.001032221876214788	0.00102128185035988	0.003033482377738015	0.001906679537515731	0.002357044076360271	0.02761334572395303	0.007244599284296313	0.02913792783847738	0.004352721006840193	0.01484590521118606	0.04722835236007451	0.0387210595485294	0.2298758145559492	0.00113863434660782	0.0894718272612007	0.00303103326115605	0.001451916808953323	0.001014681237830416	0.001006873462414773	0.007429060805739817	0.0961438135945186	0.04092941279341859	0.001004457535814284	0.001195566873311251	0.1852715355729579	0.001033458110022083	0.001302923370724027	0.001013272819998919	0.001005332963909322	0.001010261435535411	-0.03948439372788058	0.009000191192639203	0.001896270885524674	0.001331415630093317	0.01469277694838094	0.01678926652458741	-0.009047544962156607	0.009976936247890401	-1.170048673097893	-0.6483724600729593	0.08231599597863051	-0.3132163743654259	0.02562065327314561	-0.01567608888773562	-0.1235863666793156	0.5927605602486521	0.1478636294108568	-0.0142438766468385	-0.08938685044017022	-3.972167719355768	-0.002884223283826215	3.729990919928354	0.07695657005980283	0.01935600254151887	0.02502975878194846	-0.1500256327155727	-0.6748902949512237	0.7690766601284692	0.03709037745112703	0.02431094160291057	0.1147487334977924	0.05447273024264091	-0.03888513053507708	-0.006468700526345877	-0.2585309336784869	-0.07083089321397236	0.006034610493647409	0.005057484103842639	0.004187402697815403	0.06069460358335813	-0.3027479256704121	0.5921912884723642	1.423755494240691	-0.8920095942425325	0.2167327194711381	-0.1769135353442103	-0.6505072710138314	0.008690112921096491	-0.1795592884691898	-0.01841304344963308	-0.01528770170644914	-0.03301791641362496	-0.01488111350657727	0.09451469407061601	0.1057891412514971	-0.9881153161928182	0.4613418293539761	-0.7169193389557114	-2.000783158416834	-0.07298268978067762	-0.01304152251223336	0.09635578559709415	0.5923099829557007	0.1466763931653108	-0.05680563796807154	-1.700751427560964	-0.4011963781835484	-0.09657569436138576	0.009589094490513093	-0.01968837977237226	-0.5788587720349962	1.669875736759517	0.9472445480849325	0.002443222307620424	-0.2167242512496865	-0.5348230313949762	-0.02787726434696005	-0.2645090929760689	0.02423837360642485	0.01876375581217218	0.01677299593461031	1.515112843545669e-13	-2.346196178855467e-14	nan	nan	nan	nan	nan	nan
0.48	-0.06625574732979188	-0.002773774941991421	-0.1018019387680174	0.8622197105112984	0.894932557496102	0.007497088425552391	0.5291797745874652	-0.01854367784582902	0.04204797986321002	-0.1268098746909297	0.02017730129407132	0.04513961458078029	-0.02184370726789313	0.04134711106733382	0.06822366703940795	0.06210536926205696	0.3634473283551493	-0.06210536926205976	-0.3634473283550881	0.1568147033617417	-0.1626347000075499	-0.00808719319161766	-0.3948313188906497	-0.01391299090060895	0.01836948339363459	0.08815153538936453	0.3337107474502226	0.9405086856184889	0.5646283887150577	0.1504420023926325	-0.02022068801892798	0.05808380969817381	0.05122927786912384	-0.3551856216623644	0.5291617625103952	-0.3885201221754909	1.539883632710412	-0.1339533641325151	0.01709948752387814	0.7449820445197197	0.2673664952414996	-1.499916596820469	-0.9054638077183057	-0.7631129465261465	-0.7280964974177057	0.7108279989149398	-0.9102165157100829	0.4270487512435065	1.044941366147639	0.8038379235976901	-1.044941366147639	-0.8038379235976885	0.5769837699783903	0.2285315674730521	-0.2862069410183696	-0.3437778172034769	-0.2555782340413534	0.2294052504086818	-0.2139785730005589	-0.7193080208155341	0.6327648886077286	-0.1695917368919881	0.1478911181919702	-0.008743355328951478	0.2025090396998671	0.1211306854338739	0.001024245229934943	0.02374804910036538	0.003872098305364845	0.02637171522050273	0.001002049675350237	0.004806784334277559	0.001007613807750676	0.00209739509098848	0.4745680595964131	0.4572452881389644	0.02729246325215548	0.03078641072685812	0.001005758356002802	0.03628731367753109	0.001000690584401833	0.004949996436349387	0.001003243694112299	0.01550470667453585	0.4932070901830597	0.4321027440588391	0.001122234008053108	0.01759850751551156	0.662670476734482	0.6695083651116855	0.001006014402720463	0.01632019747629321	0.0010164987643463	0.009535214466312714	0.001037353606349107	0.012246913514644	0.001003417378774677	0.0136864919370342	0.5923263483050092	0.5133052841730965	0.05283976906402998	0.07107823202478468	0.001003657988839104	0.005843405106521895	0.001009834649474465	0.01847658205131244	0.001026764051618408	0.08316805908533804	0.2003269348500492	0.2162354480282386	0.001101358225086851	0.003468279697423967	0.00102447827254689	0.005492937204971782	0.6297993047791702	0.5059007760880158	0.001003562132712142	0.05120846279976732	0.001003211709159038	0.008911327607153059	0.001001095025289852	0.007081892858285871	0.001002369967445006	0.006557183897113896	0.02666889153987333	0.03173855917273469	0.02394081804372017	0.02354071079706047	0.0154471648232547	0.01652676661372996	0.06319544390938367	0.07103114817144245	0.04505929695870251	0.07350102171590102	0.2607900426713028	0.2659461019949128	0.1695042101030032	0.1667789270877929	0.2157291436451875	0.1850027189496864	0.001265947711104582	0.05184631859815856	0.0226487953417798	0.04274529062784011	0.001171711678028947	0.02790311593715302	0.001089082498255167	0.05310760749101565	0.001030129907907696	0.04112242332054929	0.001019916978830819	0.07381765248011624	0.002824947848209258	0.01407098015800461	0.002011706235937767	0.03627673099299075	0.01077259410323292	0.03402220637856009	0.02441154977136576	0.04249496477696845	0.01312741814328231	0.01889609832643133	0.04220431951777281	0.05429357342150049	0.004560633372500859	0.01284308987715815	0.01449878661487207	0.01920809199455704	0.05061174286547097	0.06966274208560162	0.03741134091126301	0.03512176303404949	0.2375813202684813	0.2189817810192032	0.001286978563989529	0.0415569518321532	0.09563661069223013	0.1170180201805829	0.00586947134262808	0.0180365273538499	0.001405076687197635	0.0206309959584842	0.001014483053800488	0.01894027744940597	0.001481848871929238	0.02234992064911206	0.01078453818681329	0.04172011039351139	0.08019653998151251	0.1015353828999798	0.03493785173988802	0.0462587500544878	0.001004304691648493	0.02657828542076223	0.005803777799291527	0.004831444662979262	0.1973163695848369	0.2187802721488492	0.001032219955311004	0.0246089612195215	0.001303484254599075	0.06323336713942367	0.001129938983703274	0.005584542374828141	0.001124651721029365	0.004431259307732058	0.001122289032067599	0.004222721339514528	-0.03920308161596196	0.008794088596128138	0.001870772658243412	0.001217631303485621	0.01397641821993544	0.01673298366907848	-0.009067745702183718	0.009782236242695797	0.001018702295132232	0.001015540936815649	0.001001819720659586	0.001005895404249834	0.4535614850814141	0.03746788046054501	0.001006478112945434	0.001000641592830249	0.001002259109246407	0.3718771902138606	0.001010362201937578	0.7215533611656084	0.001005791359992059	0.001013707357745913	0.001030570223649697	0.001003170388385659	0.5435420320869694	0.06341318224598376	0.00100324045495006	0.001010895025161808	0.001027883721715221	0.1970377645306955	0.001011167410931906	0.001018229827191119	0.583044025534138	0.001002966973892705	0.001003269984444568	0.001001113050124894	0.001002411049393193	0.02746074220686857	0.01519958972651196	0.03340000930696436	0.08601478198628239	0.02260235712298998	0.2691092950060059	0.1509446751344041	0.1923723131906993	0.001126277722411225	0.01984666384341101	0.001141512641585206	0.001091624323182776	0.001035001289938963	0.00102324460468118	0.005051275409213591	0.002778556830373454	0.003266884142890994	0.03195686546829811	0.001074470348008996	0.001075219372756292	0.005772932639117226	0.01358392192691098	0.08400773841735952	0.07510463811223615	0.2292609030045681	0.001105363093895357	0.05491824149312138	0.001033333170033333	0.001567864445559281	0.001015832546463989	0.00100559257659085	0.001136407951612932	0.1060330030851975	0.05270262359746168	0.00100502047457044	0.001094317049391036	0.1498970217363894	0.00102949007743266	0.001140199841880143	0.001015117893635119	0.00100606271297915	0.001011698325438297	-0.05301617306929812	0.005460931137115654	0.001656012240320886	-0.006339078831318621	0.0127679770882011	0.01863556955409161	-0.00932312667726687	0.008373119404533726	-1.187348718946019	-0.6579014108471459	0.09229466460141779	-0.066225578065173	-0.01202611546777603	-0.01081355471690731	-0.5556959136355578	0.6023778035836468	0.1278796939782497	-0.02735134728349386	-0.0686406473418649	-4.877091090755894	0.007559463337286629	3.365649552704035	0.1270264631226536	-0.01886458123495877	0.01913008031100074	-0.178399989907697	-1.123000063640903	0.6895785474538212	-0.1403824369619779	0.005203925832790736	0.141147848112349	-0.06407437182169065	-0.001687406123329602	-0.01564395368244878	-0.394885023142641	-0.1445641910297324	0.01795661089097633	0.01362117626181536	0.01207192044983403	0.005732016928684268	-0.4318036743536512	0.8401143830385502	0.7285628213861599	-1.43690086494534	0.5838605710944492	-0.1110578573036812	-0.7000521362007384	-0.006237311414990373	-0.1608642416878763	0.01035378114435749	-0.003291262114175702	-0.1626092557608226	-0.2526682909267807	0.1354769717516535	0.1441975718442485	-0.4669743401471175	0.3722979828876768	-0.641231145558131	-2.411136846494856	-0.03828380942749927	-0.06831631320740368	1.337665338215661	1.295591536424269	-0.02197942816958069	-0.02623321476032042	-2.825009146274527	-0.311247671283523	-0.1047462376753966	0.01016227394335309	0.07539281788981902	-0.6040303397668374	0.7645637382912127	0.867131106113689	-0.04974593473749832	-0.06937995855239329	-0.6214971555624533	0.002288433688085754	-0.2747820922752595	0.03247123665145357	0.02486492133001596	0.01813320190566247	4.234487468370551e-13	-1.374862030370235e-13	nan	nan	nan	nan	nan	nan
0.49	-0.06823518011008621	0.002291201601064462	-0.104724959870825	0.8778358437839214	0.8938463810531142	0.007566169099095261	0.5350864115522146	-0.01512300416125616	0.02724164657200063	-0.1376766007009849	0.01255843969185692	0.03647875293472734	-0.01602993113421061	0.03229793259764715	0.07181941601597391	0.07692570210807657	0.371501500676818	-0.07692570210807038	-0.3715015006766973	0.161475445650161	-0.1603002630013008	-0.01128226164746036	-0.3975777186027334	-0.01650610577039677	0.02056616141777147	0.08241529821969451	0.3247325174040763	0.94573540670281	0.5627086743873694	0.1452429625323476	-0.02040176311309427	0.06030535193283892	0.05203499561892303	-0.05482632627543808	0.4799508352407026	-0.1998553349567643	1.583480062822979	-0.08459508047689882	-0.003267610124450965	0.4454868902214545	0.4102781800304591	-1.465177607671767	-1.2436507214688	-0.7556690561877835	-1.002760710115098	0.4678404467925703	-0.8925236740963755	0.2960897309829278	1.916392305893929	0.8246680450270544	-1.916392305893925	-0.8246680450270001	0.3441673534379219	0.2352174951873639	-0.3526804584807633	-0.2145248097999493	-0.2616707075350264	0.2082380878445868	-0.9596304112513407	-1.074008324379589	0.4209957177551905	-0.2037662913646556	-1.248832767041223	-0.0227406289430765	0.2431940976046766	0.0365520623446685	0.001021543376096163	0.02479578873284117	0.002478629313309283	0.02603360010765526	0.001001954924239732	0.004933744546549864	0.001006929284742027	0.001932903581422725	0.4645806683651027	0.4490448923293867	0.03686551605906385	0.03957226573543075	0.001006360207353717	0.03749910501987391	0.001000673776702169	0.004731989822987997	0.001002746290441293	0.01455941076081749	0.4455986577748078	0.3827400240754032	0.001067740133451005	0.01768494504886104	0.6752776980591443	0.6977470601570336	0.001006487314386913	0.01715384647032703	0.00101532146866609	0.009529898125586106	0.001034156647801185	0.01249716477182185	0.001003370583119059	0.01182397523992579	0.5722516602935133	0.4988498864979561	0.05843496684104966	0.0773029273435009	0.001003522742425105	0.00552087970361404	0.001010478840034929	0.01858851657813317	0.00102743571907395	0.08471062137604174	0.1976833567710626	0.214594677910247	0.00105805443357649	0.003228622721468086	0.001021878198448963	0.005375901801809655	0.6111311220465635	0.5009697917562591	0.001003296392084257	0.0496899125232018	0.001003259711696984	0.009037149199595794	0.001001110202143069	0.007185142937343778	0.001002405216204046	0.006643757094060804	0.02772426895442983	0.03222985582567762	0.01961321273240974	0.02006310680593681	0.02779372129861357	0.02527449116579339	0.07000768812863847	0.07393400955176681	0.03211381708411189	0.06025473495656096	0.267227035825694	0.2731697693734571	0.1669059007239114	0.1689831224257319	0.2040632770959546	0.1772700981132354	0.001185583504506941	0.05141619875429501	0.02063916300455639	0.04098768593516678	0.00114222978584487	0.02826701372276767	0.001081735060524811	0.05326302016495593	0.001031164224120278	0.03876242173494913	0.001021104590389084	0.0698476925599003	0.006978713447497343	0.01774657456905519	0.002161329157796362	0.03738059849139889	0.006857928371684134	0.0306398693340737	0.02699053290157015	0.04419900537686098	0.007321728483977173	0.01412395860679982	0.0232099906570237	0.03546691650260805	0.004691883967122203	0.01208030719623785	0.01417637721910289	0.01877599562179824	0.08094702807834378	0.08198116879853708	0.06163441320659635	0.04615921495189022	0.2439802165693403	0.2201324950371367	0.001191021859790616	0.04140543916238718	0.07211429577964062	0.08820828111084621	0.003514343252231152	0.01576672223510612	0.001594229804573541	0.01955186399547857	0.001015236469262289	0.0189686642439562	0.001248912325751555	0.02314105520280801	0.006113163094950095	0.03721006552845869	0.08626345761643248	0.103772565803764	0.04195019376676264	0.05140693040230931	0.001004935175731434	0.02572244269364161	0.003506335499812525	0.004289861102065621	0.1821218209638361	0.2175327436337528	0.001028017008594738	0.02498611300828325	0.001214113040530215	0.06071472173892019	0.003697918294110999	0.008120960786001503	0.003430464466651493	0.006404550637566691	0.002666080325194451	0.005536829183583298	-0.05227940532359631	0.004840764992803832	0.001641100698916604	-0.004397669550336384	0.01049021441556566	0.01852617320056962	-0.009385771083861022	0.008946077940909474	0.001018756049917167	0.001016599273319971	0.001001887284710366	0.001006488924083134	0.431450058321303	0.056906213291885	0.001007416724406617	0.001000668716690299	0.001002202886921399	0.3058891728327707	0.001011556676268121	0.6925214444197595	0.00100798470577605	0.001014425242401776	0.001031048401383779	0.001003450061606701	0.5063327348948674	0.06706646576307905	0.001003501748423388	0.001011364318544302	0.001028347177097794	0.1897981528440653	0.0010145056264008	0.001019969452848902	0.5498935046447969	0.001003064572403521	0.00100334324138767	0.001001136949669018	0.001002467999670107	0.03017655617151997	0.01439473311633751	0.04858037312058788	0.07232846478786219	0.01185585624842332	0.2882658203860474	0.1729912280646636	0.1763520360215399	0.001081237817197128	0.01715282607748924	0.001086163786485594	0.001059247566298796	0.001029905022078935	0.001021575708705139	0.01671747634742026	0.001927295196262978	0.002151720579666662	0.02815590643290272	0.001053202267446158	0.001042112283216519	0.004031036308421531	0.01402884759976711	0.150616386899409	0.104923201384522	0.2787931308464051	0.001078981270921813	0.0280853417524807	0.001023490692046812	0.001980637748853678	0.001016179664884726	0.001006631449474512	0.00108892096539457	0.0841255008042136	0.04803788670206151	0.00100607428273766	0.001070254410656786	0.1624575895476778	0.001018695244569911	0.001104786145543694	0.01093032426208095	0.009935040399164327	0.007042607117901356	-0.06476631483466871	0.0003913084740298061	0.001399499506465835	-0.008459842979371758	0.005181800473087758	0.02023184564924291	-0.009753911990813706	0.008568286468223897	-1.206751739532823	-0.8025534590646701	0.1131242667372934	0.003664822467216663	0.02483631290230901	-0.01942511227709991	-1.10490328877229	1.112430720235657	0.1144008508321405	-0.01870301504972814	-0.1081612753089322	-4.992427734609549	0.009317304965724259	2.188622286319078	0.05928056788015894	0.00675518047497597	0.0277325241475087	-0.1916089968012862	-1.801246956332025	0.5621825992417819	0.02102828871750919	0.01357284585457943	0.1681582864845649	-0.2653731972992188	-0.03554969279024367	-0.009930622024479844	-0.6118635775672191	-0.1657631074667898	0.01095683451613632	0.009678672464750588	0.007750831685347378	0.08874271953972875	-0.2721350494231335	0.9025886251678782	-0.1367028499208212	-1.236376498483145	0.8765282838561972	0.6100955634326477	-0.8628745351809458	-0.06666122983246692	-0.1912567790960192	0.05970236444231929	0.03338520536344943	-0.3070071784904942	-0.5387662064564406	0.5619746293176145	0.08184739326745237	-0.2339059820049913	-0.007180768496056157	-0.3370798097452811	-1.396155235336067	-0.1106676130997919	-0.02233585744762307	1.098944322521727	0.8907350770443987	0.3788351219116076	-0.006149873057118358	-2.89619386518679	-0.1572712687957978	-0.1098689029230341	-0.001316600790053441	0.09107530344024058	-0.3230879015748536	-0.3129255082169598	0.1998868004799076	-0.1209996521236777	-0.03659712200950529	0.4136984215112577	0.07171373323636995	-0.2366438128089917	0.4529886033308642	0.3536107828702007	0.2321614186268407	6.959221866959646e-13	-2.213503390443836e-13	nan	nan	nan	nan	nan	nan
0.5	-0.06763478169371517	0.006747587545913539	-0.1058744701985746	0.8938920525876333	0.8932143927675661	0.007432051076481346	0.5382723432277258	-0.01046791547795943	0.01266787678459411	-0.1511982756645215	0.005163726524984837	0.02511070281192059	-0.01216863395243617	0.02363854766784012	0.07422523539731153	0.1003785574367503	0.3802941193418636	-0.1003785574367464	-0.3802941193418202	0.1634781037451315	-0.1579931168752577	-0.01513827652772086	-0.3993022687783908	-0.01911892440371196	0.02250039981903034	0.06843169615775752	0.3122771742438312	0.9490969277636104	0.5607647596333719	0.1242426735159913	-0.02058087990671798	0.0629755854576967	0.05189110307238483	0.1607806177522088	0.4074436428888873	-0.03381796717097144	1.627898738928194	-0.0431157328305492	-0.02354025170748118	0.2008409866841693	0.5142494950049887	-1.453403896074294	-1.436453598367604	-0.7182832594484646	-1.269534192779775	0.3203322085570148	-0.8322578077540463	0.1890628321915684	2.77144586267846	0.9515271922729864	-2.77144586267846	-0.9515271922729838	0.04536693128873585	0.223073391431955	-0.4183962259022062	-0.1394079099184523	-0.2595189867474788	0.1769173258330262	-1.863451551472663	-1.414730643612304	0.2597248839038415	-0.1744318221541779	-3.012358713021138	-0.008351695233660599	0.2922472977373147	-0.06879137383538753	0.001020219962524071	0.02592795453175549	0.00177772134899954	0.02654625700892757	0.001001941371832278	0.005051873691565902	0.001006884100852178	0.001762085543752566	0.450784873228398	0.4347368215536751	0.05083336443976324	0.05218777557395751	0.00100713052242167	0.03857377622208723	0.001000678946011073	0.004526875342207455	0.001002469588802337	0.01358662637019963	0.3910537292449673	0.3323146927929378	0.001041096313426858	0.01777663884743146	0.6757720015387945	0.711411467437144	0.001007820870842266	0.01789735347784635	0.00101509221774143	0.009449395423583366	0.001032798059746661	0.01273781105801817	0.001003487104391647	0.009904199055322081	0.54694601289166	0.476616995347561	0.06310694893994905	0.08245832566854716	0.001003585866077521	0.005166989527691702	0.001011035521005361	0.01867583625005141	0.001028003231938202	0.08654709834406986	0.1933017905892912	0.2109021131717722	0.001038077982794498	0.002971171767175174	0.001021448981337098	0.005250974862967077	0.5881057356838498	0.4932524698494735	0.001003212412857225	0.0477608557871483	0.001003320347821599	0.009205446835862139	0.001001129742568012	0.007328462965894139	0.001002451321230413	0.006762362785762471	0.02956620022218571	0.03343772168116486	0.01695854335476073	0.01792965129771522	0.04120086390503523	0.03444170107318298	0.06764373445338737	0.06852284508103974	0.0199218932459578	0.04829309151522146	0.2780716742647892	0.2837897752569132	0.1738312512913075	0.1801448111272528	0.1906145861544586	0.1674171781643288	0.00112287304074461	0.05077560255215778	0.01829133530388126	0.03890815340092527	0.001099808979102349	0.02904269499526083	0.001061868135409496	0.05375553976755299	0.001029131855987591	0.0350299574081941	0.001020863272785137	0.06309347808431301	0.01478040713700574	0.02455712712150673	0.001811141060813008	0.03801910816665042	0.004303528751386125	0.02885582847308088	0.02651660210483838	0.04283753129537	0.004322603104426079	0.01167684190392282	0.01278812687543747	0.0255312547526171	0.003891859414631459	0.0107018398885867	0.01422810572687667	0.0186767169237727	0.1251994960924739	0.09110011489906936	0.08739374548823521	0.05251318917291808	0.2656345511377359	0.2290927412603253	0.001129842512803681	0.04139234329348208	0.04618814258951735	0.05990903892656198	0.002318049103635553	0.01459994365108387	0.00189500895313765	0.01845784294141245	0.001015786649615675	0.01897731175103064	0.001132880796417634	0.02433625092957544	0.003698292525348805	0.03475616699505756	0.08011553066501272	0.09536090572199073	0.04346997388320877	0.05100412280475535	0.001005777427245391	0.02416675154973971	0.002332366028121412	0.004146294855078987	0.1773103693480249	0.227888379958398	0.001020516545653698	0.02601467206777018	0.001151709922934149	0.05834655438371188	0.009882430004498345	0.01420783759642132	0.009001636083872493	0.01117982372964615	0.006432481875216584	0.008615410746462979	-0.06447160773638792	0.0001432420163050183	0.001393534889904046	-0.007683279266978431	0.004270695404033741	0.02018808710783406	-0.009778969753451373	0.008797469882774214	0.00101880980469959	0.00101765760982371	0.001001954848758369	0.001007082443916413	0.4093386315611923	0.07634454612322163	0.001008355335870923	0.001000695840552701	0.001002146664601669	0.2399011554516848	0.001012751150599303	0.6634895276739116	0.001010178051553273	0.001015143127059185	0.001031526579117318	0.001003729734831153	0.4691234377027656	0.07071974928017234	0.001003763041899806	0.001011833611879599	0.001028810632481268	0.1825585411574362	0.001017843841868198	0.00102170907850683	0.5167429837554558	0.00100316217092122	0.001003416498329278	0.001001160849209295	0.001002524949945197	0.03289237013617553	0.01358987650616571	0.06376073693421402	0.05864214758944108	0.001109355373853271	0.3074223457660906	0.1950377809949272	0.1603317588523827	0.001036197911986762	0.014458988311568	0.001030814931387583	0.001026870809420086	0.001024808754241779	0.001019906812760034	0.02838367728561527	0.001076033562145326	0.001036557016436262	0.02435494739750824	0.001031934186882174	0.001009005193701184	0.00228913997772563	0.01447377327262356	0.2172250353814552	0.1347417646568046	0.328325358688237	0.001052599447948654	0.001252442011839892	0.001013648214066672	0.002393411052151068	0.001016526783336711	0.001007670322366047	0.001041433979175487	0.06221799852322824	0.04337314980666008	0.001007128090996461	0.001046191771922781	0.175018157358986	0.00100790041171842	0.001069372449205654	0.02084553063052107	0.01886401808533216	0.01307351591035778	-0.07651645660003889	-0.004678314189056103	0.001142986772610446	-0.01058060712742599	-0.002404376142025523	0.02182812174439404	-0.01018469730436062	0.008763453531913884	-1.228966581905081	-1.145738913533142	0.1091798978654012	0.1039288247220782	-0.01379232895500613	-0.01207886034556613	-1.777230906861082	1.368308769601444	0.1004556660631745	-0.024772920760201	-0.07413834272316465	-5.089613350578125	0.008610716375680486	0.4507919996553043	0.1089980658227355	-0.0339018534839374	0.01720908611078022	-0.1898518873991885	-2.678498758691384	0.475719148705443	-0.1466553915570236	0.0002809503704669803	0.1999307835687346	-0.474433295921042	-0.005246201790010671	-0.01722226082081565	-0.9521525381490946	-0.2266654828875141	0.02645181965714478	0.02163516616157675	0.01847841940330347	0.1490458574440975	-0.1629739777535255	0.9240114541306961	-0.9342423488218066	-1.179972201326503	1.263128272072375	1.680440815407447	-1.124111958682207	-0.04833258304704883	-0.2252498100028199	0.09271047852006169	0.06413012362305803	-0.4371018039833625	-0.8095192019887228	0.7624686000239069	0.05112600717877742	-0.1473151034817688	-0.2408049533818015	-0.1762265422157092	-0.6329378128525469	-0.1614207347447618	-0.001752778236588753	0.6977692157370139	0.3588959970577529	1.539927012858467	0.001450145385253821	-2.722909769184994	-0.09064236435897109	-0.1077240557539982	0.006214419704706758	0.1562050524876432	-0.1928010734712673	-1.36520485881723	-0.2430664829513115	-0.1897156180738634	0.01022350421766488	1.699135812367303	0.1325698878425249	-0.2446864832028237	0.7425629165027301	0.5852612737608514	0.3710279456712434	9.941225406230984e-13	1.14247057652146e-12	nan	nan	nan	nan	nan	nan
[truncated: 371,953 more chars]
