# Supplementary material for: Transtibial limb loss does not increase metabolic cost in three-dimensional computer simulations of human walking
Source: PeerJ. 2021 Aug 4;9:e11960. doi: 10.7717/peerj.11960 (PMC8349165; doi:10.7717/peerj.11960)
Supplement: Supplemental Information 1 — Each subject’s simulation output and Matlab code for generating plots presenting the data. [file peerj-09-11960-s001.zip › TTA3D_solns_rev/Post/soln_walk_N50_wm100_TTA_S33.sto]

num_controls=79
num_derivatives=71
num_iterations=659
num_multipliers=2
num_parameters=6
num_slacks=2
num_states=216
objective=0.931883
objective_auxiliary_derivatives=0.001165
objective_contactAP=0.018611
objective_contactML=0.013895
objective_contactVE=0.033229
objective_control_effort=0.533083
objective_state_tracking=0.271455
objective_torsoGoal=0.060444
solver_duration=19332.180936
status=Solve_Succeeded
success=true
DataType=double
version=3
OpenSimVersion=4.2
endheader
time	/jointset/groundPelvis/pelvis_tilt/value	/jointset/groundPelvis/pelvis_list/value	/jointset/groundPelvis/pelvis_rotation/value	/jointset/groundPelvis/pelvis_tx/value	/jointset/groundPelvis/pelvis_ty/value	/jointset/groundPelvis/pelvis_tz/value	/jointset/hip_l/hip_flexion_l/value	/jointset/hip_l/hip_adduction_l/value	/jointset/hip_l/hip_rotation_l/value	/jointset/hip_r/hip_flexion_r/value	/jointset/hip_r/hip_adduction_r/value	/jointset/hip_r/hip_rotation_r/value	/jointset/lumbar/lumbar_ext/value	/jointset/lumbar/lumbar_bend/value	/jointset/lumbar/lumbar_rota/value	/jointset/patellofemoral_l/knee_angle_l_beta/value	/jointset/patellofemoral_r/knee_angle_r_beta/value	/jointset/knee_l/knee_angle_l/value	/jointset/knee_r/knee_angle_r/value	/jointset/shoulder_r/shoulder_flexion_r/value	/jointset/shoulder_r/shoulder_adduction_r/value	/jointset/shoulder_r/shoulder_rotation_r/value	/jointset/shoulder_l/shoulder_flexion_l/value	/jointset/shoulder_l/shoulder_adduction_l/value	/jointset/shoulder_l/shoulder_rotation_l/value	/jointset/ankle_l/ankle_angle_l/value	/jointset/ankle_r/ankle_angle_r/value	/jointset/elbow_r/elbow_flexion_r/value	/jointset/elbow_l/elbow_flexion_l/value	/jointset/subtalar_l/subtalar_angle_l/value	/jointset/subtalar_r/subtalar_angle_r/value	/jointset/mtp_l/mtp_angle_l/value	/jointset/mtp_r/mtp_angle_r/value	/jointset/groundPelvis/pelvis_tilt/speed	/jointset/groundPelvis/pelvis_list/speed	/jointset/groundPelvis/pelvis_rotation/speed	/jointset/groundPelvis/pelvis_tx/speed	/jointset/groundPelvis/pelvis_ty/speed	/jointset/groundPelvis/pelvis_tz/speed	/jointset/hip_l/hip_flexion_l/speed	/jointset/hip_l/hip_adduction_l/speed	/jointset/hip_l/hip_rotation_l/speed	/jointset/hip_r/hip_flexion_r/speed	/jointset/hip_r/hip_adduction_r/speed	/jointset/hip_r/hip_rotation_r/speed	/jointset/lumbar/lumbar_ext/speed	/jointset/lumbar/lumbar_bend/speed	/jointset/lumbar/lumbar_rota/speed	/jointset/patellofemoral_l/knee_angle_l_beta/speed	/jointset/patellofemoral_r/knee_angle_r_beta/speed	/jointset/knee_l/knee_angle_l/speed	/jointset/knee_r/knee_angle_r/speed	/jointset/shoulder_r/shoulder_flexion_r/speed	/jointset/shoulder_r/shoulder_adduction_r/speed	/jointset/shoulder_r/shoulder_rotation_r/speed	/jointset/shoulder_l/shoulder_flexion_l/speed	/jointset/shoulder_l/shoulder_adduction_l/speed	/jointset/shoulder_l/shoulder_rotation_l/speed	/jointset/ankle_l/ankle_angle_l/speed	/jointset/ankle_r/ankle_angle_r/speed	/jointset/elbow_r/elbow_flexion_r/speed	/jointset/elbow_l/elbow_flexion_l/speed	/jointset/subtalar_l/subtalar_angle_l/speed	/jointset/subtalar_r/subtalar_angle_r/speed	/jointset/mtp_l/mtp_angle_l/speed	/jointset/mtp_r/mtp_angle_r/speed	/forceset/addbrev_r/activation	/forceset/addbrev_r/normalized_tendon_force	/forceset/addlong_r/activation	/forceset/addlong_r/normalized_tendon_force	/forceset/addmagMid_r/activation	/forceset/addmagMid_r/normalized_tendon_force	/forceset/bflh_r/activation	/forceset/bflh_r/normalized_tendon_force	/forceset/bfsh_r/activation	/forceset/bfsh_r/normalized_tendon_force	/forceset/ercspn_r/activation	/forceset/ercspn_r/normalized_tendon_force	/forceset/extobl_r/activation	/forceset/extobl_r/normalized_tendon_force	/forceset/glmax2_r/activation	/forceset/glmax2_r/normalized_tendon_force	/forceset/glmed2_r/activation	/forceset/glmed2_r/normalized_tendon_force	/forceset/glmin2_r/activation	/forceset/glmin2_r/normalized_tendon_force	/forceset/grac_r/activation	/forceset/grac_r/normalized_tendon_force	/forceset/iliacus_r/activation	/forceset/iliacus_r/normalized_tendon_force	/forceset/intobl_r/activation	/forceset/intobl_r/normalized_tendon_force	/forceset/obtext_r/activation	/forceset/obtext_r/normalized_tendon_force	/forceset/pect_r/activation	/forceset/pect_r/normalized_tendon_force	/forceset/piri_r/activation	/forceset/piri_r/normalized_tendon_force	/forceset/popli_r/activation	/forceset/popli_r/normalized_tendon_force	/forceset/psoas_r/activation	/forceset/psoas_r/normalized_tendon_force	/forceset/quadfem_r/activation	/forceset/quadfem_r/normalized_tendon_force	/forceset/recabd_r/activation	/forceset/recabd_r/normalized_tendon_force	/forceset/recfem_r/activation	/forceset/recfem_r/normalized_tendon_force	/forceset/sart_r/activation	/forceset/sart_r/normalized_tendon_force	/forceset/semimem_r/activation	/forceset/semimem_r/normalized_tendon_force	/forceset/semiten_r/activation	/forceset/semiten_r/normalized_tendon_force	/forceset/tfl_r/activation	/forceset/tfl_r/normalized_tendon_force	/forceset/tricox_r/activation	/forceset/tricox_r/normalized_tendon_force	/forceset/vasint_r/activation	/forceset/vasint_r/normalized_tendon_force	/forceset/vaslat_r/activation	/forceset/vaslat_r/normalized_tendon_force	/forceset/vasmed_r/activation	/forceset/vasmed_r/normalized_tendon_force	/forceset/addbrev_l/activation	/forceset/addbrev_l/normalized_tendon_force	/forceset/addlong_l/activation	/forceset/addlong_l/normalized_tendon_force	/forceset/addmagMid_l/activation	/forceset/addmagMid_l/normalized_tendon_force	/forceset/bflh_l/activation	/forceset/bflh_l/normalized_tendon_force	/forceset/bfsh_l/activation	/forceset/bfsh_l/normalized_tendon_force	/forceset/edl_l/activation	/forceset/edl_l/normalized_tendon_force	/forceset/ehl_l/activation	/forceset/ehl_l/normalized_tendon_force	/forceset/ercspn_l/activation	/forceset/ercspn_l/normalized_tendon_force	/forceset/extobl_l/activation	/forceset/extobl_l/normalized_tendon_force	/forceset/fdb_l/activation	/forceset/fdb_l/normalized_tendon_force	/forceset/fdl_l/activation	/forceset/fdl_l/normalized_tendon_force	/forceset/fhl_l/activation	/forceset/fhl_l/normalized_tendon_force	/forceset/gaslat_l/activation	/forceset/gaslat_l/normalized_tendon_force	/forceset/gasmed_l/activation	/forceset/gasmed_l/normalized_tendon_force	/forceset/glmax2_l/activation	/forceset/glmax2_l/normalized_tendon_force	/forceset/glmed2_l/activation	/forceset/glmed2_l/normalized_tendon_force	/forceset/glmin2_l/activation	/forceset/glmin2_l/normalized_tendon_force	/forceset/grac_l/activation	/forceset/grac_l/normalized_tendon_force	/forceset/iliacus_l/activation	/forceset/iliacus_l/normalized_tendon_force	/forceset/intobl_l/activation	/forceset/intobl_l/normalized_tendon_force	/forceset/obtext_l/activation	/forceset/obtext_l/normalized_tendon_force	/forceset/pect_l/activation	/forceset/pect_l/normalized_tendon_force	/forceset/perbrev_l/activation	/forceset/perbrev_l/normalized_tendon_force	/forceset/perlong_l/activation	/forceset/perlong_l/normalized_tendon_force	/forceset/pertert_l/activation	/forceset/pertert_l/normalized_tendon_force	/forceset/piri_l/activation	/forceset/piri_l/normalized_tendon_force	/forceset/popli_l/activation	/forceset/popli_l/normalized_tendon_force	/forceset/psoas_l/activation	/forceset/psoas_l/normalized_tendon_force	/forceset/quadfem_l/activation	/forceset/quadfem_l/normalized_tendon_force	/forceset/recabd_l/activation	/forceset/recabd_l/normalized_tendon_force	/forceset/recfem_l/activation	/forceset/recfem_l/normalized_tendon_force	/forceset/sart_l/activation	/forceset/sart_l/normalized_tendon_force	/forceset/semimem_l/activation	/forceset/semimem_l/normalized_tendon_force	/forceset/semiten_l/activation	/forceset/semiten_l/normalized_tendon_force	/forceset/soleus_l/activation	/forceset/soleus_l/normalized_tendon_force	/forceset/tfl_l/activation	/forceset/tfl_l/normalized_tendon_force	/forceset/tibant_l/activation	/forceset/tibant_l/normalized_tendon_force	/forceset/tibpost_l/activation	/forceset/tibpost_l/normalized_tendon_force	/forceset/tricox_l/activation	/forceset/tricox_l/normalized_tendon_force	/forceset/vasint_l/activation	/forceset/vasint_l/normalized_tendon_force	/forceset/vaslat_l/activation	/forceset/vaslat_l/normalized_tendon_force	/forceset/vasmed_l/activation	/forceset/vasmed_l/normalized_tendon_force	/forceset/shoulder_flexionAct_r/activation	/forceset/shoulder_adductionAct_r/activation	/forceset/shoulder_rotationAct_r/activation	/forceset/elbow_flexionAct_r/activation	/forceset/shoulder_flexionAct_l/activation	/forceset/shoulder_adductionAct_l/activation	/forceset/shoulder_rotationAct_l/activation	/forceset/elbow_flexionAct_l/activation	/forceset/addbrev_r	/forceset/addlong_r	/forceset/addmagMid_r	/forceset/bflh_r	/forceset/bfsh_r	/forceset/ercspn_r	/forceset/extobl_r	/forceset/glmax2_r	/forceset/glmed2_r	/forceset/glmin2_r	/forceset/grac_r	/forceset/iliacus_r	/forceset/intobl_r	/forceset/obtext_r	/forceset/pect_r	/forceset/piri_r	/forceset/popli_r	/forceset/psoas_r	/forceset/quadfem_r	/forceset/recabd_r	/forceset/recfem_r	/forceset/sart_r	/forceset/semimem_r	/forceset/semiten_r	/forceset/tfl_r	/forceset/tricox_r	/forceset/vasint_r	/forceset/vaslat_r	/forceset/vasmed_r	/forceset/addbrev_l	/forceset/addlong_l	/forceset/addmagMid_l	/forceset/bflh_l	/forceset/bfsh_l	/forceset/edl_l	/forceset/ehl_l	/forceset/ercspn_l	/forceset/extobl_l	/forceset/fdb_l	/forceset/fdl_l	/forceset/fhl_l	/forceset/gaslat_l	/forceset/gasmed_l	/forceset/glmax2_l	/forceset/glmed2_l	/forceset/glmin2_l	/forceset/grac_l	/forceset/iliacus_l	/forceset/intobl_l	/forceset/obtext_l	/forceset/pect_l	/forceset/perbrev_l	/forceset/perlong_l	/forceset/pertert_l	/forceset/piri_l	/forceset/popli_l	/forceset/psoas_l	/forceset/quadfem_l	/forceset/recabd_l	/forceset/recfem_l	/forceset/sart_l	/forceset/semimem_l	/forceset/semiten_l	/forceset/soleus_l	/forceset/tfl_l	/forceset/tibant_l	/forceset/tibpost_l	/forceset/tricox_l	/forceset/vasint_l	/forceset/vaslat_l	/forceset/vasmed_l	/forceset/shoulder_flexionAct_r	/forceset/shoulder_adductionAct_r	/forceset/shoulder_rotationAct_r	/forceset/elbow_flexionAct_r	/forceset/shoulder_flexionAct_l	/forceset/shoulder_adductionAct_l	/forceset/shoulder_rotationAct_l	/forceset/elbow_flexionAct_l	lambda_cid33_p0	lambda_cid34_p0	/forceset/addbrev_r/implicitderiv_normalized_tendon_force	/forceset/addlong_r/implicitderiv_normalized_tendon_force	/forceset/addmagMid_r/implicitderiv_normalized_tendon_force	/forceset/bflh_r/implicitderiv_normalized_tendon_force	/forceset/bfsh_r/implicitderiv_normalized_tendon_force	/forceset/ercspn_r/implicitderiv_normalized_tendon_force	/forceset/extobl_r/implicitderiv_normalized_tendon_force	/forceset/glmax2_r/implicitderiv_normalized_tendon_force	/forceset/glmed2_r/implicitderiv_normalized_tendon_force	/forceset/glmin2_r/implicitderiv_normalized_tendon_force	/forceset/grac_r/implicitderiv_normalized_tendon_force	/forceset/iliacus_r/implicitderiv_normalized_tendon_force	/forceset/intobl_r/implicitderiv_normalized_tendon_force	/forceset/obtext_r/implicitderiv_normalized_tendon_force	/forceset/pect_r/implicitderiv_normalized_tendon_force	/forceset/piri_r/implicitderiv_normalized_tendon_force	/forceset/popli_r/implicitderiv_normalized_tendon_force	/forceset/psoas_r/implicitderiv_normalized_tendon_force	/forceset/quadfem_r/implicitderiv_normalized_tendon_force	/forceset/recabd_r/implicitderiv_normalized_tendon_force	/forceset/recfem_r/implicitderiv_normalized_tendon_force	/forceset/sart_r/implicitderiv_normalized_tendon_force	/forceset/semimem_r/implicitderiv_normalized_tendon_force	/forceset/semiten_r/implicitderiv_normalized_tendon_force	/forceset/tfl_r/implicitderiv_normalized_tendon_force	/forceset/tricox_r/implicitderiv_normalized_tendon_force	/forceset/vasint_r/implicitderiv_normalized_tendon_force	/forceset/vaslat_r/implicitderiv_normalized_tendon_force	/forceset/vasmed_r/implicitderiv_normalized_tendon_force	/forceset/addbrev_l/implicitderiv_normalized_tendon_force	/forceset/addlong_l/implicitderiv_normalized_tendon_force	/forceset/addmagMid_l/implicitderiv_normalized_tendon_force	/forceset/bflh_l/implicitderiv_normalized_tendon_force	/forceset/bfsh_l/implicitderiv_normalized_tendon_force	/forceset/edl_l/implicitderiv_normalized_tendon_force	/forceset/ehl_l/implicitderiv_normalized_tendon_force	/forceset/ercspn_l/implicitderiv_normalized_tendon_force	/forceset/extobl_l/implicitderiv_normalized_tendon_force	/forceset/fdb_l/implicitderiv_normalized_tendon_force	/forceset/fdl_l/implicitderiv_normalized_tendon_force	/forceset/fhl_l/implicitderiv_normalized_tendon_force	/forceset/gaslat_l/implicitderiv_normalized_tendon_force	/forceset/gasmed_l/implicitderiv_normalized_tendon_force	/forceset/glmax2_l/implicitderiv_normalized_tendon_force	/forceset/glmed2_l/implicitderiv_normalized_tendon_force	/forceset/glmin2_l/implicitderiv_normalized_tendon_force	/forceset/grac_l/implicitderiv_normalized_tendon_force	/forceset/iliacus_l/implicitderiv_normalized_tendon_force	/forceset/intobl_l/implicitderiv_normalized_tendon_force	/forceset/obtext_l/implicitderiv_normalized_tendon_force	/forceset/pect_l/implicitderiv_normalized_tendon_force	/forceset/perbrev_l/implicitderiv_normalized_tendon_force	/forceset/perlong_l/implicitderiv_normalized_tendon_force	/forceset/pertert_l/implicitderiv_normalized_tendon_force	/forceset/piri_l/implicitderiv_normalized_tendon_force	/forceset/popli_l/implicitderiv_normalized_tendon_force	/forceset/psoas_l/implicitderiv_normalized_tendon_force	/forceset/quadfem_l/implicitderiv_normalized_tendon_force	/forceset/recabd_l/implicitderiv_normalized_tendon_force	/forceset/recfem_l/implicitderiv_normalized_tendon_force	/forceset/sart_l/implicitderiv_normalized_tendon_force	/forceset/semimem_l/implicitderiv_normalized_tendon_force	/forceset/semiten_l/implicitderiv_normalized_tendon_force	/forceset/soleus_l/implicitderiv_normalized_tendon_force	/forceset/tfl_l/implicitderiv_normalized_tendon_force	/forceset/tibant_l/implicitderiv_normalized_tendon_force	/forceset/tibpost_l/implicitderiv_normalized_tendon_force	/forceset/tricox_l/implicitderiv_normalized_tendon_force	/forceset/vasint_l/implicitderiv_normalized_tendon_force	/forceset/vaslat_l/implicitderiv_normalized_tendon_force	/forceset/vasmed_l/implicitderiv_normalized_tendon_force	gamma_cid33_p0	gamma_cid34_p0	prosthetic_ankle_stiffness	prosthetic_subtalar_stiffness	prosthetic_mtp_stiffness	prosthetic_ankle_damping	prosthetic_subtalar_damping	prosthetic_mtp_damping
0	-0.07210691999710335	0.02256266553478554	0.1194105754728743	0.16069372637443	0.8953589572024344	-0.006961341488696536	-0.2316627045459935	0.009839447812827596	-0.0295391486223087	0.5189922355282912	-0.03254836981704681	0.157059553089252	-0.01154622849475747	-0.06386305577173246	-0.09529154250652805	0.1862281868050192	0.03288285148559957	-0.1862281868049775	-0.0328828514856319	-0.3950660821272476	-0.01589173765275649	0.02171653225271129	0.1510673549061664	-0.1719664227437743	-0.01810035778334595	0.2245578539384416	-0.01235146145717851	0.5507218349545735	0.934242538244636	0.08076170882567274	0.002479190649017608	0.5548797156889643	-0.001836051824157814	0.08072809918757258	-0.4874478145560386	0.423917726349442	1.718297101993993	-0.0223542141539593	0.02986242217446945	-0.7782622577264589	-1.136762443438328	-0.7908553763059203	-0.3129908843185302	0.3368188317007047	-2.288128731913581	0.3895633851086415	0.7481498038230329	-0.7482968623445518	2.032838007021417	1.426227608174769	-2.032838007021418	-1.426227608174769	-0.3146742443171427	-0.1764717790668343	0.02998636468748795	-0.1807132766838874	0.02433017397831721	-0.3610127036479193	-2.419793789589248	0.3686226216537488	-0.168812734141217	0.4268313875994856	1.048915167562691	0.09572986216421196	6.322135343104806	-0.007223608160841936	0.07341384485308453	0.07503842831733577	0.08942296683600959	0.09217759921567285	0.02266952757766794	0.02241504015056038	0.06250490623964199	0.07103231875689189	0.08438864951814221	0.1105336740304314	0.2017696176374281	0.1767541907081036	0.01539909864238095	0.04567635763164314	0.001036830540348099	0.01160484463944643	0.001022849610182873	0.02960427074906685	0.003617224042110026	0.02306934303132443	0.04379742268622277	0.06372047846936875	0.02236596284075415	0.02885606361215537	0.08168373702058869	0.08516360183283284	0.080709074773353	0.07075426145662442	0.04443716829222258	0.04620559401920155	0.006805922769115671	0.1143270709063748	0.1827765429141253	0.1978178850498053	0.0231154761177033	0.03546325704020774	0.08692867938503455	0.07924059434047426	0.001015219278402572	0.01932825741728443	0.001013068794566052	0.02575134937328174	0.03129374494443159	0.05874689059255702	0.05588219705351877	0.05093818946478743	0.02861233086181979	0.03673216933810142	0.01065934638195069	0.01788530297719931	0.05139470661308627	0.1106629734207973	0.001018151756905764	0.004135519181157585	0.00100573756654314	0.005278528558774176	0.0010100710393113	0.005566640363667258	0.001020357007648827	0.02795473846676338	0.00102680937884563	0.04631199035529039	0.00100248595733265	0.005728846644140316	0.001007020795715896	0.002706197881245423	0.1917196315519244	0.1851003480637048	0.001618140098377472	0.01502580476754226	0.001744141466104906	0.008203929947301583	0.01345892235782053	0.01758140766353392	0.001005889972440582	0.01946331730079402	0.1491218936631537	0.1391567183055775	0.002530757442472021	0.01829244668005699	0.1532807491021274	0.1274672036639915	0.5137607948682783	0.3400137226663697	0.4693035891865807	0.2537001631640233	0.001001240843517144	0.003760783129399639	0.001006070321629914	0.0105441333009497	0.339714395023597	0.2751676993420357	0.001027182671064761	0.02294881337448697	0.469197985355415	0.4885627811941666	0.001005555168623832	0.01344774005196777	0.001028582538170574	0.01032897124296132	0.001045533302810328	0.01345548158801155	0.4416901322015492	0.3665724847268469	0.3112244112385075	0.1977186793396999	0.001118467949522459	0.01236182570773353	0.001007009995085804	0.01611462303998554	0.3055749249821599	0.266253413266352	0.006143438527203268	0.02449457062688038	0.001007112913316498	0.004539503097795259	0.001010634835370193	0.01855353349638852	0.08335412264015478	0.1239747620911566	0.1278751206337555	0.1506970496995427	0.001012487267162143	0.0007179112422915859	0.001016107256177728	0.005127357911591538	0.4198443647171486	0.2837005564958959	0.5971720956373118	0.6314409571040179	0.001021405860110768	0.01698181229331461	0.02546405733013647	0.09677537867706933	0.00100609642132063	0.03963053146254454	0.001007241542096133	0.005550266934661536	0.001002279189524958	0.006921650375544004	0.001004503472807466	0.007210339277823158	-0.01602415301426568	0.01595724252161603	-0.01166649274353243	0.002596717329187687	-0.04056072665324695	0.00031840958778969	0.003005352059668202	0.008176478434839117	0.06281431675180808	0.05854140184329751	0.03650055306584769	0.05895239464233423	0.05181723340646125	0.2000825101910282	0.03260596344161832	0.001070587980806823	0.001024168638579345	0.001027833218844436	0.04213381339522776	0.00110699641917727	0.04391235485610487	0.05964401488661279	0.0413184381134687	0.001260581521738952	0.1248288467974806	0.01657190066697287	0.05173266629880087	0.001021064930143833	0.001016381291490004	0.008152032790995611	0.06226907302444239	0.04008851631200539	0.00107050171930804	0.001345670987340998	0.001027722938306519	0.001008554966080642	0.001015158019025577	0.001030092051361266	0.001038023545589226	0.00100327097186206	0.001009704459359548	0.2135232312874769	0.001008682316496582	0.001016116430713027	0.005154519139122517	0.00100740180222696	0.309545247518174	0.001731525277259637	0.2036272404157868	0.5105431614429781	0.4534943201638696	0.001001587851783603	0.001006471037538784	0.2045696313331669	0.00103881084047255	0.4660896514055918	0.001007412875968679	0.001038357699820224	0.001063764241915291	0.6579149501271234	0.4043072975686367	0.001074775243340955	0.001009007059011772	0.3201749048734249	0.002255377549788491	0.00100905158477202	0.001014306973044049	0.04559725574638605	0.1313368548990804	0.001018424639477938	0.001023143701980069	0.4510299483461156	0.4677034374452519	0.001003145216428357	0.0011289979065304	0.00100765859964314	0.001008512720830009	0.001002618448697554	0.001005294112405373	-0.01703030080895634	0.01531581064384482	-0.01217409642179703	0.004522252332891745	-0.04856004748523129	-0.002071746492717137	0.002613849517338983	0.005872837337475305	-0.8389675744485781	-1.831252425171218	-0.7508729856881622	-1.675947724019589	0.5596148076026536	-0.7595120285633272	-1.763073488515065	-0.2979290366758011	0.9475264373540747	-0.01986131608823518	0.0969663107024165	-0.0218742267190161	-0.2767079989940872	-1.131411974539249	-2.12169157195095	-2.259462452571759	-0.2595484017725475	-0.6259956060362611	-3.882757202388791	-0.4086928890144836	-2.241204308106149	0.02157604979174222	0.1261850725898674	-1.405767828398818	-0.1906768805490541	0.4748063836252413	-0.3825840743309301	-2.023031836012036	0.02119082017701679	0.01967504308935531	0.008630636391088981	0.09774053075460867	0.2195285332205486	0.03191975903513516	-0.01411946934718588	0.5800875233247182	0.02670759796716932	0.01605307456611433	-0.4395632016030579	0.05362539952368967	4.792687478608569	-0.05184847956741139	2.161645791107678	-2.011343223509201	-2.123044163309214	-0.007616299874599402	-0.05078974603737729	-5.24527562321434	0.01130471458320529	0.09293731213406413	0.09333456189735327	0.02193457827003739	0.02213624689054913	5.411658111173358	1.979644659031352	0.1057369357997779	-0.2010785843082839	-0.0694444428542077	-0.2397180405231588	0.005093968050948528	0.009669537715779098	-0.9765099424844313	0.1010301076181372	-0.01052978111258604	-0.008339635750574522	-0.7811225901406703	-3.676517301276602	0.1548557445812953	-0.9484207546141089	-0.06129823341678224	0.0272019145005873	0.03193880848100592	0.0313845052529934	-4.303040768254007e-13	2.107485359754737e-12	410.2655571077769	545.4308574698184	313.542619422605	0.03369182748284816	1.551214203160521	0.6773607248133882
0.01	-0.07063619544160525	0.01715477169132168	0.1225027098892779	0.1781528886930159	0.8953303383991079	-0.006559484319696603	-0.2394909219283997	-0.002010952099137175	-0.03831933092919055	0.5149345693863897	-0.02732670438532697	0.1292881908062445	-0.007629520903060035	-0.05555997665458282	-0.1017642283217245	0.207855092434323	0.05208660589989221	-0.2078550924343051	-0.05208660590003351	-0.3985906319125569	-0.0179498387655164	0.02181492517880906	0.1475928539385446	-0.1715151512779788	-0.02177999885444867	0.1977891645530716	-0.006601365853112652	0.5498238775194694	0.9383163600743983	0.08947699656439208	0.0008468773440945442	0.6194864950553132	0.0006390926525421851	0.2065551305492549	-0.5898035813906745	0.1825216031234281	1.771693927172964	0.01650256706144666	0.05025762643461967	-0.7672667656664232	-1.219921558307509	-0.9675407214116249	-0.4983356314444892	0.6810906624840619	-3.192423591830057	0.3973287424807302	0.9096131916609616	-0.5330301385022306	2.315177761835967	2.322007471415023	-2.315177761835962	-2.32200747141506	-0.3810687526530765	-0.2366488244793491	-0.007615286309809731	-0.5054577969434035	0.07137590214732832	-0.3727516950596657	-2.938779222524714	0.3924380838211111	-0.02598322378975959	0.3677035624149217	0.6646396822904608	-0.2929234893981033	6.585723720177502	0.334879237460375	0.06892947491204804	0.068994080403839	0.07314545558540944	0.07589351753297897	0.03633735127930107	0.03107420333456221	0.06249921664396294	0.06382850404323108	0.0643832054472355	0.09172753615901696	0.1976370725253702	0.1708574322787228	0.02757609420912351	0.0556991759473294	0.004881870000636795	0.01456708005257741	0.001020897612776082	0.03081366570972912	0.002350327784751392	0.02358683883626189	0.0431410042925941	0.06117135703743122	0.01226208210657391	0.02006856135186316	0.06023690726078711	0.06474137998766133	0.07974636081072345	0.05544239317375753	0.04226369318931703	0.04341690096283635	0.004109869882428862	0.1080298260126945	0.1479329428191416	0.1567966656692363	0.01804101678669593	0.03057779561947889	0.08497462643058984	0.06362292420295954	0.001017451203993428	0.01937801013834416	0.001014621998262416	0.02725818898427017	0.01955893781712043	0.04722645161528776	0.05886298460934494	0.04809051205230994	0.03387534202752074	0.03971050783378741	0.006020133327731972	0.01451924024511212	0.03441729657227538	0.09450716230753718	0.00213161925513073	0.005351257100796255	0.002295406358530822	0.006699659238496926	0.002031114472553552	0.006719678515618585	0.001025971443679976	0.029232001451794	0.01195225753083369	0.05846298742816823	0.001002727431980191	0.00593659232799099	0.001007903933736988	0.002538698092452903	0.2029028635046379	0.1907724667012611	0.001319062757055394	0.01523107433062711	0.001386370651769817	0.008247571696587285	0.01015774872309743	0.01494166839296371	0.001006146086340152	0.02011055083427347	0.2184332247016519	0.189522476581574	0.002065173158831208	0.01786380562486891	0.1761828029374522	0.1481264487363001	0.508371531844157	0.316851330715787	0.4592696674394568	0.2300612671105761	0.001001303963652214	0.003677887339972626	0.001005690999199355	0.009784071273451858	0.2765556745212577	0.2204545656715546	0.001030761841329638	0.02307717778204718	0.465413404085157	0.4868282344977499	0.001006127514521943	0.0143147864582798	0.001030364299155587	0.01057371372171583	0.001050752003665422	0.01376225300726371	0.5093277677795426	0.4142754017658405	0.3427413455143028	0.2149053040271625	0.001091768345761403	0.0133027800357479	0.001007355147462036	0.01405394133049646	0.310778967510019	0.2637327198084471	0.006268116199346122	0.02485356024575162	0.0010074995455956	0.00454628749921705	0.00101157405180615	0.01869545922756284	0.06176994978727484	0.1143418037179685	0.1289483425438667	0.1511009450967635	0.001014652990419568	0.0006012326085741348	0.001018349802550486	0.005014539521878385	0.4269164563861123	0.2728044162470003	0.5491948589715228	0.591434438667074	0.001012222042117209	0.01857390541267735	0.0139479767198777	0.0884623887116171	0.001006352324875733	0.03887762639332986	0.001007162191976786	0.005830851481560598	0.001002230760350788	0.007251567685831011	0.001004460610643688	0.007522968237863218	-0.01516271365560925	0.01548629660186682	-0.01222746735130078	0.003273727291621633	-0.0484020316808793	-0.002549790394640873	0.002397354282656993	0.004015808756137729	0.06335738695952067	0.04528213900704736	0.06531626962041835	0.06553295954188376	0.02643203000241403	0.1822367864062199	0.04849669358093438	0.01555478322369296	0.00101437963986079	0.00101642679690698	0.04254273243980607	0.001065218682222016	0.02246384772539485	0.09455813172997304	0.03823912594680885	0.00125100056668153	0.06303839291039512	0.008825676501434419	0.1083569690751172	0.001018681797660959	0.001016117564917141	0.004597507613449497	0.06284814870120911	0.03980451050311205	0.001040113633619563	0.0244586795054339	0.005209882240370096	0.005868579439718125	0.004856540002244508	0.001033272116719425	0.04267982312077907	0.001002731465433353	0.001008077213875406	0.2291396016618675	0.001006039387031664	0.001010779399970534	0.007786239910709022	0.001005575689637484	0.3506428150847573	0.00144863757174611	0.2206032845263239	0.4825824425649224	0.4213484792463059	0.001001185034935667	0.001004302276047076	0.102875506019916	0.001030828502597849	0.4485140992237093	0.001006139577036772	0.001027024516911567	0.001049769985492125	0.6645218351952672	0.407099170965626	0.001054831898451358	0.001006620595985003	0.3217996200224344	0.009904083201914396	0.001006929185061228	0.001011066189643783	0.0233087690178328	0.129851069075095	0.001015622685149446	0.001018602226330941	0.4346247176359926	0.4035461451693733	0.001002257122271537	0.00107426225301348	0.00100573874660504	0.001005867086794389	0.001001809703983424	0.001003673053972707	-0.0128072045742756	0.0151517394485343	-0.0128311387026719	0.002951917221040338	-0.05611692406503055	-0.005800425498610234	0.001616160317900341	-0.001630483787633955	-0.9364618773383127	-1.701315717241695	-0.4586380671088123	-1.558370282789582	1.123023086100761	-0.6184343615172319	-1.953594144032815	-0.8533836607631836	1.042361818310805	0.5570930876410142	0.1365000208769767	0.1110991555219954	-0.2195286195127594	-0.6479152725947612	-1.98354170437265	-0.8514019861762493	-0.2885024269486899	-0.6275336759259282	-4.2541685009288	-0.5601244792283184	-0.8445098894337809	-0.003605322567102357	0.16582060736687	-0.9310933255978541	-0.3341481117632634	0.1566099633714585	-0.2699069681613797	-1.215326791548521	0.2004632747541526	0.2407459539687304	0.1965339882529549	0.1423684266284182	2.022532122945442	0.01429606665662377	-0.01896827435072062	0.5421683888539254	0.02188228683829568	0.003225815762630738	-0.114584401909443	0.074381044134659	5.196670621602478	-0.03457770798489769	1.977338009803341	-2.621603802025252	-2.600554150695371	-0.007881129216568394	-0.08682850358714228	-5.739915917785207	0.01129887597084115	-0.4573186567227654	0.08449762148021275	0.0223094618834802	0.03388016658242464	3.986586863158319	1.412564985561703	0.09120925157954426	-0.2072845037417885	-0.4557127744585738	0.2689857510510437	-0.004233114904318095	0.01672735579998951	-0.9375167893020782	-0.01927340456146229	-0.01283790522139913	-0.01346217927159644	-1.393669300912266	-4.293065804527578	0.1729760941986092	-0.7049726615647376	-0.08831980016407592	0.03042205979260159	0.03581818425531865	0.03322364311969148	-4.010592199531088e-13	8.892994413635639e-13	nan	nan	nan	nan	nan	nan
0.02	-0.06811305101343339	0.01085314136197594	0.1228212564592653	0.1960907762270201	0.8956864508118316	-0.005961216663784466	-0.2466057507975425	-0.01429106374009796	-0.04893715577719961	0.5090296571517542	-0.01945502841023867	0.0946854839100381	-0.003528641461444203	-0.04572784849701107	-0.1056879420327348	0.2329844349016337	0.07747268484833268	-0.2329844349016481	-0.07747268484835403	-0.4025041179785316	-0.02065472176226019	0.02161807638967124	0.1411327813652294	-0.1704298690415544	-0.02551211537430285	0.1656855667871736	-0.01228186808732832	0.5498980810605487	0.9411920211741518	0.09346444851377876	-0.0007938984636845332	0.6863242538927754	0.001514067604167834	0.2912120736279652	-0.6661951117143263	-0.13079984292663	1.814042145077654	0.05459202875814086	0.06914451955690987	-0.6355845550678086	-1.222704789216357	-1.158383884541861	-0.68244010294723	0.8668209404009228	-3.654397654517157	0.4263977549663986	1.053959611948134	-0.2385024414979581	2.733325374622888	2.662692515003631	-2.733325374622888	-2.662692515003633	-0.3924615004505206	-0.3058281558650212	-0.02906197835972969	-0.7778275978219913	0.1511323281042562	-0.3715077933980757	-3.486775465690489	-1.917496945969484	0.02561946109540009	0.1871992415978299	0.1033480096941817	0.09403736161987085	6.768331237326449	-0.3272575131844331	0.06665189959701559	0.06585283757545807	0.0578022730901353	0.06146016015472565	0.05663964233530349	0.04389160701100675	0.06543997841060555	0.05991996257971791	0.041243610591291	0.07235298998500697	0.1883055413021761	0.1602472972612965	0.04123364225136609	0.06623008584856306	0.01392475753831432	0.02164240017135603	0.001015025216084132	0.03216601795543725	0.00170732142192656	0.02500584149820581	0.04297750009226898	0.05960165943738231	0.006929823713914333	0.01546122225896374	0.03802065032098068	0.04507698959935968	0.09424646656285082	0.05275640609064269	0.03966057988076544	0.04062930113325336	0.002738288787425293	0.1018947913237331	0.1002867947049164	0.1140808784873775	0.0116139536520641	0.02442626577406627	0.1078925704527825	0.06310679314916991	0.001017374501038904	0.01941655469720514	0.001015266294662204	0.02888051667579775	0.01156336203602925	0.03946955691086565	0.06074779371675108	0.04514943703322444	0.0364872161936536	0.04057934156289555	0.003630831607080721	0.01290159369171831	0.03580570993683982	0.08621250949028071	0.004769495245344047	0.007714914896243046	0.005356794484744412	0.009617344859989578	0.004454020107976846	0.008988460013651419	0.001030368082201513	0.030495234207841	0.03729457535858503	0.0829998576463806	0.001002578217580089	0.00610810175587173	0.001007531250477392	0.00233507667549918	0.215598514945714	0.1957003595339992	0.001168044812310931	0.01561416994787342	0.001204571745387728	0.008479457071443566	0.009754848542534103	0.01476572463731777	0.001005360563182788	0.02092213292390694	0.2728901656369048	0.2414142596378357	0.001690420134173426	0.01758693299041353	0.1962471321803201	0.1671566595890339	0.4960973277035072	0.2875722739175437	0.4423029262373791	0.2017726980838595	0.001001133996388752	0.003624795120857744	0.001004416504708225	0.009095446346763904	0.1956467385108299	0.159518084848465	0.001028557596349305	0.02311340507451294	0.4573487103007727	0.4790669679536682	0.001005776572658519	0.01522615052286195	0.001025585577856296	0.01068107137192065	0.001046360171539635	0.01402632751359133	0.5566647308857327	0.4434574533206795	0.3641222028558834	0.2250676731929376	0.001068446708291063	0.01436111717507888	0.001006333805257009	0.01204439804212558	0.3147511200343241	0.2567187872625332	0.01010201427388873	0.02902368138302331	0.001006631031489506	0.004444920255616189	0.001010422227705992	0.01884831554079228	0.03908528321278783	0.1054757251625001	0.128977804466223	0.1503311340803677	0.001014333650133723	0.0004605139459672441	0.00101719870084074	0.004873351584702228	0.4265615965859381	0.2559158936522006	0.4955797465595969	0.5462140526451627	0.001007187975564321	0.02062959847537308	0.007825878418411227	0.08286001698389012	0.001005519802083297	0.03788339506456596	0.001005799054715597	0.006188849428734987	0.001001801979764953	0.007673484674165159	0.001003628250675587	0.007916459267457649	-0.01206016971293701	0.01521993383174292	-0.01285248707447319	0.00245250720453269	-0.05605371774329001	-0.005991643059379628	0.001529562224027618	-0.002373295220169102	0.06390045716721203	0.03202287617078643	0.09413198617499337	0.07211352444144396	0.001046826598368699	0.1643910626214078	0.06438742372025638	0.03003897846658338	0.001004590641159416	0.001005020374979973	0.04295165148438507	0.001023440945259777	0.00101534059467722	0.1294722485733555	0.03515981378014324	0.001241419611629353	0.001247939023320022	0.001079452335878626	0.1649812718514364	0.001016298665207087	0.001015853838335123	0.001042982435898876	0.06342722437798023	0.03952050469422733	0.001009725547939533	0.04757168802353656	0.009392041542418897	0.01072860391331696	0.008697921985444206	0.001036452182094335	0.08432162269597636	0.001002191958994528	0.001006449968393824	0.2447559720362553	0.001003396457575862	0.001005442369230719	0.01041796068229208	0.001003749577041626	0.3917403826513396	0.001165749866198846	0.2375793286368613	0.4546217236868664	0.3892026383287421	0.001000782218091812	0.001002133514555839	0.00118138070664116	0.001022846164720726	0.4309385470418312	0.001004866278089182	0.001015691334013711	0.001035775729086649	0.6711287202634129	0.4098910443626162	0.00103488855355201	0.001004234132956093	0.3234243351714426	0.01755278885403818	0.001004806785345356	0.001007825406252686	0.001020282289272882	0.1283652832511072	0.001012820730822217	0.00101406075068534	0.418219486925869	0.3393888528934927	0.001001369028180809	0.001019526599502446	0.001003818893566137	0.001003221452758897	0.00100100095926658	0.001002051995538935	-0.008584108339594571	0.01498766825322363	-0.0134881809835467	0.001381582109189875	-0.06367380064482947	-0.009529104504503123	0.0006184711184618282	-0.00913380491274368	-1.149526574312675	-1.585236112728873	-0.1702519684345855	-1.305802863104438	1.391262906128036	-0.1004573785153317	-1.876755148977356	-1.24060435431972	1.049144754476498	0.8027556251008463	0.1255577676977687	0.1584271446901895	-0.08082323254846656	-0.2953793410438423	-1.970125280602373	0.2657137874739413	-0.2593297562117819	-0.5935535650521302	-4.221670762623916	-0.6619065739156429	0.7791035084376123	0.01933442445705565	0.1492826887000503	-0.6530589737166506	-0.2093564018666798	0.0529054303280855	-0.03290083867391289	-0.4508001769578203	0.2507747953320296	0.3189860313945367	0.2317793055904171	0.0949344850590247	2.696703162323512	0.02467250785787249	-0.02134379497350033	0.4312423623384884	0.06227280877623704	0.05370179962005766	0.05319590137598409	0.08649511087130961	5.09789243466122	-0.0214947953855757	1.835838947193853	-3.234676193043711	-3.05297875796543	-0.001655585821804817	-0.03650232587150681	-6.489945053712693	-0.007122708460739468	-1.112406657389838	0.1021980934468262	-0.005542387116379287	0.01359686445676733	1.707485014340943	0.5747935546949818	0.1292134980845727	-0.1908509000850937	-0.9680922604629146	0.5225082631625518	-0.01653636108816385	0.01185565240558846	-0.8231339788893794	-0.1337111751284648	-0.0153377868989552	-0.01401354522710075	-1.979599059321338	-4.719290818270553	0.2475757332416988	-0.4062971070897147	-0.109563485321632	0.04268459454990492	0.05033874408347622	0.0475569191578019	-3.718143630808168e-13	-3.288864770276093e-13	nan	nan	nan	nan	nan	nan
0.03	-0.06487692347145187	0.003928057279089128	0.1199477418862293	0.214392283742359	0.8964174287137205	-0.005195861822891149	-0.2518229645306013	-0.0262723507183059	-0.061247426691086	0.5013042628528575	-0.01050336351765891	0.05858003370727568	0.0008427231383742078	-0.03456829399663797	-0.1065931376554589	0.2630399263587713	0.1031921205717121	-0.263039926358796	-0.103192120571803	-0.4061781435246576	-0.02403931472490863	0.02127907976836009	0.1322296648401549	-0.1684494671075481	-0.02916108863485286	0.128046633520502	-0.03062916887110866	0.5498876241472639	0.9416944295674331	0.09094210855553746	0.001361262714848173	0.7542065075137093	-0.0009444599767608065	0.3498455611759709	-0.7202365180972041	-0.4296855616335732	1.842981552154382	0.0921720848452056	0.08323982267803126	-0.3800063336935117	-1.177840108040071	-1.285573471799746	-0.8541337618388174	0.9237963227518081	-3.554821356076244	0.4468068889342111	1.17735248671578	0.04156574796765961	3.30515328627629	2.496259917814029	-3.305153286276302	-2.496259917814115	-0.3250419155116456	-0.3677821357017707	-0.03553538788484266	-0.9931371322316136	0.2440841101003496	-0.3573345019612453	-4.039936377612869	-1.641929430613869	-0.0513538698607795	-0.09999962426745795	-0.6195072411818021	0.2577440878216558	6.746697225895008	-0.134720702873356	0.05798799446145286	0.05857205048885544	0.04245582260250896	0.04795415272121515	0.06693622733273327	0.05041346229633806	0.06812775876124026	0.05956478522562987	0.02266194743550561	0.05712117476081047	0.1731533335835718	0.1454379692739624	0.04773250163123938	0.07139227372942014	0.02627466056902667	0.03121211280512002	0.0125302337314852	0.04453385643907744	0.007026296266303867	0.03389193529100661	0.03850675792047863	0.05540370877332398	0.00405960291915155	0.01306318729428471	0.02083705083761479	0.02943677837099345	0.09478266584438097	0.05020573425454183	0.03344342574368848	0.03536157178562431	0.002016649744757619	0.09625397131750571	0.05790337809745078	0.07749573650799157	0.006524010500978387	0.0195210672068417	0.1136094184457375	0.06170800070877309	0.001017913500981438	0.01944455408450989	0.001014822836626514	0.03039307235312272	0.00648571916791775	0.03459587764705848	0.06456969131136489	0.04464417338496572	0.04030457225558745	0.04263083505226874	0.002353096942228502	0.01241955267078207	0.03546762545044549	0.0794130621046702	0.01612729759281893	0.01616381016492383	0.01798802421534657	0.01965695797416016	0.01614436831417097	0.01798825874359766	0.01733618185927945	0.04876787058725444	0.0799971625662592	0.1193321732616807	0.001002921868152105	0.006243866175325683	0.001009045298027663	0.002093603688566839	0.2286784954781277	0.1985879838050464	0.001087376257227877	0.0161598618826101	0.001106968350437197	0.008912474535537432	0.01264868860641397	0.01745134700973352	0.001005139108869433	0.02187783897101565	0.318271815238751	0.2909831937601557	0.008686769212041033	0.02221535682630768	0.2138946322711137	0.1849318946185436	0.474026232779685	0.2523497693299616	0.4175640625581855	0.1693845811029487	0.001000989103881446	0.003616205461337769	0.001003291250430272	0.008548870272833601	0.1208779480577046	0.1029131924757737	0.005068996560072673	0.02681039488864966	0.4443657772389975	0.4642949864575073	0.001734615598769169	0.01703283810942255	0.001022551932183444	0.01066850737681096	0.001050588036725182	0.01425063639272852	0.5750038489381668	0.4464991934301378	0.3698455619405484	0.2255224288229821	0.001051062380468667	0.0155280394445076	0.001005408125246414	0.01026450959908235	0.3166898986560472	0.2441340722621543	0.01884059058114002	0.03807270046627711	0.001006083137603208	0.004295683265911837	0.001010762676854156	0.01900927141456322	0.0214355141053699	0.1001478481563185	0.1287327906027505	0.1489359647369346	0.001230993120997107	0.0003569922355088491	0.00103248551504262	0.004712212120430814	0.4141761651534008	0.2332001423012404	0.4414295074326134	0.498122526705603	0.001004378150662623	0.02330970617734431	0.004523815615255564	0.07916456771106715	0.001004887295844858	0.03668810334515692	0.001004485426711631	0.006649779232782311	0.00100139138779667	0.008220496695041478	0.001002824261643435	0.00842094966887821	-0.007743498431772362	0.01506941336970767	-0.01331915717107011	0.0008102621611823189	-0.06184823408261938	-0.01009644827550736	0.0005133729182263389	-0.008479584130547098	0.03247319639629648	0.01651728340256273	0.0673563465339236	0.07109713647958256	0.00104199028269208	0.1338889865234808	0.04780842250875235	0.04852296107105999	0.04496402310547952	0.02248203525961943	0.02483309331198936	0.001017288045598727	0.001010833267579248	0.06549906376490575	0.01844940603822173	0.001278754785672716	0.001187485448826433	0.001044460957495915	0.08304835420443099	0.001020315375905638	0.001013098509625469	0.001030546160098272	0.07456487684341677	0.04933719982529523	0.001015775585044828	0.02430478758635717	0.04450666823537366	0.04947636492291069	0.04578018568550248	0.06359509042543346	0.1761285710143664	0.001004199640784663	0.001014149931439127	0.2578075521453304	0.001003375753004204	0.001005242094359138	0.02031929169545461	0.001005889312907179	0.4182616167456567	0.02872841828279839	0.249811748828651	0.3952693533156476	0.3391367559691898	0.001000885784853061	0.0010021089842629	0.001097163017484718	0.01632209365826825	0.401157957334018	0.003754412838273857	0.001022527828470456	0.001071244270574444	0.5705499210959192	0.3564118959298787	0.001031341479332356	0.001004623020033564	0.3179667538266137	0.03760700695409733	0.001006110429951803	0.00101390190901312	0.001014058878250141	0.1283703873913116	0.001832031231670938	0.00107744551778978	0.3588837735074135	0.298857077453215	0.001001525896399017	0.001016532071350615	0.001004576094290324	0.001003031137979354	0.001000932909438687	0.001001933063702678	-0.002754339224349238	0.01498428900085929	-0.01365060821768626	-0.001289038840575262	-0.06618229717218081	-0.01465512850843838	-0.0005868949477632665	-0.01406249641516728	-1.90465003371103	-1.509582917202866	-1.242406307721184	-1.39316774950673	-0.007474326095859661	-0.01088500601705767	-1.189202399800403	-1.710350429422648	0.01486808176689898	1.083370976133576	2.141506756073206	1.494940982062089	-0.7375900695702546	-0.1797796246595159	-1.186485925717198	-0.792870009289838	-0.7686478410178912	-0.5324800586768337	-3.051454813118603	-0.3456225952299667	-0.9632577354051349	-0.005698740672215504	0.1551923465697345	-0.3447810738199156	0.08589402400455579	0.3356895036091895	-0.03991978872754751	-0.8885943387609105	1.353173611501248	1.586597943940461	1.460807503733894	3.206548375199587	4.398657921932482	0.007535372681922283	-0.02613127640914513	0.1334223436511378	0.05355460143416622	0.04167050918293309	0.4522788510800021	0.1034146398518993	4.771987501904016	0.8760749779005708	1.711852152367622	-3.790922315180325	-3.398846524753778	0.001218013263418986	-0.05985549275479098	-4.780941944631857	0.6749927711528341	-1.862509876579136	0.2532896785368485	-0.0003280474630778296	0.02627470522601603	-1.083929489043392	-0.4960008458374928	0.1127412791944944	-0.1623950947961014	-1.546050969841636	1.225821004098997	-0.01303337456150477	0.01842558489712493	-0.2598140954456625	-0.1524918756604953	-0.006478725613034878	-0.01747554438031356	-2.559059051049551	-4.875276296667802	0.2973348552844599	-0.321085643735438	-0.1257388471872049	0.05090454289265651	0.06078616180425366	0.05536636913688078	-8.917841190699673e-13	-1.597268495721924e-13	nan	nan	nan	nan	nan	nan
0.04	-0.06123949726123906	-0.003579885264608923	0.1145118954275296	0.2328848511535286	0.8975412631708075	-0.004310152729060648	-0.253648840314384	-0.03793361593300651	-0.07428668868435015	0.4921170818155224	-0.000973416262296329	0.02382647738808593	0.005386130794684493	-0.02219277479043552	-0.1051745784531245	0.2996351080166128	0.1276991889672026	-0.2996351080166173	-0.1276991889672152	-0.4086589224235551	-0.02794419845705139	0.02097140779232278	0.1214632102198083	-0.1655654658115401	-0.03263975827853862	0.08490833543552952	-0.04291978109578165	0.5483981431411385	0.9389263874622611	0.08084047889348885	0.002775967567695875	0.8200297531914135	-0.0005858004510369401	0.3714718072012699	-0.7827668038592474	-0.6432662200575243	1.852254124243807	0.1331633395074706	0.09321537014434661	0.04268303478328898	-1.158700436498975	-1.304182100430178	-0.9747974506845341	0.9824774129699543	-3.384018877756175	0.4608063661399255	1.29715255315792	0.2262485235197448	4.04126341476355	2.420219049425989	-4.041263414763551	-2.420219049425992	-0.1538121710049176	-0.4098863097646956	-0.02279704930493346	-1.15049521687582	0.3318522005047872	-0.3374470700251122	-4.586648429350276	-0.7061592341257631	-0.2701853574727976	-0.4668908580926808	-1.412509931063263	-0.05405390349159025	6.356529648680918	0.2361799081129853	0.03868794426201936	0.04187469424719151	0.02662193704461179	0.03364142264685675	0.06045859339622928	0.04533047094875313	0.06915911088020663	0.05889612418504048	0.01249884704689787	0.04817705191052272	0.1517106609303417	0.1262585049471021	0.04351225056746187	0.06715895268546139	0.04123462401101968	0.04275350118412328	0.03922549182395146	0.07086608961833539	0.02016073916694719	0.05242764850408783	0.02754738018781614	0.04527339466060575	0.002600785268297661	0.01195459031099321	0.0114982869890387	0.0207758918718496	0.06704736669136305	0.03655856881384992	0.02214693573279802	0.02576770976107144	0.001673121742789723	0.09128779770077716	0.03231854865518113	0.05392983862733609	0.003895855688518182	0.01698402475579569	0.08181636951192475	0.04575372366063928	0.001020192224417	0.01946329608116312	0.001013222879316602	0.03202364160339005	0.003875322455508244	0.03211185154001107	0.07161684612562963	0.04641912454906998	0.04687001787721914	0.0468590563563431	0.001713324492922218	0.01257494945277774	0.02423187590817393	0.06885052194123165	0.03851987316818384	0.03306177418835559	0.04265200827046978	0.03930253078888544	0.03961814279237187	0.03605715135515333	0.05475190829675081	0.08756531340004813	0.1405560546761875	0.1675509753091174	0.001004097955860799	0.006359909142719098	0.001013653835813575	0.00182884166759164	0.241583376647503	0.1981116034425562	0.00104703510286769	0.01681904244188168	0.001058066222556776	0.009488243574661796	0.01893005194896439	0.02317830721826116	0.001006098844913143	0.02296579654841205	0.3558605849470489	0.3359758719179298	0.02553617188651188	0.03368634085565735	0.2292470283311635	0.2012465845095745	0.4401624716216965	0.2121318757998262	0.3843956333825745	0.1343117298580745	0.001000968504389961	0.003674762572963092	0.001002716636252446	0.008157484415066875	0.07082187338003502	0.06490107548018163	0.01460369668511664	0.03518270249476366	0.426029247891404	0.4414063657273348	0.003469695346269752	0.02017494918608172	0.001024455675967457	0.0106073577149615	0.001070442300995393	0.01445201749647599	0.5577969313840521	0.4220830136079018	0.3561814902693573	0.2149044879330961	0.001040599063106802	0.01678734922731954	0.001005140059578559	0.008851130020941922	0.3161288731919918	0.2258537632611458	0.03282822064011982	0.05231061047727679	0.001006461478087666	0.004189806009060531	0.001013972553152436	0.01917862847264631	0.01182225225089695	0.0999319897915677	0.1285896177642215	0.1471379129249679	0.001748662174552629	0.000308696025299854	0.001071830473627161	0.004538616762201064	0.3866897952796863	0.2048245558276313	0.390162208097366	0.449183288171315	0.001003052407290897	0.02675407654375174	0.002843875635953376	0.07667244618414706	0.001004949993632114	0.03544373834848657	0.001003733737256552	0.007235003819365732	0.001001152154047158	0.008923657944492645	0.001002362974496688	0.009064290810457907	-0.002418095261220032	0.01501698704745274	-0.0135829986926958	-0.001517566819778881	-0.06545207054729668	-0.01488206601683987	-0.0006289342278575641	-0.01380080810228835	0.001045935625356759	0.001011690634339544	0.04058070689285657	0.07008074851771898	0.001037153967022886	0.1033869104255573	0.03122942129724468	0.06700694367553305	0.08892345556983594	0.04395905014429882	0.006714535139578685	0.001011135145930106	0.001006325940489867	0.00152587895642967	0.001738998296282438	0.001316089959707469	0.001127031874362676	0.001009469579126964	0.001115436557440863	0.001024332086626663	0.001010343180913429	0.001018109884301094	0.08570252930885325	0.05915389495636774	0.001021825622145038	0.001037887149189156	0.07962129492833321	0.08822412593250027	0.08286244938556195	0.1261537286687943	0.2679355193327656	0.001006207322591583	0.001021849894487608	0.2708591322544052	0.001003355048440563	0.001005041819490016	0.03022062270862341	0.001008029048768853	0.4447828508399742	0.05629108669944773	0.2620441690204407	0.335916982944429	0.2890708736096376	0.001000989351605896	0.001002084453959188	0.00101294532834184	0.03162134115180967	0.3713773676262019	0.006503959398402813	0.00102936432294442	0.00110671281208276	0.4699711219284232	0.3029327474971403	0.001027794405098195	0.001005011907107416	0.3125091724817845	0.05766122505415416	0.001007414074553321	0.001019978411790655	0.001007835467239441	0.1283754915315153	0.002651241732527264	0.001140830284921539	0.2995480600889583	0.2583253020129396	0.00100168276465074	0.001013537543189026	0.001005333295012176	0.001002840823195965	0.001000864859611677	0.001001814131864578	0.003075429890895493	0.01498090974849473	-0.01381303545182594	-0.003959659790340589	-0.06869079369953297	-0.01978115251237356	-0.001792261013988267	-0.01899118791759062	-3.337611736509898	-1.494457645311882	-2.053565799155777	-1.46714739122902	-0.9297064204199369	-0.1631541158133889	-0.6192166741651832	-2.114631622254401	-0.8299570304746519	1.197090774197819	2.918436706878329	2.088351028822698	-1.267295922198434	-0.0374917447190411	-0.5742603347933863	-1.953584933342142	-1.124556291364033	-0.4586242871212687	-1.617821942917688	-0.188275350652145	-2.13199341338485	0.01748295342362425	0.1728854032976832	-0.1751283422623643	0.2466865606009513	0.48825099327047	0.09458672189960192	-1.203418732715201	1.940588546294314	2.240177971509704	2.045598081922382	4.199895771803015	5.074000448766647	0.02072821747018643	-0.02600160175723335	-0.2415585643864144	0.08497053368804877	0.08225211460984171	0.6614634685867187	0.1129454170737751	4.182641241752572	1.34701724334163	1.543729919501199	-4.233753981556461	-3.589925610762655	0.01177376839957872	-0.005464282619831539	-2.771389978253359	0.9279408499177487	-2.73573450418879	0.369282791357866	-0.01525952011514408	0.0090113095086414	-3.784098972002582	-1.639745749297246	0.1476910008072301	-0.1175491270880561	-2.107211060592862	1.560286448717439	-0.007864414632868003	0.01353588756538966	0.199269749399449	-0.2142876688536567	-0.004292686847217479	-0.01650472399742342	-3.111566083851311	-4.888833337214879	0.4004282661342091	-0.1656315578972311	-0.119378140754329	0.06754355106728763	0.08156858979703858	0.07532706719377545	-1.435124709648966e-12	6.846875855754734e-14	nan	nan	nan	nan	nan	nan
0.05	-0.0574652329416097	-0.01166828771021881	0.1077981431706435	0.2513652866077709	0.89910521848028	-0.003382404457346995	-0.2504971455158173	-0.04955379641638487	-0.08633793095294237	0.4813312512067332	0.008790867824686129	-0.009433924366902846	0.009895795015223505	-0.008750921056640002	-0.102835775777242	0.3443220732203675	0.1501197895135165	-0.3443220732203796	-0.1501197895134972	-0.4089621230312224	-0.03215505363654689	0.02084810585399517	0.1093753497272618	-0.1618883446424798	-0.03591276050848708	0.03639821445233346	-0.05005189145851014	0.5442707306622918	0.932325530184658	0.06225800724273669	0.002567920200185005	0.879115813375365	-0.0002857197146195008	0.3885979091689847	-0.8260321763092374	-0.689706084980769	1.842042833495632	0.179245846640729	0.09219685801052425	0.5849229509770733	-1.159717307608364	-1.084599842179637	-1.197475479233432	0.9654931510298279	-3.252569723186549	0.4287751573027442	1.377991578740225	0.2335831786734228	4.893873278964864	2.049928124263661	-4.893873278964875	-2.049928124263718	0.08762442686889152	-0.4292636073139981	-0.005329683830543597	-1.267707446019123	0.3973670294216903	-0.3164201606050497	-5.08900904171649	-0.6739820973602613	-0.5269612994231304	-0.8252829634774618	-2.278124379054081	0.00826769345187643	5.265426748603265	-0.09372531962535322	0.02123181816740361	0.02675807286196173	0.01453788981533912	0.02256766826316387	0.0547889242214883	0.04045966826800391	0.06825708952243376	0.05724545541773739	0.006976238471441369	0.04306117315370178	0.1328266987782154	0.1098345776563598	0.03587445078805624	0.05925123742947738	0.05325398833134837	0.05165278906881703	0.06090842186143165	0.09221997115834951	0.03286474865521111	0.06982584193712678	0.01730306937882873	0.03552314696935316	0.001823576485321393	0.01155630271199593	0.006436944875749822	0.01588980709561371	0.03972487889200666	0.02233667716877343	0.01239567278350803	0.01748748563287555	0.002179649887012185	0.08672123641830098	0.01771240013109607	0.04138179875595742	0.002487548568742362	0.01564356206271154	0.05280873272259071	0.03002681540340096	0.001021901378950657	0.01946345447721451	0.001013590036915882	0.03363974891490065	0.002480949297455942	0.03087384880291752	0.07441068379898561	0.04805670706264558	0.05047931646078729	0.04961774304291838	0.001374314473986314	0.01323942204482553	0.01325975759991815	0.05810943163791961	0.05976175435131881	0.04981140499941929	0.06584735806513295	0.05867969366203069	0.06164958060171424	0.05351378972083402	0.09359460638553425	0.1255588906588914	0.1910881649888057	0.2082089103443119	0.001005272043357037	0.006456021359750163	0.001032412739388722	0.001552300895656837	0.2486968769626905	0.1916856455635262	0.001025654347644313	0.0176372297306172	0.00103215113584289	0.01027381938581773	0.02621791092945383	0.02989574087947036	0.001007064702132373	0.02409421122939392	0.3797853892516878	0.3726186049438113	0.03333780882464358	0.04489181183510926	0.2298079143983786	0.2140648620959643	0.3993950954513835	0.1691583398135022	0.3431525671306118	0.09850248806252578	0.001000992059935016	0.003811047722554566	0.001002487595324624	0.007996915986161984	0.03981606206055645	0.04198344772845004	0.03397101777089366	0.05084780316739573	0.4031757707887885	0.4109135852074455	0.02580995003637651	0.04622957328946269	0.001030159146476845	0.01060754753390374	0.001105394564898208	0.01462753848505893	0.5320034654470093	0.3765252621916406	0.338820134865475	0.1942286852088739	0.004113375739025666	0.02170207996202187	0.001005233200116398	0.008064594337101412	0.3079893480554479	0.2016769074001764	0.04478129866604817	0.06442190012361093	0.001007351633143266	0.00425703061434458	0.00101662833668842	0.01933541199541572	0.00660800079333407	0.1029048667528086	0.1289021854715819	0.1451820632490562	0.005048593243316885	0.0008542330433577426	0.003872024966834193	0.006216069025182564	0.3525310480803213	0.1724934507310577	0.3466820328927086	0.4020468041326783	0.001002552787425576	0.03121395895768853	0.001949040512504405	0.07533605973405554	0.0010054870858794	0.03444116501582266	0.001003247110468968	0.007955120356830533	0.001000996858826107	0.009805640836641353	0.00100206411156272	0.00986867459923038	0.0004738043525457655	0.01453607361319813	-0.01388122394387686	-0.001955483189885014	-0.06855428587546705	-0.01951157180864177	-0.001859160657546292	-0.01544177972917264	0.001067246671724803	0.001015172104584778	0.05373225740317137	0.06451977817916034	0.001030161902780739	0.1041249256487601	0.0230506613528661	0.06841285018203246	0.08564029243721817	0.05007493126341045	0.004987832770376544	0.001010721940278598	0.001005844106936174	0.009220010163334865	0.001503623963665901	0.003886910347005516	0.001099847982366971	0.001009275378851914	0.02692730294466163	0.001023128558555208	0.001017042521000492	0.001016930801182998	0.07138671110167398	0.05115780439649588	0.00101986989186429	0.001077082166858926	0.09059714625689899	0.09968308332957845	0.09330001654201971	0.1594905661864875	0.2735102741270151	0.001006736348016641	0.001077391593063852	0.2533870419634439	0.001003439863689822	0.001005292258629864	0.03794275252069635	0.001008104376383505	0.4159402856262824	0.03000835292478776	0.2028229266149499	0.2861770841412591	0.2274444907967514	0.001001039605283777	0.001002388660742649	0.001015268369626639	0.07657939574389848	0.3369012434398531	0.08763688648197701	0.001041789710483297	0.001171450447299719	0.4718392592604651	0.303102124955918	0.01266653501774684	0.001005599372141187	0.2733589991609735	0.05986761729467663	0.001009008955384026	0.001018896273393282	0.001007873393457676	0.1302330110897402	0.01348031080092614	0.01159582076760065	0.2634299276993228	0.2518238862684714	0.001002329041716539	0.001012010466635814	0.001006649055619805	0.001002655970463875	0.001000810194485801	0.00100170145058074	0.001284403535632946	0.01369929127070601	-0.01423399998869852	-0.0007900582796272589	-0.07154729494438485	-0.02392541303745847	-0.003142906802080809	-0.01424322480532276	-4.645101829945514	-1.543492556784189	-1.063854532459151	-0.7919214734803631	-0.1194721391223363	-0.1894772010647387	-0.4038052591443851	-1.221859822584022	-0.7704946464599153	0.6228371987260896	1.418681353570412	1.432650371761429	-0.7354350053125331	-0.03068274009886105	-0.3937703500704418	-0.963189842865634	-0.5821575886777021	-0.4543224306265745	-0.9349657992145316	-0.0895979079136883	-1.032797397679093	-0.009597216072266032	0.1561438646387943	-0.07917636663397239	0.03956561503829945	0.06397726234541817	0.05805221696246013	-0.9407348717686022	1.429060150862393	1.650821411337008	1.467885864705521	3.417078438369235	3.084221171418244	0.00329152563854024	-0.02889550217741244	-1.016253938802954	0.08445730353249035	0.08124542942311364	0.6819979734525038	0.111030882479673	3.032298476528606	0.7313994075261291	0.8879589458697861	-4.274435611358539	-3.514897235126177	0.01559552443583203	-0.01672162452111613	-1.815928933598229	2.076653220016222	-3.304502300615205	4.44896420122526	0.009164505579840998	0.02108673417558854	-4.996480687753194	-2.38626640234215	0.7872819399830167	-0.04484644547706813	-2.682531751060496	0.9064126651761796	0.01671404495061299	0.01574255331556032	0.3996735543212389	-0.1776892688357942	0.09690423996887422	0.3188318096897426	-3.274903926416226	-4.46235706353356	0.4971050920858995	-0.09413399996102916	-0.08168186686608708	0.07706593261292156	0.09558396326642245	0.08674452604308903	-6.246126225200578e-13	-7.861128499099812e-14	nan	nan	nan	nan	nan	nan
0.06	-0.05336320202752395	-0.01992289861190059	0.1009133366547556	0.2696899051613967	0.9011185425906749	-0.002468964092569719	-0.2420050407738207	-0.06101559503368258	-0.09554935530573047	0.4678654360694539	0.018238721690417	-0.04091508207419087	0.01371460752611891	0.005102524487668161	-0.1006614915393667	0.3974674466554516	0.1684182927407722	-0.3974674466554586	-0.1684182927407462	-0.4070173863382788	-0.03646904822692611	0.02079548720630764	0.09609645001169387	-0.1577422253008801	-0.03895349718347484	-0.0163445108873203	-0.05547380822197451	0.5384256339301191	0.9229806808716958	0.03579519171316278	0.002857786706069614	0.9214331753734107	-0.0008115380196621132	0.4370251260899226	-0.8160084950759742	-0.6774770718526552	1.821090744120541	0.2230370997115899	0.09035378875707133	1.110765023467323	-1.12702406327113	-0.7362185172816301	-1.510794356351041	0.9191913687259333	-3.028170068170137	0.3226360240839255	1.379470915308492	0.1933448359220498	5.732945061029526	1.595799585614767	-5.732945061029527	-1.595799585614769	0.2957752891171718	-0.4305141919419793	-0.008660391176891463	-1.388703061479517	0.4256518350127594	-0.2909939590328653	-5.433169300640261	-0.3641205142997017	-0.6137222081380959	-1.015689265164348	-2.988578706823704	0.04552887120073178	3.002790011500648	0.07100009980242772	0.0117450449389523	0.01871568250990537	0.008127337323604773	0.01691663341834618	0.05759809605912915	0.04144066769864996	0.06527643074443833	0.05465662889539901	0.004134048092514392	0.04010402308894509	0.1215138997384868	0.1007871887612331	0.0278774210234137	0.05137088724164808	0.06023969042148124	0.05601165307877102	0.07072569754758014	0.100566551738823	0.04221412046790872	0.08190791021928347	0.01103065292236302	0.02951106677015936	0.001433388343011248	0.01157059620965775	0.003841186037738045	0.01308421027819175	0.02770727032807877	0.01584684301442381	0.007157853325232131	0.01311117690199394	0.003714061836232539	0.08220865986366929	0.009855187574232101	0.0343669272850619	0.001778501648919544	0.0149964521992733	0.04763328113172138	0.02470959251116142	0.001022153517327399	0.01942843299328438	0.001017124820968882	0.03526267500911544	0.001778464830955748	0.03039424097901157	0.06962650435939914	0.04638515030828814	0.04874913660248308	0.0481484199692532	0.001203613183478682	0.01413088220100499	0.00748696806782966	0.05011711362743272	0.07573215522790433	0.06203742790449634	0.08305170602922027	0.07263029517995037	0.07778649033077134	0.06585799411911292	0.1280099175018115	0.1562720573359282	0.2221497545633428	0.229768091000464	0.001006123436108291	0.006521685649677189	0.001069569778535181	0.00125915263302951	0.2469796141403897	0.1783341061187659	0.001015010612756925	0.01862399610216854	0.001019323629774309	0.01124079979915336	0.0336167021683462	0.03681776088311714	0.001007585071100034	0.02515228146658604	0.386306657570931	0.3943497037105853	0.02483600195183948	0.04506077810571753	0.2083693207497532	0.2163664303887894	0.3547601462822771	0.1283735156596935	0.2938193739851067	0.06515429542003334	0.001001028971340144	0.003988918319942055	0.001002525313858039	0.008021607497695978	0.02193582560351845	0.02850662957892049	0.0643867010248322	0.07414724560321939	0.3762874110796952	0.3764827056985455	0.07409313192764437	0.1013006766484444	0.001039225009255793	0.01066798826330285	0.001155240746650721	0.01477362910025915	0.5143333194399432	0.328772812322806	0.3271012895913067	0.1693621277503864	0.01139049593395712	0.03157352390466805	0.001005573627596021	0.007852432395710174	0.2891743849161145	0.1731156954507717	0.05202817879651389	0.07132768747348063	0.001008594326722838	0.004432181092157307	0.001017414242460349	0.019451914248166	0.003932033848462418	0.1080128191075028	0.1298434720429451	0.14356798749799	0.01203364770883232	0.001916863814738876	0.01043533947188314	0.01025198561778771	0.3169363546956654	0.1409214974802305	0.3143116531893842	0.3614582750402056	0.001002626406440878	0.03680731589419223	0.001499000111159891	0.07494000082856139	0.001006413708145015	0.0337991941896199	0.001002911447074053	0.008788045995522064	0.001000891904313132	0.01085045670250083	0.001001858386771032	0.01082307804104238	0.0002437533202936735	0.01352135681658719	-0.01426127538551884	1.161236055470253e-05	-0.07149269181475848	-0.02381758075596565	-0.003169666659503798	-0.01282346152995566	0.001088557718075701	0.001018653574824644	0.06688380791348925	0.05895880784060219	0.001023169838537476	0.1048629408719679	0.01487190140848762	0.0698187566885379	0.08235712930459506	0.0561908123825209	0.003261130401170205	0.001010308734617817	0.001005362273379375	0.01691414137024423	0.001268249631046508	0.006457730734303799	0.001072664090367381	0.00100908117856721	0.05273916933188069	0.001021925030525721	0.001023741861094976	0.001015751718064067	0.05707089289449505	0.04316171383661709	0.001017914161572789	0.00111627718454832	0.101572997585463	0.1111420407266553	0.1037375836984763	0.1928274037041884	0.279085028921264	0.00100726537342899	0.001132933291654967	0.235914951672482	0.001003524678958969	0.001005542697784296	0.04566488233276825	0.001008179703993602	0.3870977204125903	0.003725619150080752	0.1436016842094592	0.236437185338089	0.1658181079838651	0.00100108985896372	0.001002692867526758	0.001017591410902074	0.1215374503359885	0.3024251192535069	0.1687698135655367	0.001054215098034985	0.001236188082529476	0.4737073965925102	0.3032715024146973	0.02430527563039561	0.001006186837170196	0.2342088258401624	0.06207400953519532	0.001010603836216214	0.001017814134992892	0.001007911319675928	0.1320905306479636	0.0243093798693235	0.02205081125027156	0.2273117953096871	0.2453224705240021	0.001002975318795982	0.001010483390078986	0.001007964816224918	0.001002471117730179	0.00100075552936532	0.001001588769297797	-0.0005066228196290303	0.01241767279291704	-0.01465496452557105	0.002379543231086048	-0.07440379618923629	-0.0280696735625431	-0.004493552590173114	-0.009495261693055031	-5.51473162823723	-1.639952059227032	-0.6387195921908083	-0.3826034834010969	0.2406540018804307	-0.3507856668148106	-0.1874709357309892	-0.6393239431764359	-0.8244840168283634	0.2890059992971033	0.3169765149908549	1.025125998690244	-0.519662423682416	0.04502447470799203	-0.1581627430296815	-0.4071734350251801	-0.3437732116445009	-0.4478273415062498	-0.5111882629032695	-0.04960478465520603	-0.05005634074899185	0.01044698450547941	0.1742491598678624	-0.02344935950368482	-0.4151412929913662	-0.3573509587755589	0.139984234719962	-0.6536642743511796	1.035866965099058	1.154865700463023	1.023111288444395	2.743813655483657	1.25424957296485	0.01463863206466115	-0.0293230998925284	-1.626674877549157	0.1186863502687034	0.1185330350452583	0.7023807370588073	0.09887652846099633	1.200314389931423	-0.8602836984201986	-0.5596119392111437	-3.796011615054453	-3.097715780152296	0.02009085795084015	0.03158770549317131	-0.8832280577371646	2.45480920254603	-3.523354301984917	6.172578642430934	-0.0032093376913016	0.003125234926507612	-4.223038662519635	-2.477896696151598	1.139033642464665	-0.002674378572858384	-2.984082278283231	0.5191859894382576	0.01372075976116834	0.005479631831335927	0.6262848280970394	-0.1459328839004446	0.09912606380149533	0.4551881419122257	-2.959735714703613	-3.579242347984669	0.6271231706558442	0.02243395106458466	-0.04725763944026484	0.09010537132755696	0.1141351845394529	0.1053309978088796	3.062419248495523e-13	-2.590491642442796e-13	nan	nan	nan	nan	nan	nan
0.07000000000000001	-0.04860415552358205	-0.02782862393743103	0.09390092843838044	0.2877676739367058	0.9035465207080203	-0.001530126477203346	-0.2286269024715833	-0.07190933157487822	-0.1014409437921999	0.4511095772138821	0.02739641129268587	-0.06906825557156522	0.01611473974141875	0.01859422298290393	-0.09850998734032125	0.4585265985406107	0.1825540022339836	-0.4585265985406082	-0.1825540022339226	-0.4032979669939148	-0.04073232534042576	0.0206110212122232	0.08158106369802308	-0.1534661646292773	-0.04169663100515817	-0.07211856975877329	-0.05574404649998673	0.5327737987997591	0.9126581270429084	0.003721432121325618	0.003029926670367885	0.9360663021463603	-0.0005936661165353403	0.5192898670199901	-0.7592105351947223	-0.7259502492073066	1.79335126371597	0.2616350841888642	0.09783924923559745	1.546215865838001	-1.043250972081455	-0.4432372938906011	-1.845074318849514	0.9128218540733877	-2.584915110373615	0.1484630118063675	1.309487418947316	0.2430049586288729	6.431725893154778	1.217121851918969	-6.431725893154797	-1.21712185191901	0.4473412671174555	-0.4196902304573675	-0.0270833112583228	-1.502253719184172	0.4280226306468214	-0.2539513596645354	-5.753633713030452	0.2404718784886806	-0.5080065908633774	-1.055030646450146	-3.406886688353381	-0.008691324221741237	-0.07443808633563168	-0.004899085156761915	0.006597782484341864	0.014296841762021	0.00467966243463758	0.01396682036733567	0.05553732255178536	0.03956099828298172	0.06047083636065007	0.05046024887968228	0.002616466622405722	0.03831346452287379	0.1124592029264898	0.09449901624399422	0.02050245703633807	0.04384985742222813	0.06530125043020522	0.0585792999911469	0.08150213399074289	0.1070877521900787	0.05664413431816104	0.09788507650717301	0.006996016610559944	0.02547792441680174	0.001226118050565286	0.01180281553718186	0.002457438661171801	0.01139768127169967	0.02065581627837694	0.01239376860155177	0.004302502062463053	0.01071392893563243	0.01499126324900962	0.08108558329973692	0.005607166854238198	0.03026266132809808	0.001401816844577354	0.0146799772431736	0.04534186857662333	0.02210974574357824	0.001025360155627186	0.0193521793561236	0.001022579098707155	0.03699995781686515	0.00140543782380389	0.03032923439363226	0.06283516072705625	0.04151668669422341	0.04508327299087274	0.04452802414606429	0.001114239249696512	0.01529134134646028	0.004396480793572826	0.04424180942383541	0.08684259958065026	0.07052552715321174	0.09490745709519265	0.08210207485375551	0.08892879755409275	0.07421927698961858	0.1584715413782104	0.1809149822719959	0.2448834873711111	0.2398499054705741	0.001054867937640732	0.006600376008099447	0.001085508134853316	0.0009493187293313553	0.2362004557506807	0.1603358399227065	0.001009977610405149	0.01990394241764	0.00101257587941152	0.01246582663690003	0.03885149167662313	0.04201650429993921	0.001008250560941155	0.0260735223067679	0.3749896219090135	0.3958205817461189	0.01450531137659984	0.03416224589814498	0.1700473858699726	0.2007621955742177	0.299107970713404	0.09288282790994572	0.2579625664840787	0.03790983241302043	0.001001092674400552	0.004176391463893798	0.001002648873061462	0.008166352147336223	0.01199707621557906	0.02081402209410471	0.08966454234231723	0.09249215199276554	0.3473950834785967	0.3419873016053498	0.1210684069112145	0.1561396666671338	0.001060479929913283	0.01071022020356955	0.006123819834234513	0.01967426946179154	0.4647169203530119	0.2889002219005933	0.292549286483302	0.1439255714378653	0.04226284950365173	0.06645000816313823	0.001006192678774566	0.007915129097324239	0.2630033322104448	0.1441946275647985	0.05691304357385549	0.07553066617134038	0.001011167361289034	0.004585356832367236	0.001017939181913268	0.01951322446945516	0.002512725552332809	0.1147877147175447	0.1276638175979736	0.1397854763478411	0.01493136609212971	0.001878572649214097	0.0133074876290166	0.01177936697594648	0.266291262295423	0.1114663365978537	0.2880186360761919	0.3293448865742033	0.00100266498499098	0.04378248934216281	0.001258838941160346	0.07522844479258949	0.001008338434782798	0.03341400118185606	0.001003018846204094	0.009728362246613935	0.001000928711051615	0.01205323922340073	0.001001939980281473	0.0119276389194344	0.002327482355997923	0.01180854807314473	-0.01466999626456903	0.002002375842775069	-0.07059866192130412	-0.02732659357516889	-0.004561633355882177	-0.01231613091322696	0.001055465783083222	0.00101367923793742	0.04094447746213585	0.05043699700029775	0.001021854035542697	0.0944788074468076	0.009880007929349042	0.07333914068012549	0.1071583140275007	0.0897852847031181	0.002168199444099075	0.001009997139931225	0.00100519251898289	0.009112219029164106	0.001282931903611181	0.04464201662917025	0.001068180451395173	0.001008756429433984	0.03382531528806178	0.001034427658034665	0.001032074509002456	0.001016836702033795	0.05161333211550493	0.03848534803896657	0.001023930467234092	0.001119826967704227	0.101592414803489	0.1107694670619852	0.1038372388867117	0.2155471928200011	0.291087229415828	0.001188800910291629	0.001076008800132973	0.1995092711336227	0.001005767676759277	0.001005562281983635	0.04438023626951967	0.001009589044998795	0.3184059618038276	0.002365945146867755	0.07232729020859671	0.1412471219219036	0.2098800744647376	0.001001217440038551	0.001002849028040248	0.001013598964343151	0.123657451806505	0.273075386844391	0.2001396783228375	0.001106622047849933	0.01991164221218101	0.2374102591398305	0.1522734249955101	0.1231807640250943	0.001007386932777314	0.1943975522080753	0.06370748258019492	0.001016587472536762	0.001019053471201305	0.001035410754605039	0.1177130567360815	0.01273664963019954	0.01157761425328811	0.1141586821875915	0.2283700191762203	0.001002476532409624	0.001006895849977371	0.001012352317371637	0.001003688600885264	0.001001145948374865	0.001002393887704169	0.006678495532203307	0.00960843955388426	-0.01509074253481771	0.003691405414346348	-0.06666052461350458	-0.0302411424044726	-0.006008064664827699	-0.0140654956726356	-6.081060603352677	-1.721863519196327	-0.2883622210117052	-0.2111828422370041	-0.5769034729365616	-0.4794814861953455	-0.1549627769933239	-0.6236441651971052	-0.6902267962366189	0.219837129865176	0.921087456750227	2.053590112129203	-0.3113314126237755	0.01575094527870245	-0.1594755656614348	-0.3099354939443988	-0.1572550801062522	0.1867851381242115	-0.3121876052860409	-0.01761693569055443	-0.4193326809852242	-0.01777602468269761	0.1739990579920841	0.00935741549648025	-0.5260022935715192	-0.3702093996965203	0.1067235941902691	-0.5143120189238928	0.6484654971852197	0.7229998823578837	0.6368943938539442	2.188493265777328	0.7845217150602766	0.005065837804530752	-0.03105051513085025	-1.941391008159853	0.1411754960973012	0.1317893824183475	0.3612951842924324	0.08355460542547206	-0.8918169196337438	-1.150486804789054	-2.649502702963766	-3.332610835441282	-2.342091789844527	0.01813979254492674	0.008228323768654577	-0.6249792033852721	1.276341155586369	-3.366034248633401	4.787998662220593	0.00836744510336161	0.8903607265963017	-4.065044821809187	-2.710316318377619	5.482812264196484	0.0167521474960771	-2.758658692420236	0.328156014747627	0.01658532446152367	0.004837527777581518	0.7327076530840058	-0.5874433122283443	-0.08350672341682648	-0.1065586078303026	-3.028961949390134	-2.886130952715768	0.782071940160988	0.03836492113692482	-0.02836984698326778	0.09767629830942109	0.1260621262528134	0.1157784078115728	3.464753577006034e-13	-2.993033795564632e-13	nan	nan	nan	nan	nan	nan
0.08	-0.04288729083931712	-0.03498858861918623	0.08637541811499674	0.3055346954913458	0.9063327754838828	-0.0005036688094322469	-0.2114536588797156	-0.08171116901753717	-0.1044368634612652	0.4308700116123474	0.03650466481884138	-0.09226239386263177	0.01650531961750903	0.03110464557132817	-0.09568041327200316	0.5251587760615852	0.1924763205567394	-0.525158776061585	-0.1924763205567251	-0.3980859072487434	-0.04481383283005731	0.02027681090876897	0.06629378526939551	-0.1492125260612254	-0.04395889546400714	-0.1320570099355527	-0.05205639025595196	0.5284382666542382	0.9017558850255244	-0.03195681158996919	0.002732151303961647	0.9199789450582551	-0.0004589870423624897	0.628588762175598	-0.6668563663310366	-0.7800974932439921	1.758941299986726	0.2946924315157414	0.107877799238017	1.869786081398812	-0.9086442435558639	-0.1570847538317484	-2.207535705485693	0.9093041535136656	-2.036363026854985	-0.07927444388803297	1.183215733996642	0.3289588097782148	6.847550188192947	0.7531213515242677	-6.847550188192947	-0.7531213515242697	0.5943033692783453	-0.3941602671686656	-0.03860925305086907	-1.543081484470476	0.4211674143030152	-0.19482008646578	-6.266045561710686	0.427458390133139	-0.3504616111703333	-1.131626902883618	-3.709475530707109	-0.04845419493931575	-3.141306760710022	0.05436153401475006	0.003940364517788106	0.01208216482058916	0.002923437404188815	0.01261650226534527	0.04248450036303898	0.03069628648164221	0.05394288353934247	0.04524717617414277	0.001851402545027007	0.03731832755920265	0.1027313091966504	0.0882076333582842	0.01418559691016669	0.03735625433341617	0.06963699595401261	0.06031467061015222	0.09812196330683183	0.1176647785038482	0.07923505594856731	0.1206453695271449	0.004390145739872365	0.02279713120605241	0.001122266505176305	0.01217224620603222	0.00176086089646289	0.01028804881725611	0.01314708843772642	0.009118252209462614	0.002860999631400792	0.009534501332803261	0.03880791376776661	0.08521582481453355	0.003435110640628792	0.02807272164269151	0.001213036734985237	0.01456557890375704	0.03528507344839549	0.01733454552315012	0.001033216879963608	0.01923134631541596	0.0010294731638962	0.03875848929522985	0.001219194855900746	0.03055957675158209	0.05657147761212264	0.03651608716182472	0.04092566530787506	0.04067460809873984	0.001072561618167998	0.01655767408140826	0.002828727795761586	0.03997256419531959	0.09300739382340795	0.07474099009908634	0.1013713849166529	0.0867604857883847	0.09516108811152685	0.0783508641602105	0.1848542352890802	0.200116361332695	0.2633334493692454	0.2459066931817687	0.001170020713664096	0.006702330369601303	0.001065001113532869	0.000670005644237859	0.2159412546612083	0.1401380330255625	0.001008584363235571	0.02152495768983588	0.001009213373646182	0.01398292844585784	0.04100489117309029	0.04452220932854793	0.001009288161716159	0.02678703289368728	0.3447755061864874	0.3767998025817206	0.008385817556285351	0.02542976077610918	0.1165342357902771	0.1616110227442922	0.2267915468181109	0.06111160093997837	0.2494239898590472	0.01849416025133763	0.001001188332735821	0.004366434604867961	0.001002788741241232	0.008403515960023996	0.006774935345383706	0.01661333022892263	0.1041762277412994	0.1009174503193687	0.3177829216627245	0.309355866086283	0.1589049879853544	0.1969162359110142	0.001097315408866708	0.01076957155537074	0.01774323642295307	0.03084800141722675	0.354204749787374	0.2412006078889605	0.2151518726323906	0.1131377663423836	0.1015528368404098	0.1341607502885626	0.001007102397269747	0.008218243917931987	0.2313227110795911	0.1187719737322101	0.06029258200676706	0.07802573306092553	0.001015446524327462	0.004757306303849918	0.001018821488747685	0.01950976709340207	0.001811897690436071	0.1227472393528384	0.1204711869503043	0.1322816419313755	0.01073251477972873	0.0007122808161634511	0.009617675636030408	0.008983878710273615	0.1901758113391653	0.07838894874006838	0.2644217988514007	0.3028817438359052	0.001002434744378457	0.05273196312190081	0.001136874166356742	0.0757695008399031	0.001011495153051385	0.03326001955271759	0.001003681569024504	0.0107359403502883	0.001001142414215712	0.01336451535982964	0.001002383520439782	0.0131425907962256	0.007812137602453893	0.009364789665975141	-0.01509675523041697	0.003540538459021813	-0.06513847090633201	-0.02994391040952275	-0.006035296971111229	-0.0151938433607043	0.001022373848080598	0.001008704901049515	0.01500514701078024	0.04191518615999537	0.001020538232550576	0.08409467402164517	0.004888114450212862	0.07685952467172001	0.131959498750416	0.1233797570237252	0.001075268487026897	0.001009685545248719	0.001005022764591635	0.001310296688068967	0.001297614176176416	0.08282630252405106	0.001063696812425024	0.001008431680303596	0.01491146124425379	0.001046930285629522	0.001040407156915334	0.001017921686014557	0.0461557713365166	0.03380898224131766	0.001029946772877308	0.001123376750877437	0.1016118320215173	0.1103968933973176	0.1039368940749491	0.2382669819358185	0.3030894299103928	0.001370336447176222	0.001019084308620471	0.1631035905947626	0.001008010674574394	0.001005581866182533	0.04309559020627312	0.001010998386005927	0.2497142031950652	0.001006271143744927	0.001052896207731515	0.04605705850571886	0.2539420409456097	0.001001345021109593	0.001003005188544983	0.001009606517780509	0.1257774532770188	0.2437256544352746	0.2315095430801345	0.001159028997688225	0.0385870963418477	0.00111312168714341	0.001275347576318663	0.2220562524198136	0.001008587028377801	0.1545862785759885	0.06534095562519268	0.001022571108864819	0.001020292807387459	0.001062910189544411	0.1033355828241965	0.001163919391073317	0.001104417256296032	0.001005569065495583	0.2114175678284386	0.001001977746021518	0.001003308309881214	0.001016739818521761	0.001004906084045848	0.001001536367391356	0.001003199006115251	0.01386361388403566	0.006799206314851272	-0.01552652054406446	0.005003267597606559	-0.05891725303777321	-0.03241261124640173	-0.007522576739482146	-0.01863572965221614	-6.336223338489365	-1.830200814657942	-0.1978868305602616	-0.06270449355261704	-1.156354475235703	-0.5541242047770091	-0.02838661521875943	-0.6399660169244394	-0.6189986706936162	0.1225507406619359	1.12814168751808	2.3817513451496	-0.2491925950526179	0.0724667430891705	-0.04278343260798723	-0.3716618306820602	-0.1002091386858752	0.6028362742614408	-0.1283230086628659	-0.009189461239471878	-0.48512703171942	0.001531110868323814	0.1784988940022609	0.03562042929135726	-0.4415684766671338	-0.4039550035914647	0.1611589526436606	-0.3324524795842476	0.1813397045365421	0.1921919526354266	0.1771721484689618	1.655504480438572	0.4492442211882026	0.01929143269778176	-0.02321893622398873	-2.06658301778167	0.1869001416464332	0.1769480292937509	0.1637730593998979	0.0573304779690334	-2.898017050054412	-0.4270742813201338	-5.268999542278146	-3.052119459098128	-1.53195761107767	0.02060485734731897	0.05007153813113526	-0.1848449337254563	0.4708875899477672	-3.150560587157308	3.360094487441827	0.00021454490935064	1.257743553776714	-5.788443380396529	-3.548146452737177	7.705885215914881	0.04540924525688773	-2.284399467609869	0.1776036278046642	0.01747550590477249	-0.007473889369099295	0.863210633175477	-0.890197537173739	-0.1264740697036741	-0.4093857828455724	-3.684181109779624	-2.44919320244459	1.021983237012783	0.07295636778928208	-0.001015363694658779	0.103557741866019	0.1358339076482967	0.1274091975005829	2.624360768979022e-13	-3.199970836210517e-13	nan	nan	nan	nan	nan	nan
0.09	-0.03610514929716558	-0.0412004795378831	0.07854365451357702	0.3229206479787499	0.9093932259682681	0.0006116493394004944	-0.1915065924222654	-0.09013206224928026	-0.1044822219798552	0.4071622438824951	0.04556935722597826	-0.1098211186418793	0.01457346665652775	0.04222621746015026	-0.09208832457300935	0.5944359885834318	0.1978011220338897	-0.5944359885834052	-0.1978011220338864	-0.3913592947671179	-0.04857875593117457	0.01988500020594048	0.0510417799766509	-0.1450323142043947	-0.04553827794545493	-0.1974734349535517	-0.04749463098997393	0.5256760157006977	0.8896056276327128	-0.07075707504146619	0.002060338801132243	0.8708714518798085	-0.0003573367430974114	0.7064299617150364	-0.5839488783029607	-0.7729843966203123	1.717168219214745	0.3136364237572216	0.1142338721841103	2.125546482180876	-0.7871689516266968	0.1674878191098071	-2.49783832888183	0.9055316757716929	-1.483596584398336	-0.2822235861870258	1.047142115327862	0.3768974757612013	6.969135015392212	0.332813733970602	-6.969135015392242	-0.3328137339706314	0.7521229502617284	-0.3585376141899879	-0.03816623135780585	-1.502635496369587	0.4159801350017708	-0.1220919947092762	-6.535596086751079	0.5022480048664169	-0.2126237681508322	-1.303066529974942	-3.528141437120623	-0.08490814632991958	-6.545185037091015	-0.01677586213057244	0.002515512575687382	0.01094658128054189	0.001987613771103243	0.01207576546363038	0.02809385931617762	0.02107839072333486	0.0440856222222472	0.03849917951159473	0.00144595589491582	0.03683322247228853	0.09515555876090805	0.08336514632384327	0.009224514585413885	0.03208936750182309	0.07060375639925828	0.05970649351291209	0.1168839250826843	0.1293684820572625	0.1153277194298689	0.1537118741251882	0.002769337078440835	0.02102988720645622	0.001068765939120055	0.01262632449730738	0.00139092134750468	0.009502769457244193	0.007434280410082391	0.006541229333915281	0.002069323394516242	0.008908196963902097	0.05739280354843322	0.08997258756077843	0.002280095872120569	0.02695606238262349	0.001113023541391963	0.01455406168775208	0.02407218153523644	0.01253347313076917	0.001034887535150605	0.01906904289902722	0.002985357313685924	0.04216318689973255	0.001123331795086445	0.03097596680050834	0.04878809669521073	0.0316588811479331	0.03500426802820835	0.03572188060466491	0.01353673219175022	0.0299246979975777	0.001984039790237961	0.03691071882535538	0.0946712714343772	0.07503761123107948	0.1029242908895043	0.08694585282027255	0.09673120892453051	0.07857774277418178	0.2022721419984533	0.2112895452045278	0.2728781255340185	0.2473006264192556	0.001620741687193329	0.007069290326575726	0.001088288039729652	0.000503028565664009	0.2019300480117346	0.1245866785517272	0.02030350825612245	0.04289379251002397	0.02482130635402889	0.04111160648473207	0.0433091114093697	0.04708298315694157	0.0010101608261954	0.02727613601702573	0.3028253416969381	0.3387558690459376	0.01432478595915679	0.02652004446764159	0.07361709724088747	0.1081968320452859	0.1552978229093617	0.03439762765101678	0.2370101969317052	0.005750652342448911	0.001001255707679403	0.004567248621843503	0.001002888352980732	0.008726312600658587	0.003974227570651398	0.01434900078731439	0.1173087059695199	0.1070830871042086	0.2904778177646859	0.2798121330384832	0.1798869969333365	0.2187913456359322	0.001144524691986202	0.01091216245911446	0.02995582562434542	0.04240457939263632	0.2355702092301669	0.1805773067347809	0.1344896812611432	0.07571313075415688	0.1459644076204015	0.1942130511010643	0.001007862994921547	0.008776110464793794	0.2064390527417098	0.1004110800833769	0.06288144797013091	0.07961848300390015	0.001019378757921703	0.005030274464916014	0.001020160792654396	0.01945353101404731	0.001441538496538618	0.1314330626607821	0.1166863301288408	0.127323570740383	0.007538156008542447	1.106621980042834e-05	0.009111084773105545	0.008151956367528771	0.1170506762406302	0.04344496654392118	0.2478112019605165	0.2808486795969193	0.05580114301359274	0.1102682417147803	0.00116816934039774	0.07641619870173193	0.001015500457406657	0.03340165269418703	0.00100405827809927	0.01178399245743651	0.00100127362162162	0.01474926814696148	0.001002648540265153	0.01443375067607599	0.01405905456034755	0.006751010584561607	-0.01545154822049748	0.003977231298417042	-0.05781913398827781	-0.03217633282015211	-0.007371835292885286	-0.01731321294426641	0.001017546312254114	0.001007712179155309	0.008009894789281234	0.02364119675403289	0.001024985521030337	0.08502143842766827	0.002976813754552743	0.06751764459901965	0.1534699278261673	0.2017971549915329	0.001057384139976322	0.001015931493986958	0.001005103915016741	0.001244236071861101	0.001192714899353647	0.07714575496980557	0.001074152081497415	0.001009253394827508	0.007991629219023721	0.001027908249215311	0.008404372382057683	0.001028226082658755	0.03323417566905643	0.02308365674156252	0.0487272144753432	0.001080555910538146	0.09290202952397808	0.1004792010160767	0.0945089145947631	0.2253452833051751	0.2797143685188382	0.002699921409126335	0.00119159038401438	0.1903253948087365	0.0753072247398036	0.09319895440200182	0.04859902791509814	0.001011128746133573	0.1899868781068324	0.03744503815708108	0.02435457266540709	0.02362937076804488	0.1791179974192268	0.001001309579138987	0.001002980871638518	0.001009771152927043	0.1450327304141273	0.2303055287584239	0.1973006799014136	0.001222990367365043	0.0480406931084036	0.00106130842836516	0.00114090882104366	0.1995771726170548	0.001008711655446627	0.1695042682127346	0.06684613156027758	0.001024232537892521	0.001022622244832719	0.001048631678570259	0.1179407379076673	0.006590505985774649	0.01486128736870108	0.0010035796557066	0.2218577513869524	0.2212261159676501	0.001367806160120587	0.00102214699114155	0.001004064686992471	0.001001303387402059	0.001002691947609553	0.02046232405929127	0.004098674918916455	-0.01574636335172433	0.003593095098460649	-0.04962130183062699	-0.03421973248978179	-0.008587780457381807	-0.01837456916146857	-6.340318194362364	-2.044080358029214	-0.05678665888585511	-0.04028432979050654	-0.8051976749482862	-0.7991518277791013	-0.05114343127755748	-0.3555215159317742	-0.4444842745195146	-0.2205114970295508	1.232028440550464	4.095128023705404	-0.1213451291764738	0.03163953021869176	-0.09175992342769597	-0.1702084944259232	-0.03716035812314972	0.3565907158665472	-0.08807734494929863	0.004233750712661726	-0.4536984837641228	-0.02505755292359227	0.476093625936706	0.04685459884767827	-0.5307422218351144	-0.5818621949955542	2.302389966828263	-0.2692319618598611	-0.1191538580773821	-0.1515639568034208	-0.1316791638095582	0.5928190063151328	-0.1962901590290363	0.05467422450666292	-0.009465366155146867	-1.038959691716102	3.774881253460455	4.741883601016833	0.3299486527660696	0.04270864887481107	-4.573512787401432	0.495158522900665	-5.055903072695471	-2.200153241495152	-0.9707256100834036	0.02083432362062775	0.02554130214510029	-0.2193897264659088	0.7518889896228192	-2.766319231143296	1.072428168447969	0.02657456283982637	1.063598168841118	-5.511148097614702	-3.561868833480822	4.47273549816909	0.06987155375886542	-1.374796280158679	0.1401582774965601	0.03798249287394822	-0.004646428365912335	0.8728404471824457	-0.1365453724767985	-0.02454045526569161	0.1926865865633322	-3.049725018755009	-1.951897600441564	9.168656366409989	-0.01184210062848014	0.03408381938481122	0.1059470494172745	0.1408779556521259	0.1309794823715348	2.031973022622358e-13	-5.609285024029788e-14	nan	nan	nan	nan	nan	nan
0.1	-0.02918688329475527	-0.04683610740304421	0.07118114679112661	0.3398564403101891	0.9125302791258697	0.001761969467399174	-0.1688243437940344	-0.09768723902679657	-0.1006976116994868	0.3816368352679457	0.05465324529164838	-0.122098618658297	0.01135829913485477	0.05216835730961512	-0.08839369284201608	0.6637663303537347	0.1995520910372459	-0.6637663303537262	-0.1995520910372386	-0.3830213717792567	-0.05197885033655226	0.01954521940474791	0.03633475689615424	-0.1408708198024841	-0.04642144705593244	-0.2571360645678357	-0.04166433932259086	0.523973087518937	0.875601715340071	-0.09207092588268814	0.001053991563273466	0.7917753810742425	-0.000449392044327144	0.6558136542273817	-0.5516037556207644	-0.686246317433187	1.668909268793719	0.3100129660869814	0.1148781950712055	2.416822515566774	-0.7355009527074178	0.6089090059165748	-2.571063882399308	0.9131432852430638	-0.9801180742381425	-0.3359373561568751	0.9473293261751295	0.349467416177958	6.858176037884207	0.03835485676515819	-6.858176037884207	-0.03835485676515969	0.916565470525271	-0.321194528020852	-0.02820327272370157	-1.43408504202058	0.4174239233194487	-0.05557741227160948	-5.115286480974103	0.6811648704044894	-0.1385970568144657	-1.50235788284961	-0.212193008623412	-0.1153611419403353	-9.139022286135194	0.01562041391912896	0.001795750070411969	0.01039529601779605	0.00151716543886094	0.01191398641018752	0.01689723438454558	0.01383287301249219	0.03010173696533922	0.02919060561755576	0.001245123360730013	0.03664527835169609	0.09114046194513324	0.08055740051985441	0.005725490064915067	0.02826445726516501	0.06698764393106441	0.05637793393130583	0.1362958374596634	0.1426939356626223	0.1666533800732513	0.1998194989864911	0.001943515199983521	0.02002845013732	0.001045145421925401	0.01307084911264515	0.001205729558140391	0.008903100668193095	0.004461041923246047	0.005184767323086674	0.001619499897077508	0.008549121712194855	0.06452817962424029	0.09250912794929247	0.001704563495373346	0.02644980471109778	0.001063426679529276	0.01459720857232821	0.01471077374923883	0.008688355103335437	0.001026207204047591	0.01890888015190816	0.007613781688885412	0.04775342179470207	0.001080552386091157	0.03148060909667881	0.0385157878244797	0.02588385281058425	0.02674144129008837	0.02913193020349241	0.04240132200448934	0.05840835614304873	0.001538594610376685	0.03480161760644132	0.09189009939954351	0.07241514533874717	0.09961912665779847	0.0838002984413667	0.09360207059323078	0.07571962612132062	0.2080760392033759	0.2122464757069544	0.2708288291210476	0.2414642382944617	0.002509707794290872	0.007807288175893203	0.00118619994544999	0.0004949205876378834	0.2031196857621992	0.1194534028965707	0.06433669116098414	0.090782871380625	0.07874219338128309	0.09868252091705357	0.04707989384269613	0.05075252131342088	0.00101066215377485	0.02768557591635646	0.2532443501226915	0.2880746842276899	0.03474229705298856	0.0323334812996803	0.05766628881269011	0.06765167178674893	0.09772472877003525	0.01891897525417241	0.2014277708883681	1.526210968423841e-08	0.001001271647912172	0.004808648628650254	0.001002925969042851	0.00913541224622434	0.002554339484991057	0.01319816026336728	0.1327116929932907	0.1157482145638809	0.2674059740105587	0.2538668172886173	0.1792375842748145	0.2195148134980534	0.00120010694893291	0.0112664813545732	0.04061497138939086	0.0523204873452659	0.1488526124567127	0.1474790209932247	0.0796309981918726	0.0493986263012411	0.1615431685508532	0.2269786712839186	0.001008305448926586	0.009689824786297272	0.1958339117588913	0.09153570776898509	0.06497478655657617	0.08081313694525033	0.001022175022256927	0.005534243491294238	0.001021995368598189	0.01939937647141365	0.001248940297426936	0.1401817766716531	0.1204746515908317	0.1288481610528007	0.008579643063446947	6.039596671406569e-06	0.01557758752177536	0.01183131588684742	0.06835278798902654	0.02249225457872355	0.2406530386523716	0.263954232725306	0.1752450237830911	0.2097727681472452	0.001366055055365569	0.07416815272454227	0.001020206996526666	0.03403653248838003	0.001003825625420675	0.01285276873582691	0.001001222642379989	0.01617730059035421	0.001002527324532449	0.0157653145217546	0.02054050032981633	0.00407939662680061	-0.01571637442229751	0.003182680578784842	-0.04918205421082866	-0.03412522111928209	-0.008527483878743114	-0.0178455624782886	0.001012718776417824	0.001006719457257504	0.001014642567779537	0.00536720734807358	0.001029432809519154	0.08594820283369355	0.001065513058898641	0.05817576452632112	0.174980356901918	0.2802145529593477	0.00103949979292763	0.001022177442749859	0.001005185065451601	0.001178175455640821	0.001087815622530887	0.07146520741555545	0.001084607350562345	0.001010075109361822	0.001071797193804811	0.001008886212852538	0.01576833760719772	0.001038530479326355	0.02031258000159685	0.01235833124180473	0.09642448217783547	0.00103773507021912	0.08419222702643807	0.09056150863483448	0.08508093511457625	0.21242358467453	0.2563393071272816	0.004029506371071694	0.001364096459419002	0.2175471990227094	0.1496064388050632	0.1853923269378453	0.0541024656239255	0.00101125910625998	0.1302595530185998	0.07388380517043201	0.04765624912306451	0.001201683030366858	0.1042939538928444	0.001001274137162739	0.001002956554724802	0.001009935788073432	0.1642880075512345	0.216885403081573	0.1630918167226818	0.001286951737054973	0.05749428987496499	0.00100949516957994	0.001006470065776812	0.1770980928143041	0.001008836282502113	0.1844222578494814	0.06835130749535796	0.00102589396693348	0.0010249516822685	0.001034353167600266	0.1325458929911366	0.01201709258047448	0.02861815748110091	0.001001590245927375	0.2322979349454664	0.4414502541893124	0.001732304010389893	0.001027554163763714	0.001003223289940817	0.001001070407420895	0.001002184889107732	0.02706103423454668	0.001398143522981507	-0.0159662061593842	0.002182922599314854	-0.04032535062348107	-0.03602685373316156	-0.009652984175281314	-0.01811340867072108	-6.164387965888327	-2.433489366598465	-0.08102717474096231	0.01308705616512746	-0.6818788657165432	-1.066239651080537	0.03104557808066899	-0.2330177708827651	-0.3306033517024497	-0.4215257561938546	1.452491697916272	4.98997539783107	-0.09603120886129572	0.07055600802765763	-0.005661318400974467	-0.1275496575264986	-0.04676331500386605	0.1587918027021976	-0.006242691015459955	0.001743358961036737	-0.2939361591715008	0.001959251770126527	0.6156063520916009	0.05327087885461625	-0.6251329413715668	-0.7313995849991306	3.184485798531669	-0.141903649640668	-0.4024777003284238	-0.4739923295263342	-0.439826904896982	-0.3877461934171737	-0.9968200512583028	0.09349901116649509	0.008554883861481658	0.01703274594108569	5.4909489517541	6.265395307999304	0.3855259249970715	0.04139783333415693	-5.42546730654742	0.5175563468069051	-2.69519345419811	-0.8050552806577828	-0.1333834453547829	0.02872205530490761	0.06733213914910299	0.03785284992217838	0.9707857249106727	-2.430877127566886	-0.8702338851311309	0.04256014350004034	0.9296095492704101	-0.2834402978589833	-1.326120225685089	2.248549090014396	0.1165788002197707	-0.3872952007278652	0.09798442750785609	0.06367567883773974	-0.007057583762330719	0.8757887737405308	0.4063347635054552	0.01276352491775163	0.492870589560496	-0.8859270636080343	-1.421469728971464	9.41563280495982	-0.5059923998609422	0.09763396685657968	0.1077025761267791	0.1444898389006025	0.1354899906720953	1.487976507811126e-13	2.633426880078399e-13	nan	nan	nan	nan	nan	nan
0.11	-0.02353014069627834	-0.0522267913618217	0.06511985923962478	0.3562868345006258	0.9155273966837516	0.002875296930629819	-0.1427596992742449	-0.1047354492248067	-0.09168033788874724	0.3565727661720973	0.06361029576221336	-0.1300405103822278	0.008509034342510978	0.06113791695819555	-0.08544493418706765	0.7316311604887346	0.198974954843093	-0.7316311604887187	-0.1989749548430794	-0.3730093194995723	-0.05499144221676022	0.01933240600561179	0.02233312017175542	-0.1366800086354059	-0.04670730406699526	-0.2863672009549947	-0.03439004899968041	0.5226316614482985	0.8595841578561403	-0.06369096565978948	-0.0003065212642539412	0.7047962050366714	-0.0002227377391964824	0.4734080125766815	-0.5188913357700956	-0.5197014302185001	1.617729191964765	0.2895644424624187	0.106436266040331	2.796151339507079	-0.656538984546063	1.175288693321693	-2.438614247555821	0.8651881638056516	-0.6345296548977652	-0.2290911760767971	0.839860714144827	0.2329907983725507	6.697618932386164	-0.1533794505454055	-6.697618932386172	0.1533794505453737	1.078768701484101	-0.2825405934707796	-0.0168429272948868	-1.368159513758209	0.4207991256513058	-0.004714889823471664	-0.9197779905134081	0.7611868181072916	-0.1161221737237169	-1.695843081193244	5.364695193159911	-0.1482724444027667	-8.166046350241668	0.02389776027907404	0.001412324962943562	0.010124397450011	0.001267165730462294	0.01193511394521043	0.009295258184460614	0.009012128286765109	0.01796349371835878	0.0201677492416615	0.001142017871057309	0.03663968664184494	0.08930867633428723	0.07887407784278824	0.003459405877995632	0.0256982341981632	0.06129872511307093	0.05207682011688278	0.1522207621302995	0.1557282654418082	0.2178803147247069	0.2456239096645748	0.001500021037342564	0.01942154616528895	0.001038273287727942	0.01348421109848705	0.001107645371215007	0.008517295679671086	0.002848052395020095	0.004398648999877399	0.00135857410101501	0.008338533013560285	0.05928544133447791	0.0915306376716995	0.001404364175338578	0.02629162597803173	0.001038093196012794	0.01467352603252456	0.008157240281039198	0.005907473847714167	0.001019771823146256	0.01880504120809358	0.01390049952115709	0.05420382210725751	0.001062945702610952	0.03198955849708113	0.0298572819145068	0.02064361489977106	0.01926433423663036	0.02307279280394462	0.08054863306859346	0.09321216922780227	0.001290341994120411	0.03334660787177458	0.08745661779362079	0.06834211702116964	0.09444212041313978	0.07891763731632233	0.08873966649056637	0.07135919944074365	0.2015467691159614	0.2010364151173215	0.257804352728863	0.2262622017610556	0.002852973117211558	0.008073753117027698	0.001519705439044864	0.0006635326946527018	0.2071016644024425	0.11855463831355	0.09528134010513058	0.1328686906021793	0.1056848732647839	0.1313937353009484	0.04967910543240973	0.05292111827028543	0.001010766622804101	0.02811142634312301	0.2094991248760512	0.2390497366816811	0.04382787401040097	0.03260892462074784	0.04755883059586542	0.04735721468558601	0.06647879816089158	0.01789519870582793	0.1543663385869433	0.001090158168617849	0.001001326616678784	0.005112868612131919	0.001003326450581822	0.009713892216033568	0.001805690478377818	0.01276837597032527	0.1426863795527877	0.1216332470511582	0.2442018648534754	0.2285462629059149	0.1682580884053012	0.2088498398016076	0.0012556099804589	0.01182498684115617	0.04714332131829972	0.05816996423819181	0.09576604589129993	0.1530195129712004	0.05036271915124721	0.04504983304920883	0.1656440449650945	0.2400740369319762	0.001011550012287405	0.01113371131820921	0.1889837260042491	0.08828764772744499	0.06370968356497969	0.07905549417207909	0.001028143359589165	0.006265034024178748	0.001022329681628118	0.01938392975481009	0.001152789671042225	0.1484947897000971	0.1251431696964412	0.13158350632064	0.009492065683530344	4.963889249448645e-05	0.02230450814819564	0.01596372963238527	0.03834096858688296	0.02062793847193328	0.2357502516431507	0.2512599163967453	0.2327877696524129	0.2398058833610472	0.001452026634396341	0.06637234736110482	0.001032102621399116	0.03536583769998967	0.001003613236687589	0.01396471142837663	0.001001181935283403	0.01765530787881215	0.00100242321652343	0.01713996351029427	0.02336447343826609	0.001452828025155574	-0.01583854494552382	0.004109789563480381	-0.04270502719411794	-0.03569153448950923	-0.009671605583528916	-0.01738323486206972	0.00101205914510839	0.001006496987571167	0.001010691834530213	0.003267649742004317	0.001039042901022146	0.08755895342598079	0.001070099870285132	0.05051661104510891	0.1780200921518673	0.3233379268349483	0.001035231333692462	0.001038686973966808	0.001005784581797443	0.001130002842611084	0.001085427871519088	0.03638800733823457	0.001096930151333423	0.001013119670998283	0.001050894432718728	0.001016617454471476	0.02484468581003184	0.001049768374646342	0.01926380004768134	0.009565553298630533	0.1564701018768085	0.001026365803840191	0.07902696604336473	0.08441369888689106	0.07951509960416346	0.1707677799503618	0.2129905523414063	0.002519702772603124	0.002293000947423041	0.2107139954052515	0.1233542828956928	0.1025001631157372	0.05174623647456428	0.001010550643661486	0.1310400952148479	0.03752404212982673	0.02435149373375071	0.04349246357705609	0.05266347385477657	0.001001476622310236	0.001004408805494443	0.00103402017493402	0.1519948933785676	0.1872011449042639	0.1392146630987475	0.001335812173656564	0.05275771084322271	0.03003620756927063	0.02238026171167666	0.1678393148879406	0.001020079567923611	0.1713366527075528	0.05670462996731122	0.001041513617179818	0.001020753562699198	0.00106812993468394	0.1315101040979956	0.009152145983074584	0.03070557459017224	0.001002175873459025	0.2221129654383649	0.2212884168415996	0.001380222724871398	0.001058806635527389	0.001003535128808014	0.001001198092356115	0.001002424852656344	0.02323119790969156	-0.001129992974750319	-0.01585858649766183	0.006578392119508349	-0.03813174143391602	-0.03698959246481395	-0.01083062441491253	-0.01633676819892971	-5.898267048572127	-3.024485364164748	0.005828513496744846	0.000710117360371834	-0.3232002013424042	-0.7378415885033524	-0.01306658116425422	-0.1028561813643782	-0.1909197636753373	-0.4510325234816257	1.118444677122646	4.184404343480949	-0.03619948455239906	0.02633591840043053	-0.05147784792766233	-0.04525549553846182	-0.004615300454789068	-0.4396701036826082	-0.01456243640536227	0.01155096987189553	-0.2416104873486268	-0.01522169211472968	0.6683063554798985	0.04948573357467964	-0.4202705218389206	-0.4985956904844632	3.744479184237068	-0.1393234037817939	-0.415612317362936	-0.5034460487692916	-0.438406220551858	-1.805652517574573	-2.014006381371659	-0.02724947561468261	0.02547904865709416	-0.1745490340127774	2.783093143907875	0.4322016717133182	0.07245956486182104	0.04229101307881743	-4.319610520706016	-0.3832107023749847	-1.478525435356226	0.5029048782912532	0.2427457673903964	0.03213602095180013	0.05668913995466462	-0.07158882734368001	0.2233041817102921	-2.618547417948239	-1.304412315980304	0.06273735045851292	0.2731175048168141	0.5916995999911993	0.2125535804386143	0.3633217333890403	0.1677119472035037	-0.2799904575396622	-0.426439836655048	0.07801056190026702	0.001820467686822974	0.7912032462523995	0.1643736837851432	-0.001938856319845575	0.3425438622351094	0.205435036359234	-1.147716688288847	-2.407310589803516	-0.9547129303854515	0.1643017433312251	0.1140999413478459	0.1505849707572298	0.1394123892978298	8.540132123726308e-14	2.316487141234552e-13	nan	nan	nan	nan	nan	nan
0.12	-0.01976126010004633	-0.05706110011107486	0.06091331343961731	0.3722222166030429	0.9183246459140821	0.00386367415755156	-0.1129004179814688	-0.1104659766708478	-0.07757697909108646	0.3329272641022583	0.07169543566670268	-0.1353145994429948	0.006872964136691511	0.06883113380507258	-0.08387974720338996	0.7973752878668567	0.1964925549271733	-0.7973752878668572	-0.1964925549271702	-0.3615875234281705	-0.05765399711495844	0.01915869045501768	0.008933222402981913	-0.1324536209784276	-0.0465781628500835	-0.279308368259287	-0.02669073048180054	0.5219219637162302	0.8417910643710418	0.004753180779753009	-0.001742077741611087	0.6302697854922222	-8.769057527145657e-05	0.2782412537812599	-0.4403287137184195	-0.3152979671339963	1.569906851189813	0.2700393005913564	0.08988814780942596	3.175749870162209	-0.4719644023160225	1.626126003296817	-2.287350477161743	0.7387611720537053	-0.4465575415651599	-0.09329843898280185	0.69206076588143	0.07275308192254001	6.434035486509424	-0.3426978875884437	-6.434035486509424	0.3426978875884423	1.198514228868415	-0.251187131619022	-0.02038370301528801	-1.313737250895209	0.4245392213000482	0.02742223332341837	2.142707335591557	0.7661705093965601	-0.01225138910056495	-1.857465083083139	7.80064423471887	-0.1303698719062332	-6.6484709875102	-0.002701014318070512	0.001219994395774427	0.01009148733795002	0.001141954674961579	0.01211962208855902	0.005345552781868505	0.006550266547646573	0.01046516436454619	0.01444357455912604	0.001095266637825665	0.03676589350625024	0.08895454535916431	0.07851608855542383	0.002315776578857502	0.02428049195189273	0.05466498429057366	0.04711057312599522	0.1627816981317058	0.1643442375891628	0.2636149771541816	0.2837775379702168	0.001275727283150436	0.01908746246713803	0.00104309695192688	0.01388195806662646	0.001058902717602742	0.008273980337309942	0.002010969561498316	0.003968027646091272	0.001226785486015387	0.008271598190939877	0.0402639715594036	0.08201212096637975	0.001260240539250292	0.02637516836636272	0.001026953934828341	0.01478884470636822	0.004760837186138104	0.00426873744383423	0.001020423024890054	0.01875455334891687	0.02146348464901859	0.06099620180549908	0.001059766408297763	0.03248965841581577	0.02469735697302276	0.01753132475277093	0.01396369206753346	0.01879666048244968	0.1257946436180919	0.1326619871441354	0.001160426983744665	0.03221064739849941	0.08267629898500947	0.06403321190798981	0.08880871050731866	0.07371325440025743	0.08353732459033943	0.06682854592364047	0.1816626364076165	0.1771056934943573	0.2337447549641217	0.2017757281480986	0.002271735098021036	0.007521429609957639	0.002150310845146005	0.001010731782750558	0.2070469336645122	0.1164071547869395	0.1005594636289689	0.1435822992856757	0.08462249291535386	0.1104336364099123	0.04999787553735444	0.05268703458014786	0.001010464425595607	0.02850177140088286	0.1806277891255293	0.2028807074525228	0.03148703476361626	0.0262544068565449	0.03108924227740101	0.03578461369328473	0.0666049345101177	0.02702917096587881	0.1025398300490305	0.002681605424772713	0.001001455381230988	0.005451650638809168	0.001004253082860257	0.01043570074851252	0.001442116472654094	0.01281080134129367	0.1436340968740866	0.1205559663814125	0.2181284386564377	0.2017895955501717	0.152068971672956	0.1925935379421198	0.001307785937181846	0.01239315629865702	0.04842650118193191	0.05843947095207077	0.07454211161830257	0.1433162311231377	0.04311611961299586	0.04877353801339784	0.1645227308672429	0.2341010598276177	0.001018795842345987	0.01295433255153961	0.1797031938187502	0.08558242561896985	0.05776521883431201	0.0727458031222359	0.001038939426260743	0.00700501741100779	0.001020396713752306	0.01939283035260256	0.001121602166888061	0.156093629882751	0.1274524726278983	0.1326084226030196	0.008541995053119677	9.358658743911742e-06	0.02673211865300281	0.01886082718538823	0.02110378450583619	0.0204483791880912	0.2289084503283937	0.2403934359285845	0.1833162063740267	0.1816605397989519	0.00131900548481547	0.0570430089666571	0.001053680469161772	0.03724406071226447	0.001003663094648406	0.01512304714229814	0.001001225467215913	0.01917846704486009	0.001002491231841319	0.01855301395307268	0.02175257359117938	-0.001108119173880687	-0.01580752201211764	0.007349138905174561	-0.03908361206217029	-0.03685546476735314	-0.0108380729782117	-0.01604469867546911	0.001011399513795814	0.001006274517888453	0.001006741101280013	0.001168092135949965	0.001048652992537572	0.08916970401826756	0.001074686681677045	0.04285745756389753	0.1810598274018185	0.3664613007105491	0.001030962874458074	0.00105519650520708	0.001006384098159177	0.001081830229572568	0.00108304012050896	0.001310807260916273	0.00110925295209425	0.001016164232650179	0.001029991671643467	0.001024348696021385	0.03392103401286892	0.001061006269985702	0.01821502009376633	0.006772775355458728	0.2165157215757801	0.001014996537470812	0.07386170506029226	0.07826588913894868	0.07394926409375147	0.1291119752261983	0.1696417975555328	0.001009899174152322	0.003221905435419295	0.2038807917877924	0.09710212698630855	0.01960799929361982	0.04939000732520464	0.001009842181057085	0.1318206374110953	0.001164279089215275	0.001046738344445481	0.08578324412373904	0.001032993816708488	0.001001679107455527	0.001005861056259753	0.001058104561837627	0.1397017792059002	0.1575168867269559	0.1153375094748062	0.001384672610252162	0.04802113181147958	0.05906291996889867	0.0437540533575765	0.1585805369615891	0.001031322853358128	0.1582510475656236	0.04505795243926265	0.001057133267450381	0.001016555443142713	0.001101906701771801	0.1304743152048511	0.006287199385674978	0.03279299169924185	0.001002761501006366	0.2119279959312634	0.001126579493876462	0.00102814143938099	0.001090059107286432	0.001003846967676404	0.001001325777303265	0.001002664816209621	0.01940136158483675	-0.003658129472482093	-0.01575096683593946	0.01097386163970163	-0.03593813224435085	-0.03795233119646636	-0.01200826465454369	-0.01456012772713818	-5.630025146935419	-3.497123675215778	-0.03342948320421182	0.04576317790446742	-0.2101022683698955	-0.4065033124357412	0.05740529294821312	0.03204890700537302	-0.1009071875756207	-0.5545523914718061	0.5688201715582789	3.459818923363138	-0.04146715398511382	0.06743300457614552	0.0228366108475273	-0.05645026342079829	-0.01803253955517869	-1.549213482847326	0.0421015332179994	0.009543601766391392	-0.06550718928816791	0.01262947579196303	0.684002229225545	0.05150098259564381	-0.1995433886235825	-0.3747985693754314	4.113686764846897	-0.07809379762177608	-0.4496530594474208	-0.5383366877297756	-0.473872272199713	-2.931878400060917	-2.853707467158717	-0.07025867848861303	0.04427228003811817	-0.2327110427849051	-0.7834931558551734	-4.468867346988886	-0.09501020442735542	0.03429675970970395	-2.854283643176585	-0.8084358702285752	-0.9508222324207989	1.226494481008435	-0.03312257540708356	0.03563446393575944	0.09599785172077858	0.1322947828416143	-0.4216769064947263	-2.718099722172719	-1.988499517731358	0.04449293789840721	-0.1863844864948364	-3.332195063117651	0.2883794175846792	-1.565119460460725	0.1919257405453646	-0.278727614121524	-0.8124252277902529	0.0655142494830202	-0.002188122628516163	0.7329542045825042	0.06424896641785238	-0.004012381015415019	0.245807351058397	-0.5489756990166187	-1.055902556892118	-8.220058950222333	-0.8126990059651349	0.207417526982956	0.1169811804233265	0.1535202144222874	0.1431702815320328	1.969815116450935e-14	1.099215319999624e-13	nan	nan	nan	nan	nan	nan
0.13	-0.01774784337042807	-0.06102090563470074	0.05875478403973372	0.3877137584976329	0.9209633897960522	0.004664780804790145	-0.07956879651107042	-0.1140634105938244	-0.06029369696962281	0.3105083575986276	0.07840666676887181	-0.1392535499627781	0.006469364120470863	0.07503131542228543	-0.08393661791239304	0.8591442368103579	0.1920400528366884	-0.8591442368103741	-0.192040052836675	-0.3492711576352537	-0.06009080794029972	0.01886583158046818	-0.004021781366872642	-0.1281613815293981	-0.04622398118972962	-0.2600524541572747	-0.01900657692166483	0.5228917829478744	0.8226358266286092	0.07501718753289054	-0.00302747417185795	0.5674751156893268	0.0001544624236562741	0.1316596635197589	-0.3541389749250418	-0.1210554981310482	1.529663851701875	0.2581677237596199	0.07057795848208905	3.473693100578971	-0.253028948624391	1.796157660477746	-2.208288214129916	0.6079628733666954	-0.3523720384543099	0.007232222413425412	0.552248039151378	-0.07971354958612356	5.905743951969422	-0.5555453441866313	-5.905743951969422	0.5555453441865993	1.260798988042542	-0.2376506020137813	-0.03825829516416265	-1.281629060279906	0.4338836130206558	0.04157600628349655	1.68856750437995	0.7653048697153022	0.2073698019720603	-1.962201058433384	6.060995683421135	-0.1247080799680384	-5.926632630275769	0.04088680190076732	0.001117798166781459	0.01018735039560004	0.001075469923431171	0.01243391386480332	0.003233011824953797	0.005215046879938559	0.005957617605570799	0.01094231004341512	0.001072408639527645	0.03702827491575413	0.08681651492901961	0.07703641290089902	0.001702658939762187	0.02347242185644238	0.0481554153067966	0.04199289742060211	0.1688414133940511	0.1682193120868885	0.3020048016793101	0.3140378667965006	0.001155772489744676	0.01890258771812979	0.001054246256043807	0.01429976957424226	0.001033378258931567	0.008122469627774522	0.001554730628404118	0.003692306553355992	0.00115535314670796	0.008277335008269491	0.0222044524405699	0.06742079293696167	0.001177167737135243	0.02665942738920898	0.00102145470299365	0.01493326195529273	0.002941985095980183	0.003238224298056145	0.001022147932854388	0.01873506121077957	0.02673588099293054	0.06608818045051239	0.001060693250068137	0.03298567643223505	0.02177619625556555	0.01590954145808285	0.01027219699851026	0.01572845407371194	0.1670356120951237	0.1732200263190199	0.001088842840219121	0.03122912609002034	0.07748570800598083	0.05932880466244424	0.08268978198361768	0.06809091646184125	0.07801854533957023	0.06197232563962389	0.1588961651778494	0.1512134387335491	0.2073559952473463	0.1747270269266554	0.001654762131141785	0.006926887357108652	0.005453178948476972	0.002548411895316679	0.2063041340756107	0.1160828244644704	0.1051756388485853	0.1401511199941753	0.06195291298363911	0.0779201547176015	0.05080970344789405	0.05283764014539191	0.001010548427708822	0.02883172668662399	0.160092810455216	0.1786049304851069	0.01727391126018923	0.01943568931546042	0.01700156220078846	0.02721760561409059	0.07024618472850323	0.03479534565567968	0.05974618360207191	0.001457778955037156	0.001001640721944345	0.005793998865780754	0.001005506884220798	0.01123650699379099	0.001363904562480372	0.0132272405161892	0.1417456652438466	0.1174287801806864	0.192334486828026	0.1763707580743854	0.1379686962913244	0.1757917631431483	0.0032368516310982	0.01477270833695692	0.04817614986883272	0.05682695759058048	0.06966096497441808	0.13053283424429	0.04418807442050038	0.0514747057202738	0.1677698770105162	0.2273289606754713	0.001038559647318389	0.01495133658705887	0.1702158365070985	0.08408575254865953	0.0512452493105502	0.0657360271333416	0.00105369386950979	0.007643242300170658	0.001018989750948476	0.01941542367091489	0.001110624013716444	0.1626559636572595	0.1279260360260002	0.1328394725543293	0.007550697919610519	4.331569195248506e-05	0.03153200470789835	0.02224801989715445	0.011542603725866	0.01375628884407897	0.2183106284752857	0.2291762499816999	0.1247912551549847	0.1277328174789505	0.001175295302062333	0.0502477287779135	0.004415251688436991	0.04283285950821546	0.001003805539544107	0.01626119488302866	0.001001300423994261	0.02067479741525243	0.001002620684698595	0.01994207040752622	0.01919486610580774	-0.003345652021278103	-0.01566176777771498	0.009415164525200368	-0.0367815755219645	-0.03764348040331107	-0.01181557128881925	-0.01472811290061447	0.001011355827103413	0.00100623316290706	0.001005761365582424	0.001106897494383068	0.001048580130880091	0.07937419620648396	0.001051438031129268	0.03784852242469856	0.1763061800267232	0.382505679309688	0.00103072667015825	0.001074865614991715	0.001007172320697187	0.001075661772579501	0.00107920377744102	0.0011901322733327	0.00107490180278644	0.001015365027510926	0.001026333543279436	0.001023600044816298	0.03158948924931156	0.001062209190308137	0.01871997951926452	0.005844929759243978	0.2421145235301261	0.001013732250656273	0.06776766791966371	0.0711380851225934	0.06784680645792032	0.1157035893373678	0.152940214242717	0.001010583627460464	0.01376007070150346	0.20603718152806	0.1242719240125298	0.04266588794005659	0.05387295558997562	0.001011307345396404	0.1223648952318055	0.001148567396050492	0.001041164442645513	0.065459304294085	0.003160995630058611	0.001001964313689504	0.001007616002916196	0.001472117437770741	0.1381074399939974	0.139409178642828	0.1169186089519018	0.008529545825229948	0.04774364087592534	0.06693360673215237	0.0469466836779332	0.1855814968956307	0.00108265615980177	0.1516371261506662	0.04153770663997894	0.001079134257663502	0.001018346152127427	0.001096897921981488	0.1270167652649231	0.006665598912674129	0.04065431913548503	0.001002214634450348	0.1886378526345613	0.05731864283983805	0.00102344479889761	0.0137340645968461	0.001004044149193177	0.001001422976921535	0.001002832046242181	0.016471962237213	-0.00533320290771248	-0.01544465429673287	0.01023423245362578	-0.03515429360385021	-0.03818441540474388	-0.01263891490684658	-0.01354591526454112	-5.331132468980885	-3.711225581671441	0.03340087402797226	0.02637112164298772	-0.0791476351641915	-0.2841839457051031	0.01389583381253487	-0.306580322049917	-0.06148561416315483	-0.4814014313226328	0.2018518331281073	2.609850779460666	-0.004251367514692077	0.029367320021505	-0.03365912699266711	-0.01083867187169959	0.01101433270091896	-1.296940200214227	0.02593882309620774	0.017508841955202	-0.1134783702906278	-0.008812064890205105	0.3415135833895379	0.04895155164462812	-0.1216649546633528	-0.2463607789277839	3.951776938376829	-0.1071674985892159	-0.4928377016165527	-0.5869838700106764	-0.4997079650176264	-2.278835316242962	-2.510061466678245	-0.04741629940833884	0.2511112649501657	0.130822618960022	0.05225755292774923	-2.082029519412772	0.1096646094443507	0.03095704535483298	-2.048383830678226	-0.5308241871717221	-0.7157743064905653	0.3243713338681073	-0.162206618430517	0.03339458791919798	0.07282836328176234	0.002597955168872335	-0.2245320373113614	-2.364717596951852	-1.360237086408676	0.3986810985287849	-0.1462431922450295	-0.02980574319802187	0.1950875611881934	-0.1912301408685413	0.2076445010438848	-0.05214580524707192	-0.6088422487958129	0.06177431886538551	0.004702035183575157	0.5851883912505351	-0.02205910391902531	0.008429642571473727	0.4173439651809182	-0.6718089095150734	-1.21911760464419	-2.928232455699918	-0.5288180294834387	0.8495864782166154	0.1115641339814393	0.1465797756903906	0.1357391765358809	-4.108354175014029e-15	-2.53874401647384e-14	nan	nan	nan	nan	nan	nan
0.14	-0.01698371540109563	-0.06419401128785746	0.05839925177109349	0.4028407401166904	0.923497165348189	0.005280128864106907	-0.0437641824365349	-0.1156366869702591	-0.04234128109176306	0.2885243520095079	0.08394424963413526	-0.1425848297330752	0.006910684317138684	0.07996154422034407	-0.08538574471240852	0.9152099599018005	0.185226791769726	-0.9152099599018031	-0.1852267917697234	-0.3364507425008099	-0.06243652052651263	0.01839212008633809	-0.01678666994672923	-0.1237764498277972	-0.04578340457372332	-0.2459351777803395	-0.01149173974571473	0.5260924510865039	0.8027746713417423	0.1221498657984418	-0.004196212657549169	0.5114137397426259	0.0005251492187081486	0.02838350172836318	-0.2829887396279441	0.04530145911420185	1.496994796083319	0.2490456346672155	0.05273643022506294	3.670348390986397	-0.0671328930020199	1.75995275457362	-2.200370294213867	0.5040315247174664	-0.3250233916246772	0.07568560346478828	0.4380702020940148	-0.2056981362827905	5.2933903160966	-0.814849682884214	-5.2933903160966	0.8148496828842128	1.299324097173619	-0.2329674837932448	-0.05655422693139643	-1.275714212895322	0.4430776718148394	0.04470122445406856	1.114979790571682	0.7323072325592138	0.4339183922964135	-1.998648591970036	3.174378537206407	-0.1070382829937318	-5.301812216270965	0.02300574490929338	0.001066676105865526	0.01037548040836575	0.001042211993200503	0.01283256340815355	0.002165216877533772	0.004523194444960897	0.003621600301790643	0.008951208544320719	0.001060946598689552	0.03742030707959606	0.08134566660232148	0.07281255643120337	0.001383628581524062	0.02303520401527041	0.04226823445477858	0.0372341708654319	0.1706720451282676	0.1682944163545615	0.3317100851988151	0.3363266323109373	0.001095666692853665	0.01882756368390857	0.001069656850617501	0.01473406492892805	0.001021014990548856	0.007990390312773534	0.001323070085368665	0.003508359876155048	0.001117717789867346	0.008328573440993749	0.01229103646946012	0.05751555541790503	0.001118448344375852	0.02711771586293726	0.001018306535320624	0.01510240142475112	0.002022576121718766	0.002541511425146152	0.001022635510693911	0.01873262889239433	0.02834157488365138	0.06796887514549252	0.001061758169627871	0.0334936680681927	0.0204905710866717	0.01516099197243686	0.007917423462205996	0.01371908357283041	0.2003721565281681	0.210774643276609	0.001052422435162115	0.03028815673428527	0.07185523086390071	0.05414427163656992	0.07607220359101122	0.06195651759891398	0.0721956229933651	0.05678766301503067	0.139229172927772	0.1308837318867434	0.1838928267992978	0.1524939250235574	0.001345781063701161	0.006597773075246482	0.01229437448865621	0.005789907531195096	0.2066391772406996	0.1182831599795241	0.1191393111910826	0.1437274554516686	0.05910854846660358	0.06782903546288764	0.05329493403865969	0.05457099260813138	0.001011323356018838	0.02910616726825653	0.1434474535427271	0.1609627892315173	0.009646719466395292	0.01612759212933691	0.009452352616227615	0.02240522910180518	0.0631765755326745	0.03346921518165863	0.03484867315003518	0.0004261950586021054	0.001001876020780558	0.006130730526310818	0.001007011381314786	0.01206556733337306	0.001531698311698821	0.01389485850563105	0.1399707247200435	0.1156498915619904	0.1687584910477563	0.15451424713179	0.129972648238395	0.1656211633272066	0.007742510909388433	0.01971205084656246	0.04791322350697046	0.05531210697876755	0.07039743211136805	0.1266136876483271	0.04623657739884338	0.05153995798513955	0.1801476512398204	0.2222378615922094	0.001074113623836397	0.01711061126221674	0.1617428736629266	0.08390873340784753	0.04603338118850485	0.06018271257056544	0.001072072546450739	0.008233375596822176	0.00101918237470292	0.01944677601677819	0.001102630941113849	0.1679109145261403	0.1267945244310093	0.1320868379695345	0.007234465703698604	0.0001304686080842973	0.03772848879635073	0.02692196196683182	0.006529707527009349	0.009364870203065411	0.2028880611468186	0.2153794243925342	0.1096549379137097	0.1158409518464877	0.001101070944914564	0.0468174284235517	0.01232482356177124	0.05302067519692251	0.001003975366763827	0.01737264514734063	0.001001386507884812	0.02212674087940108	0.001002769035808159	0.02128976082747054	0.01638936404560135	-0.005208211927230989	-0.01540897467344307	0.009610753607825545	-0.03549167091489588	-0.03806087508748155	-0.0125618375605566	-0.01361310933393175	0.001011312140413676	0.001006191807936607	0.001004781629883288	0.001045702852830435	0.00104850726922672	0.06957868839469696	0.001028189380588529	0.03283958728549698	0.1715525326516302	0.3985500579088307	0.001030490465861736	0.00109453472479147	0.001007960543256992	0.001069493315583532	0.001075367434372014	0.001069457285795164	0.001040550653460261	0.001014565822373778	0.001022675414903642	0.001022851393573956	0.02925794448575144	0.001063412110644002	0.01922493894476292	0.004917084163034262	0.2677133254844722	0.001012467963837448	0.06167363077903482	0.06401028110623679	0.06174434882208843	0.1022952034485396	0.1362386309299016	0.001011268080775577	0.024298235967584	0.208193571268327	0.1514417210387584	0.06572377658649825	0.05835590385474713	0.001012772509734754	0.1129091530525158	0.001132855702902846	0.001035590540866017	0.04513536446443273	0.005288997443410037	0.001002249519918671	0.001009370949571156	0.001886130313716746	0.1365131007820934	0.1213014705586993	0.1184997084289958	0.0156744190402242	0.0474661499403745	0.07480429349540095	0.05013931399829374	0.2125824568296639	0.001133989466241348	0.145023204735711	0.0380174608406926	0.001101135247890958	0.00102013686111754	0.001091889142191147	0.1235592153249907	0.007043998439673567	0.04851564657172699	0.001001667767902678	0.1653477093378591	0.1135107061857961	0.001018748158406256	0.02637807008638166	0.001004241330710167	0.001001520176541446	0.001002999276275171	0.01354256288958917	-0.007008276342942827	-0.01513834175752624	0.009494603267550104	-0.03437045496334972	-0.03841649961302123	-0.0132695651591494	-0.01253170280194427	-4.979759250902744	-3.784736890638934	-0.01497609178374121	0.06263473140296925	-0.08142882178159762	-0.1044707091865844	0.08333544380936528	-0.5167872560769929	-0.02673673675986676	-0.4827625614085269	-0.1911738744496226	1.865506261010014	-0.01949701092632477	0.07072977403724856	0.0267228897639672	-0.0380953800773025	-0.008932216234382844	-0.6119953808540333	0.07690742336895495	0.01448804592863417	0.001252864838963641	0.01604144681527601	0.04174543921299816	0.05389570654466347	-0.02489662682964936	-0.1630313877992037	3.51300232138864	-0.06998340729307966	-0.5456782155124577	-0.6407488726306328	-0.539560740312497	-1.819368817248565	-1.890587603485512	-0.01717308429084562	0.385035384688653	0.2722221247165415	0.6180097939552793	0.01560514053645952	0.2215391750435717	0.02319381908632073	-1.52755650040993	-0.1063117992369146	-0.1998959190684763	-0.5919665517504815	0.00532593928539806	0.03451115063831461	0.1016486706137235	0.1825305457964125	-0.1520173900871092	-2.005634415533465	-0.6622645211066994	0.5564510323616708	-0.1668519365152666	-1.559345006528008	-0.2388036708065734	-1.228919446683083	0.2243798684867911	-0.0147968282308945	-0.5211329425250378	0.05589593080606432	-0.0004363188525089665	0.4714776234323141	-0.1324879407877367	0.006626795531067793	0.5031572226499695	-0.08884135843040022	-1.571830485348001	0.1871123872918006	-0.1397030390306019	1.127220905541605	0.1116416851642287	0.14464283317853	0.1348970746440719	-1.432675203348971e-14	-1.651013172076688e-13	nan	nan	nan	nan	nan	nan
0.15	-0.01700101116128974	-0.06664838950052702	0.05946680053076791	0.4176777932571099	0.925947796846353	0.005738509073603094	-0.006637531306924649	-0.115487130401569	-0.02542845617906484	0.2662326301389962	0.08852403930593887	-0.1458756659264468	0.007808060403556141	0.08376648475408041	-0.08785181583494775	0.9650001861340174	0.1756311508988782	-0.9650001861340227	-0.175631150898878	-0.3232725183838076	-0.06473133869521777	0.01775341354509542	-0.02961051872059314	-0.1193391395380985	-0.04534224749354104	-0.2319216645957706	-0.004719346048109687	0.5313447564413416	0.7828931149230413	0.1425085568174207	-0.00509645021937232	0.4602039906633974	0.000865397770296856	-0.02813054047790401	-0.2045302330825186	0.158899781837756	1.471258520493858	0.2409854722890247	0.03993147879742124	3.742916819302235	0.09448984395884111	1.6099122009792	-2.260980746330567	0.4113525667137229	-0.3301704436942013	0.1000882359467288	0.3191346533711692	-0.27833622955179	4.658536591544229	-1.100271623712169	-4.658536591544228	1.100271623712137	1.3354588008202	-0.2248676795411692	-0.07060906270882453	-1.291451687766963	0.4423398566974081	0.04308608526804453	1.727134206808543	0.6287070763806371	0.6099455139299804	-1.971597400449144	1.029894786374978	-0.07192483120608745	-4.916108707230946	0.03873855566391051	0.001039856734820735	0.01063646485529638	0.001024748120995056	0.01333798288448019	0.001597449393397752	0.004141619818701026	0.002362804974107925	0.007828826388982607	0.001080133045763339	0.03799663638314769	0.07369258726810306	0.06690847786270546	0.00120819186065169	0.02281929464828082	0.03599752834422523	0.03215590821587478	0.1693917041980488	0.1648882220934315	0.3539764206952521	0.3512690977771983	0.001064336355017753	0.01882452241594052	0.001081678237284774	0.01520452970252942	0.001014801287718515	0.007924979324289608	0.001199337710814368	0.003368460313169207	0.001096757366721454	0.008412150833066246	0.006880424666120294	0.05117244370712684	0.003805411277619004	0.03049568603105861	0.00101640298948529	0.01529635964053378	0.001533655101943377	0.002030271804249714	0.001022725902475597	0.01873881861498828	0.02815665504032277	0.06794183656531691	0.001066903638885669	0.03403359301495312	0.01966400796547021	0.01480496697643832	0.006032021199162773	0.01208626179386997	0.2306886846429029	0.2444003019756767	0.001032906755876192	0.0293378603685105	0.06476551009594765	0.04805631167658857	0.068098950989084	0.0549689671807511	0.06501422305114141	0.05077610872529641	0.1235809310025819	0.1155798945292572	0.1641978511154976	0.1358044198656085	0.001183170994668308	0.006398323657921433	0.02062934097669422	0.009951100462764212	0.2068849781037772	0.1215817994022104	0.1296327152644856	0.1453507795694899	0.0626564779418171	0.06804859983230237	0.05628145548256278	0.05682733064206844	0.001012652162671364	0.02929823123666335	0.1298497346567259	0.1473099256936843	0.005523803812709874	0.01509102880490731	0.005378388657539582	0.02064479211920989	0.05449035450101967	0.03057349169482898	0.02083940557199254	0.0003698299676748626	0.001002159587250468	0.006454377515701472	0.001008276830535295	0.01292639410902249	0.001600301884873125	0.01449193241573341	0.1381829471710042	0.1146098580313157	0.1478576221130087	0.1362170885797051	0.1245261933737861	0.1586325994401482	0.0124079439157624	0.02465362396540754	0.04768728132488505	0.05393881804832625	0.06987897246134722	0.1180823923892523	0.04603872479926794	0.04870485076292556	0.1933994388057385	0.2011999677076381	0.001107482737451272	0.01943218459396789	0.1540493354530933	0.08399699400282502	0.04191299921372321	0.05574470831786876	0.001094266268327036	0.008795619033439551	0.001019988870899351	0.0194748776876118	0.001096865813009267	0.1717352163458666	0.1239221732920355	0.1301640141730061	0.007414027662402876	0.000227585305658123	0.04449917740589101	0.03226584872677091	0.003843208567564393	0.008154309608797402	0.1835096217325105	0.198080474830631	0.1100223546243402	0.1165483426597409	0.001060776438706199	0.04652426835398641	0.01933289568886438	0.06193318346960956	0.001004216225285408	0.0184138207660491	0.001001498302626104	0.02348141362295848	0.001002965785497534	0.0225483991511808	0.0137418242934071	-0.006793826915468699	-0.01504616205854175	0.009603793966112587	-0.03468865050490302	-0.03790461026007642	-0.01308789443728636	-0.01285456647217881	0.00101247307518057	0.001006893156227832	0.001004348325994721	0.001039954492461453	0.001143761271437733	0.05843190785231627	0.001023058584669318	0.02493597704913156	0.1636047057982372	0.4000395694771224	0.001032764013241174	0.001093901762033641	0.00100865081812011	0.001071248503061864	0.001074570901167988	0.00105463188135963	0.01133830956734041	0.001014300147092649	0.001023825384006098	0.001022793431099337	0.02682485026452987	0.001079745343952481	0.01833538140199096	0.0032722692049027	0.297110198419702	0.001012701035170912	0.05044326231829814	0.05231634909151476	0.05061119308802068	0.09814997899403544	0.1283497672187164	0.001015891660710012	0.0344586027115578	0.2065249369023464	0.1394037237832089	0.06833396609031955	0.06137700130528333	0.001015103231362707	0.1060014424414674	0.001114646030020322	0.001029898685898535	0.04224704257443251	0.004345440832949531	0.0010026282739376	0.001009782290906347	0.001490448730316488	0.1345453160967442	0.1089523080554554	0.1146409305698151	0.01890160399415559	0.0473673635621949	0.06437086710085492	0.04207053730955902	0.217861676447573	0.001149184042372943	0.1391394143250139	0.03606077373611536	0.001131105379920798	0.001021413113125561	0.001089996497830749	0.1162913736426859	0.00808095369192237	0.0560085733533689	0.001001562685605895	0.1380453991716191	0.1079638468240526	0.001018900090888706	0.0275289012156162	0.001004657714639664	0.001001694571007984	0.001003315438320797	0.0112536936642676	-0.008207882361727141	-0.01460960568445307	0.009684186883249672	-0.03414018652815234	-0.03733883395031485	-0.01346861473652567	-0.01235431454661314	-4.55984491374461	-4.038934215955656	0.04849532971530213	0.04665374112157115	-0.01163164330397665	-0.1051890758055417	0.04874187041613048	-0.6601501754159876	-0.01472726720889364	-0.532742151809477	-0.4782675851953861	1.121286134336988	0.01093766435568226	0.03545970555194074	-0.02141131035984483	0.0001817420006147407	0.01782984451243649	-0.6157192433381899	0.5711892090857538	0.02248431412920057	-0.07356851086855538	-0.006852141953329266	-0.04562155366459322	0.05482464811353969	-0.04378268972685726	-0.1615515779394023	3.224604556728907	-0.1072224292074658	-0.6685506480508341	-0.7539747316744556	-0.6596678413696954	-1.275381501318336	-1.460321125544181	-0.01960168166423624	0.448496213188005	0.3833327383170668	-0.2972172836865523	-0.01510672669985586	0.2266951638548299	0.01475455536646522	-1.207290270078627	-0.09408518291322081	-0.1439184618163823	-0.04522866269245081	-0.006215765830819485	0.03112657337024991	0.07921316271104101	-0.007814112875483094	-0.06363977762588049	-1.684758518505484	-0.7297441030951848	0.4361034064000258	-0.118447622636265	-0.4495750508934911	-0.3440645390861615	-2.72557575352643	0.2398567065606636	0.0007150246334109342	-0.3804451213302677	0.05549844658702972	0.004301529222544584	0.2991223485314804	-0.2549702042004617	0.01165585431736445	0.5631708159429591	-0.1127276885354132	-1.882917227091515	-0.1011098222618996	0.07543017532195181	0.6847121309694537	0.09744871335437491	0.1270911009897116	0.1178815420713513	1.147274644855248e-13	-1.55529646865178e-13	nan	nan	nan	nan	nan	nan
0.16	-0.01747208394394732	-0.06821748255287975	0.06139107718805146	0.4322827642965689	0.9283149709391227	0.006098595782557848	0.03085285363700413	-0.1137979773467304	-0.01039703761186256	0.2432446037551787	0.09215982411042989	-0.1491287705394227	0.008838421477324488	0.08626857226256424	-0.09076887212999431	1.00825832495664	0.1633014966468062	-1.008258324956637	-0.1633014966468036	-0.3097588049925793	-0.06691130470919207	0.01699149920432251	-0.04266362661988839	-0.1149705432824834	-0.0449305649946837	-0.2106042664348388	0.001213113170360216	0.5381594180702607	0.7634640291591486	0.1453984639216347	-0.005613021318455948	0.4135721434449381	0.001173812137121387	-0.06237190276698178	-0.1059317075613167	0.2166470386353216	1.450578375891252	0.2323541535204364	0.03307773011677839	3.743095153848392	0.2407864042340802	1.383671485467634	-2.339631196828909	0.3152305513232668	-0.3174770754889866	0.1022826008046802	0.1774995970868369	-0.2958951707869311	3.986972834178104	-1.361652359129351	-3.986972834178104	1.361652359129349	1.366421952018485	-0.2099970528468817	-0.08119578683739982	-1.321566037981323	0.4293348649986589	0.03880630818929691	2.575756785842148	0.5643203367325188	0.7463896471125535	-1.90815446100838	-0.3193782457452705	-0.03030499044416746	-4.386231844116733	0.01663890795919042	0.001027032460437151	0.0109718339774949	0.00101637058998134	0.01392972977653582	0.001312654897023383	0.003955650782723532	0.001726698400922039	0.007143759948851419	0.001137363425905436	0.03873137355807585	0.06439212399140522	0.05968711856668772	0.001117868367864148	0.02277501605933587	0.02888508895988423	0.0265822841634564	0.1655189081537299	0.1589650125022392	0.3691142186634837	0.3587183410396835	0.001049812910786621	0.01888729511248189	0.001087369968823152	0.01568518953750175	0.001012041179013982	0.007930039647601479	0.001138332650292294	0.003313320209086185	0.00108588145818735	0.008528813330959985	0.004093332807585551	0.04601932490864706	0.01023604354496126	0.03799155202146503	0.001015318766748052	0.01551570204593317	0.001289262671001696	0.001668786766616785	0.00102274211110916	0.01875461333083103	0.02690107639568614	0.06708707610384315	0.001077644987786943	0.03460486833673022	0.01880573612282078	0.01433585183067887	0.004259259583708279	0.01052767981505933	0.2598030149229566	0.2755162371772621	0.001023269284980728	0.02840077688136586	0.05572524833622645	0.04084052124420375	0.0583518624516849	0.04693275255198905	0.05596619640822711	0.04365595171294673	0.1123721036556047	0.1046964449190133	0.148700399940773	0.1230273485638511	0.001104148916217703	0.006268041792110908	0.02970945743078882	0.01478569202623957	0.2064186942262126	0.1258663543158078	0.1308252753610417	0.137705663511914	0.06576505511484032	0.0666586117279202	0.05926904532524414	0.05904423052716003	0.001014482177433609	0.02939196999299832	0.1187567836978185	0.1367315025714925	0.003409957244642423	0.01438420212554193	0.003296605108795423	0.0196923201777465	0.04833376243052349	0.03140363158634895	0.01283553664031276	0.0005095435748060681	0.001002490771546394	0.006771428516212021	0.00100911501099249	0.01382376015168277	0.001436862905132402	0.01484460926621676	0.1363185197154777	0.1142240867779532	0.1298598076268335	0.1201998522892787	0.1196933771123806	0.1511403643297211	0.01633223995957351	0.02851891527623205	0.04751971934329853	0.05273031906516637	0.06494225055876135	0.1115689665185294	0.04219775477977914	0.04434173189443274	0.2034747491118843	0.1727880180558626	0.001131759971905871	0.02190618356750407	0.1470014654883037	0.08328835544857296	0.0387717277776925	0.0522942658780847	0.001120348378769908	0.009322258327990393	0.001021030354200188	0.01949770410788857	0.001093037410967789	0.1740081536569581	0.119229170775051	0.1269295661721402	0.008016868532630316	0.0003407719007067359	0.05152397303120935	0.03813639201790182	0.002481902771736664	0.007921177870000502	0.1606290153154636	0.1778219238495437	0.1079138255321018	0.112709243448836	0.001040710619868443	0.0482132149344525	0.02343575367896025	0.06730354545622098	0.001004544891020661	0.01933872491022631	0.001001641413207095	0.02468455060838637	0.001003222271733302	0.02366841070851241	0.01133339822579509	-0.008122102590737736	-0.01457273380485949	0.009727863162674733	-0.03426746474477342	-0.03713407820913651	-0.01339594644778045	-0.01248346001470678	0.001013634009950919	0.001007594504532846	0.001003915022109963	0.001034206132094784	0.001239015273653455	0.04728512730993335	0.001017927788752498	0.01703236681275937	0.1556568789448445	0.4015290810454115	0.001035037560624035	0.001093268799280579	0.001009341092992207	0.001073003690543511	0.001073774367962299	0.001039806476929538	0.02163606848120569	0.00101403447181103	0.001024975353089999	0.001022735468612812	0.02439175604331242	0.001096078577270413	0.01744582385921838	0.001627454246773789	0.3265070713549317	0.00101293410650148	0.03921289385756397	0.04062241707679551	0.03947803735395516	0.09400475453953351	0.1204609035075323	0.001020515240663437	0.04461896945552948	0.2048563025363651	0.1273657265276583	0.0709441555941383	0.06439809875582113	0.001017433952996972	0.09909373183041917	0.001096436357106512	0.001024206830918283	0.03935872068443255	0.003401884222488722	0.001003007027952726	0.001010193632237675	0.00109476714693439	0.132577531411394	0.09660314555221046	0.1107821527106211	0.02212878894808702	0.04726857718401649	0.0539374407063123	0.03400176062082624	0.2231408960654856	0.001164378618501238	0.1332556239143146	0.03410408663153572	0.001161075511956055	0.001022689365136806	0.001088103853470101	0.1090235319603765	0.009117908944170847	0.06350150013500977	0.001001457603297172	0.1107430890053795	0.102416987462308	0.001019052023369018	0.02867973234484162	0.00100507409857377	0.001001868965487749	0.001003631600373684	0.008964824438946049	-0.009407488380511447	-0.01408086961137993	0.009873770498949323	-0.03390991809295504	-0.03626116828760799	-0.01366766431390178	-0.01217692629128186	-4.056890457885654	-4.444308945955034	-9.91563376675292e-05	0.07990021462742591	-0.04230770367496393	-0.01700756623404853	0.115017018072248	-0.7802434016184646	0.00758941881093381	-0.5818348419511624	-0.6945769404656416	0.3668618202675843	-0.006334217925035909	0.07276878633195484	0.04081715212513522	-0.02114348805025426	-0.00231519482763436	-0.3739967985787572	0.9004865878442475	0.01956488390875624	0.03120378107333791	0.01796245253130731	-0.1237989370524389	0.06016578156623551	-0.0475146567962965	-0.1481834277739921	3.01105762189276	-0.06734083175729563	-0.7712443099950104	-0.8504817147502568	-0.761281284834517	-0.9352912677955721	-1.108100832246518	-0.003339573987131173	0.5197151110696542	0.469405222898705	-1.2356782411205	-0.3063053542214865	0.213651545243514	0.003528776877888657	-0.9126684172804451	-0.04036447022672682	-0.0383029108808276	0.1532061239242993	0.04454167890510866	0.03319195285154563	0.1089565240378029	0.133651133892565	-0.02116493461999248	-1.549649963197732	-0.7629987657492494	0.3411946709461322	-0.1338939470188865	-1.155771128834189	-0.5444060000546931	-2.703730600112701	0.2548649968596489	-0.1741766580864631	-0.3236205798955504	0.04877510219983126	-0.001491370701800782	0.161204721685894	-0.3948127816279129	0.009840774981078141	0.6084885288997036	0.1066444126517911	-2.163750769183994	-0.7221856175282546	0.2567182910132941	0.4187916483673846	0.08838739028508201	0.1143356815586577	0.1071717213838028	2.994907267555344e-13	-8.624375756851968e-14	nan	nan	nan	nan	nan	nan
0.17	-0.01828664964384964	-0.06865552849240078	0.06362666760602553	0.4466985046437505	0.9305841940920484	0.006419317035998826	0.06821290262602303	-0.1106607007074187	0.002102369948392318	0.2195918900684853	0.09475158340452162	-0.1520606749539819	0.009887227845877115	0.0871809034472522	-0.09360977503321166	1.044636680344468	0.1486771475708322	-1.044636680344467	-0.1486771475708318	-0.2959749131540466	-0.0689027180902974	0.01614199947691521	-0.05609170939682415	-0.1108008821922253	-0.04457868520742678	-0.1823726102989493	0.006614612149802408	0.5461860974739107	0.744826684564593	0.1382493592059342	-0.005793472453638619	0.371499054712786	0.001481807497354374	-0.1046316988491209	0.0234724871226	0.2220422986353974	1.432724940974461	0.2205976037856321	0.03174083801885678	3.730676321726228	0.3893273983645887	1.111766673097635	-2.373845596361987	0.1970736169980924	-0.260272809554677	0.1110344313443658	-0.000626004530667023	-0.2651701073158357	3.287593771634068	-1.536912341221027	-3.287593771634067	1.536912341221017	1.38805769769857	-0.1881679468003005	-0.08813381954624498	-1.368978835283537	0.4025265813972498	0.03056986139117037	3.022745142902292	0.5271163489235793	0.8595381817566565	-1.806518215311985	-1.027806456077063	-0.007545450859474011	-4.021667167724742	0.03912640617366221	0.001020434510923491	0.01136031298538347	0.001012140686036572	0.01460963508587072	0.001161342062929216	0.003876162618372096	0.001387201538597769	0.006747252990586071	0.001168831038861306	0.03955019470254733	0.05444544612690438	0.05184487097338939	0.001069040061212024	0.02289184387515647	0.02129645440692005	0.02087465203792991	0.160358863082416	0.1518964612864877	0.3791732292021626	0.3599509273024828	0.001042429647856323	0.01899517301336313	0.004481118048372868	0.01963413996294112	0.00101104294666294	0.008074814508542522	0.00110628663124542	0.003349238534195654	0.001078705883092591	0.008667808321618583	0.002603976397643084	0.04176939249134679	0.02881565217076525	0.05673017233395952	0.001015099754413983	0.01575806875805597	0.001160919805273727	0.0014810813125789	0.001022253790264261	0.01878794428474081	0.02277669214850542	0.06454064934435602	0.001096998620120222	0.03519601036974923	0.01774461181123583	0.0137378098328715	0.002919224876410807	0.009319965132229512	0.2868442191602755	0.3041230642520962	0.001018329126950245	0.02756178033400897	0.04366638423663981	0.03224129196701096	0.04561805799643985	0.03744320789919703	0.0438882258867629	0.03502333929352899	0.1048360337411845	0.09669008439200842	0.1364072182726918	0.1127190264424763	0.001140401067456787	0.006221480459715271	0.03906332927769927	0.02026113611370932	0.2050468672227024	0.1309234005481059	0.1286798440507894	0.12511650425994	0.06898737221175517	0.06431077607620699	0.06083167909585772	0.05990113291595055	0.001018236330279708	0.0293850612217043	0.1090926118287399	0.1283316984177015	0.002281602315982532	0.01394822555945127	0.00218679576156427	0.01927498216983283	0.04233882263847304	0.03175127941074467	0.008275376260397604	0.0006784400322601113	0.001002863643725964	0.007093413573777655	0.001009436422856761	0.01479630929322852	0.001264294249555564	0.01526761371671129	0.1340828606695492	0.1139999687096077	0.1140083481941018	0.1060467868235782	0.1105093316133376	0.1395543910946572	0.0185309696024614	0.03033723249120466	0.04753044029328665	0.05161656702399272	0.06051315302306684	0.1038847810535095	0.03818019482473296	0.03938526049610936	0.2046671910250121	0.1526941581495651	0.001131561330394401	0.02451252665706806	0.1400835435502266	0.08179331327629154	0.03611067746978962	0.04928973236958542	0.001133899516003368	0.009781999205312548	0.001023405908602726	0.01952047409137113	0.00108948210672778	0.1746796160759085	0.112975775606752	0.122401008852365	0.008943659814696001	0.0004755038299410963	0.05848046149864797	0.0443743473430972	0.001758041666093852	0.008223565528543872	0.1362949186902688	0.1553062849529269	0.1065520688529179	0.1065745219037397	0.001030745867184808	0.05110223753813543	0.02240186821058664	0.0674595829060065	0.001004969807743648	0.02011770939087256	0.001001819661191677	0.02570013236664234	0.00100354514173263	0.02461607609367714	0.009567902049959805	-0.00931255218035835	-0.01416683262021991	0.01047603256203796	-0.03369693119232039	-0.03564049575549533	-0.01357765683963772	-0.01083312927316455	0.001013511495744427	0.001007860394903334	0.001003572486441813	0.001032216829667412	0.00116993234062471	0.03735784072568259	0.001018444606232757	0.009025813440295042	0.1490324870026874	0.3992510501647381	0.001034497186964555	0.01391647979437043	0.001010565005340566	0.001072853752725154	0.001069088958563727	0.001039759866308728	0.07327724332328787	0.001015580280271721	0.001029156743386671	0.00102090800984149	0.01276927212394771	0.001134970800860379	0.01582730448825597	0.00141211827632636	0.3477985157033465	0.001013402281119256	0.0201367376492661	0.02082152329708798	0.02025910735956239	0.09415971238495194	0.1149740069534626	0.001311510350295275	0.05452024527464499	0.200778042403145	0.1238324829830966	0.07499940929352343	0.06141288948459486	0.001026127804675265	0.09171906333394972	0.001100945307510463	0.001023754056052191	0.03147460450396761	0.003317219977408296	0.001003458677999106	0.001009413255720329	0.001075749734201473	0.1290764918814684	0.08556715345175694	0.08543998299821384	0.01994879709600081	0.04777914543068341	0.05570999571036784	0.03290054711019561	0.1920965763063462	0.001103411542168284	0.1261323935683499	0.03201654342767368	0.001136951229975691	0.001028576251984798	0.001083816019054835	0.09947334111387336	0.01062712967747789	0.07019025053508093	0.001001403986649639	0.08770827192559441	0.1065284947853256	0.001021493423444043	0.01488314028017018	0.001005697908282834	0.001002120388660665	0.001004092278050237	0.008284867962934948	-0.01042705280985641	-0.0138297018426519	0.01170601161187203	-0.03295600811936005	-0.03365037527616392	-0.01368736125208335	-0.008107760917128882	-3.420717556068046	-4.931173351775024	0.0595231218550175	0.0632628737833555	0.01140193577694093	-0.04782147478086179	0.06427502351212036	-0.7925817973724877	0.01803216033764692	-0.5646627493843228	-0.7064993195773341	-0.1097610071335317	0.02032813223405761	0.6736857991486817	0.004730622918953678	0.01889663542824806	0.02256756999066611	-0.4390133410760292	2.71067094535771	0.02697685780466167	-0.03934917476526205	-0.003321454155108346	-0.3846598412541925	0.05818029279234053	-0.07104489456510779	-0.09520664552192425	2.68697137496745	-0.08781743115690403	-0.9485787702716907	-1.050498769803608	-0.9651211012801107	-0.6804390189719572	-0.9604968719729418	-0.003284207988789847	0.5781337836769332	0.5334232803346196	-1.225579683963474	-0.1643744040024439	-0.02859421350050114	-0.004939456740638315	-0.7737283882539231	-0.03982766730584653	-0.03545333380468162	-0.0835341981676218	0.002574333004873603	0.0320072024406682	0.09401320745701343	0.001020045666861555	-0.02893978588217666	-1.305911574993911	-1.544402917952707	0.03985896173850663	-0.09757415307928259	-0.4574212789319013	-0.4326803453076364	-1.474681579970708	0.2674384428093827	-0.1375773234910453	-0.2829555471002133	0.04243079699433608	0.00435709084818138	-0.02068918974973246	-0.5147542666978441	0.01617908966810028	0.6378419213233826	-0.004830652137166372	-2.319987928992147	-0.5010578480715525	0.3181866351209925	-0.3363598485373411	0.06849154854201654	0.08989526256470609	0.08369234251817281	1.970393255859432e-13	-3.152988230378112e-14	nan	nan	nan	nan	nan	nan
0.18	-0.01964652715269556	-0.06764503346100356	0.06566334823413147	0.460940368064782	0.9327090655488435	0.006746898891921329	0.1055016136271291	-0.1059582598847337	0.01174942878035773	0.1961090107120257	0.09598034264103812	-0.1541616067727464	0.01113022527168463	0.08614419928476459	-0.09592996822547983	1.073988110954254	0.1330893521191325	-1.073988110954249	-0.1330893521191396	-0.2820436253984356	-0.07067231011371036	0.01524022959534816	-0.07014176968314374	-0.1069614270877441	-0.04433916352431545	-0.1511059495454573	0.01197817794425391	0.5553620206681589	0.7275895897046919	0.1264950596264455	-0.005799134621093106	0.3332731747822714	0.001839665102347328	-0.1714342645568023	0.183776486621727	0.1768650806596943	1.415802990661255	0.2034838142886085	0.03444985061308529	3.728827556265267	0.5538192409167031	0.8132017397985466	-2.305664330735603	0.04263053987252764	-0.1512825562779384	0.1411208121248964	-0.2123074723041621	-0.1917532285985522	2.581587878569442	-1.554341634274386	-2.581587878569442	1.554341634274385	1.395901135433701	-0.1656327813081027	-0.09164981766928273	-1.445961539857793	0.3632936678437086	0.01633468736042025	3.182757709360366	0.5567336997332811	0.9762384052320119	-1.628104514077555	-1.240417218500501	0.00465280309818918	-3.616790083789152	0.02661135691427659	0.001017075738852216	0.01179685969718267	0.001010159747974656	0.01533862778380882	0.001085493040872001	0.003883526798245839	0.001216235243989023	0.006476777465180004	0.00115001119617071	0.04032743028199923	0.04434242548445121	0.04374796901234282	0.001044889856508047	0.02318077958554325	0.01339812828482302	0.01518960585181675	0.1545908256334348	0.1450877057728254	0.3851843465640923	0.3567347921086478	0.001038469215562823	0.01914222444074913	0.01249370837718947	0.02829219552844314	0.00101115633079955	0.008356508163078253	0.001090191793780749	0.003502642567244213	0.001072775748311517	0.008829232273830746	0.001853846259638595	0.03797858496134202	0.06198980055379472	0.0894736403429858	0.001015763582284781	0.01601660718838471	0.001098826191802926	0.001469717209605125	0.00102109562931035	0.01884768047021304	0.01498651974658003	0.05941041075053295	0.001126123593975406	0.03577082754765863	0.01641083371685945	0.01293593090330676	0.002136876308339607	0.008586604169866875	0.3113297084205424	0.3287889363144724	0.001016094389530837	0.02689724918763746	0.02804429166294809	0.02186940134224889	0.02927808427885002	0.02586134607622763	0.02818905036514735	0.02435593164285019	0.1004711098484893	0.09079850091223279	0.1266877356119832	0.1036787455254604	0.001304027112471821	0.006256127322031377	0.04852066074485873	0.02640356924490588	0.2026633167726131	0.1363632050579991	0.1259615550828903	0.1143255483387911	0.07256191518786061	0.06334887109024379	0.06034380144835401	0.05874588333654797	0.00102446148177352	0.02929260234797425	0.1002630848418471	0.1211282153108768	0.001716552790961475	0.01372771229325987	0.001628727571834554	0.01917748063948591	0.03539823612331801	0.02973579484060478	0.005890871969475049	0.0008277646432895144	0.001003275924607873	0.007427615440476069	0.001009206666924825	0.01587322236469386	0.001168453556478292	0.01586641596844887	0.1313275626388567	0.1135396689237069	0.09983527904575169	0.09358265188841687	0.09435585637795521	0.1204481652372475	0.01860255608483027	0.02966389830673529	0.047770948676576	0.05060448216669485	0.05884950378442752	0.1008934346447951	0.0355017475904198	0.03597228367433893	0.1937617500671368	0.1401015824800259	0.001100969599501569	0.02727564885889433	0.1330214876728419	0.08028189803631822	0.03370694670448329	0.04652176643067184	0.001128607766987918	0.01015602874044863	0.001027537925804062	0.01955108037633161	0.001085560311886469	0.1737188308247328	0.1052862486338027	0.1165573691511496	0.01015533712334678	0.0006458232699197048	0.06523885046828226	0.05086801814816612	0.001394908317989049	0.008651289403286938	0.1117150745235616	0.1318099468926468	0.107484332860134	0.1027621033558016	0.001026986863149055	0.05451895574519643	0.01518231361285491	0.06160083468352939	0.001005494221063276	0.02073019673528229	0.001002034515391477	0.02650474770917189	0.001003936950420113	0.02536887729639617	0.008526099007340224	-0.01038907832979565	-0.01386408704618785	0.01194691643710748	-0.03287081335910638	-0.03340210626331869	-0.01365135826237755	-0.007570242109882184	0.001013388981534862	0.001008126285274371	0.001003229950785387	0.001030227527241428	0.001100849407583946	0.02743055414142658	0.001018961423718532	0.001019260067818942	0.1424080950605314	0.396973019284067	0.001033956813309578	0.02673969078945667	0.001011788917694066	0.001072703814904516	0.001064403549164267	0.00103971325568937	0.1249184181653869	0.001017126088734703	0.001033338133674567	0.001019080551036967	0.001146788204574408	0.001173863024454071	0.01420878511729436	0.001196782305883105	0.3690899600517614	0.001013870455737957	0.001060581440957665	0.001020629517352865	0.001040177365153545	0.09431467023037109	0.1094871103993934	0.001602505459950823	0.06442152109375963	0.1966997822699242	0.1202992394385362	0.07905466299290995	0.05842768021336656	0.001034821656374775	0.08434439483748013	0.001105454257921791	0.001023301281185302	0.02359048832349746	0.003232555732327962	0.001003910328042425	0.0010086328791998	0.001056732321487351	0.125575452351542	0.07453116135130528	0.06009781328581128	0.01776880524390706	0.04828971367735065	0.05748255071442979	0.03179933359956691	0.161052256547207	0.001042444465839338	0.1190091632223848	0.02992900022380895	0.001112826947993999	0.00103446313884505	0.001079528184639322	0.08992315026736356	0.01213635041078443	0.07687900093515165	0.001001350370004199	0.06467345484580862	0.1106400021083447	0.001023934823524782	0.001086548215487361	0.00100632171799843	0.001002371811850358	0.001004552955736125	0.007604911486924054	-0.0114466172392016	-0.01357853407392384	0.01353825272479462	-0.03200209814576508	-0.03103958226471944	-0.01370705819026473	-0.004038595542975869	-2.577096271054288	-5.379870903765047	0.009514384824653693	0.08971769242267366	-0.02493723477661517	0.008198720255273042	0.106699905056287	-0.8311742751989867	0.04201099769802297	-0.5773176540095193	-0.6426178000509968	-0.5228824710436168	0.001500487469151015	1.014589814355105	0.0682009108444359	0.002353653781699688	0.002170597724537375	-0.2821718213125297	3.70145612717408	0.02279922760904968	0.06647205088391182	0.02324350590631217	-0.6405613039244843	0.05690081054387703	-0.08828204316034079	-0.05331268369603621	2.222866619401787	-0.03244775173506439	-1.125776579501895	-1.268945148757104	-1.168240331069667	-0.5123358583503004	-0.8544925913778797	0.01290206492564704	0.6531129198219843	0.5459568784201264	-0.8760375749494774	-0.02911922106697304	-0.1887788484275662	-0.01358124340940789	-0.6734042078857484	0.002728189778538682	0.02566438462372779	-0.3194203549743089	0.04062730962459137	0.0356353146656447	0.1298293100388975	0.168810694119311	-0.06840127812390841	-1.211863857086694	-2.267049290171264	-0.1571356087395671	-0.1135605102041609	-0.2172033175573528	-0.2357070847389421	-1.203473752752967	0.2862208193235558	-0.1774512716275105	-0.2763070659250716	0.03163283356176073	7.588784717789731e-05	-0.165244812355748	-0.6578292578755086	0.01695827710394062	0.6596316248875723	0.1317116558825076	-2.359890601916183	-0.2577250180849351	0.3622574117258832	-0.7841654860221351	0.05508796306521398	0.0721423984188984	0.06819888490970562	-4.466766997860602e-14	1.611877403639042e-14	nan	nan	nan	nan	nan	nan
0.19	-0.02182650810123727	-0.06493875845570549	0.06701534406806102	0.4750118801740434	0.9346308653128309	0.007116429317837393	0.1428661466862383	-0.09958137322360767	0.01829566691594047	0.1739856979398851	0.09550135968005262	-0.1549601155039513	0.01281089199731824	0.08290570257961029	-0.09732875564552072	1.096327460116741	0.1183541924877867	-1.096327460116737	-0.1183541924878179	-0.2680984826608714	-0.07223907477159947	0.0143184979652951	-0.0850839216177639	-0.1035517849147992	-0.04425309840574015	-0.1188288865126185	0.01777359759276382	0.5657613699258598	0.7124776072076118	0.1145868786142191	-0.005790355025659162	0.2985795845759297	0.002282034617287335	-0.2628187393877895	0.353702715389056	0.0920487292539512	1.398700834136778	0.180503620485988	0.03928138372236881	3.740003582127342	0.715641530684046	0.4970656722318529	-2.113464289972305	-0.1364269759023686	-0.007360370629688357	0.1938069505720766	-0.4293245558834117	-0.08706370893711729	1.886929516982857	-1.37984269849652	-1.886929516982832	1.379842698496489	1.393472392207752	-0.1495108349885586	-0.09250511993754497	-1.536422582716235	0.3205539393071581	0.003170608141758918	3.250920481307817	0.6030630088848112	1.100837269652957	-1.407382905168536	-1.119621516052756	-0.005224718079735644	-3.313479972801517	0.05744631981730232	0.00101540081280161	0.01224850411557274	0.001009324624575533	0.01609378553560429	0.001045167082797111	0.003941597088196154	0.001130959190508347	0.006325424895174929	0.01379391247249429	0.05188613412919524	0.03613281020878655	0.03701956460888687	0.00103362394203169	0.02364388295667044	0.007441480443212982	0.01094477058576279	0.1461321682530622	0.1379639520910899	0.3874140968009283	0.3507053519486711	0.001037372316969939	0.01930617871046998	0.02615432534229663	0.04224337755151246	0.001012215621179931	0.008791616085687423	0.001080747994153508	0.003739994699831221	0.001068883623048546	0.009000639154889139	0.001453990193850533	0.03485449328318291	0.109733038599101	0.1331672803989847	0.001017723652623133	0.01627883283830155	0.001066967709565494	0.001632940697311904	0.001023176483425825	0.01894274650818757	0.008327195547559134	0.05462214521033238	0.004567552593069345	0.03954368529930602	0.01773185323344302	0.01342802464702483	0.001776023695240395	0.008216177159286396	0.3334074229631384	0.3484058483946089	0.001014880130495834	0.02648707081567632	0.01533043604567291	0.013186863957895	0.01599216168962444	0.01596157813149502	0.01540222467229323	0.01538837269156363	0.09731106187043156	0.08577218585623057	0.1183125365459897	0.09539725899288753	0.003634201670353925	0.007894285322678891	0.05675268580302811	0.03282545228909411	0.1989497755283962	0.1415265792502228	0.1225161147032382	0.1070054859486329	0.07502543165460523	0.06300211097980522	0.05726272941017922	0.05530712196619342	0.001033044595684572	0.02914047007869914	0.09208518237424446	0.1145872542536677	0.001424660048865143	0.01367798772091683	0.001333946419447926	0.01931172220168451	0.02941707670819393	0.02685519605468146	0.004599503089601512	0.001055051438924005	0.001003711014584973	0.007776474941599981	0.001009029199127818	0.01708532215579949	0.001119954102142027	0.01666448496200921	0.1273536703886756	0.1123164155318207	0.08769157477043406	0.08259488280382088	0.07296007247527564	0.09623189191915722	0.016072099242505	0.02641948155673966	0.04785967175318875	0.04939693525332906	0.0576870401888039	0.09985670259597951	0.03380292446324126	0.03435828267115924	0.1799292433492291	0.1303698345347141	0.001069825449972382	0.0302523312515262	0.1259596826603576	0.07846671177265681	0.03065867746049509	0.04324045077040824	0.001112884035824401	0.01045095728075598	0.001032545555784609	0.01959425103940245	0.001082554496409496	0.1712103640468747	0.09661067195179486	0.1095981754022072	0.01191401373987424	0.0008838175377653311	0.0708060175477478	0.05696633687818251	0.001202189248598458	0.009383641334928715	0.08916543144714655	0.1088006936677775	0.1075939003753993	0.09992248878229808	0.001026777273011271	0.05803559048432937	0.008412848249819688	0.05605412259153382	0.001006138802286666	0.02117113449108993	0.001002292230046836	0.02709432417006266	0.001004410173982588	0.02592214394845789	0.008150366408952206	-0.01145479498095432	-0.01354251039133361	0.013238831548707	-0.030532650051926	-0.03050833293919105	-0.01355582561052844	-0.005909873565316229	0.001013885006969665	0.001008734055601201	0.001003157185128174	0.001052246915369374	0.0495141499116646	0.0254621586467602	0.001024382855865682	0.001011756153577431	0.124688622724712	0.3878312080623657	0.001038154529544822	0.05376855297467365	0.001014611784909051	0.00106940638444182	0.001065194992393452	0.001034351536393857	0.2166096012543373	0.001021995043129662	0.001034196548755579	0.001030639900253788	0.001079091179183646	0.0141018985019089	0.02341509132887051	0.001570229169821231	0.3849722188404114	0.001013401520028182	0.001034007483812854	0.001011506657787117	0.001022282497799852	0.09169714275904306	0.102959446078362	0.00985738835280142	0.06897818888508953	0.189021101333999	0.1149395540509596	0.07753329556769102	0.04907870003971508	0.001048032071380511	0.07767230399007914	0.001132717787494563	0.001029388551370535	0.02153240699931195	0.003235322852180329	0.001004378260523316	0.001009023561951026	0.001080218325986403	0.1178116347032926	0.06788884389812398	0.03056892555637759	0.00946882719460174	0.04769082813518113	0.05515740213957163	0.03183818212135785	0.1531618547098251	0.001033139925206378	0.1122927783758218	0.02474222910480234	0.00108271078051872	0.001040544488767659	0.001079339172460953	0.07974242033472419	0.01523328070597052	0.07888110090724251	0.001001437920518282	0.05140978471921076	0.1052325794590229	0.001028779395640271	0.00106048886101813	0.001007222397165477	0.001002720009042634	0.00100519851281258	0.008210997748186457	-0.01252705382551463	-0.01319211479040716	0.01429120971943673	-0.02701892826967449	-0.02718956015464049	-0.01333930689489045	-0.005746527438622627	-1.829325799764133	-5.700435901935885	0.0634969530769542	0.06867564949605162	0.02188444494986674	-0.02608807064026692	2.021320837878168	-0.5356200097692518	0.05154213663308091	-0.2977051338844052	-0.8006622410759709	-0.6731244299479698	0.02425020242893945	1.72365428028309	0.03272253822253931	0.03557936926673508	0.02491495403980494	-0.3157819433090181	4.990937854943907	0.02790993249326871	-0.007130421604541761	0.003255268670057446	-0.3337547195948459	0.6443645444297903	0.1781485167868573	-0.02108778840672253	1.717591072619843	-0.03959884559307697	-0.6347322965605963	-0.7324933126739425	-0.6539703299846075	-0.4844005248099349	-0.7949136475028865	0.2933669589193436	0.6324754399298509	0.4815721963041747	-0.6004965098843972	-0.04443501018516351	-0.478142975656504	-0.01708568053570199	-0.6330565723683386	-0.007720736741133957	0.008595469315394101	-0.2534660461308741	0.01348298898428912	0.03465687689651543	0.1197701710769856	0.03866367946473444	-0.1740788798323542	-0.9930756163311933	-2.568476769489691	-0.4679922005527382	-0.1281656598017586	-0.02717823262057079	-0.09613864913631578	-0.7573396337216678	0.308935182170635	-0.1841105735781783	-0.3752362886876929	0.02703524974085311	0.006605711328256592	-0.3296632405686324	-0.7360151420474716	0.02996596800429203	0.560782317048836	0.04442166080557815	-2.2156468747965	-0.3068090375193835	0.3419092558412313	-0.3663789740273352	0.03395226737137792	0.04670057736407363	0.04361339936573335	-1.97605894124755e-13	4.7238190501551e-14	nan	nan	nan	nan	nan	nan
0.2	-0.02486803822424295	-0.06064649513407543	0.06747461568163304	0.4889184128065684	0.9363116875978236	0.007529029549451052	0.1802201758012968	-0.09176376048355905	0.02171113792322285	0.1539504035880108	0.0932918062468471	-0.1542876377982869	0.01498225263329417	0.07767905442439882	-0.09765243147471114	1.111739652555031	0.1057494500190194	-1.111739652555027	-0.1057494500190234	-0.254167277951742	-0.07369834050785097	0.01339395496466651	-0.1007492960504998	-0.10051196485046	-0.04422990592577797	-0.08652222823728455	0.02405369370030163	0.5773228825280975	0.6991801132046881	0.1045345786632351	-0.005950185664134621	0.2671725350198418	0.00290026697358683	-0.3437440994556165	0.5009741498938911	-0.001679763413849263	1.382807095313972	0.1552883183989985	0.0430638117526058	3.726726767456774	0.8419644567106641	0.187048314128143	-1.888060646653832	-0.3034835545154227	0.1429147311440971	0.2392595940668664	-0.6099377622723035	0.023269089573136	1.196156533730204	-1.128258201759935	-1.196156533730203	1.128258201759933	1.393113529746337	-0.1441329969800763	-0.09221209178428873	-1.590606039480637	0.2893292461229161	0.003760159638001493	3.188676757856891	0.6536689915301422	1.208671074139291	-1.265206815246326	-0.869241006248836	-0.0290692436828163	-2.959481953738325	0.06178392518808346	0.001014811886276741	0.01272044784695192	0.001009211305351084	0.01685937660569869	0.001024973677834701	0.004027878741457136	0.001099333102325962	0.006202639323930221	0.04306989443298172	0.07707944650944562	0.03075168838411254	0.03261330073126815	0.001030705225960534	0.02423027152004569	0.004369423058241739	0.008714388481340755	0.1338555616504985	0.1287038748556681	0.3859765523736308	0.3434699261298333	0.0010389238882497	0.01948642520923978	0.04573446503461701	0.06172543493471156	0.00101415712420284	0.009288996218292944	0.001074378338145966	0.004023481885595575	0.001067334154967148	0.009183614868072629	0.001251054929564498	0.0322002375135207	0.1720874293243728	0.1883657168602741	0.001021138845409349	0.01654008644111166	0.001051472274986675	0.001861047408297324	0.001029998762357754	0.01906249725377907	0.004850920756628721	0.0524020580488373	0.01265416269636795	0.04759199452909402	0.02284884414039809	0.01632785573663726	0.001781716665247325	0.008158547001732077	0.3530919048334422	0.3634822632867455	0.001014038712303937	0.0263050538153811	0.00855055211753414	0.008694727426861884	0.008897649232195329	0.01078178237271868	0.008585581165902171	0.01070254762691929	0.0943680250922289	0.08128102297681732	0.1106102002701758	0.08791829392803205	0.008884022504535006	0.01169621497408041	0.06322192352059447	0.03907731306185617	0.193729717476585	0.1458917337097153	0.1182653837134511	0.1020651860049818	0.07572821949822234	0.06237612670322972	0.05131182490780818	0.04959963282289902	0.001043942221101957	0.02894607933690373	0.08445880591367928	0.1085017124872524	0.001292160781975909	0.0136723449085728	0.001189441298461964	0.01949762085573655	0.02524333894918607	0.02473114103971168	0.003948425130024519	0.001270483212529394	0.001004162533797345	0.008131158804991089	0.00100913594791464	0.01841221624431056	0.001107453560062204	0.01759690105468613	0.1218044654065537	0.1101015017355571	0.07772510677302559	0.07357342643183172	0.04712762341851054	0.069233201926932	0.01070658487702954	0.02077916511204541	0.04763230248806179	0.04803683322439384	0.0559956959053442	0.09960916718413991	0.03291808175926855	0.03386860002683451	0.1681742100331383	0.1246655138573891	0.001049603625764699	0.03345074296157596	0.1189734426725347	0.07662919471528508	0.02657646654701516	0.03911143620629702	0.001089961288624087	0.01069038123802698	0.001038090232352999	0.01964414391636109	0.001080957620185722	0.167261272066223	0.08717776217053307	0.1017969533080403	0.01432059777714891	0.001231650460811961	0.07475287414165399	0.06209866840792092	0.001105826076946145	0.01013298122653623	0.06992869225987347	0.08802327276194696	0.1053858887291817	0.09669369978731125	0.001029095932223592	0.06137393525713473	0.004898531476240933	0.05344921437046891	0.001006911496372758	0.021426295668458	0.001002595208892179	0.02745731292858368	0.001004969607548841	0.02626432436109728	0.008429179716997439	-0.01253032492221607	-0.01317770531737106	0.01417144124900177	-0.02643114903213892	-0.02697706042442916	-0.01327881386299608	-0.00649503864755882	0.00101438103240555	0.001009341825927865	0.001003084419493818	0.001074266303500522	0.09792745041574877	0.02349376315208978	0.001029804288019786	0.001004252239331071	0.1069691503888946	0.3786893968406664	0.001042352245789197	0.0807974151598975	0.001017434652135584	0.001066108953971053	0.001065986435625291	0.001028989817100592	0.3083007843432918	0.001026863997532546	0.001035054963836651	0.001042199249441566	0.00101139415380939	0.02702993397936232	0.03262139754044267	0.001943676033758256	0.4008544776290613	0.001012932584321141	0.001007433526687929	0.001002383798251532	0.001004387630469881	0.08907961528771606	0.09643178175733182	0.01811227124565274	0.07353485667641887	0.1813424203980727	0.1095798686633827	0.07601192814247201	0.03972971986606237	0.001061242486406755	0.07100021314267808	0.001159981317069802	0.001035475821558396	0.01947432567512159	0.003238089972032833	0.001004846193003415	0.001009414244699783	0.001103704330495867	0.1100478170550416	0.06124652644494365	0.001040037826933451	0.001168849145290065	0.04709194259301239	0.05283225356471093	0.03187703064314665	0.1452714528724443	0.001023835384577758	0.1055763935292589	0.01955545798579274	0.001052594613038246	0.001046625838704264	0.00107915016028231	0.06956169040207782	0.01833021100115559	0.08088320087933228	0.001001525471048694	0.03814611459261268	0.09982515680970135	0.001033623967761387	0.001034429506554625	0.00100812307633823	0.001003068206246765	0.001005844069896086	0.008817084009448769	-0.01360749041182787	-0.01280569550689058	0.01504416671407898	-0.02203575839358393	-0.02333953804456137	-0.01297155559951617	-0.007454459334269465	-1.438619549133062	-5.878665550250854	0.01357424779948209	0.09180435616220167	-0.01929496205948009	0.01391211993303787	2.833621611654745	-0.3667461700504825	0.06666803612095615	-0.1744270216053945	-1.06988251079555	-0.7640796028081327	0.004758933364140004	2.120764886390787	0.0806553528335917	0.01158066465560869	0.004484364388271069	-0.1882046397991961	6.002415408231887	0.02260481823841684	0.0794486951423537	0.0281804544893725	-0.126925628211095	0.9119911061639393	0.3932654260087342	0.009246686880662033	1.314767181802126	0.01318452243017076	-0.2876964088754005	-0.324950711598769	-0.3118935537731947	-0.4053054230357915	-0.6939882978406536	0.4456563950122077	0.6191084655451978	0.3863129318793961	-0.4000850856424092	-0.08496405429169401	-0.6425244030447386	-0.02203293775440562	-0.5823203497251611	0.01154454179270921	0.03599580299620336	-0.1681116007651081	0.03825630521411882	0.03680018710364837	0.1527881695399914	0.1956801139014114	-0.266733358989585	-0.8186013145661143	-2.82353262494673	-0.6363155474456319	-0.1440715332780064	-0.05936399015316277	-0.01084341296162536	-0.3979882991491407	0.3305666827997524	-0.1819174303712895	-0.4458468466345054	0.02053191674687164	0.001420328854364706	-0.4533698529233722	-0.8262349268640486	0.03892600814013584	0.4664341848459831	0.1351092478700289	-1.913524138106762	-0.3355599023738113	0.326599418492453	-0.1958047117829388	0.01793264740393302	0.02682485794915879	0.02598163703898103	-2.99000960673123e-13	6.875998381347933e-14	nan	nan	nan	nan	nan	nan
0.21	-0.02857073698646373	-0.05510602632777578	0.06704364591851178	0.5026771551226416	0.9377395690855699	0.00796551059008596	0.2172193920742978	-0.08296693168000221	0.02214219903567577	0.1360545623226148	0.08961080359356734	-0.1521657562970652	0.01749393288963794	0.07096726082169028	-0.09692597634421243	1.120254052531083	0.09574318652860291	-1.120254052531081	-0.09574318652861429	-0.2402066578163491	-0.07517378815517786	0.0124709575983812	-0.1167014196475939	-0.09768897618646254	-0.0441258564665595	-0.05557348858673804	0.03087509855826945	0.5898325773667961	0.6867473153571936	0.09711770901857471	-0.006365892085610523	0.2389496989225538	0.003702037209638992	-0.3930163894549634	0.6015314386413763	-0.08776171447895856	1.369326418904263	0.130282059775048	0.04417136547553005	3.664549081711724	0.9097762780908666	-0.1001898925408448	-1.694498150879229	-0.4270702468275254	0.2851116798946172	0.2600705335728305	-0.7239795787220119	0.1254225100471258	0.505590334894532	-0.8718024843011304	-0.5055903348945029	0.8718024843010926	1.399226820645344	-0.1528090176186539	-0.09318043874412053	-1.598016107825557	0.2771287878718623	0.01848290001765969	2.993397899220119	0.7164843636446673	1.288958365165989	-1.220145513325641	-0.6211026520226323	-0.05342644622664142	-2.683639368892201	0.09499395309147086	0.001015310808819576	0.01319767955624398	0.001010275071360081	0.01764629350698745	0.001014302077670849	0.004112267726461134	0.001108268949257413	0.006129972512832631	0.08155877083083883	0.1090713035550071	0.02791244684940841	0.03029050207625751	0.00103110932275746	0.02487949362924939	0.00272844777047656	0.007468262453922186	0.1184078904040805	0.1169616280325433	0.3831212198340904	0.3371033637077613	0.001045401119449714	0.01967116365080587	0.06948514357744898	0.08486351033784548	0.001367396940316812	0.01016444883715625	0.001069982037829498	0.004309064665185632	0.001068776004262177	0.009368893065481883	0.001141346086327373	0.03009968395159127	0.242948125125533	0.2511433489347955	0.002016228705725037	0.01779591860931607	0.001042664305149231	0.00210733853744285	0.00103579805183693	0.01918739998423894	0.002979552220891974	0.0514760492332549	0.02568103507766352	0.06000877920511079	0.0291360589240772	0.02022681239515186	0.002589492795909567	0.008763629595806536	0.3714268514731988	0.3755863869090061	0.001013416077096527	0.02633660123949183	0.004895351711089081	0.00636040371609303	0.005074148245287201	0.008081205711082628	0.004912330282019855	0.008216719931699834	0.09316939752117373	0.07860298368888367	0.1054455834906921	0.0824300699333035	0.01471396613706606	0.01596827290061093	0.06774589213388531	0.04499404195215445	0.186964333124139	0.1490865526012406	0.1142371249795918	0.09907716252240906	0.07538401044909857	0.06170955837646006	0.04518413524498583	0.04399404291282251	0.00105199667151489	0.02872099900957292	0.07733934952695171	0.1027667015101653	0.001239670078640504	0.0137109561982393	0.001118037039496344	0.01971865962080142	0.02078491146316849	0.0222361377904699	0.003456210310390614	0.001492705970723537	0.001004550218824625	0.008482826743534008	0.001009571123728592	0.01983863656313069	0.00114318768611364	0.01868432013390943	0.1155665761265123	0.1075066906829874	0.07016498803205985	0.06659373513982556	0.02599309442067511	0.04702712967685142	0.006107806915577389	0.01606608830766203	0.04760462866005554	0.0470225186803671	0.05505755437063412	0.09956159719338592	0.0326724420461015	0.03398917216127187	0.158570822519663	0.1218395724899132	0.001036157018351769	0.03683117451465836	0.1118853056457244	0.07480463760762644	0.02220054689200045	0.0347993266656143	0.001068859095396841	0.01089765215797728	0.001042059139584838	0.01969166912569181	0.001080744957177653	0.1620484986056978	0.07727814997865577	0.0933898545412841	0.01716119807097385	0.001726532458362	0.07704186712857417	0.06612789534773932	0.001054781480525429	0.01098321230136481	0.0538306345498167	0.07047823322449981	0.1021964376359529	0.09378571900020988	0.001033314705804003	0.06437628858762835	0.003013824879569231	0.05207053548874582	0.001007862096653073	0.02148941049104314	0.001002960451520157	0.02758945358845846	0.001005647607773537	0.02639113947594209	0.007878795471692242	-0.01343529514533229	-0.01269041839598487	0.01453898476090738	-0.02207952905006702	-0.02283066399756938	-0.01212753628202349	-0.005811314598951938	0.001017056005917898	0.001013108376862965	0.001003289800488481	0.001154212408056166	0.1580638898261436	0.02563660560153205	0.001032989900277899	0.001003159753326826	0.08552234976127124	0.3755718928080514	0.001060426478849542	0.1148997638293681	0.002342658091554112	0.001064811674455238	0.0010739070642573	0.001025480656492209	0.4129787507187531	0.004769165951961568	0.001032178132156424	0.00104152468244869	0.001008484519518241	0.05131839616890058	0.03937484894072783	0.004695195444226437	0.4173359219519189	0.001012628932387016	0.001005492518418729	0.001001755144308397	0.00100323979390629	0.09363330413786403	0.0995291815673129	0.02348245837592362	0.07349471349091434	0.1705958069589741	0.1073709362892966	0.07400016552496153	0.03601107178105535	0.001059650191016068	0.0651462634322512	0.001206148688655778	0.001050629870471108	0.01262774870312514	0.002685583108249622	0.001005044610448731	0.001010539912869093	0.00124527898781536	0.1033668240374618	0.05942994740642745	0.001025928548424618	0.001196464892782328	0.04798182141614141	0.05480151482742933	0.03282339714120438	0.1414242749561346	0.00102074494148605	0.09819601265977423	0.01530522508965709	0.001042067551299423	0.001045821177235076	0.00108168579280957	0.05928867742478899	0.02192925798705733	0.07931879311881666	0.001001745036092389	0.02936855297854663	0.09586598831388161	0.001041158683375531	0.001025793913655141	0.001009467569032129	0.001003570973945264	0.001006783944421522	0.006577780396182157	-0.01420250915525148	-0.01211090978587429	0.0145023827102759	-0.01776292559318194	-0.01827716833311572	-0.01030104324705645	-0.003813074762091244	-1.238085482055498	-5.910910376940901	0.06497747801709822	0.0721191420971671	0.02237956380213853	-0.01777381171929534	3.512708023856075	-0.1154976059561228	0.0643452735847429	-0.08529940157541868	-1.281988978781825	-0.52436383795597	0.0255011242326516	2.489172175338982	0.1045098924697539	0.03794152554425725	0.02569487450000712	-0.2103194222736367	6.535861827899572	0.211481534635825	-0.002104259723752116	0.004523190831131599	-0.05827835398711332	1.516878002209574	0.3875289758255015	0.1063799061020027	1.124047576910055	0.003673493309134327	-0.1774110527087023	-0.2098316728158144	-0.1865272936520371	-0.1400210263825958	-0.4054722852934874	0.414080022496597	0.5606645538845746	0.2481029396100121	-0.2090179613037751	-0.05350791085610844	-0.4915487199745827	-0.02295585479858091	-0.5626074002855415	-3.548302309887595e-05	0.01443698117288542	-0.329598307573417	0.01347808464497663	0.03407265971488134	0.1394724209713091	0.06849468155732988	-0.2566424449399004	-0.5826153068486293	-1.66558143062696	-0.3356848260860284	-0.06601195388674874	0.04598445724129636	0.03344664997830889	-0.187241999840103	0.3441894371172375	-0.1824101736339084	-0.4209974089018558	0.01926850463739542	0.006276466276462697	-0.582406299997177	-0.8583696731249925	0.06026416838073261	0.3385061797686131	0.05870481815840612	-1.593508641879956	-0.2514322085942244	0.2773365263502418	-0.09623005826298213	-0.004583946506084952	0.0003729251193562701	0.0003962525746704862	-1.980859905571078e-13	8.152479563850772e-14	nan	nan	nan	nan	nan	nan
0.22	-0.03265278074167221	-0.04872762981567846	0.06565443088657733	0.5163126422048617	0.938917210406459	0.008411236241022227	0.2533398093271186	-0.07372073543996262	0.01972026405427843	0.1199926296824308	0.0848633358969697	-0.1485124019841742	0.02012354483101273	0.06336829044136597	-0.09507596980327906	1.121828796721242	0.08833724057330573	-1.121828796721239	-0.08833724057330113	-0.2261784150726033	-0.07679157056288954	0.01151448504434948	-0.1326735667647904	-0.09493218306921909	-0.04383158456922837	-0.02680773571350832	0.03850082864489527	0.6030158592627132	0.6748013477566822	0.09197313103598309	-0.007005802701041471	0.2135286655785849	0.004728622656813884	-0.4196130980521497	0.6685596910606683	-0.1933288171784274	1.358156048543378	0.105240284891977	0.04491273381287935	3.550966963424149	0.9318379440165353	-0.3835509046495963	-1.521278921584509	-0.5167765631335598	0.4492092935203703	0.2628459309548756	-0.787373117749624	0.2479793716623412	-0.1917746234483092	-0.6081946947366704	0.1917746234483093	0.6081946947366688	1.406638051416531	-0.1725999490564661	-0.09890712933348182	-1.59461074350073	0.2760901367723827	0.0418046472606908	2.752079402392038	0.8145340372569855	1.343388485582894	-1.16784076584967	-0.4147826738330195	-0.07391008247547635	-2.399121403074363	0.1067469674135646	0.001016898287619824	0.01368210509010792	0.001012690895703356	0.0184325618084447	0.001009071420978844	0.00419960611288208	0.001152718520399201	0.006060596497394111	0.1269955990246647	0.1462927715144623	0.02743106721909527	0.0299496677119906	0.001032904800530796	0.02554055474861904	0.001900847358485091	0.006798376097277523	0.1001079552021966	0.1029956527809142	0.3801762861058007	0.3326800302437736	0.001057679137878419	0.01986269508018151	0.09685615996687157	0.111155318063569	0.002205783064237677	0.01158068849798715	0.001067135838084117	0.00463042508442812	0.00107345846005812	0.009559984348475679	0.00108473055856678	0.02842558207267002	0.321086150626198	0.3187379698427999	0.004377024404459734	0.02042811551883614	0.001036823018649667	0.002380686401736268	0.00103835897699319	0.01930742312520824	0.002033801244325543	0.05123644658733221	0.0436841932796436	0.07683979803665338	0.03557315366433884	0.02409849665578926	0.004363260520810651	0.01017834660689602	0.3889538965513649	0.3863230155101403	0.001012953011039126	0.02658949429830047	0.003033152110563949	0.005181651983962089	0.003125262129481152	0.006691807874513726	0.003041171925328454	0.006946895586223431	0.09442833865043794	0.07828623061250899	0.1037245331355856	0.07977253253832893	0.02025850320234068	0.02008431206750215	0.07021249033468718	0.05021914896701409	0.1786270215206106	0.1507628343656756	0.1109446658955083	0.09765485977019463	0.07430573217238191	0.06120280249021345	0.04011131618276138	0.03950955560312475	0.001055225654220142	0.02848750770027073	0.07070005536867126	0.09729105338966483	0.001236505814015443	0.01374737126481378	0.001089916074332629	0.0199108611022353	0.01513077611073078	0.01816498971867114	0.002933487813580476	0.001685841669713354	0.001004843222007324	0.008823397181287395	0.001010351717606147	0.02134119519883201	0.001231846076228127	0.019900614277496	0.1090902514707859	0.104880380968566	0.06507503515406905	0.06181555303458226	0.01429763956345657	0.03496358120316682	0.003767868812517771	0.01347776833963065	0.04799864932632133	0.04657218257986574	0.0554378641611923	0.1004515456338098	0.03298884416164902	0.03450730922900196	0.1511286415245584	0.1205198333507305	0.001027890475576309	0.04030792788984307	0.1046044925608843	0.07299266759312799	0.01785028466728773	0.0306030410809197	0.001053045700036583	0.01104267607668389	0.001043640193072661	0.01973350828923245	0.001081906986195286	0.1557487168499376	0.06706053499615128	0.08456586291345432	0.02035346361710304	0.0024412093689508	0.07763429607327171	0.06885069153644528	0.001029375224791313	0.01178243461091842	0.04068237708257023	0.05619260247440565	0.09866615378427679	0.09155713654444717	0.001039192155165062	0.06698997135923858	0.002058388343301203	0.05119863333158067	0.001009009740408427	0.02134913146617595	0.001003394491361987	0.02748016445285764	0.001006456610341946	0.0262925467455862	0.006202464981079718	-0.01413363104865345	-0.01206479894151219	0.01430030992900735	-0.01778043385577513	-0.01807361871431906	-0.009963435520059443	-0.003155816867964272	0.001019730979440646	0.001016874927810071	0.001003495181515825	0.001234158512607039	0.2182003292365384	0.02777944805097169	0.001036175512541421	0.001002067267313567	0.06407554913364698	0.3724543887754338	0.001078500711923462	0.1490021124988413	0.003667881530958555	0.001063514394936262	0.001081827692896953	0.001021971495887283	0.517656717094213	0.008511467906393908	0.001029301300481325	0.001040850115456323	0.001005574885224262	0.07560685835844141	0.0461283003410119	0.007446714854694038	0.4338173662747768	0.001012325280455606	0.001003551510142725	0.001001126490358131	0.001002091957334599	0.09818699298801155	0.1026265813772948	0.0288526455061901	0.07345457030540875	0.1598491935198736	0.1051620039152101	0.07198840290745059	0.03229242369604472	0.001058057895638674	0.05929231372182416	0.00125231606024471	0.001065783919389187	0.00578117173112268	0.002133076244466622	0.001005243027892699	0.001011665581042199	0.001386853645133488	0.09668583101987968	0.05761336836791221	0.001011819269936356	0.001224080640287015	0.04887170023927002	0.0567707760901505	0.033769763639263	0.1375770970398231	0.001017654498392206	0.09081563179028981	0.01105499219351804	0.001031540489546798	0.001045016515771323	0.001084221425336738	0.04901566444749345	0.02552830497295818	0.07775438535829932	0.001001964601155436	0.02059099136448032	0.09190681981806038	0.001048693398993499	0.001017158320757831	0.001010812061730838	0.001004073741650985	0.00100772381895187	0.00433847678291558	-0.01479752789867515	-0.01141612406485795	0.01396059870647276	-0.01349009279278012	-0.01321479862167022	-0.007630530894596713	-0.0001716901899129366	-1.140398974831287	-5.798384958660733	0.0150130130826546	0.09167463627863502	-0.0187050817212355	0.01457027898340047	3.879543794416315	0.02964668808806025	0.06903583811310902	-0.05917908731887821	-1.514628196506276	-0.3754338111839878	0.006117530990711497	2.751511350908622	0.1888127611947196	0.01873619281640171	0.00564698173355288	-0.1029143033633348	6.965813174923984	0.2978777665374989	0.08486004178419353	0.02720454362116821	0.01035560570157223	1.7948379372609	0.3878109464317071	0.1711735702564901	1.041268177577011	0.0574536492089433	-0.05658201316480752	-0.06271494660160831	-0.0686928838314418	0.0669518192714133	-0.1278509779000511	0.4144526430227636	0.4807840904665285	0.0826055064712483	-0.08694093956471305	-0.05300156618378826	-0.4183038829937775	-0.023715134029795	-0.530447778405669	0.01110529718212625	0.03022834626888523	-0.4833405652471189	0.03243889336370252	0.03458068692645211	0.1680158329347852	0.2214551267173867	-0.2730330913456795	-0.3782994772165771	-0.7950278696631389	-0.2113641799270749	-0.03127584453224164	0.1281396960921146	0.06866957370498898	-0.09674785348421479	0.3498310472101681	-0.179400011741465	-0.4226820553696258	0.008082516296179676	0.0002831179048192105	-0.6707715119734025	-0.9096134990076427	0.08288499077549408	0.2051480346397939	0.1249074948111773	-1.261642380633863	-0.1996802360975337	0.2488653067402761	-0.09444936683133988	-0.02274612206181794	-0.02146110114352431	-0.01909993198946846	4.235314277572226e-14	8.825030988636373e-14	nan	nan	nan	nan	nan	nan
0.23	-0.03690298271973469	-0.04181543481035163	0.06302894348847614	0.5298466311735262	0.9398450400827427	0.00886968833777005	0.2880497772909577	-0.064467431259081	0.01442888599927063	0.1056006577353855	0.07936316240500768	-0.1430356476488209	0.02269763817045898	0.05535266359773459	-0.09180852185059589	1.116372481299754	0.08364329966486179	-1.116372481299758	-0.08364329966486445	-0.2120886981740815	-0.07865782408955035	0.01046657678483212	-0.1486595925438603	-0.09215154382245198	-0.04327594379698722	-0.0003395605448233267	0.04709176305698543	0.6166386446060105	0.663718434478078	0.08859138620803506	-0.007881914669602676	0.1906598948061891	0.005987757253626609	-0.42432202623878	0.7046548840741322	-0.3293968657022424	1.348783623083217	0.0805135602590823	0.04620679616906841	3.382056608907836	0.910867642100913	-0.6622242183697156	-1.363684767446556	-0.5743874689086125	0.6414582787192642	0.2458120404304111	-0.802961181873769	0.4023857193603982	-0.8986791579971195	-0.3323537229994249	0.898679157997136	0.3323537229993965	1.409956558632563	-0.2033151730278633	-0.1121762418203354	-1.610152503686934	0.2808967450676008	0.0691541992607561	2.539879727797003	0.9039580580778984	1.382413361025335	-1.020954285112802	-0.2748029608386707	-0.09832292108664435	-2.172319189918577	0.1410386691715335	0.001018485419675977	0.0141534599024827	0.001015435842043282	0.01921395002487401	0.001006335772501217	0.004279548767771626	0.001646772270095454	0.006340563966214849	0.1739460488267097	0.1846860839943426	0.02768922262903731	0.03021513710740433	0.001032570991199303	0.02616184368996485	0.001460917991619123	0.006413174753407463	0.08053304034156701	0.08759048555553532	0.3785887644403024	0.3306450110028709	0.001069171176654317	0.02004191277397262	0.1256827419301303	0.1387215577644175	0.01342865174391364	0.02347950183476706	0.001064912269418366	0.004985061574141403	0.001077590611295555	0.009745819512739694	0.001054245828056919	0.02731163309371451	0.4002561400423547	0.3877945867176207	0.01027185609799719	0.02653960622904515	0.001032249003443473	0.00270730654424951	0.001038859543513048	0.01941625268383556	0.001530485600140763	0.05141012100924224	0.06366578689660253	0.09528739544127922	0.04134861330138472	0.02761539994089201	0.005977065088803218	0.01147382632697348	0.4054149725086402	0.3964902872491985	0.001012675602687084	0.02710918637425267	0.002041455786292889	0.004609659979729086	0.002087642322694419	0.006004231353804348	0.002044926419123775	0.006303989019262512	0.09848978867369121	0.0805399014118415	0.105500798088307	0.07999436892683623	0.02693013401027601	0.02509537346883564	0.0709381415123803	0.05461152635333634	0.1687423211628822	0.1506591393596508	0.1087914093239695	0.09712861337099128	0.0733871642537693	0.06071690509779969	0.03782289285745567	0.03742292607121647	0.001059610609942615	0.028274085216541	0.0645374463920991	0.09208130631435292	0.0012449345591939	0.01380774342360024	0.001080263415463484	0.0201211365511804	0.01003558386045161	0.0139253127267256	0.002411780947484608	0.001928155657214355	0.001005021273797134	0.009144626234545169	0.001010772052278126	0.02290266094361281	0.004271119172367202	0.02470387734364942	0.1027937825702799	0.1023595798075616	0.06189245707208355	0.05881718872256502	0.00791455027498867	0.02834251463980936	0.002513002029290578	0.01182964908166545	0.04876280760091198	0.04662493809791612	0.05615624705318559	0.1016825468955842	0.03403309609881311	0.03545178212262035	0.1453671467551209	0.1193762837514906	0.001022527543076593	0.04375384701750226	0.09729798700647961	0.071283936740816	0.01432993467980724	0.02717383425790571	0.001041377630158947	0.0110980510247794	0.001043084997265451	0.0197666603170188	0.001083076231835756	0.1485680871228357	0.05663917483256181	0.07539355822774826	0.02426317712519521	0.003522542824206728	0.07691261678441998	0.0704226257270143	0.001016079366611024	0.01267164948102984	0.03021556649406936	0.04508242384702039	0.0956043926734729	0.08968736232237547	0.001045138121213269	0.0692787357684984	0.001548381920874647	0.050351514327139	0.001010546224394931	0.02100082935997255	0.00100395558639639	0.02712408840590703	0.001007514460534587	0.02596438236193455	0.00288627726786507	-0.01446351536578088	-0.0115120002785733	0.01377788043709954	-0.01523929794734693	-0.01373507700324863	-0.006984008365553239	0.001834737483979885	0.00102048081301545	0.001019491930552361	0.001003483394231275	0.00294659442278776	0.2713539919279716	0.02815773418032517	0.001028879859688692	0.001001709153261683	0.04492822344083794	0.3777125517122064	0.001083360685259497	0.1823382760156385	0.04388128494429468	0.001061822742113255	0.001081946366551004	0.001022971288519616	0.6037591784517875	0.02337595912534457	0.001025954741205573	0.001038137054839208	0.001004684456814494	0.09922595627305195	0.0498957350531345	0.007879965554842109	0.4469031085538684	0.001012439043420495	0.001002901447601619	0.001000916308711895	0.001001706952659343	0.1092411626291171	0.112674862753869	0.03920539742728085	0.07051429972819551	0.1463269731898178	0.1061963775151079	0.07235861275702336	0.03751790786064282	0.001069350245217761	0.05431157885548035	0.001254895743115544	0.001073963963044542	0.003419615434144613	0.001639037940583177	0.00100517571922072	0.00101082358774811	0.01259335439886935	0.09144182120452919	0.05804763683392288	0.001009603087520061	0.001172649111078948	0.05039591920888113	0.05728775872415812	0.03650886339530861	0.135425849725139	0.001016346594122651	0.08382826593908961	0.009958351860363097	0.001027280631033165	0.001040383887406446	0.001084354309995247	0.03866975297218413	0.03130158850261343	0.07441262482447557	0.001002475973732113	0.01569846604173075	0.09088622348665966	0.00105355467623087	0.001014950035984561	0.001013273201540399	0.00100493357713289	0.001009369656414302	-0.001591670057390654	-0.01452618965659253	-0.01103590258660629	0.01310927632969301	-0.01409752616257333	-0.009812757997440512	-0.003487363187811772	0.008430433975038207	-1.098522219641488	-5.550361766180432	0.06272635524629834	0.07064248234316062	0.02097258848892406	0.04568747919734486	3.80259425561948	0.02511216530013671	0.05551932189357599	-0.02416771792304782	-1.570532017890272	-0.009551084005991398	0.02334124634190868	2.771060727644258	2.033627577534397	0.04353887257493827	0.02473627160228973	-0.1057078606698201	6.815030241046745	0.8729342601521098	0.005726037059487579	0.002016547683655562	0.02778082079037013	1.888383529008045	0.3142880124126951	0.09550896597804083	1.010614634129773	0.05428212598585356	-0.04965493337979208	-0.06279695563233643	-0.05352180748301516	0.3778611223682323	0.1738673432418192	0.5790259578826493	0.391917715874993	-0.1099308033897468	-0.01760673776261367	-0.03833584063827502	-0.02532110190507824	-0.01926627296888956	-0.5089086345796465	0.003317703129184099	0.01588963803044225	-0.368139376168088	0.01980805656040907	0.03030661387073682	0.1504200245544045	0.728815887748102	-0.2339415243530287	-0.2242551221054988	-0.5239238619506204	-0.127467175732463	0.03763217236509221	0.112571888403266	0.1188691192726237	-0.1208186558090019	0.3394313966104853	-0.1639228402142016	-0.2757563957368005	0.003559832174495089	0.004411630089116988	-0.7587462012119598	-0.9287918781103469	0.1354482559528572	0.1062990663278942	0.0695690561792594	-0.9675824605193407	-0.1645855992368203	0.2124617684426779	-0.080909590251182	-0.04605638144900756	-0.04888986078384528	-0.04542637166364758	1.866100608970039e-13	8.955244755272024e-14	nan	nan	nan	nan	nan	nan
0.24	-0.04101711583909071	-0.03481902065287	0.05911392950724282	0.5432911522245359	0.9405312398125023	0.009323954377088725	0.3208015410967888	-0.05566248759917191	0.006725789446421778	0.09258754834214354	0.07355299984617486	-0.1357769023061211	0.02491657170842001	0.04756488818642403	-0.08709074540625228	1.103871399618385	0.08165496139223652	-1.103871399618385	-0.08165496139223632	-0.1980062592930837	-0.08091116235849628	0.009240925822927003	-0.1650277786660388	-0.08929706751827855	-0.04245188674260593	0.02395634077150514	0.05658609406484947	0.6306890220421811	0.6549380141495544	0.08621233843754689	-0.008912473319825942	0.1701285530099824	0.007468570384707956	-0.3923993263127376	0.685403521486127	-0.4512341338062067	1.340262465012444	0.05691429567032349	0.04407552232705093	3.159326131826774	0.8421658398285636	-0.8658946042279456	-1.245506410792778	-0.5787743764674934	0.8056074950275864	0.1918139705438004	-0.7418028312386874	0.5380450699967234	-1.60072787542412	-0.06707416757319776	1.60072787542412	0.06707416757319627	1.405182447911288	-0.2500168975131794	-0.1344556698109757	-1.671042812122131	0.2908575482538668	0.09548790368890783	2.317624631920251	0.9952133564095051	1.428906904157417	-0.7073421758335361	-0.214243262340228	-0.1047994188067081	-1.931635607836242	0.1510826742679388	0.001019653705594566	0.01460600031551006	0.001018116769986669	0.01996620096256296	0.00100496272291181	0.004344637398979151	0.002748258318108226	0.00705963136907244	0.2207774713082542	0.2224141677079822	0.02800441239072858	0.03048521050410866	0.001028754675283787	0.02665688862069667	0.001240383491634718	0.006188891010972088	0.0605503086887377	0.07150247703663437	0.3792155938810003	0.3329293876235293	0.001077345701841342	0.02020182477886714	0.1552418100965651	0.1667630153841135	0.03820632379417938	0.04910679347601772	0.001062954790398341	0.005328157887033724	0.001079715278654985	0.009919034192261819	0.001039508300785814	0.02659477749303961	0.4780592638823347	0.4544289754838844	0.02045742020742717	0.03685707841509839	0.0010282889581513	0.003000448146001572	0.001037752591315977	0.01949685774054108	0.001277851263527654	0.05186009384532664	0.08462023831821586	0.1144815083236194	0.04613921272576068	0.03035862294053129	0.007001771188880757	0.01224025777063722	0.4206538146743682	0.4069038774706321	0.001012593876223297	0.02783108401655634	0.001542981556255003	0.00435178240239509	0.001566198119938608	0.005675936799927258	0.00154428890779941	0.006003791878164111	0.1054792573080741	0.0857250286953772	0.1107354534662666	0.08328286115594957	0.03526059800948485	0.03149015763759153	0.0700388249389363	0.05794202986610914	0.1573196698909533	0.1484324923837342	0.1079671217960084	0.09731675706513188	0.07303586925846732	0.06055292711065156	0.03903466560578717	0.03847715199461559	0.001067450540232725	0.02809624403669665	0.05884562496592282	0.08716474073960509	0.001250438517207146	0.01386069669842087	0.001079530106852441	0.02030991175289664	0.006241966280580239	0.01073131133513726	0.001903359544149077	0.002157685849297738	0.00100507658356359	0.00944235926139109	0.001010560912471456	0.02447244986059895	0.011318435228806	0.03426930005662721	0.09688743102788386	0.1001452628117318	0.06032088584043956	0.05727281585410599	0.004618516247331536	0.02459033558506453	0.001855908184326919	0.01074427474590212	0.04987434192630177	0.04724093051204731	0.05678255561194139	0.1025932100446943	0.03587141353721058	0.03685757389950865	0.1410092148678315	0.1183263284456907	0.001019193024174986	0.04709812818781189	0.09005044116259681	0.06968267715896155	0.01197219617087244	0.02483597143684878	0.001033415022871426	0.01112521989545795	0.001040490195357427	0.01978302772172302	0.001083727065082672	0.1407059574703865	0.04607211506710169	0.06591113655250147	0.02903287299721702	0.005191505601778934	0.07503885760790392	0.07091787812023917	0.001009690162468808	0.01350648727381661	0.02222079853358841	0.03669717095050538	0.0934015103027243	0.08845920474131783	0.001050541447048636	0.07131069059484253	0.001291722287824106	0.04946173840316809	0.001012545261436314	0.02044516219197673	0.001004666126669249	0.02651965218643094	0.001008866449476906	0.02540615077392764	-0.002172549863411135	-0.01439258464343517	-0.01107425307209237	0.01303618902194367	-0.01479720822440068	-0.01002086935007175	-0.003228754176194144	0.009233005044595262	0.001021230646605591	0.00102210893330525	0.001003471606957432	0.004659030332951121	0.3245076546194038	0.02853602030967225	0.001021584206838688	0.001001351039219755	0.02578089774803191	0.3829707146489837	0.001088220658604163	0.2156744395324338	0.08409468835763248	0.001060131089285266	0.001082065040214219	0.001023971081154223	0.6898616398093622	0.03824045034430173	0.001022608181944302	0.001035423994248465	0.001003794028409667	0.1228450541876623	0.05366316976525851	0.008313216254986818	0.4599888508329597	0.00101255280638662	0.001002251385066188	0.001000706127077663	0.001001321947992473	0.1202953322702193	0.1227231441304406	0.04955814934836338	0.06757402915098366	0.1328047528597587	0.1072307511150062	0.0727288226065967	0.04274339202523355	0.00108064259480758	0.04933084398913632	0.001257475425986872	0.001082144006700193	0.001058059137150395	0.001144999636697355	0.001005108410554783	0.001009981594466387	0.0237998551525953	0.08619781138917466	0.05848190529993066	0.001007386905110311	0.001121217581892381	0.05192013817849062	0.05780474135816483	0.03924796315135507	0.1332746024104563	0.001015038689852635	0.0768409000878896	0.008861711527204882	0.001023020772506883	0.001035751259041148	0.001084487194653418	0.02832384149686804	0.03707487203226874	0.07107086429065115	0.001002987346346073	0.01080594071897947	0.08986562715526035	0.001058415953469744	0.001012741751215437	0.001015734341355086	0.001005793412617809	0.001011015493880263	-0.007521816897696889	-0.01425485141451014	-0.01065568110835464	0.01225795395291337	-0.01470495953236661	-0.006410717373210801	0.0006558045189731753	0.017032558139989	-1.08417286876346	-5.182707089388756	0.01125013355829633	0.08584718059128971	-0.02167588640524252	0.1023902657267527	3.746498041152682	0.03056748834300163	0.04378703593374162	-0.02699556688316044	-1.651196455220067	0.4884453611340583	0.002256393248047932	2.846554934676679	2.934508422071394	0.01642815766623358	0.00312288499486452	-0.02349562784733032	6.481367553210531	1.139074061733966	0.07816433325767116	0.02155965024806613	0.06561528853144157	1.94414103279267	0.2330748893376761	0.06536391495027447	1.09053187405251	0.09789476232472251	0.006240872211289404	0.009141446754097598	-0.0001509986561174789	0.6532431161140537	0.48548019021542	0.6911971964660161	0.2684093157649012	-0.3419848874909757	0.05593707911016094	0.0113823148731188	0.2098672080568594	-0.01659887315804908	-0.4718114782901247	0.009621520391268632	0.025928296813171	-0.2742054451321402	0.02988213427242012	0.02988148162220911	0.1696804673811272	1.17388705603129	-0.2117362582893912	-0.0875011885059136	-0.2212503679606899	-0.09881519525783755	0.08137153472777117	0.06407207356412546	0.1609333503623695	-0.07802899478883468	0.3295034557370285	-0.1579057576526527	-0.2044132549025747	0.002441300631189132	-0.003073808512768012	-0.8070714970435542	-0.9716368968321942	0.2004108552625394	-0.01018832481020233	0.114032079342019	-0.7166572344562582	-0.07135690788301369	0.1975033901723822	-0.1029807506889799	-0.06421913439870322	-0.07113313564802197	-0.06511337285145735	2.52496285142209e-13	8.643553763415126e-14	nan	nan	nan	nan	nan	nan
0.25	-0.04459024409831671	-0.0283624902640038	0.05420105389694754	0.5566514637235225	0.9409891236133587	0.00972624272010409	0.3510675729545528	-0.04776587826132848	-0.002397217685693141	0.08048873019132055	0.0680303068145164	-0.1272081706220432	0.02636286716221962	0.04085358024186735	-0.08127553605389611	1.084422583668359	0.08221685200444406	-1.084422583668367	-0.08221685200446129	-0.1839999998225741	-0.08372015854840699	0.007751091638014706	-0.1821834833024699	-0.08629896762784699	-0.04135288829627497	0.04593136691904601	0.06685242851290955	0.6452423654177036	0.6499857472353582	0.08409564736777921	-0.009914011488963283	0.15179619713381	0.009145839109709673	-0.3134663022377082	0.5947443503064811	-0.5238453269380963	1.33185232560463	0.03504011831752681	0.03542970599921078	2.883175076086563	0.7312722851500278	-0.9364352657827973	-1.187044530051943	-0.5144413411877388	0.8975976074365483	0.08779738046551708	-0.586043452208558	0.6168641561576603	-2.28625925193604	0.1720675376048021	2.286259251936059	-0.1720675376048246	1.398331753789709	-0.3137202964745939	-0.1637709597337818	-1.746552384623516	0.3136053098810088	0.1259262777837094	2.076075496464346	1.054345662128439	1.474599799480133	-0.3158176885868977	-0.2063532875716969	-0.09247215622266632	-1.734843754577419	0.1803510276534845	0.00102222980789066	0.01501833641459842	0.00105282688266906	0.02072226063324208	0.001004253514397343	0.004376189786937035	0.006238207049752262	0.009431888635977501	0.2654942708386703	0.2585668693566318	0.02808995147086151	0.0305319354037321	0.001025209585749594	0.02693915295069201	0.00112325539523019	0.006031952933709155	0.04197436345353978	0.05584872963563817	0.3805012767323057	0.3396199058408133	0.001577233247341248	0.02081346867295999	0.183289183421928	0.1941614761613855	0.06489739915578438	0.07623164344938899	0.001062427578979643	0.005601323241201128	0.001083462810061312	0.01006835845103563	0.001031771037630567	0.02625419059835681	0.5506164511905379	0.5164761345219421	0.03148225079852477	0.04787177527361816	0.00102524349545847	0.003213798362769932	0.001036994382594677	0.01953361512707649	0.001143505664834245	0.0525616731663195	0.1048567732873439	0.13308718119342	0.05111664666126862	0.03267595876465384	0.008559338224895621	0.01337348736753407	0.4347131780107866	0.4188165499940632	0.00101276546289342	0.02868209376673369	0.001278150321738895	0.004269914381218546	0.001289300348352299	0.005557586867141169	0.001278392280544516	0.005888834306302107	0.1113853074566829	0.09147689161809981	0.1152971675489854	0.08800857413119928	0.04190656794526657	0.03688686190094719	0.06821048071576312	0.06028431519976325	0.145091789426202	0.144345112194392	0.1080623272605723	0.09827137623039045	0.07313244325309974	0.06095639411195677	0.04119609674425403	0.04071865574155676	0.001073930691347341	0.02795883172607099	0.05361413018268881	0.08257678071837894	0.001255436634604536	0.01392581239410445	0.001081943289057426	0.02049892365321467	0.003718214764927342	0.008636114936248235	0.001519739399549471	0.002400542753315871	0.001005206748538996	0.009713000942407199	0.001010811981205024	0.02600019735158501	0.02465679227036194	0.05080915945067224	0.09056680035557671	0.09749138450606733	0.05906156460576843	0.05630076026835418	0.0028583197193805	0.02238314897594167	0.001495607853912723	0.01002220451845588	0.05014599169923056	0.04757871992155523	0.05723852448080546	0.1030417904565995	0.03736307592494604	0.03822480670985747	0.1376851970646291	0.117747613515692	0.001017392111511287	0.05030856764388979	0.0834492755656112	0.06839274205447464	0.009907847342646501	0.02281729109534036	0.001027880458445579	0.01119488827292696	0.001037597300692087	0.01977558314180954	0.001084361861041708	0.1323872851903244	0.03574427197648182	0.05643076547398568	0.03420690738886077	0.007654792456998034	0.07249083595507898	0.07059097173146338	0.001006621240212049	0.01435134064634295	0.01714525039737306	0.03097661327044261	0.09237489847445778	0.08834792803264158	0.001055802244511657	0.07316626676130628	0.001155005331961321	0.04857537722422724	0.001015346926691477	0.01969289549310926	0.00100563000589874	0.02567505321982148	0.001010720884920807	0.02462741946135408	-0.006700042371593369	-0.01402444545797562	-0.01040710204793941	0.01149176477331205	-0.01451177364141587	-0.007571026110779839	-0.001290580923669322	0.01132490062461606	0.001028024528443172	0.001145509727563577	0.001003552552997289	0.01437488658392517	0.3653278701267845	0.02789032766326302	0.001021465648969118	0.001001214661873553	0.01343655488015587	0.3834508122852096	0.002952633485943715	0.2394257280691244	0.109105285975976	0.001063357851398173	0.001091847231563176	0.001023504103610542	0.7428071021693975	0.04886951427342418	0.001021621975306671	0.001036866300371556	0.001003401142734468	0.1411495268273726	0.06018462407735457	0.01183829944903662	0.4706414567799132	0.001013275042534989	0.001001980816092431	0.001000616808677175	0.001001162082125933	0.1193156668205276	0.1210796970156513	0.04988623201294662	0.0643687517761285	0.1200510605182747	0.1090379913872672	0.0737151772919344	0.04462929564773103	0.001080704387495383	0.0451852459932032	0.001263322415274629	0.001086410809384798	0.001044879647251655	0.001097784441191415	0.001005540018633053	0.001011996870745409	0.05271566396071392	0.078136217950339	0.05661687285278801	0.001006423869262067	0.001118363775765902	0.04923858300819508	0.05780891091357411	0.03899658825772195	0.1320538547373622	0.001015923271448298	0.07252459786291546	0.006680129400978966	0.00102135835489461	0.001033600652436876	0.001085475851270862	0.01928132576283887	0.04283685284042381	0.06751753173829327	0.001003799757789327	0.01207612688973203	0.09191981059059753	0.001063699354051469	0.00101248801069875	0.001020401790660614	0.001007343537296464	0.001014034379534093	-0.01057011525889248	-0.01347198150728758	-0.009541087775454361	0.009334389180999185	-0.01407179034566999	-0.006049429861543273	-0.0009095160252587488	0.008850670192339359	-1.085051954062751	-4.718907064594934	0.05527691352796851	0.07063421769868125	0.01473500426755202	0.3556736354757449	3.488271099705972	-0.01620723505846796	0.01264415696776353	-0.009357849788707715	-1.482341238705781	0.8391945270682389	0.1065536780455238	2.643267533653306	2.47868917732426	0.03094543438292239	0.02025924536465047	-0.03415384150015943	5.913066509187256	1.066439652278721	-0.009939986233435378	-0.006815527771036041	0.07814247287909114	1.789746094783749	0.230458696792183	0.1554211105764339	1.309907675921355	0.07971167813980611	-0.0135634575620694	-0.02014825755806257	-0.01489621221477856	0.5109880531717227	0.4577397742396946	0.4096008230660282	0.1953374345112588	-0.4753466284365041	0.1351622972181518	0.06747481801630294	0.2395370638580318	-0.01128129606735435	-0.4442160628464106	0.004393225940639876	0.01435309708511272	-0.1463423646134981	0.02166174040501933	0.0247215485337979	0.1410752129118526	2.069765606182138	-0.3196956843208841	-0.1026299945802556	-0.1982711964658679	-0.05122353844557098	-0.009018163335113795	0.03056947920242403	0.1103590716480186	-0.02960871691141451	0.3120942874832173	-0.09963519710054415	-0.2009774146736518	0.01104638887069658	-0.0004096868074517749	-0.8503710157690436	-0.9305782996391105	0.2953827011997188	-0.05912240239350115	0.06738561769955691	-0.4311217599891096	0.04858455012587563	0.1744663774523441	-0.07789300588490165	-0.08539846058040917	-0.09693937268896427	-0.08954745649897895	1.155710250273063e-13	1.028596786311489e-13	nan	nan	nan	nan	nan	nan
0.26	-0.04711124141702513	-0.02314729776630762	0.04878693619471879	0.5699292485531603	0.9412395952565699	0.01001349969157416	0.3782509393459753	-0.04115471674803931	-0.01155748474111046	0.06859091152845136	0.06349063079624928	-0.1180357748441461	0.02647956452163862	0.03613232525195504	-0.07491611516938244	1.058201735832611	0.0849486170959986	-1.058201735832613	-0.0849486170960063	-0.1699943780653298	-0.08722432740811105	0.005960310776995564	-0.1996879117476794	-0.08292810371952306	-0.03990107134276497	0.06545174867835797	0.07759884988593403	0.6600377786024324	0.6479675307462238	0.08214010596692045	-0.01070119526830368	0.1354315141748911	0.01099519007620213	-0.1819731382163066	0.4371359432438334	-0.5514825521932275	1.323757131142747	0.01543186429490527	0.02106924801799184	2.542793038562582	0.5850762749197667	-0.8733465889003157	-1.205306513176607	-0.3821709737511139	0.9263403138283171	-0.07410564844354271	-0.3437922402637044	0.6468873764323151	-2.955134252567553	0.3669007282960604	2.955134252567553	-0.3669007282960617	1.405054905257752	-0.3890514314716021	-0.1946450050323051	-1.740787573877444	0.365410351832455	0.1660516051248437	1.826695754274947	1.091230741397313	1.477320865998508	-0.1205320908212099	-0.1820133285583594	-0.06192854083915545	-1.538101024385335	0.1854991225657267	0.001026915776876932	0.01539273513458326	0.001131893759755208	0.02148427459996505	0.001003939581665241	0.004374310290280953	0.01276408266089277	0.01384535303473456	0.3071555868958958	0.2922641659246354	0.02782760831645239	0.03026137127031755	0.001023378535507752	0.02690933829764445	0.001064617332719714	0.005902417992367381	0.02574722405327904	0.04179988798790116	0.3815255178072774	0.3495040030597814	0.00275748722493459	0.02206252418953903	0.208862018162625	0.2198309723147104	0.08974889644591556	0.09844512911682617	0.001063778130585864	0.005801877001000002	0.001090228684329568	0.01019456467353884	0.001027670466035698	0.02612105885359304	0.6155290991413195	0.5723903507633701	0.04211025441667139	0.05823735830701993	0.001023228140657472	0.003312734491150549	0.001037336932994704	0.01950840015852892	0.001076123404543348	0.05349178124718083	0.1237254365095597	0.1505314812915475	0.05675462939992575	0.03496912530244743	0.01107936922497234	0.01523146210497071	0.4476068296821151	0.4334601318948064	0.001013212509890312	0.029573407386441	0.001145484479271593	0.004261533628872559	0.001150678339204237	0.005526235163756777	0.001145248119597629	0.005864753703972426	0.1143793877572487	0.0962219614537787	0.1172611291281855	0.0923992040289163	0.04555702345048609	0.04011131743601217	0.0657631075633313	0.06175457222723651	0.1324623601411782	0.1389284502540136	0.1088743872861868	0.1000235138749321	0.07362136379916098	0.0618656981235181	0.04322176472457417	0.04328996372239154	0.001077200411350535	0.02786266397397517	0.04883416969218526	0.07831170874484533	0.001260859133884389	0.01396839336108557	0.001085283586713138	0.0206465539711357	0.002433805415759012	0.007774293443767707	0.001304003784106428	0.002650370534783438	0.001005487710762009	0.009946284110879259	0.001011945597127902	0.02739807776074293	0.04497479399891089	0.07437822784797182	0.08343331557792845	0.09373822349603075	0.05752594365622639	0.05530581464387133	0.001970147864253735	0.02106322680340485	0.001313744310837611	0.00960731021464086	0.04906402486279522	0.04715647703564492	0.05748977968111288	0.1033031090364768	0.03803603532290117	0.03902167253126393	0.1351958843418157	0.1178962595934559	0.001016934588514875	0.0533302109775947	0.0777801369635437	0.06769889453980266	0.007777594994574323	0.02078333111865123	0.001024282801078503	0.0113372279515045	0.001035075689303663	0.01973494238079242	0.001085173697761902	0.1238243760190357	0.02583816896075179	0.04717675094522956	0.03960925194193693	0.01116188333421527	0.06948730815653857	0.06965684108356288	0.001005493938448684	0.01510314007848515	0.015109860850745	0.02800138658209653	0.09266673053732134	0.08942055542333263	0.001061074294384948	0.07481710883061743	0.001086504718362198	0.047831847870297	0.00101908191921153	0.01875390787635048	0.001006887153035074	0.02459781043230481	0.001013157824791653	0.02363691030723623	-0.01024140544845096	-0.01337981912467366	-0.009441656151288348	0.009027913509158542	-0.01399451598928957	-0.006513553356570965	-0.001688070202315789	0.00656760718619054	0.001034818410306833	0.00126891052183846	0.00100363349903942	0.02409074283489199	0.4061480856341645	0.02724463501684789	0.001021347091093508	0.001001078284549419	0.001092212012273117	0.3839309099214318	0.004817046313281659	0.2631770166058163	0.1341158835943154	0.001066584613515244	0.001101629422924138	0.001023037126063211	0.7957525645294327	0.0594985782025494	0.001020635768681694	0.001038308606574935	0.001003008257073829	0.1594539994670835	0.06670607838944984	0.01536338264308441	0.481294062726867	0.001013997278680107	0.001001710247130942	0.001000527490295864	0.001001002216274605	0.1183360013708331	0.1194362499008603	0.050214314677521	0.0611634744012736	0.1072973681767877	0.1108452316595284	0.07470153197727213	0.0465151992702257	0.001080766180188132	0.04103964799726982	0.001269169404560132	0.001090677612067948	0.001031700157353046	0.00105056924568335	0.001005971626719424	0.00101401214703614	0.08163147276882703	0.07007462451149857	0.05475184040564315	0.001005460833420221	0.001115509969648365	0.04655702783789588	0.05781308046898481	0.03874521336408848	0.1308331070642687	0.001016807853044671	0.06820829563794262	0.004498547274752766	0.001019695937274506	0.001031450045821538	0.001086464507887919	0.01023881002880714	0.04859883364857883	0.06396419918593352	0.001004612169236736	0.0133463130604863	0.0939739940259353	0.001068982754633155	0.001012234270190022	0.001025069239971284	0.001008893661976207	0.001017053265190782	-0.01361841362008814	-0.01268911160006514	-0.008426494442554201	0.006410824409085043	-0.01343862115897353	-0.005688142349875481	-0.0024748365694906	0.0006687822446900193	-1.091006441230442	-4.185527730870139	0.003662658060198603	0.08703803984007455	-0.02836226327453812	0.5106316920613339	3.25541702501097	-0.03289031825079632	-0.0186287607246384	-0.0215149395442237	-1.330215304577687	1.127161161471214	0.1297387177686178	2.500762009888206	1.952235560868524	0.001905838992683383	-0.001500722068486946	0.01799540201312372	5.254778993882677	1.009251296728785	0.05528151522112836	0.009165186234665295	0.1113210405066063	1.711866478447125	0.2282410320660291	0.210312943039855	1.636713749515792	0.1059555360822334	0.02093832597920259	0.02654109262671281	0.01802439525702979	0.4518844987186419	0.4184635747146181	0.2567474507902706	0.0940036545306958	-0.6078412376749734	0.2154407749699187	0.1125497169262074	0.2758280548417459	-0.008349961383669511	-0.4072338687483483	0.005114574652120225	0.01765198032177416	-0.02753046381643917	0.03127630975393707	0.02240977908955514	0.1437070510215339	2.579728856643019	-0.4315927991335887	-0.09207919624390541	-0.04379748067135357	-0.03738001033499355	-0.07063492430590675	0.02661970716365632	0.04685995257709841	0.06744320676694766	0.2917442312651395	-0.03868823969388477	-0.2074691818588175	0.01697556069473443	-0.009713046536750421	-0.8559188752849004	-0.9263655867885321	0.4091716596713788	-0.1316331766155721	0.09542129126045501	-0.1675910361078853	0.1654239119942655	0.1565565707524932	-0.07441438563238506	-0.1015633179638547	-0.1176618998326921	-0.1074689411576979	-2.160532600732996e-13	1.380432285070906e-13	nan	nan	nan	nan	nan	nan
0.27	-0.04805622623108478	-0.01980285365837114	0.04328303512619715	0.5831286056767837	0.9413042235077806	0.01013410527492368	0.4016889534034297	-0.03614423683728486	-0.01945332025948978	0.05610196898484693	0.06058367102088324	-0.1088120964738921	0.02467951362016193	0.03420661969644496	-0.06845476496824089	1.025374233395992	0.08938690398666259	-1.025374233396009	-0.08938690398668324	-0.1558341711684841	-0.09152459512980395	0.003870217103890398	-0.2165861043795644	-0.07887732726562824	-0.03801795270063429	0.0825171308880352	0.08852534904139178	0.6746015179409274	0.64650152574574	0.08073410534617009	-0.01116766233547564	0.1208476225245772	0.01298126195330611	-0.001634749329094731	0.2276580325183507	-0.5468855915651033	1.316130772323157	-0.002513589292101997	0.002830403290976098	2.137207304057737	0.4167657308427824	-0.6902530477257577	-1.301450390212822	-0.1946151599124172	0.9171168309242347	-0.2929782595139771	-0.03676903629454591	0.643208718612117	-3.603374474874581	0.5155426316023504	3.603374474874588	-0.5155426316023816	1.428383419084035	-0.4715126542997591	-0.2220484839611538	-1.630059981391021	0.4463565044308863	0.2103200754386041	1.585593726071487	1.093721272246488	1.433739959776929	-0.1915023346113288	-0.0918967539255528	-0.03208168803205295	-1.381099093351515	0.2084070518338352	0.001035142196193176	0.01571890932798231	0.00973420837559822	0.03095352649300002	0.001003845376705298	0.004332293421791682	0.02140527302358433	0.01938684716673732	0.3447689727483036	0.3232452389162522	0.02591135621902501	0.02861643327099973	0.001023314803164412	0.02648659989520718	0.00103348039715806	0.005769923591525714	0.01408948659212545	0.03127132005006563	0.3820978381819695	0.3616910589401044	0.008604931694019604	0.02770828580690489	0.2315545581356755	0.2438460265601654	0.1091216798473974	0.1117588995563619	0.001068435275813589	0.005928149992641979	0.001100384395962886	0.01029225466516121	0.001026757951814119	0.02620197065813368	0.671812381611119	0.6216753312572098	0.05147695773130929	0.06715045327378882	0.001022467152728493	0.003320661428032235	0.001040856150390796	0.01940803496493622	0.001040276076134372	0.0546787549578899	0.1402393799941867	0.1661630204051336	0.06273231766922593	0.03708093630164307	0.01483231448128639	0.01794630701969811	0.4606205729426471	0.4519249529912773	0.001014470225598345	0.03046187747049569	0.001075018846629046	0.004304434510945658	0.001077105445012145	0.00556205899274793	0.001074561285279242	0.005897034419763959	0.1147170689884824	0.1000340062988918	0.1171366474869949	0.09653682570492624	0.04680299873720079	0.04155524456112641	0.06380385223070688	0.06295398459669058	0.1210163636208879	0.1335361736073528	0.1101485078336158	0.1025729913663286	0.07443411648677836	0.06316939018039955	0.0449588603878399	0.04606152844231599	0.001266502317242296	0.02797757637374297	0.04445536205720298	0.07436924996445653	0.001266504000305149	0.01397790064978731	0.001088537078544412	0.02075572212095779	0.001747412398425811	0.007615649020186037	0.001176988574288771	0.002929025305800586	0.001005965233937864	0.01013287546980157	0.001021515149742902	0.02858924346381124	0.06727784926645163	0.09844994336704478	0.07631420215387154	0.0894787507987246	0.05578977961534215	0.05439046171628678	0.001498013280552792	0.02032500657027052	0.001214242502766881	0.009438432867197087	0.04715187420880859	0.04630693190204409	0.05716093792399651	0.1035147413994372	0.0382778556121518	0.03942593218877977	0.1329631825433449	0.1187988537859694	0.00101736635463723	0.05606224665171741	0.07381350071820671	0.0680966263433801	0.006193324495945531	0.01926019052304271	0.001021778372691045	0.01156355743042677	0.001034894957292634	0.01965311873267116	0.001084068178339706	0.1152329937263528	0.01734776702221413	0.03910505736715282	0.04616431070324931	0.01617898684054094	0.06679498212567417	0.06868334712185384	0.001005173143429463	0.0158194496890739	0.01518883041722017	0.02705682117914348	0.09366726640243747	0.09135276416378511	0.001066457166505504	0.07620789863507824	0.001050327082456645	0.04732926695962864	0.001023468547036272	0.01764722362905413	0.001008337777367243	0.02330499677078055	0.001015970802997288	0.02245250362506942	-0.01143569676728027	-0.0126673879613318	-0.008411380016283262	0.007559456028579036	-0.01180896434716044	-0.005514931002400547	-0.002384698396713107	0.002052990856663912	0.001051222035416964	0.03373982196485114	0.001003843658376886	0.03673985009676251	0.4322506957306678	0.02073524551496285	0.001024857222590844	0.001001064922057182	0.001056606133017924	0.3827559770210078	0.02326319120168431	0.278409885092911	0.1375608151384413	0.001078950504965579	0.001118848626556328	0.001028152887984098	0.8210212339914278	0.06562427482706439	0.001022554604283892	0.001049773683154706	0.001002923821802269	0.1696795938376076	0.07328098349434937	0.02192098289319053	0.49737313415822	0.001017286746980258	0.001001610056359656	0.001000488613098186	0.001000939423039626	0.1124725663036765	0.1147934700023306	0.04666787053303638	0.06142757064407965	0.101161019519071	0.1129399430928677	0.07618182317440213	0.0474968115421275	0.001787582297368828	0.03753907149410948	0.001275103672118885	0.00109297833607594	0.001028656246300686	0.001039708238942201	0.001006877232482028	0.001046248927858362	0.1064283165026844	0.06408372257348446	0.05265999207431533	0.001005093259863616	0.00110642865610114	0.04334586681106557	0.05583681931323784	0.03840697577501638	0.1285254942409116	0.001018668423519824	0.0689367888125092	0.004515132582461507	0.001018728615540596	0.001037462336298868	0.001079916251818185	0.005797074465394741	0.05863959909418135	0.06278433933951197	0.00100503146301635	0.01691268297524722	0.09596383828985734	0.00107466380053102	0.001013035497590808	0.001030542185842341	0.001010654391664154	0.001020459367978117	-0.01088381460386327	-0.01193757788700307	-0.007369012340261288	0.007009903843594732	-0.008319687255581033	-0.00437773957024999	-0.003009216052888578	-0.001354258583283842	-1.10110223522122	-3.629067594778213	0.04620689753668857	1.662472448969848	0.007239337850043202	0.5930924163476319	2.933430422320739	-0.2772564778463009	-0.06473406869728028	-0.009318826047654513	-0.7946691871609141	1.283174007361534	0.9246055014757876	2.297414377777939	0.7400572980944481	0.01696862798486892	0.01488321613326423	0.006749545427487423	4.58722078994828	0.7858954282046194	-0.02825685252808586	-0.02170404329425531	0.1287398932245383	1.426869322805346	0.1939679365688404	0.3249346253401767	2.058655834382127	0.07965617111905	-0.003742435298685883	-0.007527505584429096	-0.003617734807968821	0.3068561569887138	0.3985456424197224	0.04349346051748225	0.144493548086383	-0.4719134963115509	0.2939732231217705	0.1485988151091454	0.2783179216765062	0.02820944426137695	-0.3806505206330573	-0.002299813105161158	0.005985384775175489	-0.000647765104941709	0.02596987191199329	0.01550859572963798	0.09978595858802093	2.261046004248519	-0.4243001860592762	-0.09043147248764243	-0.07983023240505505	-0.001246577327038522	-0.1015495878371351	0.01302119801021013	0.03475761390549738	0.111264609111332	0.2543142780294778	0.119228387016481	-0.1059211611018164	0.02755999211520308	-0.008609130406670865	-0.8565840727069465	-0.7041357168567025	0.5969465503422252	-0.06909504204197602	0.0566998334232115	-0.02313440611186898	0.2205129797163387	0.121808441926455	-0.03007350251173811	-0.1184488071154476	-0.139512767888127	-0.1278575797257786	-3.963756719701263e-13	1.565154502225003e-13	nan	nan	nan	nan	nan	nan
0.28	-0.04703615489725194	-0.01867603403224363	0.03789746576228326	0.5962521935745839	0.941189175964389	0.01006567845021236	0.4208430360499947	-0.03282448165896379	-0.02505119635473439	0.04238253583167816	0.05969044402636101	-0.09971900881138308	0.02047852477701412	0.03548854121738703	-0.0620954197007642	0.9862740815327755	0.09515518936322839	-0.9862740815327814	-0.09515518936322608	-0.1413987707842139	-0.09666479132278091	0.001545846010311873	-0.2321132919533131	-0.07396874232105567	-0.03569971079121082	0.09714788396804043	0.09946631898187243	0.6886788369594877	0.6437608155473121	0.08044797172171175	-0.01135716533776243	0.107761096554417	0.0150971670924608	0.2110380913525954	-0.006388953124359251	-0.5278162112716891	1.308603285978098	-0.02050329453218785	-0.01673723359417682	1.686006756390687	0.2469313284356523	-0.4137547042848487	-1.45140463507413	0.02057558244822658	0.9002221723141616	-0.554293236890595	0.2977331750749388	0.6264863897036991	-4.209664137886774	0.6329004254763824	4.209664137886774	-0.6329004254763836	1.460093602742237	-0.5570371257282752	-0.2415004891269631	-1.46658656224985	0.5369720499683847	0.2530762585834703	1.33976992834168	1.094124898391787	1.380036802011401	-0.3754731304100177	0.04196007069992414	-0.006535727859627074	-1.238627888354506	0.211465774975436	0.001047458837348939	0.01600956742633978	0.02968065505696343	0.05184692578361124	0.001003903430975087	0.004264706013291435	0.03181844510359481	0.02561570700173045	0.3776558010292478	0.3507854313511834	0.02178477678157869	0.02509305778903752	0.001025038838624559	0.02563835394467303	0.001017910664572363	0.005629343764518988	0.007897898922259851	0.02552308616103127	0.382105439542441	0.3746259630624187	0.02051364469984838	0.0390584721347243	0.2510773246057142	0.2656825706417518	0.1213829070304441	0.1138370504998281	0.001076948193709623	0.006013646935481477	0.001114072712004712	0.0103691189126715	0.001028860958228269	0.02642730149173407	0.718460395089069	0.6638348402636098	0.05923108985602315	0.07420582150284721	0.001023046715032579	0.00325638294347251	0.001048349974813262	0.01922500299582421	0.001022315910428135	0.05611990294351659	0.153913162574854	0.1793174273182687	0.06891920637407607	0.03884541940975259	0.01991744997209248	0.02157572632036905	0.4745044149349887	0.4746813558745092	0.00101674430485777	0.03132488461516277	0.001039740939129349	0.004358999208266172	0.001040304284619087	0.005612661476892836	0.001039191504958909	0.005951409353715485	0.1124753034159177	0.1022857183274551	0.1151393537706646	0.100159814516047	0.04583803594064875	0.04121029637212394	0.06283500899225006	0.06461673776349564	0.111597501490004	0.1294641922349267	0.1117627240040249	0.1058933483335299	0.07553942582182389	0.0648458768388606	0.04634250025125735	0.04885298280663714	0.001714346067972464	0.02836439291830182	0.04045167263242136	0.07071084566610894	0.001272293530997123	0.01394066317509386	0.001091314007178402	0.0208023363691403	0.001401627746563225	0.00783235125769787	0.001108034666864156	0.003200072522213399	0.001006656905798071	0.01026845808590516	0.001042423198005789	0.02949899431214099	0.08990037362443165	0.1201277830742075	0.06961522425604354	0.08517225086054526	0.05388699419806953	0.0535083835299457	0.001261301823045786	0.01994694882599325	0.001159939353884712	0.009485356306317083	0.0446341465150916	0.04507997557100611	0.05608555650586328	0.1035098216483143	0.03824859934488711	0.03973213750894992	0.1306935875149823	0.1200853313231902	0.001018512870969993	0.05840952402760349	0.07189614663058751	0.07010333801217937	0.005397994123141346	0.01848966342052798	0.001020042859434867	0.01187382093295314	0.001037812100649513	0.01952361080829959	0.001080240226283629	0.1068081647758454	0.01070392026934042	0.03277078484836392	0.05424017163459995	0.02315476451610266	0.0647665798682697	0.06815435171661192	0.001005222578109458	0.01641432079822409	0.01696245629138407	0.02750245122726974	0.09508892974918069	0.09382071789000382	0.001071989130934248	0.07725741870494814	0.001032644463613301	0.04715094370035421	0.001028398549839318	0.01641142622162692	0.001009943526950712	0.02183531636612561	0.001019080469891623	0.0211108550236404	-0.01001072786274006	-0.01192888843150957	-0.007362966569752909	0.007469356491392361	-0.007667824530855631	-0.004308455031260195	-0.002973160783777884	-0.0008005751384943293	0.001067625660556659	0.0662107334078738	0.001004053817714707	0.0493889573586281	0.4583533058271709	0.01422585601306884	0.001028367354081371	0.001001051559609657	0.001021000253769584	0.3815810441205854	0.04170933609009687	0.2936427535800064	0.1410057466825622	0.001091316396426656	0.0011360678302013	0.00103326864990268	0.8462899034534231	0.07174997145157913	0.001024473439887667	0.001061238759863528	0.001002839386559208	0.1799051882081317	0.07985588859924807	0.02847858314329518	0.5134522055895731	0.001020576215278972	0.001001509865616137	0.001000449735943334	0.001000876629839346	0.106609131236516	0.1101506901037989	0.04312142638854819	0.06169166688688658	0.09502467086135097	0.1150346545262075	0.07766211437153228	0.04847842381403219	0.002494398414542754	0.03403849499094901	0.001281037939676529	0.001095279060082214	0.001025612335246988	0.001028847232200069	0.001007782838250595	0.001078485708721067	0.1312251602365328	0.05809282063546647	0.05056814374298507	0.001004725686318609	0.001097347342553227	0.04013470578423007	0.05386055815749125	0.03806873818594532	0.1262178814175545	0.001020528993995683	0.06966528198708102	0.004531717890175428	0.001017761293806106	0.001043474626759388	0.001073367995747934	0.001355338901981857	0.06868036453978311	0.06160447949308889	0.001005450756782612	0.02047905289000845	0.09795368255378005	0.00108034484642849	0.001013836725000843	0.001036015131715013	0.001012415121346282	0.001023865470763478	-0.008149215587638214	-0.01118604417394075	-0.006311530237968222	0.007608983278104203	-0.003200753352188594	-0.00306733679062453	-0.003543595536286569	-0.003377299411257753	-1.112244149700541	-3.149084184914292	-0.003440560670500359	2.371867519373424	-0.03347637122250602	0.6481048326390116	2.567240913662638	-0.4085778147531685	-0.103730270381677	-0.02313202461986714	-0.3741484948418695	1.276730809875004	1.27062365987841	2.065059977112143	-0.2948883383511314	-0.006249370587152099	-0.00566587072332022	0.04687920771876568	3.82968469639282	0.6377059492012354	0.04084043058850344	-0.007368161867654514	0.1621558954953997	1.216440038344941	0.1587754538474051	0.3932278202143652	2.49503010686843	0.1008629480598414	0.02327108903329739	0.02949682365174744	0.02244323889753317	0.1398179354312859	0.315537001749141	-0.101027612028757	0.1866718140025762	-0.3437821828001478	0.369616670132372	0.1871086372435289	0.2798059837270742	0.04603086763907172	-0.3504229723363824	-0.004234378024256651	0.005141199981160429	0.04753886842143048	0.02975479882595491	0.01220803050028564	0.08742408005792743	2.100953694232164	-0.4409982472705494	-0.08542424798165581	0.02823501706968969	0.005780147149225324	-0.146117163734361	-0.01669071565082075	0.02724908511041203	0.1442198757104293	0.2147925716205233	0.2831077333392474	-0.05694648316571253	0.03376236527621226	-0.01924990358349443	-0.8226082068438779	-0.5788813748399448	0.800906493527285	-0.04273346529891497	0.07113359096842246	0.1104480541095792	0.2725729091482665	0.08830262384228764	-0.009562855302076026	-0.1273859499888535	-0.1530352484681963	-0.1389173250167194	-4.056611837235504e-13	1.560966053216565e-13	nan	nan	nan	nan	nan	nan
0.29	-0.04377288036441128	-0.01990703334798058	0.03271788019018667	0.6092998766596164	0.9408904185470781	0.009803307475144031	0.4353154296845855	-0.03113396072940931	-0.02751353918573263	0.02696720565700244	0.06097663247676054	-0.09074508899553044	0.01349333713316711	0.04011155908358043	-0.05589611631981344	0.9414162267945401	0.1020098890640947	-0.9414162267945665	-0.1020098890640774	-0.1266085105936266	-0.1026521963483434	-0.0009203246681461646	-0.2458792081087481	-0.06816578875778251	-0.03297696469254181	0.1092114614313514	0.1104004795590204	0.7022235978648289	0.6390158461075597	0.08157895301319576	-0.01134146377110581	0.09589402168000487	0.01732587143921973	0.4388762812545902	-0.2323740956754967	-0.509266128591001	1.300843706124057	-0.03968600301125488	-0.03521079294060523	1.211609408174658	0.09923769988344504	-0.07357176994382382	-1.628618646562176	0.2292700682541877	0.8987323808494665	-0.8408753084349061	0.6157049073474418	0.6152603678453632	-4.747503126615055	0.740155919139928	4.747503126615029	-0.7401559191399593	1.500522841211507	-0.6373280834438841	-0.2491372144576517	-1.28977510060463	0.6197734642482586	0.2891247111586802	1.072544160739208	1.098502542181042	1.325744279186201	-0.5625220425522023	0.1745580606405208	0.006798414850946742	-1.133032318159432	0.2316709099831588	0.00106343033599477	0.01626764935561109	0.05532098524315401	0.07820549349746106	0.001004027295716937	0.004179012391075937	0.04124112148957193	0.03112163606037793	0.4058462566960619	0.3745637157122974	0.01651415530533831	0.02062260459313816	0.001025640909721786	0.02438019916360297	0.001009659550809571	0.005476415970987306	0.004561163611086492	0.02234213814588519	0.3805391576876488	0.385734585978725	0.0344072452846563	0.05216484774590009	0.2699456783352973	0.2867453163024209	0.1217907106366377	0.1044903266357968	0.001084021597794536	0.006076024253482735	0.001127537700048296	0.01042523157582976	0.001029466537844299	0.02683183747905599	0.7559667717157653	0.698089298263592	0.06475993443499292	0.07899540760235539	0.001023573999688738	0.003176484785003254	0.001054432018993706	0.01895133584709579	0.001012838142902027	0.05784187150443344	0.1647388076308849	0.1899584302901867	0.07472500493921368	0.04011180624743827	0.02551898226938434	0.02546427812166523	0.4902769226718467	0.5016669396364436	0.00101833046815948	0.03217600281581463	0.001021011556209987	0.004441050678320831	0.001020772114619914	0.005699095877774137	0.001020416110447402	0.006033585970042899	0.1089470308565338	0.1032250846270228	0.1122805955204943	0.1030390403083305	0.04326355440802246	0.03946417765790482	0.06183720538872631	0.06600869855831436	0.1046229552091534	0.1272340651284319	0.1131616529545449	0.1098816783629657	0.07658402876076105	0.06688556006215986	0.05016169423720732	0.05401351585380377	0.0090641873777213	0.03489362789780889	0.03657706779168764	0.0672271451801725	0.001269486748989505	0.01386326561334599	0.00109106334266942	0.02079680133469483	0.001217408126832253	0.008281428491455703	0.001068646459671667	0.003449255892381014	0.001007396463939189	0.01035200684502823	0.001106303794129795	0.03011607420956974	0.1064673375440271	0.1337295751283671	0.06394501183875084	0.08135003717821597	0.0523272814695869	0.05295946699015896	0.001135771441800988	0.01982356881553206	0.001129498146709502	0.009708438927381305	0.04213946815207825	0.04381129418152629	0.05491579619983072	0.1034160612467249	0.03834914131773974	0.04005722238537486	0.1289903453166091	0.1219760468756676	0.001020099063756367	0.06032910816990735	0.07169073493698706	0.07386094364735245	0.006190387076339157	0.01920052250693884	0.001019070243733827	0.01226577758493014	0.001043129119183473	0.01933844864022159	0.001075311632638379	0.09876070964790912	0.006265359860805765	0.02860479055456443	0.06166647378563644	0.03148749351269101	0.06273064723468771	0.06744629825745337	0.001005335338124688	0.01690865364261183	0.01952539300551047	0.02885193854740451	0.09595173422396215	0.09663937855901927	0.001075205817702446	0.07792859363301485	0.001023827954041773	0.04735469779616105	0.001032801339970796	0.01510106509616055	0.001011324033565904	0.02024833108737846	0.001021771475259942	0.01966726698098067	-0.005984835624394622	-0.01084375015492947	-0.006666379547802125	0.008195102486211674	-0.003107092853827982	-0.003251815429171925	-0.003750345302674104	-0.001868611716106422	0.001090570711418048	0.1028634124545707	0.001004242821911329	0.05474444241206247	0.4726617138569186	0.007642246422827683	0.001024490893775643	0.001001090117636487	0.001014914721989273	0.3732976916145708	0.05750824220427391	0.3150151354443484	0.1060032280653958	0.001091442633327014	0.001146200307377489	0.001027413189313002	0.8527915671265455	0.0717280675551151	0.001023826070999901	0.001060359794842121	0.001003088431316202	0.1835317299526142	0.08433416418400591	0.03463781038456743	0.5377299135633106	0.001019477811071211	0.001001525304770218	0.001000437737575194	0.001000873501515552	0.1015429261941382	0.1064331213707301	0.03763844757348343	0.05961245942423953	0.09439880737711878	0.1152871581635356	0.07820968792606128	0.06023318855117497	0.02900758800813684	0.03025981244017376	0.001254314123007978	0.001087014514031332	0.001025340588096005	0.001026623779321113	0.001008490387116425	0.001252601223878153	0.1276907360545351	0.05544720035583074	0.05026176935834709	0.001005295785933315	0.00109818758634844	0.0383057009153162	0.05312178011423557	0.03880907632818367	0.1266488287492764	0.001022782778247982	0.07293926491049375	0.009145167467769888	0.001018309093289411	0.001053053075944199	0.001067485476565849	0.001643615065295632	0.07287970542643731	0.05888528100655573	0.001005454316060804	0.02395909503069875	0.09643686939419027	0.001077038847982934	0.00101534165858836	0.001038541479734122	0.001013053139730797	0.001025169966137174	-0.0002274394154547389	-0.009484776663140565	-0.00625367197371823	0.009389743847517134	0.001528567221887353	-0.002342758737921183	-0.004692929634679594	-0.001729698137597749	-1.126791900082235	-2.790261657256934	0.04025563679588044	2.867887239796219	0.004060053521575908	0.4603175366384881	2.178119178329915	-0.4806929333536663	-0.1443948542247313	-0.01140151665300532	-0.2538681630990572	0.9148439353434495	1.341374092342766	2.142177542093575	-1.499672471830157	0.01293052485477932	0.01107585051782454	0.0406019694703811	3.000305862567298	0.3363875501291029	-0.03197759724724802	-0.03934020031635809	0.1838345357060906	0.9158401018989388	0.09623991359499581	0.3869636294407225	2.879872544324781	0.07746480875792976	0.0009144213953567241	-0.001559300393562698	0.001469730157439498	0.03588602157747363	0.247987555674688	-0.2432394218831228	0.09370992074508029	-0.1039487437069765	0.417868344448084	0.2162114525262913	0.7236888120334259	1.158992369578032	-0.346482268366273	-0.010019365012623	-0.004422143651579032	0.04657395818268056	0.02145530118704059	0.0053547579829903	0.04209425412978308	0.7271298072071383	-0.3289628276036957	-0.02763555774173232	-0.03029382249575616	0.03415180352241565	-0.1146255878164453	-0.006006050740827718	0.03734614981657533	0.2245895302283062	0.1724733211249118	0.4640021760524994	0.1803210582398753	0.04399886822057387	-0.01948698510071527	-0.7827033557710708	-0.2750657120398837	0.8598527544243939	-0.09809714286414423	0.03474324678736331	0.1592545721143709	0.2834582886655855	0.04835978656214057	0.04630290120564549	-0.1332423099995764	-0.1627343217247434	-0.1480642631036678	-3.448868667795173e-13	7.847426785294841e-14	nan	nan	nan	nan	nan	nan
0.3	-0.03831343995016974	-0.02317477965848593	0.02768883868153248	0.6222672751991135	0.9403866996190727	0.009371985961015326	0.4451379729667519	-0.03067843081305501	-0.0264197899142685	0.009871017967312217	0.06412800460395436	-0.08166094939426541	0.003698398276078299	0.04757932954849748	-0.04975249071663227	0.8916120926633755	0.1100006358347676	-0.8916120926633858	-0.1100006358347548	-0.111337025843273	-0.1093490370728774	-0.003384969636714833	-0.2579723626007411	-0.06165017700469269	-0.02996418156783549	0.1185907391112282	0.1215522763284062	0.7151303005457871	0.6327303489960634	0.08374557039537857	-0.01127874956774805	0.08513554555863731	0.01967850160429004	0.6502712676484437	-0.4137383520721103	-0.4977073985836409	1.292546376870994	-0.06149559679497078	-0.05052734140625219	0.7560366859173027	-6.687419669993348e-05	0.2974637161971128	-1.787576138054325	0.3936123178268967	0.9222661294353871	-1.116243479652136	0.8666836948718949	0.6153508341540879	-5.198920016473583	0.8601098394377249	5.198920016473583	-0.8601098394377259	1.556338514695048	-0.6989242655224448	-0.2411953471490693	-1.132034229561174	0.6795036879322182	0.3110836637909938	0.8029099716575461	1.137652136834319	1.252425157134611	-0.6835786647587712	0.2490872888392101	0.002866799475707126	-1.016908137745288	0.2362509386389983	0.001082889366434074	0.0165186539699084	0.08478016956562601	0.1085654949076017	0.001004183746744616	0.004100355219108259	0.04863826791351301	0.0349667888854352	0.4291940311715568	0.3941418793131439	0.01054892504573975	0.01557559694403821	0.001024002664782875	0.02282057349205783	0.001005555209510901	0.005322353781714422	0.002861765692745003	0.02060918180059696	0.3767965465311033	0.3923198450083732	0.04885097889487212	0.06570040658139746	0.2893818518025422	0.3084198892250633	0.1074623535279177	0.08533928031578705	0.001087620113487501	0.00615637124750104	0.001139335648677232	0.01047438486772493	0.001026840112682632	0.02737082047460866	0.7844145966636488	0.723422936694237	0.06776711528724258	0.08125709809419018	0.001023513678441476	0.003113680295872672	0.001057032108614764	0.01859870041071951	0.001008226007979974	0.05982852803806358	0.1726384668631461	0.1977158202733641	0.07989778467580529	0.04080497767979349	0.03132908573539837	0.02936462069703278	0.5085420388184728	0.5318345247371135	0.001018573699143784	0.03303626312255464	0.001011658443336989	0.004532791964588325	0.001011004027637883	0.005794488330617483	0.00101103072250676	0.006130356872748546	0.1047551987915853	0.1027600527011724	0.1090517077575289	0.1048731536089862	0.03932457846733883	0.03644464211314688	0.06035134480857682	0.06653072769406652	0.1002641872052033	0.1273511072569009	0.1140813163583582	0.1140470953962912	0.07740903394241568	0.06907777479156972	0.05756175179130257	0.06275452277377705	0.02557613587827527	0.04952776513673282	0.03272133794102953	0.06377789742848106	0.001254721363644298	0.01376479126106616	0.001086804372751066	0.02075041476032808	0.001125116856366445	0.0088497780184807	0.001047845242165785	0.003656647065470919	0.001008120008840719	0.01039261397844832	0.001225302436478845	0.03046292648797146	0.1142694770327873	0.1368248810303905	0.05958363263555513	0.07848262754067674	0.05133592501799691	0.05289014241994643	0.001073281955495533	0.01979341630909152	0.001114700305651474	0.01007470090747076	0.03994382359489789	0.04264733434223703	0.05393975772714318	0.1033108069120109	0.03874838007807069	0.04047062569809082	0.1281532106973721	0.1243904478366238	0.001022019211786654	0.06192597173582232	0.07302180165091841	0.0792951571802254	0.008867963094369392	0.02172013974167909	0.001018858205247996	0.01274119635809681	0.001050577683165812	0.01909978198686675	0.001069905829562044	0.09123768691997958	0.00413701341177703	0.02685450604592857	0.06756389879866888	0.04023608857735363	0.06038082959793181	0.06620801053292946	0.001005393470412098	0.01724939111146339	0.02251771878551793	0.03068364591349134	0.0957989444787075	0.09933586494349854	0.001075159937205213	0.07827316293204886	0.001020174448746114	0.04799678625976521	0.001036265453660176	0.01377545932365314	0.001012333110575615	0.01861317964265882	0.00102376888635194	0.01818429016969854	0.0006383125698423967	-0.009347859055536306	-0.006395611697651653	0.009624191530760164	0.001566031421231256	-0.00241655019334032	-0.004775629541234372	-0.001126223059537361	0.001113515762301797	0.1395160915012674	0.001004431826107587	0.06009992746549452	0.4869701218866659	0.001058636832566753	0.001020614433463312	0.001001128675744693	0.0010088291902075	0.3650143391085613	0.07330714831845382	0.3363875173086863	0.07100070944823128	0.001091568870237818	0.001156332784564445	0.001021557728717735	0.8592932307996676	0.07170616365864789	0.001023178702106667	0.001059480829963844	0.001003337476107928	0.1871582716970957	0.08881243976876342	0.04079703762583861	0.5620076215370481	0.001018379406857436	0.0010015407439756	0.001000425739301154	0.001000870373260276	0.09647672115175672	0.102715552637658	0.03215546875842098	0.05753325196159428	0.09377294389288277	0.115539661800864	0.07875726148059058	0.0719879532883221	0.05552077760176113	0.02648112988939775	0.001227590306342222	0.001078749967980398	0.00102506884094631	0.001024400326442234	0.00100919793598605	0.001426716739042208	0.1241563118725311	0.05280158007619238	0.04995539497370677	0.001005865885562285	0.001099027830141855	0.03647669604639656	0.05238300207098096	0.03954941447042371	0.1270797760809986	0.001025036562500868	0.07621324783390342	0.01375861704537314	0.001018856892778514	0.001062631525107497	0.001061602957382781	0.001931891228612308	0.07707904631309122	0.05616608252002117	0.001005457875328469	0.02743913717138849	0.09492005623460116	0.001073732849537385	0.001016846592179567	0.001041067827751961	0.001013691158103725	0.001026474461504983	0.007694336756728468	-0.007783509152340305	-0.006195813709468235	0.01117050441693027	0.006257887795963127	-0.001618180685217984	-0.005842263733072619	-8.209686393779837e-05	-1.142722301655714	-2.569364846394774	-0.004856023435745836	3.17215425863899	-0.03206908111875439	0.3159495859121648	1.727216761598683	-0.5238887053372226	-0.1640244485100044	-0.0233589036094029	-0.08455016089647473	0.3720580325376407	1.356460304748456	2.187425429507388	-2.255752829544246	-0.002655435227048917	-0.007057744831871502	0.07376860925955787	2.045520782523325	0.132126827685035	0.04425916412051627	-0.02316181239928596	0.2150934900445539	0.6397174405855437	0.04413237278390134	0.3955859750178577	3.131430374615424	0.1026913691262273	0.02520905228198352	0.03128843403989919	0.02536209618262692	-0.1410617096221294	0.1065145034411499	-0.3557109781302617	0.01268548218891868	0.1256516642252536	0.4050340709111255	0.2176149384667102	0.9959007582829567	1.66701131957506	-0.3435324254827683	-0.008449736130965075	-0.003029108017969863	0.0713933270875573	0.02139635940106977	0.003619705331448798	0.0333785561786551	-0.0003435362075977743	-0.2500374382704843	0.01049414595174957	0.04688051784497586	0.03441601911000691	-0.1251728536273242	-0.01898950227566249	0.04491277236726351	0.2489569574079808	0.1502484563456863	0.6184293128648908	0.3048051465579965	0.05045478938448519	-0.02995080244176501	-0.7177217268307823	-0.09573941772803583	0.8840797071521935	-0.1487803183460136	0.04041451585326082	0.2068920633016988	0.2481380522412395	0.02298149804020461	0.07810401830419951	-0.1304348794037732	-0.1626684816730906	-0.1467950787508745	-1.906994449055439e-13	-1.020860597062424e-13	nan	nan	nan	nan	nan	nan
0.31	-0.03096062894616306	-0.02790006605749705	0.02269204898074326	0.6351476970072604	0.9396455084510641	0.008810738375416504	0.4506665706791167	-0.0308886947582226	-0.02160601646146943	-0.008509313013590966	0.06855138043549007	-0.07217569450770597	-0.008634080562069588	0.05704535590859622	-0.04350802511326778	0.8377324628559534	0.119396341282669	-0.8377324628559781	-0.1193963412826388	-0.09544258097504481	-0.1165297897864491	-0.005693743931283607	-0.2686517248573311	-0.05469412890639798	-0.02680402143574059	0.1255370629698916	0.1333135642146145	0.7272143194017548	0.6256682299963662	0.08624961811663809	-0.01132297880226349	0.07564543624762099	0.02214941812497854	0.8063133518184059	-0.5187121776004211	-0.5028070764225508	1.283558072014103	-0.0876291786953209	-0.06101028733949487	0.3668475879984014	-0.03186147551205142	0.6628983586293571	-1.871458952614305	0.4780993798852182	0.973976830665369	-1.33422583341706	1.00835743670291	0.6340793932078829	-5.567806513524093	1.024624120092662	5.567806513524069	-1.024624120092683	1.620169237073851	-0.732938396477868	-0.2190554835800748	-1.008116603687728	0.7066544373436688	0.3200022806477105	0.5959689626383354	1.22221993331203	1.170879268942733	-0.7228138151850578	0.2456017942301442	-0.01185117659305202	-0.8774896820090058	0.2555551326422862	0.001190168077527285	0.01685600352475817	0.1100299886792159	0.1366955682646226	0.001004311822237799	0.004041829572685854	0.05315935438276093	0.03714347514239189	0.4482144035117048	0.4090734742441094	0.005958667991182828	0.01168496279666195	0.001021290844004926	0.02111940761263825	0.001003400890518685	0.005181335764737525	0.001955892750589487	0.01963176814021935	0.3749573040087681	0.3960415707965659	0.06138453029517731	0.07766724634550379	0.308552668406391	0.330135268218057	0.08429883213470653	0.06341523417609206	0.001087158862021537	0.006281323979209623	0.001146774185661572	0.01052137397700059	0.001023076792312309	0.02809102002008011	0.8045291848025254	0.7382963486189474	0.06848498723849659	0.08141526464369214	0.001022683711936399	0.003134601738661774	0.001053511547012032	0.01819139668542381	0.001005937747524006	0.06207576409967559	0.1785124416142533	0.2031367404450962	0.08352002771095297	0.04086071979220651	0.03622353881831149	0.03263234365530449	0.529754674023369	0.5635236530876975	0.001017771260233666	0.03396468471096064	0.001006735170799911	0.004663575921473033	0.00100582370661727	0.005934492338860138	0.00100606869265509	0.006263207392768045	0.1007221834805604	0.1010523779977516	0.1063288250328013	0.1054953877746812	0.03517586021410116	0.03304715644620249	0.0576610393709586	0.06569942735747362	0.0966958006845286	0.1281163409489316	0.1141432545522919	0.1175211794243647	0.07760720633095045	0.07089039194732118	0.06885835174288976	0.07526517659083244	0.04430423703415018	0.06608744208505866	0.02897136070837316	0.06041214997692277	0.001250784706241237	0.01370181687963232	0.00108406625164288	0.02071437732777748	0.001078278052908259	0.009482035661714867	0.001037369316732846	0.003972603346103384	0.001008614567318868	0.01040585602201994	0.001278463497764514	0.03050546178330659	0.1138739920779004	0.1326527077158362	0.05599721999910576	0.07608511643724468	0.05070775539926013	0.05302936538808532	0.001041413338911963	0.0197834947755042	0.001111080955393032	0.01054273725404882	0.03818561985416941	0.04158569512215415	0.05197105454541361	0.1024690490076225	0.03804895862985719	0.04038780595006052	0.1274578845390292	0.1261068498881942	0.001024022385446826	0.06343869528017655	0.07471019578119856	0.08540594936387283	0.01299888851968358	0.02562997247623157	0.001019303308034059	0.01330498388483547	0.001055387870564073	0.01881448383764777	0.001066221442533821	0.08432448142852614	0.003688458844854326	0.02692489773270789	0.07096006370538448	0.04834212977105627	0.05707548356903596	0.06392342845109455	0.001005550007804162	0.01751805378525067	0.02446009081372636	0.03230974071274843	0.09480752809379756	0.1012973396596955	0.001075864062527973	0.07842385017096659	0.001019133400226477	0.04912235771391255	0.001038695713310288	0.01247910271523187	0.0010129516133561	0.01698652861315746	0.001025019443656826	0.01671316232659775	0.008570801158593178	-0.00749709890424844	-0.006141403100734784	0.01284369253851094	0.00600680583443676	-0.00183079845453821	-0.005599861775056121	-0.000235227345808794	0.001461234823747819	0.1494145089675488	0.001004456344889154	0.05746889993315037	0.49327505814535	0.001036321768469839	0.00101665298040262	0.001001184525131287	0.001007235365967547	0.376501265986679	0.07996591695467963	0.3543067552070054	0.03602029015728452	0.001082541226693583	0.001152984814292607	0.00101713154302473	0.8516436279429379	0.06742223047479415	0.001020670313197428	0.001041696116571094	0.001003741573865727	0.1888969853615721	0.08793497226244755	0.04286117172225592	0.5944839012791819	0.001015715015865297	0.001001671387626525	0.001000438316527307	0.001000933764434096	0.09382329389712807	0.1022360671364666	0.02870491557918149	0.0514964273135453	0.08996650886969694	0.1130938971354035	0.07710012480156955	0.09284532479190039	0.0752101500131617	0.02308404459009124	0.001262839639820045	0.001083302199604336	0.001033277378542365	0.001028213159570903	0.0010090711320276	0.001255231352536422	0.1038111243178028	0.05040508507126573	0.04992258975830122	0.001010251131516521	0.001114323631366802	0.03578850651509459	0.04710755224521539	0.03523286418777665	0.1258536213199304	0.001027012931698853	0.07752020758262154	0.0205926141005093	0.001020536168326805	0.001058501955188866	0.0010630494271312	0.004302659096069918	0.07382448471737071	0.05015463036281588	0.001005928695697323	0.0259639548329152	0.09215694250669626	0.001079020231152686	0.001019068025326347	0.001041358136928572	0.001013514180863109	0.001026191072044675	0.01720446126883646	-0.005417210554486671	-0.00584366601683154	0.01740174404352626	0.01024671467842165	-0.001415140931191653	-0.006230172442464941	0.0005332639824231218	-1.162221018256743	-2.426965815689746	0.05629194060524828	2.450844544567634	0.008014822912929792	0.1226700315548905	1.264052542026677	-0.273852886664102	-0.1723464006932595	-0.008806287141290715	-0.09380036437627261	0.3975415650615988	1.049120387439899	2.117119524240799	-2.145980536660457	0.02109827347981951	0.01065121506577394	0.0744912860630748	0.93694068583263	-0.09185755200388462	-0.01751416908876167	-0.0499809838308647	0.2347867343914215	0.4446004612435778	-0.03178910328077434	0.2674791177354482	3.183124010808717	0.08967580366330115	0.007501428512664356	0.005856873916811688	0.007837006440031184	-0.2044528971137347	0.02060832630799755	-0.328041418906625	-0.175149414261791	0.0355928452999376	0.2825604352777615	0.140465281563548	1.473956776976339	1.640990217946954	-0.3292094122893938	-0.004145876736139976	-0.003539886821963232	0.06661955845916126	0.0390390317700242	1.64061985540628e-06	-0.01642622057961856	-0.7910994655971976	-0.227839893066249	0.01572166356056828	-0.02652173046398994	0.05552907948514658	-0.09216290733538383	-0.1472983378003097	-0.06795421326777133	0.1035342577652348	0.1583899059984041	0.6070839106919514	0.4645463091062887	0.06246786426637631	-0.02839425163218649	-0.6662463849812141	0.09751705306423415	0.7285586664650654	-0.3024435485124432	0.01823765758428153	0.112279956053014	0.141002927395029	0.008995969559980908	0.1435283777670771	-0.1287634856290484	-0.1625274891948326	-0.1470559243703752	-3.593785117658458e-14	-1.977826721884238e-13	nan	nan	nan	nan	nan	nan
0.32	-0.02246672453939465	-0.03329688820758825	0.01760956645605789	0.6479388383846459	0.9386163852045435	0.008166017981743164	0.4528182193558917	-0.031113171536684	-0.0132096750563867	-0.02721753897388175	0.07343072282979941	-0.06219757312493246	-0.02266558930214571	0.06738319547420199	-0.03706016071863864	0.7804399510226252	0.1306049756355293	-0.7804399510226302	-0.1306049756355141	-0.07898126553934105	-0.1239220473881817	-0.007735998744638089	-0.2782202623131	-0.04761811814532887	-0.02358305759445279	0.130702401615261	0.1461489648527931	0.7386778990223081	0.6183946990923038	0.08853519705632051	-0.01151854370389895	0.06765823276747306	0.0247420596000315	0.8784899482329822	-0.5480455022715942	-0.5148459633619953	1.274690290718728	-0.1190820127501245	-0.0672219030211551	0.08064687881236422	-0.002909440847081052	1.013977306645318	-1.853155133902101	0.4848056303972705	1.020839428717257	-1.456049460148944	1.041046336031221	0.6560305924122807	-5.881496421656347	1.222695620429496	5.881496421656347	-1.222695620429497	1.669712628189641	-0.7412252431543923	-0.1878914509061637	-0.9098692693965946	0.7034962204875398	0.3232444056296782	0.4467129290010313	1.352474687223055	1.128337310051502	-0.725861045631791	0.2053935325232178	-0.02740033393707014	-0.7163269715711441	0.260595929512937	0.001417627482292028	0.01732381290793257	0.1280873311377023	0.157522068435095	0.001004388093348889	0.004013669099482226	0.05439404107401232	0.03748583683805846	0.4631067615694131	0.4195219365023017	0.003599031321543409	0.009706243961043467	0.001017953887401572	0.01945089201170727	0.001002352207242721	0.005066996293369461	0.001500255369333249	0.01907581864907995	0.3774363682227538	0.4007757651087099	0.07105354383804442	0.08692706911758895	0.327024204867744	0.3499916628129168	0.05499948836270614	0.04208118681729163	0.001082412896477308	0.006447382556717838	0.001148818135247038	0.01057132213787946	0.00101898185132726	0.02894504591956879	0.8166885790841536	0.7423173320791794	0.06697616982531361	0.07959266637001459	0.001021014129921805	0.003214611040358007	0.001042855920443574	0.01776543978077124	0.001004996331586122	0.06453292296822516	0.1827666579720207	0.2066105068478168	0.08517218225879561	0.04019309255461612	0.03975507729747575	0.03490461307367882	0.5541919027039921	0.595031579259419	0.001016037392487174	0.03496343629655021	0.001004340078647336	0.004813894323256467	0.001003241091861187	0.006094515935083924	0.001003620591072608	0.006419676974020039	0.09725189487407669	0.09859140143815026	0.1045394449803681	0.1053388400674571	0.03132633769527204	0.02979870846195613	0.05343873828161626	0.06310366211370005	0.09300716612570031	0.1282269195855988	0.1131623929593516	0.1195538581132794	0.07699199038293811	0.07179821620042477	0.08414182822420428	0.09158819375011666	0.06288575150339863	0.08226889245287863	0.02536450541830719	0.05720186223350832	0.001266441078540724	0.013681858994663	0.001084974551526397	0.02069238685714173	0.001058969338336926	0.01041339632565734	0.00103404073873831	0.00438231040168102	0.001008798287567946	0.01041210553525031	0.001219292098285086	0.03030330760613297	0.1051240982597249	0.1218627249405706	0.05293104699741677	0.0739583274667419	0.05035135863833181	0.05317200000902577	0.001027677873343448	0.01970984358141601	0.001116921948959067	0.01111203908412966	0.03692276245236918	0.04070391785735526	0.04848085258654237	0.1004061149720243	0.03565381462172813	0.0389819916068153	0.1265451114124315	0.1266453490891163	0.001026012144628993	0.06521564292530953	0.07622658208399979	0.09150393113053025	0.01841105494991546	0.0307587640991876	0.001020365794211075	0.01399385660813891	0.001055726298230263	0.01850618845148231	0.001065103578966651	0.07788621895011064	0.004641073192714151	0.02855883306752393	0.07139616104828961	0.05463586460424568	0.05252126011024346	0.06027299055309732	0.001005863765309015	0.01771253703671624	0.02476052015012558	0.03280830622463768	0.09305689790427882	0.1020928442193147	0.001078860623762291	0.07848988271960237	0.001019724370623966	0.05079771592036714	0.001040055523977212	0.01120164874398221	0.001013172182121988	0.01536531455930135	0.001025502670642469	0.01525066299215791	0.01755504702958264	-0.005302646455250068	-0.005821901773338418	0.0180710192921585	0.01014628189381122	-0.001500188038919564	-0.006133211659258411	0.0004720117896747274	0.001808953885204672	0.1593129264338318	0.00100448086366768	0.05483787240080391	0.4995799944040338	0.001014006704367661	0.001012691527334488	0.001001240374591768	0.001005641541727648	0.387988192864791	0.08662468559090622	0.3722259931053292	0.001039870866332434	0.001073513583152336	0.001149636844027313	0.001012705357322641	0.8439940250862085	0.06313829729093608	0.001018161924287202	0.001023911403257953	0.001004145671634109	0.1906356990260486	0.08705750475613054	0.04492530581867071	0.6269601810213158	0.001013050624864933	0.001001802031341809	0.001000450893932348	0.001000997155719483	0.09116986664249958	0.1017565816352765	0.0252543623999457	0.04545960266549639	0.08616007384650923	0.1106481324699433	0.07544298812254858	0.1137026962954831	0.09489952242456628	0.01968695929078357	0.001298088973298328	0.001087854431226814	0.001041485916150368	0.001032025992697356	0.001008944328071329	0.001083745966032862	0.08346593676307239	0.04800859006633734	0.04988978454289639	0.001014636377500868	0.001129619432598482	0.03510031698378847	0.04183210241944913	0.0309163139051287	0.1246274665588621	0.001028989300896171	0.07882716733133868	0.02742661115565494	0.001022215443886999	0.001054372385250145	0.001064495896878647	0.006673426963529818	0.07056992312164848	0.04414317820560808	0.001006399516059266	0.0244887724944406	0.08939382877879172	0.001084307612767871	0.001021289458476801	0.001041648446103198	0.001013337203615434	0.001025907682580149	0.02671458578094472	-0.003050911956633195	-0.005491518324194894	0.02363298367012216	0.01423554156088016	-0.001212101177165192	-0.00661808115185731	0.001148624828784123	-1.182712536694053	-2.172387759692467	0.02123594242516486	1.711439621339512	-0.02599604642079734	-0.05091532634803646	0.8305902270351098	-0.1415056429125858	-0.1574943928285107	-0.01802319432873803	-0.0002573270576153161	0.57455173731836	0.815056906346547	1.815628549882704	-2.137753073357775	0.005565734070406011	-0.00646593438635357	0.1005338799709455	-0.1249649103738332	-0.2640261369215308	0.0560767355794053	-0.02689244126739457	0.257078051438486	0.2502866867734461	-0.1005414972119988	0.1964952670315823	3.095189938841948	0.1167573684171243	0.02911594126810112	0.03529235163290337	0.03008590843888013	-0.2917220808255021	-0.04924187112376482	-0.3259034415985793	-0.3402074992517355	-0.005279346810784243	0.1167530030795123	0.03665635793767855	1.758373426713324	1.591366003482174	-0.3124404838471186	0.0001535631565211779	-0.0002197156499321778	0.1312139312322207	0.04014651438074466	0.002221199229645175	-0.01555933840918139	-1.323905428350187	-0.1958930116402152	0.0111764765335966	0.03413458571355285	0.05466911594883547	-0.08920046249247766	-0.263224728518538	-0.2196861466787255	0.01337638727984167	0.2030932765066476	0.6158672294586457	0.5485969242756655	0.07547182856507562	-0.03455025164587743	-0.6227331242028411	0.2169693119517375	0.52161843505769	-0.4219514815503269	0.02557863138471695	-0.01861379416681162	0.01494402092500494	0.0060505599872857	0.1880613688100223	-0.1266543519804287	-0.1615810865547614	-0.1450693770293433	1.197303296918248e-13	-1.59483945075325e-13	nan	nan	nan	nan	nan	nan
0.33	-0.01371430738616929	-0.03865191631569988	0.01244311549517722	0.6606458688306752	0.9372464152390375	0.007476309622919816	0.4526940475325693	-0.03079568249329509	-0.001351888872847093	-0.04523137975712687	0.07804813939137206	-0.0519226355994807	-0.03735891324286727	0.07755290524596596	-0.03047485398525292	0.7202212473761501	0.1438672533900176	-0.7202212473761601	-0.1438672533899902	-0.06212897243350488	-0.1312749764252791	-0.009422890701566489	-0.2869207463685308	-0.0407133997602904	-0.02035106450102724	0.1343481752318222	0.160398750235869	0.7499806631156409	0.6111765201378249	0.09036707067125842	-0.01187936797010694	0.06113617219848412	0.02743767438249504	0.8572954605939339	-0.5158280266578451	-0.5131361284573065	1.267121366960627	-0.1555300691192677	-0.07052653284674944	-0.08677965544035168	0.07041288361084698	1.355651339793622	-1.736665452207906	0.4326489723178445	1.023602869967447	-1.463468411535642	0.9824270186618832	0.6522824068770521	-6.157823579759103	1.425106545947762	6.157823579759092	-1.425106545947772	1.699398962018144	-0.7255587051323928	-0.1475089819685632	-0.8347848071202443	0.6739482705938686	0.3221891480300784	0.2713882535306691	1.497644701878202	1.135860225940334	-0.7148648194794347	0.1651279007153604	-0.0436402245368948	-0.5941822228048952	0.2770094961117098	0.001535173832582881	0.01767393163885144	0.1389317365773772	0.1706588675674846	0.001004384808525708	0.004006490924627042	0.05271137852304259	0.03627517378390605	0.4740799683259643	0.426064949195825	0.00233656031300238	0.008664052574794925	0.001014782363137291	0.01796189731058139	0.001001803167799452	0.004980939073644899	0.001257919104216625	0.01875327311977692	0.384335796648422	0.40763702553902	0.07718430795006853	0.09301823043812754	0.3443468161722515	0.367112060824098	0.03051919192471342	0.02526408456168564	0.001075513382987197	0.006619872151302993	0.001145255747501671	0.0106189893522157	0.001015434509192831	0.0299017730402991	0.8209557758730474	0.7366552007332575	0.06351721506158332	0.07613780061499911	0.001018995131330581	0.003331979415380772	0.0010322177113084	0.01736351997655771	0.001004687415662501	0.0671521972841264	0.1857457641862673	0.2085096437874898	0.0846933498308886	0.03886584873114249	0.04156591013197698	0.03609648847193109	0.5803561591324199	0.6249724340798652	0.001014120541575052	0.03601590595041707	0.001003134828832321	0.004992571905366948	0.00100188798119644	0.006292007508571051	0.001002366649785594	0.00660745937841584	0.09425402198752969	0.09544020070443331	0.1029966051443968	0.1041292284869292	0.02840427781242708	0.02722713463830673	0.04633439983073569	0.05759439237695639	0.08761533874528199	0.1259360524979127	0.112567079738594	0.1206053429434579	0.07626115740923303	0.07215307486824465	0.1018331758557571	0.1098717544397838	0.07854083759712262	0.09638480604782353	0.02218674862204302	0.05427315398891979	0.001285849315293945	0.01366822666369276	0.00109055782492178	0.02066591526571046	0.001052484081127675	0.01154746050527289	0.00103354396752765	0.004794212623369942	0.001008848592548655	0.01043096474546498	0.001146234128817828	0.03004962975323971	0.09129719677258495	0.1075296158340641	0.0496169082552551	0.07139758859012647	0.04987019233255455	0.05295460944231452	0.001027549601225601	0.01960188584545651	0.001132223586379829	0.01179246267648638	0.03610475300579233	0.03996842346967688	0.04479410347440236	0.0978882312455524	0.03275116607103111	0.03655890782112145	0.1257791067559203	0.1272468978777302	0.00102820197530119	0.06764502734710501	0.07701115377922876	0.09718300265080344	0.02412150609740466	0.03615630318678038	0.001022131352935596	0.01485938504112998	0.001052475104012149	0.01820252680214797	0.00106792599426919	0.07176123012239109	0.00598767014636016	0.03067210642749289	0.06780604617542504	0.0578132636320937	0.04651749813727062	0.05512452144989554	0.001006308258625867	0.01782650691062437	0.02447297102970446	0.03241807001986544	0.09144801088942908	0.1023592819483288	0.001085533790225018	0.07850601131617645	0.001021621198199461	0.05310863295876982	0.001042526062713472	0.00994226868337564	0.001013648581466314	0.01375034557247606	0.001026523047283827	0.01379752235997745	0.02720638992215254	-0.002844997487267917	-0.005420656441219139	0.02371627859946392	0.01327389710087798	-0.001398665020937196	-0.006500878702265784	0.001285977736885778	0.001529676633860013	0.1515285475838185	0.001004297227439407	0.04702129250121587	0.4982321371368602	0.001011415548078556	0.001010458139681541	0.001001224541346795	0.001005108140673945	0.4087868285306089	0.08392160461046166	0.3858945422461719	0.001024148234215909	0.001063946687226968	0.001134701307031276	0.001010928255790866	0.8206277112891711	0.05562907466750356	0.00101582107149547	0.00101880516241704	0.001004552288709412	0.1907143054956257	0.08144455846122824	0.04267717630216924	0.6566692162747595	0.001011343044075083	0.001001946983407848	0.001000504318014373	0.0010011163144617	0.08919677019260053	0.1000158069010259	0.02486516681456081	0.0309652151858333	0.07516649527240868	0.11263546548744	0.07517568710888367	0.1367739750193983	0.102060132381722	0.01768484407090744	0.001312817677105656	0.001103574976962797	0.001049327692765521	0.001033873877885771	0.001008864243771561	0.001058651263038482	0.06220013421737332	0.04344321832927724	0.04876055191494099	0.001038228750717253	0.00116383832423244	0.03518284222485981	0.03904527291883995	0.02804821020152345	0.1246604240514251	0.00103174311200783	0.07736468861797739	0.03311249065902728	0.001025452334912028	0.001044622661815406	0.00107625138993938	0.008035999180932703	0.05678652072038864	0.03494382080811636	0.001007085003649215	0.02385798300629099	0.08911565985864299	0.001099395306599947	0.00102554615002219	0.001048015485270721	0.001014827300060333	0.001029004145349381	0.0372511761276885	-0.0002226169437932628	-0.004962721602718882	0.02942817385024278	0.01563219673994308	-0.001446393077972327	-0.006774783785599877	0.002209826010577949	-1.204058648445154	-1.818692671046781	0.0366423825589854	0.9059093070433206	0.01241896383003081	-0.192230404813333	0.4909985082543794	-0.0723356602164368	-0.1376937998288879	-0.003196878290574096	-0.04542132388742535	0.8090908252422837	0.4113373620078824	1.598022632077009	-1.258161086275429	0.02275260058654432	0.01033110225573735	0.09285218263425594	-0.9638523066159039	-0.4245005955641209	-0.01077825519318151	-0.04543189168801208	0.2664466801521115	0.1296785496973746	-0.1647830266502754	0.04818355214476446	2.880512649884065	0.0988830772070572	0.01226008902814941	0.01211450848141086	0.01338424154650501	-0.3377629511450567	-0.188553235820747	-0.1989220596621296	-0.7627447895015849	-0.4381057770422045	0.1160333905346115	0.04397289703454361	1.88685889444645	1.239137962311911	-0.2718467559229	-0.002880254832440876	-0.004849471537983632	0.1065351905713927	0.04126065501627994	0.00238017430852582	-0.02918697981781912	-1.546029305732738	-0.3081339767418132	-0.05248685997666229	-0.03392185600644883	0.0780426376603395	-0.06105649560912427	-0.239278831806366	-0.2582856607997045	0.1139250219443458	0.2878825847570159	0.5229893723387575	0.5322176584046538	0.09776506348967792	-0.02748847130597602	-0.6031948366984781	0.2090054352331905	0.09877635168209253	-0.6040583969773755	8.894095141477265e-05	-0.05821515098429023	0.05271941947427141	-0.003833528710842032	0.271110012243077	-0.1248993836231271	-0.161019624197788	-0.144993919257249	2.753686589639322e-13	-1.139819987851493e-13	nan	nan	nan	nan	nan	nan
0.34	-0.005614775763193244	-0.04347080688678766	0.007453005893969654	0.6732893770934644	0.9354934220470265	0.006759352042780851	0.4514566580081184	-0.02962480118261812	0.01386477993410322	-0.06169189660662761	0.08196312808418536	-0.04193641985354078	-0.05155201920471613	0.08682236385478695	-0.02418947952879094	0.6573718939850387	0.1590140388640165	-0.6573718939850403	-0.1590140388640074	-0.04502022691817192	-0.1383571843082068	-0.01064661921380505	-0.2950071037641064	-0.0342091364518302	-0.01715857593432557	0.1359090958702524	0.1761051051401447	0.7614679978876122	0.6041556012184347	0.09192068927563785	-0.012368862299533	0.05565264669984006	0.03025189890493659	0.7479128422041454	-0.4408179948588236	-0.4795776914289305	1.261985854070706	-0.1956866581865003	-0.07267174728427833	-0.1419966613999281	0.1677690126174393	1.685753831320869	-1.542490347130451	0.3443200566577603	0.9630950728467665	-1.356005864481275	0.8609961035007188	0.5960441370335022	-6.407626370583404	1.599597164331645	6.407626370583404	-1.599597164331645	1.721003110088527	-0.6870810123204345	-0.0952587619681918	-0.7870439374252045	0.6234052051724795	0.3153435002850084	0.02974233337752533	1.643788591463367	1.165251445778951	-0.6864090386140413	0.1497425304103264	-0.0531343465902698	-0.5086199575019175	0.2843178775110741	0.001454370433595055	0.01781375213686763	0.1421572766113666	0.1754400366141056	0.001004291302529264	0.004019219424227151	0.04821429216973349	0.03362096633520303	0.4812079420268859	0.4296016305990717	0.001700204696134002	0.008151470240329563	0.001012080124063938	0.016749230966583	0.001001520866923308	0.004922886155664191	0.00113639247743595	0.01854400126972569	0.3956766562359483	0.4171853911435368	0.07939424689781732	0.09531705644271171	0.3602636065499752	0.3817435470489008	0.01677397050467706	0.01626809092084303	0.001067279585832462	0.00677884288457705	0.001136005383162719	0.01066457868418539	0.001012772697559445	0.03084290234084183	0.8173448286737797	0.7239124669907654	0.05821451195068375	0.07115158282943759	0.001016815120819744	0.003435542041087765	0.001024346541527633	0.01701799457518677	0.001004736446128428	0.06985525393954722	0.1876133238735309	0.2092068348124178	0.08198315038986087	0.03689991683832106	0.04148588432912301	0.03599435890710711	0.6073688175944755	0.65239246474983	0.001012308368962522	0.0370440281364512	0.001002605019181318	0.005171906381359496	0.001001238492541439	0.006494977013023367	0.001001799604462018	0.006805635187167115	0.09168207081150796	0.09185124471098642	0.10136671917784	0.1016503195343353	0.02667361063762165	0.02561005253795694	0.03569643433365999	0.04782679949555337	0.07974335363748615	0.1197605699187618	0.1130463029268919	0.1223243144755063	0.07573312508109813	0.07287082456927604	0.1213245638715883	0.1290957753033843	0.0901506786430064	0.1071980766352367	0.01955755839255268	0.05179401529804555	0.001302917218011583	0.0136242493883027	0.001101211323854324	0.02059990004820863	0.001053165193689882	0.0127628258544948	0.001034220051607543	0.005188058003074442	0.001008833670282816	0.01047629965101388	0.001097154465122232	0.02983935305579088	0.07393172344540516	0.09087588057029665	0.04570842335816231	0.06795806367114932	0.04909155345952468	0.0521656174076067	0.001039286906643007	0.01946749199862317	0.001156985510860028	0.01260543254122208	0.03570807020588878	0.03941962633468582	0.04150153148728281	0.09564200203528214	0.02984996516427097	0.03394917738403825	0.1253392511958576	0.129063682558048	0.001030673927246328	0.07107527415864104	0.07680924903170891	0.1020245645321053	0.02976171285137953	0.04142925257065731	0.001024632915647654	0.01595178198557343	0.001045973246083336	0.01793029114561747	0.001075216693562634	0.06580371830916405	0.007338700427482205	0.03280534327666669	0.05962209182914825	0.05630969126138731	0.03896739603665884	0.04826550145609503	0.001006873308927109	0.01777178780681804	0.02402087501670346	0.03166836912104541	0.09040695770540139	0.1034347505007108	0.00109641555093591	0.07839303838460024	0.001024698513841076	0.05615967563302686	0.001046945675796958	0.008710106601740587	0.001014632076390916	0.01215278380746988	0.001028581945369322	0.01236208120987483	0.03744789778417167	-0.0001402511560472363	-0.004934376849528575	0.02946149182197956	0.01524753895594233	-0.001521018615481082	-0.006727902805763312	0.002264767173818514	0.001250399382525617	0.1437441687338022	0.001004113591210004	0.03920471260162868	0.496884279869686	0.001008824391778659	0.001008224752022296	0.001001208708108849	0.001004574739626313	0.4295854641964304	0.08121852363001626	0.3995630913870133	0.001008425602123075	0.001054379791301345	0.001119765770038428	0.001009151154246937	0.7972613974921338	0.04811985204406787	0.001013480218704481	0.001013698921535283	0.001004958905786216	0.190792911965202	0.07583161216632514	0.04042904678566518	0.686378251528203	0.001009635463273857	0.001002091935490968	0.001000557742308965	0.001001235473267273	0.08722367374270072	0.09827503216677469	0.02447597122917799	0.01647082770617174	0.06417291669830694	0.1146227985049361	0.0749083860952179	0.1598452537433127	0.1092207423388804	0.01568272885103113	0.001327546380910021	0.001119295522696199	0.001057169469381191	0.001035721763065366	0.00100878415947056	0.001033556560048533	0.04093433167167339	0.03887784659221524	0.04763131928698631	0.001061821123936615	0.001198057215875277	0.03526536746592731	0.03625844341823258	0.02518010649791768	0.1246933815439876	0.001034496923118462	0.07590220990461492	0.03879837016240707	0.001028689225956588	0.001034872938374419	0.001088006883000644	0.009398571398337659	0.04300311831912863	0.02574446341062295	0.001007770491221068	0.02322719351814084	0.0888374909384943	0.001114483000431351	0.001029802841574498	0.001054382524437812	0.00101631739650199	0.001032100608116517	0.0477877664744321	0.00260567806904658	-0.004433924881242894	0.03522336403036343	0.01702885191900586	-0.001680684978779194	-0.006931486419342315	0.003271027192371766	-1.223232364422842	-1.441770191210711	-0.02082370397858609	0.04031360419465741	-0.0220147114759321	-0.3396242052565083	0.2293239689721959	-0.03558383244292016	-0.1022287213979837	-0.01242233382047547	0.02239740879893055	1.111972772156951	0.05658984315724342	1.317846192602725	-0.5735313504741525	0.0028619619370047	-0.00688151074809935	0.09741431586843532	-1.541085389689157	-0.5702965429930461	0.05331558541119444	-0.01561355366418626	0.2738345193500604	0.009897503815197961	-0.2282791110704711	-0.06230572558350189	2.59102510874473	0.1118878747217051	0.02924732005048144	0.03638793782345405	0.03216458931943791	-0.3792731327389668	-0.3031013455209517	-0.1350050969523509	-1.191872128186785	-0.7822024450665297	0.2502503434533068	0.109234564581093	1.94646546147903	0.9308374019778569	-0.2225265730956668	-0.005915425733438742	-0.008128440878048421	0.1474741651343782	0.03653514597013358	0.007516338264832955	-0.006879107423031425	-1.788030659799599	-0.3716502200656381	-0.1031438170478509	0.02884736347430953	0.08117837053850906	-0.05186101186853695	-0.208893825279768	-0.2570154769573587	0.2564235656228275	0.40326575446508	0.4483653016587962	0.5236789835518133	0.1208455307109827	-0.02826505489453547	-0.5892377212823116	0.2209620098601583	-0.4145758446410789	-0.7640616596374399	-0.008159164160367315	-0.09050673297011716	0.1767501855960723	-0.0197697456430054	0.3360864960191552	-0.1212107561987786	-0.1580996422033367	-0.1415294806260089	4.309507969959415e-13	-5.492105169106478e-14	nan	nan	nan	nan	nan	nan
0.35	0.0009826218807307463	-0.0473938863448842	0.00299472557448579	0.6858972970045916	0.9333257812250112	0.006023020089882969	0.4501751139508817	-0.02744908301776601	0.03227077659636961	-0.07590055231853794	0.08490269196876137	-0.03290107892555601	-0.06411499802826777	0.09466846647002762	-0.01878672525808779	0.592086300479177	0.1756763953328538	-0.5920863004791876	-0.1756763953328489	-0.0277020361358238	-0.1449438409676702	-0.01129313753447996	-0.3027518006520656	-0.02829486032821078	-0.01406183488219517	0.1348811957150512	0.193166824651695	0.7732767633666411	0.5974899219050541	0.0935552610774069	-0.01296033096009494	0.05090519209919612	0.0331672355597933	0.5620941212178582	-0.3383257913976289	-0.4164903284728093	1.26029254730999	-0.2376593457830921	-0.07369231792809856	-0.1071539899417164	0.2628243898202808	1.971232166747427	-1.293436678876328	0.2391851252038178	0.8445845958752006	-1.143599238992047	0.7007093946556869	0.485838704340734	-6.657497837847584	1.724936526719893	6.657497837847576	-1.724936526719891	1.742977667950981	-0.6265249190403333	-0.03398991144350123	-0.7647263183216039	0.5575800177540848	0.3032535408224744	-0.2362133589604294	1.764970983904846	1.192204798058116	-0.648308507395182	0.1636702091299331	-0.06503118500628843	-0.4397702677459787	0.2970775887455336	0.001333521676575105	0.0178905159705011	0.1386402506030739	0.1722890260785392	0.001004114200128313	0.004039904338782426	0.03945740904025003	0.0287448519820538	0.4851196633038157	0.4311291141931803	0.001361731223989183	0.007881456569788938	0.001009835565118433	0.01587348289518197	0.001001354627612211	0.00488858858626927	0.001071884349720575	0.01840609161164168	0.4115009068121356	0.4299592429753714	0.07806466145858589	0.09417408519317547	0.3746490531857883	0.3937341974312259	0.009227100839957666	0.01152221237045714	0.001059382846591249	0.006903817911798236	0.001123706135147682	0.01070351109321583	0.00101088336656712	0.03168821870983667	0.8077949569687052	0.7071017784354905	0.05169766765269705	0.06514421438310217	0.001014794156311741	0.003522741831407998	0.001018408436326744	0.01675322909908901	0.00100503462181496	0.07256697585690723	0.1888092511559773	0.2091870565484501	0.0773516784436411	0.03437648416830484	0.03920780717274133	0.03443226575060064	0.6340029758059568	0.6766304495812167	0.001010817700441899	0.03798358768770548	0.001002374251472897	0.005357247458759989	0.001000920632998695	0.006714741653731558	0.001001544025260192	0.007017358233314275	0.0880886505435865	0.08704166502594815	0.09837103454695484	0.09751305297758521	0.02455641754252809	0.02377857650857884	0.0248268988334615	0.03677638024119445	0.06919764149480037	0.1095350182944378	0.1162374635278551	0.1260367433371145	0.07661303759281375	0.07460898538083753	0.1411708554946043	0.1474845575535854	0.09590202566254759	0.1138473432383523	0.01731854346576551	0.04971581442926257	0.00131083333228685	0.01354241305124234	0.001109945206487494	0.02048724208776852	0.001053348705405959	0.01415099183916745	0.00103342406760518	0.005582904222806393	0.00100874740042669	0.0105552588658912	0.001064176793283645	0.02971286242636528	0.05702347818288864	0.07469086962916779	0.04045990763570102	0.06295987953353858	0.04798111365164724	0.05085455088662479	0.009908965067171946	0.02738949522095341	0.001195891847558176	0.01355140834134001	0.0347906095175247	0.03833290398397366	0.04067534003017913	0.09475230108903299	0.03022981663102279	0.03285660012789316	0.127580579516267	0.1335351121699919	0.001034347919878297	0.07579855730509119	0.07553808896184935	0.1059603714999296	0.03420835862274463	0.0455857863378368	0.001028576470297715	0.01729761942571571	0.001038448271496959	0.01771431028763498	0.001111810170856422	0.05998593742865507	0.008300361685564844	0.03451602994495569	0.04713213406082978	0.04938691643586438	0.02981279455791323	0.03958688062638194	0.001007972216634847	0.01755798241540921	0.0243681488213335	0.03104288597503353	0.08980461768538044	0.1055349906050689	0.001103494352584349	0.078068928611239	0.001029883957496374	0.0600266633443956	0.001055932640357428	0.007538195905449897	0.001016737385622746	0.01061141489509082	0.00103320411308661	0.01097886447430655	0.04656895377514605	0.002501075983262485	-0.004453913122158138	0.03410889859524627	0.01529240490814873	-0.001458116645100251	-0.006977124737260337	0.002589906958439215	0.001171337546461235	0.1241030851635965	0.00100377447107306	0.02017605215769213	0.4914819599888444	0.001008703661402338	0.001006886186164407	0.001001158715761571	0.001004853231299975	0.4600398564899426	0.07205596101378521	0.4093340150942852	0.001006263589861768	0.001048441689320667	0.001103400051293003	0.001008719152004435	0.7712187515153542	0.0397493133836154	0.001012023106932728	0.001010984353815854	0.001005671531171417	0.190812794256155	0.06721567985350739	0.03314374473712109	0.7097402810850045	0.001008954074717024	0.001002169769989618	0.001000617009589889	0.001001314075986424	0.07971155035565251	0.09065096895642377	0.02018181279306712	0.008754708607093984	0.04782491337402049	0.1262542160234619	0.0802385750976282	0.180347711511421	0.09900603890625584	0.01412396433895154	0.001311916738596393	0.001118819450223342	0.001050468589300158	0.001029950641863782	0.001008550560656945	0.001026709368236883	0.03060042464439746	0.03015278901307872	0.04577126502327065	0.03476492183259237	0.001268855775176279	0.03239639425067176	0.04262164003079746	0.0353363470536087	0.1363104292579137	0.001041280697446957	0.07211086708581262	0.03981098143142468	0.001036057931364764	0.001027014631572779	0.001202276814806008	0.009263636090786806	0.02203253907292205	0.01350408651708557	0.00101025411738014	0.02606528431288684	0.08911142314888411	0.001107801086511699	0.001039915411891339	0.001074512739784039	0.001021137556575302	0.001043018642349868	0.05471495960669144	0.005058721453945157	-0.003989439987519696	0.03786473302041898	0.01394811325166913	-0.001217160007776138	-0.007262857323091574	0.002370150555913682	-1.239580581215677	-1.183700526893791	0.02232926723731948	-0.6688915843485203	0.01457072874454634	-0.6479766233928904	0.08016452834936565	-0.0193768795958038	-0.07162536973620115	0.001730826249492177	-0.03140753552760885	1.424169638764758	-0.2824154725004342	1.075265825869288	-0.3667118621055228	0.01778710738814116	0.009418977075011341	0.07517857193465423	-1.794340971449394	-0.6355883218375684	-0.01301277838673459	-0.02954078289078911	0.2680877077055168	-0.01688255909469372	-0.2765678133258946	-0.2466760751705692	2.241952642109263	0.08315376000157761	0.01290520935144778	0.01461492403967812	0.0156418855940397	-0.5651799731482918	-0.5124311483664882	-0.225499257692005	-1.032454817178992	-1.246353562479835	0.4994446083556184	0.2453067776029718	1.73814088608007	0.3910347106909554	-0.1928922769075635	-0.009298008441800879	-0.01327879608978824	0.1384515243322925	0.04225426459506016	0.00860587149138009	-0.01356675325587577	-1.465319501650493	-0.6141988335528142	-0.154030994189685	1.43865446153795	0.1026894030707279	-0.1576331753664235	0.01751555310064088	0.04014361105966312	0.6308768735812543	0.5368961180473717	0.339611199358667	0.3220010853376127	0.1453189353089935	-0.01649614560725393	-0.575088385402954	0.1310227658054066	-0.9845936423740479	-0.9699693851047549	-0.03204378775889835	-0.03149602069881537	0.2435530379190559	-0.04246100836764884	0.4285742914833091	-0.1137664400825389	-0.1506819741546957	-0.1353633369919819	5.518147003622603e-13	-4.371684994255834e-14	nan	nan	nan	nan	nan	nan
0.36	0.005437655354329349	-0.05012788060746727	-0.0009650397956453907	0.6985091164229049	0.9307438783416865	0.005303552191600247	0.4494567414116762	-0.02445931799672893	0.05280515658140601	-0.08744454785617539	0.08665867868717059	-0.0250324982734429	-0.07416419076087942	0.1006862512506123	-0.01444606569724389	0.5240618270829033	0.1933540173440517	-0.5240618270829046	-0.1933540173440569	-0.01015382112775488	-0.1508131746784065	-0.01132531762822411	-0.3103582476936274	-0.02309493613255328	-0.01110852850421649	0.1311670088001552	0.2113328382793621	0.7852261568093953	0.5911577974038972	0.09492406104196681	-0.01366692198937528	0.04687925524256362	0.03616001338555422	0.3194400081504216	-0.2030009557519597	-0.3798747015574441	1.26276575550795	-0.2785390705138872	-0.06929893636124591	-0.02936235778229712	0.3305783838590695	2.111430495872655	-1.009558312258616	0.1076046234337261	0.7297430176980784	-0.8532486464002896	0.495332536629418	0.3836251950665694	-6.955402348666126	1.802650272803797	6.955402348666126	-1.802650272803797	1.767007955232249	-0.5436164225750163	0.02760888341797873	-0.7593939681454077	0.4805348195809782	0.2866565654548306	-0.5075150185596518	1.864647414683729	1.193377038523849	-0.6196980761692866	0.09658816296723824	-0.07615882032835086	-0.3643164086995429	0.2998061116918884	0.001233537957111721	0.01798339341378141	0.1285683022503983	0.1620946874663947	0.001003856047887158	0.004079014686812611	0.02569770663305435	0.02041387470695416	0.4861686315537016	0.4312847567360572	0.001192220331000821	0.007744773091251237	0.001008044222763611	0.01534263403499851	0.001001246541756447	0.004880862808418582	0.001039774990789905	0.01828728665706302	0.4318147528252242	0.4452962248098957	0.07328690688421677	0.08972411940402286	0.3874153029924953	0.4031485024064388	0.005307989267094944	0.009112503628058134	0.001052465697802336	0.00704766631128606	0.001109372756979688	0.01074797791719948	0.001009723056329058	0.03241706605923127	0.7935322744294809	0.6885598745601225	0.04425582346690025	0.05835159288180573	0.001013055249286086	0.003632543449716765	0.001014082840742445	0.01658315416147005	0.00100554012673654	0.07520856496541094	0.1895580541138538	0.2088085955807521	0.07092902883427528	0.03136535276401284	0.03457309349468915	0.03112957401470905	0.6595163548807005	0.6969391332835564	0.001009731868266325	0.03884969782486445	0.001002297863094662	0.005531696846886715	0.001000791433030697	0.006928274168223185	0.001001455622006684	0.007227710212820734	0.08277712948235393	0.08089690187073664	0.09338691667068796	0.09164011291634722	0.02138515266300964	0.02121588440857869	0.01526856963114992	0.02689284126208576	0.0558600369986194	0.0951645850158456	0.1228922098503222	0.1324573902323457	0.0794392737266669	0.07791514371876368	0.160786757487432	0.1639955909752653	0.09479445290232753	0.1148591466899477	0.01540097320527029	0.04794059623501255	0.001306977462070213	0.01346136588410113	0.001114072603628688	0.02035681122865697	0.001050088604314049	0.0156977061915528	0.001030139393651608	0.006029546627278079	0.00100858742997708	0.01065502441615128	0.001044267653418258	0.02966506329387547	0.04266695934617641	0.06124253107277533	0.03353239967070873	0.0559498424786149	0.04652360390680439	0.04918576738307519	0.03056578854423921	0.04590260483981762	0.001250742328748522	0.01455267287528789	0.0329525565746499	0.03642396848643915	0.04318414724255962	0.09572355143869067	0.03521640823141971	0.03478492131186663	0.1336225502686264	0.1415415103659301	0.001039577511297733	0.08172330138417269	0.07315409092344692	0.1088330906682977	0.03701034196306444	0.04815674058649891	0.001034233344339079	0.01879810024988491	0.001030756436424018	0.01756906763754663	0.001187246906148035	0.0542865519894218	0.008719666673992155	0.03562274743355592	0.03039169205406649	0.03632552797581474	0.01902378494779008	0.02889997617832732	0.001009763823789878	0.01718207457890944	0.02590571964747199	0.031100326217764	0.08957877288678814	0.1083109153119301	0.001103690554976921	0.07759564223041202	0.001037534036495093	0.06455642636746423	0.001070493207115617	0.006422876659443736	0.001020200761138754	0.009128987646572677	0.001040975549346115	0.009649825059785299	0.05422743452697695	0.005016880619631533	-0.003997435283885753	0.03741894684637199	0.01325353444732631	-0.001128132674304764	-0.007281112650258819	0.0020977024623406	0.001092275710407358	0.1044620015933918	0.001003435350937473	0.001147391713752723	0.4860796401080023	0.001008582931030356	0.001005547620301929	0.001001108723418604	0.001005131722989287	0.4904942487834535	0.06289339839755353	0.4191049388015572	0.001004101577604341	0.001042503587342511	0.001087034332549033	0.001008287149754423	0.7451761055385743	0.03137877472316211	0.001010565995161351	0.001008269785958603	0.001006384156557742	0.1908326765471077	0.05859974754068833	0.02585844268857438	0.7331023106418064	0.001008272686151215	0.001002247604490174	0.001000676276917074	0.001001392678709574	0.07219942696860411	0.08302690574607309	0.01588765435695638	0.001038589508009638	0.03147691004973598	0.1378856335419917	0.08556876410004229	0.2008501692795251	0.08879133547363154	0.01256519982687053	0.001296287096292213	0.00111834337775273	0.001043767709207742	0.001024179520642046	0.001008316961838899	0.001019862176423243	0.02026651761712506	0.02142773143394141	0.04391121075955921	0.06846802254121771	0.001339654334479505	0.02952742103541192	0.0489848366433611	0.04549258760930414	0.1479274769718504	0.001048064471775726	0.06831952426700952	0.04082359270044775	0.001043426636792496	0.001019156324781287	0.001316546746615012	0.009128700783237921	0.001061959826707438	0.001263709623544794	0.001012737743514809	0.02890337510763363	0.0893853553592816	0.001101119172592084	0.00105002798221726	0.001094642955128406	0.001025957716643296	0.001053936676580174	0.06164215273895089	0.007511764838843697	-0.003544955093796468	0.04050610201047459	0.01086737458433235	-0.0007536350367730422	-0.007594228226840836	0.001469273919455548	-1.251692089041731	-1.018772549335204	-0.01760098189629491	-1.368352011109195	-0.0183296247268408	-1.030596789644138	-0.0450442412794775	-0.008917793900109236	-0.03324887913529581	-0.007107975351079637	0.02621834951275337	1.624598772688399	-0.604809064763045	0.8025771111792397	-0.1062973889424433	0.00663663651719106	-0.005774627653117652	0.07412051190651063	-1.887328453708159	-0.7273471539430665	0.05783595072336052	0.003324561105323774	0.2598079575876152	-0.06183903693813882	-0.3258188579100356	-0.4104254414538487	1.80516488293512	0.09719799179337266	0.0270689822021365	0.03514151257798384	0.03189037600068518	-0.6463098267389454	-0.6502360464018386	-0.2812483110939035	-0.9584960731363764	-1.611178775884317	0.7918939501749337	0.4228340698526069	1.570915695761185	-0.1966552283283969	-0.1619300381790501	-0.005757591761852572	-0.01168302062988151	0.1791838386527753	0.04689438290936446	0.01167760531055911	0.008859191869569138	-1.240696182853024	-0.7740208034790957	-0.1746872135489638	2.147068642720113	0.09223611739848364	-0.2163036411363135	0.1632964338984255	0.3471642110624862	0.9634172824139212	0.6435579410076208	0.2357477417642099	0.2065630798542089	0.1517742073524875	-0.01411741510562836	-0.5655586330227479	0.1001681739865944	-1.642298571528747	-1.165718383269767	-0.04057965317507087	0.04607794478441328	0.3118871060870052	-0.0496050671426214	0.4686415583843093	-0.109892466159443	-0.146311309446792	-0.1306940164323825	5.939839384863493e-13	-1.40987937644029e-13	nan	nan	nan	nan	nan	nan
0.37	0.00723980526566894	-0.05135734256937053	-0.0049009146175181	0.711169765339428	0.9277666329386753	0.004671429278002543	0.4495654152926671	-0.02106152236189369	0.07369070716601317	-0.0960307122298681	0.08696065720923039	-0.01806201012798811	-0.08100667358937652	0.104430369376482	-0.01084927785979681	0.4525858483816926	0.2115920621084706	-0.4525858483816945	-0.2115920621085015	0.007609468551738087	-0.1557580025471299	-0.01077420422203386	-0.3179916096317268	-0.0187055010839522	-0.008341714763890958	0.1244182067362366	0.2303475947384342	0.7970691820723846	0.5850559876970431	0.09460048075568922	-0.01451634902126643	0.04377893832407547	0.03919107703128843	0.04495965671275606	-0.04111517661383123	-0.4190314065090722	1.269797144953492	-0.3152191125268148	-0.05580179617242827	0.05832737674029945	0.339511442522579	2.009641197116555	-0.715649099251371	-0.04967513766395686	0.6735947122028408	-0.5196832806998718	0.2499621737553144	0.3486060207024652	-7.264821701200801	1.837101029995195	7.264821701200802	-1.837101029995189	1.781999451341574	-0.444278358838964	0.07914822006549319	-0.7690611083993336	0.3964830822043976	0.2661995622110923	-0.9164314190230929	1.929601363938832	1.180025315271648	-0.5966844780177065	-0.1580081733665678	-0.09261704284039973	-0.2386199400535443	0.306009195880284	0.00115578654970682	0.01809234672458206	0.1132148641106014	0.1460365872762137	0.0010035670786311	0.004133149911423366	0.01408155505174526	0.01213487966289211	0.4851523712871012	0.43050904374329	0.001102721191900904	0.00766506720960327	0.001006683451572637	0.01513692824767439	0.0010011751625454	0.004898684969902188	0.001023582388826194	0.01819847914733454	0.4550946242110017	0.4617082936756969	0.06582370244309245	0.08263656886791342	0.3983429613165003	0.4098025888692634	0.003212392528927235	0.008026737096440126	0.001046895117781388	0.007249829481782265	0.001095528457957782	0.01080334604647403	0.001009126279798125	0.03311823589498362	0.776531462068459	0.6697700242705893	0.03680743210962576	0.05148329708037028	0.001011594147606486	0.003829367077509059	0.001011172210899123	0.01651498224596282	0.001006296827230883	0.07771448462157236	0.1900881600989412	0.2082831261479602	0.06303753710806313	0.0279019587444545	0.02742350439332528	0.02590756112533779	0.6823089225314145	0.7123431233465359	0.001008991880329588	0.03973680355821242	0.001002298636700731	0.005706530015980529	0.001000744815499344	0.007150441079516979	0.001001442318355887	0.007443872936405061	0.07318772127593609	0.07212319765733864	0.0833524115759679	0.08292043374077304	0.01687869998466745	0.01776276681595572	0.008439614689589574	0.01973877101242448	0.04135641115304912	0.07890473062406726	0.1331381182169679	0.1420781982069116	0.08480470918256211	0.08359641104997974	0.1782609178102821	0.1769151107710773	0.08794394454076387	0.1105773841880777	0.01376401768943126	0.04647070098304252	0.001283673320632415	0.01342395323731629	0.001107905523273892	0.02023122379119303	0.001042295358275692	0.01742059402778327	0.001024664076976845	0.006459306600010258	0.001009582645152976	0.0107578330745817	0.001057007728799449	0.02969928378632846	0.03642374446768799	0.0550266660650918	0.02533921966767298	0.047436532213718	0.04366199276863862	0.04656816421570685	0.05724642155054572	0.06935334534970226	0.001284031075800706	0.01544835751948247	0.02957375857034336	0.03334363264887158	0.04745007971838137	0.09692053324006418	0.03937582117504128	0.03744371213479883	0.1398976127769869	0.1509988946968665	0.001050548638229424	0.08839037715564556	0.07152532855664676	0.1124488337657267	0.03728247821076181	0.04845785709304982	0.001042271752085925	0.0202958651301062	0.001024250555320572	0.01750346787417031	0.002490415248827614	0.04894657276809997	0.008182906881800294	0.03569286335222371	0.01662025065698756	0.02318592714835978	0.01052563658125835	0.0202250917218512	0.001010262019455791	0.0165848055753328	0.02925924878175094	0.03215482048250298	0.0958370020781454	0.1154357417373465	0.001096571758403474	0.07714693329036833	0.001049358593680002	0.06937022703582468	0.001193391474209438	0.005412085209042133	0.001072602692717786	0.007738758240034742	0.001122053673573516	0.008412577571574169	0.05824759077476286	0.007223960598408922	-0.003425167117514443	0.04024875354836694	0.008913413904276737	-0.0004811654337961735	-0.007441243450807016	0.001652136086769711	0.0010600394185476	0.07875408952765528	0.001003123372238346	0.001083806232556438	0.4798918770690918	0.00101032894483873	0.001005030161465456	0.001001094245491285	0.001008080839939467	0.5214158608572113	0.05040582790495417	0.4240419029378724	0.001003356663920084	0.001039907116947626	0.001076108403594777	0.001008689728603596	0.7231008664913073	0.02502276348597845	0.001009656960863989	0.001008036004679512	0.001007676698174571	0.1910999223854866	0.0480204542894746	0.01348509119228858	0.7433636190189727	0.001008178713881185	0.001002343300301474	0.001000713245217855	0.001001458759111072	0.05044236462225254	0.05824373245058977	0.008474857565326446	0.001028351956154436	0.01700995570122291	0.1574940579119895	0.09749631867273147	0.2112116766364527	0.06974110489391412	0.01147538856842527	0.001228178909139829	0.001087220861457867	0.001026074987181463	0.001014554079212371	0.001012565536575898	0.001112916239366697	0.03638420669688825	0.0112557648238587	0.03704993133618301	0.1070712402105725	0.001300980861900524	0.02238757121489446	0.05568245539459696	0.04319704315965155	0.1506571642520609	0.001073730451116348	0.07034015718884208	0.03484041453750426	0.001056739730957	0.001016060822975359	0.005995940310617198	0.006320157996671149	0.001039387029363007	0.001165133331922587	0.001009124481713298	0.03665222327538249	0.117421993532514	0.001079042481320845	0.001071512252417202	0.001513174083077035	0.001212759345229403	0.00133550145974838	0.05955209745119887	0.009200797184838502	-0.002757068570117394	0.0428726814806756	0.003010124817182162	0.0003837774890943975	-0.007478986430527928	0.001352859445050623	-1.262590167600422	-0.9154400330950186	0.02640634169230511	-1.836535076518445	0.01782377874349618	-0.6302143230617481	-0.1020729843773194	-0.006467868800344596	-0.008192045352504222	0.006534690977111188	-0.02684518067188193	1.64260240989109	-0.8155896886435673	0.5452350256689948	-0.09115836775403971	0.02902794406609256	0.01180427959449989	0.06837454039177675	-1.849848609087294	-0.6575016808228478	0.00230740846836054	-0.009847295072712649	0.2417860286581331	-0.04425171868134204	-0.368674750603514	-0.6331411988636358	1.276287148363129	0.08696263235480912	0.01227858128621894	0.015400117982001	0.016233609542624	-1.097082545101509	-1.110557639720124	-0.4031660450808738	-0.4986743406350345	-1.65015916729405	1.19885040173086	0.7570196731860636	1.052234154694873	-0.6814337444271624	-0.1312396463686085	-0.004436354356618436	-0.0164429349029739	0.1584798594568528	0.02949640313091655	0.0093998884023414	0.003152717860208809	-0.05524738822278102	-0.9266529185274154	-0.3430559665530917	2.501212115714054	0.08034537769965047	-0.3908226484791748	0.08319851685871586	0.1667251075967798	1.017631302473311	0.6708040272605145	0.4448898537503398	-0.1287699656268765	0.1419321055321263	-0.001205989597311212	-0.4953891077425319	-0.07246030116819985	-1.005559476596279	-0.611862596297119	-0.08404012665816118	0.167930368420718	1.220877128830984	-0.0476823512943051	0.4753378141278908	-0.08958044688319361	-0.1280825691496373	-0.1139031256207083	5.377909189900345e-13	-2.230965556615562e-13	nan	nan	nan	nan	nan	nan
0.38	0.006416242140701268	-0.0509146589395201	-0.009580290799741379	0.7239137216652473	0.9244733140442789	0.00421399327190638	0.4507678938018941	-0.01785847515780164	0.09187721204521651	-0.1019170205762889	0.08561585156099651	-0.01137580201313761	-0.08464656360397659	0.1056149164304308	-0.007216472317524053	0.3802648268663852	0.2299388849421978	-0.3802648268663809	-0.2299388849422196	0.02541315731258501	-0.1596773260086021	-0.00981166478202067	-0.325775123640102	-0.01518265664702944	-0.005794669667948734	0.1113546599236658	0.2497508152941996	0.8089226091387772	0.5793036955872461	0.09182981851177929	-0.01549707198211699	0.04244939714040327	0.04227224887165099	-0.2057025991261962	0.1314281625883999	-0.5285749736262754	1.279427237367181	-0.3417537688155574	-0.03436155486093713	0.1893985678649872	0.291628697717109	1.571621354796439	-0.4695871067998136	-0.2217522106188951	0.6728870115965423	-0.2127300837309769	-0.01658167769979591	0.3908287360371039	-7.12441091148636	1.8244058866655	7.12441091148636	-1.8244058866655	1.775087771502454	-0.3385155411246148	0.1098940901826177	-0.7894243822002751	0.3072166972465047	0.2427028365783524	-1.770463968284314	1.94234023401861	1.19545739920427	-0.5497945567578048	-0.3928282285594646	-0.1024180061190443	-0.01016126173664492	0.3098277506150174	0.001100787364880595	0.01825181420168881	0.09313669702990456	0.1254986449442114	0.001003266598786054	0.004208832444125106	0.007899102695610689	0.007709346167492925	0.4825488123067376	0.4294038045064445	0.001058846192246216	0.007626525989320267	0.001005744546655587	0.01517279778778901	0.0010011322489096	0.00492880229616069	0.001016964699830341	0.01809307645948545	0.4804849371245556	0.477844021196117	0.05600437457721925	0.07335455270750554	0.4072898767052378	0.4143930998055029	0.002153372009783015	0.007683287265000762	0.001042812159223813	0.007532864123604082	0.001083143455290341	0.01088318403191606	0.001009029430258277	0.03382977856974798	0.7580516204880205	0.6519787622806128	0.02977760986646802	0.04497776577614116	0.001010409213069249	0.004094264289080291	0.001009600683507326	0.0165284413137729	0.001007321582198683	0.08005248663892815	0.1905184887469387	0.2079036238258557	0.05382766842753459	0.02395556166002858	0.01766346105198064	0.01848346878874261	0.701378340978499	0.7224779566248772	0.001008575060566627	0.04072374002059927	0.001002346895552398	0.005864887066070338	0.001000740012251422	0.007358441493870043	0.001001468726990641	0.007650211220297219	0.0579970019486108	0.059182220385821	0.06664556675770307	0.0690918031019197	0.01091292819243915	0.01327674675384867	0.004901554114166301	0.01639222717238091	0.02650132067342684	0.0619740603737736	0.1470018866576895	0.1577660534067814	0.09294957433084163	0.09392754271835303	0.192690840946753	0.1858251918950654	0.07569576492081971	0.1007957423537456	0.01238964649044673	0.04533199062464764	0.001237965754860463	0.01331841046160569	0.001089256619585448	0.01996778316964218	0.001029550050077838	0.01872902599772761	0.001017112657914633	0.006428250519625629	0.001012205339225585	0.01085333742444501	0.00110991797022257	0.02983147387506077	0.0405540249516991	0.05908217191730231	0.01606636627338044	0.03745655072800285	0.03892518211681635	0.04244019711945849	0.08804819079241637	0.09508950028323414	0.001281338147969075	0.01602847175537834	0.02437941616644314	0.02878633307587723	0.05279745089501389	0.09752949358547965	0.04050049361105162	0.03776204654522584	0.1447045664131673	0.1636855707892587	0.001068869964550521	0.09475831820894728	0.07150674053729933	0.1168806672638761	0.03461901149567003	0.04593273753222363	0.001052948490688422	0.02151980909542924	0.001019450592809073	0.01750087878758421	0.005468258708584751	0.04451973190432706	0.006522474865322426	0.03444723519250208	0.009242961661447975	0.01581558079097936	0.006043091968164231	0.01581064248719129	0.001008703472044207	0.01539795246336294	0.03466619084685039	0.03452112279133429	0.1112015595484468	0.1348844368851569	0.001081971373533441	0.07649108259589968	0.001066014706830124	0.07368756742682842	0.00146404686516805	0.004684975262308635	0.001192213992035542	0.006640376317604391	0.001303367135161098	0.007428809658956733	0.05819427266552383	0.009085675488664503	-0.002709153379604385	0.04276974209583242	0.002228540545159649	0.0004927653302850388	-0.007417792520114334	0.001426004311976499	0.001027803126698611	0.0530461774619233	0.001002811393543429	0.001020220751378972	0.4737041140301818	0.001012074958662358	0.001004512702623599	0.001001079767562114	0.001011029956905453	0.5523374729309679	0.03791825741235394	0.4289788670741869	0.001002611750249199	0.001037310646551056	0.001065182474639403	0.001009092307447906	0.7010256274440408	0.01866675224879655	0.00100874792657275	0.001007802223224984	0.001008969239792165	0.1913671682238657	0.03744116103825859	0.001111739695993915	0.7536249273961388	0.001008084741605698	0.001002438996113852	0.001000750213523867	0.001001524839515375	0.0286853022759005	0.03346055915510447	0.00106206077368947	0.001018114404299965	0.002543001352714879	0.1771024822819845	0.1094238732454181	0.2215731839933754	0.05069087431419785	0.01038557730997838	0.001160070721968385	0.001056098345152551	0.001008382265172694	0.00100492863782526	0.001016814111315265	0.001205970302333863	0.05250189577667389	0.001083798213771469	0.03018865191280834	0.1456744578799184	0.001262307389316739	0.01524772139437018	0.06238007414583797	0.04090149870999551	0.1533868515322618	0.001099396430460778	0.07236079011067099	0.028857236374566	0.001070052825126355	0.001012965321184309	0.01067533387461988	0.003511615210103874	0.001016814232026216	0.001066557040304874	0.00100551121993545	0.04440107144313259	0.1454586317057432	0.001056965790047288	0.001092996522624613	0.001931705211023923	0.001399560973811485	0.001617066242911505	0.05746204216344666	0.01088982953083326	-0.00196918204643835	0.04523926095087664	-0.004847124949968241	0.0015211900149619	-0.007363744634215012	0.001236444970645392	-1.272137248684733	-0.8349557632167344	-0.007498148505707685	-2.264320439468129	-0.01402016305369052	-0.2599044799493705	-0.1109494900999768	-0.0006848614756741394	0.01506618638113985	-0.004648942234577362	0.02289931390540345	1.569330503610918	-1.043702189618592	0.3898620058626895	0.04216595103936451	0.02281093090842018	-0.0008806563168880812	0.07619507968059767	-1.687610793797457	-0.6547942544617438	0.07145066721187786	0.01965076487349951	0.2262244298359497	-0.03264561480711763	-0.4224194708604616	-0.8508413308797932	0.7513335260080422	0.1171641375066858	0.02377375840836216	0.03230821318827309	0.02992548807197629	-1.479764438326435	-1.672026339038824	-0.4878288050002663	-0.1969907912346808	-1.745341947556835	2.005303395227988	1.35280693727869	0.7690279613970752	-1.296631094824325	-0.09569305945087962	-0.0193836175578809	-0.03925365746249478	0.09629266536754665	-0.04526882773466312	0.01021674356976277	0.02845311104671177	0.8135779890994188	-1.067355047589888	-0.4767599993202934	2.60415152743691	0.02912203582961991	-0.5116963881117265	0.04569214269968103	-0.1209270714449986	1.609275634691923	0.5837309973880079	0.3989658219082998	-0.3586841336259424	0.09701002418812013	-0.001515281502104504	-0.382930961537181	-0.1629806416282134	-0.4884476775318973	-0.3136313388792312	-0.1584964748577526	0.3084395536065578	2.77666085054421	-0.09103341803372877	0.3693495029195325	-0.05315616545191265	-0.08794181264743289	-0.07999810133631563	2.092101091602907e-13	-2.632167960927782e-13	nan	nan	nan	nan	nan	nan
0.39	0.003430270165648378	-0.04875642438435401	-0.01571644517965642	0.7367633736267741	0.9209879781510686	0.004008313669261046	0.4534469378259871	-0.0154051610244257	0.1037566234497334	-0.1058206305391808	0.0825238018518725	-0.004390148234570825	-0.08562222332390432	0.1041035712216055	-0.00270970246314904	0.3126013048305831	0.2479043333072415	-0.3126013048305704	-0.2479043333072823	0.04300855676151638	-0.1625505357899425	-0.008662757116207868	-0.3337897492717029	-0.01256657177246612	-0.003491658252003897	0.09093924263440653	0.2689078096153224	0.8211960255641449	0.5742136780071123	0.08984224141124263	-0.01654173240346923	0.04232270377848914	0.04543007293396771	-0.378626393051174	0.2938699365346029	-0.7072785767958139	1.291148733857701	-0.3530040759843527	-0.006126730021000291	0.3337807934744896	0.1918307375251619	0.7869963365989723	-0.3279443932803079	-0.3917712229455139	0.7316903323371229	0.003894444771168212	-0.2786696402145258	0.5231891778270631	-6.388443940944781	1.761232068427798	6.388443940944775	-1.761232068427815	1.73612864650895	-0.2397185476241043	0.1166579011738013	-0.815063418956668	0.2171631242609799	0.2181200899511689	-2.094982613690337	1.876036282094584	1.272537680955939	-0.4599775850409226	0.0944372921557219	-0.1051566934998134	-0.02363507455653701	0.3217997717628194	0.001064771612257621	0.01848236700690153	0.07309592829035397	0.1044960136009718	0.001003012538991251	0.004299689613535849	0.004561748762423	0.005413090609115908	0.4795161880170359	0.428805283311167	0.001038185474720932	0.007623919809468543	0.001005094152893524	0.01535184723667094	0.001001106746775917	0.004952657946766565	0.00101828574176325	0.01796825933282138	0.5040243323654221	0.4908673962811802	0.04579812866123696	0.0635198257919402	0.4156243795373121	0.4188925702812161	0.001590374235285282	0.007781603754534516	0.001040116951700643	0.007907795199564365	0.001073941875659339	0.01099430783509671	0.001009270992145009	0.03459872874468362	0.7397816888471963	0.6365494657459119	0.02377492446582345	0.03933665002399186	0.001009484602908245	0.004436897419055775	0.00100892077023321	0.01659291072810412	0.001008632515621829	0.08222516371974864	0.1910481093695025	0.2079328315658036	0.0439718601912857	0.01961042882494192	0.009747028828665943	0.01211757766206515	0.7166486509907045	0.7278971886622049	0.001008419714860218	0.04190037154734635	0.001002418529254923	0.00601284360991705	0.001000752958511198	0.007560886678002118	0.001001513285202591	0.007849572415941645	0.04209613039791237	0.04578917207736143	0.05003922008660705	0.05428878049519523	0.006150720917881628	0.009694824623634369	0.003010369570260099	0.0149338445916309	0.01811536100844438	0.05295709888381694	0.1590551010495886	0.1789954348669794	0.1013627198552014	0.1068817555214499	0.2041434902898834	0.1920889724995504	0.06222640576499079	0.08789241826862031	0.01134509196000423	0.04440827011484893	0.001204714873206825	0.01297662049138502	0.00107391156794533	0.01950342008933314	0.001019509072810226	0.01962306206168556	0.001011265881096546	0.006206888158435995	0.001014700358139173	0.01092020605183949	0.003855404116429992	0.03246615440536698	0.04956705766197757	0.0689597440154579	0.00893793487077881	0.02973663175493617	0.03560297112798067	0.03938118989778098	0.1138340607628022	0.1157594662302401	0.001344484083020186	0.01618654817449787	0.01900838254011637	0.02413158853191268	0.05475656129787307	0.09926235237431794	0.0393402221468776	0.03713115030738827	0.1504933205932152	0.1788648787348092	0.001126667055810497	0.09940320349502954	0.07617896184592443	0.124322734914725	0.03159639405135869	0.04293728169656912	0.001068142975534686	0.02211522833726748	0.001015979700869971	0.0175333652132208	0.006745521826221314	0.04075323190420213	0.006653032820189812	0.03488434113031177	0.005262531886720117	0.01180716785508279	0.003625006018013719	0.01355223216253948	0.001006971053261925	0.01406429155840146	0.04191492156968529	0.03834464162362798	0.1252535349758083	0.1595363546922185	0.001070539224477519	0.07507962930886386	0.001095909192946891	0.07646337529119376	0.00157562664262225	0.004214831500433834	0.001242412396891005	0.005902409624080468	0.00137841728937764	0.006713520414857148	0.05522157235801757	0.01077591280623386	-0.001699271187830354	0.04532336015822953	-0.003620497847189263	0.001524532390252848	-0.007497633363888178	0.002223562885234436	0.001026836366852718	0.04029516661181626	0.001002694633592735	0.001015416473969044	0.471598374647167	0.001020577091034148	0.001004336585896666	0.001001080580584773	0.001026962756536946	0.5629140495342294	0.02930132551768775	0.4379899211750355	0.001002357510022142	0.001037312944587339	0.001063670740234305	0.001009886265757463	0.6873974353438166	0.01546794568287482	0.001008331530690565	0.001008560970776941	0.001010866173406695	0.1924361619290604	0.0272583889391341	0.001094941857875703	0.7555814208903472	0.001008404681907931	0.001002538832808758	0.001000780152805587	0.00100158911282699	0.01742757710413112	0.02552626639117716	0.001038438242307987	0.001020608772171302	0.01382115201667358	0.1785033600500448	0.1161082551794098	0.2252585088607779	0.03979319699173352	0.01006972379086145	0.001178553943556402	0.001059493728612685	0.001009631199944748	0.001005394565316359	0.001017705476286217	0.01140447504607821	0.06721184537885748	0.00127591412867716	0.03296921193781287	0.1530759388951533	0.00153547584297058	0.01108066644880595	0.0526764491095287	0.03545024310070866	0.164754144434024	0.001260818498780082	0.09083923031974839	0.02742705507446686	0.001095724409297732	0.001011861664568709	0.00590578385789731	0.009566320571203546	0.001020874587607379	0.001074417966014439	0.001004877854565496	0.05565742181089269	0.1457413225076858	0.001060054132663627	0.001155822364870778	0.001489000573710515	0.001205943546916686	0.001320808026074519	0.05045649620616882	0.01237501674412403	-0.0004734603091706147	0.04794425758650885	-0.008488234557314251	0.002558973350453886	-0.007684585191400596	0.003810815790164398	-1.281886934199832	-0.756382695195535	0.04038981211188026	-1.938395753384975	0.02087933818694615	-0.1880412469153	-0.002623488001183143	0.0004627431607445531	0.02077004970456895	0.005634456891147034	-0.03115591193836266	1.06934666387549	-0.9381676160590663	0.5190421346330795	-0.0001403750596935366	0.04694296396930738	0.01785700926660154	0.0798469725645997	-1.387244141905473	-0.4886941519086214	0.01667614093257586	0.000522544054032265	0.2091839187832846	0.03467053676236641	-0.4448184180997421	-0.4533987564158602	0.3604490856580492	0.1238656832466584	0.009710847076700693	0.01358349895861806	0.01442062790419257	-1.2273106094065	-1.293566011483394	-0.2490331484193136	-0.09306424032271732	-0.1925713844734765	2.019365392511637	1.106608960972395	0.5053235864398771	-1.274289669290849	-0.08503072773392328	-0.0440499290478045	-0.04831270600697319	0.09851887391248841	0.008341951183019471	0.003709689202133638	0.4658280752905403	1.152961206603844	-0.5206981643653186	-0.1523458172121483	1.552445315767353	-0.0005412174923237718	-0.4281693226032207	0.2823795927407459	0.006566750556614378	1.322628425012911	0.3334227472566492	1.067103522439739	-0.2503960540385616	0.02172032051374241	0.006094359882907342	-0.3732158421776258	0.2178510269614473	-0.3069292999956795	-0.1496770152170053	-0.09750024168506122	0.4560749384129873	1.882445533666275	-0.1852407251727805	0.1775259578095577	-0.04211886588362355	-0.06136894107438475	-0.06386959955144272	-7.096622265024435e-14	-1.676810542600539e-13	nan	nan	nan	nan	nan	nan
0.4	-0.0008989776630729173	-0.04516423644687523	-0.02389831582453578	0.749749607920927	0.9174594192033499	0.004104411384466323	0.4571909208023128	-0.01416592823564967	0.1072718469872317	-0.1088120985914594	0.0778781572672867	0.003406936398069078	-0.08484274860911553	0.1001818781036286	0.003500590098900561	0.252892939142096	0.2650144919523456	-0.2528929391420839	-0.2650144919523664	0.0599784608072764	-0.1645435396107293	-0.007543097594683028	-0.3421076455159628	-0.01081613722979459	-0.001427855002086853	0.0738077451672698	0.2870110939737376	0.8346395986596287	0.5702687713710142	0.09570105402899914	-0.01757305815890911	0.04180754237108432	0.04870949850518166	-0.4743577698500225	0.4182188390568739	-0.9377182266182447	1.306743703892394	-0.3503983795475961	0.02599390870918559	0.4023863583564545	0.04881242881598844	-0.101216218593724	-0.2871587246742442	-0.5324711857031719	0.835173182428398	0.1382968030996401	-0.4986512594787259	0.7315332775778273	-5.533379642023696	1.653347942677632	5.533379642023696	-1.653347942677633	1.649988690867577	-0.1624743490137466	0.1040444613250961	-0.8500785047317682	0.1340866308694001	0.1948612033729803	-1.113680003864771	1.731598241467761	1.429488733227301	-0.3207723679505804	1.176449715098797	-0.09975107291832139	-0.08785487083465146	0.3341480523909697	0.001046285049142286	0.01879523249664781	0.05569772695276937	0.08668693139232529	0.001002827164071685	0.004400174033450263	0.002862668185506447	0.004174628924904828	0.4767647155869049	0.4294739599654931	0.001032111896374265	0.007641763207006253	0.001004681017171067	0.01558872570842464	0.001001094409374356	0.004965779126314212	0.001026916066318195	0.01780409476663666	0.5234095558227637	0.4999109974831814	0.03615480534016458	0.05429271193510249	0.4241357155508759	0.424954143405229	0.001308068005945081	0.008127725324826285	0.001038771078281068	0.008367076998008352	0.001068586493909156	0.01113535606466934	0.001009788889156918	0.03547175836597043	0.722804937754598	0.6244539668672495	0.0190586879360679	0.03489857761949129	0.00100881422496688	0.004819790748201896	0.001008960572397057	0.01668448078720341	0.001010236593036705	0.08425362366377491	0.191781279239555	0.2085207020403587	0.03379523506390738	0.01509496685939808	0.005620706986488329	0.008794256421352287	0.7280493581409301	0.7302456624220525	0.001008502130512124	0.04331512399276863	0.001002504271638348	0.006136969941991946	0.001000774405629815	0.007738164979442282	0.001001567706019076	0.008028101315425584	0.027947477147287	0.03406670047719642	0.03700037654028269	0.04312072628881619	0.00370034983224788	0.007886533237631709	0.002057198569633289	0.01456337205753617	0.01912277560502753	0.055432212003712	0.1667808557023655	0.1937292111710905	0.1089494271835529	0.1134311886904746	0.2125782030112377	0.1963635721627265	0.04963157792406487	0.07550483002602625	0.01065619652722842	0.04371178236554916	0.00119733236136541	0.0125359008294349	0.001067939758602815	0.0191076541012938	0.001015115563285903	0.02101949000582015	0.001008576950151466	0.006742001457129766	0.001016393149009849	0.01093858535393222	0.01026577203268204	0.03849493698532453	0.06102586580669269	0.08196189157024247	0.005338289456387295	0.02616119909424048	0.03512824686619499	0.03904719333123028	0.1311847377007158	0.1265904796747904	0.001512595270070533	0.01595695809681108	0.01416969154555501	0.02004461058655554	0.05139354204060029	0.1028070849936975	0.03616972616273412	0.03812976008994372	0.1584389008263833	0.1880589887014629	0.001236276999723326	0.1011903069026167	0.08681956171314079	0.137775853996255	0.02931238121652364	0.04072503604057343	0.001088577458518825	0.0219471454303796	0.001013692981265353	0.01758440183315719	0.005022494023295742	0.03699847898683807	0.009704580724445338	0.03815323968777259	0.003234327842783827	0.009803106983695277	0.002405186394736491	0.01258457639965388	0.001005788425130736	0.01366265691866298	0.05091715016827036	0.04363883607079096	0.1334479236101648	0.1671078040145945	0.001066369808094098	0.07290659837647739	0.001142272111917129	0.07707236433996774	0.001410158059136479	0.003817672365287514	0.001170683518212081	0.005378649195674689	0.001267821426747437	0.006135220626501903	0.04956030828399761	0.01232945005428439	-0.0003654959657277785	0.04797789726944999	-0.007997583716202235	0.002560310300570216	-0.00773814068326995	0.004205662956000386	0.001025869607003363	0.02754415576171704	0.001002577873642324	0.00101061219655915	0.4694926352641519	0.001029079223425927	0.001004160469164588	0.001001081393611122	0.001042895556192735	0.5734906261374855	0.02068439362302061	0.4470009752758858	0.001002103269809715	0.001037315242619838	0.001062159005824979	0.001010680224067819	0.6737692432435918	0.01226913911695491	0.001007915134819282	0.001009319718245832	0.001012763107022373	0.1935051556342555	0.01707561684000694	0.001078144019759538	0.7575379143845558	0.001008724622208519	0.00100263866950361	0.001000810092088934	0.001001653386138796	0.006169851932363013	0.0175919736272552	0.001014815710931454	0.001023103140034835	0.02509930268063866	0.179904237818106	0.1227926371134006	0.2289438337281827	0.02889551966927669	0.009753870271748045	0.001197037165167435	0.001062889112089231	0.001010880134716488	0.001005860492805413	0.001018596841247029	0.02160297978982244	0.08192179498105051	0.001468030043589735	0.03574977196282461	0.1604774199103759	0.001808644296629099	0.006913611503239059	0.04297282407320966	0.02999898749142478	0.1761214373357847	0.001422240567100654	0.1093176705288295	0.0259968737743749	0.001121395993438475	0.00101075800795394	0.001136233841171003	0.01562102593230771	0.001024934943184605	0.001082278891726742	0.001004244489196905	0.06691377217865514	0.1460240133096207	0.00106314247528461	0.001218648207120126	0.001046295936392424	0.001012326120021597	0.001024549809234983	0.04345095024889124	0.01386020395741484	0.001022261428097089	0.05064925422214098	-0.01212934416466036	0.003596756685945929	-0.008005425748586141	0.006385186609683868	-1.291198492809754	-0.7170824600817646	0.008964388539152922	-1.625610612556784	-0.01209471289671168	-0.04834570517076426	0.1424900798153767	0.003405054144618592	0.0266319909906501	-0.006795836283795592	0.0150298259995937	0.7733757270074344	-0.9221795778673315	0.7022825355216482	0.09172696714628922	0.03968107553114681	0.005104229069141764	0.09701096892783397	-1.020851262590846	-0.4141855848961973	0.07950270679456282	0.02507090093988298	0.1973810024860748	0.07908693210709597	-0.4564852969173138	-0.2423273536752625	0.1371818705126606	0.1647883211572346	0.01900771606157911	0.02727483664903913	0.02575902884994176	-1.145649096633091	-0.9450326589551337	-0.1331026561883024	0.02059121807000546	0.5530729744360381	0.7061823640129434	0.07185101046675188	0.3711917731402731	-1.193483926329967	-0.05024650733860213	-0.03916955590903633	-0.02553423901995542	0.1967710414061676	0.1060263042507209	0.0005188784698044256	0.7072735208681472	1.438493080364824	-0.2384577850750583	0.06824213170005906	0.6363610269581983	-0.04841126343287454	-0.3981430682691186	0.4080669088032837	0.2049741326274849	0.412236038916207	0.01217462169249964	1.60117610804562	-0.2020420977125955	-0.05569040575205618	0.002194755636447743	-0.3805815449969084	0.4033778823640007	-0.08757726467162122	-0.05548042651267269	0.02790877818885154	0.6025746765795011	-0.6394328463882812	-0.2433489471036202	-0.06401426021043963	-0.03855924012067313	-0.04510055963386632	-0.05260021019446467	-1.839270849398786e-13	3.964844444844782e-13	nan	nan	nan	nan	nan	nan
0.41	-0.005901826125398465	-0.0405490571316024	-0.03444682442837896	0.7629099620090211	0.9140145959532388	0.004519450606705761	0.4612233020045586	-0.01439996331493243	0.1023812791206872	-0.1117615621161688	0.07199429323548945	0.01222592577202748	-0.08298076769956114	0.0943325298799909	0.01196338508532832	0.2013732649481262	0.2808687861993041	-0.2013732649481228	-0.2808687861993518	0.07587220329394451	-0.1658800627411977	-0.00661817032123159	-0.3508006172263187	-0.009846770905893549	0.0004268708531747465	0.06940079493944531	0.3033070857490636	0.8499145449806281	0.5678827478298371	0.1114140359719147	-0.01843877838468264	0.0413106079284739	0.05213052224075441	-0.5324736419272115	0.4997542486277385	-1.156366072805008	1.325495597580721	-0.3383263358304182	0.05540398693045231	0.4159697197598746	-0.08584083943785635	-0.8238314634250883	-0.2949584655461699	-0.6384680274161795	0.9114835956834918	0.2446212457501096	-0.6625669489773196	0.946960908580006	-4.779402256906898	1.517693013210877	4.779402256906903	-1.517693013210913	1.52903599674332	-0.1052322759383121	0.08098782040721818	-0.8846091658262449	0.06130833019917761	0.1784880658339949	0.1478867591447016	1.522231126152032	1.606694674509412	-0.1651714462227055	1.830088657567582	-0.07253442710884171	-0.01739421819051673	0.34937899745639	0.00103749089184466	0.01917075535328282	0.04487669917275169	0.07526151517904095	0.001002701227375396	0.00449956542683322	0.001957257570889264	0.003538762373372494	0.4750376979015197	0.431705694897055	0.001031039050108372	0.007659193016381681	0.001004392762238889	0.01586542785492474	0.001001077746786304	0.004967741844998629	0.001031445566418787	0.01760747964509444	0.5357131338531754	0.5044866790209293	0.02657718097061547	0.04505207537509633	0.435083989460929	0.4338668314107247	0.001158203986508611	0.008654714092544636	0.001037691734976794	0.008860856224078506	0.001065833300296218	0.01129359150557309	0.001009992182037591	0.03643484886581554	0.7082144096163094	0.6160767694503598	0.0162369367060591	0.0322506950343369	0.001008243644168244	0.00520311762875538	0.00100863772799765	0.01679743761013767	0.001011988310669821	0.08615033285330517	0.1927255207703333	0.2095027300370302	0.02404190694074531	0.01074946132704862	0.003404436908123698	0.006996107191148857	0.7365565117221191	0.7310276839883243	0.001008531922213807	0.04495710328284573	0.001002585367895229	0.006248361222589567	0.001000796187821338	0.007903054947670615	0.001001619310805079	0.008192908004043136	0.02040304788588389	0.02767040865760353	0.03273530170338245	0.03905990227545813	0.002389161702948801	0.006941212809995675	0.001579588714924487	0.01478206111500263	0.03079763367574974	0.06867142080057546	0.1707463532751452	0.1946737324080879	0.1134563279646635	0.11051501372471	0.2181006458903635	0.1987069087013426	0.03906875109873824	0.06494638410383648	0.009885957277855338	0.04311262901407337	0.001195110583673026	0.01226187991273819	0.001065339188161793	0.01895261595448491	0.00102585074459406	0.02316173298829046	0.00101340578613387	0.007801882526606786	0.001015911770343435	0.01092194309246539	0.01307797642218536	0.04147626997224743	0.07099131750551815	0.09411740579351642	0.0046535855434893	0.02579381248647479	0.03928890974627688	0.04252703137337049	0.1382845733202086	0.1285730261639265	0.001591701207511634	0.01530066165097174	0.01133874619145274	0.01764917939613917	0.04703775767473554	0.105191422300476	0.03353302644007238	0.03965447590020475	0.1672515758250898	0.1896525834345467	0.001312171246830737	0.09983375051224817	0.1033080250694833	0.1568890355566473	0.02888068983356277	0.04024401868660431	0.001096394402559495	0.02113858920577013	0.001012544431950183	0.01765260230800494	0.003113578120377809	0.03362208672228599	0.01617604269603471	0.04460494346009687	0.004007863342324825	0.01076832204299539	0.001789108808772394	0.01226594721922019	0.001005092302580951	0.01413598267987011	0.05975856346276517	0.04978154981561129	0.135879275609704	0.1548641737368823	0.001064867761274875	0.07058142403419509	0.001176643999120293	0.07551735461091146	0.001227211998287406	0.003498595386604197	0.001091908904761699	0.004998043703929182	0.001146209118948143	0.005680367393422476	0.04339769317058322	0.01384195703652777	0.0006589933429001101	0.04724904678740115	-0.007939984305455053	0.003512184014348119	-0.007931289820883914	0.006318168943395878	0.001030426033477325	0.03500941817180089	0.001002563649993331	0.001009132556646205	0.4725690071347935	0.001030635724118132	0.001004035513874231	0.001001042650583537	0.001030460521569634	0.5563044694737468	0.0111028440090406	0.4701485431910131	0.001002102427922913	0.001035936653961652	0.001063651927674468	0.001009800611288091	0.6699816460594652	0.01383911612039845	0.001007425394735527	0.00100744051142559	0.001014698182309729	0.1950218529594529	0.009264386506392922	0.001056347824210088	0.7581067442617866	0.00100842611975066	0.001002696069773159	0.001000826270677767	0.001001689621438042	0.01664701597673423	0.03631465904728504	0.001012762124474352	0.001129890890113022	0.06015924644634358	0.1746796517584695	0.1173671913350505	0.2266267828856334	0.02417075784155678	0.008466375638815526	0.00118920867812061	0.00106241517092562	0.001059142707409442	0.001029067052330973	0.001012715116837078	0.01141243089814266	0.08523556483740891	0.006010134057151982	0.05139248907584023	0.1387722388660107	0.001560375560815988	0.009402382077065986	0.04065168621117467	0.03083905909590108	0.1858092486445913	0.001364979944526182	0.1405200893240985	0.03041994630186137	0.001090262251294844	0.00101184928336012	0.001075296714626931	0.02965671249888141	0.008030795975596035	0.00119845796397767	0.00100447225298085	0.07398594063937929	0.1338445189232018	0.001063441434263227	0.001207174243348501	0.001028379580534064	0.001007826874605987	0.00101531876592168	0.03719247239452183	0.01533986648206111	0.001392868183371065	0.04380003035756044	-0.004530897007344447	0.004396399590848449	-0.008065130216335696	0.008377060797760353	-1.300658109477987	-0.6957785221172238	0.05249416331930395	-0.6843457577963366	0.02087752347745794	-0.06384337347935624	0.2974467650576827	0.000195562605816567	0.03108438303739077	0.003825505250633555	-0.03810843046810215	0.1536826584686811	-0.932751771179112	1.070639820014007	0.03624367533712167	0.05338195009670955	0.02119881639237258	0.09416867800144292	-0.6701743641569842	-0.1367730837327495	0.01584377728517916	0.005577019021814084	0.1814315799703547	0.1112335661462298	-0.4118218387801744	-0.1266591138268727	0.01586764296071518	0.165333062703818	0.006844821049018412	0.01062316580778629	0.01141855489993439	-0.1999195287023443	0.0941630859859261	-0.06283049763770737	0.03103760524820273	1.947685409065347	-0.4121850425731383	-0.5670036230888167	0.08688962372913683	-0.9166706431541805	-0.07022465417757597	-0.01538241786392052	-0.005560402690819335	0.2304712226835878	0.1036360654108367	-0.002281391858291615	-0.05543633950338748	1.017407226559158	0.1320722789715832	0.5941250035333785	-0.1999760633136757	-0.07865809028407203	-0.1052127780127463	0.09911597029769861	0.09913659839147586	-0.06136062455992591	-0.2558012070866744	2.190777032796985	0.08352477741346376	-0.09766328548931576	0.01023820846605848	-0.2983664624386301	0.8466580737309692	0.2697304827512552	-0.01031766391713469	0.06230188723298308	0.6106578197406789	-1.622407439737446	-0.2111196918942805	-0.2323784044547239	-0.02566429954561908	-0.03125748130580788	-0.03857410318695561	-3.077834561399464e-13	7.752348789637399e-13	nan	nan	nan	nan	nan	nan
0.42	-0.01167368488749083	-0.03527040698168788	-0.04671328885384721	0.7762628895497635	0.9106976911789402	0.005180292146947723	0.4657479119509416	-0.01568717291933281	0.09185653554481728	-0.1145557576074638	0.06522546858373802	0.02129378637822074	-0.07973988635640143	0.08710356784995812	0.02215851204808036	0.1571279528012388	0.2953719943463471	-0.1571279528012494	-0.295371994346361	0.09056470454770436	-0.1666562251066974	-0.0059224046457147	-0.3597216954022183	-0.009559536699938344	0.002189988277711456	0.07507741636702624	0.3173483367477743	0.866397375020554	0.5667905603278274	0.129581666862014	-0.01900657579883427	0.0413424139972299	0.055683524508985	-0.6281598298129922	0.5509130059800168	-1.281309390944475	1.345258394422106	-0.3248146842138006	0.07515437230969103	0.5008321072257539	-0.1618224761755203	-1.228051360429297	-0.256105118004583	-0.7094633096914025	0.884947428890664	0.4140768897051084	-0.7745740207107993	1.077999672849342	-4.078507232607963	1.383130722694562	4.078507232607963	-1.383130722694564	1.409740444285374	-0.05040219601999782	0.05821214173818756	-0.8956997978403656	-0.00233979271826933	0.176539517228265	0.9030343272145777	1.280650086133544	1.671065477012382	-0.06200516011699552	1.667379504532663	-0.04016651061253688	0.01789323143893676	0.3605437589211924	0.001035374835783536	0.01957219537517006	0.04233700185740752	0.07250255368221545	0.001002631175723334	0.004595815141647328	0.001501908821283472	0.003197446088085654	0.4747888809950602	0.4352946924378496	0.001031281443947905	0.00764796755768331	0.001004186198556087	0.01625793226414176	0.001001050038757296	0.00497503173756	0.001027488890372713	0.01736681455372746	0.539092952515847	0.50322309221122	0.01683047552839405	0.03550159577073488	0.4497880338479841	0.4461746348942169	0.001083251261081633	0.009304056609976076	0.001036462712986983	0.009320859609500232	0.001065203976913122	0.0114524515393448	0.001009653753161385	0.03732636286499941	0.6967095895793882	0.6107387567167197	0.01553714604571094	0.03173547291315108	0.001007713502965706	0.005510288450903046	0.001007536344986959	0.01695715234621907	0.00101383174780177	0.08787167015424484	0.1938847011676109	0.2106236713416004	0.01505540038282926	0.006874409499520335	0.002273145267130792	0.006073941715645035	0.7427737449587738	0.7304959192856464	0.001008397484602324	0.04665629576298493	0.001002654610156598	0.006345351982874706	0.001000815166776408	0.008049028471819625	0.001001663226960121	0.008340797334055848	0.02144397384260504	0.02874210467510928	0.03921179082210804	0.04422989260257798	0.001728401405444218	0.006492541918738746	0.001393637113517017	0.01534194439878262	0.05305039749543076	0.09144425266771064	0.1711398710476557	0.1875873718004636	0.113806822775309	0.1038527638393402	0.2207153849210843	0.1978896464202564	0.03106235807617753	0.0572021094617088	0.008859881647009016	0.04229447945764028	0.001190084506052234	0.01223329666308864	0.001063802263963187	0.01899470580020481	0.001055357371290386	0.02560478781143987	0.001027427745274261	0.008768445880767009	0.00101272890515087	0.01092427629436524	0.009494888256387033	0.03849762187381009	0.07787896762734578	0.1028059853461275	0.006558724530115051	0.02814448098297825	0.04872082141047946	0.05025768393784771	0.1336905864494715	0.1233884717251441	0.001507197326272688	0.01446759500113129	0.01110340134556109	0.01745496286354225	0.04359006950379022	0.1053957127546753	0.03252406052419599	0.04009584343710439	0.1763118772720768	0.1874749055651002	0.001321484336961459	0.09662797661425282	0.1255129870202055	0.1809777312274585	0.03074975556807974	0.04194925459840924	0.001084729287991499	0.02016103079204467	0.001012516337900725	0.01776502336815354	0.00211960538117788	0.0309577586470784	0.02620477566053128	0.05428030519557586	0.007865675713616705	0.01497992076271801	0.001538186368503405	0.01233677803450866	0.001004858356505363	0.0148196049269042	0.06768383789343627	0.05554578741268133	0.1323897603393691	0.1383973706082964	0.001064266439077741	0.06889552912765763	0.001188087070811993	0.07271698187338486	0.001126733183706472	0.003296223495567845	0.001050274472126897	0.004748760717507789	0.001080776663886323	0.00535966522725121	0.0371711695631984	0.01533256771370596	0.001247560949292492	0.04243994738366452	-0.002855153063662666	0.004362570522209544	-0.008035475845254634	0.008350253731244841	0.001034982459950306	0.04247468058189419	0.001002549426347269	0.001007652916734576	0.475645379005435	0.001032192224811563	0.001003910558581623	0.001001003907553927	0.001018025486944777	0.5391183128100144	0.001521294395054587	0.4932961111061377	0.001002101586056798	0.001034558065297997	0.001065144849518424	0.00100892099850341	0.6661940488753385	0.01540909312384509	0.00100693565465648	0.001005561304545646	0.001016633257597425	0.1965385502846498	0.001453156172780035	0.00103455162866019	0.7586755741390174	0.001008127617285658	0.001002753470041853	0.00100084244926499	0.001001725856736292	0.02712418002110695	0.0550373444673241	0.001010708538017297	0.001236678640177977	0.0952191902120527	0.169455065698833	0.1119417455567021	0.2243097320430813	0.01944599601385855	0.007178881005877004	0.00118138019107926	0.001061941229759559	0.001107405280122279	0.001052273611901574	0.001006833392436029	0.001221882006460238	0.08854933469377045	0.01055223807071698	0.06703520618885843	0.1170670578216509	0.001312106825033875	0.01189115265089163	0.03833054834914376	0.0316791307003771	0.1954970599534007	0.001307719321963178	0.1717225081193668	0.03484301882935446	0.00105912850915826	0.001012940558776577	0.001014359588096259	0.04369239906545551	0.01503665700797291	0.001314637036229371	0.001004700016747128	0.08105810910010158	0.1216650245367899	0.001063740393241572	0.001195700279589241	0.001010463224686267	0.001003327629213256	0.001006087722624028	0.03093399454015248	0.01681952900670728	0.001763474938645102	0.03695080649297992	0.003067550149971373	0.005196042495751171	-0.008124834684085152	0.01036893498583665	-1.309880872575075	-0.688099163138429	0.01414782173493813	0.1076803307061208	-0.01272304855400103	0.01056434803822359	0.4139426016569648	-0.002325999362495538	0.04979244357458575	-0.005730401344926137	0.006219832000862265	-0.3944779424710728	-0.9841481867279762	1.381305631119204	0.1161977170504013	0.03292590752485192	0.005229147756595529	0.08269566877364297	-0.4130143259414338	0.01234650792629796	0.06427149487527256	0.03442249067668895	0.1623066247746311	0.106869593679331	-0.3623945559122441	-0.06713060273459397	-0.1255753832760317	0.176230959091649	0.01612761200737428	0.02349154783303733	0.02237555713952049	0.3479484708165491	0.9011302091393587	-0.03377274893037774	0.08883006330677948	2.459797588505524	-0.8999940049105892	-0.6773639734524739	-0.2609279907969879	-0.6306496703516299	-0.09404574831722706	0.009917977456366744	0.01389135945458031	0.2569334095458825	0.08736276119945433	0.004313971091509029	-0.4847226963107831	0.7451061461594202	0.3051532358109224	0.9184050361482169	-0.7970591585937362	-0.08376530414351127	0.0420998634184031	-0.0279424617044081	-0.01169552205165875	-0.3420184815867738	-0.3576688798553695	2.596278930127204	0.2352085554107888	-0.08949084379404121	0.01103887099639347	-0.2381687071822859	1.048109475053149	0.5616994673638207	0.02241157263712113	0.06996807535217008	0.5268794470249333	-1.484067416558048	-0.1154930599641395	-0.3130868619451226	-0.01521822261830716	-0.01883605859450089	-0.02576999683607121	-4.800643113863834e-13	3.299183611529248e-13	nan	nan	nan	nan	nan	nan
0.43	-0.01876494743898958	-0.02961124744967566	-0.05954979457624041	0.7898143152143375	0.9075009603223296	0.005973934920515553	0.4718045923613987	-0.01737914357188339	0.07915144992986145	-0.1165119578299047	0.05795730647679938	0.02942235289112857	-0.0742870966968715	0.0790231610938858	0.03301838196297862	0.1198079720108416	0.3086168063389999	-0.1198079720108763	-0.3086168063390011	0.1041131045950482	-0.1668564701263324	-0.005453741842332034	-0.3686013599852162	-0.009870081466757221	0.004005959703490658	0.08523688680409204	0.3288718946519931	0.8827573180609215	0.5663656515248147	0.1424877274232695	-0.01929726082419048	0.04173275368487999	0.05935318047094531	-0.7866757881826708	0.5778288206557546	-1.265193750168057	1.365288924008524	-0.3139638342775194	0.08156074180406363	0.7168415769138397	-0.1676899958596385	-1.276551004262825	-0.1397174325715821	-0.7393860888519967	0.7206784175696466	0.6743358541568881	-0.8352379844077804	1.075254977189319	-3.376083182651794	1.26542559112758	3.376083182651791	-1.265425591127626	1.299116312196482	0.01072514054651017	0.03332734884604337	-0.87405774103773	-0.05888445625666971	0.1876541506805714	1.041583079927892	1.020038926860954	1.587441065982177	-0.03042966072218329	0.9034276060155787	-0.0176578959776902	0.06064255422341716	0.3730215447372836	0.001034702447249619	0.0199443919249637	0.0395661304959528	0.07044776496357114	0.001002546190463165	0.004676236649198807	0.001259613341004941	0.003059612702967244	0.4759347275231024	0.4397605193639141	0.001286250599679742	0.007805778984582327	0.001004052146961014	0.01683794083584083	0.001001003816208595	0.004991731925336057	0.001021106964875811	0.01711910208116971	0.5367297857176838	0.4987758692766094	0.009441870208005127	0.02807953243810497	0.4696692622655078	0.4620721878950553	0.001043554008597299	0.01007853451769341	0.001033997005316505	0.009674658984952771	0.001063209684277717	0.01158820173559071	0.001008808437261287	0.03795308599080407	0.6874517031611477	0.6071700211558074	0.01760174164443218	0.03395914813191846	0.001007077643019346	0.005700690561845914	0.001006823568238417	0.01718707586199608	0.001015580104982888	0.08936591000628383	0.1953293766701624	0.2118023201787078	0.008478790217168733	0.0040430658738628	0.001665619323829863	0.00558153069242827	0.7471710301946441	0.7283847373734805	0.001007891318102767	0.04819344330583992	0.001002701325403506	0.00644233684871084	0.001000827756351195	0.008193576086496849	0.001001692834246117	0.008484120979372265	0.02579233140779789	0.0324505837360026	0.04830742952001436	0.05179382895143079	0.001377239450193604	0.006283759875295413	0.007050912365552348	0.02213626937388671	0.075072440093379	0.1127281549068512	0.1708658555156094	0.1786992845222863	0.1136578886263881	0.09877438203997643	0.2203571074836025	0.1933560761896691	0.02336242849906797	0.05020959231933807	0.007721350192936256	0.04135783317160055	0.001178646662151743	0.01241847171878654	0.001060006575480324	0.01918280370526642	0.005361760394181732	0.03226533067323215	0.00424751665571195	0.01248427465349187	0.001009655982041944	0.01099189492627478	0.005467248879298861	0.03503538784940241	0.07977537628474818	0.1060253168208228	0.01014162805001413	0.03212210011048065	0.05764745415431662	0.05738764202402617	0.1202190769918632	0.1141814507659049	0.001389848640898943	0.01381110938758169	0.01201957331306996	0.01815224663186428	0.04038667409910993	0.1037307486596319	0.03080539242622444	0.03854392622198299	0.1824026646221525	0.1827170335202602	0.001293388776671034	0.09325774307548991	0.1474158028437092	0.20378138523713	0.0321738333707444	0.04328697201568289	0.001068965877012901	0.01947410699341622	0.001012451626118705	0.01794294376083633	0.001578004894045893	0.0287857846086119	0.03555850138817446	0.06303186373175117	0.01811242572722369	0.02496772052963322	0.003624607236044174	0.01480141856875973	0.001004613404532058	0.01540500538196789	0.07143374526998068	0.05922263444442235	0.1306474133228221	0.128673918207635	0.001060774479684393	0.06829371453606302	0.001182567351266711	0.06973609906070381	0.001069424955804226	0.003194433855326219	0.001027151092883825	0.004608765786187735	0.001043965145735502	0.005152224210895211	0.02849613010674008	0.01620487378663488	0.001662465486225445	0.0362702640817219	0.003076137527278959	0.005426820858574134	-0.008172209276600119	0.01001428965533929	0.001033173742482006	0.03095704493970206	0.001002380182515909	0.001006609771410772	0.4811488971596691	0.001991359383621904	0.001003914406646863	0.001000914938968132	0.001011452443574737	0.5239777952489966	0.001282018795084806	0.5332512801998138	0.001002342703122376	0.001028784855812944	0.001057740496034646	0.001007089180154968	0.6628857577887144	0.02366614536977685	0.001005976169805862	0.001006522206583983	0.001018048039595853	0.1988465370044804	0.001261093305475304	0.001027968327389785	0.7577631430310815	0.00100671894641263	0.001002746954627648	0.001000839511522509	0.001001721774984581	0.03372513635410906	0.06277670482692906	0.001011253850427841	0.02298662173308291	0.1096355971807789	0.171272168302275	0.1147492751538866	0.2156674953771242	0.01045030292666466	0.005933513204240827	0.001154346393925423	0.001051076327987902	0.01731216005466286	0.01318004328256964	0.00100614034654201	0.001126081412941827	0.07683494739560549	0.01687203429776307	0.07000276614495728	0.08553234991418428	0.001229801028564717	0.01395945515937669	0.03505135151089821	0.02637823225591599	0.1896388412409719	0.001227223719952047	0.1880323891680153	0.03293862352864088	0.00104699645922616	0.001011913624310525	0.001010930049425896	0.04855963151940172	0.04134883501492407	0.009613193743578378	0.001004069529702594	0.07210532240748549	0.1335754615297303	0.001051555482157798	0.001160843417036406	0.001009171623234315	0.00100287745844531	0.00100527486137341	0.01787079910355203	0.01658545568350622	0.001996562461222259	0.02955614685077283	0.00901429802006681	0.006675693885197431	-0.008346842381957697	0.01139460931503629	-1.320853919201893	-0.6886716425995084	0.04874478912352225	-0.4734632577350165	0.01835177464824824	-0.02467014785468694	0.4891963399573285	0.03157717478089483	0.06615421753120425	0.004980597523664925	-0.04185917778625684	-0.5410145928827862	-0.5338769214508506	1.842884044223891	0.05902090623882372	0.03362673507349392	0.01746968951066327	0.03853210234125352	-0.296128155936886	0.4038421223178069	-0.007447156350327899	0.01852194514678127	0.1373813365081481	0.132373022489234	-0.2097646771832052	-0.03429807570227712	-0.2817645703486031	0.1320232741094419	0.006123794828187405	0.009462798536789897	0.009885741847232832	0.3934751987464235	0.6387825765904824	-0.01115152433989132	1.178392653751409	1.820494504014462	-0.8031336087103338	-0.3059849994205445	-0.6157408610078083	-0.7609496713328265	-0.0941284529174002	0.02361871267249478	0.02097684071624018	0.9915285652242459	0.6056078062136293	0.009456556887952499	-0.2286537668729178	-0.06025033838219464	0.4737689255275954	0.5341197265437839	-1.101148507559284	-0.05062149994314777	0.09305593215066742	-0.2786591273074385	-0.2899557047201453	-0.5056296231194061	-0.3025044284588139	1.961485298033626	0.04390242967553333	-0.04825683288373657	0.02227332506442429	-0.1950990859311909	0.726934955942615	1.383395357037364	0.4363882484796326	0.04458890699960962	0.1964182784126503	-0.4215657918622693	-0.0122953618511893	-0.2781725561963515	-0.004997539833015306	-0.008935946300864368	-0.01544010137805482	-6.156830254676482e-13	-7.243251141746533e-14	nan	nan	nan	nan	nan	nan
0.44	-0.02733886280444624	-0.02377563216376632	-0.07160120378999826	0.8035739117403863	0.9044297675462162	0.006771238171070117	0.4802114955300764	-0.01886333966643582	0.06705381062602443	-0.1174417563797939	0.05053340726363038	0.03530560560728312	-0.06629607303513618	0.07052419508421111	0.04328922493321538	0.08979440400462214	0.3206723844745517	-0.08979440400463143	-0.3206723844745494	0.1165305657319174	-0.1664342833267307	-0.005299719070656372	-0.3770793426685364	-0.01071953173720788	0.005963058946404535	0.09416354436016729	0.3376686639279861	0.8978765550386226	0.5660329059086734	0.1474421189482749	-0.01935348174869538	0.04256462204435323	0.06313663762905977	-0.9246903926182114	0.5862041567545657	-1.124290089217804	1.386892566717054	-0.2997070682395072	0.0758864677070383	0.9708766588778892	-0.1202675645237818	-1.106562098156941	-0.05082478348269225	-0.7406107309325938	0.4358846695548276	0.9217236900354869	-0.8582858713815805	0.9601942839254773	-2.617224675772801	1.145283951274368	2.617224675772801	-1.145283951274369	1.18355266218983	0.07408416782751495	-0.004715864603150601	-0.8153634179046325	-0.1101208934434495	0.2047650806553344	0.656471751020492	0.7352923604771607	1.422924264478932	-0.04357252274265245	0.07704569728072826	0.006726309567479437	0.1061989658033305	0.3833039981496406	0.001033461640402064	0.02031615717712856	0.03267320061242727	0.06393678486119776	0.001002419054653297	0.004753739126856677	0.001137851856752361	0.002973260674840692	0.4784210119956235	0.4452780903650173	0.001892911673489478	0.008233288855246448	0.001003987080258811	0.01757991555052808	0.001000936210163586	0.004992846862147381	0.001014629337231731	0.0168076939722912	0.5305185252833026	0.4914818413848944	0.005488389700023058	0.02415180850885711	0.4955441754536997	0.4839258972822343	0.001023831974002111	0.01089093556930231	0.001029876794618179	0.009909249662448636	0.001058509287842039	0.01171282129121052	0.00100746962175245	0.03801466783081543	0.6799018177605317	0.6049082862040712	0.02264281893753426	0.03924138708957294	0.001006279888166522	0.005736223648402855	0.001006948075158152	0.01746678597374143	0.001017161589512609	0.09063609670194599	0.1970963737186896	0.2133413887662711	0.004983807339322405	0.002561305796570063	0.001357745875810994	0.005329050725962502	0.7500425452863736	0.7251585564548326	0.001006933672544368	0.0493132557371273	0.001002721411819355	0.006524916552896506	0.001000832578305373	0.008319180911249092	0.001001705588463201	0.008610443569581464	0.03117594387095669	0.03660616579800745	0.05664842567945699	0.05754805445347157	0.001201696924471341	0.006206154140166986	0.02048185010464753	0.03707695191446866	0.09306939111558618	0.1283243756419076	0.1714002993284391	0.1730144964665496	0.114737054581574	0.09837961159090924	0.2169543611746137	0.1861757330864098	0.01492530961662198	0.0421211977701797	0.006527504193930901	0.04039501151891706	0.001159409252319574	0.01263570449596121	0.001052674876702054	0.01935921499748165	0.01546510022035141	0.0437624271641725	0.01183591703652676	0.01987669826237311	0.001007773569721798	0.01111834346371548	0.003364339209142709	0.03350595336919561	0.07570094190308332	0.1024207688345642	0.01503776055239484	0.03728782621055998	0.06376830599451346	0.06147074137772642	0.09890439568899896	0.1002294320879393	0.001289992373276227	0.01339337137534962	0.01349749033674705	0.01923006234587961	0.03713012758285931	0.1003503548085064	0.02737924471261262	0.03447137366776606	0.183895567043177	0.1794408391879416	0.00123909100339254	0.09085535603319181	0.1665375765138558	0.2201481057126594	0.03202274495971767	0.04305865322409649	0.001055018261260797	0.01918863579282655	0.001011905563426426	0.01816505220290015	0.001304861190720402	0.02707831722005745	0.04267223084831528	0.06931365879027761	0.03579875876268793	0.04159852532377844	0.008775362777167757	0.02038197728947402	0.001004175588279475	0.01566092089372415	0.06953429351823594	0.05923271936273557	0.1344338466031701	0.1307472002052427	0.001052934332141777	0.06850111182059639	0.001162376133467862	0.06725187363656315	0.001040130403764916	0.003199116011018892	0.001015368676079547	0.004574581418751562	0.001025158488656257	0.005056425300900428	0.01689565333018711	0.01633959359547717	0.001956158680254208	0.02928392988626959	0.00901773297098999	0.006768005230326815	-0.008365792218963733	0.01125275118283755	0.001031365025016251	0.01943940929751133	0.00100221093868416	0.001005566626093111	0.486652415313903	0.002950526542431694	0.001003918254707932	0.001000825970382435	0.001004879400203904	0.508837277687975	0.0010427431951108	0.5732064492934912	0.001002583820216152	0.001023011646324649	0.001050336142546326	0.001005257361801856	0.6595774667020904	0.03192319761571064	0.001005016684947543	0.001007483108510894	0.001019462821594639	0.2011545237243115	0.001069030438178433	0.001021385026114479	0.7568507119231456	0.001005310275530639	0.001002740439212591	0.00100083657377927	0.001001717693232115	0.04032609268711203	0.07051606518653283	0.001011799162843158	0.0447365648259782	0.1240520041495072	0.1730892709057172	0.1175568047510708	0.2070252587111691	0.001454609839476847	0.00468814540260312	0.001127312596758284	0.001040211426212216	0.03351691482919698	0.02530781295321599	0.001005447300643835	0.001030280819431158	0.06512056009744502	0.02319183052481236	0.07297032610105343	0.05399764200671135	0.00114749523208781	0.01602775766786283	0.03177215467265302	0.02107733381145327	0.1837806225285427	0.001146728117942789	0.2043422702166627	0.03103422822793281	0.001034864409307272	0.001010886689867221	0.001007500510755553	0.05342686397334355	0.06766101302186801	0.01791175045092517	0.001003439042666798	0.06315253571487109	0.1454858985226683	0.001039370571072831	0.001125986554486974	0.001007880021785795	0.001002427287705859	0.001004462000135501	0.004807603666951437	0.01635138236030505	0.002229649983799254	0.0221614872085658	0.01496104589016208	0.008155345274643974	-0.008568850079830185	0.01242028364423586	-1.33306594321298	-0.6998584312201298	0.01406156235295815	-0.7835579460754916	-0.01330685447631656	0.02086061940461543	0.62429141666025	0.05161368950651451	0.08218567221672807	-0.008847451373422809	-0.006519295292582683	-0.9638389338903187	-0.2852803060344516	2.572536908389889	0.1237823457934004	0.009084168058652881	0.003003019751818726	-0.03033258839684839	-0.1516142041066603	0.6240592557293442	0.03329768977518738	0.0443798169935475	0.1174959935038768	0.1789535437635563	-0.09247784622920198	-0.01914439136844818	-0.3485751845717488	0.09276393671102025	0.0132465796865632	0.01970298984867002	0.01897534612932574	0.4373690710669216	0.5391880397666815	-0.007537487280807901	1.718101576386498	1.322261287699311	-0.2593341604251872	0.2593582966046812	-0.7902825653248546	-0.849825151775601	-0.09928082162428493	0.01632952171370118	0.01155403686103973	1.224244135371999	0.822681728424693	0.01607995215914017	-0.09816278758725579	-0.6196697461069547	0.5427746303539699	0.3090332896359509	-1.746058702317805	-0.03601578382299117	0.118206252682188	-0.37102841291856	-0.5158225898740815	-0.04568293908396448	-0.1640995806256162	1.308892223298474	-0.07799868640589148	-0.009200324435439914	0.01987647916914239	-0.1452673772083378	0.5541567795875452	1.890300472794844	0.6455952099311377	0.004071086694046671	-0.20647297566141	0.8752794630839698	0.04634931525100348	-0.2137553843146255	0.006076136580499111	0.002326054169302084	-0.003441575560199432	-5.313288925578773e-13	-2.169895125452934e-13	nan	nan	nan	nan	nan	nan
0.45	-0.03693870196565096	-0.01796045892608458	-0.08170920160227249	0.8175625218984033	0.9015364645191695	0.007458375105964502	0.49106923384246	-0.01968452408202801	0.05719568076849815	-0.1179340397075083	0.04322478231896328	0.03785919865515489	-0.05621131643701448	0.0619574393139872	0.05194607015509346	0.06792532293532766	0.3314636004324957	-0.06792532293533284	-0.3314636004324687	0.1277405494876479	-0.1653915394052815	-0.005602693650737327	-0.3847821353983861	-0.01205239294721705	0.008100543950861815	0.09786471798836748	0.3434557534561455	0.9111186234655029	0.5654384025786297	0.1459863970296511	-0.01921210062600584	0.04369317763574133	0.06699636066004101	-0.9784403731087008	0.5718502882250039	-0.8912384146722686	1.411617017187364	-0.2775150321156969	0.06063330426735167	1.184604992522096	-0.04321670813765697	-0.8791945398881	-0.0673307794370246	-0.7170653548125637	0.07300870322948119	1.075920264192533	-0.8498240431213726	0.7666495811405289	-1.740983317801595	1.013463197557391	1.7409833178016	-1.013463197557431	1.05503886436076	0.132121526181316	-0.05749869285440203	-0.7223266364650349	-0.1547050663747128	0.2219473751569231	0.1351162520711485	0.4175567006969478	1.223907955611208	-0.07251882248238517	-0.2567096609956998	0.0179910373839118	0.1132183654391803	0.385701045609095	0.001031261523350522	0.02071656181375012	0.02418383782451178	0.05586377479927755	0.001002266600771471	0.004827314651626339	0.001072891197767047	0.002924679634157425	0.4807446543351827	0.4515423366110598	0.004925888713571205	0.01065986209688064	0.001004026399025711	0.01843197421865032	0.001000857089892418	0.004954928325078198	0.001009490395547723	0.01641535016835418	0.5164050835107824	0.4774277457089246	0.003320542529578705	0.02203306767253002	0.526685913926131	0.5135029180923835	0.001013630399427726	0.01171396581877842	0.001025234880920391	0.01001188417696864	0.001052110563532494	0.01183488252503232	0.001006096481204133	0.03725132869054204	0.6719001323046577	0.6037671912557728	0.02950500727114969	0.04643728798263955	0.001005442901653361	0.005620110368042031	0.001007307489089478	0.01776607428950401	0.001018208941436915	0.09173469616144005	0.1983322504378879	0.21478225814396	0.003075431274812565	0.001768185106065682	0.001192600120734737	0.005180796534902663	0.750076550526554	0.7218158302020732	0.001005845500957392	0.04980368035456243	0.001002734979860631	0.006596210269760468	0.001000835698698932	0.008431434562016534	0.001001714064295794	0.008722717047909678	0.0358632883084112	0.03985885003018674	0.06103593330826734	0.06011433928085375	0.001112407198170587	0.006184700657074865	0.03836947994289293	0.05586558170388101	0.1037627328555221	0.1361718749161957	0.1701564309857198	0.1729742376908311	0.1150827370257683	0.1023482709729488	0.2110520591937198	0.1779917859603238	0.008440877877492805	0.03567829421309524	0.005439568051488173	0.03949263887507078	0.001164461355458784	0.01272830921847948	0.001052565109397571	0.01940344133648804	0.02446254723444469	0.05300376932436209	0.01896610098990164	0.02615131679547971	0.001006997741867376	0.01128460890422398	0.002223202301620173	0.03299498768990027	0.06519948169571647	0.09212465883659535	0.0205778431256931	0.04286898241813645	0.06384663574630398	0.06095131540925861	0.07377291895486046	0.08102253139729396	0.00196897055814928	0.01378908203325205	0.01531668374721877	0.020520812090779	0.03203706502421323	0.09607346735276352	0.02188361116704251	0.02887742572082107	0.1819568908221028	0.1815558440564106	0.001195589131702052	0.08993154011416571	0.1792773530738161	0.2271138011644308	0.02967098596903819	0.04076168669611981	0.001056986109284735	0.01925638987121589	0.001011656879927022	0.01840226218635885	0.001158871176918833	0.02586460624370699	0.04551082890936804	0.07152172423604516	0.05578837158022097	0.06037598684489705	0.01646179085996149	0.02829596979282414	0.001003862385315455	0.01556581497333756	0.05949062883825523	0.05456425595646205	0.1378348153947937	0.141835914431443	0.001054842515010315	0.06895280798408258	0.001154675582202779	0.06554665452181249	0.001024481695980325	0.00332258853461088	0.001009081662949055	0.004653010356884244	0.001015111376456316	0.005079012278829477	0.003917190638871013	0.01541991746894102	0.002016040126141374	0.0221759615848864	0.01360354988631162	0.008555023365891555	-0.008505900130012442	0.012477742239736	0.001026946825570052	0.01023665449946673	0.001002020807097567	0.001005002463100682	0.4854821203984163	0.01248248835220952	0.001004193436733604	0.001000731417937987	0.001003518622479343	0.4603810380119643	0.001027445241974148	0.6217199683041001	0.001003376496732833	0.001018197347645886	0.001041316808918147	0.001004168387302839	0.6453280850591415	0.04187321255272816	0.001004195512574647	0.001007849453284099	0.001019160263312313	0.199783093473546	0.001063227876643038	0.001019850565459649	0.7440816453619031	0.001004207767960927	0.001002756427414226	0.001000840953118211	0.001001727277485525	0.04214102605689785	0.06306457330178984	0.001025884701640101	0.07098576945586596	0.113735627041375	0.1637943751522305	0.1138600165794848	0.1952503546103792	0.001378101669641532	0.003946348793752443	0.001205605526321804	0.001062806607352375	0.03522390868343348	0.02799384511090195	0.001006819025489634	0.001024786226904605	0.03995607141089015	0.02967295561592373	0.0561333027496304	0.02752139650187116	0.003971711242832831	0.01838498338500448	0.02125312026034896	0.01107884376190273	0.1743221271595257	0.001153288943688676	0.1959239022704587	0.02348382909129003	0.001079484551719738	0.001011830734539218	0.00100621902150996	0.04502102226830412	0.09035362148521717	0.03065909269085404	0.001003618849507568	0.03252342704516004	0.140762872646357	0.001071599891595561	0.001164147474903933	0.001008460831840907	0.001002632932616935	0.001004818104312877	-0.009773602474909377	0.01375506942931373	0.001905033685902378	0.01507957278455973	0.01710336999855216	0.01066178397445471	-0.008595648081206692	0.01374870017303417	-1.346804125234486	-0.7205542860351217	0.05461888640798301	-0.82593666153948	0.01768451218890717	-0.01869828638415133	0.6107432120871734	0.4041066011307661	0.08760857510086036	-0.002349972436949538	-0.05821073814649196	-1.850672604257993	-0.1483301001058381	3.348406319624528	0.05997767028127689	0.008102399992839985	0.01697221031613149	-0.121131297520504	-0.1060645038488503	0.803940437402039	-0.03744025190509927	0.02242048504427839	0.1044065169900756	0.1116738045762283	-0.06388283907876065	-0.01146509990278036	-0.306004181682591	0.009668868486637663	0.003701732311131895	0.006480104549795163	0.006892193593542813	0.2371999806069112	0.004818387004765144	0.001220186206104814	2.005479849127521	0.284455170898853	0.176708371910518	0.4539382291345033	-0.8373453493947697	-0.4601245146875595	-0.08223205428893536	0.001487908448170909	-0.0025886737686463	0.6491040378075584	0.4522513907555739	0.01710539317149275	-0.01158746195227271	-1.415159556961446	0.5685050486987641	-0.3823663575127557	-2.096646828054087	0.1017597121269848	0.1392392731812868	-0.4558238664384114	-0.6001070823683158	0.3687380968519994	-0.02706752636206718	0.09250891736805603	-0.3643377406024541	0.01794761205745644	0.02534406016460888	-0.0962658662893701	-0.07029922427595553	1.849312788517713	0.9122769658532454	-0.01744058669093786	-0.7722142525409609	1.163316591500189	0.03510588654713963	-0.1352184801469235	0.01821467067142607	0.01314983699747878	0.007855789262954814	-4.409280294108784e-13	-3.339408482098222e-13	nan	nan	nan	nan	nan	nan
0.46	-0.04657092893535172	-0.01243823045014247	-0.08930455091226561	0.8318220031302898	0.8989082370022162	0.007965751956364753	0.5035822751592172	-0.01971262161948636	0.04918730649786765	-0.1191823499151775	0.03627307823120948	0.03672927493609224	-0.04516381506020887	0.05363253901311691	0.0585317129700292	0.0552869020542955	0.3409517275703806	-0.05528690205429548	-0.3409517275703668	0.1375632385272507	-0.1638387146087609	-0.006482085756588938	-0.3914685055658263	-0.01377870742095559	0.0103863155479792	0.09789293495056307	0.3459284210528135	0.9223230848451334	0.5646387158747206	0.1445375341285756	-0.01906483855276113	0.04470311361243809	0.07079186729248811	-0.9311679542989182	0.5276152044111101	-0.62176038876331	1.441066781490951	-0.2466919663219367	0.03993445080821237	1.301937259783262	0.03834981115265535	-0.7366109807344435	-0.2020301594560985	-0.6692265595463499	-0.3008186838268303	1.114272645662297	-0.8099147774599014	0.5459538025472297	-0.7710926381206341	0.8846661872625921	0.7710926381206346	-0.8846661872625933	0.9060937189636936	0.1761003428419702	-0.1199993697572484	-0.6120789054228168	-0.1888115461882588	0.234422399187511	-0.07811958218100827	0.07240797416669538	1.015402855028704	-0.08460919751571283	0.0784175007900044	0.007902499679333715	0.08247504286477965	0.3704607184411293	0.001027951849488122	0.02118052533548283	0.01521666102248218	0.04752019972550516	0.00100209529858714	0.004900680426379984	0.00104013401320084	0.002836865770070417	0.4819926534865976	0.4571366621975342	0.01114373996860021	0.01572353372532493	0.001004183709346383	0.01931973732688628	0.001000770250015425	0.004873573087136139	0.001006241437631619	0.01591825375650563	0.4917671694711576	0.4543945412407048	0.002217304166572161	0.02098796172940065	0.5626967520608434	0.5510048049944083	0.001008928454794092	0.01247356829813512	0.001020506693301797	0.01000449096671177	0.001044400906272363	0.0119635251650023	0.001004865492595316	0.03561612072324295	0.6620719758505313	0.6021978017611844	0.03773557948506726	0.05509658612820172	0.001004613824591791	0.005369020487132345	0.001007670399222782	0.01805404852349144	0.001018581008856371	0.09276787941367363	0.1985884845730498	0.2156239343137675	0.002109279162457218	0.001328918070507091	0.001109228010233447	0.005080575667192571	0.7464375954114014	0.7193177905071135	0.001004750155828776	0.04959359074061257	0.001002749758634498	0.006652742571726229	0.001000839448893773	0.008523430287161	0.001001723094661538	0.008816544322720584	0.03917028257549091	0.04183080951519239	0.06006523707176967	0.05825941141939252	0.001074807640918759	0.006190025774922434	0.05953887271728186	0.07650365824967324	0.1054553250113895	0.1347578111347	0.1657843670586207	0.1750571832373729	0.1137489537387851	0.1058496691602386	0.2029283124225095	0.1696120563084275	0.005051743684943905	0.03249132837466128	0.004521245173355733	0.03872960349041798	0.001206139263540493	0.01265139237798075	0.001063812354190229	0.01930984342781346	0.02984781132762744	0.05724610274313695	0.02386760816607518	0.02932191432866798	0.001007296228131514	0.01145909647145074	0.001646774450317241	0.03312306185560784	0.04784121682837394	0.07460543162509684	0.02651271402721506	0.04855889593550728	0.05629529109289756	0.05443445674377434	0.04701127071858738	0.05826998768214901	0.003715908193514212	0.01516060155315508	0.01739098841553216	0.0220007593484184	0.02431138648948349	0.0918043817155984	0.01414568763573113	0.022526430363452	0.1771322589856718	0.1848166848064625	0.001177119037822871	0.09018592704170279	0.1837543090694931	0.2221635250662769	0.02482987796936186	0.03611303598320752	0.001080288132359529	0.0194515174704242	0.001012004847247935	0.01862750424207549	0.001085216333618254	0.02517717892989911	0.0431362750299483	0.06875256362866874	0.07633988714374877	0.07826720023595794	0.02647010999485478	0.038128990108889	0.001003795811975795	0.01542514284160371	0.03979160384080763	0.04288854337296522	0.1379506378320959	0.1504305962222009	0.001071917180285181	0.06902554893355614	0.001169910139795348	0.06438890320260898	0.00101695113790884	0.003555335475414065	0.001006042521696953	0.004833380229401236	0.001010268226120732	0.005211477448628958	-0.01012976768614153	0.01338248347276797	0.001819589742839139	0.01508536253508799	0.01656037159701186	0.01082165521095403	-0.008570468101279517	0.01377168361123408	0.001022528626122081	0.001033899701413128	0.001001830675508136	0.001004438300122183	0.4843118254829299	0.02201445016198226	0.001004468618755434	0.001000636865497738	0.001002157844746137	0.4119247983359532	0.001012147288838106	0.6702334873147094	0.001004169173287576	0.001013383048966324	0.001032297475282901	0.001003079412801066	0.6310787034161929	0.05182322748974567	0.001003374340184023	0.001008215798031683	0.001018857705030514	0.1984116632227808	0.001057425315112004	0.001018316104802978	0.7313125788006606	0.001003105260382818	0.001002772415615226	0.001000845332457362	0.001001736861738625	0.04395595942668351	0.05561308141704558	0.001039970240443498	0.09723497408575098	0.1034192499332471	0.1544994793987429	0.1101632284078981	0.1834754505095918	0.001301593499820365	0.003204552184904648	0.001283898455879565	0.001085401788495698	0.03693090253767089	0.03067987726859217	0.001008190750330028	0.001019291634367675	0.01479158272433778	0.03615408070703722	0.03929627939820132	0.001045150997031548	0.006795927253564922	0.02074220910214695	0.01073408584804504	0.001080353712336425	0.1648636317905099	0.001159849769433938	0.1875055343242547	0.01593342995465506	0.001124104694153562	0.001012774779215996	0.001004937532272326	0.03661518056325838	0.1130462299485637	0.04340643493078444	0.001003798656347391	0.001894318375446572	0.1360398467700454	0.001103829212123628	0.001202308395320715	0.001009041641903165	0.001002838577560628	0.001005174208506508	-0.02435480861676993	0.01115875649832229	0.001580417388005566	0.007997658360553567	0.01924569410694204	0.01316822267426569	-0.008622446082583099	0.01507711670183282	-1.361814152157253	-0.745239181672579	0.02677333951520357	-0.8376709484772911	-0.01334880442252807	0.01301405469941004	0.4903072847422988	0.5790333669922121	0.08932656028781008	-0.01753479138210436	-0.02746981686205637	-2.759660692330294	-0.07055332738591143	4.1575101267641	0.1110967917336643	-0.01292137676006702	0.004319301111515611	-0.2047063537944213	-0.2372731133651089	0.9167387062517018	0.006302369462726446	0.04211700775623729	0.104412752054282	0.05911490217918095	-0.02170711526832523	-0.009537726657579173	-0.1796378730113952	-0.04733890961431358	0.01029429671796931	0.01565140472576207	0.01528610543833342	0.1812241216606187	-0.3450544980097192	-0.002181767115287386	2.087990927659415	-0.5300513234530217	0.1653067040275026	0.1659060576554072	-0.8294390704895994	-0.1986376081325538	-0.07141336976456897	-0.0175747909052301	-0.01601081268936998	0.2244423870840817	0.2018775284401824	0.01772437747468946	0.02964518131373336	-2.064293188895052	0.5645260923362897	-0.8904532497740798	-2.455187307190457	0.1591459886503069	0.1560457553564548	-0.3694680492018479	-0.6672320719480354	0.1834842372311723	0.07154098862618009	-1.074302086685339	-0.5483355234509553	0.01627437948672107	0.0174828919250258	-0.04001064468537385	-0.4412884309649764	1.713050846780871	1.029400772477721	-0.005042155565958046	-1.607922811107062	0.3764729759945631	-0.02944172755009222	-0.1042618252857488	0.02793102005119113	0.02271424103519631	0.01853406282620568	-2.973159401762732e-13	-2.079623277973202e-13	nan	nan	nan	nan	nan	nan
0.47	-0.05515918736299426	-0.007478958460207945	-0.09419963776732602	0.8464044226004696	0.8966355639638693	0.008250379209243288	0.5165420251754952	-0.01890337780325738	0.04183845566633791	-0.1224149310301252	0.02984919482133111	0.03197319637003258	-0.03439010969420537	0.04580997401920759	0.06293198657949065	0.05253813215652346	0.3492113774872294	-0.05253813215651505	-0.3492113774871861	0.1457874279949592	-0.1619316138702197	-0.008018589953458846	-0.3969838306040082	-0.0157828203281926	0.01276986851701556	0.09717114705183624	0.3448449982091077	0.9314388315171636	0.5638108918839124	0.1488619127886958	-0.01905674883976179	0.04560947912351061	0.07431118240740979	-0.7686367149465064	0.4673153243079021	-0.3651978710804336	1.476303462305871	-0.2065000327720264	0.01705594616714163	1.258065444456268	0.1297736541328109	-0.7488946867409	-0.4606903394735823	-0.6225415454426594	-0.6406918427550303	1.020566708554186	-0.7593621308336825	0.3423394058919782	0.2039328082955666	0.7738752108942862	-0.203932808295544	-0.7738752108943123	0.7357590575501308	0.2032734414301591	-0.187274252028714	-0.4865946541155985	-0.210053342967438	0.2414217898613703	-0.1093557035973898	-0.288014670084378	0.807420993223596	-0.0872593621808085	0.67951334898347	-0.003452152425482043	0.1018764531895609	0.32862604999027	0.001024207783135405	0.02174690352395321	0.008409553827419406	0.04146074551503267	0.001001926042242962	0.004979074241752505	0.0010226555637124	0.002734278802105332	0.4812557141358427	0.4608469600362561	0.01677893670169829	0.02043137535812162	0.001004482632137372	0.02016799263531977	0.001000693869060403	0.004741660572369029	0.001004154073508462	0.01531339473600858	0.460631300521387	0.4236861429773384	0.001627182039401259	0.02047468244901951	0.5983392919285421	0.593890989176648	0.001006941664092701	0.01316453704647306	0.001016576477702156	0.009925357471120356	0.001037133559004699	0.01211140019888791	0.0010038986679519	0.03317980751796165	0.6496721210966485	0.598475427651801	0.04533271135398464	0.06327704526927856	0.001003915448525106	0.005044310239155185	0.001008588156767238	0.01830230658226121	0.001018444042489487	0.09386135207003463	0.1979263863467913	0.2158808424413602	0.001600903442725688	0.001060958353293201	0.001064935884907254	0.004988277899424787	0.7386909938343319	0.7181665684077814	0.001003830634319533	0.04871922072464761	0.001002765309926668	0.006706446727853923	0.001000843635887913	0.008609673844091082	0.001001732808056637	0.008902776493560347	0.04143503031480261	0.04311336978066466	0.05585802699599202	0.05416152352407622	0.005204701743982679	0.009468082485787422	0.07887841749349071	0.09447040104166793	0.09988360524281414	0.1266294057494558	0.1634512560449793	0.1767037799221453	0.1099083415648684	0.1055491352782802	0.1933812879127408	0.1617726598839836	0.00322911339266785	0.03087341077520691	0.003716104402596862	0.03807794575291649	0.001233850890711411	0.01241270252314435	0.001076581677872987	0.0191020771359456	0.03159485160834268	0.05756675479846654	0.02663170049339668	0.03029255739500874	0.001011955311736589	0.01161034319661665	0.001350599011749933	0.03360793865076778	0.03105171762232769	0.05737991072992065	0.0324024382908649	0.05386826122813576	0.04402389837101038	0.0444666725322632	0.02593174922829046	0.03795895393329109	0.006571603147183636	0.01726500600656108	0.01910940651584582	0.02321739019991913	0.01806507923379272	0.08958041494795023	0.01471544023639048	0.02138749196104398	0.1722611248108526	0.1870308316170906	0.00116815130595294	0.0911207615213057	0.1772763610550661	0.205454657418062	0.0187373119901245	0.03031138449573543	0.001105308319802098	0.01949422812177311	0.001012639559533073	0.01881196345279573	0.001045773951841254	0.02503859444733495	0.03579259646831283	0.06155751419552126	0.09411741910538049	0.09282364390200092	0.03737217666164155	0.04816595983488587	0.001004900429303924	0.01534427232114272	0.02213454590583712	0.02762434497006556	0.1294314347013656	0.1483306128383518	0.001085607696195963	0.06830976988340222	0.00117666191428564	0.06339441341496471	0.001013490525622509	0.003864996413538835	0.001004621290834931	0.005091467536216368	0.001008046114870586	0.005431094819890631	-0.02310884058877634	0.01057181046586944	0.001397075019633746	0.00848669440677275	0.01854051603886173	0.01321674740871932	-0.008746332531004758	0.01370448711779688	0.001018435014468671	0.001022617831617358	0.001001681561902338	0.001004486000443377	0.4752960456974683	0.02366992171300273	0.001005068771675149	0.001000595359796934	0.001001832845391811	0.3694023616088378	0.001009730492365443	0.6954022561033059	0.001005470366701803	0.001011727451775808	0.001027261855724666	0.001002734387788549	0.6083349799162913	0.05655442916966917	0.001003031568757264	0.001010666447852421	0.001017830897405364	0.1953836256898357	0.001080789094259494	0.001019259480480741	0.7083091426519541	0.001002677800456312	0.001002789174701139	0.001000850244368284	0.001001748039435693	0.04426269647141464	0.04628693321730953	0.01673440128122506	0.1093330804741702	0.08218678159346895	0.1642804794623839	0.09938644778418862	0.1716044614894832	0.001315539669427631	0.002584067846461965	0.001244784288854702	0.001093657321203612	0.03075260793135809	0.02896528952684183	0.001024091585884657	0.001060795845534835	0.007963051962406169	0.04171866385882837	0.02020746671666493	0.001041439841842949	0.01195650327965317	0.02123523989284504	0.01135990496274869	0.02735285611554288	0.1638390039092106	0.001157936164253632	0.1481463308109854	0.008503036288731725	0.001137488852740845	0.001013744557756615	0.001004530711717069	0.0189622362006646	0.1221742295864922	0.05557923362664553	0.001007954785594461	0.001469251004316743	0.09959602624364143	0.001096499545699412	0.001167941462878864	0.001010605906472704	0.001003399156301955	0.001006206821789191	-0.03509113906901669	0.007291580633008827	0.0008278864017312429	0.002279255115432885	0.01995651802624664	0.01565065939404757	-0.009021306119467123	0.01253918695713049	-1.378519280325179	-0.7674925912276366	0.07587653803006056	-0.3971586103627944	0.0191943410705995	-0.02323680997874821	0.2322598358850281	0.3810865484683988	0.08025158115238842	-0.01219612333338189	-0.08088884381219047	-3.404728462121387	-0.03353704587705635	4.371439818902514	0.04598148494720831	-0.005209057348501946	0.02113095075472433	-0.2794215777197123	-0.5365667197566869	0.7338632259893706	-0.05208091244549762	0.01466017743818087	0.1163864235402944	-0.009984941118023826	-0.0276670487961772	-0.009202427589740665	-0.08277447949727267	-0.1203880681777793	0.002930513281040977	0.005019108076392728	0.005182784089604022	0.08540771712905904	-0.4754884961143346	0.599057849843266	1.490667882056658	-1.081215587527548	0.2070126945117015	-0.1843477506947183	-0.749652937369373	-0.1250819112758104	-0.05962010324299241	-0.02513877341723676	-0.0225056178900314	-0.1705168784066992	-0.02182369082094702	0.01256918668028792	0.0639131053523333	-1.432335926485838	0.497653916303712	-1.111982388236224	-1.605517121977875	0.2467500323203191	0.09243745668470524	-0.1115828576905966	0.3784003555907458	0.2247391410718269	0.1115109289413558	-2.230565027016177	-0.6118266628274714	-0.010387446032237	0.01729518334105359	0.01230478141237843	-0.97166058668487	1.177743328468456	0.9728871840142773	-0.01488895839940419	-1.339355787503993	-0.7434047645497133	-0.1010026478709307	-0.09980686747784576	0.03331359147532255	0.02848651017962189	0.02503475848921949	-1.543246148051062e-13	-1.247892284649253e-13	nan	nan	nan	nan	nan	nan
0.48	-0.06158672290773298	-0.003030401349108766	-0.09676732611062139	0.8613657993717597	0.8948050885164143	0.008308169807737848	0.5281046380682853	-0.01699165449547594	0.03389470273999707	-0.1287202422226661	0.02368241886217452	0.02410954181356901	-0.02515051526979141	0.03835001820676819	0.06554327081901137	0.0590174412148048	0.3565614600838615	-0.05901744121480209	-0.3565614600838438	0.15221871733773	-0.1598141730489188	-0.01022702644542046	-0.4011125696861701	-0.01794062043440915	0.01519742325005702	0.09484346675790216	0.3401896851077261	0.938464994986538	0.5627674534004262	0.1559889034632038	-0.01907723350828444	0.04680221055302577	0.07726886320121318	-0.4990233776857553	0.4254722286522464	-0.1562806864142862	1.516858241713029	-0.1582524482476404	-0.005432880068582429	1.022509835123187	0.2588457095128769	-0.8555913996563309	-0.8165761749525943	-0.6178050693962778	-0.9223338819108354	0.8074504572377444	-0.7373929411078674	0.1881559285697814	1.074523153089735	0.7027527232193991	-1.074523153089734	-0.7027527232194001	0.547513693975608	0.2181683593940459	-0.2543858287755324	-0.3347617142188836	-0.2195489859832435	0.2432227519886818	-0.399298061222902	-0.6419700773782614	0.5974862144973544	-0.1277320960513011	0.6389399036615742	0.002187623368068025	0.1397482265531997	0.2581338542145531	0.001020288838771192	0.02248554089460434	0.004882692915779068	0.03911825318295284	0.001001766862533086	0.005087902719843856	0.00101394380587795	0.002578022336593428	0.4779735783281128	0.4613920099728838	0.02043250535409711	0.0237162964740793	0.001004932246277511	0.02092331054551372	0.001000634935050496	0.004562682386902496	0.001002948332613256	0.01455273974910281	0.4254891380360316	0.385845781962768	0.001330153951751997	0.02028853046862917	0.6305483839266379	0.6374678635568192	0.001006599679091472	0.01377088853690094	0.001013784100599208	0.009854235121607494	0.001030982483007728	0.01230364908345019	0.001003242899725156	0.03009038335985889	0.6342209607582019	0.5908791671411516	0.05151921117920022	0.07006405272871988	0.001003394963796905	0.004710672368664079	0.001010272765481936	0.0184897636122001	0.001017861937731419	0.09513770077096356	0.1963748998339855	0.2153792022021871	0.001357814862333862	0.0008599326816412942	0.001043267135455819	0.004890915102126992	0.7265523717530873	0.7170189422643044	0.001003157267257721	0.04732876988476575	0.001002781465464363	0.006761032412944009	0.001000848185533046	0.008692248477037661	0.001001743254018152	0.008984649111848641	0.04278276369101161	0.04374135957200619	0.04928324459509657	0.04873033319584379	0.01497455378112549	0.01699647758251909	0.09453541221147387	0.106023220917191	0.08755059054083908	0.113421782705346	0.1658307348667797	0.1800574383593211	0.1031303395267326	0.1029960158133974	0.1828517784511622	0.1543947431015477	0.002316059712818942	0.02998697015774739	0.003001688648297671	0.03752316291550149	0.001228145975051549	0.01224910504233039	0.001087092969701029	0.01892046762565744	0.02958317215588648	0.05363166712720897	0.02724854525214918	0.02860394499923749	0.001022237899833199	0.0117113645871622	0.001223096071294982	0.03433298251461384	0.01854640693033963	0.04492821436770105	0.03807900575613386	0.05851811326406357	0.02827622083424629	0.03201723306506259	0.01427434902031529	0.02618969165439079	0.01054689648405024	0.01979590480632848	0.02023090620177866	0.02395264931821292	0.01508910944037177	0.0888475734946482	0.02763210310295313	0.02887355675791474	0.1688518414023684	0.1886193479514047	0.00116271120804334	0.09233784605294064	0.1579461815886173	0.1782903528447685	0.01192288696912325	0.02387986495031296	0.001124507630614878	0.01919066461090903	0.001013441883225931	0.01893113255435696	0.001025855142654848	0.02542349522320706	0.02344456804860636	0.04984056927547999	0.1077882323797709	0.1014121756462015	0.04865813850698855	0.05748461401506078	0.001007531564612694	0.01505222347624464	0.0123049074881107	0.018212649261976	0.109246554489309	0.1366237986955258	0.001088784096896983	0.06725972466812223	0.001162850512739569	0.06228935114765937	0.001012543558305863	0.004207855783269648	0.001004191460383564	0.00539477622990388	0.001007452167454348	0.005705079559809476	-0.03459275185781938	0.007056802220027696	0.0007545494543826431	0.0024748695339206	0.01967444679901419	0.01567006928782917	-0.009070860698835632	0.01199013512351589	0.001014341402813429	0.001011335961827282	0.001001532448296536	0.001004533700783874	0.4662802659120064	0.02532539326401716	0.001005668924592614	0.001000553854100963	0.001001507846038486	0.3268799248817233	0.001007313695886105	0.7205710248919016	0.00100677156012266	0.00101007185458479	0.001022226236159386	0.001002389362777428	0.5855912564163896	0.06128563084959302	0.00100268879731391	0.001013117097751008	0.001016804089780502	0.1923555881568906	0.001104152873411018	0.001020202856160089	0.6853057065032478	0.001002250340525535	0.001002805933786362	0.001000855156279527	0.001001759217132441	0.04456943351614226	0.03696078501757263	0.03242883232199076	0.1214311868625883	0.06095431325370112	0.1740614795260271	0.08860966716048124	0.1597334724693742	0.00132948583903145	0.001963583508022227	0.001205670121856279	0.001101912853915775	0.02457431332504247	0.02725070178508649	0.001039992421443988	0.00110230005671855	0.001134521200474122	0.04728324701062028	0.001118654035115179	0.001037728686661555	0.01711707930574271	0.02172827068353955	0.01198572407744167	0.05362535851876124	0.1628143760279128	0.001156022559071808	0.1087871272977185	0.001072642622804219	0.001150873011316579	0.001014714336279711	0.001004123891173026	0.001309291838060033	0.1313022292244196	0.06775203232250677	0.001012110914873981	0.001044183633228171	0.06315220571724213	0.001089169879277783	0.00113357453043202	0.001012170171036389	0.001003959735030103	0.001007239435064416	-0.0458274695212636	0.003424404767695221	7.535541545681469e-05	-0.003439148129687724	0.02066734194555113	0.01813309611382984	-0.00942016615635103	0.01000125721242769	-1.395850285451576	-0.7823917475712115	0.06122517609437654	-0.0942785728439	-0.007261871820877037	0.00228015517175218	-0.1427422956810924	0.2944492637601739	0.07073908069170778	-0.02694792535440048	-0.0586290101116187	-4.186053242562386	-0.005127867345239754	4.29564816634956	0.09417334010993192	-0.01131914738412194	0.01319407139449742	-0.3353285443404251	-1.012050393618894	0.6380483699477276	0.004516844778047588	0.02995680910689374	0.1409879609713074	-0.09259477118252556	-0.008320306201580486	-0.0105507325065628	-0.1789186818405137	-0.150555074429498	0.01047060252338567	0.01491761993172325	0.01441419494179045	0.05031002686696897	-0.6117149845990534	0.8478859100161531	0.8052063443662042	-1.54589485524	0.5067190545078853	-0.2846110589298523	-0.7371431420969091	-0.05234221184160807	-0.05203838973328941	-0.002556316134359794	-0.01077945640243056	-0.6267055582391626	-0.3299735639876313	0.007679310514404353	0.07767859497728159	-1.109528282387262	0.4326234410171799	-1.386784300896928	-0.7468330132170181	0.2444448580119701	0.05977140884588299	-0.07124298631939883	1.057768567916309	0.05835814196356508	0.1279909989752743	-3.165389471702667	-0.6743091351066068	-0.0529804532127161	0.004424868396353982	0.06468640702788131	-1.345667528249862	0.5194684624144263	0.8857376633152793	-0.04727782044096283	-0.4374222721837255	-1.544893175805366	-0.09629496059844893	-0.1263763212941009	0.03457070640600208	0.03175851839734647	0.02940753657205273	-2.085166867331172e-14	-6.979659190275509e-13	nan	nan	nan	nan	nan	nan
0.49	-0.06486178985999529	0.001160484692259095	-0.09762893398288411	0.8767571182357483	0.8934868734221257	0.008156128857026672	0.5363220857017544	-0.01360304602623827	0.02460937066518447	-0.1389211121493183	0.01729637790372338	0.01387487912282941	-0.01854146293871358	0.03089831389685888	0.06700278430528356	0.07334285805447671	0.3634809128852532	-0.07334285805446154	-0.3634809128852037	0.1566632826486881	-0.1576069454504079	-0.01309028789653414	-0.4036285152136107	-0.02014421537870497	0.01760254750836487	0.08797119833167974	0.3320554769076705	0.9434237129180265	0.5611448359254422	0.1571671477063661	-0.01904026529630647	0.04828932370856796	0.07938571287726491	-0.1620063164448178	0.4109357948992663	-0.03018681633074905	1.561516608967659	-0.1062112332080927	-0.02403842394613704	0.6161502475792984	0.4108797814541877	-1.009099147001684	-1.206963119127771	-0.6572140997679428	-1.105173908240856	0.5209803510621871	-0.7493745580641465	0.1182167549781739	1.773837469918408	0.6988888156013668	-1.773837469918412	-0.6988888156013817	0.3342558732357134	0.2198583384644796	-0.3166392184226295	-0.1754618358235931	-0.2200223160733223	0.2355413219262826	-0.979976084105754	-0.981678006177402	0.401469199664013	-0.1856350057334019	-0.5214385041504805	-0.001165242540029172	0.1569015386786714	0.1574110588409988	0.001017724617125751	0.02343105499323563	0.002996919270139211	0.03885464929980089	0.001001660015969119	0.005227956777976198	0.00100948180788952	0.002411488316454895	0.4708222021146535	0.4570955147555051	0.02498987904588282	0.02798584784343765	0.001005560951466244	0.02154050953841604	0.001000595020638088	0.004350888724943287	0.001002212817122009	0.01366032938648214	0.3767924783324668	0.3360043046144838	0.001171987085870352	0.02028592918276649	0.6554314325843238	0.6769896503225638	0.001008006825404747	0.0143427489369351	0.001011866696228393	0.009856393471395174	0.001026611099289674	0.012545625737536	0.001002786612539404	0.02661018690398958	0.6152417550603423	0.5775946945967491	0.05644179156528221	0.07560872045608981	0.00100302487682279	0.004463320281765109	0.00101135114973408	0.01860404713484549	0.001017296997216071	0.09670855200516876	0.1931294213640214	0.2132598347807955	0.001273896777836759	0.0007066799040867936	0.001032652159019659	0.004781434707179598	0.7069388692523926	0.7132434515197656	0.001002675529179028	0.04565476406620457	0.00100281607663641	0.006836381569329186	0.001000858388000854	0.008794951151311443	0.001001766027835458	0.009081699305252218	0.04329814188573124	0.04387845738518788	0.04162498448762123	0.04266264166602139	0.02707307245774117	0.02579073939164225	0.1015765534715522	0.1085662753435703	0.06920413015482973	0.09628651152294532	0.1746981404351754	0.1869704864003395	0.09970684003196435	0.1021951230691828	0.1711716998861724	0.1467749209172234	0.001803857359190598	0.0292718739716772	0.002448020254644865	0.03710049921898947	0.001191409105622227	0.01242748907626956	0.001082045696452145	0.01894923900951024	0.02426512793587728	0.0457419362126073	0.02392966623745717	0.02334873100456374	0.003848476435995882	0.01423299263513454	0.001307665219228241	0.03530073653311415	0.01026016974125862	0.0369433320243791	0.04138615916034738	0.06070311933143658	0.01548084110176563	0.02150258184411799	0.00791159066018011	0.01965343106915809	0.011635912069038	0.01950244588031861	0.02053702355876685	0.02407803310465495	0.0302771948213388	0.09362657156534303	0.04765156673289751	0.03882264875830328	0.1742195415257521	0.1911025391025609	0.001143787679724211	0.09354371332717483	0.1299338913879866	0.1453531607859584	0.006684471893624869	0.01890670701266445	0.001142969054937246	0.01841848400716803	0.001014939155953384	0.01897229351773008	0.001015396486792646	0.02628571440109842	0.01291678171627111	0.03974792790308589	0.1130305768020156	0.1019947234524819	0.05674297158267081	0.06319618482218117	0.001009629584652262	0.01440024431623176	0.006877279261387972	0.01424201596828345	0.08905421677319429	0.1222421933722689	0.001078286575612812	0.06681458972017078	0.001133024723421434	0.06091106090433399	0.001020867119922716	0.004557826260053795	0.001006621461975466	0.005722290103255851	0.001011752098095256	0.006012257706274337	-0.04423343479886695	0.003162017886744839	0.000373418525871591	-0.001906272656410796	0.01838479594933872	0.01769621364969026	-0.00942645423316643	0.01107845416356702	0.001015660568267728	0.001012252830768848	0.001001562679628204	0.001005095750544469	0.443991190318581	0.03418080377008403	0.001006677452447254	0.001000553169827174	0.001001396234054309	0.2208811985238809	0.001007152125256525	0.7122952158422774	0.001011755355885413	0.001009701547133236	0.001021922314451805	0.001002246115028323	0.55385029810471	0.06358116943807914	0.001002598228023968	0.001011928856992595	0.001016628650928703	0.183507202626132	0.001256093047994947	0.001022789383822949	0.6330816223714307	0.00100210977485227	0.001002891152270512	0.001000880722885012	0.001001815542538148	0.04335342988653885	0.02847033921977414	0.04751025115653972	0.1024395375247482	0.03111147966875948	0.2021558564235072	0.1003410887893926	0.1452747095652867	0.001217199549200267	0.001787291666618613	0.001108710760753366	0.001055536546453455	0.01279498936040329	0.01413099298775283	0.01168718522638866	0.001644055994434564	0.001234689905989664	0.04359095608370051	0.001076112777486475	0.001023536571567834	0.009136171687992144	0.02015325399385126	0.0774807221484342	0.08630595329321779	0.2005137979177333	0.001097059820037974	0.06754219684055013	0.001043080416924397	0.001171766155196389	0.001018005975973692	0.001004839754108514	0.001171653189908011	0.1110131464298003	0.06573069822510559	0.001011560889344217	0.00103612923612816	0.05880201589648025	0.001048905211485812	0.001075228447494537	0.001044217317226229	0.001013541998592729	0.001023831300721031	-0.05259888996199777	-0.0009426759512982062	0.0002307380856921989	-0.005061114468120092	0.01526910830269295	0.01937285204023985	-0.009787078228949673	0.01102853076452959	-1.415660832186803	-0.7901225894059035	0.1147058725397838	0.03900439786295272	0.02478318387063921	-0.02672335827714853	-0.7445539470271657	0.5383092070933039	0.05369979304809255	-0.01801616083572879	-0.1053521957510273	-5.711475728409564	0.004422145233837231	3.502399374968181	0.0375344671509485	0.007650663734664494	0.03015184579535069	-0.3527003655138942	-1.679605665754099	0.4778164717685418	-0.03697413349697102	0.0008602353373795503	0.174133510447687	-0.3323908988108593	-0.01818535134014761	-0.01136200665340528	-0.6251401955179086	-0.1766321597073968	0.007016518029655905	0.008909507619116496	0.008164089739093567	-0.01297173278068357	-0.6080843510495894	0.9035993721640359	-0.2855862950344631	-1.890116371123356	0.8637148881652589	0.1553013692174494	-0.801609523755709	-0.07977669460139607	-0.0332192725817759	0.03730165601594626	0.01684972496210995	-0.923395497389207	-0.6965321927344386	0.4544814756920534	0.1113177052929247	-0.5318431986345299	0.02974253663440505	-0.7599632216934026	-0.5336009817262908	-0.2562367574205583	-0.0276846799776037	0.8134491523635446	0.8941585425208806	0.430715371050589	0.1061894494653195	-3.411488557548484	-0.3484120867421924	-0.1000741480401623	0.002771159422843495	0.1069782835821195	-0.7245346278037301	-0.3976934015498498	0.2890435716302933	-0.08044369114816134	-0.3285842361927399	-1.270404847591756	0.01960584093516731	-0.1537666443921567	0.03586143198336338	0.03426137194618101	0.03249856640080793	1.092404686014905e-13	-1.226250499780659e-12	nan	nan	nan	nan	nan	nan
0.5	-0.06494717530970781	0.00515293085455012	-0.09765398100317364	0.892598353108908	0.8926644505988542	0.007846139051402728	0.5403310541400965	-0.008933982923347725	0.013560237166311	-0.1525268107795675	0.01058191731745694	0.002394558608669283	-0.01459850140785452	0.02343399430224511	0.06819700564465897	0.09415973571472126	0.370894255966633	-0.09415973571468501	-0.3708942559666184	0.1587609649028786	-0.1554853827165423	-0.01652726595339985	-0.4047624952937169	-0.02231811301977255	0.0198630341336669	0.07514753587410994	0.3206199961134975	0.9466386155371018	0.5592778811500195	0.1431971843976763	-0.01922796359039312	0.04992478400907058	0.08026058393491801	0.1389129228475981	0.3857842528402944	0.0110314839737616	1.606841443547252	-0.0590939942103824	-0.03702265105113629	0.1808139961189794	0.5149366363049573	-1.208351684431953	-1.49754191564131	-0.6834889949485623	-1.171465446601627	0.2742322970883635	-0.7399159979883835	0.1350974992020768	2.372815317204019	0.8015307792171665	-2.372815317204018	-0.8015307792171672	0.07813708262155414	0.2010353864651278	-0.369129149925866	-0.05836862475195034	-0.2136095253365999	0.2142952253876396	-1.589576867484802	-1.302224596208037	0.2487231520145556	-0.1765995561389701	-2.390701606721188	-0.04274567784022866	0.1694176555460441	0.009738130530814511	0.001017103022043808	0.02451622292511779	0.002045732915062628	0.03984727317313255	0.001001621743454047	0.005373776406308245	0.001007533042548779	0.002220827189353307	0.4589648939521963	0.4459409870476772	0.03155020482454764	0.0340594445570615	0.001006379663251932	0.02201728791019012	0.001000574731712726	0.004150252095912165	0.001001789411653644	0.01273571316773773	0.3074882294998292	0.2730315973683259	0.001092797243919034	0.02037326407527889	0.6705316780853516	0.7053896548195752	0.001011203177742796	0.01486829242450208	0.001010723221532531	0.009925245325894958	0.001024274377195698	0.01280569772853112	0.001002486924455574	0.0231965836761257	0.5924156863658557	0.5565918228162217	0.06013947076642938	0.07975900808913186	0.001002794619128772	0.004311452270286179	0.001011295695239021	0.01866617518824696	0.001016926902086884	0.09863939547155073	0.187750987537692	0.2087091405116026	0.00130788812562278	0.0005791236134348644	0.001028640726496116	0.004663341766291395	0.6778419488655653	0.7035369237849207	0.001002364463734653	0.04394840528189971	0.001002876004371865	0.006949708559205397	0.001000876276472927	0.008936170483377453	0.00100180558604326	0.009211295826784045	0.04301100175789619	0.04368029954585798	0.03347471712496812	0.0364434255812315	0.04031410787191445	0.03492112343284718	0.09750437619215792	0.1005316782976494	0.04506291059712791	0.07544031548473552	0.1908021843255136	0.1970882228119686	0.1026773274093348	0.1067194203803388	0.1582467724305169	0.1380667880466695	0.001490980842807433	0.02860944288005629	0.002082107324415463	0.03684427900358345	0.001124551342839368	0.01297650882394823	0.001056325860065039	0.01926378196031385	0.0157687540392524	0.03572065972534076	0.01584899053177597	0.01516404198899838	0.01051925784394045	0.01995769763307739	0.0016207065619334	0.03646824655097806	0.005990614892122077	0.03340345014702485	0.04142344714297368	0.05962025928050501	0.00864659974001494	0.01594162306344555	0.004620348027433984	0.01605403446142791	0.008260061621059056	0.01560916737496139	0.01993541980242794	0.02353915515166333	0.06802602474165029	0.1008446875803041	0.07269629101363285	0.04599890181549432	0.1918671142847652	0.1970823610280964	0.00110483816007843	0.09432177491361454	0.09528190015709381	0.1102717893438074	0.003980880426054705	0.01634983052820463	0.001162646130763207	0.01721681203744669	0.001017334028121889	0.01896583242867728	0.001010527613436898	0.02754747799585204	0.00730201521683253	0.0343163990888909	0.1075650003415727	0.09356361760739595	0.06016303897524723	0.0639148269181196	0.001010402922802392	0.01349683606152064	0.004084670801352926	0.01220336754442689	0.07517709505321982	0.1124361625688377	0.001052899338942241	0.06789859888501303	0.001088932516673154	0.05912431991877083	0.001041057631203289	0.00493384528382656	0.001012629341023043	0.00609034598211911	0.001022200887648094	0.006364460361507627	-0.05196127607303947	-0.001047630703678133	0.0003499633298581491	-0.004447964278809053	0.01435608990420774	0.01919809905458399	-0.009789593459675809	0.01145940954498523	0.001016979733723855	0.001013169699698143	0.001001592910956355	0.001005657800313171	0.4217021147251561	0.04303621427614027	0.001007685980303575	0.001000552485561369	0.001001284622073977	0.1148824721660381	0.001006990554632558	0.7040194067926522	0.00101673915165719	0.001009331239679765	0.001021618392739828	0.001002102867281474	0.5221093397930308	0.06587670802656605	0.001002507658726863	0.001010740616344092	0.001016453212076936	0.174658817095373	0.001408033222580556	0.001025375911487666	0.5808575382396129	0.001001969209177429	0.001002976370754146	0.001000906289491348	0.001001871867943732	0.04213742625692658	0.01997989342196556	0.06259166999108227	0.08344788818690721	0.001268646083829204	0.2302502333209851	0.1120725104182999	0.1308159466611958	0.001104913259368839	0.001610999825224042	0.001011751399651566	0.001009160239005038	0.001015665395771293	0.001011284190429311	0.02233437803129112	0.002185811932133977	0.001334858611490324	0.03989866515677746	0.001033571519854248	0.00100934445649024	0.001155264070224751	0.01857823730415517	0.1429757202194377	0.1189865480676728	0.2382132198075409	0.001038097081004445	0.02629726638339663	0.001013518211057425	0.001192659299046808	0.001021297615647266	0.001005555617049935	0.001034014541757295	0.09072406363518119	0.06370936412770338	0.001011010863813463	0.0010280748390273	0.05445182607569024	0.001008640543705796	0.001016882364559387	0.001076264463439286	0.001023124262202464	0.001040423166407593	-0.05937031040273158	-0.005309756670291493	0.0003861207559276642	-0.006683080806552774	0.009870874659834534	0.02061260796664996	-0.01015399030154829	0.01205580431663203	-1.439874368032352	-0.7983930154497706	0.08915594289746649	0.1569669784411531	-0.00610875772235204	-0.002545266235389975	-1.514348793775822	0.6552583327619429	0.04265495652012164	-0.02471651859962365	-0.06507018129366832	-6.812299222129903	0.01285936840121822	2.071291712605206	0.08490995757098152	0.002019553728848334	0.01681313894240582	-0.3220098987204472	-2.555730240844592	0.3591723511038906	0.02361365969661578	0.01952572235916964	0.212986407413984	-0.5788601407507608	-0.003181008897726739	-0.01227324163132472	-1.365126079901454	-0.1570256676002213	0.01806616923673027	0.02262095149386566	0.02092346058266736	-0.01674110358898478	-0.6420198955880486	0.9151103564205429	-1.310323950091012	-2.288079826447439	1.147656728622852	0.7804269521426482	-0.9548052793458192	-0.0418091930664436	-0.01874969351155027	0.07157082654709464	0.04637485694126734	-1.053014672769092	-0.9158685681501153	0.6482947004817945	0.1176297947563502	-0.2205281892853141	-0.2209497826201308	-0.3960458128222182	-0.1594602177671337	-0.4755190577431889	-0.07308093889691067	0.4165806025577967	0.5032007792673877	0.7576842968439013	0.04242986135789792	-3.594225348395456	-0.1910528445624219	-0.1388787266695116	-0.005099543789695757	0.1445952904385676	-0.4134450165124246	-1.283262267857646	-0.1128480789189402	-0.09756363938420319	-0.05102529831193078	-0.6297782718356758	0.2095338619166621	-0.208066469816131	0.03978041583189786	0.03986691948393399	0.0384124383373704	7.705378074066751e-14	4.002861903230123e-13	nan	nan	nan	nan	nan	nan
[truncated: 371,772 more chars]
